# Supplementary material for: Experimental observation of quantum mechanical fluorine tunnelling
Source: Nat Commun. 2025 Apr 29;16:4027. doi: 10.1038/s41467-025-59008-6 (PMC12041236; doi:10.1038/s41467-025-59008-6)
Supplement: Supplementary file 4 — Source Data [file 41467_2025_59008_MOESM4_ESM.zip]

Archive with 105 entries (105 files):
- Raw Data/Fig4/Dipole_F5.dat
- Raw Data/Fig4/pot_raw.F2F3
- Raw Data/Fig4/pot_raw.RTh
- Raw Data/Fig4/pot_raw_embd.RTh
- Raw Data/Fig8/E-CCSDT_freeF5.xyz
- Raw Data/Fig8/E-MP3_F5Ne2_cavity116.xyz
- Raw Data/Fig8/E-MP3_F5Ne2_cavity126.xyz
- Raw Data/Fig8/E-MP3_F5_cavity116.xyz
- Raw Data/Fig8/E-MP3_F5_cavity126.xyz
- Codes for vibrations/2D-model/allocation.f90
- Codes for vibrations/2D-model/DVRS.f90
- Codes for vibrations/2D-model/expDVR.f90
- Codes for vibrations/2D-model/interpolate.f90
- Codes for vibrations/2D-model/main.f90
- Codes for vibrations/2D-model/makefile
- Codes for vibrations/2D-model/matvec.f90
- Codes for vibrations/2D-model/parameters.dat
- Codes for vibrations/2D-model/perDVR.f90
- Codes for vibrations/2D-model/potential.roamingF.f90
- Codes for vibrations/2D-model/sincDVR.f90
- Codes for vibrations/2D-model/solveEV.f90
- Codes for vibrations/2D-model/write_cube.f90
- Codes for vibrations/4D-linear/allocation.f90
- Codes for vibrations/4D-linear/arxiv/dms_f5.f90
- Codes for vibrations/4D-linear/arxiv/pes_f5.f90
- Codes for vibrations/4D-linear/arxiv/pes_f5_new.f90
- Codes for vibrations/4D-linear/arxiv/pes_int_JULY28.f90
- Codes for vibrations/4D-linear/arxiv/pes_int_NOV22.f90
- Codes for vibrations/4D-linear/chebyshev.f90
- Codes for vibrations/4D-linear/dms_f5_new.f90
- Codes for vibrations/4D-linear/expDVR.f90
- Codes for vibrations/4D-linear/input.param
- Codes for vibrations/4D-linear/main.f90
- Codes for vibrations/4D-linear/makefile
- Codes for vibrations/4D-linear/matvec.f90
- Codes for vibrations/4D-linear/ParallelOp.f90
- Codes for vibrations/4D-linear/pes_f5_JUNE22.f90
- Codes for vibrations/4D-linear/pes_int_106AA.f90
- Codes for vibrations/4D-linear/pes_int_112AA.f90
- Codes for vibrations/4D-linear/pes_int_116AA.f90
- Codes for vibrations/4D-linear/pes_int_126AA.f90
- Codes for vibrations/4D-linear/solveCW.f90
- Codes for vibrations/4D-linear/solveEV.f90
- Codes for vibrations/4D-linear/solveEV.parallel.f90
- Codes for vibrations/4D-planar/allocation.f90
- Codes for vibrations/4D-planar/angles.f90
- Codes for vibrations/4D-planar/chebyshev.f90
- Codes for vibrations/4D-planar/expDVR.f90
- Codes for vibrations/4D-planar/main.f90
- Codes for vibrations/4D-planar/makefile
- Codes for vibrations/4D-planar/matvec.f90
- Codes for vibrations/4D-planar/ParallelOp.f90
- Codes for vibrations/4D-planar/parameters.dat
- Codes for vibrations/4D-planar/PES/potential.embd.f90
- Codes for vibrations/4D-planar/PES/potential.embdmorse.f90
- Codes for vibrations/4D-planar/PES/potential.free.f90
- Codes for vibrations/4D-planar/PES/potential.freemorse.f90
- Codes for vibrations/4D-planar/sineDVR.f90
- Codes for vibrations/4D-planar/solveCW.f90
- Codes for vibrations/4D-planar/solveEV.f90
- Codes for vibrations/4D-planar/solveEV.parallel.f90
- Data For Figures/Fig1/Figure 1a.txt
- Data For Figures/Fig1/Figure 1b-a.txt
- Data For Figures/Fig1/Figure 1b.txt
- Data For Figures/Fig1/Figure 1c-b.txt
- Data For Figures/Fig1/Figure 1c.txt
- Data For Figures/Fig1/README
- Data For Figures/Fig2/Figure 2a.txt
- Data For Figures/Fig2/Figure 2b.txt
- Data For Figures/Fig2/Figure 2c.txt
- Data For Figures/Fig2/README
- Data For Figures/Fig3/README
- Data For Figures/Fig4/.DS_Store
- Data For Figures/Fig4/pot.F2F3
- Data For Figures/Fig4/pot.RTh
- Data For Figures/Fig4/README
- Data For Figures/Fig5/evecs.r1r2
- Data For Figures/Fig5/evecs.RTheta
- Data For Figures/Fig5/README
- Data For Figures/Fig6/pot.r1r2
- Data For Figures/Fig6/pot.r2r3
- Data For Figures/Fig6/pot.r3r4
- Data For Figures/Fig6/README
- Data For Figures/Fig7/evecs.r1r2
- Data For Figures/Fig7/evecs.r2r3
- Data For Figures/Fig7/evecs.r3r4
- Data For Figures/Fig7/README
- Data For Figures/Fig8/.DS_Store
- Data For Figures/Fig8/cavity_116/evecs.r1r2
- Data For Figures/Fig8/cavity_116/evecs.r2r3
- Data For Figures/Fig8/cavity_116/evecs.r3r4
- Data For Figures/Fig8/cavity_116/pot.r1r2
- Data For Figures/Fig8/cavity_116/pot.r2r3
- Data For Figures/Fig8/cavity_116/pot.r3r4
- Data For Figures/Fig8/cavity_126/evecs.r1r2
- Data For Figures/Fig8/cavity_126/evecs.r2r3
- Data For Figures/Fig8/cavity_126/evecs.r3r4
- Data For Figures/Fig8/cavity_126/pot.r1r2
- Data For Figures/Fig8/cavity_126/pot.r2r3
- Data For Figures/Fig8/cavity_126/pot.r3r4
- Data For Figures/Fig8/README
- Data For Figures/Fig9-10/eigenvectors.out
- Data For Figures/Fig9-10/README
- Data For Figures/Suppl. Fig2/PES_phi_cavity104.txt
- Data For Figures/Suppl. Fig2/PES_phi_cavity114.txt
