# Supplementary material for: Experimental observation of quantum mechanical fluorine tunnelling
Source: Nat Commun. 2025 Apr 29;16:4027. doi: 10.1038/s41467-025-59008-6 (PMC12041236; doi:10.1038/s41467-025-59008-6)
Supplement: Supplementary file 4 — Source Data [file 41467_2025_59008_MOESM4_ESM.zip › Raw Data/Fig4/Dipole_F5.dat]

114	-0.010	5.206
114	-0.009	5.200
114	-0.008	5.197
114	-0.007	5.192
114	-0.006	5.188
114	-0.005	5.183
114	-0.004	5.178
114	-0.003	5.174
114	-0.002	5.169
114	-0.001	5.165
114	0.000	5.159
114	0.001	5.155
114	0.002	5.150
114	0.003	5.146
114	0.004	5.140
114	0.005	5.137
114	0.006	5.131
114	0.007	5.127
114	0.008	5.121
114	0.009	5.117
114	0.010	5.112
102	-0.010	3.550
102	-0.009	3.539
102	-0.008	3.528
102	-0.007	3.517
102	-0.006	3.506
102	-0.005	3.495
102	-0.004	3.484
102	-0.003	3.472
102	-0.002	3.461
102	-0.001	3.450
102	0.000	3.439
102	0.001	3.427
102	0.002	3.416
102	0.003	3.405
102	0.004	3.393
102	0.005	3.382
102	0.006	3.370
102	0.007	3.359
102	0.008	3.347
102	0.009	3.336
102	0.010	3.324
90	-0.010	0.716
90	-0.009	0.700
90	-0.008	0.685
90	-0.007	0.669
90	-0.006	0.653
90	-0.005	0.637
90	-0.004	0.621
90	-0.003	0.605
90	-0.002	0.590
90	-0.001	0.574
90	0.000	0.558
90	0.001	0.542
90	0.002	0.526
90	0.003	0.511
90	0.004	0.495
90	0.005	0.479
90	0.006	0.463
90	0.007	0.448
90	0.008	0.432
90	0.009	0.416
90	0.010	0.400
#
#78	-0.010	-1.830
#78	-0.009	-1.833
#78	-0.008	-1.836
#78	-0.007	-1.840
#78	-0.006	-1.843
#78	-0.005	-1.846
#78	-0.004	-1.849
#78	-0.003	-1.852
#78	-0.002	-1.855
#78	-0.001	-1.859
#78	0.000	-1.862
#78	0.001	-1.865
#78	0.002	-1.868
#78	0.003	-1.871
#78	0.004	-1.874
#78	0.005	-1.878
#78	0.006	-1.881
#78	0.007	-1.884
#78	0.008	-1.887
#78	0.009	-1.890
#78	0.010	-1.893
#
66	-0.010	-3.227
66	-0.009	-3.238
66	-0.008	-3.250
66	-0.007	-3.261
66	-0.006	-3.271
66	-0.005	-3.282
66	-0.004	-3.294
66	-0.003	-3.305
66	-0.002	-3.315
66	-0.001	-3.326
66	0.000	-3.338
66	0.001	-3.348
66	0.002	-3.358
66	0.003	-3.369
66	0.004	-3.381
66	0.005	-3.392
66	0.006	-3.401
66	0.007	-3.412
66	0.008	-3.424
66	0.009	-3.434
66	0.010	-3.444
