# Supplementary material for: Experimental observation of quantum mechanical fluorine tunnelling
Source: Nat Commun. 2025 Apr 29;16:4027. doi: 10.1038/s41467-025-59008-6 (PMC12041236; doi:10.1038/s41467-025-59008-6)
Supplement: Supplementary file 4 — Source Data [file 41467_2025_59008_MOESM4_ESM.zip › Raw Data/Fig4/pot_raw.F2F3]

# molecular geometry		Energy of [F5]^- (hartree)			| MP2 embedding energy (hartree)
#theta R MP2 CCSD CCSD(T)		| without Ne	with Ne
114. 1.3393536808 -498.3660812148 -498.3474348882 -498.4151837234		-10.344	-10.3267
114. 1.3893536808 -498.3698061804 -498.3505887300 -498.4197117286		-10.3361	-10.3267
114. 1.4393536808 -498.3701234715 -498.3503539510 -498.4210047006		-10.3267	-10.3267
114. 1.4893536808 -498.3680636543 -498.3477379606 -498.4200916055		-10.271	-10.3267
114. 1.5393536808 -498.3644411971 -498.3435181184 -498.4177738280		-10.2622	-10.3267
111. 1.3392001159 -498.3660853515 -498.3474610713 -498.4153241712		-10.4644	-10.4443
111. 1.3892001159 -498.3698182490 -498.3506336616 -498.4198751472		-10.4572	-10.4443
111. 1.4392001159 -498.3701309235 -498.3504096290 -498.4211850309		-10.4443	-10.4443
111. 1.4892001159 -498.3680501770 -498.3477954000 -498.4202849049		-10.4583	-10.4443
111. 1.5392001159 -498.3643880276 -498.3435706255 -498.4179701128		-10.4371	-10.4443
108. 1.3404289421 -498.3662648829 -498.3476230589 -498.4156134051		-10.6802	-10.6958
108. 1.3904289421 -498.3699370448 -498.3507242011 -498.4201167699		-10.7076	-10.6958
108. 1.4404289421 -498.3702199329 -498.3504564451 -498.4214146723		-10.6958	-10.6958
108. 1.4904289421 -498.3681313162 -498.3478222404 -498.4205279016		-10.6621	-10.6958
108. 1.5404289421 -498.3644774333 -498.3435917573 -498.4182511971		-10.6754	-10.6958
105. 1.3456231180 -498.3665793965 -498.3478631093 -498.4161424218		-10.8626	-10.836
105. 1.3956231180 -498.3699771210 -498.3506485520 -498.4203844500		-10.8537	-10.836
105. 1.4456231180 -498.3701365224 -498.3501998284 -498.4215700842		-10.836	-10.836
105. 1.4956231180 -498.3680559758 -498.3474933663 -498.4206979815		-10.8229	-10.836
105. 1.5456231180 -498.3645272384 -498.3432751476 -498.4185394338		-10.8118	-10.836
102. 1.3553651227 -498.3667168728 -498.3480272827 -498.4166598484		-10.8930	-10.8627
102. 1.4053651227 -498.3696197828 -498.3502552676 -498.4204337469		-10.8807	-10.8627
102. 1.4553651227 -498.3695633700 -498.3495005294 -498.4214235495		-10.8627	-10.8627
102. 1.5053651227 -498.3675155608 -498.3466873979 -498.4205829903		-10.8337	-10.8627
102. 1.5553651227 -498.3642396527 -498.3425215393 -498.4186375101		-10.8196	-10.8627
99. 1.3708932619 -498.3665211657 -498.3481726130 -498.4170896075		-10.8477	-10.7973
99. 1.4208932619 -498.3687264032 -498.3496231759 -498.4202094022		-10.8220	-10.7973
99. 1.4708932619 -498.3684019326 -498.3484644928 -498.4209498743		-10.7973	-10.7973
99. 1.5208932619 -498.3664564052 -498.3455477522 -498.4201850718		-10.7668	-10.7973
99. 1.5708932619 -498.3636025386 -498.3415124568 -498.4185586427		-10.7434	-10.7973
96. 1.3937448055 -498.3659916304 -498.3483901417 -498.4174201955		-10.7735	-10.7151
96. 1.4437448055 -498.3673892650 -498.3488909772 -498.4197615675		-10.7424	-10.7151
96. 1.4937448055 -498.3668274711 -498.3472729059 -498.4202410769		-10.7151	-10.7151
96. 1.5437448055 -498.3651163456 -498.3442787919 -498.4195998496		-10.6803	-10.7151
96. 1.5937448055 -498.3628781109 -498.3404487795 -498.4183469327		-10.6448	-10.7151
93. 1.4281239146 -498.3651878092 -498.3487573205 -498.4176986568		-10.6815	-10.6130
93. 1.4781239146 -498.3658254155 -498.3482166116 -498.4192468921		-10.6527	-10.6130
93. 1.5281239146 -498.3652217088 -498.3461634104 -498.4195337046		-10.6130	-10.6130
93. 1.5781239146 -498.3640143151 -498.3431773141 -498.4190828332		-10.5905	-10.6130
93. 1.6281239146 -498.3626067204 -498.3396633108 -498.4181946970		-10.6073	-10.6130
90. 1.4760988362 -498.3642776043 -498.3492555009 -498.4178934904		-10.5982	-10.5896
90. 1.5260988362 -498.3646391920 -498.3478984853 -498.4189371715		-10.5728	-10.5896
90. 1.5760988362 -498.3644565843 -498.3456278736 -498.4192170018		-10.5896	-10.5896
90. 1.6260988362 -498.3640240849 -498.3428335763 -498.4189738982		-10.5735	-10.5896
90. 1.6760988362 -498.3633935322 -498.3397675658 -498.4182972071		-10.5906	-10.5896
87. 1.5227296174 -498.3639507764 -498.3498459826 -498.4180632877		-10.5795	-10.6130
87. 1.5727296174 -498.3647342451 -498.3482776031 -498.4191017364		-10.5931	-10.6130
87. 1.6227296174 -498.3652217088 -498.3461634104 -498.4195337046		-10.6130	-10.6130
87. 1.6727296174 -498.3653641172 -498.3437482052 -498.4194193618		-10.6509	-10.6130
87. 1.7227296174 -498.3649573727 -498.3411877759 -498.4187653396		-10.6862	-10.6130
84. 1.5564587950 -498.3646506305 -498.3505035220 -498.4185298561		-10.6448	-10.7151
84. 1.6064587950 -498.3659529063 -498.3490839474 -498.4197121848		-10.6785	-10.7151
84. 1.6564587950 -498.3668274711 -498.3472729059 -498.4202410769		-10.7151	-10.7151
84. 1.7064587950 -498.3670595615 -498.3452384017 -498.4201267596		-10.7419	-10.7151
84. 1.7564587950 -498.3664096592 -498.3430937102 -498.4193795906		-10.7823	-10.7151
81. 1.5802424503 -498.3658566065 -498.3511718407 -498.4191560946		-10.7106	-10.8347
81. 1.6302424503 -498.3674650292 -498.3499863175 -498.4204243957		-10.7510	-10.8347
81. 1.6802424503 -498.3684019326 -498.3484644928 -498.4209498743		-10.7973	-10.8347
81. 1.7302424503 -498.3684270791 -498.3467382560 -498.4207501665		-10.8347	-10.8347
81. 1.7802424503 -498.3673784976 -498.3449051764 -498.4198610897		-10.8450	-10.8347
78. 1.5969596901 -498.3670108091 -498.3517309727 -498.4196538279		-10.7708	-10.8627
78. 1.6469596901 -498.3687360560 -498.3507773193 -498.4209491066		-10.8131	-10.8627
78. 1.6969596901 -498.3695633700 -498.3495005294 -498.4214235495		-10.8627	-10.8627
78. 1.7469596901 -498.3692908607 -498.3480170471 -498.4211144169		-10.8843	-10.8627
78. 1.7969596901 -498.3678549205 -498.3464216473 -498.4200836869		-10.8738	-10.8627
75. 1.6076301163 -498.3677309129 -498.3520662079 -498.4198520156		-10.7605	-10.8360
75. 1.6576301163 -498.3694612033 -498.3512954516 -498.4211493357		-10.8017	-10.8360
75. 1.7076301163 -498.3701365224 -498.3501998284 -498.4215700842		-10.8360	-10.8360
75. 1.7576301163 -498.3696107622 -498.3488910770 -498.4211717662		-10.8456	-10.8360
75. 1.8076301163 -498.3679048265 -498.3474656220 -498.4200378805		-10.8195	-10.8360
72. 1.6136099934 -498.3679766608 -498.3521045992 -498.4197570323		-10.6406	-10.6958
72. 1.6636099934 -498.3696688108 -498.3514443339 -498.4210389932		-10.6835	-10.6958
72. 1.7136099934 -498.3702199329 -498.3504564451 -498.4214146723		-10.6958	-10.6958
72. 1.7636099934 -498.3695276722 -498.3492523864 -498.4209517648		-10.6845	-10.6958
72. 1.8136099934 -498.3676647370 -498.3479284524 -498.4197519190		-10.6600	-10.6958
69. 1.6153640187 -498.3679959001 -498.3520139475 -498.4195917303		-10.4008	-10.4443
69. 1.6653640187 -498.3696465085 -498.3513763292 -498.4208438872		-10.4293	-10.4443
69. 1.7153640187 -498.3701309235 -498.3504096290 -498.4211850309		-10.4443	-10.4443
69. 1.7653640187 -498.3693634502 -498.3492258277 -498.4206895238		-10.4754	-10.4443
69. 1.8153640187 -498.3674354914 -498.3479251836 -498.4194558538		-10.4483	-10.4443
66. 1.6167941636 -498.3681838523 -498.3519447714 -498.4195399674		-10.2133	-10.3145
66. 1.6667941636 -498.3697537795 -498.3513139987 -498.4207320761		-10.2421	-10.3145
66. 1.7167941636 -498.3701234715 -498.3503539510 -498.4210047006		-10.3267	-10.3145
66. 1.7667941636 -498.3692286396 -498.3491759412 -498.4204378169		-10.3145	-10.3145
66. 1.8167941636 -498.3671840506 -498.3478847204 -498.4191332471		-10.2561	-10.3145
