# Supplementary material for: Experimental observation of quantum mechanical fluorine tunnelling
Source: Nat Commun. 2025 Apr 29;16:4027. doi: 10.1038/s41467-025-59008-6 (PMC12041236; doi:10.1038/s41467-025-59008-6)
Supplement: Supplementary file 4 — Source Data [file 41467_2025_59008_MOESM4_ESM.zip › Raw Data/Fig4/pot_raw.RTh]

# Electronic structure calculations at CCSD(T)/aug-CCpVTZ level
# F2-F2 dist. (Angstr) tunnelling angle (degree)	Energy (hc/cm)
3.799999999 90.00000		848.38137700443224
3.680000000 90.00000		747.24966225180299
3.560000000 90.00000		663.50033818621932
3.439999999 90.00000		597.21899993137970
3.319999999 90.00000		549.93099615319989
3.200000000 90.00000		522.88294275341991
3.080000000 90.00000		517.39168750871522
2.960000000 90.00000		534.80260990781881
2.839999999 90.00000		578.84238915522872
2.720000000 90.00000		659.69684285018729
2.600000000 90.00000		799.09834884134580
3.844550588 90.00000		922.01660275964912
3.111095027 90.00000		516.67569410748899
3.320000000 87.00000		486.27676920758762
2.959999999 87.00000		461.97434343639793
2.600000000 87.00000		712.77019787353515
2.839999999 87.00000		502.07235833347056
3.440000000 87.00000		538.26591957195240
3.680000000 87.00000		707.57084389372835
3.200000000 87.00000		456.05950215661306
3.560000000 87.00000		611.92599488972166
3.799999999 87.00000		825.36507256229447
2.719999999 87.00000		578.39246616860737
2.479999999 87.00000		944.17327401490832
3.080000000 87.00000		447.76775063219441
3.799999999 84.00000		751.28141120944508
2.839999999 84.00000		335.12459153643465
3.079999999 84.00000		292.48067092032386
2.479999999 84.00000		750.93244654538250
3.320000000 84.00000		338.66032782354466
3.439999999 84.00000		396.74867814095899
2.360000000 84.00000		1134.0693081396635
2.599999999 84.00000		529.10285376139768
3.560000000 84.00000		481.98165069710558
2.959999999 84.00000		301.61739976686164
3.680000000 84.00000		598.63680604308934
3.919999999 84.00000		941.15549785378960
3.200000000 84.00000		304.60225473231583
2.720000000 84.00000		403.57433913419186
2.720000000 81.00000		235.38215118345704
2.240000000 81.00000		1555.2762390504458
2.599999999 81.00000		352.38846592906879
3.799999999 81.00000		627.94325338061594
3.200000000 81.00000		148.19365966971569
2.479999999 81.00000		562.96998392276294
3.439999999 81.00000		235.09463941464122
3.680000000 81.00000		448.41959028888459
3.319999999 81.00000		179.56975277564209
3.080000000 81.00000		136.84023706078429
2.360000000 81.00000		930.73264767820001
2.959999999 81.00000		144.13118426445016
3.919999999 81.00000		867.42958014469150
3.559999999 81.00000		321.40523241059907
2.840000000 81.00000		173.34545225910654
3.799999999 80.00000		578.95871071407487
3.200000000 80.00000		104.77718835446221
1.999999999 80.00000		3740.3085919162395
2.599999999 80.00000		304.96438787214913
3.199999999 78.00000		38.702156253297794
3.319999999 78.00000		60.052648254697679
3.080000000 78.00000		32.936557728023487
3.559999999 78.00000		173.27083088808911
2.479999999 78.00000		428.86220600232264
2.240000000 78.00000		1350.6271202959135
2.840000000 78.00000		68.263194163975740
2.599999999 78.00000		232.37534875006796
2.360000000 78.00000		773.43956985369323
3.680000000 78.00000		290.55148892674606
2.719999999 78.00000		124.60013694190516
3.800000000 78.00000		474.69509298952181
3.919999999 78.00000		741.21191518152455
2.960000000 78.00000		41.509236764659136
3.439999999 78.00000		101.63431165480888
4.040000000 78.00000		1085.3656929853394
3.149851449 75.15248		-3.6894353075865637E-004
2.839999999 75.00000		34.942555840659807
3.560000000 75.00000		71.399486631981588
3.679999999 75.00000		156.96606062837910
3.800000000 75.00000		317.94411749450649
2.240000000 75.00000		1158.1237275818248
3.200000000 75.00000		0.77255069914268970
2.719999999 75.00000		83.891982563495361
2.479999999 75.00000		355.60157450365745
2.960000000 75.00000		11.395122784284375
3.079999999 75.00000		1.6043595454911157
2.599999999 75.00000		179.29540948259691
3.920000000 75.00000		582.43738360202019
3.320000000 75.00000		8.3839308672888482
3.439999999 75.00000		28.718255336599938
2.359999999 75.00000		663.66274941650056
4.160000000 75.00000		1388.6576841851031
4.039999999 75.00000		949.33970681152641
2.119999999 72.00000		1487.2610512030226
3.200000000 72.00000		38.192975106995021
3.080000000 72.00000		41.954770267674057
2.239999999 72.00000		955.72861329390855
4.039999999 72.00000		774.42720568619961
2.959999999 72.00000		49.311559862668837
3.559999999 72.00000		43.133349030044059
2.479999999 72.00000		327.14229923629102
3.800000000 72.00000		186.17593913942903
4.280000000 72.00000		1741.1032135258122
3.439999999 72.00000		35.100577574858896
2.719999999 72.00000		103.65786775177364
3.919999999 72.00000		416.15462492496937
4.160000000 72.00000		1230.4647603748779
2.359999999 72.00000		577.93815368590390
3.320000000 72.00000		35.447347490880468
2.599999999 72.00000		180.92171649602290
3.679999999 72.00000		78.001283499686437
2.839999999 72.00000		66.088200589410746
2.000000000 70.00000		2085.3074704971441
2.599999999 70.00000		200.61517503637339
3.800000000 70.00000		126.67636694195249
3.199999999 70.00000		98.522161402778949
4.400000000 69.00000		2104.3293366733865
2.119999999 69.00000		1215.5668224866722
4.039999999 69.00000		586.37256372070999
3.560000000 69.00000		104.58844017263972
3.800000000 69.00000		109.57051428351744
4.160000000 69.00000		1026.9130147800506
2.360000000 69.00000		491.69998731292247
2.600000000 69.00000		212.90136482668763
2.479999999 69.00000		316.05005143215851
3.919999999 69.00000		269.23172336049390
3.440000000 69.00000		122.30662706045301
3.079999999 69.00000		136.51980409630400
2.239999999 69.00000		766.12448043405141
1.999999999 69.00000		1991.3130707100638
3.200000000 69.00000		136.65368362700286
2.719999999 69.00000		161.71110212548248
2.840000000 69.00000		140.93124416563217
2.959999999 69.00000		135.93161208290169
3.680000000 69.00000		85.206635604605282
3.320000000 69.00000		132.79312487933046
4.279999999 69.00000		1547.4300210165663
3.679999999 66.00000		202.45437244759779
2.479999999 66.00000		300.54416882313245
2.240000000 66.00000		620.68522737261446
3.919999999 66.00000		170.87416793603720
1.999999999 66.00000		1777.2353218565718
3.559999999 66.00000		247.19866525478042
3.439999999 66.00000		267.10062470932291
3.200000000 66.00000		268.24628227602847
4.280000000 66.00000		1299.6278005245720
3.080000000 66.00000		257.52714135193452
2.960000000 66.00000		244.47279035855968
2.360000000 66.00000		408.94488333644409
4.040000000 66.00000		412.70228900104104
2.600000000 66.00000		248.30920689025615
4.160000000 66.00000		804.35037673671081
3.319999999 66.00000		272.57212723413392
2.719999999 66.00000		230.38910334484976
2.839999999 66.00000		232.50264403664363
2.119999999 66.00000		1027.1939423047434
3.799999999 66.00000		124.90081718649164
2.960000000 63.00000		347.43931301385555
2.480000000 63.00000		280.29324471700301
2.720000000 63.00000		288.42477975918155
2.119999999 63.00000		911.75248167731081
2.840000000 63.00000		316.32000522912159
3.680000000 63.00000		396.99887921802826
4.280000000 63.00000		1028.4910373740006
4.160000000 63.00000		593.95321744123271
2.360000000 63.00000		346.41436650207822
3.439999999 63.00000		427.73410640746982
2.239999999 63.00000		525.59564917387002
3.079999999 63.00000		377.12984097162592
3.320000000 63.00000		419.29311214101631
3.200000000 63.00000		402.08630114754681
2.599999999 63.00000		271.06872602367719
3.559999999 63.00000		423.08343900127767
4.399999999 63.00000		1545.9595410017741
2.479999999 60.00000		264.37474980062649
4.280000000 60.00000		773.20473200043557
4.399999999 60.00000		1213.1065118913325
2.599999999 60.00000		281.95905715774092
3.679999999 60.00000		583.42062993844445
3.320000000 60.00000		546.54889210420686
3.200000000 60.00000		514.76018669093003
3.799999999 60.00000		560.34506734910099
2.240000000 60.00000		474.32857035360644
2.360000000 60.00000		308.70862506097541
4.160000000 60.00000		430.98233092576396
2.840000000 60.00000		378.65299490197646
2.959999999 60.00000		429.64134094558847
3.080000000 60.00000		475.51592810814066
3.439999999 60.00000		569.94488765803067
2.720000000 60.00000		326.43778567651827
3.559999999 60.00000		583.31967161588580
2.119999999 60.00000		856.78506059161487
4.279999999 57.00000		579.62371884653567
3.920000000 57.00000		721.58649376806829
3.080000000 57.00000		547.04490476226329
3.200000000 57.00000		599.64858407909605
2.480000000 57.00000		255.87669213500828
2.120000000 57.00000		853.00351272351770
2.239999999 57.00000		459.15189968874921
4.399999999 57.00000		910.73192464913984
3.559999999 57.00000		708.12391996342512
3.440000000 57.00000		680.21991550132088
3.679999999 57.00000		726.40176715258269
2.839999999 57.00000		418.35376071551030
3.319999999 57.00000		644.03513325500319
4.519999999 57.00000		1323.1028069579711
2.359999999 57.00000		292.63649790648191
2.599999999 57.00000		287.06403705911220
2.719999999 57.00000		348.44889631429686
2.959999999 57.00000		486.06387882226488
2.469954650 54.77701		253.71019286987567
2.119999999 54.00000		896.07760360635609
4.519999999 54.00000		986.09731784743474
3.800000000 54.00000		850.31275375852681
2.479999999 54.00000		254.14723205098252
4.039999999 54.00000		864.75637915155323
3.199999999 54.00000		656.59566632588690
2.599999999 54.00000		288.98005057691938
2.719999999 54.00000		358.78176189505734
3.680000000 54.00000		827.56640310087641
3.560000000 54.00000		796.78508623999983
3.440000000 54.00000		758.21022527327773
3.320000000 54.00000		711.64648777476452
2.959999999 54.00000		519.65447094254398
2.360000000 54.00000		295.01999239523889
3.079999999 54.00000		592.70660153949279
3.919999999 54.00000		863.83019621429366
2.839999999 54.00000		439.84910597533860
2.239999999 54.00000		476.23141539564295
3.319999999 51.00000		753.39275714072221
2.360000000 51.00000		316.27172080964544
2.240000000 51.00000		526.52622160721182
2.479999999 51.00000		258.89227354808594
4.039999999 51.00000		971.29814354622249
3.080000000 51.00000		616.47131447727304
2.960000000 51.00000		534.70604106886651
2.119999999 51.00000		986.17413396649317
3.559999999 51.00000		855.15216934654143
4.159999999 51.00000		981.78025186901777
2.720000000 51.00000		359.72550280416976
3.799999999 51.00000		926.97304726556206
3.439999999 51.00000		808.32067279910621
2.840000000 51.00000		446.62648256157098
3.200000000 51.00000		689.58709271750979
4.280000000 51.00000		979.39017314861337
3.920000000 51.00000		952.86227462286581
2.600000000 51.00000		288.07800984315998
2.239999999 48.00000		614.64309080625389
4.160000000 48.00000		1055.5939594373797
3.079999999 48.00000		621.31511956136978
2.120000000 48.00000		1126.7717766918745
3.439999999 48.00000		835.17119902489947
2.959999999 48.00000		532.49154205451396
3.199999999 48.00000		701.93034590698869
4.040000000 48.00000		1033.7672074728659
2.839999999 48.00000		439.25432973028882
2.720000000 48.00000		350.43733646755612
3.799999999 48.00000		973.61360088313381
2.479999999 48.00000		271.39574321980496
2.359999999 48.00000		360.03935152452686
2.600000000 48.00000		283.96505528285292
3.919999999 48.00000		1006.7564647648325
3.319999999 48.00000		773.17181080477110
2.240000000 45.00000		746.51222749636577
2.360000000 45.00000		430.50168149151921
2.119999999 45.00000		1322.7999319653436
3.200000000 45.00000		694.54063511632944
3.920000000 45.00000		1035.5998206399670
2.600000000 45.00000		273.95042790605601
2.479999999 45.00000		292.14048524842548
3.440000000 45.00000		841.71593249343960
3.800000000 45.00000		997.93797413473396
2.960000000 45.00000		511.68754187868768
2.720000000 45.00000		327.48029017262405
2.840000000 45.00000		414.51514943577274
3.079999999 45.00000		606.79906753289129
3.320000000 45.00000		772.92160972770193
2.360000000 42.00000		526.53939008298244
2.120000000 42.00000		1578.9465778848391
2.599999999 42.00000		248.10948496822840
2.720000000 42.00000		280.26471301742066
3.080000000 42.00000		568.49635509869756
2.480000000 42.00000		313.34173450779048
2.839999999 42.00000		363.44559778949582
2.959999999 42.00000		465.49471649969627
3.200000000 42.00000		664.84132817887053
3.320000000 42.00000		751.67427079690174
3.440000000 42.00000		828.32578532424850
2.239999999 42.00000		926.62188785345836
2.360000000 39.00000		631.83673332395279
2.840000000 39.00000		276.33611714285399
2.720000000 39.00000		204.51304447579236
2.480000000 39.00000		326.91624036272196
3.080000000 39.00000		497.11881593465085
2.960000000 39.00000		382.56842230077245
3.200000000 39.00000		606.40181844935250
2.240000000 39.00000		1154.3970483648513
3.439999999 39.00000		792.29024581996566
3.320000000 39.00000		705.04249615901858
2.599999999 39.00000		204.86420387542034
2.600000000 36.00000		175.66310435653460
3.320000000 36.00000		625.35784224674148
3.680000000 36.00000		893.55803485133492
2.840000000 36.00000		169.47611453174562
2.719999999 36.00000		127.65083429868831
2.960000000 36.00000		264.19478061096822
2.239999999 36.00000		1410.3329986470653
2.479999999 36.00000		359.85938233486866
3.560000000 36.00000		816.84726217678246
3.079999999 36.00000		385.16700192289323
2.359999999 36.00000		745.88891955173369
3.439999999 36.00000		727.75153612492238
3.200000000 36.00000		509.71227020119903
2.120000000 36.00000		2281.3817154420485
2.360000000 33.00000		903.31807164250472
2.960000000 33.00000		139.37077954353506
3.919999999 33.00000		972.02679930949546
3.680000000 33.00000		826.31978719913650
3.440000000 33.00000		627.33091916371336
2.600000000 33.00000		192.38926591575932
2.840000000 33.00000		78.007867743809598
3.319999999 33.00000		505.62345784439225
2.720000000 33.00000		85.382215310657116
3.199999999 33.00000		373.92551136425010
3.559999999 33.00000		734.26773788140451
3.079999999 33.00000		245.31337818459664
3.800000000 33.00000		904.98388408324263
2.480000000 33.00000		443.17414662516694
3.560000000 30.00000		615.00302919804619
3.439999999 30.00000		488.05670845913056
2.360000000 30.00000		1125.4680973784941
3.319999999 30.00000		352.11192788798257
2.479999999 30.00000		595.76607787596447
3.800000000 30.00000		822.72259801677967
2.240000000 30.00000		1961.9122492691504
3.079999999 30.00000		112.89336017282903
2.720000000 30.00000		103.37474547903992
3.919999999 30.00000		904.06867487371255
3.680000000 30.00000		726.79243199199834
2.960000000 30.00000		45.396132463872817
3.199999999 30.00000		221.00217342124276
2.839999999 30.00000		35.616342952809141
2.599999999 30.00000		276.28124847925471
3.320000000 27.00000		194.07263631587429
2.479999999 27.00000		828.45527534638950
3.080000000 27.00000		23.698870546451353
2.720000000 27.00000		199.34880642721532
3.439999999 27.00000		323.89407471799683
3.679999999 27.00000		592.18644666546038
3.920000000 27.00000		807.83124437269726
2.839999999 27.00000		64.253392674268483
3.560000000 27.00000		461.32250377970780
3.199999999 27.00000		88.981599241054965
2.960000000 27.00000		11.171258671232073
3.800000000 27.00000		707.97248246087349
2.599999999 27.00000		441.24715937963020
4.039999999 27.00000		892.85352129156217
3.919999999 24.00000		682.34442992084428
4.040000000 24.00000		785.85524966614844
2.719999999 24.00000		384.79389504285467
4.160000000 24.00000		874.36278370460616
2.839999999 24.00000		179.44026274102535
3.440000000 24.00000		168.76282199228436
3.799999999 24.00000		563.06435801367422
3.680000000 24.00000		430.77383003652335
3.080000000 24.00000		4.0975913364953378
3.200000000 24.00000		11.331475140996529
3.560000000 24.00000		294.48666904543586
2.960000000 24.00000		57.006340393996645
3.319999999 24.00000		69.795127086490481
2.480000000 24.00000		1143.6537652247814
2.600000000 24.00000		694.68768311032329
2.839999999 21.00000		390.52876713298127
3.320000000 21.00000		9.7424788193171104
3.559999999 21.00000		149.87264058622424
3.199999999 21.00000		11.956977846145406
3.919999999 21.00000		534.30879198532773
4.039999999 21.00000		655.15371801067704
4.279999999 21.00000		852.58870566812618
4.160000000 21.00000		761.26311737810192
3.799999999 21.00000		402.56256108570943
2.959999999 21.00000		196.64707373449480
3.439999999 21.00000		58.957469855509338
3.080000000 21.00000		72.492470283128881
2.600000000 21.00000		1032.8980879472465
3.679999999 21.00000		269.50387190549799
3.920000000 18.00000		382.60573298004334
4.039999999 18.00000		512.03870127831567
3.559999999 18.00000		59.846342101022444
4.520000000 18.00000		912.47674795697731
3.799999999 18.00000		254.52033891854538
3.679999999 18.00000		141.74330029208676
3.439999999 18.00000		21.335128777588192
4.279999999 18.00000		739.60755563603345
3.079999999 18.00000		240.64295805851069
4.160000000 18.00000		632.52588365991380
2.959999999 18.00000		436.87083525400755
4.400000000 18.00000		832.42996090486702
3.199999999 18.00000		107.30334135360657
3.320000000 18.00000		35.227872861434584
3.320000000 15.00000		160.46009674013609
3.799999999 15.00000		147.64058360001889
4.640000000 15.00000		899.36533356443783
4.160000000 15.00000		502.28085923518682
4.040000000 15.00000		376.46483283916513
3.440000000 15.00000		74.160477471907839
4.400000000 15.00000		726.37323544052470
4.279999999 15.00000		620.39991035183971
4.519999999 15.00000		819.10565611452910
3.919999999 15.00000		253.47344492635750
3.559999999 15.00000		47.046581680799022
3.679999999 15.00000		74.485299932470241
4.400000000 12.00000		623.51645009995173
3.319999999 12.00000		393.18441015426669
3.799999999 12.00000		102.89190128427842
3.559999999 12.00000		126.17815953585499
4.159999999 12.00000		388.09479347670708
4.279999999 12.00000		509.21845229118367
4.519999999 12.00000		726.51369921534672
4.039999999 12.00000		269.97574236005420
3.200000000 12.00000		612.49223943518916
4.760000000 12.00000		896.04687715873263
3.919999999 12.00000		169.34881925764560
3.680000000 12.00000		85.279062227581662
4.639999999 12.00000		817.15672140105744
4.399999999 9.000000		535.50931821563256
4.520000000 9.000000		644.49602998182979
4.280000000 9.000000		419.58720814147961
3.320000000 9.000000		731.99617546788727
4.159999999 9.000000		305.29359981631796
3.560000000 9.000000		305.62720125656887
3.680000000 9.000000		183.78586041902460
4.640000000 9.000000		742.82944320278625
4.759999999 9.000000		829.62946462515310
3.800000000 9.000000		130.81346371823545
4.040000000 9.000000		207.00188677071446
3.919999999 9.000000		142.75727307613451
4.039999999 6.000000		189.87189190877919
4.160000000 6.000000		259.34658603078935
4.759999999 6.000000		775.84940128151572
4.520000000 6.000000		581.29831026696206
3.920000000 6.000000		173.88097035695060
4.279999999 6.000000		359.93619845392709
4.399999999 6.000000		471.04303514356570
3.800000000 6.000000		231.76959876481288
3.679999999 3.000000		640.75398754104458
3.800000000 3.000000		389.39847277761169
4.160000000 3.000000		243.63000777200600
4.280000000 3.000000		327.97630283068048
4.399999999 3.000000		432.84786528852965
4.760000000 3.000000		740.40644328671738
4.520000000 3.000000		541.79068211885715
3.919999999 3.000000		244.23136826117894
4.639999999 2.999999		645.63510330441227
4.040000000 2.999999		205.02222560961943
3.920000000 1.000000E-003		292.08781133286720
3.800000000 1.000000E-003		519.74226078933202
4.159999999 9.999985E-004		241.81714733727426
4.880000000 1.009909E-004		813.53319525468373
4.639999999 1.096692E-005		632.43809380064999
4.520000000 1.707547E-006		528.25129219515554
4.760000000 1.478779E-006		727.86346818768641
4.279999999 1.207418E-006		318.74081039714940
4.400000000 0.000000		420.37951154804040
4.039999999 0.000000		218.78547965884908
3.680000000 0.000000		952.03046577651730
4.062580943 0.000000		217.25189322107977
