# Supplementary material for: Experimental observation of quantum mechanical fluorine tunnelling
Source: Nat Commun. 2025 Apr 29;16:4027. doi: 10.1038/s41467-025-59008-6 (PMC12041236; doi:10.1038/s41467-025-59008-6)
Supplement: Supplementary file 4 — Source Data [file 41467_2025_59008_MOESM4_ESM.zip › Raw Data/Fig4/pot_raw_embd.RTh]

# Electronic structure calculation at CCSD(T)/aug-CCpVTZ level; correction at MP2 lavel
# F2-F2 dist. (Angstr)   tunnelling angle (degree)	Energy (hc/cm)		 correction (hc/cm)
   3.6799985403588553        90.000000617331722        747.24966225180299        69.527183433426998    
   3.5599985978330517        90.000000190149436        663.50033818621932        57.399445137920537    
   2.7199989207317921        90.000000078461895        659.69684285018729        14.621331026103084    
   3.1999987352117136        89.999999986873448        522.88294275341991        33.615435627047241    
   2.5999989804247301        89.999999981776526        799.09834884134580        19.055127822309746    
   2.9599988309994161        89.999999730752279        534.80260990781881        26.619499468025076    
   3.0799987747507429        89.999999702168211        517.39168750871522        20.131811508869735    
   3.3199986814038112        89.999999644318777        549.93099615319989        39.076595971997868    
   3.4399986381841949        89.999999527943316        597.21899993137970        46.879208961400771    
   2.8399988778837333        89.999999471185959        578.84238915522872        15.858514144199964    
   3.7999984971054652        89.999998735198730        848.38137700443224        75.961371582070043    
   2.9599988326801796        87.000000362746903        461.97434343639793        11.346139501303364    
   2.4799990234110565        87.000000358244534        944.17327401490832        26.678850820312153    
   2.5999989647973383        87.000000230753173        712.77019787353515        11.903707838986216    
   2.7199989210324294        87.000000192339456        578.39246616860737        6.7493354699420447    
   3.0799987759172147        87.000000175737611        447.76775063219441        18.641340225378695    
   2.8399988759089538        87.000000141772546        502.07235833347056        7.6538166414155757    
   3.4399986356122936        87.000000095532002        538.26591957195240        44.436608237698685    
   3.1999987366756266        87.000000029767236        456.05950215661306        25.878861466245457    
   3.6799985499427432        86.999999950731990        707.57084389372835        64.863504638925306    
   3.5599985922150434        86.999999834180272        611.92599488972166        54.736993630394487    
   3.3199986900278096        86.999999564967453        486.27676920758762        34.379479795925995    
   3.7999984935678359        86.999998646279650        825.36507256229447        74.682391737010434    
   2.3599990653038359        84.000000602632156        1134.0693081396635        54.828946429712495    
   3.5599985931817453        84.000000435486243        481.98165069710558        48.785139710901376    
   2.5999989678599955        84.000000393966303        529.10285376139768        8.8466952289319600    
   3.0799987827113062        84.000000191775726        292.48067092032386        10.107284514127974    
   2.7199989330514858        84.000000130511452        403.57433913419186        3.2894024119670480    
   3.6799985482574562        84.000000073635547        598.63680604308934        57.360156214575575    
   2.4799990230808073        84.000000042490541        750.93244654538250        38.567511837591788    
   2.9599988341929278        84.000000026804599        301.61739976686164        3.1171998968805896    
   3.1999987373348509        83.999999992319133        304.60225473231583        17.929123997933733    
   3.7999984927467878        83.999999947889819        751.28141120944508        70.892264536029856    
   2.8399988774440685        83.999999897248443        335.12459153643465        1.5924552972801083    
   3.4399986474067212        83.999999785228283        396.74867814095899        38.583394593837625    
   3.3199986858712469        83.999999497726748        338.66032782354466        28.553016057321077    
   3.9199984483444181        83.999997948902973        941.15549785378960        85.064698714553188    
   2.8399988735937449        81.000000441755816        173.34545225910654       -2.1842969510724006    
   2.3599990667428945        81.000000418001676        930.73264767820001        54.723618677766410    
   2.7199989286027177        81.000000043596017        235.38215118345704       -1.9619383636306635    
   2.5999989845622338        81.000000040654569        352.38846592906879        8.9879681660659969    
   2.2399991083661570        80.999999968425342        1555.2762390504458        107.72688407374675    
   3.4399986360036618        80.999999935337968        235.09463941464122        30.575141707778076    
   2.9599988327297493        80.999999921283333        144.13118426445016       -2.1207659260890472    
   2.4799990273686592        80.999999920784816        562.96998392276294        25.564550079485706    
   3.5599985932075033        80.999999884902309        321.40523241059907        42.007382466624669    
   3.7999984975937577        80.999999838572933        627.94325338061594        64.453896714690529    
   3.1999987434946386        80.999999803168691        148.19365966971569        11.093687270448459    
   3.0799987809228639        80.999999745814108        136.84023706078429        3.2367385359940046    
   3.6799985401277655        80.999999637726503        448.41959028888459        52.153955904097614    
   3.3199986880934627        80.999999550599171        179.56975277564209        20.933472732014945    
   3.9199984493786735        80.999999228476227        867.42958014469150        76.086761762958247    
   3.7999985069111126        80.000000380588858        578.95871071407487        62.686731098706204    
   1.9999992119503858        80.000000309033780        3740.3085919162395        86.375444072104472    
   2.5999989763441507        80.000000281481178        304.96438787214913        7.0335532132886254    
   3.1999987378606072        80.000000077700577        104.77718835446221        8.1737679248319672    
   3.9199984532273358        78.000000896926736        741.21191518152455        75.059398214214269    
   4.0399984159437556        78.000000853092203        1085.3656929853394        87.340112530404340    
   2.5999989754972894        78.000000472686835        232.37534875006796        7.9530812064687399    
   3.0799987834947782        78.000000452798005        32.936557728023487       -2.2336170888884248    
   2.7199989249392620        78.000000394948003        124.60013694190516       -3.0745672353786029    
   3.3199986879100645        78.000000264631140        60.052648254697679        12.753017330868941    
   2.9599988280280538        78.000000241294515        41.509236764659136       -6.8580069600451488    
   2.2399991139411735        78.000000201225347        1350.6271202959135        77.007125690677611    
   3.6799985526526973        78.000000178294798        290.55148892674606        46.966146153483258    
   2.8399988717746174        78.000000039414090        68.263194163975740       -7.9530812064687399    
   3.5599985852419143        77.999999928148654        173.27083088808911        34.034238831213820    
   3.1999987375823009        77.999999851443874        38.702156253297794        4.1955554525190886    
   3.4399986432526082        77.999999817132974        101.63431165480888        26.101220053687193    
   3.7999985002276615        77.999999797654482        474.69509298952181        58.925861606599533    
   2.4799990210266518        77.999999763173989        428.86220600232264        28.006314868648538    
   2.3599990807005167        77.999999665540898        773.43956985369323        52.787594284852638    
   3.7999984979313655        75.000000439077567        317.94411749450649        57.412820090548621    
   2.9599988229785490        75.000000381361289        11.395122784284375       -8.7137816371904719    
   4.0399984092876231        75.000000285076283        949.33970681152641        72.766429773038780    
   3.6799985484407038        75.000000210647855        156.96606062837910        40.664871596581705    
   2.8399988886491934        75.000000159110328        34.942555840659807       -8.3651969343212826    
   2.4799990206326590        75.000000149591330        355.60157450365745        29.485919003129268    
   2.2399991151415439        75.000000082391026        1158.1237275818248        67.433167412594102    
   2.5999989740299103        75.000000068126340        179.29540948259691        9.0214055476361832    
   3.1999987384880644        75.000000020304157        .77255069914268970        0.0000000000000000    
   3.9199984509349703        74.999999922715034        582.43738360202019        70.315469703944146    
   2.3599990661719308        74.999999896852870        663.66274941650056        51.170896885934148    
   4.1599983558395071        74.999999889616561        1388.6576841851031        86.389654959271795    
   3.5599986060757640        74.999999832082352        71.399486631981588        27.332551630009288    
   3.4399986424378621        74.999999810367370        28.718255336599938        15.739811439625806    
   3.3199986886497026        74.999999803744061        8.3839308672888482        6.6858044449586904    
   2.7199989167630223        74.999999739981618        83.891982563495361       -1.0114807924981264    
   3.0799987853388875        74.999999571721460        1.6043595454911157       -5.3366060986016848    
   4.2799983056688582        72.000000684163808        1741.1032135258122        89.439144158472772    
   3.9199984555607603        72.000000674348939        416.15462492496937        58.227856266321893    
   4.0399983992331334        72.000000529581868        774.42720568619961        68.881841969122419    
   2.9599988388092098        72.000000248972640        49.311559862668837       -9.3658105778090981    
   2.2399991119085896        72.000000206545806        955.72861329390855        59.147384259502012    
   2.3599990666834905        72.000000197888397        577.93815368590390        54.100011511482435    
   3.1999987346716177        72.000000147984323        38.192975106995021       -3.0971374679384782    
   3.4399986374195062        72.000000126875634        35.100577574858896        11.719802240350193    
   3.6799985491616978        72.000000074796802        78.001283499686437        35.297335920027599    
   3.5599985852591507        71.999999978865574        43.133349030044059        22.758317831207844    
   3.0799987767599384        71.999999978407018        41.954770267674057       -8.3518219816932078    
   2.7199989305341141        71.999999920582425        103.65786775177364       -2.0129303705251971    
   2.4799990233628071        71.999999911893696        327.14229923629102        30.364486203885907    
   2.8399988723007472        71.999999849543869        66.088200589410746       -6.8137024294646524    
   2.5999989706947404        71.999999845339147        180.92171649602290        11.536732576253424    
   2.1199991559234244        71.999999736057475        1487.2610512030226        75.747372340020846    
   3.3199986878749224        71.999999735924490        35.447347490880468        2.7009044963317739    
   3.7999984976336441        71.999999569093049        186.17593913942903        47.231137402426981    
   4.1599983419404198        71.999999536119489        1230.4647603748779        77.910770927611878    
   2.5999989716470733        70.000000548871697        200.61517503637339        14.466683136340972    
   1.9999992050723834        69.999999811729879        2085.3074704971441        118.65087663272652    
   3.1999987379224466        69.999999668800811        98.522161402778949       -5.4135120762131130    
   3.7999985046050475        69.999999408678690        126.67636694195249        47.595604861542007    
   3.9199984551642624        69.000000875334507        269.23172336049390        54.395096403839332    
   4.2799983144372682        69.000000351835340        1547.4300210165663        78.684010376422449    
   3.7999984941025282        69.000000321906143        109.57051428351744        44.567014025822402    
   2.3599990654152454        69.000000286890099        491.69998731292247        52.523438970448169    
   2.9599988252942868        69.000000282340295        135.93161208290169       -7.6120199144528433    
   2.7199989247215375        69.000000236048422        161.71110212548248        3.6087294059623241    
   2.1199991537267207        69.000000177264582        1215.5668224866722        92.820499369757826    
   2.2399991156314574        69.000000149028693        766.12448043405141        58.628268910624882    
   2.5999989694562142        69.000000148389518        212.90136482668763        15.835107977100833    
   3.6799985422212775        69.000000019831191        85.206635604605282        32.740212164447620    
   4.3999982630975216        69.000000019412496        2104.3293366733865        85.747657233124244    
   2.4799990139285142        68.999999962577860        316.05005143215851        27.018240243249544    
   3.3199986766306600        68.999999927055342        132.79312487933046       -1.0908945737273184    
   4.0399984045757495        68.999999905742612        586.37256372070999        62.403349289898877    
   3.0799987885204363        68.999999895521441        136.51980409630400       -7.4205909049635279    
   3.1999987418839178        68.999999875280380        136.65368362700286       -5.1401614818768433    
   3.5599985943659949        68.999999867714308        104.58844017263972        16.716182981475235    
   2.8399988723559666        68.999999834512764        140.93124416563217       -5.6199879074090120    
   3.4399986457010194        68.999999811995778        122.30662706045301        6.0011740573091332    
   4.1599983617099907        68.999999702223775        1026.9130147800506        71.790058231189349    
   1.9999992100938133        68.999999627787233        1991.3130707100638        128.13538991510976    
   3.9199984556614935        66.000000906142517        170.87416793603720        54.579002002475349    
   3.7999984934071707        66.000000484231876        124.90081718649164        42.569966411543049    
   3.6799985391660388        66.000000377420932        202.45437244759779        27.321684480998982    
   1.9999991984768719        66.000000326609850        1777.2353218565718        148.02227260397788    
   3.3199986946713311        66.000000314466263        272.57212723413392       -2.7794823430217113    
   3.1999987340275005        66.000000311671002        268.24628227602847       -4.7305535576420645    
   2.4799990073132965        66.000000266769845        300.54416882313245        48.110540537722869    
   2.3599990601851837        66.000000250232404        408.94488333644409        64.292561348614385    
   2.1199991621680381        66.000000220352646        1027.1939423047434        99.741201420247080    
   2.8399988795590150        66.000000135707893        232.50264403664363        8.3593453925464994E-00
   2.9599988333516776        66.000000003862525        244.47279035855968       -2.8045603791993510    
   3.4399986373544587        65.999999875060794        267.10062470932291        5.2396376920481460    
   2.2399991170953601        65.999999836382699        620.68522737261446        75.827622055789305    
   4.2799983163934110        65.999999806952360        1299.6278005245720        70.863006827155928    
   4.0399984098407931        65.999999769240489        412.70228900104104        58.048130340382144    
   3.0799987810517933        65.999999724867394        257.52714135193452       -5.8448542984685128    
   4.1599983621805032        65.999999721709585        804.35037673671081        64.761520625136242    
   2.7199989296737361        65.999999591461687        230.38910334484976        9.2922483383546890    
   3.5599985935096634        65.999999542658045        247.19866525478042        10.401533471945610    
   2.5999989790990856        65.999999497571153        248.30920689025615        21.240260707921401    
   4.2799983172675855        63.000000456263436        1028.4910373740006        65.277292235856365    
   2.7199989282398702        63.000000402121834        288.42477975918155        15.148805720372767    
   4.3999982680450129        63.000000380693074        1545.9595410017741        76.741298507194628    
   2.1199991449178235        63.000000335354777        911.75248167731081        128.45638877818357    
   2.2399991185436643        63.000000321786551        525.59564917387002        102.16875532224257    
   2.8399988831565475        63.000000217800988        316.32000522912159        5.6985657540989489    
   3.5599985995426797        63.000000209522135        423.08343900127767        7.5334420677629064    
   3.0799987783035907        63.000000120716152        377.12984097162592       -1.0014495780270707    
   2.5999989740638458        63.000000111624296        271.06872602367719        43.165151803492364    
   2.3599990569797944        63.000000086538776        346.41436650207822        81.464328653983401    
   3.6799985365672327        62.999999879505772        396.99887921802826        16.479613506866169    
   3.4399986440469377        62.999999859378804        427.73410640746982        3.7491664085571053    
   2.9599988285022603        62.999999716880779        347.43931301385555       -1.6451191732531512    
   3.3199986922803042        62.999999637938991        419.29311214101631       -1.2430346598716644    
   3.1999987406299097        62.999999620173725        402.08630114754681       -1.1318553661507962    
   2.4799990220074628        62.999999589195156        280.29324471700301        59.677366757389464    
   4.1599983669784342        62.999999530746514        593.95321744123271        59.069642347351333    
   4.3999982642823667        60.000000527792253        1213.1065118913325        65.316581159201334    
   3.0799987753413185        60.000000452124588        475.51592810814066        4.2540708702669132    
   3.3199986902336085        60.000000372954474        546.54889210420686        2.5136551595387324    
   3.4399986394268041        60.000000355739267        569.94488765803067        5.0222947118419370    
   2.3599990676215712        60.000000347226397        308.70862506097541        110.16948479744883    
   4.1599983632004154        60.000000324603050        430.98233092576396        58.246246826185498    
   2.7199989301856853        60.000000184339036        326.43778567651827        36.946634765977016    
   3.5599985940131602        60.000000180453924        583.31967161588580        6.1223845655010569    
   2.1199991573562329        60.000000171827409        856.78506059161487        160.75857124406176    
   2.5999989723513290        60.000000125341181        281.95905715774092        65.088371029984813    
   2.2399991228953895        60.000000068555650        474.32857035360644        136.63099263755478    
   2.4799990241856693        60.000000011659594        264.37474980062649        87.047535441665218    
   3.1999987306955768        59.999999940029049        514.76018669093003       0.75902856164322219    
   3.6799985535668727        59.999999920898752        583.42062993844445        10.785227425463495    
   3.7999985064071278        59.999999917258279        560.34506734910099        19.069338709477076    
   2.9599988390273229        59.999999895350655        429.64134094558847        9.1384363831318343    
   2.8399988760424231        59.999999852679331        378.65299490197646        21.491877004237050    
   4.2799983007838902        59.999999707121219        773.20473200043557        68.936177714173965    
   2.8399988735453956        57.000000515038913        418.35376071551030        45.851009478117554    
   2.1199991606860324        57.000000411141997        853.00351272351770        163.84484156298993    
   4.5199982212599812        57.000000410877732        1323.1028069579711        66.477694234226036    
   3.4399986324654139        57.000000370493481        680.21991550132088        7.5727309911078748    
   2.2399991109019366        57.000000215601823        459.15189968874921        168.66818385448926    
   3.1999987401573438        57.000000120323833        599.64858407909605        12.915188631484343    
   2.7199989275494376        57.000000077002305        348.44889631429686        62.117459677473789    
   2.9599988257270442        57.000000055898752        486.06387882226488        27.406113869463699    
   2.5999989699736497        57.000000041844935        287.06403705911220        95.835715252849340    
   3.0799987942677371        57.000000029659226        547.04490476226329        18.094639036706155    
   3.9199984533345749        57.000000004130754        721.58649376806829        22.092078003421893    
   4.2799983128054606        56.999999939744235        579.62371884653567        68.684561417858319    
   2.3599990702203204        56.999999937226271        292.63649790648191        149.86467232849515    
   4.3999982618505280        56.999999819374786        910.73192464913984        62.956737954885455    
   3.5599985971396966        56.999999813606600        708.12391996342512       -24.379194902822615    
   3.6799985441410730        56.999999794541075        726.40176715258269        9.0372883038820202    
   2.4799990151586289        56.999999784113520        255.87669213500828        120.44228435034923    
   3.3199986761300120        56.999999762009487        644.03513325500319        12.635986495373288    
   4.5199982147802622        54.000000225702507        986.09731784743474        68.035040280857459    
   2.4799990184775340        54.000000222689764        254.14723205098252        110.77219360025143    
   3.4399986402148088        54.000000202699546        758.21022527327773        16.730393868642565    
   3.0799987762366836        54.000000124431928        592.70660153949279        38.065115179499742    
   2.2399991091236324        54.000000035685446        476.23141539564295        130.23860121587447    
   2.3599990727075868        54.000000027706712        295.01999239523889        137.32565423967537    
   2.5999989649740742        54.000000019965633        288.98005057691938        134.89893627221915    
   2.9599988347400714        54.000000004294030        519.65447094254398        55.114000107598322    
   3.5599985981753295        53.999999987192091        796.78508623999983       -14.826970922759728    
   2.8399988768559767        53.999999963812975        439.84910597533860        74.853758317557634    
   3.9199984565496542        53.999999962694112        863.83019621429366        19.037573196985399    
   3.7999985004431469        53.999999951637399        850.31275375852681        16.247223704953377    
   3.3199986912568371        53.999999917014392        711.64648777476452        20.287295333171098    
   2.7199989264678410        53.999999901835317        358.78176189505734        98.280823780169200    
   3.1999987393648599        53.999999867633882        656.59566632588690        27.418652887552522    
   4.0399984100288213        53.999999750297327        864.75637915155323        24.039805479885224    
   3.6799985479170854        53.999999738128672        827.56640310087641       -17.425055470763180    
   2.1199991613890670        53.999999617418659        896.07760360635609        104.37729437495335    
   2.1199991661247108        51.000000353642847        986.17413396649317        97.660560352042253    
   2.7199989254535599        51.000000312658379        359.72550280416976        106.81404355688066    
   3.4399986373184159        51.000000267534809        808.32067279910621        33.550232732985378    
   2.5999989826365248        51.000000170847336        288.07800984315998        97.782606794773429    
   2.4799990241682215        51.000000129349878        258.89227354808594        104.70748851795895    
   4.0399984044662665        51.000000075161708        971.29814354622249        26.352000415463589    
   3.3199986976808669        51.000000016193908        753.39275714072221        9.5288178129637551    
   4.1599983571979973        51.000000012598960        981.78025186901777        30.398759519995345    
   2.2399991173940639        50.999999988251311        526.52622160721182        97.404764383030326    
   3.0799987866070038        50.999999951861518        616.47131447727304        74.982492236602852    
   4.2799983179356973        50.999999936938636        979.39017314861337        36.517800347339389    
   2.3599990730277254        50.999999882733476        316.27172080964544        99.465343022293041    
   2.8399988727393501        50.999999875587605        446.62648256157098        118.85317279122613    
   3.9199984364340414        50.999999874545288        952.86227462286581       -7.6521447723370661    
   3.5599985914982102        50.999999860563520        855.15216934654143       -3.7056978125158637    
   3.1999987398152707        50.999999834756309        689.58709271750979        23.904384084525969    
   2.9599988375319870        50.999999619289788        534.70604106886651        93.108060851261428    
   3.7999985041119997        50.999999594629479        926.97304726556206       -7.9163000867415363    
   3.0799987865260698        48.000000222311328        621.31511956136978        93.821113013245636    
   2.3599990710348338        48.000000187276093        360.03935152452686        71.593613614464502    
   4.0399984031573233        48.000000172581053        1033.7672074728659        37.025212612666955    
   4.1599983599050852        48.000000137121241        1055.5939594373797        40.185881105588791    
   3.1999987319162915        48.000000101249697        701.93034590698869        96.583876665482265    
   2.2399991113062390        48.000000071835622        614.64309080625389        69.083302193082787    
   3.3199986897571372        48.000000032394723        773.17181080477110        78.567815475466048    
   2.5999989810371997        48.000000017380749        283.96505528285292        74.517712632777261    
   2.1199991726811960        47.999999994893898        1126.7717766918745        73.303099747240253    
   2.9599988255273835        47.999999966465573        532.49154205451396        82.723246070100899    
   3.4399986407507619        47.999999930391276        835.17119902489947        60.311841072683741    
   3.9199984481119792        47.999999920353602        1006.7564647648325        38.979627565444325    
   3.7999984979276449        47.999999841628842        973.61360088313381        41.624524447646039    
   2.8399988867714128        47.999999733276802        439.25432973028882        73.900792942807328    
   2.7199989301075447        47.999999707457874        350.43733646755612        66.949997248904907    
   2.4799990188947203        47.999999661035133        271.39574321980496        73.018882003893680    
   3.1999987286022735        45.000000284042116        694.54063511632944        64.793286137627916    
   2.4799990263943896        45.000000248851052        292.14048524842548        47.301355903724364    
   3.3199986843376736        45.000000063867965        772.92160972770193        77.251218576139976    
   3.4399986428873381        45.000000054786902        841.71593249343960        92.037228706476228    
   3.0799987850630686        45.000000045877655        606.79906753289129        57.045844827815827    
   2.9599988344316928        45.000000022678556        511.68754187868768        47.575542432599896    
   2.7199989194525926        45.000000006100478        327.48029017262405        38.743058090835262    
   3.7999984908061619        44.999999997396387        997.93797413473396        39.975225601696621    
   2.1199991595124348        44.999999987211950        1322.7999319653436        53.091038522602069    
   2.2399991170955693        44.999999964034927        746.51222749636577        54.749532648483303    
   2.3599990585063240        44.999999879137874        430.50168149151921        47.975955076902871    
   2.5999989645055845        44.999999865264570        273.95042790605601        47.000419469592700    
   2.8399988824329956        44.999999833499231        414.51514943577274        41.250025774059957    
   3.9199984591661647        44.999999775154627        1035.5998206399670        67.863673700310258    
   2.2399991072702683        42.000000321693228        926.62188785345836        37.222493163931055    
   3.4399986380665015        42.000000185162115        828.32578532424850        50.611656679172789    
   2.3599990624255756        42.000000139676224        526.53939008298244        33.363819330731587    
   2.8399988723158760        42.000000095341207        363.44559778949582        15.941271663586177    
   2.5999989725692134        42.000000087895629        248.10948496822840        23.029160621926355    
   3.3199986958929486        42.000000023794179        751.67427079690174        40.277833904906799    
   2.7199989190035536        41.999999979575115        280.26471301742066        17.226938984959830    
   3.1999987430251409        41.999999968007138        664.84132817887053        31.777215575226261    
   2.4799990148106428        41.999999944806547        313.34173450779048        36.679971647954787    
   2.9599988316062902        41.999999905854594        465.49471649969627        20.470364997267868    
   3.0799987818439263        41.999999826914014        568.49635509869756        25.732572921875889    
   2.1199991616431384        41.999999725849598        1578.9465778848391        54.662595456400815    
   2.7199989262745832        39.000000303892421        204.51304447579236        11.775809854480254    
   2.9599988356526801        39.000000299891752        382.56842230077245        4.0785246170234375    
   2.8399988757895360        39.000000245609016        276.33611714285399        5.1752707325255383    
   2.4799990242290737        39.000000159194961        326.91624036272196        29.215912146950014    
   3.3199986915204387        39.000000135901189        705.04249615901858        18.181576228788636    
   2.3599990649373450        39.000000094031414        631.83673332395279        38.104404102844711    
   3.1999987348650576        39.000000078315828        606.40181844935250        13.673381258588309    
   2.5999989671670432        39.000000063454706        204.86420387542034        19.363587667294713    
   2.2399991157552965        39.000000053831457        1154.3970483648513        24.055688236131065    
   3.4399986406662695        39.000000017232672        792.29024581996566        26.309367753961599    
   3.0799987757315663        38.999999899992957        497.11881593465085        6.7535151426383173    
   2.2399991203125884        36.000000319021751        1410.3329986470653        25.881369269863217    
   3.3199986891029210        36.000000255147654        625.35784224674148        6.3505946947175760    
   2.1199991634873472        36.000000226821648        2281.3817154420485        26.632038486113892    
   2.4799990141179702        36.000000224936656        359.85938233486866        21.068894127374197    
   2.9599988383831208        36.000000195621737        264.19478061096822       -2.8839741604285427    
   2.5999989704304403        36.000000128520448        175.66310435653460        12.176222498783233    
   3.0799987840369392        36.000000125053717        385.16700192289323        1.3458546081999865    
   3.5599985906357596        36.000000021913934        816.84726217678246        20.528044480476442    
   3.1999987335963702        36.000000019550740        509.71227020119903        3.1514732129900302    
   2.8399988755590861        36.000000018296220        169.47611453174562        5.8515417747825498E-00
   3.6799985508385222        36.000000017050787        893.55803485133492        27.185427151100473    
   3.4399986344756392        36.000000004014765        727.75153612492238        14.027817503232280    
   2.7199989293854019        35.999999937182928        127.65083429868831        3.7015181398195902    
   2.3599990694000468        35.999999795977182        745.88891955173369        27.905166789398727    
   3.4399986456298643        33.000000201244426        627.33091916371336        4.1353681656927535    
   3.9199984521412627        33.000000145914640        972.02679930949546        27.087622810007677    
   2.4799990224503436        33.000000131723638        443.17414662516694        11.664630560759386    
   3.1999987301612238        33.000000067349241        373.92551136425010       -3.6521980020035656    
   2.8399988724627576        33.000000010785470        78.007867743809598       -4.2908519899941187    
   2.7199989228747175        32.999999968235151        85.382215310657116      -0.51744347979862837    
   3.3199986837526008        32.999999960557439        505.62345784439225      -0.27585839795403450    
   3.6799985474086228        32.999999941995142        826.31978719913650        14.240144876202963    
   3.7999984999193233        32.999999902109778        904.98388408324263        20.333271732830106    
   2.9599988390147534        32.999999840113745        139.37077954353506       -5.9735882175137283    
   3.5599985946487549        32.999999755702632        734.26773788140451        8.4245482866083616    
   2.3599990697671487        32.999999710598587        903.31807164250472        20.298998416720664    
   2.5999989688432867        32.999999706133067        192.38926591575932        3.8051740226871664    
   3.0799987885735995        32.999999574607891        245.31337818459664       -5.5790271149855339    
   2.5999989629365468        30.000000454023187        276.28124847925471      -0.31849105945602163    
   3.9199984526272176        30.000000298815287        904.06867487371255        19.188877348590491    
   2.3599990742727597        30.000000204596930        1125.4680973784941        17.364868183936846    
   3.5599985938293086        30.000000155702541        615.00302919804619        6.6339765035249023    
   2.7199989231535944        30.000000046546756        103.37474547903992       -4.7631550046729956    
   3.6799985429107909        30.000000010268181        726.79243199199834        6.4893598282338480    
   3.7999984952812782        29.999999997927819        822.72259801677967        14.217574643643088    
   3.4399986391101480        29.999999961591303        488.05670845913056        2.5972486134641977    
   2.8399988797273501        29.999999952970335        35.616342952809141       -8.3325954872903516    
   3.3199986874190022        29.999999938077579        352.11192788798257       -3.0687156936038202    
   2.4799990185742575        29.999999899562461        595.76607787596447        5.7437062192186996    
   3.1999987426504672        29.999999894364009        221.00217342124276       -5.8055653751235443    
   3.0799987832305966        29.999999834480271        112.89336017282903       -7.7290507499484935    
   2.9599988319830048        29.999999677821133        45.396132463872817       -8.5273682349366844    
   2.2399991097198249        29.999999345501660        1961.9122492691504        26.021806272458001    
   2.4799990152759461        27.000000264929966        828.45527534638950        2.7109357108028300    
   3.9199984428777772        27.000000139738862        807.83124437269726        16.976158623183434    
   3.7999985126967943        27.000000126719726        707.97248246087349        9.3482559524847506    
   2.8399988823556019        27.000000008656510        64.253392674268483       -8.1052212926130860    
   4.0399984101479207        26.999999953085229        892.85352129156217        22.374623877689963    
   3.3199986846034788        26.999999944183930        194.07263631587429       -2.8605679933294121    
   2.9599988193564730        26.999999934198165        11.171258671232073       -8.9854603624482330    
   2.7199989301175953        26.999999918477926        199.34880642721532       -7.4122315595709818    
   3.5599986003718462        26.999999897970596        461.32250377970780        6.4007507670728545    
   3.0799987818099983        26.999999893238041        23.698870546451353       -7.7491131788906058    
   3.6799985385562715        26.999999872607034        592.18644666546038        8.2222521281087371    
   3.4399986430029652        26.999999845048183        323.89407471799683       0.83509860471539543    
   2.5999989802642816        26.999999794607927        441.24715937963020       -4.3619064258307638    
   3.1999987284637785        26.999999730161072        88.981599241054965       -5.5221835663162171    
   2.7199989273974357        24.000000267916533        384.79389504285467       -7.4322939885130932    
   2.9599988362821898        24.000000188344643        57.006340393996645       -6.8295851857104903    
   3.5599985942940280        24.000000092610211        294.48666904543586        8.6519224812856272    
   4.1599983563118226        24.000000092072039        874.36278370460616        29.495950217600324    
   3.9199984530434313        24.000000010026067        682.34442992084428        19.083549596644403    
   4.0399984115376713        23.999999986920148        785.85524966614844        23.836673386846346    
   3.0799987864717857        23.999999919091884        4.0975913364953378       -4.8108032734105102    
   3.1999987332173063        23.999999918591222        11.331475140996529       -2.0087506978289240    
   2.4799990162055470        23.999999897862207        1143.6537652247814       0.13040578812372539    
   3.6799985463582954        23.999999895589163        430.77383003652335        10.333822774265983    
   3.3199986949022677        23.999999868387683        69.795127086490481        5.3499810512297602E-00
   3.7999985010288824        23.999999863964209        563.06435801367422        14.561143739276750    
   3.4399986267257106        23.999999836309183        168.76282199228436        3.2233635833659302    
   2.8399988867205463        23.999999713449739        179.44026274102535       -7.4080518868747083    
   2.5999989772105141        23.999999547601654        694.68768311032329       -4.2030788633723803    
   3.9199984535028527        21.000000178738322        534.30879198532773        23.454651302406969    
   2.5999989706571975        21.000000138737228        1032.8980879472465       -3.0561766755150006    
   3.4399986379042384        21.000000086614229        58.957469855509338        7.9973857370492372    
   4.0399984008090595        21.000000074372807        655.15371801067704        29.349661673230763    
   3.0799987807317368        21.000000051394121        72.492470283128881       -1.1694724204172553    
   3.3199986837712658        21.000000000958046        9.7424788193171104        4.8810217747079010    
   2.7199989166058223        20.999999986802884        390.52876713298127       -3.1890902672564900    
   3.7999984926911723        20.999999956929411        402.56256108570943        19.165471181491359    
   3.6799985364447205        20.999999935712236        269.50387190549799        15.151313523990531    
   4.1599983523343926        20.999999919166850        761.26311737810192        32.305526204035203    
   2.9599988339158485        20.999999905198848        196.64707373449480       -2.5504362792659370    
   4.2799983195812565        20.999999850388853        852.58870566812618        35.346656057843617    
   2.8399988852132441        20.999999841522424        390.52876713298127       -4.0392356936784690    
   3.5599985907166105        20.999999830704517        149.87264058622424        12.082597830386710    
   3.1999987301105985        20.999999792796991        11.956977846145406        1.6919315074514116    
   3.4399986356262908        18.000000216909765        21.335128777588192        14.483401827126066    
   3.7999984949650920        18.000000161647073        254.52033891854538        25.609690544605460    
   4.5199982093581372        18.000000141905439        912.47674795697731        53.590091442537101    
   4.2799983157973536        18.000000140013885        739.60755563603345        43.078214611409877    
   4.1599983496555666        18.000000126128512        632.52588365991380        39.033963310495878    
   4.0399984024170124        18.000000107233493        512.03870127831567        34.266628633126615    
   2.8399988871768462        18.000000099175050        436.87083525400755        1.1042695263553925    
   3.1999987404114316        18.000000083291575        107.30334135360657        7.2475524553378152    
   4.3999982674030012        18.000000019649313        832.42996090486702        46.995403862357165    
   3.6799985484281348        18.000000016420170        141.74330029208676        21.800336849222020    
   2.9599988304115317        17.999999946581848        436.87083525400755        3.1899262017957444    
   3.3199986858090225        17.999999895975130        35.227872861434584        10.893898915566599    
   3.5599985939247456        17.999999887649043        59.846342101022444        18.988253059169374    
   3.0799987747930682        17.999999825597300        240.64295805851069        4.3184378297895218    
   3.9199984570148043        17.999999754693089        382.60573298004334        29.914753421766907    
   3.0799987775801703        15.000000214894330        240.64295805851069        11.349483239460383    
   3.5599985862988670        15.000000125886004        47.046581680799022        25.830377262968685    
   3.7999984976227377        15.000000107180679        147.64058360001889        34.152941535787981    
   3.3199986833895072        15.000000088039354        160.46009674013609        17.870608580185909    
   4.0399983998330367        15.000000008154048        376.46483283916513        40.436661467365184    
   4.2799982984710159        14.999999978015373        620.39991035183971        48.973224982233667    
   3.4399986361895927        14.999999936492037        74.160477471907839        21.789469700211708    
   3.9199984582356504        14.999999925152792        253.47344492635750        38.026662190694033    
   4.3999982672254854        14.999999915230264        726.37323544052470        53.839199935234987    
   4.6399981742019794        14.999999896642519        899.36533356443783        60.734823949546595    
   4.1599983558337721        14.999999895726125        502.28085923518682        44.378928754490111    
   3.1999987373765375        14.999999870643151        160.46009674013609        14.696565134636002    
   4.5199982189702705        14.999999856091835        819.10565611452910        58.783752734926239    
   3.6799985439033449        14.999999696689096        74.485299932470241        30.566782362385531    
   3.5599985933253611        12.000000427920536        126.17815953585499        34.601002448828474    
   4.6399981833178083        12.000000139753864        817.15672140105744        72.238119144229842    
   4.0399984045952735        12.000000135207440        269.97574236005420        49.520762105445471    
   3.9199984595638426        12.000000127873484        169.34881925764560        45.279230253267372    
   4.7599981290485065        12.000000111879329        896.04687715873263        79.653694441957839    
   4.5199982284433284        12.000000060487483        726.51369921534672        72.702898748055418    
   4.1599983549049275        11.999999986688815        388.09479347670708        54.255495335783799    
   3.7999985030741001        11.999999973714441        102.89190128427842        40.492669081495244    
   3.6799985529804671        11.999999957137447        85.279062227581662        38.478066841891540    
   4.3999982615519695        11.999999954109986        623.51645009995173        64.256616163426443    
   3.3199986781004065        11.999999857164878        393.18441015426669        28.015510148580340    
   4.2799983161790731        11.999999793698160        509.21845229118367        59.087196972675684    
   3.1999987420902634        11.999999783396344        612.49223943518916        24.462788356748078    
   3.5599986056717068        9.0000002507626142        305.62720125656887        43.858977471073722    
   4.7599981288739732        9.0000000828586408        829.62946462515310        95.283162522402023    
   4.2799983060516507        9.0000000748520783        419.58720814147961        72.067588498221880    
   4.5199982170744617        9.0000000325263105        644.49602998182979        80.895893167290239    
   4.0399984031283873        9.0000000236060078        207.00188677071446        59.909756559302252    
   4.1599983653352242        9.0000000111901830        305.29359981631796        64.936230943840471    
   4.3999982547850873        8.9999999878074401        535.50931821563256        78.110559282493753    
   3.7999985042594497        8.9999999454526787        130.81346371823545        55.187562347052740    
   3.6799985521140832        8.9999999225885539        183.78586041902460        45.965532509995434    
   4.6399981693620687        8.9999999168774227        742.82944320278625        87.499776027401978    
   3.9199984593660875        8.9999999049025892        142.75727307613451        54.874922829371499    
   3.3199986892756947        8.9999998621793385        731.99617546788727        38.982971303601346    
   4.5199982011870175        6.0000002000802608        581.29831026696206        93.502621953789628    
   4.3999982591240938        6.0000000557464386        471.04303514356570        89.961603245506922    
   4.7599981176603396        6.0000000229225590        775.84940128151572        108.16658564139469    
   3.7999984956746427        6.0000000081268752        231.76959876481288        60.413825086472805    
   4.2799983138060993        5.9999999834694089        359.93619845392709        84.082475630928968    
   3.9199984520062650        5.9999999538846724        173.88097035695060        65.085027291827799    
   4.0399984047915956        5.9999999215260313        189.87189190877919        72.457133993514546    
   4.1599983572657520        5.9999998389570930        259.34658603078935        78.342949084406541    
   4.1599983677516423        3.0000003729359044        243.63000777200600        93.527699989967260    
   3.6799985316326347        3.0000002102330559        640.75398754104458        65.207073734558975    
   3.7999984963258235        3.0000000947041290        389.39847277761169        71.317755216510463    
   4.5199982156785161        3.0000000824607826        541.79068211885715        111.31889478892397    
   4.3999982585585684        3.0000000815558896        432.84786528852965        104.12149840594144    
   4.7599981235683329        3.0000000371690780        740.40644328671738        125.87251511734743    
   3.9199984495145550        3.0000000079973588        244.23136826117894        78.099692133483444    
   4.6399981736579159        2.9999999188673669        645.63510330441227        118.17606581442986    
   4.2799983133304540        2.9999998958033425        327.97630283068048        100.10817668297986    
   4.0399983970846920        2.9999998696806682        205.02222560961943        86.969793529514519    
   4.1599983558545164        1.0000893271542861E-003   241.81714733727426        123.80106932907441    
   3.7999984948408772        1.0000776652569808E-003   519.74226078933202        108.34046002555966    
   3.9199984492533297        9.9989178541069540E-004   292.08781133286720        111.82714298879080    
   4.8799980755875332        1.0080677216034438E-004   813.53319525468373        167.61574226956762    
   4.6399981715104035        1.1033187044745600E-005   632.43809380064999        150.80426275061737    
   4.7599981207261113        1.2074182699524104E-006   727.86346818768641        160.75439157136546    
   4.3999982612967026        1.2074182699524104E-006   420.37951154804040        134.96497510082025    
   3.6799985459373388        8.5377364641187876E-007   952.03046577651730        83.902749704989219    
   4.5199982112156318        0.0000000000000000        528.25129219515554        143.22651615227397    
   4.2799983040897747        0.0000000000000000        318.74081039714940        130.76273217198712    
   4.0399983989423900        0.0000000000000000        218.78547965884908        111.00291153308572    
