# Supplementary material for: Experimental observation of quantum mechanical fluorine tunnelling
Source: Nat Commun. 2025 Apr 29;16:4027. doi: 10.1038/s41467-025-59008-6 (PMC12041236; doi:10.1038/s41467-025-59008-6)
Supplement: Supplementary file 4 — Source Data [file 41467_2025_59008_MOESM4_ESM.zip › Raw Data/Fig8/E-CCSDT_freeF5.xyz]

5
-498.4165135300
F        0.00000000       0.00000000       0.00000000
F        0.00000000       0.00000000       1.85248000
F        0.00000000       0.00000000       3.41874000
F        0.00000000       0.00000000      -1.85248000
F        0.00000000       0.00000000      -3.41874000
5
-498.4166964500
F        0.00000000       0.00000000       0.00000000
F        0.00000000       0.00000000       1.85979000
F        0.00000000       0.00000000       3.42534000
F        0.00000000       0.00000000      -1.85979000
F        0.00000000       0.00000000      -3.42534000
5
-498.4168536300
F        0.00000000       0.00000000       0.00000000
F        0.00000000       0.00000000       1.86710000
F        0.00000000       0.00000000       3.43194000
F        0.00000000       0.00000000      -1.86710000
F        0.00000000       0.00000000      -3.43194000
5
-498.4169887500
F        0.00000000       0.00000000       0.00000000
F        0.00000000       0.00000000       1.87441000
F        0.00000000       0.00000000       3.43854000
F        0.00000000       0.00000000      -1.87441000
F        0.00000000       0.00000000      -3.43854000
5
-498.4171019600
F        0.00000000       0.00000000       0.00000000
F        0.00000000       0.00000000       1.88171000
F        0.00000000       0.00000000       3.44514000
F        0.00000000       0.00000000      -1.88171000
F        0.00000000       0.00000000      -3.44514000
5
-498.4171943200
F        0.00000000       0.00000000       0.00000000
F        0.00000000       0.00000000       1.88902000
F        0.00000000       0.00000000       3.45174000
F        0.00000000       0.00000000      -1.88902000
F        0.00000000       0.00000000      -3.45174000
5
-498.4172665800
F        0.00000000       0.00000000       0.00000000
F        0.00000000       0.00000000       1.89633000
F        0.00000000       0.00000000       3.45834000
F        0.00000000       0.00000000      -1.89633000
F        0.00000000       0.00000000      -3.45834000
5
-498.4173195600
F        0.00000000       0.00000000       0.00000000
F        0.00000000       0.00000000       1.90364000
F        0.00000000       0.00000000       3.46494000
F        0.00000000       0.00000000      -1.90364000
F        0.00000000       0.00000000      -3.46494000
5
-498.4173540500
F        0.00000000       0.00000000       0.00000000
F        0.00000000       0.00000000       1.91095000
F        0.00000000       0.00000000       3.47154000
F        0.00000000       0.00000000      -1.91095000
F        0.00000000       0.00000000      -3.47154000
5
-498.4173708500
F        0.00000000       0.00000000       0.00000000
F        0.00000000       0.00000000       1.91826000
F        0.00000000       0.00000000       3.47814000
F        0.00000000       0.00000000      -1.91826000
F        0.00000000       0.00000000      -3.47814000
5
-498.4173714200
F        0.00000000       0.00000000       0.00000000
F        0.00000000       0.00000000       1.92556000
F        0.00000000       0.00000000       3.48474000
F        0.00000000       0.00000000      -1.92556000
F        0.00000000       0.00000000      -3.48474000
5
-498.4173550800
F        0.00000000       0.00000000       0.00000000
F        0.00000000       0.00000000       1.93287000
F        0.00000000       0.00000000       3.49134000
F        0.00000000       0.00000000      -1.93287000
F        0.00000000       0.00000000      -3.49134000
5
-498.4173229400
F        0.00000000       0.00000000       0.00000000
F        0.00000000       0.00000000       1.94018000
F        0.00000000       0.00000000       3.49794000
F        0.00000000       0.00000000      -1.94018000
F        0.00000000       0.00000000      -3.49794000
5
-498.4172762800
F        0.00000000       0.00000000       0.00000000
F        0.00000000       0.00000000       1.94749000
F        0.00000000       0.00000000       3.50454000
F        0.00000000       0.00000000      -1.94749000
F        0.00000000       0.00000000      -3.50454000
5
-498.4172154700
F        0.00000000       0.00000000       0.00000000
F        0.00000000       0.00000000       1.95480000
F        0.00000000       0.00000000       3.51114000
F        0.00000000       0.00000000      -1.95480000
F        0.00000000       0.00000000      -3.51114000
5
-498.4171406700
F        0.00000000       0.00000000       0.00000000
F        0.00000000       0.00000000       1.96211000
F        0.00000000       0.00000000       3.51773000
F        0.00000000       0.00000000      -1.96211000
F        0.00000000       0.00000000      -3.51773000
5
-498.4170538800
F        0.00000000       0.00000000       0.00000000
F        0.00000000       0.00000000       1.96941000
F        0.00000000       0.00000000       3.52433000
F        0.00000000       0.00000000      -1.96941000
F        0.00000000       0.00000000      -3.52433000
5
-498.4169541800
F        0.00000000       0.00000000       0.00000000
F        0.00000000       0.00000000       1.97672000
F        0.00000000       0.00000000       3.53093000
F        0.00000000       0.00000000      -1.97672000
F        0.00000000       0.00000000      -3.53093000
5
-498.4168430900
F        0.00000000       0.00000000       0.00000000
F        0.00000000       0.00000000       1.98403000
F        0.00000000       0.00000000       3.53753000
F        0.00000000       0.00000000      -1.98403000
F        0.00000000       0.00000000      -3.53753000
5
-498.4119578600
F        0.00000000       0.00000000      -0.09481000
F        0.00000000       0.00000000       1.90603000
F        0.00000000       0.00000000       3.54472000
F        0.00000000       0.00000000      -1.93779000
F        0.00000000       0.00000000      -3.41816000
5
-498.4130530100
F        0.00000000       0.00000000      -0.08483000
F        0.00000000       0.00000000       1.90770000
F        0.00000000       0.00000000       3.53806000
F        0.00000000       0.00000000      -1.93612000
F        0.00000000       0.00000000      -3.42482000
5
-498.4140196600
F        0.00000000       0.00000000      -0.07485000
F        0.00000000       0.00000000       1.90937000
F        0.00000000       0.00000000       3.53140000
F        0.00000000       0.00000000      -1.93445000
F        0.00000000       0.00000000      -3.43148000
5
-498.4148607200
F        0.00000000       0.00000000      -0.06487000
F        0.00000000       0.00000000       1.91104000
F        0.00000000       0.00000000       3.52474000
F        0.00000000       0.00000000      -1.93278000
F        0.00000000       0.00000000      -3.43814000
5
-498.4155770900
F        0.00000000       0.00000000      -0.05489000
F        0.00000000       0.00000000       1.91272000
F        0.00000000       0.00000000       3.51807000
F        0.00000000       0.00000000      -1.93110000
F        0.00000000       0.00000000      -3.44480000
5
-498.4161735100
F        0.00000000       0.00000000      -0.04491000
F        0.00000000       0.00000000       1.91439000
F        0.00000000       0.00000000       3.51141000
F        0.00000000       0.00000000      -1.92943000
F        0.00000000       0.00000000      -3.45146000
5
-498.4166477200
F        0.00000000       0.00000000      -0.03493000
F        0.00000000       0.00000000       1.91606000
F        0.00000000       0.00000000       3.50475000
F        0.00000000       0.00000000      -1.92776000
F        0.00000000       0.00000000      -3.45812000
5
-498.4170023300
F        0.00000000       0.00000000      -0.02495000
F        0.00000000       0.00000000       1.91773000
F        0.00000000       0.00000000       3.49809000
F        0.00000000       0.00000000      -1.92609000
F        0.00000000       0.00000000      -3.46479000
5
-498.4172401600
F        0.00000000       0.00000000      -0.01497000
F        0.00000000       0.00000000       1.91940000
F        0.00000000       0.00000000       3.49143000
F        0.00000000       0.00000000      -1.92442000
F        0.00000000       0.00000000      -3.47145000
5
-498.4173581200
F        0.00000000       0.00000000      -0.00499000
F        0.00000000       0.00000000       1.92107000
F        0.00000000       0.00000000       3.48477000
F        0.00000000       0.00000000      -1.92275000
F        0.00000000       0.00000000      -3.47811000
5
-498.4173581200
F        0.00000000       0.00000000       0.00499000
F        0.00000000       0.00000000       1.92275000
F        0.00000000       0.00000000       3.47811000
F        0.00000000       0.00000000      -1.92107000
F        0.00000000       0.00000000      -3.48477000
5
-498.4172401600
F        0.00000000       0.00000000       0.01497000
F        0.00000000       0.00000000       1.92442000
F        0.00000000       0.00000000       3.47145000
F        0.00000000       0.00000000      -1.91940000
F        0.00000000       0.00000000      -3.49143000
5
-498.4170023300
F        0.00000000       0.00000000       0.02495000
F        0.00000000       0.00000000       1.92609000
F        0.00000000       0.00000000       3.46479000
F        0.00000000       0.00000000      -1.91773000
F        0.00000000       0.00000000      -3.49809000
5
-498.4166477200
F        0.00000000       0.00000000       0.03493000
F        0.00000000       0.00000000       1.92776000
F        0.00000000       0.00000000       3.45812000
F        0.00000000       0.00000000      -1.91606000
F        0.00000000       0.00000000      -3.50475000
5
-498.4161735100
F        0.00000000       0.00000000       0.04491000
F        0.00000000       0.00000000       1.92943000
F        0.00000000       0.00000000       3.45146000
F        0.00000000       0.00000000      -1.91439000
F        0.00000000       0.00000000      -3.51141000
5
-498.4155770900
F        0.00000000       0.00000000       0.05489000
F        0.00000000       0.00000000       1.93110000
F        0.00000000       0.00000000       3.44480000
F        0.00000000       0.00000000      -1.91272000
F        0.00000000       0.00000000      -3.51807000
5
-498.4148607200
F        0.00000000       0.00000000       0.06487000
F        0.00000000       0.00000000       1.93278000
F        0.00000000       0.00000000       3.43814000
F        0.00000000       0.00000000      -1.91104000
F        0.00000000       0.00000000      -3.52474000
5
-498.4140196600
F        0.00000000       0.00000000       0.07485000
F        0.00000000       0.00000000       1.93445000
F        0.00000000       0.00000000       3.43148000
F        0.00000000       0.00000000      -1.90937000
F        0.00000000       0.00000000      -3.53140000
5
-498.4130530100
F        0.00000000       0.00000000       0.08483000
F        0.00000000       0.00000000       1.93612000
F        0.00000000       0.00000000       3.42482000
F        0.00000000       0.00000000      -1.90770000
F        0.00000000       0.00000000      -3.53806000
5
-498.4076811400
F        0.00000000       0.00000000       0.00000000
F        0.00000000       0.00000000       1.98460000
F        0.00000000       0.00000000       3.41201000
F        0.00000000       0.00000000      -1.98460000
F        0.00000000       0.00000000      -3.41201000
5
-498.4098482400
F        0.00000000       0.00000000       0.00000000
F        0.00000000       0.00000000       1.97800000
F        0.00000000       0.00000000       3.41932000
F        0.00000000       0.00000000      -1.97800000
F        0.00000000       0.00000000      -3.41932000
5
-498.4116874200
F        0.00000000       0.00000000       0.00000000
F        0.00000000       0.00000000       1.97140000
F        0.00000000       0.00000000       3.42663000
F        0.00000000       0.00000000      -1.97140000
F        0.00000000       0.00000000      -3.42663000
5
-498.4132253600
F        0.00000000       0.00000000       0.00000000
F        0.00000000       0.00000000       1.96481000
F        0.00000000       0.00000000       3.43393000
F        0.00000000       0.00000000      -1.96481000
F        0.00000000       0.00000000      -3.43393000
5
-498.4144885900
F        0.00000000       0.00000000       0.00000000
F        0.00000000       0.00000000       1.95821000
F        0.00000000       0.00000000       3.44124000
F        0.00000000       0.00000000      -1.95821000
F        0.00000000       0.00000000      -3.44124000
5
-498.4154967300
F        0.00000000       0.00000000       0.00000000
F        0.00000000       0.00000000       1.95161000
F        0.00000000       0.00000000       3.44855000
F        0.00000000       0.00000000      -1.95161000
F        0.00000000       0.00000000      -3.44855000
5
-498.4162701200
F        0.00000000       0.00000000       0.00000000
F        0.00000000       0.00000000       1.94501000
F        0.00000000       0.00000000       3.45586000
F        0.00000000       0.00000000      -1.94501000
F        0.00000000       0.00000000      -3.45586000
5
-498.4168263500
F        0.00000000       0.00000000       0.00000000
F        0.00000000       0.00000000       1.93841000
F        0.00000000       0.00000000       3.46317000
F        0.00000000       0.00000000      -1.93841000
F        0.00000000       0.00000000      -3.46317000
5
-498.4171826900
F        0.00000000       0.00000000       0.00000000
F        0.00000000       0.00000000       1.93181000
F        0.00000000       0.00000000       3.47048000
F        0.00000000       0.00000000      -1.93181000
F        0.00000000       0.00000000      -3.47048000
5
-498.4173530800
F        0.00000000       0.00000000       0.00000000
F        0.00000000       0.00000000       1.92521000
F        0.00000000       0.00000000       3.47778000
F        0.00000000       0.00000000      -1.92521000
F        0.00000000       0.00000000      -3.47778000
5
-498.4173523800
F        0.00000000       0.00000000       0.00000000
F        0.00000000       0.00000000       1.91861000
F        0.00000000       0.00000000       3.48509000
F        0.00000000       0.00000000      -1.91861000
F        0.00000000       0.00000000      -3.48509000
5
-498.4171957600
F        0.00000000       0.00000000       0.00000000
F        0.00000000       0.00000000       1.91201000
F        0.00000000       0.00000000       3.49240000
F        0.00000000       0.00000000      -1.91201000
F        0.00000000       0.00000000      -3.49240000
5
-498.4168943400
F        0.00000000       0.00000000       0.00000000
F        0.00000000       0.00000000       1.90541000
F        0.00000000       0.00000000       3.49971000
F        0.00000000       0.00000000      -1.90541000
F        0.00000000       0.00000000      -3.49971000
5
-498.4164620500
F        0.00000000       0.00000000       0.00000000
F        0.00000000       0.00000000       1.89881000
F        0.00000000       0.00000000       3.50702000
F        0.00000000       0.00000000      -1.89881000
F        0.00000000       0.00000000      -3.50702000
5
-498.4159093000
F        0.00000000       0.00000000       0.00000000
F        0.00000000       0.00000000       1.89221000
F        0.00000000       0.00000000       3.51433000
F        0.00000000       0.00000000      -1.89221000
F        0.00000000       0.00000000      -3.51433000
5
-498.4152474100
F        0.00000000       0.00000000       0.00000000
F        0.00000000       0.00000000       1.88561000
F        0.00000000       0.00000000       3.52163000
F        0.00000000       0.00000000      -1.88561000
F        0.00000000       0.00000000      -3.52163000
5
-498.4144880700
F        0.00000000       0.00000000       0.00000000
F        0.00000000       0.00000000       1.87901000
F        0.00000000       0.00000000       3.52894000
F        0.00000000       0.00000000      -1.87901000
F        0.00000000       0.00000000      -3.52894000
5
-498.4136396400
F        0.00000000       0.00000000       0.00000000
F        0.00000000       0.00000000       1.87241000
F        0.00000000       0.00000000       3.53625000
F        0.00000000       0.00000000      -1.87241000
F        0.00000000       0.00000000      -3.53625000
5
-498.4127149000
F        0.00000000       0.00000000       0.00000000
F        0.00000000       0.00000000       1.86582000
F        0.00000000       0.00000000       3.54356000
F        0.00000000       0.00000000      -1.86582000
F        0.00000000       0.00000000      -3.54356000
5
-498.4173727000
F        0.00000000       0.00000000       0.00000000
F        0.00000000       0.00000000       1.92191000
F        0.00000000       0.00000000       3.48144000
F        0.00000000       0.00000000      -1.92191000
F        0.00000000       0.00000000      -3.48144000
5
-498.4158932400
F        0.00000000       0.00000000       0.05529000
F        0.00000000       0.00000000       1.74744000
F        0.00000000       0.00000000       3.44599000
F        0.00000000       0.00000000      -1.89415000
F        0.00000000       0.00000000      -3.35457000
5
-498.4163426900
F        0.00000000       0.00000000       0.05224000
F        0.00000000       0.00000000       1.75728000
F        0.00000000       0.00000000       3.45011000
F        0.00000000       0.00000000      -1.89726000
F        0.00000000       0.00000000      -3.36237000
5
-498.4167223400
F        0.00000000       0.00000000       0.04919000
F        0.00000000       0.00000000       1.76713000
F        0.00000000       0.00000000       3.45423000
F        0.00000000       0.00000000      -1.90037000
F        0.00000000       0.00000000      -3.37018000
5
-498.4170372400
F        0.00000000       0.00000000       0.04614000
F        0.00000000       0.00000000       1.77698000
F        0.00000000       0.00000000       3.45836000
F        0.00000000       0.00000000      -1.90348000
F        0.00000000       0.00000000      -3.37799000
5
-498.4172933300
F        0.00000000       0.00000000       0.04308000
F        0.00000000       0.00000000       1.78683000
F        0.00000000       0.00000000       3.46248000
F        0.00000000       0.00000000      -1.90659000
F        0.00000000       0.00000000      -3.38580000
5
-498.4174956500
F        0.00000000       0.00000000       0.04003000
F        0.00000000       0.00000000       1.79668000
F        0.00000000       0.00000000       3.46660000
F        0.00000000       0.00000000      -1.90970000
F        0.00000000       0.00000000      -3.39360000
5
-498.4176473300
F        0.00000000       0.00000000       0.03698000
F        0.00000000       0.00000000       1.80652000
F        0.00000000       0.00000000       3.47073000
F        0.00000000       0.00000000      -1.91281000
F        0.00000000       0.00000000      -3.40141000
5
-498.4177538100
F        0.00000000       0.00000000       0.03393000
F        0.00000000       0.00000000       1.81637000
F        0.00000000       0.00000000       3.47485000
F        0.00000000       0.00000000      -1.91593000
F        0.00000000       0.00000000      -3.40922000
5
-498.4178204700
F        0.00000000       0.00000000       0.03087000
F        0.00000000       0.00000000       1.82622000
F        0.00000000       0.00000000       3.47897000
F        0.00000000       0.00000000      -1.91904000
F        0.00000000       0.00000000      -3.41702000
5
-498.4178524800
F        0.00000000       0.00000000       0.02782000
F        0.00000000       0.00000000       1.83607000
F        0.00000000       0.00000000       3.48309000
F        0.00000000       0.00000000      -1.92215000
F        0.00000000       0.00000000      -3.42483000
5
-498.4178526100
F        0.00000000       0.00000000       0.02477000
F        0.00000000       0.00000000       1.84591000
F        0.00000000       0.00000000       3.48722000
F        0.00000000       0.00000000      -1.92526000
F        0.00000000       0.00000000      -3.43264000
5
-498.4178273600
F        0.00000000       0.00000000       0.02172000
F        0.00000000       0.00000000       1.85576000
F        0.00000000       0.00000000       3.49134000
F        0.00000000       0.00000000      -1.92837000
F        0.00000000       0.00000000      -3.44045000
5
-498.4177810700
F        0.00000000       0.00000000       0.01866000
F        0.00000000       0.00000000       1.86561000
F        0.00000000       0.00000000       3.49546000
F        0.00000000       0.00000000      -1.93148000
F        0.00000000       0.00000000      -3.44825000
5
-498.4177161000
F        0.00000000       0.00000000       0.01561000
F        0.00000000       0.00000000       1.87546000
F        0.00000000       0.00000000       3.49958000
F        0.00000000       0.00000000      -1.93459000
F        0.00000000       0.00000000      -3.45606000
5
-498.4176388100
F        0.00000000       0.00000000       0.01256000
F        0.00000000       0.00000000       1.88531000
F        0.00000000       0.00000000       3.50371000
F        0.00000000       0.00000000      -1.93771000
F        0.00000000       0.00000000      -3.46387000
5
-498.4175520000
F        0.00000000       0.00000000       0.00951000
F        0.00000000       0.00000000       1.89515000
F        0.00000000       0.00000000       3.50783000
F        0.00000000       0.00000000      -1.94082000
F        0.00000000       0.00000000      -3.47167000
5
-498.4174600000
F        0.00000000       0.00000000       0.00645000
F        0.00000000       0.00000000       1.90500000
F        0.00000000       0.00000000       3.51195000
F        0.00000000       0.00000000      -1.94393000
F        0.00000000       0.00000000      -3.47948000
5
-498.4173641500
F        0.00000000       0.00000000       0.00340000
F        0.00000000       0.00000000       1.91485000
F        0.00000000       0.00000000       3.51607000
F        0.00000000       0.00000000      -1.94704000
F        0.00000000       0.00000000      -3.48729000
5
-498.4172682900
F        0.00000000       0.00000000       0.00035000
F        0.00000000       0.00000000       1.92470000
F        0.00000000       0.00000000       3.52020000
F        0.00000000       0.00000000      -1.95015000
F        0.00000000       0.00000000      -3.49509000
5
-498.4134298200
F        0.00000000       0.00000000       0.11239000
F        0.00000000       0.00000000       1.88036000
F        0.00000000       0.00000000       3.39719000
F        0.00000000       0.00000000      -1.93542000
F        0.00000000       0.00000000      -3.45452000
5
-498.4145503100
F        0.00000000       0.00000000       0.10332000
F        0.00000000       0.00000000       1.87622000
F        0.00000000       0.00000000       3.40645000
F        0.00000000       0.00000000      -1.93418000
F        0.00000000       0.00000000      -3.45180000
5
-498.4154964900
F        0.00000000       0.00000000       0.09426000
F        0.00000000       0.00000000       1.87207000
F        0.00000000       0.00000000       3.41571000
F        0.00000000       0.00000000      -1.93295000
F        0.00000000       0.00000000      -3.44909000
5
-498.4162768100
F        0.00000000       0.00000000       0.08520000
F        0.00000000       0.00000000       1.86793000
F        0.00000000       0.00000000       3.42497000
F        0.00000000       0.00000000      -1.93172000
F        0.00000000       0.00000000      -3.44637000
5
-498.4168994500
F        0.00000000       0.00000000       0.07614000
F        0.00000000       0.00000000       1.86378000
F        0.00000000       0.00000000       3.43423000
F        0.00000000       0.00000000      -1.93049000
F        0.00000000       0.00000000      -3.44366000
5
-498.4173728400
F        0.00000000       0.00000000       0.06707000
F        0.00000000       0.00000000       1.85964000
F        0.00000000       0.00000000       3.44349000
F        0.00000000       0.00000000      -1.92925000
F        0.00000000       0.00000000      -3.44095000
5
-498.4177054300
F        0.00000000       0.00000000       0.05801000
F        0.00000000       0.00000000       1.85550000
F        0.00000000       0.00000000       3.45275000
F        0.00000000       0.00000000      -1.92802000
F        0.00000000       0.00000000      -3.43823000
5
-498.4179036700
F        0.00000000       0.00000000       0.04895000
F        0.00000000       0.00000000       1.85135000
F        0.00000000       0.00000000       3.46201000
F        0.00000000       0.00000000      -1.92679000
F        0.00000000       0.00000000      -3.43552000
5
-498.4179745600
F        0.00000000       0.00000000       0.03989000
F        0.00000000       0.00000000       1.84721000
F        0.00000000       0.00000000       3.47127000
F        0.00000000       0.00000000      -1.92555000
F        0.00000000       0.00000000      -3.43281000
5
-498.4179235900
F        0.00000000       0.00000000       0.03083000
F        0.00000000       0.00000000       1.84306000
F        0.00000000       0.00000000       3.48052000
F        0.00000000       0.00000000      -1.92432000
F        0.00000000       0.00000000      -3.43009000
5
-498.4177594500
F        0.00000000       0.00000000       0.02176000
F        0.00000000       0.00000000       1.83892000
F        0.00000000       0.00000000       3.48978000
F        0.00000000       0.00000000      -1.92309000
F        0.00000000       0.00000000      -3.42738000
5
-498.4174855100
F        0.00000000       0.00000000       0.01270000
F        0.00000000       0.00000000       1.83477000
F        0.00000000       0.00000000       3.49904000
F        0.00000000       0.00000000      -1.92186000
F        0.00000000       0.00000000      -3.42466000
5
-498.4171068900
F        0.00000000       0.00000000       0.00364000
F        0.00000000       0.00000000       1.83063000
F        0.00000000       0.00000000       3.50830000
F        0.00000000       0.00000000      -1.92062000
F        0.00000000       0.00000000      -3.42195000
5
-498.4166298300
F        0.00000000       0.00000000      -0.00542000
F        0.00000000       0.00000000       1.82648000
F        0.00000000       0.00000000       3.51756000
F        0.00000000       0.00000000      -1.91939000
F        0.00000000       0.00000000      -3.41924000
5
-498.4160579800
F        0.00000000       0.00000000      -0.01449000
F        0.00000000       0.00000000       1.82234000
F        0.00000000       0.00000000       3.52682000
F        0.00000000       0.00000000      -1.91816000
F        0.00000000       0.00000000      -3.41652000
5
-498.4153962500
F        0.00000000       0.00000000      -0.02355000
F        0.00000000       0.00000000       1.81820000
F        0.00000000       0.00000000       3.53608000
F        0.00000000       0.00000000      -1.91692000
F        0.00000000       0.00000000      -3.41381000
5
-498.4146485200
F        0.00000000       0.00000000      -0.03261000
F        0.00000000       0.00000000       1.81405000
F        0.00000000       0.00000000       3.54534000
F        0.00000000       0.00000000      -1.91569000
F        0.00000000       0.00000000      -3.41109000
5
-498.4138185200
F        0.00000000       0.00000000      -0.04167000
F        0.00000000       0.00000000       1.80991000
F        0.00000000       0.00000000       3.55460000
F        0.00000000       0.00000000      -1.91446000
F        0.00000000       0.00000000      -3.40838000
5
-498.4129093100
F        0.00000000       0.00000000      -0.05073000
F        0.00000000       0.00000000       1.80576000
F        0.00000000       0.00000000       3.56386000
F        0.00000000       0.00000000      -1.91323000
F        0.00000000       0.00000000      -3.40567000
5
-498.4107919900
F        0.00000000       0.00000000       0.06281000
F        0.00000000       0.00000000       1.79188000
F        0.00000000       0.00000000       3.51541000
F        0.00000000       0.00000000      -1.85289000
F        0.00000000       0.00000000      -3.51720000
5
-498.4119794900
F        0.00000000       0.00000000       0.05896000
F        0.00000000       0.00000000       1.79705000
F        0.00000000       0.00000000       3.51223000
F        0.00000000       0.00000000      -1.86034000
F        0.00000000       0.00000000      -3.50789000
5
-498.4130909400
F        0.00000000       0.00000000       0.05512000
F        0.00000000       0.00000000       1.80222000
F        0.00000000       0.00000000       3.50904000
F        0.00000000       0.00000000      -1.86780000
F        0.00000000       0.00000000      -3.49858000
5
-498.4141157000
F        0.00000000       0.00000000       0.05128000
F        0.00000000       0.00000000       1.80739000
F        0.00000000       0.00000000       3.50586000
F        0.00000000       0.00000000      -1.87525000
F        0.00000000       0.00000000      -3.48926000
5
-498.4150508800
F        0.00000000       0.00000000       0.04743000
F        0.00000000       0.00000000       1.81256000
F        0.00000000       0.00000000       3.50267000
F        0.00000000       0.00000000      -1.88271000
F        0.00000000       0.00000000      -3.47995000
5
-498.4158736500
F        0.00000000       0.00000000       0.04359000
F        0.00000000       0.00000000       1.81773000
F        0.00000000       0.00000000       3.49949000
F        0.00000000       0.00000000      -1.89016000
F        0.00000000       0.00000000      -3.47064000
5
-498.4165760800
F        0.00000000       0.00000000       0.03975000
F        0.00000000       0.00000000       1.82290000
F        0.00000000       0.00000000       3.49630000
F        0.00000000       0.00000000      -1.89761000
F        0.00000000       0.00000000      -3.46133000
5
-498.4171411800
F        0.00000000       0.00000000       0.03590000
F        0.00000000       0.00000000       1.82807000
F        0.00000000       0.00000000       3.49312000
F        0.00000000       0.00000000      -1.90507000
F        0.00000000       0.00000000      -3.45202000
5
-498.4175559000
F        0.00000000       0.00000000       0.03206000
F        0.00000000       0.00000000       1.83324000
F        0.00000000       0.00000000       3.48993000
F        0.00000000       0.00000000      -1.91252000
F        0.00000000       0.00000000      -3.44270000
5
-498.4178029100
F        0.00000000       0.00000000       0.02822000
F        0.00000000       0.00000000       1.83841000
F        0.00000000       0.00000000       3.48675000
F        0.00000000       0.00000000      -1.91998000
F        0.00000000       0.00000000      -3.43339000
5
-498.4178593700
F        0.00000000       0.00000000       0.02437000
F        0.00000000       0.00000000       1.84358000
F        0.00000000       0.00000000       3.48356000
F        0.00000000       0.00000000      -1.92743000
F        0.00000000       0.00000000      -3.42408000
5
-498.4177064500
F        0.00000000       0.00000000       0.02053000
F        0.00000000       0.00000000       1.84874000
F        0.00000000       0.00000000       3.48038000
F        0.00000000       0.00000000      -1.93489000
F        0.00000000       0.00000000      -3.41477000
5
-498.4173212700
F        0.00000000       0.00000000       0.01669000
F        0.00000000       0.00000000       1.85391000
F        0.00000000       0.00000000       3.47719000
F        0.00000000       0.00000000      -1.94234000
F        0.00000000       0.00000000      -3.40545000
5
-498.4166802200
F        0.00000000       0.00000000       0.01284000
F        0.00000000       0.00000000       1.85908000
F        0.00000000       0.00000000       3.47401000
F        0.00000000       0.00000000      -1.94979000
F        0.00000000       0.00000000      -3.39614000
5
-498.4157538900
F        0.00000000       0.00000000       0.00900000
F        0.00000000       0.00000000       1.86425000
F        0.00000000       0.00000000       3.47082000
F        0.00000000       0.00000000      -1.95725000
F        0.00000000       0.00000000      -3.38683000
5
-498.4145117400
F        0.00000000       0.00000000       0.00516000
F        0.00000000       0.00000000       1.86942000
F        0.00000000       0.00000000       3.46764000
F        0.00000000       0.00000000      -1.96470000
F        0.00000000       0.00000000      -3.37752000
5
-498.4129183700
F        0.00000000       0.00000000       0.00131000
F        0.00000000       0.00000000       1.87459000
F        0.00000000       0.00000000       3.46445000
F        0.00000000       0.00000000      -1.97216000
F        0.00000000       0.00000000      -3.36820000
5
-498.4109419700
F        0.00000000       0.00000000      -0.00253000
F        0.00000000       0.00000000       1.87976000
F        0.00000000       0.00000000       3.46127000
F        0.00000000       0.00000000      -1.97961000
F        0.00000000       0.00000000      -3.35889000
5
-498.4085373100
F        0.00000000       0.00000000      -0.00637000
F        0.00000000       0.00000000       1.88493000
F        0.00000000       0.00000000       3.45808000
F        0.00000000       0.00000000      -1.98707000
F        0.00000000       0.00000000      -3.34958000
5
-498.4178549900
F        0.00000000       0.00000000       0.02629000
F        0.00000000       0.00000000       1.84099000
F        0.00000000       0.00000000       3.48515000
F        0.00000000       0.00000000      -1.92370000
F        0.00000000       0.00000000      -3.42873000
5
-498.4199586500
F        0.00000000       0.00000000       0.09002000
F        0.00000000       0.00000000       1.86335000
F        0.00000000       0.00000000       3.57575000
F        0.00000000       0.00000000      -2.04060000
F        0.00000000       0.00000000      -3.48851000
5
-498.4198835000
F        0.00000000       0.00000000       0.08542000
F        0.00000000       0.00000000       1.86080000
F        0.00000000       0.00000000       3.56839000
F        0.00000000       0.00000000      -2.03145000
F        0.00000000       0.00000000      -3.48318000
5
-498.4197915600
F        0.00000000       0.00000000       0.08083000
F        0.00000000       0.00000000       1.85826000
F        0.00000000       0.00000000       3.56104000
F        0.00000000       0.00000000      -2.02229000
F        0.00000000       0.00000000      -3.47784000
5
-498.4196837600
F        0.00000000       0.00000000       0.07623000
F        0.00000000       0.00000000       1.85572000
F        0.00000000       0.00000000       3.55369000
F        0.00000000       0.00000000      -2.01314000
F        0.00000000       0.00000000      -3.47251000
5
-498.4195606500
F        0.00000000       0.00000000       0.07164000
F        0.00000000       0.00000000       1.85318000
F        0.00000000       0.00000000       3.54633000
F        0.00000000       0.00000000      -2.00398000
F        0.00000000       0.00000000      -3.46717000
5
-498.4194218900
F        0.00000000       0.00000000       0.06705000
F        0.00000000       0.00000000       1.85064000
F        0.00000000       0.00000000       3.53898000
F        0.00000000       0.00000000      -1.99483000
F        0.00000000       0.00000000      -3.46184000
5
-498.4192698400
F        0.00000000       0.00000000       0.06245000
F        0.00000000       0.00000000       1.84809000
F        0.00000000       0.00000000       3.53163000
F        0.00000000       0.00000000      -1.98567000
F        0.00000000       0.00000000      -3.45650000
5
-498.4191047100
F        0.00000000       0.00000000       0.05786000
F        0.00000000       0.00000000       1.84555000
F        0.00000000       0.00000000       3.52427000
F        0.00000000       0.00000000      -1.97652000
F        0.00000000       0.00000000      -3.45117000
5
-498.4189267600
F        0.00000000       0.00000000       0.05326000
F        0.00000000       0.00000000       1.84301000
F        0.00000000       0.00000000       3.51692000
F        0.00000000       0.00000000      -1.96736000
F        0.00000000       0.00000000      -3.44583000
5
-498.4187366700
F        0.00000000       0.00000000       0.04867000
F        0.00000000       0.00000000       1.84047000
F        0.00000000       0.00000000       3.50956000
F        0.00000000       0.00000000      -1.95820000
F        0.00000000       0.00000000      -3.44050000
5
-498.4185350000
F        0.00000000       0.00000000       0.04407000
F        0.00000000       0.00000000       1.83793000
F        0.00000000       0.00000000       3.50221000
F        0.00000000       0.00000000      -1.94905000
F        0.00000000       0.00000000      -3.43516000
5
-498.4183222900
F        0.00000000       0.00000000       0.03948000
F        0.00000000       0.00000000       1.83538000
F        0.00000000       0.00000000       3.49486000
F        0.00000000       0.00000000      -1.93989000
F        0.00000000       0.00000000      -3.42983000
5
-498.4180990200
F        0.00000000       0.00000000       0.03489000
F        0.00000000       0.00000000       1.83284000
F        0.00000000       0.00000000       3.48750000
F        0.00000000       0.00000000      -1.93074000
F        0.00000000       0.00000000      -3.42449000
5
-498.4178653400
F        0.00000000       0.00000000       0.03029000
F        0.00000000       0.00000000       1.83030000
F        0.00000000       0.00000000       3.48015000
F        0.00000000       0.00000000      -1.92158000
F        0.00000000       0.00000000      -3.41915000
5
-498.4176219500
F        0.00000000       0.00000000       0.02570000
F        0.00000000       0.00000000       1.82776000
F        0.00000000       0.00000000       3.47280000
F        0.00000000       0.00000000      -1.91243000
F        0.00000000       0.00000000      -3.41382000
5
-498.4173690600
F        0.00000000       0.00000000       0.02110000
F        0.00000000       0.00000000       1.82521000
F        0.00000000       0.00000000       3.46544000
F        0.00000000       0.00000000      -1.90327000
F        0.00000000       0.00000000      -3.40848000
5
-498.4171045400
F        0.00000000       0.00000000       0.01651000
F        0.00000000       0.00000000       1.82267000
F        0.00000000       0.00000000       3.45809000
F        0.00000000       0.00000000      -1.89412000
F        0.00000000       0.00000000      -3.40315000
5
-498.4168300600
F        0.00000000       0.00000000       0.01192000
F        0.00000000       0.00000000       1.82013000
F        0.00000000       0.00000000       3.45074000
F        0.00000000       0.00000000      -1.88496000
F        0.00000000       0.00000000      -3.39781000
5
-498.4165454300
F        0.00000000       0.00000000       0.00732000
F        0.00000000       0.00000000       1.81759000
F        0.00000000       0.00000000       3.44338000
F        0.00000000       0.00000000      -1.87581000
F        0.00000000       0.00000000      -3.39248000
5
-498.4151035300
F        0.00000000       0.00000000       0.11702000
F        0.00000000       0.00000000       1.74172000
F        0.00000000       0.00000000       3.50449000
F        0.00000000       0.00000000      -1.97564000
F        0.00000000       0.00000000      -3.38759000
5
-498.4161153500
F        0.00000000       0.00000000       0.10958000
F        0.00000000       0.00000000       1.75198000
F        0.00000000       0.00000000       3.50464000
F        0.00000000       0.00000000      -1.97332000
F        0.00000000       0.00000000      -3.39288000
5
-498.4169446800
F        0.00000000       0.00000000       0.10214000
F        0.00000000       0.00000000       1.76224000
F        0.00000000       0.00000000       3.50479000
F        0.00000000       0.00000000      -1.97100000
F        0.00000000       0.00000000      -3.39817000
5
-498.4176016600
F        0.00000000       0.00000000       0.09471000
F        0.00000000       0.00000000       1.77250000
F        0.00000000       0.00000000       3.50493000
F        0.00000000       0.00000000      -1.96869000
F        0.00000000       0.00000000      -3.40346000
5
-498.4180980500
F        0.00000000       0.00000000       0.08727000
F        0.00000000       0.00000000       1.78276000
F        0.00000000       0.00000000       3.50508000
F        0.00000000       0.00000000      -1.96637000
F        0.00000000       0.00000000      -3.40874000
5
-498.4184494400
F        0.00000000       0.00000000       0.07983000
F        0.00000000       0.00000000       1.79302000
F        0.00000000       0.00000000       3.50523000
F        0.00000000       0.00000000      -1.96405000
F        0.00000000       0.00000000      -3.41403000
5
-498.4186714000
F        0.00000000       0.00000000       0.07240000
F        0.00000000       0.00000000       1.80328000
F        0.00000000       0.00000000       3.50537000
F        0.00000000       0.00000000      -1.96174000
F        0.00000000       0.00000000      -3.41932000
5
-498.4187744400
F        0.00000000       0.00000000       0.06496000
F        0.00000000       0.00000000       1.81354000
F        0.00000000       0.00000000       3.50552000
F        0.00000000       0.00000000      -1.95942000
F        0.00000000       0.00000000      -3.42461000
5
-498.4187798400
F        0.00000000       0.00000000       0.05753000
F        0.00000000       0.00000000       1.82381000
F        0.00000000       0.00000000       3.50567000
F        0.00000000       0.00000000      -1.95710000
F        0.00000000       0.00000000      -3.42990000
5
-498.4187021900
F        0.00000000       0.00000000       0.05009000
F        0.00000000       0.00000000       1.83407000
F        0.00000000       0.00000000       3.50581000
F        0.00000000       0.00000000      -1.95479000
F        0.00000000       0.00000000      -3.43518000
5
-498.4185599100
F        0.00000000       0.00000000       0.04265000
F        0.00000000       0.00000000       1.84433000
F        0.00000000       0.00000000       3.50596000
F        0.00000000       0.00000000      -1.95247000
F        0.00000000       0.00000000      -3.44047000
5
-498.4183708000
F        0.00000000       0.00000000       0.03522000
F        0.00000000       0.00000000       1.85459000
F        0.00000000       0.00000000       3.50611000
F        0.00000000       0.00000000      -1.95015000
F        0.00000000       0.00000000      -3.44576000
5
-498.4181542200
F        0.00000000       0.00000000       0.02778000
F        0.00000000       0.00000000       1.86485000
F        0.00000000       0.00000000       3.50625000
F        0.00000000       0.00000000      -1.94784000
F        0.00000000       0.00000000      -3.45105000
5
-498.4179268000
F        0.00000000       0.00000000       0.02035000
F        0.00000000       0.00000000       1.87511000
F        0.00000000       0.00000000       3.50640000
F        0.00000000       0.00000000      -1.94552000
F        0.00000000       0.00000000      -3.45634000
5
-498.4177055100
F        0.00000000       0.00000000       0.01291000
F        0.00000000       0.00000000       1.88537000
F        0.00000000       0.00000000       3.50655000
F        0.00000000       0.00000000      -1.94320000
F        0.00000000       0.00000000      -3.46162000
5
-498.4175053300
F        0.00000000       0.00000000       0.00547000
F        0.00000000       0.00000000       1.89563000
F        0.00000000       0.00000000       3.50670000
F        0.00000000       0.00000000      -1.94088000
F        0.00000000       0.00000000      -3.46691000
5
-498.4173411600
F        0.00000000       0.00000000      -0.00196000
F        0.00000000       0.00000000       1.90589000
F        0.00000000       0.00000000       3.50684000
F        0.00000000       0.00000000      -1.93857000
F        0.00000000       0.00000000      -3.47220000
5
-498.4172227900
F        0.00000000       0.00000000      -0.00940000
F        0.00000000       0.00000000       1.91615000
F        0.00000000       0.00000000       3.50699000
F        0.00000000       0.00000000      -1.93625000
F        0.00000000       0.00000000      -3.47749000
5
-498.4171595400
F        0.00000000       0.00000000      -0.01684000
F        0.00000000       0.00000000       1.92641000
F        0.00000000       0.00000000       3.50714000
F        0.00000000       0.00000000      -1.93393000
F        0.00000000       0.00000000      -3.48278000
5
-498.4140576800
F        0.00000000       0.00000000       0.12433000
F        0.00000000       0.00000000       1.88614000
F        0.00000000       0.00000000       3.41338000
F        0.00000000       0.00000000      -1.96147000
F        0.00000000       0.00000000      -3.46238000
5
-498.4151863100
F        0.00000000       0.00000000       0.11612000
F        0.00000000       0.00000000       1.88120000
F        0.00000000       0.00000000       3.42312000
F        0.00000000       0.00000000      -1.96064000
F        0.00000000       0.00000000      -3.45980000
5
-498.4161398500
F        0.00000000       0.00000000       0.10791000
F        0.00000000       0.00000000       1.87626000
F        0.00000000       0.00000000       3.43286000
F        0.00000000       0.00000000      -1.95982000
F        0.00000000       0.00000000      -3.45721000
5
-498.4169282700
F        0.00000000       0.00000000       0.09971000
F        0.00000000       0.00000000       1.87132000
F        0.00000000       0.00000000       3.44260000
F        0.00000000       0.00000000      -1.95899000
F        0.00000000       0.00000000      -3.45463000
5
-498.4175615900
F        0.00000000       0.00000000       0.09150000
F        0.00000000       0.00000000       1.86637000
F        0.00000000       0.00000000       3.45233000
F        0.00000000       0.00000000      -1.95817000
F        0.00000000       0.00000000      -3.45204000
5
-498.4180483400
F        0.00000000       0.00000000       0.08330000
F        0.00000000       0.00000000       1.86143000
F        0.00000000       0.00000000       3.46207000
F        0.00000000       0.00000000      -1.95734000
F        0.00000000       0.00000000      -3.44946000
5
-498.4183975700
F        0.00000000       0.00000000       0.07509000
F        0.00000000       0.00000000       1.85649000
F        0.00000000       0.00000000       3.47181000
F        0.00000000       0.00000000      -1.95652000
F        0.00000000       0.00000000      -3.44687000
5
-498.4186159100
F        0.00000000       0.00000000       0.06689000
F        0.00000000       0.00000000       1.85155000
F        0.00000000       0.00000000       3.48154000
F        0.00000000       0.00000000      -1.95569000
F        0.00000000       0.00000000      -3.44429000
5
-498.4187103300
F        0.00000000       0.00000000       0.05868000
F        0.00000000       0.00000000       1.84661000
F        0.00000000       0.00000000       3.49128000
F        0.00000000       0.00000000      -1.95487000
F        0.00000000       0.00000000      -3.44170000
5
-498.4186891400
F        0.00000000       0.00000000       0.05047000
F        0.00000000       0.00000000       1.84167000
F        0.00000000       0.00000000       3.50102000
F        0.00000000       0.00000000      -1.95404000
F        0.00000000       0.00000000      -3.43912000
5
-498.4185576400
F        0.00000000       0.00000000       0.04227000
F        0.00000000       0.00000000       1.83673000
F        0.00000000       0.00000000       3.51076000
F        0.00000000       0.00000000      -1.95321000
F        0.00000000       0.00000000      -3.43654000
5
-498.4183231000
F        0.00000000       0.00000000       0.03406000
F        0.00000000       0.00000000       1.83178000
F        0.00000000       0.00000000       3.52049000
F        0.00000000       0.00000000      -1.95239000
F        0.00000000       0.00000000      -3.43395000
5
-498.4179907200
F        0.00000000       0.00000000       0.02586000
F        0.00000000       0.00000000       1.82684000
F        0.00000000       0.00000000       3.53023000
F        0.00000000       0.00000000      -1.95156000
F        0.00000000       0.00000000      -3.43137000
5
-498.4175663600
F        0.00000000       0.00000000       0.01765000
F        0.00000000       0.00000000       1.82190000
F        0.00000000       0.00000000       3.53997000
F        0.00000000       0.00000000      -1.95074000
F        0.00000000       0.00000000      -3.42878000
5
-498.4170543400
F        0.00000000       0.00000000       0.00945000
F        0.00000000       0.00000000       1.81696000
F        0.00000000       0.00000000       3.54970000
F        0.00000000       0.00000000      -1.94991000
F        0.00000000       0.00000000      -3.42620000
5
-498.4164582800
F        0.00000000       0.00000000       0.00124000
F        0.00000000       0.00000000       1.81202000
F        0.00000000       0.00000000       3.55944000
F        0.00000000       0.00000000      -1.94909000
F        0.00000000       0.00000000      -3.42361000
5
-498.4157864100
F        0.00000000       0.00000000      -0.00697000
F        0.00000000       0.00000000       1.80708000
F        0.00000000       0.00000000       3.56918000
F        0.00000000       0.00000000      -1.94826000
F        0.00000000       0.00000000      -3.42103000
5
-498.4150395200
F        0.00000000       0.00000000      -0.01517000
F        0.00000000       0.00000000       1.80214000
F        0.00000000       0.00000000       3.57892000
F        0.00000000       0.00000000      -1.94744000
F        0.00000000       0.00000000      -3.41844000
5
-498.4142213100
F        0.00000000       0.00000000      -0.02338000
F        0.00000000       0.00000000       1.79719000
F        0.00000000       0.00000000       3.58865000
F        0.00000000       0.00000000      -1.94661000
F        0.00000000       0.00000000      -3.41586000
5
-498.4110214700
F        0.00000000       0.00000000       0.07844000
F        0.00000000       0.00000000       1.79780000
F        0.00000000       0.00000000       3.52959000
F        0.00000000       0.00000000      -1.87687000
F        0.00000000       0.00000000      -3.52897000
5
-498.4122606900
F        0.00000000       0.00000000       0.07507000
F        0.00000000       0.00000000       1.80216000
F        0.00000000       0.00000000       3.52710000
F        0.00000000       0.00000000      -1.88495000
F        0.00000000       0.00000000      -3.51937000
5
-498.4134338800
F        0.00000000       0.00000000       0.07169000
F        0.00000000       0.00000000       1.80651000
F        0.00000000       0.00000000       3.52460000
F        0.00000000       0.00000000      -1.89303000
F        0.00000000       0.00000000      -3.50978000
5
-498.4145255200
F        0.00000000       0.00000000       0.06832000
F        0.00000000       0.00000000       1.81087000
F        0.00000000       0.00000000       3.52211000
F        0.00000000       0.00000000      -1.90111000
F        0.00000000       0.00000000      -3.50019000
5
-498.4155314100
F        0.00000000       0.00000000       0.06494000
F        0.00000000       0.00000000       1.81523000
F        0.00000000       0.00000000       3.51961000
F        0.00000000       0.00000000      -1.90919000
F        0.00000000       0.00000000      -3.49059000
5
-498.4164265500
F        0.00000000       0.00000000       0.06156000
F        0.00000000       0.00000000       1.81959000
F        0.00000000       0.00000000       3.51712000
F        0.00000000       0.00000000      -1.91727000
F        0.00000000       0.00000000      -3.48100000
5
-498.4171986000
F        0.00000000       0.00000000       0.05819000
F        0.00000000       0.00000000       1.82394000
F        0.00000000       0.00000000       3.51462000
F        0.00000000       0.00000000      -1.92535000
F        0.00000000       0.00000000      -3.47141000
5
-498.4178286300
F        0.00000000       0.00000000       0.05481000
F        0.00000000       0.00000000       1.82830000
F        0.00000000       0.00000000       3.51213000
F        0.00000000       0.00000000      -1.93343000
F        0.00000000       0.00000000      -3.46181000
5
-498.4182955500
F        0.00000000       0.00000000       0.05144000
F        0.00000000       0.00000000       1.83266000
F        0.00000000       0.00000000       3.50963000
F        0.00000000       0.00000000      -1.94151000
F        0.00000000       0.00000000      -3.45222000
5
-498.4185759100
F        0.00000000       0.00000000       0.04806000
F        0.00000000       0.00000000       1.83702000
F        0.00000000       0.00000000       3.50714000
F        0.00000000       0.00000000      -1.94959000
F        0.00000000       0.00000000      -3.44262000
5
-498.4186437800
F        0.00000000       0.00000000       0.04468000
F        0.00000000       0.00000000       1.84137000
F        0.00000000       0.00000000       3.50464000
F        0.00000000       0.00000000      -1.95767000
F        0.00000000       0.00000000      -3.43303000
5
-498.4184705200
F        0.00000000       0.00000000       0.04131000
F        0.00000000       0.00000000       1.84573000
F        0.00000000       0.00000000       3.50214000
F        0.00000000       0.00000000      -1.96575000
F        0.00000000       0.00000000      -3.42344000
5
-498.4180253000
F        0.00000000       0.00000000       0.03793000
F        0.00000000       0.00000000       1.85009000
F        0.00000000       0.00000000       3.49965000
F        0.00000000       0.00000000      -1.97383000
F        0.00000000       0.00000000      -3.41384000
5
-498.4172744100
F        0.00000000       0.00000000       0.03456000
F        0.00000000       0.00000000       1.85445000
F        0.00000000       0.00000000       3.49715000
F        0.00000000       0.00000000      -1.98191000
F        0.00000000       0.00000000      -3.40425000
5
-498.4161782300
F        0.00000000       0.00000000       0.03118000
F        0.00000000       0.00000000       1.85880000
F        0.00000000       0.00000000       3.49466000
F        0.00000000       0.00000000      -1.98999000
F        0.00000000       0.00000000      -3.39466000
5
-498.4146918000
F        0.00000000       0.00000000       0.02780000
F        0.00000000       0.00000000       1.86316000
F        0.00000000       0.00000000       3.49216000
F        0.00000000       0.00000000      -1.99807000
F        0.00000000       0.00000000      -3.38506000
5
-498.4127732300
F        0.00000000       0.00000000       0.02443000
F        0.00000000       0.00000000       1.86752000
F        0.00000000       0.00000000       3.48967000
F        0.00000000       0.00000000      -2.00614000
F        0.00000000       0.00000000      -3.37547000
5
-498.4103664700
F        0.00000000       0.00000000       0.02105000
F        0.00000000       0.00000000       1.87188000
F        0.00000000       0.00000000       3.48717000
F        0.00000000       0.00000000      -2.01422000
F        0.00000000       0.00000000      -3.36588000
5
-498.4074161600
F        0.00000000       0.00000000       0.01768000
F        0.00000000       0.00000000       1.87624000
F        0.00000000       0.00000000       3.48468000
F        0.00000000       0.00000000      -2.02230000
F        0.00000000       0.00000000      -3.35628000
5
-498.4186373200
F        0.00000000       0.00000000       0.04637000
F        0.00000000       0.00000000       1.83920000
F        0.00000000       0.00000000       3.50589000
F        0.00000000       0.00000000      -1.95363000
F        0.00000000       0.00000000      -3.43783000
5
-498.4202209800
F        0.00000000       0.00000000       0.10424000
F        0.00000000       0.00000000       1.88437000
F        0.00000000       0.00000000       3.59261000
F        0.00000000       0.00000000      -2.06552000
F        0.00000000       0.00000000      -3.51570000
5
-498.4201668300
F        0.00000000       0.00000000       0.10018000
F        0.00000000       0.00000000       1.88043000
F        0.00000000       0.00000000       3.58567000
F        0.00000000       0.00000000      -2.05696000
F        0.00000000       0.00000000      -3.50932000
5
-498.4201030100
F        0.00000000       0.00000000       0.09613000
F        0.00000000       0.00000000       1.87649000
F        0.00000000       0.00000000       3.57873000
F        0.00000000       0.00000000      -2.04841000
F        0.00000000       0.00000000      -3.50294000
5
-498.4200295900
F        0.00000000       0.00000000       0.09208000
F        0.00000000       0.00000000       1.87255000
F        0.00000000       0.00000000       3.57180000
F        0.00000000       0.00000000      -2.03986000
F        0.00000000       0.00000000      -3.49656000
5
-498.4199461400
F        0.00000000       0.00000000       0.08802000
F        0.00000000       0.00000000       1.86861000
F        0.00000000       0.00000000       3.56486000
F        0.00000000       0.00000000      -2.03131000
F        0.00000000       0.00000000      -3.49018000
5
-498.4198526400
F        0.00000000       0.00000000       0.08397000
F        0.00000000       0.00000000       1.86467000
F        0.00000000       0.00000000       3.55792000
F        0.00000000       0.00000000      -2.02276000
F        0.00000000       0.00000000      -3.48380000
5
-498.4197485800
F        0.00000000       0.00000000       0.07991000
F        0.00000000       0.00000000       1.86073000
F        0.00000000       0.00000000       3.55098000
F        0.00000000       0.00000000      -2.01420000
F        0.00000000       0.00000000      -3.47742000
5
-498.4196341200
F        0.00000000       0.00000000       0.07586000
F        0.00000000       0.00000000       1.85679000
F        0.00000000       0.00000000       3.54404000
F        0.00000000       0.00000000      -2.00565000
F        0.00000000       0.00000000      -3.47104000
5
-498.4195088000
F        0.00000000       0.00000000       0.07181000
F        0.00000000       0.00000000       1.85285000
F        0.00000000       0.00000000       3.53711000
F        0.00000000       0.00000000      -1.99710000
F        0.00000000       0.00000000      -3.46466000
5
-498.4193722400
F        0.00000000       0.00000000       0.06775000
F        0.00000000       0.00000000       1.84891000
F        0.00000000       0.00000000       3.53017000
F        0.00000000       0.00000000      -1.98855000
F        0.00000000       0.00000000      -3.45828000
5
-498.4192243400
F        0.00000000       0.00000000       0.06370000
F        0.00000000       0.00000000       1.84497000
F        0.00000000       0.00000000       3.52323000
F        0.00000000       0.00000000      -1.98000000
F        0.00000000       0.00000000      -3.45190000
5
-498.4190636400
F        0.00000000       0.00000000       0.05964000
F        0.00000000       0.00000000       1.84103000
F        0.00000000       0.00000000       3.51629000
F        0.00000000       0.00000000      -1.97145000
F        0.00000000       0.00000000      -3.44552000
5
-498.4188916500
F        0.00000000       0.00000000       0.05559000
F        0.00000000       0.00000000       1.83709000
F        0.00000000       0.00000000       3.50936000
F        0.00000000       0.00000000      -1.96289000
F        0.00000000       0.00000000      -3.43914000
5
-498.4187071600
F        0.00000000       0.00000000       0.05154000
F        0.00000000       0.00000000       1.83315000
F        0.00000000       0.00000000       3.50242000
F        0.00000000       0.00000000      -1.95434000
F        0.00000000       0.00000000      -3.43276000
5
-498.4185094600
F        0.00000000       0.00000000       0.04748000
F        0.00000000       0.00000000       1.82921000
F        0.00000000       0.00000000       3.49548000
F        0.00000000       0.00000000      -1.94579000
F        0.00000000       0.00000000      -3.42638000
5
-498.4182985000
F        0.00000000       0.00000000       0.04343000
F        0.00000000       0.00000000       1.82527000
F        0.00000000       0.00000000       3.48854000
F        0.00000000       0.00000000      -1.93724000
F        0.00000000       0.00000000      -3.42000000
5
-498.4180729900
F        0.00000000       0.00000000       0.03937000
F        0.00000000       0.00000000       1.82133000
F        0.00000000       0.00000000       3.48160000
F        0.00000000       0.00000000      -1.92869000
F        0.00000000       0.00000000      -3.41362000
5
-498.4178327800
F        0.00000000       0.00000000       0.03532000
F        0.00000000       0.00000000       1.81739000
F        0.00000000       0.00000000       3.47467000
F        0.00000000       0.00000000      -1.92014000
F        0.00000000       0.00000000      -3.40724000
5
-498.4175768700
F        0.00000000       0.00000000       0.03127000
F        0.00000000       0.00000000       1.81345000
F        0.00000000       0.00000000       3.46773000
F        0.00000000       0.00000000      -1.91158000
F        0.00000000       0.00000000      -3.40086000
5
-498.4166208600
F        0.00000000       0.00000000      -0.02684000
F        0.00000000       0.00000000       1.93155000
F        0.00000000       0.00000000       3.53805000
F        0.00000000       0.00000000      -1.95734000
F        0.00000000       0.00000000      -3.48541000
5
-498.4168517600
F        0.00000000       0.00000000      -0.01710000
F        0.00000000       0.00000000       1.92264000
F        0.00000000       0.00000000       3.53686000
F        0.00000000       0.00000000      -1.96017000
F        0.00000000       0.00000000      -3.48222000
5
-498.4171253900
F        0.00000000       0.00000000      -0.00735000
F        0.00000000       0.00000000       1.91373000
F        0.00000000       0.00000000       3.53566000
F        0.00000000       0.00000000      -1.96301000
F        0.00000000       0.00000000      -3.47903000
5
-498.4174320500
F        0.00000000       0.00000000       0.00239000
F        0.00000000       0.00000000       1.90483000
F        0.00000000       0.00000000       3.53447000
F        0.00000000       0.00000000      -1.96584000
F        0.00000000       0.00000000      -3.47584000
5
-498.4177589400
F        0.00000000       0.00000000       0.01213000
F        0.00000000       0.00000000       1.89592000
F        0.00000000       0.00000000       3.53327000
F        0.00000000       0.00000000      -1.96868000
F        0.00000000       0.00000000      -3.47265000
5
-498.4180939300
F        0.00000000       0.00000000       0.02188000
F        0.00000000       0.00000000       1.88702000
F        0.00000000       0.00000000       3.53208000
F        0.00000000       0.00000000      -1.97152000
F        0.00000000       0.00000000      -3.46945000
5
-498.4184229800
F        0.00000000       0.00000000       0.03162000
F        0.00000000       0.00000000       1.87811000
F        0.00000000       0.00000000       3.53088000
F        0.00000000       0.00000000      -1.97435000
F        0.00000000       0.00000000      -3.46626000
5
-498.4187306100
F        0.00000000       0.00000000       0.04137000
F        0.00000000       0.00000000       1.86920000
F        0.00000000       0.00000000       3.52969000
F        0.00000000       0.00000000      -1.97719000
F        0.00000000       0.00000000      -3.46307000
5
-498.4189999200
F        0.00000000       0.00000000       0.05111000
F        0.00000000       0.00000000       1.86030000
F        0.00000000       0.00000000       3.52849000
F        0.00000000       0.00000000      -1.98002000
F        0.00000000       0.00000000      -3.45988000
5
-498.4192160900
F        0.00000000       0.00000000       0.06085000
F        0.00000000       0.00000000       1.85139000
F        0.00000000       0.00000000       3.52730000
F        0.00000000       0.00000000      -1.98286000
F        0.00000000       0.00000000      -3.45668000
5
-498.4193630500
F        0.00000000       0.00000000       0.07060000
F        0.00000000       0.00000000       1.84248000
F        0.00000000       0.00000000       3.52610000
F        0.00000000       0.00000000      -1.98569000
F        0.00000000       0.00000000      -3.45349000
5
-498.4194238700
F        0.00000000       0.00000000       0.08034000
F        0.00000000       0.00000000       1.83358000
F        0.00000000       0.00000000       3.52491000
F        0.00000000       0.00000000      -1.98853000
F        0.00000000       0.00000000      -3.45030000
5
-498.4193819900
F        0.00000000       0.00000000       0.09009000
F        0.00000000       0.00000000       1.82467000
F        0.00000000       0.00000000       3.52371000
F        0.00000000       0.00000000      -1.99136000
F        0.00000000       0.00000000      -3.44711000
5
-498.4192234100
F        0.00000000       0.00000000       0.09983000
F        0.00000000       0.00000000       1.81576000
F        0.00000000       0.00000000       3.52252000
F        0.00000000       0.00000000      -1.99420000
F        0.00000000       0.00000000      -3.44392000
5
-498.4189344800
F        0.00000000       0.00000000       0.10957000
F        0.00000000       0.00000000       1.80686000
F        0.00000000       0.00000000       3.52132000
F        0.00000000       0.00000000      -1.99703000
F        0.00000000       0.00000000      -3.44072000
5
-498.4184988700
F        0.00000000       0.00000000       0.11932000
F        0.00000000       0.00000000       1.79795000
F        0.00000000       0.00000000       3.52013000
F        0.00000000       0.00000000      -1.99987000
F        0.00000000       0.00000000      -3.43753000
5
-498.4179066200
F        0.00000000       0.00000000       0.12906000
F        0.00000000       0.00000000       1.78905000
F        0.00000000       0.00000000       3.51893000
F        0.00000000       0.00000000      -2.00270000
F        0.00000000       0.00000000      -3.43434000
5
-498.4171401900
F        0.00000000       0.00000000       0.13881000
F        0.00000000       0.00000000       1.78014000
F        0.00000000       0.00000000       3.51774000
F        0.00000000       0.00000000      -2.00554000
F        0.00000000       0.00000000      -3.43115000
5
-498.4161912500
F        0.00000000       0.00000000       0.14855000
F        0.00000000       0.00000000       1.77123000
F        0.00000000       0.00000000       3.51654000
F        0.00000000       0.00000000      -2.00837000
F        0.00000000       0.00000000      -3.42795000
5
-498.4142728200
F        0.00000000       0.00000000       0.12290000
F        0.00000000       0.00000000       1.91272000
F        0.00000000       0.00000000       3.43090000
F        0.00000000       0.00000000      -1.98444000
F        0.00000000       0.00000000      -3.48208000
5
-498.4154338400
F        0.00000000       0.00000000       0.11688000
F        0.00000000       0.00000000       1.90580000
F        0.00000000       0.00000000       3.44099000
F        0.00000000       0.00000000      -1.98442000
F        0.00000000       0.00000000      -3.47924000
5
-498.4164225900
F        0.00000000       0.00000000       0.11086000
F        0.00000000       0.00000000       1.89887000
F        0.00000000       0.00000000       3.45107000
F        0.00000000       0.00000000      -1.98441000
F        0.00000000       0.00000000      -3.47640000
5
-498.4172501300
F        0.00000000       0.00000000       0.10484000
F        0.00000000       0.00000000       1.89195000
F        0.00000000       0.00000000       3.46115000
F        0.00000000       0.00000000      -1.98439000
F        0.00000000       0.00000000      -3.47356000
5
-498.4179268900
F        0.00000000       0.00000000       0.09883000
F        0.00000000       0.00000000       1.88502000
F        0.00000000       0.00000000       3.47124000
F        0.00000000       0.00000000      -1.98437000
F        0.00000000       0.00000000      -3.47072000
5
-498.4184610700
F        0.00000000       0.00000000       0.09281000
F        0.00000000       0.00000000       1.87810000
F        0.00000000       0.00000000       3.48132000
F        0.00000000       0.00000000      -1.98435000
F        0.00000000       0.00000000      -3.46787000
5
-498.4188608400
F        0.00000000       0.00000000       0.08679000
F        0.00000000       0.00000000       1.87117000
F        0.00000000       0.00000000       3.49141000
F        0.00000000       0.00000000      -1.98434000
F        0.00000000       0.00000000      -3.46503000
5
-498.4191324000
F        0.00000000       0.00000000       0.08077000
F        0.00000000       0.00000000       1.86425000
F        0.00000000       0.00000000       3.50149000
F        0.00000000       0.00000000      -1.98432000
F        0.00000000       0.00000000      -3.46219000
5
-498.4192829700
F        0.00000000       0.00000000       0.07475000
F        0.00000000       0.00000000       1.85732000
F        0.00000000       0.00000000       3.51157000
F        0.00000000       0.00000000      -1.98430000
F        0.00000000       0.00000000      -3.45935000
5
-498.4193208700
F        0.00000000       0.00000000       0.06873000
F        0.00000000       0.00000000       1.85040000
F        0.00000000       0.00000000       3.52166000
F        0.00000000       0.00000000      -1.98428000
F        0.00000000       0.00000000      -3.45651000
5
-498.4192517400
F        0.00000000       0.00000000       0.06272000
F        0.00000000       0.00000000       1.84347000
F        0.00000000       0.00000000       3.53174000
F        0.00000000       0.00000000      -1.98427000
F        0.00000000       0.00000000      -3.45367000
5
-498.4190801500
F        0.00000000       0.00000000       0.05670000
F        0.00000000       0.00000000       1.83655000
F        0.00000000       0.00000000       3.54183000
F        0.00000000       0.00000000      -1.98425000
F        0.00000000       0.00000000      -3.45083000
5
-498.4188130500
F        0.00000000       0.00000000       0.05068000
F        0.00000000       0.00000000       1.82963000
F        0.00000000       0.00000000       3.55191000
F        0.00000000       0.00000000      -1.98423000
F        0.00000000       0.00000000      -3.44798000
5
-498.4184551400
F        0.00000000       0.00000000       0.04466000
F        0.00000000       0.00000000       1.82270000
F        0.00000000       0.00000000       3.56199000
F        0.00000000       0.00000000      -1.98421000
F        0.00000000       0.00000000      -3.44514000
5
-498.4180127000
F        0.00000000       0.00000000       0.03864000
F        0.00000000       0.00000000       1.81578000
F        0.00000000       0.00000000       3.57208000
F        0.00000000       0.00000000      -1.98419000
F        0.00000000       0.00000000      -3.44230000
5
-498.4174900700
F        0.00000000       0.00000000       0.03262000
F        0.00000000       0.00000000       1.80885000
F        0.00000000       0.00000000       3.58216000
F        0.00000000       0.00000000      -1.98418000
F        0.00000000       0.00000000      -3.43946000
5
-498.4168889000
F        0.00000000       0.00000000       0.02661000
F        0.00000000       0.00000000       1.80193000
F        0.00000000       0.00000000       3.59225000
F        0.00000000       0.00000000      -1.98416000
F        0.00000000       0.00000000      -3.43662000
5
-498.4162219800
F        0.00000000       0.00000000       0.02059000
F        0.00000000       0.00000000       1.79500000
F        0.00000000       0.00000000       3.60233000
F        0.00000000       0.00000000      -1.98414000
F        0.00000000       0.00000000      -3.43378000
5
-498.4154872500
F        0.00000000       0.00000000       0.01457000
F        0.00000000       0.00000000       1.78808000
F        0.00000000       0.00000000       3.61241000
F        0.00000000       0.00000000      -1.98412000
F        0.00000000       0.00000000      -3.43094000
5
-498.4113629100
F        0.00000000       0.00000000       0.09181000
F        0.00000000       0.00000000       1.81356000
F        0.00000000       0.00000000       3.54546000
F        0.00000000       0.00000000      -1.90257000
F        0.00000000       0.00000000      -3.54825000
5
-498.4126183800
F        0.00000000       0.00000000       0.08907000
F        0.00000000       0.00000000       1.81707000
F        0.00000000       0.00000000       3.54348000
F        0.00000000       0.00000000      -1.91117000
F        0.00000000       0.00000000      -3.53845000
5
-498.4138206700
F        0.00000000       0.00000000       0.08632000
F        0.00000000       0.00000000       1.82058000
F        0.00000000       0.00000000       3.54151000
F        0.00000000       0.00000000      -1.91977000
F        0.00000000       0.00000000      -3.52864000
5
-498.4149492000
F        0.00000000       0.00000000       0.08357000
F        0.00000000       0.00000000       1.82410000
F        0.00000000       0.00000000       3.53953000
F        0.00000000       0.00000000      -1.92837000
F        0.00000000       0.00000000      -3.51883000
5
-498.4159976400
F        0.00000000       0.00000000       0.08083000
F        0.00000000       0.00000000       1.82761000
F        0.00000000       0.00000000       3.53756000
F        0.00000000       0.00000000      -1.93697000
F        0.00000000       0.00000000      -3.50903000
5
-498.4169400500
F        0.00000000       0.00000000       0.07808000
F        0.00000000       0.00000000       1.83112000
F        0.00000000       0.00000000       3.53559000
F        0.00000000       0.00000000      -1.94557000
F        0.00000000       0.00000000      -3.49922000
5
-498.4177598100
F        0.00000000       0.00000000       0.07534000
F        0.00000000       0.00000000       1.83464000
F        0.00000000       0.00000000       3.53361000
F        0.00000000       0.00000000      -1.95417000
F        0.00000000       0.00000000      -3.48941000
5
-498.4184326900
F        0.00000000       0.00000000       0.07259000
F        0.00000000       0.00000000       1.83815000
F        0.00000000       0.00000000       3.53164000
F        0.00000000       0.00000000      -1.96277000
F        0.00000000       0.00000000      -3.47961000
5
-498.4189340800
F        0.00000000       0.00000000       0.06984000
F        0.00000000       0.00000000       1.84167000
F        0.00000000       0.00000000       3.52966000
F        0.00000000       0.00000000      -1.97137000
F        0.00000000       0.00000000      -3.46980000
5
-498.4192345800
F        0.00000000       0.00000000       0.06710000
F        0.00000000       0.00000000       1.84518000
F        0.00000000       0.00000000       3.52769000
F        0.00000000       0.00000000      -1.97997000
F        0.00000000       0.00000000      -3.45999000
5
-498.4193020000
F        0.00000000       0.00000000       0.06435000
F        0.00000000       0.00000000       1.84869000
F        0.00000000       0.00000000       3.52571000
F        0.00000000       0.00000000      -1.98857000
F        0.00000000       0.00000000      -3.45018000
5
-498.4191002000
F        0.00000000       0.00000000       0.06161000
F        0.00000000       0.00000000       1.85221000
F        0.00000000       0.00000000       3.52374000
F        0.00000000       0.00000000      -1.99717000
F        0.00000000       0.00000000      -3.44038000
5
-498.4185908800
F        0.00000000       0.00000000       0.05886000
F        0.00000000       0.00000000       1.85572000
F        0.00000000       0.00000000       3.52176000
F        0.00000000       0.00000000      -2.00577000
F        0.00000000       0.00000000      -3.43057000
5
-498.4177272800
F        0.00000000       0.00000000       0.05611000
F        0.00000000       0.00000000       1.85924000
F        0.00000000       0.00000000       3.51979000
F        0.00000000       0.00000000      -2.01437000
F        0.00000000       0.00000000      -3.42076000
5
-498.4164640800
F        0.00000000       0.00000000       0.05337000
F        0.00000000       0.00000000       1.86275000
F        0.00000000       0.00000000       3.51781000
F        0.00000000       0.00000000      -2.02298000
F        0.00000000       0.00000000      -3.41096000
5
-498.4147453300
F        0.00000000       0.00000000       0.05062000
F        0.00000000       0.00000000       1.86626000
F        0.00000000       0.00000000       3.51584000
F        0.00000000       0.00000000      -2.03158000
F        0.00000000       0.00000000      -3.40115000
5
-498.4125111900
F        0.00000000       0.00000000       0.04788000
F        0.00000000       0.00000000       1.86978000
F        0.00000000       0.00000000       3.51387000
F        0.00000000       0.00000000      -2.04018000
F        0.00000000       0.00000000      -3.39134000
5
-498.4096995800
F        0.00000000       0.00000000       0.04513000
F        0.00000000       0.00000000       1.87329000
F        0.00000000       0.00000000       3.51189000
F        0.00000000       0.00000000      -2.04878000
F        0.00000000       0.00000000      -3.38154000
5
-498.4062344400
F        0.00000000       0.00000000       0.04238000
F        0.00000000       0.00000000       1.87680000
F        0.00000000       0.00000000       3.50992000
F        0.00000000       0.00000000      -2.05738000
F        0.00000000       0.00000000      -3.37173000
5
-498.4192997500
F        0.00000000       0.00000000       0.06573000
F        0.00000000       0.00000000       1.84694000
F        0.00000000       0.00000000       3.52670000
F        0.00000000       0.00000000      -1.98427000
F        0.00000000       0.00000000      -3.45509000
5
-498.4204208600
F        0.00000000       0.00000000       0.12383000
F        0.00000000       0.00000000       1.90042000
F        0.00000000       0.00000000       3.60998000
F        0.00000000       0.00000000      -2.09359000
F        0.00000000       0.00000000      -3.54064000
5
-498.4203909000
F        0.00000000       0.00000000       0.11975000
F        0.00000000       0.00000000       1.89603000
F        0.00000000       0.00000000       3.60338000
F        0.00000000       0.00000000      -2.08530000
F        0.00000000       0.00000000      -3.53386000
5
-498.4203539100
F        0.00000000       0.00000000       0.11568000
F        0.00000000       0.00000000       1.89165000
F        0.00000000       0.00000000       3.59678000
F        0.00000000       0.00000000      -2.07702000
F        0.00000000       0.00000000      -3.52709000
5
-498.4203091100
F        0.00000000       0.00000000       0.11160000
F        0.00000000       0.00000000       1.88726000
F        0.00000000       0.00000000       3.59018000
F        0.00000000       0.00000000      -2.06873000
F        0.00000000       0.00000000      -3.52031000
5
-498.4202564400
F        0.00000000       0.00000000       0.10753000
F        0.00000000       0.00000000       1.88287000
F        0.00000000       0.00000000       3.58359000
F        0.00000000       0.00000000      -2.06045000
F        0.00000000       0.00000000      -3.51354000
5
-498.4201954400
F        0.00000000       0.00000000       0.10345000
F        0.00000000       0.00000000       1.87849000
F        0.00000000       0.00000000       3.57699000
F        0.00000000       0.00000000      -2.05217000
F        0.00000000       0.00000000      -3.50676000
5
-498.4201258800
F        0.00000000       0.00000000       0.09938000
F        0.00000000       0.00000000       1.87410000
F        0.00000000       0.00000000       3.57039000
F        0.00000000       0.00000000      -2.04388000
F        0.00000000       0.00000000      -3.49998000
5
-498.4200473500
F        0.00000000       0.00000000       0.09530000
F        0.00000000       0.00000000       1.86972000
F        0.00000000       0.00000000       3.56379000
F        0.00000000       0.00000000      -2.03560000
F        0.00000000       0.00000000      -3.49321000
5
-498.4199595500
F        0.00000000       0.00000000       0.09123000
F        0.00000000       0.00000000       1.86533000
F        0.00000000       0.00000000       3.55719000
F        0.00000000       0.00000000      -2.02731000
F        0.00000000       0.00000000      -3.48643000
5
-498.4198620500
F        0.00000000       0.00000000       0.08715000
F        0.00000000       0.00000000       1.86094000
F        0.00000000       0.00000000       3.55059000
F        0.00000000       0.00000000      -2.01903000
F        0.00000000       0.00000000      -3.47966000
5
-498.4197543700
F        0.00000000       0.00000000       0.08307000
F        0.00000000       0.00000000       1.85656000
F        0.00000000       0.00000000       3.54399000
F        0.00000000       0.00000000      -2.01074000
F        0.00000000       0.00000000      -3.47288000
5
-498.4196363200
F        0.00000000       0.00000000       0.07900000
F        0.00000000       0.00000000       1.85217000
F        0.00000000       0.00000000       3.53740000
F        0.00000000       0.00000000      -2.00246000
F        0.00000000       0.00000000      -3.46611000
5
-498.4195071800
F        0.00000000       0.00000000       0.07492000
F        0.00000000       0.00000000       1.84779000
F        0.00000000       0.00000000       3.53080000
F        0.00000000       0.00000000      -1.99418000
F        0.00000000       0.00000000      -3.45933000
5
-498.4193664800
F        0.00000000       0.00000000       0.07085000
F        0.00000000       0.00000000       1.84340000
F        0.00000000       0.00000000       3.52420000
F        0.00000000       0.00000000      -1.98589000
F        0.00000000       0.00000000      -3.45255000
5
-498.4192137400
F        0.00000000       0.00000000       0.06677000
F        0.00000000       0.00000000       1.83901000
F        0.00000000       0.00000000       3.51760000
F        0.00000000       0.00000000      -1.97761000
F        0.00000000       0.00000000      -3.44578000
5
-498.4190483300
F        0.00000000       0.00000000       0.06270000
F        0.00000000       0.00000000       1.83463000
F        0.00000000       0.00000000       3.51100000
F        0.00000000       0.00000000      -1.96932000
F        0.00000000       0.00000000      -3.43900000
5
-498.4188697800
F        0.00000000       0.00000000       0.05862000
F        0.00000000       0.00000000       1.83024000
F        0.00000000       0.00000000       3.50440000
F        0.00000000       0.00000000      -1.96104000
F        0.00000000       0.00000000      -3.43223000
5
-498.4186772600
F        0.00000000       0.00000000       0.05455000
F        0.00000000       0.00000000       1.82586000
F        0.00000000       0.00000000       3.49780000
F        0.00000000       0.00000000      -1.95276000
F        0.00000000       0.00000000      -3.42545000
5
-498.4184699000
F        0.00000000       0.00000000       0.05047000
F        0.00000000       0.00000000       1.82147000
F        0.00000000       0.00000000       3.49121000
F        0.00000000       0.00000000      -1.94447000
F        0.00000000       0.00000000      -3.41868000
5
-498.4158418300
F        0.00000000       0.00000000      -0.02415000
F        0.00000000       0.00000000       1.91040000
F        0.00000000       0.00000000       3.59525000
F        0.00000000       0.00000000      -1.99348000
F        0.00000000       0.00000000      -3.48802000
5
-498.4164431700
F        0.00000000       0.00000000      -0.01265000
F        0.00000000       0.00000000       1.90496000
F        0.00000000       0.00000000       3.59020000
F        0.00000000       0.00000000      -1.99573000
F        0.00000000       0.00000000      -3.48678000
5
-498.4170154700
F        0.00000000       0.00000000      -0.00115000
F        0.00000000       0.00000000       1.89952000
F        0.00000000       0.00000000       3.58516000
F        0.00000000       0.00000000      -1.99799000
F        0.00000000       0.00000000      -3.48554000
5
-498.4175551400
F        0.00000000       0.00000000       0.01035000
F        0.00000000       0.00000000       1.89409000
F        0.00000000       0.00000000       3.58011000
F        0.00000000       0.00000000      -2.00024000
F        0.00000000       0.00000000      -3.48431000
5
-498.4180566600
F        0.00000000       0.00000000       0.02185000
F        0.00000000       0.00000000       1.88865000
F        0.00000000       0.00000000       3.57506000
F        0.00000000       0.00000000      -2.00249000
F        0.00000000       0.00000000      -3.48307000
5
-498.4185122600
F        0.00000000       0.00000000       0.03336000
F        0.00000000       0.00000000       1.88321000
F        0.00000000       0.00000000       3.57001000
F        0.00000000       0.00000000      -2.00475000
F        0.00000000       0.00000000      -3.48183000
5
-498.4189159600
F        0.00000000       0.00000000       0.04486000
F        0.00000000       0.00000000       1.87778000
F        0.00000000       0.00000000       3.56496000
F        0.00000000       0.00000000      -2.00700000
F        0.00000000       0.00000000      -3.48060000
5
-498.4192595000
F        0.00000000       0.00000000       0.05636000
F        0.00000000       0.00000000       1.87234000
F        0.00000000       0.00000000       3.55991000
F        0.00000000       0.00000000      -2.00925000
F        0.00000000       0.00000000      -3.47936000
5
-498.4195378300
F        0.00000000       0.00000000       0.06786000
F        0.00000000       0.00000000       1.86691000
F        0.00000000       0.00000000       3.55487000
F        0.00000000       0.00000000      -2.01151000
F        0.00000000       0.00000000      -3.47812000
5
-498.4197395600
F        0.00000000       0.00000000       0.07936000
F        0.00000000       0.00000000       1.86147000
F        0.00000000       0.00000000       3.54982000
F        0.00000000       0.00000000      -2.01376000
F        0.00000000       0.00000000      -3.47689000
5
-498.4198575600
F        0.00000000       0.00000000       0.09086000
F        0.00000000       0.00000000       1.85603000
F        0.00000000       0.00000000       3.54477000
F        0.00000000       0.00000000      -2.01601000
F        0.00000000       0.00000000      -3.47565000
5
-498.4198844300
F        0.00000000       0.00000000       0.10236000
F        0.00000000       0.00000000       1.85060000
F        0.00000000       0.00000000       3.53972000
F        0.00000000       0.00000000      -2.01827000
F        0.00000000       0.00000000      -3.47441000
5
-498.4198090200
F        0.00000000       0.00000000       0.11387000
F        0.00000000       0.00000000       1.84516000
F        0.00000000       0.00000000       3.53467000
F        0.00000000       0.00000000      -2.02052000
F        0.00000000       0.00000000      -3.47318000
5
-498.4196238500
F        0.00000000       0.00000000       0.12537000
F        0.00000000       0.00000000       1.83972000
F        0.00000000       0.00000000       3.52962000
F        0.00000000       0.00000000      -2.02277000
F        0.00000000       0.00000000      -3.47194000
5
-498.4193198200
F        0.00000000       0.00000000       0.13687000
F        0.00000000       0.00000000       1.83429000
F        0.00000000       0.00000000       3.52458000
F        0.00000000       0.00000000      -2.02503000
F        0.00000000       0.00000000      -3.47071000
5
-498.4188858100
F        0.00000000       0.00000000       0.14837000
F        0.00000000       0.00000000       1.82885000
F        0.00000000       0.00000000       3.51953000
F        0.00000000       0.00000000      -2.02728000
F        0.00000000       0.00000000      -3.46947000
5
-498.4183141100
F        0.00000000       0.00000000       0.15987000
F        0.00000000       0.00000000       1.82342000
F        0.00000000       0.00000000       3.51448000
F        0.00000000       0.00000000      -2.02953000
F        0.00000000       0.00000000      -3.46823000
5
-498.4175896500
F        0.00000000       0.00000000       0.17137000
F        0.00000000       0.00000000       1.81798000
F        0.00000000       0.00000000       3.50943000
F        0.00000000       0.00000000      -2.03179000
F        0.00000000       0.00000000      -3.46700000
5
-498.4167042300
F        0.00000000       0.00000000       0.18287000
F        0.00000000       0.00000000       1.81254000
F        0.00000000       0.00000000       3.50438000
F        0.00000000       0.00000000      -2.03404000
F        0.00000000       0.00000000      -3.46576000
5
-498.4152284300
F        0.00000000       0.00000000       0.07365000
F        0.00000000       0.00000000       1.76444000
F        0.00000000       0.00000000       3.63419000
F        0.00000000       0.00000000      -2.02476000
F        0.00000000       0.00000000      -3.44752000
5
-498.4161033500
F        0.00000000       0.00000000       0.07486000
F        0.00000000       0.00000000       1.77436000
F        0.00000000       0.00000000       3.62505000
F        0.00000000       0.00000000      -2.02372000
F        0.00000000       0.00000000      -3.45055000
5
-498.4168962400
F        0.00000000       0.00000000       0.07607000
F        0.00000000       0.00000000       1.78429000
F        0.00000000       0.00000000       3.61590000
F        0.00000000       0.00000000      -2.02268000
F        0.00000000       0.00000000      -3.45358000
5
-498.4176019700
F        0.00000000       0.00000000       0.07727000
F        0.00000000       0.00000000       1.79422000
F        0.00000000       0.00000000       3.60675000
F        0.00000000       0.00000000      -2.02164000
F        0.00000000       0.00000000      -3.45660000
5
-498.4182165000
F        0.00000000       0.00000000       0.07848000
F        0.00000000       0.00000000       1.80415000
F        0.00000000       0.00000000       3.59760000
F        0.00000000       0.00000000      -2.02060000
F        0.00000000       0.00000000      -3.45963000
5
-498.4187345600
F        0.00000000       0.00000000       0.07969000
F        0.00000000       0.00000000       1.81408000
F        0.00000000       0.00000000       3.58846000
F        0.00000000       0.00000000      -2.01956000
F        0.00000000       0.00000000      -3.46265000
5
-498.4191535100
F        0.00000000       0.00000000       0.08089000
F        0.00000000       0.00000000       1.82400000
F        0.00000000       0.00000000       3.57931000
F        0.00000000       0.00000000      -2.01852000
F        0.00000000       0.00000000      -3.46568000
5
-498.4194738100
F        0.00000000       0.00000000       0.08210000
F        0.00000000       0.00000000       1.83393000
F        0.00000000       0.00000000       3.57016000
F        0.00000000       0.00000000      -2.01748000
F        0.00000000       0.00000000      -3.46870000
5
-498.4196871500
F        0.00000000       0.00000000       0.08330000
F        0.00000000       0.00000000       1.84386000
F        0.00000000       0.00000000       3.56101000
F        0.00000000       0.00000000      -2.01645000
F        0.00000000       0.00000000      -3.47173000
5
-498.4197958100
F        0.00000000       0.00000000       0.08451000
F        0.00000000       0.00000000       1.85379000
F        0.00000000       0.00000000       3.55187000
F        0.00000000       0.00000000      -2.01541000
F        0.00000000       0.00000000      -3.47476000
5
-498.4197958000
F        0.00000000       0.00000000       0.08572000
F        0.00000000       0.00000000       1.86371000
F        0.00000000       0.00000000       3.54272000
F        0.00000000       0.00000000      -2.01437000
F        0.00000000       0.00000000      -3.47778000
5
-498.4196882900
F        0.00000000       0.00000000       0.08692000
F        0.00000000       0.00000000       1.87364000
F        0.00000000       0.00000000       3.53357000
F        0.00000000       0.00000000      -2.01333000
F        0.00000000       0.00000000      -3.48081000
5
-498.4194727900
F        0.00000000       0.00000000       0.08813000
F        0.00000000       0.00000000       1.88357000
F        0.00000000       0.00000000       3.52442000
F        0.00000000       0.00000000      -2.01229000
F        0.00000000       0.00000000      -3.48383000
5
-498.4191490500
F        0.00000000       0.00000000       0.08933000
F        0.00000000       0.00000000       1.89350000
F        0.00000000       0.00000000       3.51528000
F        0.00000000       0.00000000      -2.01125000
F        0.00000000       0.00000000      -3.48686000
5
-498.4187159900
F        0.00000000       0.00000000       0.09054000
F        0.00000000       0.00000000       1.90343000
F        0.00000000       0.00000000       3.50613000
F        0.00000000       0.00000000      -2.01021000
F        0.00000000       0.00000000      -3.48989000
5
-498.4181805200
F        0.00000000       0.00000000       0.09175000
F        0.00000000       0.00000000       1.91335000
F        0.00000000       0.00000000       3.49698000
F        0.00000000       0.00000000      -2.00917000
F        0.00000000       0.00000000      -3.49291000
5
-498.4175378300
F        0.00000000       0.00000000       0.09295000
F        0.00000000       0.00000000       1.92328000
F        0.00000000       0.00000000       3.48784000
F        0.00000000       0.00000000      -2.00813000
F        0.00000000       0.00000000      -3.49594000
5
-498.4167851500
F        0.00000000       0.00000000       0.09416000
F        0.00000000       0.00000000       1.93321000
F        0.00000000       0.00000000       3.47869000
F        0.00000000       0.00000000      -2.00709000
F        0.00000000       0.00000000      -3.49896000
5
-498.4159204700
F        0.00000000       0.00000000       0.09536000
F        0.00000000       0.00000000       1.94314000
F        0.00000000       0.00000000       3.46954000
F        0.00000000       0.00000000      -2.00605000
F        0.00000000       0.00000000      -3.50199000
5
-498.4116129700
F        0.00000000       0.00000000       0.10592000
F        0.00000000       0.00000000       1.83224000
F        0.00000000       0.00000000       3.56214000
F        0.00000000       0.00000000      -1.92973000
F        0.00000000       0.00000000      -3.57057000
5
-498.4128878100
F        0.00000000       0.00000000       0.10373000
F        0.00000000       0.00000000       1.83503000
F        0.00000000       0.00000000       3.56057000
F        0.00000000       0.00000000      -1.93869000
F        0.00000000       0.00000000      -3.56065000
5
-498.4141160600
F        0.00000000       0.00000000       0.10154000
F        0.00000000       0.00000000       1.83782000
F        0.00000000       0.00000000       3.55901000
F        0.00000000       0.00000000      -1.94766000
F        0.00000000       0.00000000      -3.55072000
5
-498.4152794600
F        0.00000000       0.00000000       0.09935000
F        0.00000000       0.00000000       1.84061000
F        0.00000000       0.00000000       3.55745000
F        0.00000000       0.00000000      -1.95662000
F        0.00000000       0.00000000      -3.54079000
5
-498.4163621800
F        0.00000000       0.00000000       0.09716000
F        0.00000000       0.00000000       1.84340000
F        0.00000000       0.00000000       3.55589000
F        0.00000000       0.00000000      -1.96558000
F        0.00000000       0.00000000      -3.53087000
5
-498.4173452300
F        0.00000000       0.00000000       0.09497000
F        0.00000000       0.00000000       1.84619000
F        0.00000000       0.00000000       3.55432000
F        0.00000000       0.00000000      -1.97455000
F        0.00000000       0.00000000      -3.52094000
5
-498.4182028300
F        0.00000000       0.00000000       0.09278000
F        0.00000000       0.00000000       1.84898000
F        0.00000000       0.00000000       3.55276000
F        0.00000000       0.00000000      -1.98351000
F        0.00000000       0.00000000      -3.51101000
5
-498.4189092900
F        0.00000000       0.00000000       0.09059000
F        0.00000000       0.00000000       1.85177000
F        0.00000000       0.00000000       3.55120000
F        0.00000000       0.00000000      -1.99248000
F        0.00000000       0.00000000      -3.50109000
5
-498.4194349000
F        0.00000000       0.00000000       0.08840000
F        0.00000000       0.00000000       1.85457000
F        0.00000000       0.00000000       3.54964000
F        0.00000000       0.00000000      -2.00144000
F        0.00000000       0.00000000      -3.49116000
5
-498.4197458600
F        0.00000000       0.00000000       0.08621000
F        0.00000000       0.00000000       1.85736000
F        0.00000000       0.00000000       3.54807000
F        0.00000000       0.00000000      -2.01040000
F        0.00000000       0.00000000      -3.48123000
5
-498.4198043500
F        0.00000000       0.00000000       0.08402000
F        0.00000000       0.00000000       1.86015000
F        0.00000000       0.00000000       3.54651000
F        0.00000000       0.00000000      -2.01937000
F        0.00000000       0.00000000      -3.47131000
5
-498.4195707700
F        0.00000000       0.00000000       0.08183000
F        0.00000000       0.00000000       1.86294000
F        0.00000000       0.00000000       3.54495000
F        0.00000000       0.00000000      -2.02833000
F        0.00000000       0.00000000      -3.46138000
5
-498.4189962900
F        0.00000000       0.00000000       0.07964000
F        0.00000000       0.00000000       1.86573000
F        0.00000000       0.00000000       3.54339000
F        0.00000000       0.00000000      -2.03730000
F        0.00000000       0.00000000      -3.45145000
5
-498.4180291500
F        0.00000000       0.00000000       0.07745000
F        0.00000000       0.00000000       1.86852000
F        0.00000000       0.00000000       3.54182000
F        0.00000000       0.00000000      -2.04626000
F        0.00000000       0.00000000      -3.44153000
5
-498.4166156700
F        0.00000000       0.00000000       0.07525000
F        0.00000000       0.00000000       1.87131000
F        0.00000000       0.00000000       3.54026000
F        0.00000000       0.00000000      -2.05523000
F        0.00000000       0.00000000      -3.43160000
5
-498.4146912100
F        0.00000000       0.00000000       0.07306000
F        0.00000000       0.00000000       1.87410000
F        0.00000000       0.00000000       3.53870000
F        0.00000000       0.00000000      -2.06419000
F        0.00000000       0.00000000      -3.42167000
5
-498.4121869600
F        0.00000000       0.00000000       0.07087000
F        0.00000000       0.00000000       1.87689000
F        0.00000000       0.00000000       3.53714000
F        0.00000000       0.00000000      -2.07315000
F        0.00000000       0.00000000      -3.41174000
5
-498.4090278000
F        0.00000000       0.00000000       0.06868000
F        0.00000000       0.00000000       1.87968000
F        0.00000000       0.00000000       3.53557000
F        0.00000000       0.00000000      -2.08212000
F        0.00000000       0.00000000      -3.40182000
5
-498.4051286600
F        0.00000000       0.00000000       0.06649000
F        0.00000000       0.00000000       1.88247000
F        0.00000000       0.00000000       3.53401000
F        0.00000000       0.00000000      -2.09108000
F        0.00000000       0.00000000      -3.39189000
5
-498.4198095100
F        0.00000000       0.00000000       0.08511000
F        0.00000000       0.00000000       1.85875000
F        0.00000000       0.00000000       3.54729000
F        0.00000000       0.00000000      -2.01489000
F        0.00000000       0.00000000      -3.47627000
5
-498.4205321100
F        0.00000000       0.00000000       0.14451000
F        0.00000000       0.00000000       1.91636000
F        0.00000000       0.00000000       3.62800000
F        0.00000000       0.00000000      -2.12277000
F        0.00000000       0.00000000      -3.56609000
5
-498.4205226400
F        0.00000000       0.00000000       0.14030000
F        0.00000000       0.00000000       1.91177000
F        0.00000000       0.00000000       3.62167000
F        0.00000000       0.00000000      -2.11464000
F        0.00000000       0.00000000      -3.55910000
5
-498.4205073000
F        0.00000000       0.00000000       0.13609000
F        0.00000000       0.00000000       1.90718000
F        0.00000000       0.00000000       3.61534000
F        0.00000000       0.00000000      -2.10651000
F        0.00000000       0.00000000      -3.55210000
5
-498.4204853200
F        0.00000000       0.00000000       0.13187000
F        0.00000000       0.00000000       1.90259000
F        0.00000000       0.00000000       3.60902000
F        0.00000000       0.00000000      -2.09838000
F        0.00000000       0.00000000      -3.54510000
5
-498.4204573500
F        0.00000000       0.00000000       0.12766000
F        0.00000000       0.00000000       1.89800000
F        0.00000000       0.00000000       3.60269000
F        0.00000000       0.00000000      -2.09024000
F        0.00000000       0.00000000      -3.53811000
5
-498.4204226600
F        0.00000000       0.00000000       0.12345000
F        0.00000000       0.00000000       1.89341000
F        0.00000000       0.00000000       3.59637000
F        0.00000000       0.00000000      -2.08211000
F        0.00000000       0.00000000      -3.53111000
5
-498.4203808700
F        0.00000000       0.00000000       0.11923000
F        0.00000000       0.00000000       1.88882000
F        0.00000000       0.00000000       3.59004000
F        0.00000000       0.00000000      -2.07398000
F        0.00000000       0.00000000      -3.52412000
5
-498.4203317100
F        0.00000000       0.00000000       0.11502000
F        0.00000000       0.00000000       1.88423000
F        0.00000000       0.00000000       3.58371000
F        0.00000000       0.00000000      -2.06584000
F        0.00000000       0.00000000      -3.51712000
5
-498.4202748400
F        0.00000000       0.00000000       0.11081000
F        0.00000000       0.00000000       1.87964000
F        0.00000000       0.00000000       3.57739000
F        0.00000000       0.00000000      -2.05771000
F        0.00000000       0.00000000      -3.51012000
5
-498.4202097800
F        0.00000000       0.00000000       0.10659000
F        0.00000000       0.00000000       1.87505000
F        0.00000000       0.00000000       3.57106000
F        0.00000000       0.00000000      -2.04958000
F        0.00000000       0.00000000      -3.50313000
5
-498.4201362500
F        0.00000000       0.00000000       0.10238000
F        0.00000000       0.00000000       1.87046000
F        0.00000000       0.00000000       3.56474000
F        0.00000000       0.00000000      -2.04145000
F        0.00000000       0.00000000      -3.49613000
5
-498.4200536900
F        0.00000000       0.00000000       0.09817000
F        0.00000000       0.00000000       1.86587000
F        0.00000000       0.00000000       3.55841000
F        0.00000000       0.00000000      -2.03331000
F        0.00000000       0.00000000      -3.48914000
5
-498.4199617000
F        0.00000000       0.00000000       0.09395000
F        0.00000000       0.00000000       1.86128000
F        0.00000000       0.00000000       3.55208000
F        0.00000000       0.00000000      -2.02518000
F        0.00000000       0.00000000      -3.48214000
5
-498.4198598700
F        0.00000000       0.00000000       0.08974000
F        0.00000000       0.00000000       1.85669000
F        0.00000000       0.00000000       3.54576000
F        0.00000000       0.00000000      -2.01705000
F        0.00000000       0.00000000      -3.47514000
5
-498.4197475300
F        0.00000000       0.00000000       0.08553000
F        0.00000000       0.00000000       1.85210000
F        0.00000000       0.00000000       3.53943000
F        0.00000000       0.00000000      -2.00891000
F        0.00000000       0.00000000      -3.46815000
5
-498.4196242800
F        0.00000000       0.00000000       0.08132000
F        0.00000000       0.00000000       1.84751000
F        0.00000000       0.00000000       3.53311000
F        0.00000000       0.00000000      -2.00078000
F        0.00000000       0.00000000      -3.46115000
5
-498.4194894000
F        0.00000000       0.00000000       0.07710000
F        0.00000000       0.00000000       1.84292000
F        0.00000000       0.00000000       3.52678000
F        0.00000000       0.00000000      -1.99265000
F        0.00000000       0.00000000      -3.45416000
5
-498.4193422900
F        0.00000000       0.00000000       0.07289000
F        0.00000000       0.00000000       1.83833000
F        0.00000000       0.00000000       3.52045000
F        0.00000000       0.00000000      -1.98451000
F        0.00000000       0.00000000      -3.44716000
5
-498.4191825400
F        0.00000000       0.00000000       0.06868000
F        0.00000000       0.00000000       1.83374000
F        0.00000000       0.00000000       3.51413000
F        0.00000000       0.00000000      -1.97638000
F        0.00000000       0.00000000      -3.44016000
5
-498.4161546000
F        0.00000000       0.00000000      -0.00370000
F        0.00000000       0.00000000       1.89813000
F        0.00000000       0.00000000       3.63812000
F        0.00000000       0.00000000      -2.03074000
F        0.00000000       0.00000000      -3.50181000
5
-498.4168364000
F        0.00000000       0.00000000       0.00769000
F        0.00000000       0.00000000       1.89546000
F        0.00000000       0.00000000       3.63073000
F        0.00000000       0.00000000      -2.03230000
F        0.00000000       0.00000000      -3.50158000
5
-498.4174654200
F        0.00000000       0.00000000       0.01908000
F        0.00000000       0.00000000       1.89279000
F        0.00000000       0.00000000       3.62334000
F        0.00000000       0.00000000      -2.03385000
F        0.00000000       0.00000000      -3.50135000
5
-498.4180409000
F        0.00000000       0.00000000       0.03047000
F        0.00000000       0.00000000       1.89012000
F        0.00000000       0.00000000       3.61595000
F        0.00000000       0.00000000      -2.03541000
F        0.00000000       0.00000000      -3.50112000
5
-498.4185569800
F        0.00000000       0.00000000       0.04185000
F        0.00000000       0.00000000       1.88745000
F        0.00000000       0.00000000       3.60855000
F        0.00000000       0.00000000      -2.03696000
F        0.00000000       0.00000000      -3.50089000
5
-498.4190134600
F        0.00000000       0.00000000       0.05324000
F        0.00000000       0.00000000       1.88478000
F        0.00000000       0.00000000       3.60116000
F        0.00000000       0.00000000      -2.03852000
F        0.00000000       0.00000000      -3.50066000
5
-498.4194029000
F        0.00000000       0.00000000       0.06463000
F        0.00000000       0.00000000       1.88210000
F        0.00000000       0.00000000       3.59377000
F        0.00000000       0.00000000      -2.04007000
F        0.00000000       0.00000000      -3.50043000
5
-498.4197212000
F        0.00000000       0.00000000       0.07602000
F        0.00000000       0.00000000       1.87943000
F        0.00000000       0.00000000       3.58638000
F        0.00000000       0.00000000      -2.04163000
F        0.00000000       0.00000000      -3.50020000
5
-498.4199635900
F        0.00000000       0.00000000       0.08741000
F        0.00000000       0.00000000       1.87676000
F        0.00000000       0.00000000       3.57899000
F        0.00000000       0.00000000      -2.04318000
F        0.00000000       0.00000000      -3.49997000
5
-498.4201250900
F        0.00000000       0.00000000       0.09879000
F        0.00000000       0.00000000       1.87409000
F        0.00000000       0.00000000       3.57160000
F        0.00000000       0.00000000      -2.04473000
F        0.00000000       0.00000000      -3.49974000
5
-498.4202008700
F        0.00000000       0.00000000       0.11018000
F        0.00000000       0.00000000       1.87142000
F        0.00000000       0.00000000       3.56420000
F        0.00000000       0.00000000      -2.04629000
F        0.00000000       0.00000000      -3.49952000
5
-498.4201853500
F        0.00000000       0.00000000       0.12157000
F        0.00000000       0.00000000       1.86875000
F        0.00000000       0.00000000       3.55681000
F        0.00000000       0.00000000      -2.04784000
F        0.00000000       0.00000000      -3.49929000
5
-498.4200719600
F        0.00000000       0.00000000       0.13296000
F        0.00000000       0.00000000       1.86608000
F        0.00000000       0.00000000       3.54942000
F        0.00000000       0.00000000      -2.04940000
F        0.00000000       0.00000000      -3.49906000
5
-498.4198532300
F        0.00000000       0.00000000       0.14435000
F        0.00000000       0.00000000       1.86341000
F        0.00000000       0.00000000       3.54203000
F        0.00000000       0.00000000      -2.05095000
F        0.00000000       0.00000000      -3.49883000
5
-498.4195239000
F        0.00000000       0.00000000       0.15573000
F        0.00000000       0.00000000       1.86073000
F        0.00000000       0.00000000       3.53464000
F        0.00000000       0.00000000      -2.05251000
F        0.00000000       0.00000000      -3.49860000
5
-498.4190766500
F        0.00000000       0.00000000       0.16712000
F        0.00000000       0.00000000       1.85806000
F        0.00000000       0.00000000       3.52725000
F        0.00000000       0.00000000      -2.05406000
F        0.00000000       0.00000000      -3.49837000
5
-498.4185041700
F        0.00000000       0.00000000       0.17851000
F        0.00000000       0.00000000       1.85539000
F        0.00000000       0.00000000       3.51985000
F        0.00000000       0.00000000      -2.05562000
F        0.00000000       0.00000000      -3.49814000
5
-498.4177965400
F        0.00000000       0.00000000       0.18990000
F        0.00000000       0.00000000       1.85272000
F        0.00000000       0.00000000       3.51246000
F        0.00000000       0.00000000      -2.05717000
F        0.00000000       0.00000000      -3.49791000
5
-498.4169470100
F        0.00000000       0.00000000       0.20128000
F        0.00000000       0.00000000       1.85005000
F        0.00000000       0.00000000       3.50507000
F        0.00000000       0.00000000      -2.05872000
F        0.00000000       0.00000000      -3.49768000
5
-498.4150349400
F        0.00000000       0.00000000       0.12500000
F        0.00000000       0.00000000       1.76780000
F        0.00000000       0.00000000       3.64084000
F        0.00000000       0.00000000      -2.05820000
F        0.00000000       0.00000000      -3.47544000
5
-498.4160542800
F        0.00000000       0.00000000       0.12284000
F        0.00000000       0.00000000       1.77885000
F        0.00000000       0.00000000       3.63316000
F        0.00000000       0.00000000      -2.05686000
F        0.00000000       0.00000000      -3.47799000
5
-498.4169735700
F        0.00000000       0.00000000       0.12068000
F        0.00000000       0.00000000       1.78990000
F        0.00000000       0.00000000       3.62548000
F        0.00000000       0.00000000      -2.05553000
F        0.00000000       0.00000000      -3.48053000
5
-498.4177846800
F        0.00000000       0.00000000       0.11852000
F        0.00000000       0.00000000       1.80095000
F        0.00000000       0.00000000       3.61780000
F        0.00000000       0.00000000      -2.05419000
F        0.00000000       0.00000000      -3.48308000
5
-498.4184813500
F        0.00000000       0.00000000       0.11636000
F        0.00000000       0.00000000       1.81199000
F        0.00000000       0.00000000       3.61013000
F        0.00000000       0.00000000      -2.05286000
F        0.00000000       0.00000000      -3.48563000
5
-498.4190611300
F        0.00000000       0.00000000       0.11420000
F        0.00000000       0.00000000       1.82304000
F        0.00000000       0.00000000       3.60245000
F        0.00000000       0.00000000      -2.05152000
F        0.00000000       0.00000000      -3.48817000
5
-498.4195195600
F        0.00000000       0.00000000       0.11204000
F        0.00000000       0.00000000       1.83409000
F        0.00000000       0.00000000       3.59477000
F        0.00000000       0.00000000      -2.05019000
F        0.00000000       0.00000000      -3.49072000
5
-498.4198565900
F        0.00000000       0.00000000       0.10988000
F        0.00000000       0.00000000       1.84514000
F        0.00000000       0.00000000       3.58709000
F        0.00000000       0.00000000      -2.04885000
F        0.00000000       0.00000000      -3.49326000
5
-498.4200732200
F        0.00000000       0.00000000       0.10773000
F        0.00000000       0.00000000       1.85618000
F        0.00000000       0.00000000       3.57942000
F        0.00000000       0.00000000      -2.04751000
F        0.00000000       0.00000000      -3.49581000
5
-498.4201704700
F        0.00000000       0.00000000       0.10557000
F        0.00000000       0.00000000       1.86723000
F        0.00000000       0.00000000       3.57174000
F        0.00000000       0.00000000      -2.04618000
F        0.00000000       0.00000000      -3.49836000
5
-498.4201495000
F        0.00000000       0.00000000       0.10341000
F        0.00000000       0.00000000       1.87828000
F        0.00000000       0.00000000       3.56406000
F        0.00000000       0.00000000      -2.04484000
F        0.00000000       0.00000000      -3.50090000
5
-498.4200153900
F        0.00000000       0.00000000       0.10125000
F        0.00000000       0.00000000       1.88933000
F        0.00000000       0.00000000       3.55638000
F        0.00000000       0.00000000      -2.04351000
F        0.00000000       0.00000000      -3.50345000
5
-498.4197743300
F        0.00000000       0.00000000       0.09909000
F        0.00000000       0.00000000       1.90037000
F        0.00000000       0.00000000       3.54871000
F        0.00000000       0.00000000      -2.04217000
F        0.00000000       0.00000000      -3.50600000
5
-498.4194324600
F        0.00000000       0.00000000       0.09693000
F        0.00000000       0.00000000       1.91142000
F        0.00000000       0.00000000       3.54103000
F        0.00000000       0.00000000      -2.04084000
F        0.00000000       0.00000000      -3.50854000
5
-498.4189989100
F        0.00000000       0.00000000       0.09477000
F        0.00000000       0.00000000       1.92247000
F        0.00000000       0.00000000       3.53335000
F        0.00000000       0.00000000      -2.03950000
F        0.00000000       0.00000000      -3.51109000
5
-498.4184812700
F        0.00000000       0.00000000       0.09261000
F        0.00000000       0.00000000       1.93352000
F        0.00000000       0.00000000       3.52567000
F        0.00000000       0.00000000      -2.03817000
F        0.00000000       0.00000000      -3.51363000
5
-498.4178876800
F        0.00000000       0.00000000       0.09045000
F        0.00000000       0.00000000       1.94456000
F        0.00000000       0.00000000       3.51799000
F        0.00000000       0.00000000      -2.03683000
F        0.00000000       0.00000000      -3.51618000
5
-498.4172254900
F        0.00000000       0.00000000       0.08829000
F        0.00000000       0.00000000       1.95561000
F        0.00000000       0.00000000       3.51032000
F        0.00000000       0.00000000      -2.03550000
F        0.00000000       0.00000000      -3.51873000
5
-498.4164967800
F        0.00000000       0.00000000       0.08614000
F        0.00000000       0.00000000       1.96666000
F        0.00000000       0.00000000       3.50264000
F        0.00000000       0.00000000      -2.03416000
F        0.00000000       0.00000000      -3.52127000
5
-498.4117395200
F        0.00000000       0.00000000       0.12106000
F        0.00000000       0.00000000       1.85175000
F        0.00000000       0.00000000       3.57969000
F        0.00000000       0.00000000      -1.95803000
F        0.00000000       0.00000000      -3.59447000
5
-498.4130412500
F        0.00000000       0.00000000       0.11932000
F        0.00000000       0.00000000       1.85396000
F        0.00000000       0.00000000       3.57844000
F        0.00000000       0.00000000      -1.96724000
F        0.00000000       0.00000000      -3.58449000
5
-498.4142996800
F        0.00000000       0.00000000       0.11757000
F        0.00000000       0.00000000       1.85618000
F        0.00000000       0.00000000       3.57720000
F        0.00000000       0.00000000      -1.97645000
F        0.00000000       0.00000000      -3.57450000
5
-498.4155003300
F        0.00000000       0.00000000       0.11583000
F        0.00000000       0.00000000       1.85839000
F        0.00000000       0.00000000       3.57596000
F        0.00000000       0.00000000      -1.98566000
F        0.00000000       0.00000000      -3.56452000
5
-498.4166187600
F        0.00000000       0.00000000       0.11408000
F        0.00000000       0.00000000       1.86060000
F        0.00000000       0.00000000       3.57472000
F        0.00000000       0.00000000      -1.99487000
F        0.00000000       0.00000000      -3.55454000
5
-498.4176387300
F        0.00000000       0.00000000       0.11234000
F        0.00000000       0.00000000       1.86281000
F        0.00000000       0.00000000       3.57348000
F        0.00000000       0.00000000      -2.00407000
F        0.00000000       0.00000000      -3.54455000
5
-498.4185287000
F        0.00000000       0.00000000       0.11059000
F        0.00000000       0.00000000       1.86502000
F        0.00000000       0.00000000       3.57224000
F        0.00000000       0.00000000      -2.01328000
F        0.00000000       0.00000000      -3.53457000
5
-498.4192601400
F        0.00000000       0.00000000       0.10885000
F        0.00000000       0.00000000       1.86723000
F        0.00000000       0.00000000       3.57100000
F        0.00000000       0.00000000      -2.02249000
F        0.00000000       0.00000000      -3.52459000
5
-498.4198027700
F        0.00000000       0.00000000       0.10710000
F        0.00000000       0.00000000       1.86944000
F        0.00000000       0.00000000       3.56976000
F        0.00000000       0.00000000      -2.03170000
F        0.00000000       0.00000000      -3.51460000
5
-498.4201157100
F        0.00000000       0.00000000       0.10536000
F        0.00000000       0.00000000       1.87165000
F        0.00000000       0.00000000       3.56852000
F        0.00000000       0.00000000      -2.04091000
F        0.00000000       0.00000000      -3.50462000
5
-498.4201598600
F        0.00000000       0.00000000       0.10362000
F        0.00000000       0.00000000       1.87386000
F        0.00000000       0.00000000       3.56728000
F        0.00000000       0.00000000      -2.05012000
F        0.00000000       0.00000000      -3.49464000
5
-498.4198879000
F        0.00000000       0.00000000       0.10187000
F        0.00000000       0.00000000       1.87607000
F        0.00000000       0.00000000       3.56604000
F        0.00000000       0.00000000      -2.05932000
F        0.00000000       0.00000000      -3.48466000
5
-498.4192471400
F        0.00000000       0.00000000       0.10013000
F        0.00000000       0.00000000       1.87828000
F        0.00000000       0.00000000       3.56480000
F        0.00000000       0.00000000      -2.06853000
F        0.00000000       0.00000000      -3.47467000
5
-498.4181845900
F        0.00000000       0.00000000       0.09838000
F        0.00000000       0.00000000       1.88049000
F        0.00000000       0.00000000       3.56356000
F        0.00000000       0.00000000      -2.07774000
F        0.00000000       0.00000000      -3.46469000
5
-498.4166357500
F        0.00000000       0.00000000       0.09664000
F        0.00000000       0.00000000       1.88270000
F        0.00000000       0.00000000       3.56232000
F        0.00000000       0.00000000      -2.08695000
F        0.00000000       0.00000000      -3.45471000
5
-498.4145304100
F        0.00000000       0.00000000       0.09489000
F        0.00000000       0.00000000       1.88491000
F        0.00000000       0.00000000       3.56108000
F        0.00000000       0.00000000      -2.09616000
F        0.00000000       0.00000000      -3.44472000
5
-498.4117956000
F        0.00000000       0.00000000       0.09315000
F        0.00000000       0.00000000       1.88712000
F        0.00000000       0.00000000       3.55984000
F        0.00000000       0.00000000      -2.10537000
F        0.00000000       0.00000000      -3.43474000
5
-498.4083445000
F        0.00000000       0.00000000       0.09140000
F        0.00000000       0.00000000       1.88933000
F        0.00000000       0.00000000       3.55859000
F        0.00000000       0.00000000      -2.11458000
F        0.00000000       0.00000000      -3.42476000
5
-498.4040871900
F        0.00000000       0.00000000       0.08966000
F        0.00000000       0.00000000       1.89155000
F        0.00000000       0.00000000       3.55735000
F        0.00000000       0.00000000      -2.12378000
F        0.00000000       0.00000000      -3.41477000
5
-498.4201741100
F        0.00000000       0.00000000       0.10449000
F        0.00000000       0.00000000       1.87276000
F        0.00000000       0.00000000       3.56790000
F        0.00000000       0.00000000      -2.04551000
F        0.00000000       0.00000000      -3.49963000
5
-498.4205600300
F        0.00000000       0.00000000       0.16547000
F        0.00000000       0.00000000       1.93285000
F        0.00000000       0.00000000       3.64640000
F        0.00000000       0.00000000      -2.15238000
F        0.00000000       0.00000000      -3.59234000
5
-498.4205669300
F        0.00000000       0.00000000       0.16110000
F        0.00000000       0.00000000       1.92815000
F        0.00000000       0.00000000       3.64030000
F        0.00000000       0.00000000      -2.14434000
F        0.00000000       0.00000000      -3.58520000
5
-498.4205692100
F        0.00000000       0.00000000       0.15673000
F        0.00000000       0.00000000       1.92345000
F        0.00000000       0.00000000       3.63420000
F        0.00000000       0.00000000      -2.13631000
F        0.00000000       0.00000000      -3.57807000
5
-498.4205666200
F        0.00000000       0.00000000       0.15236000
F        0.00000000       0.00000000       1.91875000
F        0.00000000       0.00000000       3.62809000
F        0.00000000       0.00000000      -2.12827000
F        0.00000000       0.00000000      -3.57093000
5
-498.4205589100
F        0.00000000       0.00000000       0.14799000
F        0.00000000       0.00000000       1.91404000
F        0.00000000       0.00000000       3.62199000
F        0.00000000       0.00000000      -2.12024000
F        0.00000000       0.00000000      -3.56379000
5
-498.4205452900
F        0.00000000       0.00000000       0.14362000
F        0.00000000       0.00000000       1.90934000
F        0.00000000       0.00000000       3.61589000
F        0.00000000       0.00000000      -2.11220000
F        0.00000000       0.00000000      -3.55666000
5
-498.4205265000
F        0.00000000       0.00000000       0.13925000
F        0.00000000       0.00000000       1.90464000
F        0.00000000       0.00000000       3.60979000
F        0.00000000       0.00000000      -2.10417000
F        0.00000000       0.00000000      -3.54952000
5
-498.4205016800
F        0.00000000       0.00000000       0.13488000
F        0.00000000       0.00000000       1.89994000
F        0.00000000       0.00000000       3.60369000
F        0.00000000       0.00000000      -2.09613000
F        0.00000000       0.00000000      -3.54238000
5
-498.4204705800
F        0.00000000       0.00000000       0.13051000
F        0.00000000       0.00000000       1.89524000
F        0.00000000       0.00000000       3.59759000
F        0.00000000       0.00000000      -2.08810000
F        0.00000000       0.00000000      -3.53524000
5
-498.4204327800
F        0.00000000       0.00000000       0.12614000
F        0.00000000       0.00000000       1.89054000
F        0.00000000       0.00000000       3.59149000
F        0.00000000       0.00000000      -2.08006000
F        0.00000000       0.00000000      -3.52811000
5
-498.4203880000
F        0.00000000       0.00000000       0.12177000
F        0.00000000       0.00000000       1.88584000
F        0.00000000       0.00000000       3.58539000
F        0.00000000       0.00000000      -2.07203000
F        0.00000000       0.00000000      -3.52097000
5
-498.4203357500
F        0.00000000       0.00000000       0.11740000
F        0.00000000       0.00000000       1.88114000
F        0.00000000       0.00000000       3.57929000
F        0.00000000       0.00000000      -2.06399000
F        0.00000000       0.00000000      -3.51383000
5
-498.4202757200
F        0.00000000       0.00000000       0.11303000
F        0.00000000       0.00000000       1.87644000
F        0.00000000       0.00000000       3.57319000
F        0.00000000       0.00000000      -2.05596000
F        0.00000000       0.00000000      -3.50670000
5
-498.4202073700
F        0.00000000       0.00000000       0.10866000
F        0.00000000       0.00000000       1.87173000
F        0.00000000       0.00000000       3.56709000
F        0.00000000       0.00000000      -2.04792000
F        0.00000000       0.00000000      -3.49956000
5
-498.4201302800
F        0.00000000       0.00000000       0.10429000
F        0.00000000       0.00000000       1.86703000
F        0.00000000       0.00000000       3.56098000
F        0.00000000       0.00000000      -2.03988000
F        0.00000000       0.00000000      -3.49242000
5
-498.4200440400
F        0.00000000       0.00000000       0.09992000
F        0.00000000       0.00000000       1.86233000
F        0.00000000       0.00000000       3.55488000
F        0.00000000       0.00000000      -2.03185000
F        0.00000000       0.00000000      -3.48529000
5
-498.4199479700
F        0.00000000       0.00000000       0.09555000
F        0.00000000       0.00000000       1.85763000
F        0.00000000       0.00000000       3.54878000
F        0.00000000       0.00000000      -2.02381000
F        0.00000000       0.00000000      -3.47815000
5
-498.4198416500
F        0.00000000       0.00000000       0.09118000
F        0.00000000       0.00000000       1.85293000
F        0.00000000       0.00000000       3.54268000
F        0.00000000       0.00000000      -2.01578000
F        0.00000000       0.00000000      -3.47101000
5
-498.4197245200
F        0.00000000       0.00000000       0.08681000
F        0.00000000       0.00000000       1.84823000
F        0.00000000       0.00000000       3.53658000
F        0.00000000       0.00000000      -2.00774000
F        0.00000000       0.00000000      -3.46387000
5
-498.4167080800
F        0.00000000       0.00000000       0.01915000
F        0.00000000       0.00000000       1.90296000
F        0.00000000       0.00000000       3.66706000
F        0.00000000       0.00000000      -2.06525000
F        0.00000000       0.00000000      -3.52392000
5
-498.4173582700
F        0.00000000       0.00000000       0.03018000
F        0.00000000       0.00000000       1.90141000
F        0.00000000       0.00000000       3.65879000
F        0.00000000       0.00000000      -2.06639000
F        0.00000000       0.00000000      -3.52399000
5
-498.4179561700
F        0.00000000       0.00000000       0.04121000
F        0.00000000       0.00000000       1.89985000
F        0.00000000       0.00000000       3.65051000
F        0.00000000       0.00000000      -2.06752000
F        0.00000000       0.00000000      -3.52405000
5
-498.4184983500
F        0.00000000       0.00000000       0.05224000
F        0.00000000       0.00000000       1.89830000
F        0.00000000       0.00000000       3.64223000
F        0.00000000       0.00000000      -2.06866000
F        0.00000000       0.00000000      -3.52412000
5
-498.4189836800
F        0.00000000       0.00000000       0.06328000
F        0.00000000       0.00000000       1.89674000
F        0.00000000       0.00000000       3.63396000
F        0.00000000       0.00000000      -2.06979000
F        0.00000000       0.00000000      -3.52418000
5
-498.4194047000
F        0.00000000       0.00000000       0.07431000
F        0.00000000       0.00000000       1.89519000
F        0.00000000       0.00000000       3.62568000
F        0.00000000       0.00000000      -2.07093000
F        0.00000000       0.00000000      -3.52425000
5
-498.4197590400
F        0.00000000       0.00000000       0.08534000
F        0.00000000       0.00000000       1.89363000
F        0.00000000       0.00000000       3.61741000
F        0.00000000       0.00000000      -2.07207000
F        0.00000000       0.00000000      -3.52431000
5
-498.4200426500
F        0.00000000       0.00000000       0.09637000
F        0.00000000       0.00000000       1.89208000
F        0.00000000       0.00000000       3.60913000
F        0.00000000       0.00000000      -2.07320000
F        0.00000000       0.00000000      -3.52438000
5
-498.4202511000
F        0.00000000       0.00000000       0.10741000
F        0.00000000       0.00000000       1.89052000
F        0.00000000       0.00000000       3.60085000
F        0.00000000       0.00000000      -2.07434000
F        0.00000000       0.00000000      -3.52444000
5
-498.4203788900
F        0.00000000       0.00000000       0.11844000
F        0.00000000       0.00000000       1.88897000
F        0.00000000       0.00000000       3.59258000
F        0.00000000       0.00000000      -2.07548000
F        0.00000000       0.00000000      -3.52451000
5
-498.4204217400
F        0.00000000       0.00000000       0.12947000
F        0.00000000       0.00000000       1.88741000
F        0.00000000       0.00000000       3.58430000
F        0.00000000       0.00000000      -2.07661000
F        0.00000000       0.00000000      -3.52457000
5
-498.4203745000
F        0.00000000       0.00000000       0.14050000
F        0.00000000       0.00000000       1.88586000
F        0.00000000       0.00000000       3.57602000
F        0.00000000       0.00000000      -2.07775000
F        0.00000000       0.00000000      -3.52464000
5
-498.4202307200
F        0.00000000       0.00000000       0.15154000
F        0.00000000       0.00000000       1.88430000
F        0.00000000       0.00000000       3.56775000
F        0.00000000       0.00000000      -2.07888000
F        0.00000000       0.00000000      -3.52470000
5
-498.4199843900
F        0.00000000       0.00000000       0.16257000
F        0.00000000       0.00000000       1.88275000
F        0.00000000       0.00000000       3.55947000
F        0.00000000       0.00000000      -2.08002000
F        0.00000000       0.00000000      -3.52477000
5
-498.4196279700
F        0.00000000       0.00000000       0.17360000
F        0.00000000       0.00000000       1.88119000
F        0.00000000       0.00000000       3.55120000
F        0.00000000       0.00000000      -2.08116000
F        0.00000000       0.00000000      -3.52483000
5
-498.4191573300
F        0.00000000       0.00000000       0.18463000
F        0.00000000       0.00000000       1.87964000
F        0.00000000       0.00000000       3.54292000
F        0.00000000       0.00000000      -2.08229000
F        0.00000000       0.00000000      -3.52490000
5
-498.4185634400
F        0.00000000       0.00000000       0.19567000
F        0.00000000       0.00000000       1.87808000
F        0.00000000       0.00000000       3.53464000
F        0.00000000       0.00000000      -2.08343000
F        0.00000000       0.00000000      -3.52496000
5
-498.4178408500
F        0.00000000       0.00000000       0.20670000
F        0.00000000       0.00000000       1.87653000
F        0.00000000       0.00000000       3.52637000
F        0.00000000       0.00000000      -2.08457000
F        0.00000000       0.00000000      -3.52503000
5
-498.4169784600
F        0.00000000       0.00000000       0.21773000
F        0.00000000       0.00000000       1.87497000
F        0.00000000       0.00000000       3.51809000
F        0.00000000       0.00000000      -2.08570000
F        0.00000000       0.00000000      -3.52509000
5
-498.4148661900
F        0.00000000       0.00000000       0.15734000
F        0.00000000       0.00000000       1.78092000
F        0.00000000       0.00000000       3.65454000
F        0.00000000       0.00000000      -2.08767000
F        0.00000000       0.00000000      -3.50514000
5
-498.4159615500
F        0.00000000       0.00000000       0.15383000
F        0.00000000       0.00000000       1.79221000
F        0.00000000       0.00000000       3.64759000
F        0.00000000       0.00000000      -2.08644000
F        0.00000000       0.00000000      -3.50718000
5
-498.4169525400
F        0.00000000       0.00000000       0.15031000
F        0.00000000       0.00000000       1.80351000
F        0.00000000       0.00000000       3.64063000
F        0.00000000       0.00000000      -2.08522000
F        0.00000000       0.00000000      -3.50922000
5
-498.4178249600
F        0.00000000       0.00000000       0.14680000
F        0.00000000       0.00000000       1.81480000
F        0.00000000       0.00000000       3.63367000
F        0.00000000       0.00000000      -2.08400000
F        0.00000000       0.00000000      -3.51127000
5
-498.4185766100
F        0.00000000       0.00000000       0.14328000
F        0.00000000       0.00000000       1.82609000
F        0.00000000       0.00000000       3.62671000
F        0.00000000       0.00000000      -2.08277000
F        0.00000000       0.00000000      -3.51331000
5
-498.4192017400
F        0.00000000       0.00000000       0.13977000
F        0.00000000       0.00000000       1.83738000
F        0.00000000       0.00000000       3.61975000
F        0.00000000       0.00000000      -2.08155000
F        0.00000000       0.00000000      -3.51535000
5
-498.4196974200
F        0.00000000       0.00000000       0.13626000
F        0.00000000       0.00000000       1.84867000
F        0.00000000       0.00000000       3.61279000
F        0.00000000       0.00000000      -2.08033000
F        0.00000000       0.00000000      -3.51739000
5
-498.4200608900
F        0.00000000       0.00000000       0.13274000
F        0.00000000       0.00000000       1.85996000
F        0.00000000       0.00000000       3.60583000
F        0.00000000       0.00000000      -2.07910000
F        0.00000000       0.00000000      -3.51943000
5
-498.4202959300
F        0.00000000       0.00000000       0.12923000
F        0.00000000       0.00000000       1.87125000
F        0.00000000       0.00000000       3.59888000
F        0.00000000       0.00000000      -2.07788000
F        0.00000000       0.00000000      -3.52148000
5
-498.4204048500
F        0.00000000       0.00000000       0.12571000
F        0.00000000       0.00000000       1.88254000
F        0.00000000       0.00000000       3.59192000
F        0.00000000       0.00000000      -2.07666000
F        0.00000000       0.00000000      -3.52352000
5
-498.4203879400
F        0.00000000       0.00000000       0.12220000
F        0.00000000       0.00000000       1.89383000
F        0.00000000       0.00000000       3.58496000
F        0.00000000       0.00000000      -2.07543000
F        0.00000000       0.00000000      -3.52556000
5
-498.4202517900
F        0.00000000       0.00000000       0.11868000
F        0.00000000       0.00000000       1.90513000
F        0.00000000       0.00000000       3.57800000
F        0.00000000       0.00000000      -2.07421000
F        0.00000000       0.00000000      -3.52760000
5
-498.4200037200
F        0.00000000       0.00000000       0.11517000
F        0.00000000       0.00000000       1.91642000
F        0.00000000       0.00000000       3.57104000
F        0.00000000       0.00000000      -2.07298000
F        0.00000000       0.00000000      -3.52964000
5
-498.4196516700
F        0.00000000       0.00000000       0.11166000
F        0.00000000       0.00000000       1.92771000
F        0.00000000       0.00000000       3.56408000
F        0.00000000       0.00000000      -2.07176000
F        0.00000000       0.00000000      -3.53169000
5
-498.4192066800
F        0.00000000       0.00000000       0.10814000
F        0.00000000       0.00000000       1.93900000
F        0.00000000       0.00000000       3.55713000
F        0.00000000       0.00000000      -2.07054000
F        0.00000000       0.00000000      -3.53373000
5
-498.4186780000
F        0.00000000       0.00000000       0.10463000
F        0.00000000       0.00000000       1.95029000
F        0.00000000       0.00000000       3.55017000
F        0.00000000       0.00000000      -2.06931000
F        0.00000000       0.00000000      -3.53577000
5
-498.4180761800
F        0.00000000       0.00000000       0.10111000
F        0.00000000       0.00000000       1.96158000
F        0.00000000       0.00000000       3.54321000
F        0.00000000       0.00000000      -2.06809000
F        0.00000000       0.00000000      -3.53781000
5
-498.4174119600
F        0.00000000       0.00000000       0.09760000
F        0.00000000       0.00000000       1.97287000
F        0.00000000       0.00000000       3.53625000
F        0.00000000       0.00000000      -2.06687000
F        0.00000000       0.00000000      -3.53985000
5
-498.4166911600
F        0.00000000       0.00000000       0.09408000
F        0.00000000       0.00000000       1.98416000
F        0.00000000       0.00000000       3.52929000
F        0.00000000       0.00000000      -2.06564000
F        0.00000000       0.00000000      -3.54189000
5
-498.4117329900
F        0.00000000       0.00000000       0.13730000
F        0.00000000       0.00000000       1.87136000
F        0.00000000       0.00000000       3.59792000
F        0.00000000       0.00000000      -1.98704000
F        0.00000000       0.00000000      -3.61956000
5
-498.4130696700
F        0.00000000       0.00000000       0.13590000
F        0.00000000       0.00000000       1.87313000
F        0.00000000       0.00000000       3.59693000
F        0.00000000       0.00000000      -1.99640000
F        0.00000000       0.00000000      -3.60955000
5
-498.4143680600
F        0.00000000       0.00000000       0.13449000
F        0.00000000       0.00000000       1.87490000
F        0.00000000       0.00000000       3.59593000
F        0.00000000       0.00000000      -2.00577000
F        0.00000000       0.00000000      -3.59955000
5
-498.4156062700
F        0.00000000       0.00000000       0.13309000
F        0.00000000       0.00000000       1.87668000
F        0.00000000       0.00000000       3.59493000
F        0.00000000       0.00000000      -2.01514000
F        0.00000000       0.00000000      -3.58955000
5
-498.4167650200
F        0.00000000       0.00000000       0.13168000
F        0.00000000       0.00000000       1.87845000
F        0.00000000       0.00000000       3.59393000
F        0.00000000       0.00000000      -2.02451000
F        0.00000000       0.00000000      -3.57955000
5
-498.4178181300
F        0.00000000       0.00000000       0.13028000
F        0.00000000       0.00000000       1.88022000
F        0.00000000       0.00000000       3.59293000
F        0.00000000       0.00000000      -2.03388000
F        0.00000000       0.00000000      -3.56955000
5
-498.4187382600
F        0.00000000       0.00000000       0.12887000
F        0.00000000       0.00000000       1.88199000
F        0.00000000       0.00000000       3.59193000
F        0.00000000       0.00000000      -2.04325000
F        0.00000000       0.00000000      -3.55954000
5
-498.4194919600
F        0.00000000       0.00000000       0.12747000
F        0.00000000       0.00000000       1.88376000
F        0.00000000       0.00000000       3.59093000
F        0.00000000       0.00000000      -2.05262000
F        0.00000000       0.00000000      -3.54954000
5
-498.4200464200
F        0.00000000       0.00000000       0.12606000
F        0.00000000       0.00000000       1.88553000
F        0.00000000       0.00000000       3.58994000
F        0.00000000       0.00000000      -2.06199000
F        0.00000000       0.00000000      -3.53954000
5
-498.4203588400
F        0.00000000       0.00000000       0.12466000
F        0.00000000       0.00000000       1.88730000
F        0.00000000       0.00000000       3.58894000
F        0.00000000       0.00000000      -2.07136000
F        0.00000000       0.00000000      -3.52954000
5
-498.4203868200
F        0.00000000       0.00000000       0.12325000
F        0.00000000       0.00000000       1.88907000
F        0.00000000       0.00000000       3.58794000
F        0.00000000       0.00000000      -2.08073000
F        0.00000000       0.00000000      -3.51954000
5
-498.4200795900
F        0.00000000       0.00000000       0.12185000
F        0.00000000       0.00000000       1.89085000
F        0.00000000       0.00000000       3.58694000
F        0.00000000       0.00000000      -2.09010000
F        0.00000000       0.00000000      -3.50954000
5
-498.4193817500
F        0.00000000       0.00000000       0.12044000
F        0.00000000       0.00000000       1.89262000
F        0.00000000       0.00000000       3.58594000
F        0.00000000       0.00000000      -2.09947000
F        0.00000000       0.00000000      -3.49953000
5
-498.4182353400
F        0.00000000       0.00000000       0.11904000
F        0.00000000       0.00000000       1.89439000
F        0.00000000       0.00000000       3.58494000
F        0.00000000       0.00000000      -2.10884000
F        0.00000000       0.00000000      -3.48953000
5
-498.4165722400
F        0.00000000       0.00000000       0.11763000
F        0.00000000       0.00000000       1.89616000
F        0.00000000       0.00000000       3.58395000
F        0.00000000       0.00000000      -2.11821000
F        0.00000000       0.00000000      -3.47953000
5
-498.4143198600
F        0.00000000       0.00000000       0.11623000
F        0.00000000       0.00000000       1.89793000
F        0.00000000       0.00000000       3.58295000
F        0.00000000       0.00000000      -2.12757000
F        0.00000000       0.00000000      -3.46953000
5
-498.4113963600
F        0.00000000       0.00000000       0.11482000
F        0.00000000       0.00000000       1.89970000
F        0.00000000       0.00000000       3.58195000
F        0.00000000       0.00000000      -2.13694000
F        0.00000000       0.00000000      -3.45953000
5
-498.4077139400
F        0.00000000       0.00000000       0.11342000
F        0.00000000       0.00000000       1.90147000
F        0.00000000       0.00000000       3.58095000
F        0.00000000       0.00000000      -2.14631000
F        0.00000000       0.00000000      -3.44953000
5
-498.4031703000
F        0.00000000       0.00000000       0.11201000
F        0.00000000       0.00000000       1.90324000
F        0.00000000       0.00000000       3.57995000
F        0.00000000       0.00000000      -2.15568000
F        0.00000000       0.00000000      -3.43952000
5
-498.4204112900
F        0.00000000       0.00000000       0.12396000
F        0.00000000       0.00000000       1.88819000
F        0.00000000       0.00000000       3.58844000
F        0.00000000       0.00000000      -2.07604000
F        0.00000000       0.00000000      -3.52454000
5
-498.4205188100
F        0.00000000       0.00000000       0.18644000
F        0.00000000       0.00000000       1.94988000
F        0.00000000       0.00000000       3.66520000
F        0.00000000       0.00000000      -2.18215000
F        0.00000000       0.00000000      -3.61937000
5
-498.4205389100
F        0.00000000       0.00000000       0.18193000
F        0.00000000       0.00000000       1.94511000
F        0.00000000       0.00000000       3.65929000
F        0.00000000       0.00000000      -2.17419000
F        0.00000000       0.00000000      -3.61214000
5
-498.4205554400
F        0.00000000       0.00000000       0.17741000
F        0.00000000       0.00000000       1.94035000
F        0.00000000       0.00000000       3.65337000
F        0.00000000       0.00000000      -2.16622000
F        0.00000000       0.00000000      -3.60491000
5
-498.4205682000
F        0.00000000       0.00000000       0.17289000
F        0.00000000       0.00000000       1.93558000
F        0.00000000       0.00000000       3.64745000
F        0.00000000       0.00000000      -2.15825000
F        0.00000000       0.00000000      -3.59767000
5
-498.4205769400
F        0.00000000       0.00000000       0.16838000
F        0.00000000       0.00000000       1.93082000
F        0.00000000       0.00000000       3.64153000
F        0.00000000       0.00000000      -2.15029000
F        0.00000000       0.00000000      -3.59044000
5
-498.4205814200
F        0.00000000       0.00000000       0.16386000
F        0.00000000       0.00000000       1.92605000
F        0.00000000       0.00000000       3.63562000
F        0.00000000       0.00000000      -2.14232000
F        0.00000000       0.00000000      -3.58321000
5
-498.4205814200
F        0.00000000       0.00000000       0.15934000
F        0.00000000       0.00000000       1.92128000
F        0.00000000       0.00000000       3.62970000
F        0.00000000       0.00000000      -2.13435000
F        0.00000000       0.00000000      -3.57597000
5
-498.4205767200
F        0.00000000       0.00000000       0.15482000
F        0.00000000       0.00000000       1.91652000
F        0.00000000       0.00000000       3.62378000
F        0.00000000       0.00000000      -2.12639000
F        0.00000000       0.00000000      -3.56874000
5
-498.4205669000
F        0.00000000       0.00000000       0.15031000
F        0.00000000       0.00000000       1.91175000
F        0.00000000       0.00000000       3.61787000
F        0.00000000       0.00000000      -2.11842000
F        0.00000000       0.00000000      -3.56151000
5
-498.4205517200
F        0.00000000       0.00000000       0.14579000
F        0.00000000       0.00000000       1.90699000
F        0.00000000       0.00000000       3.61195000
F        0.00000000       0.00000000      -2.11045000
F        0.00000000       0.00000000      -3.55427000
5
-498.4205303500
F        0.00000000       0.00000000       0.14127000
F        0.00000000       0.00000000       1.90222000
F        0.00000000       0.00000000       3.60603000
F        0.00000000       0.00000000      -2.10249000
F        0.00000000       0.00000000      -3.54704000
5
-498.4205034800
F        0.00000000       0.00000000       0.13675000
F        0.00000000       0.00000000       1.89745000
F        0.00000000       0.00000000       3.60012000
F        0.00000000       0.00000000      -2.09452000
F        0.00000000       0.00000000      -3.53981000
5
-498.4204702800
F        0.00000000       0.00000000       0.13224000
F        0.00000000       0.00000000       1.89269000
F        0.00000000       0.00000000       3.59420000
F        0.00000000       0.00000000      -2.08655000
F        0.00000000       0.00000000      -3.53257000
5
-498.4204303000
F        0.00000000       0.00000000       0.12772000
F        0.00000000       0.00000000       1.88792000
F        0.00000000       0.00000000       3.58828000
F        0.00000000       0.00000000      -2.07858000
F        0.00000000       0.00000000      -3.52534000
5
-498.4203832100
F        0.00000000       0.00000000       0.12320000
F        0.00000000       0.00000000       1.88316000
F        0.00000000       0.00000000       3.58236000
F        0.00000000       0.00000000      -2.07062000
F        0.00000000       0.00000000      -3.51811000
5
-498.4203285300
F        0.00000000       0.00000000       0.11869000
F        0.00000000       0.00000000       1.87839000
F        0.00000000       0.00000000       3.57645000
F        0.00000000       0.00000000      -2.06265000
F        0.00000000       0.00000000      -3.51087000
5
-498.4202657900
F        0.00000000       0.00000000       0.11417000
F        0.00000000       0.00000000       1.87362000
F        0.00000000       0.00000000       3.57053000
F        0.00000000       0.00000000      -2.05468000
F        0.00000000       0.00000000      -3.50364000
5
-498.4201950500
F        0.00000000       0.00000000       0.10965000
F        0.00000000       0.00000000       1.86886000
F        0.00000000       0.00000000       3.56461000
F        0.00000000       0.00000000      -2.04672000
F        0.00000000       0.00000000      -3.49640000
5
-498.4201144700
F        0.00000000       0.00000000       0.10513000
F        0.00000000       0.00000000       1.86409000
F        0.00000000       0.00000000       3.55870000
F        0.00000000       0.00000000      -2.03875000
F        0.00000000       0.00000000      -3.48917000
5
-498.4171243000
F        0.00000000       0.00000000       0.04114000
F        0.00000000       0.00000000       1.91471000
F        0.00000000       0.00000000       3.69173000
F        0.00000000       0.00000000      -2.09823000
F        0.00000000       0.00000000      -3.54934000
5
-498.4177414700
F        0.00000000       0.00000000       0.05192000
F        0.00000000       0.00000000       1.91364000
F        0.00000000       0.00000000       3.68302000
F        0.00000000       0.00000000      -2.09910000
F        0.00000000       0.00000000      -3.54947000
5
-498.4183043800
F        0.00000000       0.00000000       0.06269000
F        0.00000000       0.00000000       1.91258000
F        0.00000000       0.00000000       3.67431000
F        0.00000000       0.00000000      -2.09997000
F        0.00000000       0.00000000      -3.54961000
5
-498.4188135800
F        0.00000000       0.00000000       0.07347000
F        0.00000000       0.00000000       1.91152000
F        0.00000000       0.00000000       3.66560000
F        0.00000000       0.00000000      -2.10083000
F        0.00000000       0.00000000      -3.54975000
5
-498.4192651100
F        0.00000000       0.00000000       0.08425000
F        0.00000000       0.00000000       1.91045000
F        0.00000000       0.00000000       3.65689000
F        0.00000000       0.00000000      -2.10170000
F        0.00000000       0.00000000      -3.54989000
5
-498.4196560400
F        0.00000000       0.00000000       0.09503000
F        0.00000000       0.00000000       1.90939000
F        0.00000000       0.00000000       3.64818000
F        0.00000000       0.00000000      -2.10257000
F        0.00000000       0.00000000      -3.55003000
5
-498.4199814200
F        0.00000000       0.00000000       0.10581000
F        0.00000000       0.00000000       1.90832000
F        0.00000000       0.00000000       3.63947000
F        0.00000000       0.00000000      -2.10344000
F        0.00000000       0.00000000      -3.55017000
5
-498.4202371300
F        0.00000000       0.00000000       0.11659000
F        0.00000000       0.00000000       1.90726000
F        0.00000000       0.00000000       3.63077000
F        0.00000000       0.00000000      -2.10430000
F        0.00000000       0.00000000      -3.55031000
5
-498.4204188200
F        0.00000000       0.00000000       0.12736000
F        0.00000000       0.00000000       1.90620000
F        0.00000000       0.00000000       3.62206000
F        0.00000000       0.00000000      -2.10517000
F        0.00000000       0.00000000      -3.55045000
5
-498.4205217500
F        0.00000000       0.00000000       0.13814000
F        0.00000000       0.00000000       1.90513000
F        0.00000000       0.00000000       3.61335000
F        0.00000000       0.00000000      -2.10604000
F        0.00000000       0.00000000      -3.55059000
5
-498.4205400600
F        0.00000000       0.00000000       0.14892000
F        0.00000000       0.00000000       1.90407000
F        0.00000000       0.00000000       3.60464000
F        0.00000000       0.00000000      -2.10690000
F        0.00000000       0.00000000      -3.55073000
5
-498.4204701000
F        0.00000000       0.00000000       0.15970000
F        0.00000000       0.00000000       1.90301000
F        0.00000000       0.00000000       3.59593000
F        0.00000000       0.00000000      -2.10777000
F        0.00000000       0.00000000      -3.55086000
5
-498.4203044000
F        0.00000000       0.00000000       0.17048000
F        0.00000000       0.00000000       1.90194000
F        0.00000000       0.00000000       3.58722000
F        0.00000000       0.00000000      -2.10864000
F        0.00000000       0.00000000      -3.55100000
5
-498.4200376700
F        0.00000000       0.00000000       0.18125000
F        0.00000000       0.00000000       1.90088000
F        0.00000000       0.00000000       3.57851000
F        0.00000000       0.00000000      -2.10950000
F        0.00000000       0.00000000      -3.55114000
5
-498.4196618400
F        0.00000000       0.00000000       0.19203000
F        0.00000000       0.00000000       1.89982000
F        0.00000000       0.00000000       3.56980000
F        0.00000000       0.00000000      -2.11037000
F        0.00000000       0.00000000      -3.55128000
5
-498.4191731200
F        0.00000000       0.00000000       0.20281000
F        0.00000000       0.00000000       1.89875000
F        0.00000000       0.00000000       3.56109000
F        0.00000000       0.00000000      -2.11124000
F        0.00000000       0.00000000      -3.55142000
5
-498.4185629500
F        0.00000000       0.00000000       0.21359000
F        0.00000000       0.00000000       1.89769000
F        0.00000000       0.00000000       3.55238000
F        0.00000000       0.00000000      -2.11210000
F        0.00000000       0.00000000      -3.55156000
5
-498.4178247200
F        0.00000000       0.00000000       0.22437000
F        0.00000000       0.00000000       1.89663000
F        0.00000000       0.00000000       3.54367000
F        0.00000000       0.00000000      -2.11297000
F        0.00000000       0.00000000      -3.55170000
5
-498.4169491000
F        0.00000000       0.00000000       0.23514000
F        0.00000000       0.00000000       1.89556000
F        0.00000000       0.00000000       3.53496000
F        0.00000000       0.00000000      -2.11384000
F        0.00000000       0.00000000      -3.55184000
5
-498.4147189200
F        0.00000000       0.00000000       0.18298000
F        0.00000000       0.00000000       1.79662000
F        0.00000000       0.00000000       3.67173000
F        0.00000000       0.00000000      -2.11644000
F        0.00000000       0.00000000      -3.53488000
5
-498.4158570000
F        0.00000000       0.00000000       0.17883000
F        0.00000000       0.00000000       1.80798000
F        0.00000000       0.00000000       3.66513000
F        0.00000000       0.00000000      -2.11539000
F        0.00000000       0.00000000      -3.53654000
5
-498.4168878500
F        0.00000000       0.00000000       0.17467000
F        0.00000000       0.00000000       1.81935000
F        0.00000000       0.00000000       3.65852000
F        0.00000000       0.00000000      -2.11434000
F        0.00000000       0.00000000      -3.53820000
5
-498.4178009600
F        0.00000000       0.00000000       0.17052000
F        0.00000000       0.00000000       1.83072000
F        0.00000000       0.00000000       3.65192000
F        0.00000000       0.00000000      -2.11329000
F        0.00000000       0.00000000      -3.53986000
5
-498.4185869800
F        0.00000000       0.00000000       0.16637000
F        0.00000000       0.00000000       1.84208000
F        0.00000000       0.00000000       3.64531000
F        0.00000000       0.00000000      -2.11224000
F        0.00000000       0.00000000      -3.54152000
5
-498.4192441000
F        0.00000000       0.00000000       0.16222000
F        0.00000000       0.00000000       1.85345000
F        0.00000000       0.00000000       3.63871000
F        0.00000000       0.00000000      -2.11119000
F        0.00000000       0.00000000      -3.54318000
5
-498.4197670100
F        0.00000000       0.00000000       0.15806000
F        0.00000000       0.00000000       1.86482000
F        0.00000000       0.00000000       3.63211000
F        0.00000000       0.00000000      -2.11014000
F        0.00000000       0.00000000      -3.54484000
5
-498.4201559600
F        0.00000000       0.00000000       0.15391000
F        0.00000000       0.00000000       1.87619000
F        0.00000000       0.00000000       3.62550000
F        0.00000000       0.00000000      -2.10909000
F        0.00000000       0.00000000      -3.54650000
5
-498.4204077800
F        0.00000000       0.00000000       0.14976000
F        0.00000000       0.00000000       1.88755000
F        0.00000000       0.00000000       3.61890000
F        0.00000000       0.00000000      -2.10804000
F        0.00000000       0.00000000      -3.54816000
5
-498.4205301400
F        0.00000000       0.00000000       0.14561000
F        0.00000000       0.00000000       1.89892000
F        0.00000000       0.00000000       3.61229000
F        0.00000000       0.00000000      -2.10699000
F        0.00000000       0.00000000      -3.54983000
5
-498.4205217800
F        0.00000000       0.00000000       0.14145000
F        0.00000000       0.00000000       1.91029000
F        0.00000000       0.00000000       3.60569000
F        0.00000000       0.00000000      -2.10594000
F        0.00000000       0.00000000      -3.55149000
5
-498.4203893300
F        0.00000000       0.00000000       0.13730000
F        0.00000000       0.00000000       1.92165000
F        0.00000000       0.00000000       3.59909000
F        0.00000000       0.00000000      -2.10489000
F        0.00000000       0.00000000      -3.55315000
5
-498.4201395000
F        0.00000000       0.00000000       0.13315000
F        0.00000000       0.00000000       1.93302000
F        0.00000000       0.00000000       3.59248000
F        0.00000000       0.00000000      -2.10384000
F        0.00000000       0.00000000      -3.55481000
5
-498.4197806000
F        0.00000000       0.00000000       0.12900000
F        0.00000000       0.00000000       1.94439000
F        0.00000000       0.00000000       3.58588000
F        0.00000000       0.00000000      -2.10280000
F        0.00000000       0.00000000      -3.55647000
5
-498.4193235800
F        0.00000000       0.00000000       0.12484000
F        0.00000000       0.00000000       1.95575000
F        0.00000000       0.00000000       3.57927000
F        0.00000000       0.00000000      -2.10175000
F        0.00000000       0.00000000      -3.55813000
5
-498.4187783400
F        0.00000000       0.00000000       0.12069000
F        0.00000000       0.00000000       1.96712000
F        0.00000000       0.00000000       3.57267000
F        0.00000000       0.00000000      -2.10070000
F        0.00000000       0.00000000      -3.55979000
5
-498.4181560600
F        0.00000000       0.00000000       0.11654000
F        0.00000000       0.00000000       1.97849000
F        0.00000000       0.00000000       3.56607000
F        0.00000000       0.00000000      -2.09965000
F        0.00000000       0.00000000      -3.56145000
5
-498.4174683200
F        0.00000000       0.00000000       0.11239000
F        0.00000000       0.00000000       1.98986000
F        0.00000000       0.00000000       3.55946000
F        0.00000000       0.00000000      -2.09860000
F        0.00000000       0.00000000      -3.56311000
5
-498.4167227700
F        0.00000000       0.00000000       0.10823000
F        0.00000000       0.00000000       2.00122000
F        0.00000000       0.00000000       3.55286000
F        0.00000000       0.00000000      -2.09755000
F        0.00000000       0.00000000      -3.56477000
5
-498.4116071800
F        0.00000000       0.00000000       0.15446000
F        0.00000000       0.00000000       1.89090000
F        0.00000000       0.00000000       3.61675000
F        0.00000000       0.00000000      -2.01643000
F        0.00000000       0.00000000      -3.64567000
5
-498.4129870500
F        0.00000000       0.00000000       0.15331000
F        0.00000000       0.00000000       1.89234000
F        0.00000000       0.00000000       3.61593000
F        0.00000000       0.00000000      -2.02591000
F        0.00000000       0.00000000      -3.63567000
5
-498.4143262000
F        0.00000000       0.00000000       0.15216000
F        0.00000000       0.00000000       1.89379000
F        0.00000000       0.00000000       3.61511000
F        0.00000000       0.00000000      -2.03539000
F        0.00000000       0.00000000      -3.62567000
5
-498.4156062000
F        0.00000000       0.00000000       0.15101000
F        0.00000000       0.00000000       1.89523000
F        0.00000000       0.00000000       3.61430000
F        0.00000000       0.00000000      -2.04487000
F        0.00000000       0.00000000      -3.61567000
5
-498.4168028000
F        0.00000000       0.00000000       0.14986000
F        0.00000000       0.00000000       1.89667000
F        0.00000000       0.00000000       3.61348000
F        0.00000000       0.00000000      -2.05434000
F        0.00000000       0.00000000      -3.60567000
5
-498.4178908600
F        0.00000000       0.00000000       0.14871000
F        0.00000000       0.00000000       1.89811000
F        0.00000000       0.00000000       3.61267000
F        0.00000000       0.00000000      -2.06382000
F        0.00000000       0.00000000      -3.59566000
5
-498.4188392900
F        0.00000000       0.00000000       0.14756000
F        0.00000000       0.00000000       1.89956000
F        0.00000000       0.00000000       3.61185000
F        0.00000000       0.00000000      -2.07330000
F        0.00000000       0.00000000      -3.58566000
5
-498.4196143500
F        0.00000000       0.00000000       0.14641000
F        0.00000000       0.00000000       1.90100000
F        0.00000000       0.00000000       3.61103000
F        0.00000000       0.00000000      -2.08278000
F        0.00000000       0.00000000      -3.57566000
5
-498.4201804100
F        0.00000000       0.00000000       0.14526000
F        0.00000000       0.00000000       1.90244000
F        0.00000000       0.00000000       3.61022000
F        0.00000000       0.00000000      -2.09225000
F        0.00000000       0.00000000      -3.56566000
5
-498.4204940500
F        0.00000000       0.00000000       0.14411000
F        0.00000000       0.00000000       1.90388000
F        0.00000000       0.00000000       3.60940000
F        0.00000000       0.00000000      -2.10173000
F        0.00000000       0.00000000      -3.55566000
5
-498.4205089800
F        0.00000000       0.00000000       0.14296000
F        0.00000000       0.00000000       1.90532000
F        0.00000000       0.00000000       3.60858000
F        0.00000000       0.00000000      -2.11121000
F        0.00000000       0.00000000      -3.54566000
5
-498.4201727700
F        0.00000000       0.00000000       0.14181000
F        0.00000000       0.00000000       1.90677000
F        0.00000000       0.00000000       3.60777000
F        0.00000000       0.00000000      -2.12068000
F        0.00000000       0.00000000      -3.53565000
5
-498.4194294700
F        0.00000000       0.00000000       0.14065000
F        0.00000000       0.00000000       1.90821000
F        0.00000000       0.00000000       3.60695000
F        0.00000000       0.00000000      -2.13016000
F        0.00000000       0.00000000      -3.52565000
5
-498.4182161100
F        0.00000000       0.00000000       0.13950000
F        0.00000000       0.00000000       1.90965000
F        0.00000000       0.00000000       3.60613000
F        0.00000000       0.00000000      -2.13964000
F        0.00000000       0.00000000      -3.51565000
5
-498.4164625100
F        0.00000000       0.00000000       0.13835000
F        0.00000000       0.00000000       1.91109000
F        0.00000000       0.00000000       3.60532000
F        0.00000000       0.00000000      -2.14912000
F        0.00000000       0.00000000      -3.50565000
5
-498.4140944000
F        0.00000000       0.00000000       0.13720000
F        0.00000000       0.00000000       1.91253000
F        0.00000000       0.00000000       3.60450000
F        0.00000000       0.00000000      -2.15859000
F        0.00000000       0.00000000      -3.49565000
5
-498.4110208800
F        0.00000000       0.00000000       0.13605000
F        0.00000000       0.00000000       1.91398000
F        0.00000000       0.00000000       3.60368000
F        0.00000000       0.00000000      -2.16807000
F        0.00000000       0.00000000      -3.48564000
5
-498.4071568500
F        0.00000000       0.00000000       0.13490000
F        0.00000000       0.00000000       1.91542000
F        0.00000000       0.00000000       3.60287000
F        0.00000000       0.00000000      -2.17755000
F        0.00000000       0.00000000      -3.47564000
5
-498.4023965400
F        0.00000000       0.00000000       0.13375000
F        0.00000000       0.00000000       1.91686000
F        0.00000000       0.00000000       3.60205000
F        0.00000000       0.00000000      -2.18703000
F        0.00000000       0.00000000      -3.46564000
5
-498.4205420200
F        0.00000000       0.00000000       0.14353000
F        0.00000000       0.00000000       1.90460000
F        0.00000000       0.00000000       3.60899000
F        0.00000000       0.00000000      -2.10647000
F        0.00000000       0.00000000      -3.55066000
5
-498.4204134200
F        0.00000000       0.00000000       0.20880000
F        0.00000000       0.00000000       1.96897000
F        0.00000000       0.00000000       3.68596000
F        0.00000000       0.00000000      -2.21464000
F        0.00000000       0.00000000      -3.64909000
5
-498.4204447500
F        0.00000000       0.00000000       0.20415000
F        0.00000000       0.00000000       1.96416000
F        0.00000000       0.00000000       3.68020000
F        0.00000000       0.00000000      -2.20673000
F        0.00000000       0.00000000      -3.64178000
5
-498.4204739300
F        0.00000000       0.00000000       0.19950000
F        0.00000000       0.00000000       1.95935000
F        0.00000000       0.00000000       3.67445000
F        0.00000000       0.00000000      -2.19882000
F        0.00000000       0.00000000      -3.63447000
5
-498.4204998100
F        0.00000000       0.00000000       0.19484000
F        0.00000000       0.00000000       1.95454000
F        0.00000000       0.00000000       3.66869000
F        0.00000000       0.00000000      -2.19091000
F        0.00000000       0.00000000      -3.62717000
5
-498.4205226900
F        0.00000000       0.00000000       0.19019000
F        0.00000000       0.00000000       1.94972000
F        0.00000000       0.00000000       3.66294000
F        0.00000000       0.00000000      -2.18300000
F        0.00000000       0.00000000      -3.61986000
5
-498.4205423600
F        0.00000000       0.00000000       0.18554000
F        0.00000000       0.00000000       1.94491000
F        0.00000000       0.00000000       3.65718000
F        0.00000000       0.00000000      -2.17509000
F        0.00000000       0.00000000      -3.61255000
5
-498.4205586000
F        0.00000000       0.00000000       0.18089000
F        0.00000000       0.00000000       1.94010000
F        0.00000000       0.00000000       3.65143000
F        0.00000000       0.00000000      -2.16718000
F        0.00000000       0.00000000      -3.60524000
5
-498.4205712000
F        0.00000000       0.00000000       0.17623000
F        0.00000000       0.00000000       1.93529000
F        0.00000000       0.00000000       3.64567000
F        0.00000000       0.00000000      -2.15927000
F        0.00000000       0.00000000      -3.59793000
5
-498.4205799100
F        0.00000000       0.00000000       0.17158000
F        0.00000000       0.00000000       1.93048000
F        0.00000000       0.00000000       3.63992000
F        0.00000000       0.00000000      -2.15136000
F        0.00000000       0.00000000      -3.59062000
5
-498.4205844700
F        0.00000000       0.00000000       0.16693000
F        0.00000000       0.00000000       1.92566000
F        0.00000000       0.00000000       3.63416000
F        0.00000000       0.00000000      -2.14345000
F        0.00000000       0.00000000      -3.58331000
5
-498.4205845400
F        0.00000000       0.00000000       0.16228000
F        0.00000000       0.00000000       1.92085000
F        0.00000000       0.00000000       3.62841000
F        0.00000000       0.00000000      -2.13554000
F        0.00000000       0.00000000      -3.57600000
5
-498.4205799900
F        0.00000000       0.00000000       0.15762000
F        0.00000000       0.00000000       1.91604000
F        0.00000000       0.00000000       3.62265000
F        0.00000000       0.00000000      -2.12763000
F        0.00000000       0.00000000      -3.56869000
5
-498.4205704500
F        0.00000000       0.00000000       0.15297000
F        0.00000000       0.00000000       1.91123000
F        0.00000000       0.00000000       3.61690000
F        0.00000000       0.00000000      -2.11972000
F        0.00000000       0.00000000      -3.56138000
5
-498.4205555900
F        0.00000000       0.00000000       0.14832000
F        0.00000000       0.00000000       1.90642000
F        0.00000000       0.00000000       3.61114000
F        0.00000000       0.00000000      -2.11181000
F        0.00000000       0.00000000      -3.55407000
5
-498.4205350700
F        0.00000000       0.00000000       0.14367000
F        0.00000000       0.00000000       1.90160000
F        0.00000000       0.00000000       3.60539000
F        0.00000000       0.00000000      -2.10390000
F        0.00000000       0.00000000      -3.54676000
5
-498.4205085300
F        0.00000000       0.00000000       0.13901000
F        0.00000000       0.00000000       1.89679000
F        0.00000000       0.00000000       3.59964000
F        0.00000000       0.00000000      -2.09599000
F        0.00000000       0.00000000      -3.53945000
5
-498.4204756900
F        0.00000000       0.00000000       0.13436000
F        0.00000000       0.00000000       1.89198000
F        0.00000000       0.00000000       3.59388000
F        0.00000000       0.00000000      -2.08808000
F        0.00000000       0.00000000      -3.53214000
5
-498.4204359800
F        0.00000000       0.00000000       0.12971000
F        0.00000000       0.00000000       1.88717000
F        0.00000000       0.00000000       3.58813000
F        0.00000000       0.00000000      -2.08017000
F        0.00000000       0.00000000      -3.52483000
5
-498.4203890100
F        0.00000000       0.00000000       0.12506000
F        0.00000000       0.00000000       1.88235000
F        0.00000000       0.00000000       3.58237000
F        0.00000000       0.00000000      -2.07226000
F        0.00000000       0.00000000      -3.51752000
5
-498.4174075200
F        0.00000000       0.00000000       0.06397000
F        0.00000000       0.00000000       1.93095000
F        0.00000000       0.00000000       3.71658000
F        0.00000000       0.00000000      -2.13320000
F        0.00000000       0.00000000      -3.57829000
5
-498.4179882800
F        0.00000000       0.00000000       0.07456000
F        0.00000000       0.00000000       1.93014000
F        0.00000000       0.00000000       3.70760000
F        0.00000000       0.00000000      -2.13387000
F        0.00000000       0.00000000      -3.57843000
5
-498.4185213800
F        0.00000000       0.00000000       0.08516000
F        0.00000000       0.00000000       1.92933000
F        0.00000000       0.00000000       3.69862000
F        0.00000000       0.00000000      -2.13453000
F        0.00000000       0.00000000      -3.57858000
5
-498.4190021200
F        0.00000000       0.00000000       0.09575000
F        0.00000000       0.00000000       1.92852000
F        0.00000000       0.00000000       3.68964000
F        0.00000000       0.00000000      -2.13519000
F        0.00000000       0.00000000      -3.57872000
5
-498.4194280400
F        0.00000000       0.00000000       0.10634000
F        0.00000000       0.00000000       1.92771000
F        0.00000000       0.00000000       3.68066000
F        0.00000000       0.00000000      -2.13585000
F        0.00000000       0.00000000      -3.57886000
5
-498.4197934000
F        0.00000000       0.00000000       0.11693000
F        0.00000000       0.00000000       1.92690000
F        0.00000000       0.00000000       3.67169000
F        0.00000000       0.00000000      -2.13652000
F        0.00000000       0.00000000      -3.57901000
5
-498.4200954100
F        0.00000000       0.00000000       0.12753000
F        0.00000000       0.00000000       1.92609000
F        0.00000000       0.00000000       3.66271000
F        0.00000000       0.00000000      -2.13718000
F        0.00000000       0.00000000      -3.57915000
5
-498.4203292000
F        0.00000000       0.00000000       0.13812000
F        0.00000000       0.00000000       1.92528000
F        0.00000000       0.00000000       3.65373000
F        0.00000000       0.00000000      -2.13784000
F        0.00000000       0.00000000      -3.57929000
5
-498.4204903600
F        0.00000000       0.00000000       0.14871000
F        0.00000000       0.00000000       1.92447000
F        0.00000000       0.00000000       3.64475000
F        0.00000000       0.00000000      -2.13850000
F        0.00000000       0.00000000      -3.57944000
5
-498.4205739800
F        0.00000000       0.00000000       0.15931000
F        0.00000000       0.00000000       1.92366000
F        0.00000000       0.00000000       3.63578000
F        0.00000000       0.00000000      -2.13916000
F        0.00000000       0.00000000      -3.57958000
5
-498.4205749000
F        0.00000000       0.00000000       0.16990000
F        0.00000000       0.00000000       1.92285000
F        0.00000000       0.00000000       3.62680000
F        0.00000000       0.00000000      -2.13983000
F        0.00000000       0.00000000      -3.57972000
5
-498.4204876600
F        0.00000000       0.00000000       0.18049000
F        0.00000000       0.00000000       1.92204000
F        0.00000000       0.00000000       3.61782000
F        0.00000000       0.00000000      -2.14049000
F        0.00000000       0.00000000      -3.57987000
5
-498.4203065000
F        0.00000000       0.00000000       0.19108000
F        0.00000000       0.00000000       1.92123000
F        0.00000000       0.00000000       3.60884000
F        0.00000000       0.00000000      -2.14115000
F        0.00000000       0.00000000      -3.58001000
5
-498.4200251700
F        0.00000000       0.00000000       0.20168000
F        0.00000000       0.00000000       1.92042000
F        0.00000000       0.00000000       3.59986000
F        0.00000000       0.00000000      -2.14181000
F        0.00000000       0.00000000      -3.58015000
5
-498.4196364000
F        0.00000000       0.00000000       0.21227000
F        0.00000000       0.00000000       1.91961000
F        0.00000000       0.00000000       3.59089000
F        0.00000000       0.00000000      -2.14248000
F        0.00000000       0.00000000      -3.58030000
5
-498.4191357300
F        0.00000000       0.00000000       0.22286000
F        0.00000000       0.00000000       1.91880000
F        0.00000000       0.00000000       3.58191000
F        0.00000000       0.00000000      -2.14314000
F        0.00000000       0.00000000      -3.58044000
5
-498.4185143700
F        0.00000000       0.00000000       0.23346000
F        0.00000000       0.00000000       1.91799000
F        0.00000000       0.00000000       3.57293000
F        0.00000000       0.00000000      -2.14380000
F        0.00000000       0.00000000      -3.58058000
5
-498.4177655200
F        0.00000000       0.00000000       0.24405000
F        0.00000000       0.00000000       1.91719000
F        0.00000000       0.00000000       3.56395000
F        0.00000000       0.00000000      -2.14446000
F        0.00000000       0.00000000      -3.58073000
5
-498.4168822300
F        0.00000000       0.00000000       0.25464000
F        0.00000000       0.00000000       1.91638000
F        0.00000000       0.00000000       3.55498000
F        0.00000000       0.00000000      -2.14512000
F        0.00000000       0.00000000      -3.58087000
5
-498.4145607900
F        0.00000000       0.00000000       0.20752000
F        0.00000000       0.00000000       1.81495000
F        0.00000000       0.00000000       3.69210000
F        0.00000000       0.00000000      -2.14774000
F        0.00000000       0.00000000      -3.56684000
5
-498.4157288800
F        0.00000000       0.00000000       0.20300000
F        0.00000000       0.00000000       1.82635000
F        0.00000000       0.00000000       3.68570000
F        0.00000000       0.00000000      -2.14687000
F        0.00000000       0.00000000      -3.56819000
5
-498.4167861400
F        0.00000000       0.00000000       0.19849000
F        0.00000000       0.00000000       1.83776000
F        0.00000000       0.00000000       3.67930000
F        0.00000000       0.00000000      -2.14600000
F        0.00000000       0.00000000      -3.56954000
5
-498.4177247200
F        0.00000000       0.00000000       0.19397000
F        0.00000000       0.00000000       1.84916000
F        0.00000000       0.00000000       3.67289000
F        0.00000000       0.00000000      -2.14513000
F        0.00000000       0.00000000      -3.57088000
5
-498.4185359300
F        0.00000000       0.00000000       0.18945000
F        0.00000000       0.00000000       1.86056000
F        0.00000000       0.00000000       3.66649000
F        0.00000000       0.00000000      -2.14427000
F        0.00000000       0.00000000      -3.57223000
5
-498.4192156900
F        0.00000000       0.00000000       0.18493000
F        0.00000000       0.00000000       1.87196000
F        0.00000000       0.00000000       3.66009000
F        0.00000000       0.00000000      -2.14340000
F        0.00000000       0.00000000      -3.57358000
5
-498.4197602400
F        0.00000000       0.00000000       0.18041000
F        0.00000000       0.00000000       1.88336000
F        0.00000000       0.00000000       3.65369000
F        0.00000000       0.00000000      -2.14253000
F        0.00000000       0.00000000      -3.57493000
5
-498.4201665600
F        0.00000000       0.00000000       0.17590000
F        0.00000000       0.00000000       1.89476000
F        0.00000000       0.00000000       3.64729000
F        0.00000000       0.00000000      -2.14166000
F        0.00000000       0.00000000      -3.57628000
5
-498.4204346900
F        0.00000000       0.00000000       0.17138000
F        0.00000000       0.00000000       1.90616000
F        0.00000000       0.00000000       3.64089000
F        0.00000000       0.00000000      -2.14080000
F        0.00000000       0.00000000      -3.57763000
5
-498.4205686300
F        0.00000000       0.00000000       0.16686000
F        0.00000000       0.00000000       1.91756000
F        0.00000000       0.00000000       3.63449000
F        0.00000000       0.00000000      -2.13993000
F        0.00000000       0.00000000      -3.57898000
5
-498.4205687100
F        0.00000000       0.00000000       0.16234000
F        0.00000000       0.00000000       1.92896000
F        0.00000000       0.00000000       3.62809000
F        0.00000000       0.00000000      -2.13906000
F        0.00000000       0.00000000      -3.58033000
5
-498.4204396700
F        0.00000000       0.00000000       0.15783000
F        0.00000000       0.00000000       1.94036000
F        0.00000000       0.00000000       3.62168000
F        0.00000000       0.00000000      -2.13819000
F        0.00000000       0.00000000      -3.58167000
5
-498.4201889300
F        0.00000000       0.00000000       0.15331000
F        0.00000000       0.00000000       1.95176000
F        0.00000000       0.00000000       3.61528000
F        0.00000000       0.00000000      -2.13733000
F        0.00000000       0.00000000      -3.58302000
5
-498.4198238900
F        0.00000000       0.00000000       0.14879000
F        0.00000000       0.00000000       1.96316000
F        0.00000000       0.00000000       3.60888000
F        0.00000000       0.00000000      -2.13646000
F        0.00000000       0.00000000      -3.58437000
5
-498.4193552800
F        0.00000000       0.00000000       0.14427000
F        0.00000000       0.00000000       1.97456000
F        0.00000000       0.00000000       3.60248000
F        0.00000000       0.00000000      -2.13559000
F        0.00000000       0.00000000      -3.58572000
5
-498.4187928400
F        0.00000000       0.00000000       0.13975000
F        0.00000000       0.00000000       1.98596000
F        0.00000000       0.00000000       3.59608000
F        0.00000000       0.00000000      -2.13473000
F        0.00000000       0.00000000      -3.58707000
5
-498.4181478500
F        0.00000000       0.00000000       0.13524000
F        0.00000000       0.00000000       1.99736000
F        0.00000000       0.00000000       3.58968000
F        0.00000000       0.00000000      -2.13386000
F        0.00000000       0.00000000      -3.58842000
5
-498.4174313600
F        0.00000000       0.00000000       0.13072000
F        0.00000000       0.00000000       2.00876000
F        0.00000000       0.00000000       3.58328000
F        0.00000000       0.00000000      -2.13299000
F        0.00000000       0.00000000      -3.58977000
5
-498.4166552900
F        0.00000000       0.00000000       0.12620000
F        0.00000000       0.00000000       2.02016000
F        0.00000000       0.00000000       3.57688000
F        0.00000000       0.00000000      -2.13212000
F        0.00000000       0.00000000      -3.59111000
5
-498.4114119100
F        0.00000000       0.00000000       0.17349000
F        0.00000000       0.00000000       1.91218000
F        0.00000000       0.00000000       3.63759000
F        0.00000000       0.00000000      -2.04868000
F        0.00000000       0.00000000      -3.67459000
5
-498.4128376300
F        0.00000000       0.00000000       0.17256000
F        0.00000000       0.00000000       1.91335000
F        0.00000000       0.00000000       3.63693000
F        0.00000000       0.00000000      -2.05824000
F        0.00000000       0.00000000      -3.66459000
5
-498.4142213200
F        0.00000000       0.00000000       0.17162000
F        0.00000000       0.00000000       1.91451000
F        0.00000000       0.00000000       3.63627000
F        0.00000000       0.00000000      -2.06780000
F        0.00000000       0.00000000      -3.65460000
5
-498.4155426200
F        0.00000000       0.00000000       0.17069000
F        0.00000000       0.00000000       1.91568000
F        0.00000000       0.00000000       3.63560000
F        0.00000000       0.00000000      -2.07736000
F        0.00000000       0.00000000      -3.64461000
5
-498.4167772000
F        0.00000000       0.00000000       0.16975000
F        0.00000000       0.00000000       1.91684000
F        0.00000000       0.00000000       3.63494000
F        0.00000000       0.00000000      -2.08692000
F        0.00000000       0.00000000      -3.63461000
5
-498.4178965100
F        0.00000000       0.00000000       0.16881000
F        0.00000000       0.00000000       1.91801000
F        0.00000000       0.00000000       3.63427000
F        0.00000000       0.00000000      -2.09648000
F        0.00000000       0.00000000      -3.62462000
5
-498.4188697500
F        0.00000000       0.00000000       0.16788000
F        0.00000000       0.00000000       1.91918000
F        0.00000000       0.00000000       3.63361000
F        0.00000000       0.00000000      -2.10604000
F        0.00000000       0.00000000      -3.61463000
5
-498.4196619800
F        0.00000000       0.00000000       0.16694000
F        0.00000000       0.00000000       1.92034000
F        0.00000000       0.00000000       3.63295000
F        0.00000000       0.00000000      -2.11560000
F        0.00000000       0.00000000      -3.60463000
5
-498.4202351400
F        0.00000000       0.00000000       0.16601000
F        0.00000000       0.00000000       1.92151000
F        0.00000000       0.00000000       3.63228000
F        0.00000000       0.00000000      -2.12516000
F        0.00000000       0.00000000      -3.59464000
5
-498.4205441700
F        0.00000000       0.00000000       0.16507000
F        0.00000000       0.00000000       1.92267000
F        0.00000000       0.00000000       3.63162000
F        0.00000000       0.00000000      -2.13472000
F        0.00000000       0.00000000      -3.58465000
5
-498.4205414000
F        0.00000000       0.00000000       0.16413000
F        0.00000000       0.00000000       1.92384000
F        0.00000000       0.00000000       3.63095000
F        0.00000000       0.00000000      -2.14428000
F        0.00000000       0.00000000      -3.57465000
5
-498.4201721400
F        0.00000000       0.00000000       0.16320000
F        0.00000000       0.00000000       1.92501000
F        0.00000000       0.00000000       3.63029000
F        0.00000000       0.00000000      -2.15383000
F        0.00000000       0.00000000      -3.56466000
5
-498.4193800200
F        0.00000000       0.00000000       0.16226000
F        0.00000000       0.00000000       1.92617000
F        0.00000000       0.00000000       3.62963000
F        0.00000000       0.00000000      -2.16339000
F        0.00000000       0.00000000      -3.55467000
5
-498.4180974700
F        0.00000000       0.00000000       0.16133000
F        0.00000000       0.00000000       1.92734000
F        0.00000000       0.00000000       3.62896000
F        0.00000000       0.00000000      -2.17295000
F        0.00000000       0.00000000      -3.54467000
5
-498.4162539800
F        0.00000000       0.00000000       0.16039000
F        0.00000000       0.00000000       1.92850000
F        0.00000000       0.00000000       3.62830000
F        0.00000000       0.00000000      -2.18251000
F        0.00000000       0.00000000      -3.53468000
5
-498.4137706200
F        0.00000000       0.00000000       0.15945000
F        0.00000000       0.00000000       1.92967000
F        0.00000000       0.00000000       3.62763000
F        0.00000000       0.00000000      -2.19207000
F        0.00000000       0.00000000      -3.52469000
5
-498.4105576000
F        0.00000000       0.00000000       0.15852000
F        0.00000000       0.00000000       1.93084000
F        0.00000000       0.00000000       3.62697000
F        0.00000000       0.00000000      -2.20163000
F        0.00000000       0.00000000      -3.51469000
5
-498.4065226800
F        0.00000000       0.00000000       0.15758000
F        0.00000000       0.00000000       1.93200000
F        0.00000000       0.00000000       3.62631000
F        0.00000000       0.00000000      -2.21119000
F        0.00000000       0.00000000      -3.50470000
5
-498.4015588700
F        0.00000000       0.00000000       0.15665000
F        0.00000000       0.00000000       1.93317000
F        0.00000000       0.00000000       3.62564000
F        0.00000000       0.00000000      -2.22075000
F        0.00000000       0.00000000      -3.49471000
5
-498.4205851100
F        0.00000000       0.00000000       0.16460000
F        0.00000000       0.00000000       1.92326000
F        0.00000000       0.00000000       3.63129000
F        0.00000000       0.00000000      -2.13950000
F        0.00000000       0.00000000      -3.57965000
5
-498.3535547400
F        0.00000000       0.00000000       0.00000000
F        0.00000000       0.00000000       1.80000000
F        0.00000000       0.00000000       3.10000000
F        0.00000000       0.00000000      -2.10000000
F        0.00000000       0.00000000      -3.40000000
5
-498.3550318200
F        0.00000000       0.00000000       0.00000000
F        0.00000000       0.00000000       1.80000000
F        0.00000000       0.00000000       3.10000000
F        0.00000000       0.00000000      -2.20000000
F        0.00000000       0.00000000      -3.50000000
5
-498.3556812700
F        0.00000000       0.00000000       0.00000000
F        0.00000000       0.00000000       1.80000000
F        0.00000000       0.00000000       3.10000000
F        0.00000000       0.00000000      -2.30000000
F        0.00000000       0.00000000      -3.60000000
5
-498.3558155300
F        0.00000000       0.00000000       0.00000000
F        0.00000000       0.00000000       1.80000000
F        0.00000000       0.00000000       3.10000000
F        0.00000000       0.00000000      -2.40000000
F        0.00000000       0.00000000      -3.70000000
5
-498.3556386200
F        0.00000000       0.00000000       0.00000000
F        0.00000000       0.00000000       1.80000000
F        0.00000000       0.00000000       3.10000000
F        0.00000000       0.00000000      -2.50000000
F        0.00000000       0.00000000      -3.80000000
5
-498.3538575400
F        0.00000000       0.00000000       0.00000000
F        0.00000000       0.00000000       1.90000000
F        0.00000000       0.00000000       3.20000000
F        0.00000000       0.00000000      -1.90000000
F        0.00000000       0.00000000      -3.20000000
5
-498.3586377600
F        0.00000000       0.00000000       0.00000000
F        0.00000000       0.00000000       1.90000000
F        0.00000000       0.00000000       3.20000000
F        0.00000000       0.00000000      -2.00000000
F        0.00000000       0.00000000      -3.30000000
5
-498.3613817000
F        0.00000000       0.00000000       0.00000000
F        0.00000000       0.00000000       1.90000000
F        0.00000000       0.00000000       3.20000000
F        0.00000000       0.00000000      -2.10000000
F        0.00000000       0.00000000      -3.40000000
5
-498.3628239400
F        0.00000000       0.00000000       0.00000000
F        0.00000000       0.00000000       1.90000000
F        0.00000000       0.00000000       3.20000000
F        0.00000000       0.00000000      -2.20000000
F        0.00000000       0.00000000      -3.50000000
5
-498.3634447100
F        0.00000000       0.00000000       0.00000000
F        0.00000000       0.00000000       1.90000000
F        0.00000000       0.00000000       3.20000000
F        0.00000000       0.00000000      -2.30000000
F        0.00000000       0.00000000      -3.60000000
5
-498.3635548200
F        0.00000000       0.00000000       0.00000000
F        0.00000000       0.00000000       1.90000000
F        0.00000000       0.00000000       3.20000000
F        0.00000000       0.00000000      -2.40000000
F        0.00000000       0.00000000      -3.70000000
5
-498.3633575400
F        0.00000000       0.00000000       0.00000000
F        0.00000000       0.00000000       1.90000000
F        0.00000000       0.00000000       3.20000000
F        0.00000000       0.00000000      -2.50000000
F        0.00000000       0.00000000      -3.80000000
5
-498.3633756500
F        0.00000000       0.00000000       0.00000000
F        0.00000000       0.00000000       2.00000000
F        0.00000000       0.00000000       3.30000000
F        0.00000000       0.00000000      -2.00000000
F        0.00000000       0.00000000      -3.30000000
5
-498.3660866200
F        0.00000000       0.00000000       0.00000000
F        0.00000000       0.00000000       2.00000000
F        0.00000000       0.00000000       3.30000000
F        0.00000000       0.00000000      -2.10000000
F        0.00000000       0.00000000      -3.40000000
5
-498.3675024800
F        0.00000000       0.00000000       0.00000000
F        0.00000000       0.00000000       2.00000000
F        0.00000000       0.00000000       3.30000000
F        0.00000000       0.00000000      -2.20000000
F        0.00000000       0.00000000      -3.50000000
5
-498.3681015700
F        0.00000000       0.00000000       0.00000000
F        0.00000000       0.00000000       2.00000000
F        0.00000000       0.00000000       3.30000000
F        0.00000000       0.00000000      -2.30000000
F        0.00000000       0.00000000      -3.60000000
5
-498.3681935800
F        0.00000000       0.00000000       0.00000000
F        0.00000000       0.00000000       2.00000000
F        0.00000000       0.00000000       3.30000000
F        0.00000000       0.00000000      -2.40000000
F        0.00000000       0.00000000      -3.70000000
5
-498.3679807900
F        0.00000000       0.00000000       0.00000000
F        0.00000000       0.00000000       2.00000000
F        0.00000000       0.00000000       3.30000000
F        0.00000000       0.00000000      -2.50000000
F        0.00000000       0.00000000      -3.80000000
5
-498.3687722200
F        0.00000000       0.00000000       0.00000000
F        0.00000000       0.00000000       2.10000000
F        0.00000000       0.00000000       3.40000000
F        0.00000000       0.00000000      -2.10000000
F        0.00000000       0.00000000      -3.40000000
5
-498.3701679000
F        0.00000000       0.00000000       0.00000000
F        0.00000000       0.00000000       2.10000000
F        0.00000000       0.00000000       3.40000000
F        0.00000000       0.00000000      -2.20000000
F        0.00000000       0.00000000      -3.50000000
5
-498.3707503000
F        0.00000000       0.00000000       0.00000000
F        0.00000000       0.00000000       2.10000000
F        0.00000000       0.00000000       3.40000000
F        0.00000000       0.00000000      -2.30000000
F        0.00000000       0.00000000      -3.60000000
5
-498.3708286600
F        0.00000000       0.00000000       0.00000000
F        0.00000000       0.00000000       2.10000000
F        0.00000000       0.00000000       3.40000000
F        0.00000000       0.00000000      -2.40000000
F        0.00000000       0.00000000      -3.70000000
5
-498.3706037900
F        0.00000000       0.00000000       0.00000000
F        0.00000000       0.00000000       2.10000000
F        0.00000000       0.00000000       3.40000000
F        0.00000000       0.00000000      -2.50000000
F        0.00000000       0.00000000      -3.80000000
5
-498.3715477000
F        0.00000000       0.00000000       0.00000000
F        0.00000000       0.00000000       2.20000000
F        0.00000000       0.00000000       3.50000000
F        0.00000000       0.00000000      -2.20000000
F        0.00000000       0.00000000      -3.50000000
5
-498.3721170500
F        0.00000000       0.00000000       0.00000000
F        0.00000000       0.00000000       2.20000000
F        0.00000000       0.00000000       3.50000000
F        0.00000000       0.00000000      -2.30000000
F        0.00000000       0.00000000      -3.60000000
5
-498.3721843000
F        0.00000000       0.00000000       0.00000000
F        0.00000000       0.00000000       2.20000000
F        0.00000000       0.00000000       3.50000000
F        0.00000000       0.00000000      -2.40000000
F        0.00000000       0.00000000      -3.70000000
5
-498.3719501000
F        0.00000000       0.00000000       0.00000000
F        0.00000000       0.00000000       2.20000000
F        0.00000000       0.00000000       3.50000000
F        0.00000000       0.00000000      -2.50000000
F        0.00000000       0.00000000      -3.80000000
5
-498.3726758700
F        0.00000000       0.00000000       0.00000000
F        0.00000000       0.00000000       2.30000000
F        0.00000000       0.00000000       3.60000000
F        0.00000000       0.00000000      -2.30000000
F        0.00000000       0.00000000      -3.60000000
5
-498.3727341800
F        0.00000000       0.00000000       0.00000000
F        0.00000000       0.00000000       2.30000000
F        0.00000000       0.00000000       3.60000000
F        0.00000000       0.00000000      -2.40000000
F        0.00000000       0.00000000      -3.70000000
5
-498.3724923100
F        0.00000000       0.00000000       0.00000000
F        0.00000000       0.00000000       2.30000000
F        0.00000000       0.00000000       3.60000000
F        0.00000000       0.00000000      -2.50000000
F        0.00000000       0.00000000      -3.80000000
5
-498.3727846900
F        0.00000000       0.00000000       0.00000000
F        0.00000000       0.00000000       2.40000000
F        0.00000000       0.00000000       3.70000000
F        0.00000000       0.00000000      -2.40000000
F        0.00000000       0.00000000      -3.70000000
5
-498.3725361800
F        0.00000000       0.00000000       0.00000000
F        0.00000000       0.00000000       2.40000000
F        0.00000000       0.00000000       3.70000000
F        0.00000000       0.00000000      -2.50000000
F        0.00000000       0.00000000      -3.80000000
5
-498.3722823700
F        0.00000000       0.00000000       0.00000000
F        0.00000000       0.00000000       2.50000000
F        0.00000000       0.00000000       3.80000000
F        0.00000000       0.00000000      -2.50000000
F        0.00000000       0.00000000      -3.80000000
5
-498.3554023300
F        0.00000000       0.00000000       0.00000000
F        0.00000000       0.00000000       1.70000000
F        0.00000000       0.00000000       3.00000000
F        0.00000000       0.00000000      -1.90000000
F        0.00000000       0.00000000      -3.30000000
5
-498.3575528600
F        0.00000000       0.00000000       0.00000000
F        0.00000000       0.00000000       1.70000000
F        0.00000000       0.00000000       3.00000000
F        0.00000000       0.00000000      -2.00000000
F        0.00000000       0.00000000      -3.40000000
5
-498.3582962100
F        0.00000000       0.00000000       0.00000000
F        0.00000000       0.00000000       1.70000000
F        0.00000000       0.00000000       3.00000000
F        0.00000000       0.00000000      -2.10000000
F        0.00000000       0.00000000      -3.50000000
5
-498.3582251300
F        0.00000000       0.00000000       0.00000000
F        0.00000000       0.00000000       1.70000000
F        0.00000000       0.00000000       3.00000000
F        0.00000000       0.00000000      -2.20000000
F        0.00000000       0.00000000      -3.60000000
5
-498.3577033400
F        0.00000000       0.00000000       0.00000000
F        0.00000000       0.00000000       1.70000000
F        0.00000000       0.00000000       3.00000000
F        0.00000000       0.00000000      -2.30000000
F        0.00000000       0.00000000      -3.70000000
5
-498.3569491400
F        0.00000000       0.00000000       0.00000000
F        0.00000000       0.00000000       1.70000000
F        0.00000000       0.00000000       3.00000000
F        0.00000000       0.00000000      -2.40000000
F        0.00000000       0.00000000      -3.80000000
5
-498.3560953900
F        0.00000000       0.00000000       0.00000000
F        0.00000000       0.00000000       1.70000000
F        0.00000000       0.00000000       3.00000000
F        0.00000000       0.00000000      -2.50000000
F        0.00000000       0.00000000      -3.90000000
5
-498.3547342700
F        0.00000000       0.00000000       0.00000000
F        0.00000000       0.00000000       1.75000000
F        0.00000000       0.00000000       3.05000000
F        0.00000000       0.00000000      -1.75000000
F        0.00000000       0.00000000      -3.15000000
5
-498.3582514900
F        0.00000000       0.00000000       0.00000000
F        0.00000000       0.00000000       1.75000000
F        0.00000000       0.00000000       3.05000000
F        0.00000000       0.00000000      -1.80000000
F        0.00000000       0.00000000      -3.20000000
5
-498.3626676400
F        0.00000000       0.00000000       0.00000000
F        0.00000000       0.00000000       1.75000000
F        0.00000000       0.00000000       3.05000000
F        0.00000000       0.00000000      -1.90000000
F        0.00000000       0.00000000      -3.30000000
5
-498.3647498700
F        0.00000000       0.00000000       0.00000000
F        0.00000000       0.00000000       1.75000000
F        0.00000000       0.00000000       3.05000000
F        0.00000000       0.00000000      -2.00000000
F        0.00000000       0.00000000      -3.40000000
5
-498.3654374700
F        0.00000000       0.00000000       0.00000000
F        0.00000000       0.00000000       1.75000000
F        0.00000000       0.00000000       3.05000000
F        0.00000000       0.00000000      -2.10000000
F        0.00000000       0.00000000      -3.50000000
5
-498.3653209300
F        0.00000000       0.00000000       0.00000000
F        0.00000000       0.00000000       1.75000000
F        0.00000000       0.00000000       3.05000000
F        0.00000000       0.00000000      -2.20000000
F        0.00000000       0.00000000      -3.60000000
5
-498.3647620900
F        0.00000000       0.00000000       0.00000000
F        0.00000000       0.00000000       1.75000000
F        0.00000000       0.00000000       3.05000000
F        0.00000000       0.00000000      -2.30000000
F        0.00000000       0.00000000      -3.70000000
5
-498.3639775500
F        0.00000000       0.00000000       0.00000000
F        0.00000000       0.00000000       1.75000000
F        0.00000000       0.00000000       3.05000000
F        0.00000000       0.00000000      -2.40000000
F        0.00000000       0.00000000      -3.80000000
5
-498.3630987500
F        0.00000000       0.00000000       0.00000000
F        0.00000000       0.00000000       1.75000000
F        0.00000000       0.00000000       3.05000000
F        0.00000000       0.00000000      -2.50000000
F        0.00000000       0.00000000      -3.90000000
5
-498.3559668900
F        0.00000000       0.00000000       0.00000000
F        0.00000000       0.00000000       1.80000000
F        0.00000000       0.00000000       3.10000000
F        0.00000000       0.00000000      -1.70000000
F        0.00000000       0.00000000      -3.10000000
5
-498.3606295000
F        0.00000000       0.00000000       0.00000000
F        0.00000000       0.00000000       1.80000000
F        0.00000000       0.00000000       3.10000000
F        0.00000000       0.00000000      -1.75000000
F        0.00000000       0.00000000      -3.15000000
5
-498.3641055600
F        0.00000000       0.00000000       0.00000000
F        0.00000000       0.00000000       1.80000000
F        0.00000000       0.00000000       3.10000000
F        0.00000000       0.00000000      -1.80000000
F        0.00000000       0.00000000      -3.20000000
5
-498.3684499900
F        0.00000000       0.00000000       0.00000000
F        0.00000000       0.00000000       1.80000000
F        0.00000000       0.00000000       3.10000000
F        0.00000000       0.00000000      -1.90000000
F        0.00000000       0.00000000      -3.30000000
5
-498.3704713400
F        0.00000000       0.00000000       0.00000000
F        0.00000000       0.00000000       1.80000000
F        0.00000000       0.00000000       3.10000000
F        0.00000000       0.00000000      -2.00000000
F        0.00000000       0.00000000      -3.40000000
5
-498.3711101400
F        0.00000000       0.00000000       0.00000000
F        0.00000000       0.00000000       1.80000000
F        0.00000000       0.00000000       3.10000000
F        0.00000000       0.00000000      -2.10000000
F        0.00000000       0.00000000      -3.50000000
5
-498.3709535800
F        0.00000000       0.00000000       0.00000000
F        0.00000000       0.00000000       1.80000000
F        0.00000000       0.00000000       3.10000000
F        0.00000000       0.00000000      -2.20000000
F        0.00000000       0.00000000      -3.60000000
5
-498.3703618700
F        0.00000000       0.00000000       0.00000000
F        0.00000000       0.00000000       1.80000000
F        0.00000000       0.00000000       3.10000000
F        0.00000000       0.00000000      -2.30000000
F        0.00000000       0.00000000      -3.70000000
5
-498.3695506300
F        0.00000000       0.00000000       0.00000000
F        0.00000000       0.00000000       1.80000000
F        0.00000000       0.00000000       3.10000000
F        0.00000000       0.00000000      -2.40000000
F        0.00000000       0.00000000      -3.80000000
5
-498.3686495500
F        0.00000000       0.00000000       0.00000000
F        0.00000000       0.00000000       1.80000000
F        0.00000000       0.00000000       3.10000000
F        0.00000000       0.00000000      -2.50000000
F        0.00000000       0.00000000      -3.90000000
5
-498.3643959200
F        0.00000000       0.00000000       0.00000000
F        0.00000000       0.00000000       1.90000000
F        0.00000000       0.00000000       3.20000000
F        0.00000000       0.00000000      -1.70000000
F        0.00000000       0.00000000      -3.10000000
5
-498.3689872700
F        0.00000000       0.00000000       0.00000000
F        0.00000000       0.00000000       1.90000000
F        0.00000000       0.00000000       3.20000000
F        0.00000000       0.00000000      -1.75000000
F        0.00000000       0.00000000      -3.15000000
5
-498.3723968600
F        0.00000000       0.00000000       0.00000000
F        0.00000000       0.00000000       1.90000000
F        0.00000000       0.00000000       3.20000000
F        0.00000000       0.00000000      -1.80000000
F        0.00000000       0.00000000      -3.20000000
5
-498.3766237900
F        0.00000000       0.00000000       0.00000000
F        0.00000000       0.00000000       1.90000000
F        0.00000000       0.00000000       3.20000000
F        0.00000000       0.00000000      -1.90000000
F        0.00000000       0.00000000      -3.30000000
5
-498.3785474100
F        0.00000000       0.00000000       0.00000000
F        0.00000000       0.00000000       1.90000000
F        0.00000000       0.00000000       3.20000000
F        0.00000000       0.00000000      -2.00000000
F        0.00000000       0.00000000      -3.40000000
5
-498.3791048300
F        0.00000000       0.00000000       0.00000000
F        0.00000000       0.00000000       1.90000000
F        0.00000000       0.00000000       3.20000000
F        0.00000000       0.00000000      -2.10000000
F        0.00000000       0.00000000      -3.50000000
5
-498.3788820700
F        0.00000000       0.00000000       0.00000000
F        0.00000000       0.00000000       1.90000000
F        0.00000000       0.00000000       3.20000000
F        0.00000000       0.00000000      -2.20000000
F        0.00000000       0.00000000      -3.60000000
5
-498.3782363700
F        0.00000000       0.00000000       0.00000000
F        0.00000000       0.00000000       1.90000000
F        0.00000000       0.00000000       3.20000000
F        0.00000000       0.00000000      -2.30000000
F        0.00000000       0.00000000      -3.70000000
5
-498.3773808200
F        0.00000000       0.00000000       0.00000000
F        0.00000000       0.00000000       1.90000000
F        0.00000000       0.00000000       3.20000000
F        0.00000000       0.00000000      -2.40000000
F        0.00000000       0.00000000      -3.80000000
5
-498.3764430700
F        0.00000000       0.00000000       0.00000000
F        0.00000000       0.00000000       1.90000000
F        0.00000000       0.00000000       3.20000000
F        0.00000000       0.00000000      -2.50000000
F        0.00000000       0.00000000      -3.90000000
5
-498.3556488300
F        0.00000000       0.00000000       0.00000000
F        0.00000000       0.00000000       2.00000000
F        0.00000000       0.00000000       3.30000000
F        0.00000000       0.00000000      -1.60000000
F        0.00000000       0.00000000      -3.00000000
5
-498.3695646500
F        0.00000000       0.00000000       0.00000000
F        0.00000000       0.00000000       2.00000000
F        0.00000000       0.00000000       3.30000000
F        0.00000000       0.00000000      -1.70000000
F        0.00000000       0.00000000      -3.10000000
5
-498.3741020500
F        0.00000000       0.00000000       0.00000000
F        0.00000000       0.00000000       2.00000000
F        0.00000000       0.00000000       3.30000000
F        0.00000000       0.00000000      -1.75000000
F        0.00000000       0.00000000      -3.15000000
5
-498.3774611200
F        0.00000000       0.00000000       0.00000000
F        0.00000000       0.00000000       2.00000000
F        0.00000000       0.00000000       3.30000000
F        0.00000000       0.00000000      -1.80000000
F        0.00000000       0.00000000      -3.20000000
5
-498.3815984200
F        0.00000000       0.00000000       0.00000000
F        0.00000000       0.00000000       2.00000000
F        0.00000000       0.00000000       3.30000000
F        0.00000000       0.00000000      -1.90000000
F        0.00000000       0.00000000      -3.30000000
5
-498.3834470400
F        0.00000000       0.00000000       0.00000000
F        0.00000000       0.00000000       2.00000000
F        0.00000000       0.00000000       3.30000000
F        0.00000000       0.00000000      -2.00000000
F        0.00000000       0.00000000      -3.40000000
5
-498.3839430200
F        0.00000000       0.00000000       0.00000000
F        0.00000000       0.00000000       2.00000000
F        0.00000000       0.00000000       3.30000000
F        0.00000000       0.00000000      -2.10000000
F        0.00000000       0.00000000      -3.50000000
5
-498.3836696000
F        0.00000000       0.00000000       0.00000000
F        0.00000000       0.00000000       2.00000000
F        0.00000000       0.00000000       3.30000000
F        0.00000000       0.00000000      -2.20000000
F        0.00000000       0.00000000      -3.60000000
5
-498.3829823200
F        0.00000000       0.00000000       0.00000000
F        0.00000000       0.00000000       2.00000000
F        0.00000000       0.00000000       3.30000000
F        0.00000000       0.00000000      -2.30000000
F        0.00000000       0.00000000      -3.70000000
5
-498.3820925800
F        0.00000000       0.00000000       0.00000000
F        0.00000000       0.00000000       2.00000000
F        0.00000000       0.00000000       3.30000000
F        0.00000000       0.00000000      -2.40000000
F        0.00000000       0.00000000      -3.80000000
5
-498.3811263700
F        0.00000000       0.00000000       0.00000000
F        0.00000000       0.00000000       2.00000000
F        0.00000000       0.00000000       3.30000000
F        0.00000000       0.00000000      -2.50000000
F        0.00000000       0.00000000      -3.90000000
5
-498.3587867200
F        0.00000000       0.00000000       0.00000000
F        0.00000000       0.00000000       2.10000000
F        0.00000000       0.00000000       3.40000000
F        0.00000000       0.00000000      -1.60000000
F        0.00000000       0.00000000      -3.00000000
5
-498.3726127900
F        0.00000000       0.00000000       0.00000000
F        0.00000000       0.00000000       2.10000000
F        0.00000000       0.00000000       3.40000000
F        0.00000000       0.00000000      -1.70000000
F        0.00000000       0.00000000      -3.10000000
5
-498.3771089600
F        0.00000000       0.00000000       0.00000000
F        0.00000000       0.00000000       2.10000000
F        0.00000000       0.00000000       3.40000000
F        0.00000000       0.00000000      -1.75000000
F        0.00000000       0.00000000      -3.15000000
5
-498.3804291700
F        0.00000000       0.00000000       0.00000000
F        0.00000000       0.00000000       2.10000000
F        0.00000000       0.00000000       3.40000000
F        0.00000000       0.00000000      -1.80000000
F        0.00000000       0.00000000      -3.20000000
5
-498.3844970400
F        0.00000000       0.00000000       0.00000000
F        0.00000000       0.00000000       2.10000000
F        0.00000000       0.00000000       3.40000000
F        0.00000000       0.00000000      -1.90000000
F        0.00000000       0.00000000      -3.30000000
5
-498.3862875800
F        0.00000000       0.00000000       0.00000000
F        0.00000000       0.00000000       2.10000000
F        0.00000000       0.00000000       3.40000000
F        0.00000000       0.00000000      -2.00000000
F        0.00000000       0.00000000      -3.40000000
5
-498.3867356100
F        0.00000000       0.00000000       0.00000000
F        0.00000000       0.00000000       2.10000000
F        0.00000000       0.00000000       3.40000000
F        0.00000000       0.00000000      -2.10000000
F        0.00000000       0.00000000      -3.50000000
5
-498.3864229200
F        0.00000000       0.00000000       0.00000000
F        0.00000000       0.00000000       2.10000000
F        0.00000000       0.00000000       3.40000000
F        0.00000000       0.00000000      -2.20000000
F        0.00000000       0.00000000      -3.60000000
5
-498.3857035300
F        0.00000000       0.00000000       0.00000000
F        0.00000000       0.00000000       2.10000000
F        0.00000000       0.00000000       3.40000000
F        0.00000000       0.00000000      -2.30000000
F        0.00000000       0.00000000      -3.70000000
5
-498.3847867900
F        0.00000000       0.00000000       0.00000000
F        0.00000000       0.00000000       2.10000000
F        0.00000000       0.00000000       3.40000000
F        0.00000000       0.00000000      -2.40000000
F        0.00000000       0.00000000      -3.80000000
5
-498.3837981500
F        0.00000000       0.00000000       0.00000000
F        0.00000000       0.00000000       2.10000000
F        0.00000000       0.00000000       3.40000000
F        0.00000000       0.00000000      -2.50000000
F        0.00000000       0.00000000      -3.90000000
5
-498.3605444100
F        0.00000000       0.00000000       0.00000000
F        0.00000000       0.00000000       2.20000000
F        0.00000000       0.00000000       3.50000000
F        0.00000000       0.00000000      -1.60000000
F        0.00000000       0.00000000      -3.00000000
5
-498.3742994300
F        0.00000000       0.00000000       0.00000000
F        0.00000000       0.00000000       2.20000000
F        0.00000000       0.00000000       3.50000000
F        0.00000000       0.00000000      -1.70000000
F        0.00000000       0.00000000      -3.10000000
5
-498.3787626700
F        0.00000000       0.00000000       0.00000000
F        0.00000000       0.00000000       2.20000000
F        0.00000000       0.00000000       3.50000000
F        0.00000000       0.00000000      -1.75000000
F        0.00000000       0.00000000      -3.15000000
5
-498.3820520400
F        0.00000000       0.00000000       0.00000000
F        0.00000000       0.00000000       2.20000000
F        0.00000000       0.00000000       3.50000000
F        0.00000000       0.00000000      -1.80000000
F        0.00000000       0.00000000      -3.20000000
5
-498.3860649000
F        0.00000000       0.00000000       0.00000000
F        0.00000000       0.00000000       2.20000000
F        0.00000000       0.00000000       3.50000000
F        0.00000000       0.00000000      -1.90000000
F        0.00000000       0.00000000      -3.30000000
5
-498.3878093600
F        0.00000000       0.00000000       0.00000000
F        0.00000000       0.00000000       2.20000000
F        0.00000000       0.00000000       3.50000000
F        0.00000000       0.00000000      -2.00000000
F        0.00000000       0.00000000      -3.40000000
5
-498.3882193200
F        0.00000000       0.00000000       0.00000000
F        0.00000000       0.00000000       2.20000000
F        0.00000000       0.00000000       3.50000000
F        0.00000000       0.00000000      -2.10000000
F        0.00000000       0.00000000      -3.50000000
5
-498.3878749700
F        0.00000000       0.00000000       0.00000000
F        0.00000000       0.00000000       2.20000000
F        0.00000000       0.00000000       3.50000000
F        0.00000000       0.00000000      -2.20000000
F        0.00000000       0.00000000      -3.60000000
5
-498.3871299600
F        0.00000000       0.00000000       0.00000000
F        0.00000000       0.00000000       2.20000000
F        0.00000000       0.00000000       3.50000000
F        0.00000000       0.00000000      -2.30000000
F        0.00000000       0.00000000      -3.70000000
5
-498.3861915400
F        0.00000000       0.00000000       0.00000000
F        0.00000000       0.00000000       2.20000000
F        0.00000000       0.00000000       3.50000000
F        0.00000000       0.00000000      -2.40000000
F        0.00000000       0.00000000      -3.80000000
5
-498.3851849900
F        0.00000000       0.00000000       0.00000000
F        0.00000000       0.00000000       2.20000000
F        0.00000000       0.00000000       3.50000000
F        0.00000000       0.00000000      -2.50000000
F        0.00000000       0.00000000      -3.90000000
5
-498.3614246100
F        0.00000000       0.00000000       0.00000000
F        0.00000000       0.00000000       2.30000000
F        0.00000000       0.00000000       3.60000000
F        0.00000000       0.00000000      -1.60000000
F        0.00000000       0.00000000      -3.00000000
5
-498.3751217600
F        0.00000000       0.00000000       0.00000000
F        0.00000000       0.00000000       2.30000000
F        0.00000000       0.00000000       3.60000000
F        0.00000000       0.00000000      -1.70000000
F        0.00000000       0.00000000      -3.10000000
5
-498.3795580300
F        0.00000000       0.00000000       0.00000000
F        0.00000000       0.00000000       2.30000000
F        0.00000000       0.00000000       3.60000000
F        0.00000000       0.00000000      -1.75000000
F        0.00000000       0.00000000      -3.15000000
5
-498.3828222500
F        0.00000000       0.00000000       0.00000000
F        0.00000000       0.00000000       2.30000000
F        0.00000000       0.00000000       3.60000000
F        0.00000000       0.00000000      -1.80000000
F        0.00000000       0.00000000      -3.20000000
5
-498.3867904900
F        0.00000000       0.00000000       0.00000000
F        0.00000000       0.00000000       2.30000000
F        0.00000000       0.00000000       3.60000000
F        0.00000000       0.00000000      -1.90000000
F        0.00000000       0.00000000      -3.30000000
5
-498.3884972900
F        0.00000000       0.00000000       0.00000000
F        0.00000000       0.00000000       2.30000000
F        0.00000000       0.00000000       3.60000000
F        0.00000000       0.00000000      -2.00000000
F        0.00000000       0.00000000      -3.40000000
5
-498.3888760500
F        0.00000000       0.00000000       0.00000000
F        0.00000000       0.00000000       2.30000000
F        0.00000000       0.00000000       3.60000000
F        0.00000000       0.00000000      -2.10000000
F        0.00000000       0.00000000      -3.50000000
5
-498.3885062000
F        0.00000000       0.00000000       0.00000000
F        0.00000000       0.00000000       2.30000000
F        0.00000000       0.00000000       3.60000000
F        0.00000000       0.00000000      -2.20000000
F        0.00000000       0.00000000      -3.60000000
5
-498.3877388800
F        0.00000000       0.00000000       0.00000000
F        0.00000000       0.00000000       2.30000000
F        0.00000000       0.00000000       3.60000000
F        0.00000000       0.00000000      -2.30000000
F        0.00000000       0.00000000      -3.70000000
5
-498.3867826500
F        0.00000000       0.00000000       0.00000000
F        0.00000000       0.00000000       2.30000000
F        0.00000000       0.00000000       3.60000000
F        0.00000000       0.00000000      -2.40000000
F        0.00000000       0.00000000      -3.80000000
5
-498.3857610500
F        0.00000000       0.00000000       0.00000000
F        0.00000000       0.00000000       2.30000000
F        0.00000000       0.00000000       3.60000000
F        0.00000000       0.00000000      -2.50000000
F        0.00000000       0.00000000      -3.90000000
5
-498.3617538400
F        0.00000000       0.00000000       0.00000000
F        0.00000000       0.00000000       2.40000000
F        0.00000000       0.00000000       3.70000000
F        0.00000000       0.00000000      -1.60000000
F        0.00000000       0.00000000      -3.00000000
5
-498.3754022500
F        0.00000000       0.00000000       0.00000000
F        0.00000000       0.00000000       2.40000000
F        0.00000000       0.00000000       3.70000000
F        0.00000000       0.00000000      -1.70000000
F        0.00000000       0.00000000      -3.10000000
5
-498.3798163700
F        0.00000000       0.00000000       0.00000000
F        0.00000000       0.00000000       2.40000000
F        0.00000000       0.00000000       3.70000000
F        0.00000000       0.00000000      -1.75000000
F        0.00000000       0.00000000      -3.15000000
5
-498.3830597000
F        0.00000000       0.00000000       0.00000000
F        0.00000000       0.00000000       2.40000000
F        0.00000000       0.00000000       3.70000000
F        0.00000000       0.00000000      -1.80000000
F        0.00000000       0.00000000      -3.20000000
5
-498.3869903000
F        0.00000000       0.00000000       0.00000000
F        0.00000000       0.00000000       2.40000000
F        0.00000000       0.00000000       3.70000000
F        0.00000000       0.00000000      -1.90000000
F        0.00000000       0.00000000      -3.30000000
5
-498.3886655500
F        0.00000000       0.00000000       0.00000000
F        0.00000000       0.00000000       2.40000000
F        0.00000000       0.00000000       3.70000000
F        0.00000000       0.00000000      -2.00000000
F        0.00000000       0.00000000      -3.40000000
5
-498.3890178000
F        0.00000000       0.00000000       0.00000000
F        0.00000000       0.00000000       2.40000000
F        0.00000000       0.00000000       3.70000000
F        0.00000000       0.00000000      -2.10000000
F        0.00000000       0.00000000      -3.50000000
5
-498.3886264500
F        0.00000000       0.00000000       0.00000000
F        0.00000000       0.00000000       2.40000000
F        0.00000000       0.00000000       3.70000000
F        0.00000000       0.00000000      -2.20000000
F        0.00000000       0.00000000      -3.60000000
5
-498.3878409800
F        0.00000000       0.00000000       0.00000000
F        0.00000000       0.00000000       2.40000000
F        0.00000000       0.00000000       3.70000000
F        0.00000000       0.00000000      -2.30000000
F        0.00000000       0.00000000      -3.70000000
5
-498.3868692900
F        0.00000000       0.00000000       0.00000000
F        0.00000000       0.00000000       2.40000000
F        0.00000000       0.00000000       3.70000000
F        0.00000000       0.00000000      -2.40000000
F        0.00000000       0.00000000      -3.80000000
5
-498.3858348000
F        0.00000000       0.00000000       0.00000000
F        0.00000000       0.00000000       2.40000000
F        0.00000000       0.00000000       3.70000000
F        0.00000000       0.00000000      -2.50000000
F        0.00000000       0.00000000      -3.90000000
5
-498.3617452900
F        0.00000000       0.00000000       0.00000000
F        0.00000000       0.00000000       2.50000000
F        0.00000000       0.00000000       3.80000000
F        0.00000000       0.00000000      -1.60000000
F        0.00000000       0.00000000      -3.00000000
5
-498.3753522800
F        0.00000000       0.00000000       0.00000000
F        0.00000000       0.00000000       2.50000000
F        0.00000000       0.00000000       3.80000000
F        0.00000000       0.00000000      -1.70000000
F        0.00000000       0.00000000      -3.10000000
5
-498.3797477000
F        0.00000000       0.00000000       0.00000000
F        0.00000000       0.00000000       2.50000000
F        0.00000000       0.00000000       3.80000000
F        0.00000000       0.00000000      -1.75000000
F        0.00000000       0.00000000      -3.15000000
5
-498.3829728100
F        0.00000000       0.00000000       0.00000000
F        0.00000000       0.00000000       2.50000000
F        0.00000000       0.00000000       3.80000000
F        0.00000000       0.00000000      -1.80000000
F        0.00000000       0.00000000      -3.20000000
5
-498.3868719200
F        0.00000000       0.00000000       0.00000000
F        0.00000000       0.00000000       2.50000000
F        0.00000000       0.00000000       3.80000000
F        0.00000000       0.00000000      -1.90000000
F        0.00000000       0.00000000      -3.30000000
5
-498.3885199900
F        0.00000000       0.00000000       0.00000000
F        0.00000000       0.00000000       2.50000000
F        0.00000000       0.00000000       3.80000000
F        0.00000000       0.00000000      -2.00000000
F        0.00000000       0.00000000      -3.40000000
5
-498.3888493600
F        0.00000000       0.00000000       0.00000000
F        0.00000000       0.00000000       2.50000000
F        0.00000000       0.00000000       3.80000000
F        0.00000000       0.00000000      -2.10000000
F        0.00000000       0.00000000      -3.50000000
5
-498.3884384600
F        0.00000000       0.00000000       0.00000000
F        0.00000000       0.00000000       2.50000000
F        0.00000000       0.00000000       3.80000000
F        0.00000000       0.00000000      -2.20000000
F        0.00000000       0.00000000      -3.60000000
5
-498.3876376400
F        0.00000000       0.00000000       0.00000000
F        0.00000000       0.00000000       2.50000000
F        0.00000000       0.00000000       3.80000000
F        0.00000000       0.00000000      -2.30000000
F        0.00000000       0.00000000      -3.70000000
5
-498.3866526100
F        0.00000000       0.00000000       0.00000000
F        0.00000000       0.00000000       2.50000000
F        0.00000000       0.00000000       3.80000000
F        0.00000000       0.00000000      -2.40000000
F        0.00000000       0.00000000      -3.80000000
5
-498.3856066800
F        0.00000000       0.00000000       0.00000000
F        0.00000000       0.00000000       2.50000000
F        0.00000000       0.00000000       3.80000000
F        0.00000000       0.00000000      -2.50000000
F        0.00000000       0.00000000      -3.90000000
5
-498.3525957100
F        0.00000000       0.00000000       0.00000000
F        0.00000000       0.00000000       1.70000000
F        0.00000000       0.00000000       3.00000000
F        0.00000000       0.00000000      -1.70000000
F        0.00000000       0.00000000      -3.15000000
5
-498.3563029300
F        0.00000000       0.00000000       0.00000000
F        0.00000000       0.00000000       1.70000000
F        0.00000000       0.00000000       3.00000000
F        0.00000000       0.00000000      -1.75000000
F        0.00000000       0.00000000      -3.20000000
5
-498.3589071700
F        0.00000000       0.00000000       0.00000000
F        0.00000000       0.00000000       1.70000000
F        0.00000000       0.00000000       3.00000000
F        0.00000000       0.00000000      -1.80000000
F        0.00000000       0.00000000      -3.25000000
5
-498.3617376800
F        0.00000000       0.00000000       0.00000000
F        0.00000000       0.00000000       1.70000000
F        0.00000000       0.00000000       3.00000000
F        0.00000000       0.00000000      -1.90000000
F        0.00000000       0.00000000      -3.35000000
5
-498.3625221100
F        0.00000000       0.00000000       0.00000000
F        0.00000000       0.00000000       1.70000000
F        0.00000000       0.00000000       3.00000000
F        0.00000000       0.00000000      -2.00000000
F        0.00000000       0.00000000      -3.45000000
5
-498.3621677200
F        0.00000000       0.00000000       0.00000000
F        0.00000000       0.00000000       1.70000000
F        0.00000000       0.00000000       3.00000000
F        0.00000000       0.00000000      -2.10000000
F        0.00000000       0.00000000      -3.55000000
5
-498.3612248400
F        0.00000000       0.00000000       0.00000000
F        0.00000000       0.00000000       1.70000000
F        0.00000000       0.00000000       3.00000000
F        0.00000000       0.00000000      -2.20000000
F        0.00000000       0.00000000      -3.65000000
5
-498.3600185500
F        0.00000000       0.00000000       0.00000000
F        0.00000000       0.00000000       1.70000000
F        0.00000000       0.00000000       3.00000000
F        0.00000000       0.00000000      -2.30000000
F        0.00000000       0.00000000      -3.75000000
5
-498.3587302800
F        0.00000000       0.00000000       0.00000000
F        0.00000000       0.00000000       1.70000000
F        0.00000000       0.00000000       3.00000000
F        0.00000000       0.00000000      -2.40000000
F        0.00000000       0.00000000      -3.85000000
5
-498.3574610800
F        0.00000000       0.00000000       0.00000000
F        0.00000000       0.00000000       1.70000000
F        0.00000000       0.00000000       3.00000000
F        0.00000000       0.00000000      -2.50000000
F        0.00000000       0.00000000      -3.95000000
5
-498.3601361200
F        0.00000000       0.00000000       0.00000000
F        0.00000000       0.00000000       1.75000000
F        0.00000000       0.00000000       3.05000000
F        0.00000000       0.00000000      -1.70000000
F        0.00000000       0.00000000      -3.15000000
5
-498.3637878500
F        0.00000000       0.00000000       0.00000000
F        0.00000000       0.00000000       1.75000000
F        0.00000000       0.00000000       3.05000000
F        0.00000000       0.00000000      -1.75000000
F        0.00000000       0.00000000      -3.20000000
5
-498.3663405100
F        0.00000000       0.00000000       0.00000000
F        0.00000000       0.00000000       1.75000000
F        0.00000000       0.00000000       3.05000000
F        0.00000000       0.00000000      -1.80000000
F        0.00000000       0.00000000      -3.25000000
5
-498.3690786900
F        0.00000000       0.00000000       0.00000000
F        0.00000000       0.00000000       1.75000000
F        0.00000000       0.00000000       3.05000000
F        0.00000000       0.00000000      -1.90000000
F        0.00000000       0.00000000      -3.35000000
5
-498.3697850100
F        0.00000000       0.00000000       0.00000000
F        0.00000000       0.00000000       1.75000000
F        0.00000000       0.00000000       3.05000000
F        0.00000000       0.00000000      -2.00000000
F        0.00000000       0.00000000      -3.45000000
5
-498.3693643900
F        0.00000000       0.00000000       0.00000000
F        0.00000000       0.00000000       1.75000000
F        0.00000000       0.00000000       3.05000000
F        0.00000000       0.00000000      -2.10000000
F        0.00000000       0.00000000      -3.55000000
5
-498.3683664600
F        0.00000000       0.00000000       0.00000000
F        0.00000000       0.00000000       1.75000000
F        0.00000000       0.00000000       3.05000000
F        0.00000000       0.00000000      -2.20000000
F        0.00000000       0.00000000      -3.65000000
5
-498.3671147800
F        0.00000000       0.00000000       0.00000000
F        0.00000000       0.00000000       1.75000000
F        0.00000000       0.00000000       3.05000000
F        0.00000000       0.00000000      -2.30000000
F        0.00000000       0.00000000      -3.75000000
5
-498.3657893800
F        0.00000000       0.00000000       0.00000000
F        0.00000000       0.00000000       1.75000000
F        0.00000000       0.00000000       3.05000000
F        0.00000000       0.00000000      -2.40000000
F        0.00000000       0.00000000      -3.85000000
5
-498.3644893400
F        0.00000000       0.00000000       0.00000000
F        0.00000000       0.00000000       1.75000000
F        0.00000000       0.00000000       3.05000000
F        0.00000000       0.00000000      -2.50000000
F        0.00000000       0.00000000      -3.95000000
5
-498.3543956900
F        0.00000000       0.00000000       0.00000000
F        0.00000000       0.00000000       1.80000000
F        0.00000000       0.00000000       3.10000000
F        0.00000000       0.00000000      -1.60000000
F        0.00000000       0.00000000      -3.05000000
5
-498.3661580500
F        0.00000000       0.00000000       0.00000000
F        0.00000000       0.00000000       1.80000000
F        0.00000000       0.00000000       3.10000000
F        0.00000000       0.00000000      -1.70000000
F        0.00000000       0.00000000      -3.15000000
5
-498.3697624800
F        0.00000000       0.00000000       0.00000000
F        0.00000000       0.00000000       1.80000000
F        0.00000000       0.00000000       3.10000000
F        0.00000000       0.00000000      -1.75000000
F        0.00000000       0.00000000      -3.20000000
5
-498.3722713200
F        0.00000000       0.00000000       0.00000000
F        0.00000000       0.00000000       1.80000000
F        0.00000000       0.00000000       3.10000000
F        0.00000000       0.00000000      -1.80000000
F        0.00000000       0.00000000      -3.25000000
5
-498.3749297300
F        0.00000000       0.00000000       0.00000000
F        0.00000000       0.00000000       1.80000000
F        0.00000000       0.00000000       3.10000000
F        0.00000000       0.00000000      -1.90000000
F        0.00000000       0.00000000      -3.35000000
5
-498.3755671200
F        0.00000000       0.00000000       0.00000000
F        0.00000000       0.00000000       1.80000000
F        0.00000000       0.00000000       3.10000000
F        0.00000000       0.00000000      -2.00000000
F        0.00000000       0.00000000      -3.45000000
5
-498.3750875800
F        0.00000000       0.00000000       0.00000000
F        0.00000000       0.00000000       1.80000000
F        0.00000000       0.00000000       3.10000000
F        0.00000000       0.00000000      -2.10000000
F        0.00000000       0.00000000      -3.55000000
5
-498.3740409700
F        0.00000000       0.00000000       0.00000000
F        0.00000000       0.00000000       1.80000000
F        0.00000000       0.00000000       3.10000000
F        0.00000000       0.00000000      -2.20000000
F        0.00000000       0.00000000      -3.65000000
5
-498.3727491100
F        0.00000000       0.00000000       0.00000000
F        0.00000000       0.00000000       1.80000000
F        0.00000000       0.00000000       3.10000000
F        0.00000000       0.00000000      -2.30000000
F        0.00000000       0.00000000      -3.75000000
5
-498.3713908900
F        0.00000000       0.00000000       0.00000000
F        0.00000000       0.00000000       1.80000000
F        0.00000000       0.00000000       3.10000000
F        0.00000000       0.00000000      -2.40000000
F        0.00000000       0.00000000      -3.85000000
5
-498.3700636800
F        0.00000000       0.00000000       0.00000000
F        0.00000000       0.00000000       1.80000000
F        0.00000000       0.00000000       3.10000000
F        0.00000000       0.00000000      -2.50000000
F        0.00000000       0.00000000      -3.95000000
5
-498.3631227100
F        0.00000000       0.00000000       0.00000000
F        0.00000000       0.00000000       1.90000000
F        0.00000000       0.00000000       3.20000000
F        0.00000000       0.00000000      -1.60000000
F        0.00000000       0.00000000      -3.05000000
5
-498.3747239100
F        0.00000000       0.00000000       0.00000000
F        0.00000000       0.00000000       1.90000000
F        0.00000000       0.00000000       3.20000000
F        0.00000000       0.00000000      -1.70000000
F        0.00000000       0.00000000      -3.15000000
5
-498.3782533900
F        0.00000000       0.00000000       0.00000000
F        0.00000000       0.00000000       1.90000000
F        0.00000000       0.00000000       3.20000000
F        0.00000000       0.00000000      -1.75000000
F        0.00000000       0.00000000      -3.20000000
5
-498.3806907200
F        0.00000000       0.00000000       0.00000000
F        0.00000000       0.00000000       1.90000000
F        0.00000000       0.00000000       3.20000000
F        0.00000000       0.00000000      -1.80000000
F        0.00000000       0.00000000      -3.25000000
5
-498.3832199500
F        0.00000000       0.00000000       0.00000000
F        0.00000000       0.00000000       1.90000000
F        0.00000000       0.00000000       3.20000000
F        0.00000000       0.00000000      -1.90000000
F        0.00000000       0.00000000      -3.35000000
5
-498.3837450500
F        0.00000000       0.00000000       0.00000000
F        0.00000000       0.00000000       1.90000000
F        0.00000000       0.00000000       3.20000000
F        0.00000000       0.00000000      -2.00000000
F        0.00000000       0.00000000      -3.45000000
5
-498.3831692500
F        0.00000000       0.00000000       0.00000000
F        0.00000000       0.00000000       1.90000000
F        0.00000000       0.00000000       3.20000000
F        0.00000000       0.00000000      -2.10000000
F        0.00000000       0.00000000      -3.55000000
5
-498.3820433700
F        0.00000000       0.00000000       0.00000000
F        0.00000000       0.00000000       1.90000000
F        0.00000000       0.00000000       3.20000000
F        0.00000000       0.00000000      -2.20000000
F        0.00000000       0.00000000      -3.65000000
5
-498.3806847400
F        0.00000000       0.00000000       0.00000000
F        0.00000000       0.00000000       1.90000000
F        0.00000000       0.00000000       3.20000000
F        0.00000000       0.00000000      -2.30000000
F        0.00000000       0.00000000      -3.75000000
5
-498.3792716200
F        0.00000000       0.00000000       0.00000000
F        0.00000000       0.00000000       1.90000000
F        0.00000000       0.00000000       3.20000000
F        0.00000000       0.00000000      -2.40000000
F        0.00000000       0.00000000      -3.85000000
5
-498.3778984400
F        0.00000000       0.00000000       0.00000000
F        0.00000000       0.00000000       1.90000000
F        0.00000000       0.00000000       3.20000000
F        0.00000000       0.00000000      -2.50000000
F        0.00000000       0.00000000      -3.95000000
5
-498.3685158600
F        0.00000000       0.00000000       0.00000000
F        0.00000000       0.00000000       2.00000000
F        0.00000000       0.00000000       3.30000000
F        0.00000000       0.00000000      -1.60000000
F        0.00000000       0.00000000      -3.05000000
5
-498.3799991400
F        0.00000000       0.00000000       0.00000000
F        0.00000000       0.00000000       2.00000000
F        0.00000000       0.00000000       3.30000000
F        0.00000000       0.00000000      -1.70000000
F        0.00000000       0.00000000      -3.15000000
5
-498.3834732000
F        0.00000000       0.00000000       0.00000000
F        0.00000000       0.00000000       2.00000000
F        0.00000000       0.00000000       3.30000000
F        0.00000000       0.00000000      -1.75000000
F        0.00000000       0.00000000      -3.20000000
5
-498.3858575000
F        0.00000000       0.00000000       0.00000000
F        0.00000000       0.00000000       2.00000000
F        0.00000000       0.00000000       3.30000000
F        0.00000000       0.00000000      -1.80000000
F        0.00000000       0.00000000      -3.25000000
5
-498.3882888400
F        0.00000000       0.00000000       0.00000000
F        0.00000000       0.00000000       2.00000000
F        0.00000000       0.00000000       3.30000000
F        0.00000000       0.00000000      -1.90000000
F        0.00000000       0.00000000      -3.35000000
5
-498.3887284300
F        0.00000000       0.00000000       0.00000000
F        0.00000000       0.00000000       2.00000000
F        0.00000000       0.00000000       3.30000000
F        0.00000000       0.00000000      -2.00000000
F        0.00000000       0.00000000      -3.45000000
5
-498.3880802900
F        0.00000000       0.00000000       0.00000000
F        0.00000000       0.00000000       2.00000000
F        0.00000000       0.00000000       3.30000000
F        0.00000000       0.00000000      -2.10000000
F        0.00000000       0.00000000      -3.55000000
5
-498.3868918800
F        0.00000000       0.00000000       0.00000000
F        0.00000000       0.00000000       2.00000000
F        0.00000000       0.00000000       3.30000000
F        0.00000000       0.00000000      -2.20000000
F        0.00000000       0.00000000      -3.65000000
5
-498.3854816800
F        0.00000000       0.00000000       0.00000000
F        0.00000000       0.00000000       2.00000000
F        0.00000000       0.00000000       3.30000000
F        0.00000000       0.00000000      -2.30000000
F        0.00000000       0.00000000      -3.75000000
5
-498.3840252300
F        0.00000000       0.00000000       0.00000000
F        0.00000000       0.00000000       2.00000000
F        0.00000000       0.00000000       3.30000000
F        0.00000000       0.00000000      -2.40000000
F        0.00000000       0.00000000      -3.85000000
5
-498.3826166600
F        0.00000000       0.00000000       0.00000000
F        0.00000000       0.00000000       2.00000000
F        0.00000000       0.00000000       3.30000000
F        0.00000000       0.00000000      -2.50000000
F        0.00000000       0.00000000      -3.95000000
5
-498.3717389200
F        0.00000000       0.00000000       0.00000000
F        0.00000000       0.00000000       2.10000000
F        0.00000000       0.00000000       3.40000000
F        0.00000000       0.00000000      -1.60000000
F        0.00000000       0.00000000      -3.05000000
5
-498.3831330100
F        0.00000000       0.00000000       0.00000000
F        0.00000000       0.00000000       2.10000000
F        0.00000000       0.00000000       3.40000000
F        0.00000000       0.00000000      -1.70000000
F        0.00000000       0.00000000      -3.15000000
5
-498.3865646700
F        0.00000000       0.00000000       0.00000000
F        0.00000000       0.00000000       2.10000000
F        0.00000000       0.00000000       3.40000000
F        0.00000000       0.00000000      -1.75000000
F        0.00000000       0.00000000      -3.20000000
5
-498.3889082500
F        0.00000000       0.00000000       0.00000000
F        0.00000000       0.00000000       2.10000000
F        0.00000000       0.00000000       3.40000000
F        0.00000000       0.00000000      -1.80000000
F        0.00000000       0.00000000      -3.25000000
5
-498.3912643000
F        0.00000000       0.00000000       0.00000000
F        0.00000000       0.00000000       2.10000000
F        0.00000000       0.00000000       3.40000000
F        0.00000000       0.00000000      -1.90000000
F        0.00000000       0.00000000      -3.35000000
5
-498.3916379100
F        0.00000000       0.00000000       0.00000000
F        0.00000000       0.00000000       2.10000000
F        0.00000000       0.00000000       3.40000000
F        0.00000000       0.00000000      -2.00000000
F        0.00000000       0.00000000      -3.45000000
5
-498.3909326800
F        0.00000000       0.00000000       0.00000000
F        0.00000000       0.00000000       2.10000000
F        0.00000000       0.00000000       3.40000000
F        0.00000000       0.00000000      -2.10000000
F        0.00000000       0.00000000      -3.55000000
5
-498.3896961700
F        0.00000000       0.00000000       0.00000000
F        0.00000000       0.00000000       2.10000000
F        0.00000000       0.00000000       3.40000000
F        0.00000000       0.00000000      -2.20000000
F        0.00000000       0.00000000      -3.65000000
5
-498.3882457800
F        0.00000000       0.00000000       0.00000000
F        0.00000000       0.00000000       2.10000000
F        0.00000000       0.00000000       3.40000000
F        0.00000000       0.00000000      -2.30000000
F        0.00000000       0.00000000      -3.75000000
5
-498.3867552500
F        0.00000000       0.00000000       0.00000000
F        0.00000000       0.00000000       2.10000000
F        0.00000000       0.00000000       3.40000000
F        0.00000000       0.00000000      -2.40000000
F        0.00000000       0.00000000      -3.85000000
5
-498.3853184000
F        0.00000000       0.00000000       0.00000000
F        0.00000000       0.00000000       2.10000000
F        0.00000000       0.00000000       3.40000000
F        0.00000000       0.00000000      -2.50000000
F        0.00000000       0.00000000      -3.95000000
5
-498.3534280600
F        0.00000000       0.00000000       0.00000000
F        0.00000000       0.00000000       2.20000000
F        0.00000000       0.00000000       3.50000000
F        0.00000000       0.00000000      -1.50000000
F        0.00000000       0.00000000      -2.95000000
5
-498.3735660300
F        0.00000000       0.00000000       0.00000000
F        0.00000000       0.00000000       2.20000000
F        0.00000000       0.00000000       3.50000000
F        0.00000000       0.00000000      -1.60000000
F        0.00000000       0.00000000      -3.05000000
5
-498.3848899300
F        0.00000000       0.00000000       0.00000000
F        0.00000000       0.00000000       2.20000000
F        0.00000000       0.00000000       3.50000000
F        0.00000000       0.00000000      -1.70000000
F        0.00000000       0.00000000      -3.15000000
5
-498.3882882900
F        0.00000000       0.00000000       0.00000000
F        0.00000000       0.00000000       2.20000000
F        0.00000000       0.00000000       3.50000000
F        0.00000000       0.00000000      -1.75000000
F        0.00000000       0.00000000      -3.20000000
5
-498.3905998800
F        0.00000000       0.00000000       0.00000000
F        0.00000000       0.00000000       2.20000000
F        0.00000000       0.00000000       3.50000000
F        0.00000000       0.00000000      -1.80000000
F        0.00000000       0.00000000      -3.25000000
5
-498.3928965200
F        0.00000000       0.00000000       0.00000000
F        0.00000000       0.00000000       2.20000000
F        0.00000000       0.00000000       3.50000000
F        0.00000000       0.00000000      -1.90000000
F        0.00000000       0.00000000      -3.35000000
5
-498.3932180700
F        0.00000000       0.00000000       0.00000000
F        0.00000000       0.00000000       2.20000000
F        0.00000000       0.00000000       3.50000000
F        0.00000000       0.00000000      -2.00000000
F        0.00000000       0.00000000      -3.45000000
5
-498.3924677100
F        0.00000000       0.00000000       0.00000000
F        0.00000000       0.00000000       2.20000000
F        0.00000000       0.00000000       3.50000000
F        0.00000000       0.00000000      -2.10000000
F        0.00000000       0.00000000      -3.55000000
5
-498.3911924600
F        0.00000000       0.00000000       0.00000000
F        0.00000000       0.00000000       2.20000000
F        0.00000000       0.00000000       3.50000000
F        0.00000000       0.00000000      -2.20000000
F        0.00000000       0.00000000      -3.65000000
5
-498.3897090700
F        0.00000000       0.00000000       0.00000000
F        0.00000000       0.00000000       2.20000000
F        0.00000000       0.00000000       3.50000000
F        0.00000000       0.00000000      -2.30000000
F        0.00000000       0.00000000      -3.75000000
5
-498.3881908200
F        0.00000000       0.00000000       0.00000000
F        0.00000000       0.00000000       2.20000000
F        0.00000000       0.00000000       3.50000000
F        0.00000000       0.00000000      -2.40000000
F        0.00000000       0.00000000      -3.85000000
5
-498.3867299200
F        0.00000000       0.00000000       0.00000000
F        0.00000000       0.00000000       2.20000000
F        0.00000000       0.00000000       3.50000000
F        0.00000000       0.00000000      -2.50000000
F        0.00000000       0.00000000      -3.95000000
5
-498.3544275900
F        0.00000000       0.00000000       0.00000000
F        0.00000000       0.00000000       2.30000000
F        0.00000000       0.00000000       3.60000000
F        0.00000000       0.00000000      -1.50000000
F        0.00000000       0.00000000      -2.95000000
5
-498.3745047700
F        0.00000000       0.00000000       0.00000000
F        0.00000000       0.00000000       2.30000000
F        0.00000000       0.00000000       3.60000000
F        0.00000000       0.00000000      -1.60000000
F        0.00000000       0.00000000      -3.05000000
5
-498.3857718000
F        0.00000000       0.00000000       0.00000000
F        0.00000000       0.00000000       2.30000000
F        0.00000000       0.00000000       3.60000000
F        0.00000000       0.00000000      -1.70000000
F        0.00000000       0.00000000      -3.15000000
5
-498.3891430900
F        0.00000000       0.00000000       0.00000000
F        0.00000000       0.00000000       2.30000000
F        0.00000000       0.00000000       3.60000000
F        0.00000000       0.00000000      -1.75000000
F        0.00000000       0.00000000      -3.20000000
5
-498.3914287800
F        0.00000000       0.00000000       0.00000000
F        0.00000000       0.00000000       2.30000000
F        0.00000000       0.00000000       3.60000000
F        0.00000000       0.00000000      -1.80000000
F        0.00000000       0.00000000      -3.25000000
5
-498.3936773400
F        0.00000000       0.00000000       0.00000000
F        0.00000000       0.00000000       2.30000000
F        0.00000000       0.00000000       3.60000000
F        0.00000000       0.00000000      -1.90000000
F        0.00000000       0.00000000      -3.35000000
5
-498.3939560000
F        0.00000000       0.00000000       0.00000000
F        0.00000000       0.00000000       2.30000000
F        0.00000000       0.00000000       3.60000000
F        0.00000000       0.00000000      -2.00000000
F        0.00000000       0.00000000      -3.45000000
5
-498.3931686500
F        0.00000000       0.00000000       0.00000000
F        0.00000000       0.00000000       2.30000000
F        0.00000000       0.00000000       3.60000000
F        0.00000000       0.00000000      -2.10000000
F        0.00000000       0.00000000      -3.55000000
5
-498.3918617700
F        0.00000000       0.00000000       0.00000000
F        0.00000000       0.00000000       2.30000000
F        0.00000000       0.00000000       3.60000000
F        0.00000000       0.00000000      -2.20000000
F        0.00000000       0.00000000      -3.65000000
5
-498.3903511900
F        0.00000000       0.00000000       0.00000000
F        0.00000000       0.00000000       2.30000000
F        0.00000000       0.00000000       3.60000000
F        0.00000000       0.00000000      -2.30000000
F        0.00000000       0.00000000      -3.75000000
5
-498.3888092000
F        0.00000000       0.00000000       0.00000000
F        0.00000000       0.00000000       2.30000000
F        0.00000000       0.00000000       3.60000000
F        0.00000000       0.00000000      -2.40000000
F        0.00000000       0.00000000      -3.85000000
5
-498.3873292300
F        0.00000000       0.00000000       0.00000000
F        0.00000000       0.00000000       2.30000000
F        0.00000000       0.00000000       3.60000000
F        0.00000000       0.00000000      -2.50000000
F        0.00000000       0.00000000      -3.95000000
5
-498.3548586300
F        0.00000000       0.00000000       0.00000000
F        0.00000000       0.00000000       2.40000000
F        0.00000000       0.00000000       3.70000000
F        0.00000000       0.00000000      -1.50000000
F        0.00000000       0.00000000      -2.95000000
5
-498.3748849000
F        0.00000000       0.00000000       0.00000000
F        0.00000000       0.00000000       2.40000000
F        0.00000000       0.00000000       3.70000000
F        0.00000000       0.00000000      -1.60000000
F        0.00000000       0.00000000      -3.05000000
5
-498.3861046300
F        0.00000000       0.00000000       0.00000000
F        0.00000000       0.00000000       2.40000000
F        0.00000000       0.00000000       3.70000000
F        0.00000000       0.00000000      -1.70000000
F        0.00000000       0.00000000      -3.15000000
5
-498.3894534200
F        0.00000000       0.00000000       0.00000000
F        0.00000000       0.00000000       2.40000000
F        0.00000000       0.00000000       3.70000000
F        0.00000000       0.00000000      -1.75000000
F        0.00000000       0.00000000      -3.20000000
5
-498.3917176500
F        0.00000000       0.00000000       0.00000000
F        0.00000000       0.00000000       2.40000000
F        0.00000000       0.00000000       3.70000000
F        0.00000000       0.00000000      -1.80000000
F        0.00000000       0.00000000      -3.25000000
5
-498.3939261800
F        0.00000000       0.00000000       0.00000000
F        0.00000000       0.00000000       2.40000000
F        0.00000000       0.00000000       3.70000000
F        0.00000000       0.00000000      -1.90000000
F        0.00000000       0.00000000      -3.35000000
5
-498.3941690200
F        0.00000000       0.00000000       0.00000000
F        0.00000000       0.00000000       2.40000000
F        0.00000000       0.00000000       3.70000000
F        0.00000000       0.00000000      -2.00000000
F        0.00000000       0.00000000      -3.45000000
5
-498.3933501000
F        0.00000000       0.00000000       0.00000000
F        0.00000000       0.00000000       2.40000000
F        0.00000000       0.00000000       3.70000000
F        0.00000000       0.00000000      -2.10000000
F        0.00000000       0.00000000      -3.55000000
5
-498.3920159800
F        0.00000000       0.00000000       0.00000000
F        0.00000000       0.00000000       2.40000000
F        0.00000000       0.00000000       3.70000000
F        0.00000000       0.00000000      -2.20000000
F        0.00000000       0.00000000      -3.65000000
5
-498.3904817300
F        0.00000000       0.00000000       0.00000000
F        0.00000000       0.00000000       2.40000000
F        0.00000000       0.00000000       3.70000000
F        0.00000000       0.00000000      -2.30000000
F        0.00000000       0.00000000      -3.75000000
5
-498.3889197800
F        0.00000000       0.00000000       0.00000000
F        0.00000000       0.00000000       2.40000000
F        0.00000000       0.00000000       3.70000000
F        0.00000000       0.00000000      -2.40000000
F        0.00000000       0.00000000      -3.85000000
5
-498.3874229000
F        0.00000000       0.00000000       0.00000000
F        0.00000000       0.00000000       2.40000000
F        0.00000000       0.00000000       3.70000000
F        0.00000000       0.00000000      -2.50000000
F        0.00000000       0.00000000      -3.95000000
5
-498.3549395400
F        0.00000000       0.00000000       0.00000000
F        0.00000000       0.00000000       2.50000000
F        0.00000000       0.00000000       3.80000000
F        0.00000000       0.00000000      -1.50000000
F        0.00000000       0.00000000      -2.95000000
5
-498.3749216400
F        0.00000000       0.00000000       0.00000000
F        0.00000000       0.00000000       2.50000000
F        0.00000000       0.00000000       3.80000000
F        0.00000000       0.00000000      -1.60000000
F        0.00000000       0.00000000      -3.05000000
5
-498.3861010000
F        0.00000000       0.00000000       0.00000000
F        0.00000000       0.00000000       2.50000000
F        0.00000000       0.00000000       3.80000000
F        0.00000000       0.00000000      -1.70000000
F        0.00000000       0.00000000      -3.15000000
5
-498.3894307600
F        0.00000000       0.00000000       0.00000000
F        0.00000000       0.00000000       2.50000000
F        0.00000000       0.00000000       3.80000000
F        0.00000000       0.00000000      -1.75000000
F        0.00000000       0.00000000      -3.20000000
5
-498.3916768700
F        0.00000000       0.00000000       0.00000000
F        0.00000000       0.00000000       2.50000000
F        0.00000000       0.00000000       3.80000000
F        0.00000000       0.00000000      -1.80000000
F        0.00000000       0.00000000      -3.25000000
5
-498.3938511900
F        0.00000000       0.00000000       0.00000000
F        0.00000000       0.00000000       2.50000000
F        0.00000000       0.00000000       3.80000000
F        0.00000000       0.00000000      -1.90000000
F        0.00000000       0.00000000      -3.35000000
5
-498.3940632200
F        0.00000000       0.00000000       0.00000000
F        0.00000000       0.00000000       2.50000000
F        0.00000000       0.00000000       3.80000000
F        0.00000000       0.00000000      -2.00000000
F        0.00000000       0.00000000      -3.45000000
5
-498.3932170900
F        0.00000000       0.00000000       0.00000000
F        0.00000000       0.00000000       2.50000000
F        0.00000000       0.00000000       3.80000000
F        0.00000000       0.00000000      -2.10000000
F        0.00000000       0.00000000      -3.55000000
5
-498.3918591200
F        0.00000000       0.00000000       0.00000000
F        0.00000000       0.00000000       2.50000000
F        0.00000000       0.00000000       3.80000000
F        0.00000000       0.00000000      -2.20000000
F        0.00000000       0.00000000      -3.65000000
5
-498.3903043200
F        0.00000000       0.00000000       0.00000000
F        0.00000000       0.00000000       2.50000000
F        0.00000000       0.00000000       3.80000000
F        0.00000000       0.00000000      -2.30000000
F        0.00000000       0.00000000      -3.75000000
5
-498.3887248100
F        0.00000000       0.00000000       0.00000000
F        0.00000000       0.00000000       2.50000000
F        0.00000000       0.00000000       3.80000000
F        0.00000000       0.00000000      -2.40000000
F        0.00000000       0.00000000      -3.85000000
5
-498.3872129400
F        0.00000000       0.00000000       0.00000000
F        0.00000000       0.00000000       2.50000000
F        0.00000000       0.00000000       3.80000000
F        0.00000000       0.00000000      -2.50000000
F        0.00000000       0.00000000      -3.95000000
5
-498.3600738900
F        0.00000000       0.00000000       0.00000000
F        0.00000000       0.00000000       1.70000000
F        0.00000000       0.00000000       3.00000000
F        0.00000000       0.00000000      -1.70000000
F        0.00000000       0.00000000      -3.20000000
5
-498.3628960700
F        0.00000000       0.00000000       0.00000000
F        0.00000000       0.00000000       1.70000000
F        0.00000000       0.00000000       3.00000000
F        0.00000000       0.00000000      -1.75000000
F        0.00000000       0.00000000      -3.25000000
5
-498.3646805700
F        0.00000000       0.00000000       0.00000000
F        0.00000000       0.00000000       1.70000000
F        0.00000000       0.00000000       3.00000000
F        0.00000000       0.00000000      -1.80000000
F        0.00000000       0.00000000      -3.30000000
5
-498.3660467100
F        0.00000000       0.00000000       0.00000000
F        0.00000000       0.00000000       1.70000000
F        0.00000000       0.00000000       3.00000000
F        0.00000000       0.00000000      -1.90000000
F        0.00000000       0.00000000      -3.40000000
5
-498.3655789600
F        0.00000000       0.00000000       0.00000000
F        0.00000000       0.00000000       1.70000000
F        0.00000000       0.00000000       3.00000000
F        0.00000000       0.00000000      -2.00000000
F        0.00000000       0.00000000      -3.50000000
5
-498.3641675900
F        0.00000000       0.00000000       0.00000000
F        0.00000000       0.00000000       1.70000000
F        0.00000000       0.00000000       3.00000000
F        0.00000000       0.00000000      -2.10000000
F        0.00000000       0.00000000      -3.60000000
5
-498.3623505300
F        0.00000000       0.00000000       0.00000000
F        0.00000000       0.00000000       1.70000000
F        0.00000000       0.00000000       3.00000000
F        0.00000000       0.00000000      -2.20000000
F        0.00000000       0.00000000      -3.70000000
5
-498.3604327900
F        0.00000000       0.00000000       0.00000000
F        0.00000000       0.00000000       1.70000000
F        0.00000000       0.00000000       3.00000000
F        0.00000000       0.00000000      -2.30000000
F        0.00000000       0.00000000      -3.80000000
5
-498.3585741400
F        0.00000000       0.00000000       0.00000000
F        0.00000000       0.00000000       1.70000000
F        0.00000000       0.00000000       3.00000000
F        0.00000000       0.00000000      -2.40000000
F        0.00000000       0.00000000      -3.90000000
5
-498.3568494700
F        0.00000000       0.00000000       0.00000000
F        0.00000000       0.00000000       1.70000000
F        0.00000000       0.00000000       3.00000000
F        0.00000000       0.00000000      -2.50000000
F        0.00000000       0.00000000      -4.00000000
5
-498.3578316400
F        0.00000000       0.00000000       0.00000000
F        0.00000000       0.00000000       1.75000000
F        0.00000000       0.00000000       3.05000000
F        0.00000000       0.00000000      -1.60000000
F        0.00000000       0.00000000      -3.10000000
5
-498.3676861300
F        0.00000000       0.00000000       0.00000000
F        0.00000000       0.00000000       1.75000000
F        0.00000000       0.00000000       3.05000000
F        0.00000000       0.00000000      -1.70000000
F        0.00000000       0.00000000      -3.20000000
5
-498.3704516300
F        0.00000000       0.00000000       0.00000000
F        0.00000000       0.00000000       1.75000000
F        0.00000000       0.00000000       3.05000000
F        0.00000000       0.00000000      -1.75000000
F        0.00000000       0.00000000      -3.25000000
5
-498.3721840100
F        0.00000000       0.00000000       0.00000000
F        0.00000000       0.00000000       1.75000000
F        0.00000000       0.00000000       3.05000000
F        0.00000000       0.00000000      -1.80000000
F        0.00000000       0.00000000      -3.30000000
5
-498.3734537000
F        0.00000000       0.00000000       0.00000000
F        0.00000000       0.00000000       1.75000000
F        0.00000000       0.00000000       3.05000000
F        0.00000000       0.00000000      -1.90000000
F        0.00000000       0.00000000      -3.40000000
5
-498.3728996300
F        0.00000000       0.00000000       0.00000000
F        0.00000000       0.00000000       1.75000000
F        0.00000000       0.00000000       3.05000000
F        0.00000000       0.00000000      -2.00000000
F        0.00000000       0.00000000      -3.50000000
5
-498.3714153900
F        0.00000000       0.00000000       0.00000000
F        0.00000000       0.00000000       1.75000000
F        0.00000000       0.00000000       3.05000000
F        0.00000000       0.00000000      -2.10000000
F        0.00000000       0.00000000      -3.60000000
5
-498.3695365600
F        0.00000000       0.00000000       0.00000000
F        0.00000000       0.00000000       1.75000000
F        0.00000000       0.00000000       3.05000000
F        0.00000000       0.00000000      -2.20000000
F        0.00000000       0.00000000      -3.70000000
5
-498.3675675000
F        0.00000000       0.00000000       0.00000000
F        0.00000000       0.00000000       1.75000000
F        0.00000000       0.00000000       3.05000000
F        0.00000000       0.00000000      -2.30000000
F        0.00000000       0.00000000      -3.80000000
5
-498.3656644200
F        0.00000000       0.00000000       0.00000000
F        0.00000000       0.00000000       1.75000000
F        0.00000000       0.00000000       3.05000000
F        0.00000000       0.00000000      -2.40000000
F        0.00000000       0.00000000      -3.90000000
5
-498.3639048300
F        0.00000000       0.00000000       0.00000000
F        0.00000000       0.00000000       1.75000000
F        0.00000000       0.00000000       3.05000000
F        0.00000000       0.00000000      -2.50000000
F        0.00000000       0.00000000      -4.00000000
5
-498.3640219800
F        0.00000000       0.00000000       0.00000000
F        0.00000000       0.00000000       1.80000000
F        0.00000000       0.00000000       3.10000000
F        0.00000000       0.00000000      -1.60000000
F        0.00000000       0.00000000      -3.10000000
5
-498.3737720100
F        0.00000000       0.00000000       0.00000000
F        0.00000000       0.00000000       1.80000000
F        0.00000000       0.00000000       3.10000000
F        0.00000000       0.00000000      -1.70000000
F        0.00000000       0.00000000      -3.20000000
5
-498.3764906800
F        0.00000000       0.00000000       0.00000000
F        0.00000000       0.00000000       1.80000000
F        0.00000000       0.00000000       3.10000000
F        0.00000000       0.00000000      -1.75000000
F        0.00000000       0.00000000      -3.25000000
5
-498.3781778400
F        0.00000000       0.00000000       0.00000000
F        0.00000000       0.00000000       1.80000000
F        0.00000000       0.00000000       3.10000000
F        0.00000000       0.00000000      -1.80000000
F        0.00000000       0.00000000      -3.30000000
5
-498.3793641200
F        0.00000000       0.00000000       0.00000000
F        0.00000000       0.00000000       1.80000000
F        0.00000000       0.00000000       3.10000000
F        0.00000000       0.00000000      -1.90000000
F        0.00000000       0.00000000      -3.40000000
5
-498.3787360500
F        0.00000000       0.00000000       0.00000000
F        0.00000000       0.00000000       1.80000000
F        0.00000000       0.00000000       3.10000000
F        0.00000000       0.00000000      -2.00000000
F        0.00000000       0.00000000      -3.50000000
5
-498.3771873700
F        0.00000000       0.00000000       0.00000000
F        0.00000000       0.00000000       1.80000000
F        0.00000000       0.00000000       3.10000000
F        0.00000000       0.00000000      -2.10000000
F        0.00000000       0.00000000      -3.60000000
5
-498.3752534100
F        0.00000000       0.00000000       0.00000000
F        0.00000000       0.00000000       1.80000000
F        0.00000000       0.00000000       3.10000000
F        0.00000000       0.00000000      -2.20000000
F        0.00000000       0.00000000      -3.70000000
5
-498.3732375300
F        0.00000000       0.00000000       0.00000000
F        0.00000000       0.00000000       1.80000000
F        0.00000000       0.00000000       3.10000000
F        0.00000000       0.00000000      -2.30000000
F        0.00000000       0.00000000      -3.80000000
5
-498.3712957200
F        0.00000000       0.00000000       0.00000000
F        0.00000000       0.00000000       1.80000000
F        0.00000000       0.00000000       3.10000000
F        0.00000000       0.00000000      -2.40000000
F        0.00000000       0.00000000      -3.90000000
5
-498.3695037500
F        0.00000000       0.00000000       0.00000000
F        0.00000000       0.00000000       1.80000000
F        0.00000000       0.00000000       3.10000000
F        0.00000000       0.00000000      -2.50000000
F        0.00000000       0.00000000      -4.00000000
5
-498.3549025800
F        0.00000000       0.00000000       0.00000000
F        0.00000000       0.00000000       1.90000000
F        0.00000000       0.00000000       3.20000000
F        0.00000000       0.00000000      -1.50000000
F        0.00000000       0.00000000      -3.00000000
5
-498.3728561700
F        0.00000000       0.00000000       0.00000000
F        0.00000000       0.00000000       1.90000000
F        0.00000000       0.00000000       3.20000000
F        0.00000000       0.00000000      -1.60000000
F        0.00000000       0.00000000      -3.10000000
5
-498.3824474800
F        0.00000000       0.00000000       0.00000000
F        0.00000000       0.00000000       1.90000000
F        0.00000000       0.00000000       3.20000000
F        0.00000000       0.00000000      -1.70000000
F        0.00000000       0.00000000      -3.20000000
5
-498.3850910800
F        0.00000000       0.00000000       0.00000000
F        0.00000000       0.00000000       1.90000000
F        0.00000000       0.00000000       3.20000000
F        0.00000000       0.00000000      -1.75000000
F        0.00000000       0.00000000      -3.25000000
5
-498.3867065700
F        0.00000000       0.00000000       0.00000000
F        0.00000000       0.00000000       1.90000000
F        0.00000000       0.00000000       3.20000000
F        0.00000000       0.00000000      -1.80000000
F        0.00000000       0.00000000      -3.30000000
5
-498.3877589700
F        0.00000000       0.00000000       0.00000000
F        0.00000000       0.00000000       1.90000000
F        0.00000000       0.00000000       3.20000000
F        0.00000000       0.00000000      -1.90000000
F        0.00000000       0.00000000      -3.40000000
5
-498.3870118300
F        0.00000000       0.00000000       0.00000000
F        0.00000000       0.00000000       1.90000000
F        0.00000000       0.00000000       3.20000000
F        0.00000000       0.00000000      -2.00000000
F        0.00000000       0.00000000      -3.50000000
5
-498.3853568800
F        0.00000000       0.00000000       0.00000000
F        0.00000000       0.00000000       1.90000000
F        0.00000000       0.00000000       3.20000000
F        0.00000000       0.00000000      -2.10000000
F        0.00000000       0.00000000      -3.60000000
5
-498.3833312100
F        0.00000000       0.00000000       0.00000000
F        0.00000000       0.00000000       1.90000000
F        0.00000000       0.00000000       3.20000000
F        0.00000000       0.00000000      -2.20000000
F        0.00000000       0.00000000      -3.70000000
5
-498.3812373900
F        0.00000000       0.00000000       0.00000000
F        0.00000000       0.00000000       1.90000000
F        0.00000000       0.00000000       3.20000000
F        0.00000000       0.00000000      -2.30000000
F        0.00000000       0.00000000      -3.80000000
5
-498.3792308200
F        0.00000000       0.00000000       0.00000000
F        0.00000000       0.00000000       1.90000000
F        0.00000000       0.00000000       3.20000000
F        0.00000000       0.00000000      -2.40000000
F        0.00000000       0.00000000      -3.90000000
5
-498.3773837400
F        0.00000000       0.00000000       0.00000000
F        0.00000000       0.00000000       1.90000000
F        0.00000000       0.00000000       3.20000000
F        0.00000000       0.00000000      -2.50000000
F        0.00000000       0.00000000      -4.00000000
5
-498.3605046300
F        0.00000000       0.00000000       0.00000000
F        0.00000000       0.00000000       2.00000000
F        0.00000000       0.00000000       3.30000000
F        0.00000000       0.00000000      -1.50000000
F        0.00000000       0.00000000      -3.00000000
5
-498.3783335300
F        0.00000000       0.00000000       0.00000000
F        0.00000000       0.00000000       2.00000000
F        0.00000000       0.00000000       3.30000000
F        0.00000000       0.00000000      -1.60000000
F        0.00000000       0.00000000      -3.10000000
5
-498.3878102100
F        0.00000000       0.00000000       0.00000000
F        0.00000000       0.00000000       2.00000000
F        0.00000000       0.00000000       3.30000000
F        0.00000000       0.00000000      -1.70000000
F        0.00000000       0.00000000      -3.20000000
5
-498.3903993500
F        0.00000000       0.00000000       0.00000000
F        0.00000000       0.00000000       2.00000000
F        0.00000000       0.00000000       3.30000000
F        0.00000000       0.00000000      -1.75000000
F        0.00000000       0.00000000      -3.25000000
5
-498.3919617800
F        0.00000000       0.00000000       0.00000000
F        0.00000000       0.00000000       2.00000000
F        0.00000000       0.00000000       3.30000000
F        0.00000000       0.00000000      -1.80000000
F        0.00000000       0.00000000      -3.30000000
5
-498.3929138000
F        0.00000000       0.00000000       0.00000000
F        0.00000000       0.00000000       2.00000000
F        0.00000000       0.00000000       3.30000000
F        0.00000000       0.00000000      -1.90000000
F        0.00000000       0.00000000      -3.40000000
5
-498.3920757800
F        0.00000000       0.00000000       0.00000000
F        0.00000000       0.00000000       2.00000000
F        0.00000000       0.00000000       3.30000000
F        0.00000000       0.00000000      -2.00000000
F        0.00000000       0.00000000      -3.50000000
5
-498.3903409900
F        0.00000000       0.00000000       0.00000000
F        0.00000000       0.00000000       2.00000000
F        0.00000000       0.00000000       3.30000000
F        0.00000000       0.00000000      -2.10000000
F        0.00000000       0.00000000      -3.60000000
5
-498.3882448400
F        0.00000000       0.00000000       0.00000000
F        0.00000000       0.00000000       2.00000000
F        0.00000000       0.00000000       3.30000000
F        0.00000000       0.00000000      -2.20000000
F        0.00000000       0.00000000      -3.70000000
5
-498.3860902800
F        0.00000000       0.00000000       0.00000000
F        0.00000000       0.00000000       2.00000000
F        0.00000000       0.00000000       3.30000000
F        0.00000000       0.00000000      -2.30000000
F        0.00000000       0.00000000      -3.80000000
5
-498.3840317800
F        0.00000000       0.00000000       0.00000000
F        0.00000000       0.00000000       2.00000000
F        0.00000000       0.00000000       3.30000000
F        0.00000000       0.00000000      -2.40000000
F        0.00000000       0.00000000      -3.90000000
5
-498.3821408800
F        0.00000000       0.00000000       0.00000000
F        0.00000000       0.00000000       2.00000000
F        0.00000000       0.00000000       3.30000000
F        0.00000000       0.00000000      -2.50000000
F        0.00000000       0.00000000      -4.00000000
5
-498.3638871800
F        0.00000000       0.00000000       0.00000000
F        0.00000000       0.00000000       2.10000000
F        0.00000000       0.00000000       3.40000000
F        0.00000000       0.00000000      -1.50000000
F        0.00000000       0.00000000      -3.00000000
5
-498.3816245500
F        0.00000000       0.00000000       0.00000000
F        0.00000000       0.00000000       2.10000000
F        0.00000000       0.00000000       3.40000000
F        0.00000000       0.00000000      -1.60000000
F        0.00000000       0.00000000      -3.10000000
5
-498.3910149900
F        0.00000000       0.00000000       0.00000000
F        0.00000000       0.00000000       2.10000000
F        0.00000000       0.00000000       3.40000000
F        0.00000000       0.00000000      -1.70000000
F        0.00000000       0.00000000      -3.20000000
5
-498.3935633400
F        0.00000000       0.00000000       0.00000000
F        0.00000000       0.00000000       2.10000000
F        0.00000000       0.00000000       3.40000000
F        0.00000000       0.00000000      -1.75000000
F        0.00000000       0.00000000      -3.25000000
5
-498.3950857100
F        0.00000000       0.00000000       0.00000000
F        0.00000000       0.00000000       2.10000000
F        0.00000000       0.00000000       3.40000000
F        0.00000000       0.00000000      -1.80000000
F        0.00000000       0.00000000      -3.30000000
5
-498.3959616900
F        0.00000000       0.00000000       0.00000000
F        0.00000000       0.00000000       2.10000000
F        0.00000000       0.00000000       3.40000000
F        0.00000000       0.00000000      -1.90000000
F        0.00000000       0.00000000      -3.40000000
5
-498.3950542900
F        0.00000000       0.00000000       0.00000000
F        0.00000000       0.00000000       2.10000000
F        0.00000000       0.00000000       3.40000000
F        0.00000000       0.00000000      -2.00000000
F        0.00000000       0.00000000      -3.50000000
5
-498.3932563000
F        0.00000000       0.00000000       0.00000000
F        0.00000000       0.00000000       2.10000000
F        0.00000000       0.00000000       3.40000000
F        0.00000000       0.00000000      -2.10000000
F        0.00000000       0.00000000      -3.60000000
5
-498.3911049300
F        0.00000000       0.00000000       0.00000000
F        0.00000000       0.00000000       2.10000000
F        0.00000000       0.00000000       3.40000000
F        0.00000000       0.00000000      -2.20000000
F        0.00000000       0.00000000      -3.70000000
5
-498.3889027200
F        0.00000000       0.00000000       0.00000000
F        0.00000000       0.00000000       2.10000000
F        0.00000000       0.00000000       3.40000000
F        0.00000000       0.00000000      -2.30000000
F        0.00000000       0.00000000      -3.80000000
5
-498.3868030600
F        0.00000000       0.00000000       0.00000000
F        0.00000000       0.00000000       2.10000000
F        0.00000000       0.00000000       3.40000000
F        0.00000000       0.00000000      -2.40000000
F        0.00000000       0.00000000      -3.90000000
5
-498.3848771600
F        0.00000000       0.00000000       0.00000000
F        0.00000000       0.00000000       2.10000000
F        0.00000000       0.00000000       3.40000000
F        0.00000000       0.00000000      -2.50000000
F        0.00000000       0.00000000      -4.00000000
5
-498.3658420900
F        0.00000000       0.00000000       0.00000000
F        0.00000000       0.00000000       2.20000000
F        0.00000000       0.00000000       3.50000000
F        0.00000000       0.00000000      -1.50000000
F        0.00000000       0.00000000      -3.00000000
5
-498.3835083400
F        0.00000000       0.00000000       0.00000000
F        0.00000000       0.00000000       2.20000000
F        0.00000000       0.00000000       3.50000000
F        0.00000000       0.00000000      -1.60000000
F        0.00000000       0.00000000      -3.10000000
5
-498.3928320400
F        0.00000000       0.00000000       0.00000000
F        0.00000000       0.00000000       2.20000000
F        0.00000000       0.00000000       3.50000000
F        0.00000000       0.00000000      -1.70000000
F        0.00000000       0.00000000      -3.20000000
5
-498.3953481800
F        0.00000000       0.00000000       0.00000000
F        0.00000000       0.00000000       2.20000000
F        0.00000000       0.00000000       3.50000000
F        0.00000000       0.00000000      -1.75000000
F        0.00000000       0.00000000      -3.25000000
5
-498.3968392700
F        0.00000000       0.00000000       0.00000000
F        0.00000000       0.00000000       2.20000000
F        0.00000000       0.00000000       3.50000000
F        0.00000000       0.00000000      -1.80000000
F        0.00000000       0.00000000      -3.30000000
5
-498.3976557600
F        0.00000000       0.00000000       0.00000000
F        0.00000000       0.00000000       2.20000000
F        0.00000000       0.00000000       3.50000000
F        0.00000000       0.00000000      -1.90000000
F        0.00000000       0.00000000      -3.40000000
5
-498.3966931700
F        0.00000000       0.00000000       0.00000000
F        0.00000000       0.00000000       2.20000000
F        0.00000000       0.00000000       3.50000000
F        0.00000000       0.00000000      -2.00000000
F        0.00000000       0.00000000      -3.50000000
5
-498.3948457300
F        0.00000000       0.00000000       0.00000000
F        0.00000000       0.00000000       2.20000000
F        0.00000000       0.00000000       3.50000000
F        0.00000000       0.00000000      -2.10000000
F        0.00000000       0.00000000      -3.60000000
5
-498.3926504300
F        0.00000000       0.00000000       0.00000000
F        0.00000000       0.00000000       2.20000000
F        0.00000000       0.00000000       3.50000000
F        0.00000000       0.00000000      -2.20000000
F        0.00000000       0.00000000      -3.70000000
5
-498.3904086400
F        0.00000000       0.00000000       0.00000000
F        0.00000000       0.00000000       2.20000000
F        0.00000000       0.00000000       3.50000000
F        0.00000000       0.00000000      -2.30000000
F        0.00000000       0.00000000      -3.80000000
5
-498.3882749300
F        0.00000000       0.00000000       0.00000000
F        0.00000000       0.00000000       2.20000000
F        0.00000000       0.00000000       3.50000000
F        0.00000000       0.00000000      -2.40000000
F        0.00000000       0.00000000      -3.90000000
5
-498.3863199700
F        0.00000000       0.00000000       0.00000000
F        0.00000000       0.00000000       2.20000000
F        0.00000000       0.00000000       3.50000000
F        0.00000000       0.00000000      -2.50000000
F        0.00000000       0.00000000      -4.00000000
5
-498.3668869900
F        0.00000000       0.00000000       0.00000000
F        0.00000000       0.00000000       2.30000000
F        0.00000000       0.00000000       3.60000000
F        0.00000000       0.00000000      -1.50000000
F        0.00000000       0.00000000      -3.00000000
5
-498.3844959600
F        0.00000000       0.00000000       0.00000000
F        0.00000000       0.00000000       2.30000000
F        0.00000000       0.00000000       3.60000000
F        0.00000000       0.00000000      -1.60000000
F        0.00000000       0.00000000      -3.10000000
5
-498.3937658900
F        0.00000000       0.00000000       0.00000000
F        0.00000000       0.00000000       2.30000000
F        0.00000000       0.00000000       3.60000000
F        0.00000000       0.00000000      -1.70000000
F        0.00000000       0.00000000      -3.20000000
5
-498.3962561700
F        0.00000000       0.00000000       0.00000000
F        0.00000000       0.00000000       2.30000000
F        0.00000000       0.00000000       3.60000000
F        0.00000000       0.00000000      -1.75000000
F        0.00000000       0.00000000      -3.25000000
5
-498.3977219900
F        0.00000000       0.00000000       0.00000000
F        0.00000000       0.00000000       2.30000000
F        0.00000000       0.00000000       3.60000000
F        0.00000000       0.00000000      -1.80000000
F        0.00000000       0.00000000      -3.30000000
5
-498.3984903800
F        0.00000000       0.00000000       0.00000000
F        0.00000000       0.00000000       2.30000000
F        0.00000000       0.00000000       3.60000000
F        0.00000000       0.00000000      -1.90000000
F        0.00000000       0.00000000      -3.40000000
5
-498.3974833400
F        0.00000000       0.00000000       0.00000000
F        0.00000000       0.00000000       2.30000000
F        0.00000000       0.00000000       3.60000000
F        0.00000000       0.00000000      -2.00000000
F        0.00000000       0.00000000      -3.50000000
5
-498.3955952100
F        0.00000000       0.00000000       0.00000000
F        0.00000000       0.00000000       2.30000000
F        0.00000000       0.00000000       3.60000000
F        0.00000000       0.00000000      -2.10000000
F        0.00000000       0.00000000      -3.60000000
5
-498.3933629300
F        0.00000000       0.00000000       0.00000000
F        0.00000000       0.00000000       2.30000000
F        0.00000000       0.00000000       3.60000000
F        0.00000000       0.00000000      -2.20000000
F        0.00000000       0.00000000      -3.70000000
5
-498.3910885200
F        0.00000000       0.00000000       0.00000000
F        0.00000000       0.00000000       2.30000000
F        0.00000000       0.00000000       3.60000000
F        0.00000000       0.00000000      -2.30000000
F        0.00000000       0.00000000      -3.80000000
5
-498.3889258800
F        0.00000000       0.00000000       0.00000000
F        0.00000000       0.00000000       2.30000000
F        0.00000000       0.00000000       3.60000000
F        0.00000000       0.00000000      -2.40000000
F        0.00000000       0.00000000      -3.90000000
5
-498.3869461100
F        0.00000000       0.00000000       0.00000000
F        0.00000000       0.00000000       2.30000000
F        0.00000000       0.00000000       3.60000000
F        0.00000000       0.00000000      -2.50000000
F        0.00000000       0.00000000      -4.00000000
5
-498.3673586900
F        0.00000000       0.00000000       0.00000000
F        0.00000000       0.00000000       2.40000000
F        0.00000000       0.00000000       3.70000000
F        0.00000000       0.00000000      -1.50000000
F        0.00000000       0.00000000      -3.00000000
5
-498.3849194500
F        0.00000000       0.00000000       0.00000000
F        0.00000000       0.00000000       2.40000000
F        0.00000000       0.00000000       3.70000000
F        0.00000000       0.00000000      -1.60000000
F        0.00000000       0.00000000      -3.10000000
5
-498.3941448400
F        0.00000000       0.00000000       0.00000000
F        0.00000000       0.00000000       2.40000000
F        0.00000000       0.00000000       3.70000000
F        0.00000000       0.00000000      -1.70000000
F        0.00000000       0.00000000      -3.20000000
5
-498.3966136100
F        0.00000000       0.00000000       0.00000000
F        0.00000000       0.00000000       2.40000000
F        0.00000000       0.00000000       3.70000000
F        0.00000000       0.00000000      -1.75000000
F        0.00000000       0.00000000      -3.25000000
5
-498.3980589400
F        0.00000000       0.00000000       0.00000000
F        0.00000000       0.00000000       2.40000000
F        0.00000000       0.00000000       3.70000000
F        0.00000000       0.00000000      -1.80000000
F        0.00000000       0.00000000      -3.30000000
5
-498.3987875200
F        0.00000000       0.00000000       0.00000000
F        0.00000000       0.00000000       2.40000000
F        0.00000000       0.00000000       3.70000000
F        0.00000000       0.00000000      -1.90000000
F        0.00000000       0.00000000      -3.40000000
5
-498.3977430700
F        0.00000000       0.00000000       0.00000000
F        0.00000000       0.00000000       2.40000000
F        0.00000000       0.00000000       3.70000000
F        0.00000000       0.00000000      -2.00000000
F        0.00000000       0.00000000      -3.50000000
5
-498.3958203000
F        0.00000000       0.00000000       0.00000000
F        0.00000000       0.00000000       2.40000000
F        0.00000000       0.00000000       3.70000000
F        0.00000000       0.00000000      -2.10000000
F        0.00000000       0.00000000      -3.60000000
5
-498.3935567900
F        0.00000000       0.00000000       0.00000000
F        0.00000000       0.00000000       2.40000000
F        0.00000000       0.00000000       3.70000000
F        0.00000000       0.00000000      -2.20000000
F        0.00000000       0.00000000      -3.70000000
5
-498.3912538500
F        0.00000000       0.00000000       0.00000000
F        0.00000000       0.00000000       2.40000000
F        0.00000000       0.00000000       3.70000000
F        0.00000000       0.00000000      -2.30000000
F        0.00000000       0.00000000      -3.80000000
5
-498.3890664600
F        0.00000000       0.00000000       0.00000000
F        0.00000000       0.00000000       2.40000000
F        0.00000000       0.00000000       3.70000000
F        0.00000000       0.00000000      -2.40000000
F        0.00000000       0.00000000      -3.90000000
5
-498.3870652000
F        0.00000000       0.00000000       0.00000000
F        0.00000000       0.00000000       2.40000000
F        0.00000000       0.00000000       3.70000000
F        0.00000000       0.00000000      -2.50000000
F        0.00000000       0.00000000      -4.00000000
5
-498.3674762100
F        0.00000000       0.00000000       0.00000000
F        0.00000000       0.00000000       2.50000000
F        0.00000000       0.00000000       3.80000000
F        0.00000000       0.00000000      -1.50000000
F        0.00000000       0.00000000      -3.00000000
5
-498.3849953800
F        0.00000000       0.00000000       0.00000000
F        0.00000000       0.00000000       2.50000000
F        0.00000000       0.00000000       3.80000000
F        0.00000000       0.00000000      -1.60000000
F        0.00000000       0.00000000      -3.10000000
5
-498.3941830500
F        0.00000000       0.00000000       0.00000000
F        0.00000000       0.00000000       2.50000000
F        0.00000000       0.00000000       3.80000000
F        0.00000000       0.00000000      -1.70000000
F        0.00000000       0.00000000      -3.20000000
5
-498.3966338600
F        0.00000000       0.00000000       0.00000000
F        0.00000000       0.00000000       2.50000000
F        0.00000000       0.00000000       3.80000000
F        0.00000000       0.00000000      -1.75000000
F        0.00000000       0.00000000      -3.25000000
5
-498.3980618300
F        0.00000000       0.00000000       0.00000000
F        0.00000000       0.00000000       2.50000000
F        0.00000000       0.00000000       3.80000000
F        0.00000000       0.00000000      -1.80000000
F        0.00000000       0.00000000      -3.30000000
5
-498.3987564800
F        0.00000000       0.00000000       0.00000000
F        0.00000000       0.00000000       2.50000000
F        0.00000000       0.00000000       3.80000000
F        0.00000000       0.00000000      -1.90000000
F        0.00000000       0.00000000      -3.40000000
5
-498.3976799100
F        0.00000000       0.00000000       0.00000000
F        0.00000000       0.00000000       2.50000000
F        0.00000000       0.00000000       3.80000000
F        0.00000000       0.00000000      -2.00000000
F        0.00000000       0.00000000      -3.50000000
5
-498.3957270900
F        0.00000000       0.00000000       0.00000000
F        0.00000000       0.00000000       2.50000000
F        0.00000000       0.00000000       3.80000000
F        0.00000000       0.00000000      -2.10000000
F        0.00000000       0.00000000      -3.60000000
5
-498.3934360500
F        0.00000000       0.00000000       0.00000000
F        0.00000000       0.00000000       2.50000000
F        0.00000000       0.00000000       3.80000000
F        0.00000000       0.00000000      -2.20000000
F        0.00000000       0.00000000      -3.70000000
5
-498.3911079700
F        0.00000000       0.00000000       0.00000000
F        0.00000000       0.00000000       2.50000000
F        0.00000000       0.00000000       3.80000000
F        0.00000000       0.00000000      -2.30000000
F        0.00000000       0.00000000      -3.80000000
5
-498.3888988800
F        0.00000000       0.00000000       0.00000000
F        0.00000000       0.00000000       2.50000000
F        0.00000000       0.00000000       3.80000000
F        0.00000000       0.00000000      -2.40000000
F        0.00000000       0.00000000      -3.90000000
5
-498.3868781500
F        0.00000000       0.00000000       0.00000000
F        0.00000000       0.00000000       2.50000000
F        0.00000000       0.00000000       3.80000000
F        0.00000000       0.00000000      -2.50000000
F        0.00000000       0.00000000      -4.00000000
5
-498.3620677400
F        0.00000000       0.00000000       0.00000000
F        0.00000000       0.00000000       1.70000000
F        0.00000000       0.00000000       3.00000000
F        0.00000000       0.00000000      -1.60000000
F        0.00000000       0.00000000      -3.20000000
5
-498.3691160100
F        0.00000000       0.00000000       0.00000000
F        0.00000000       0.00000000       1.70000000
F        0.00000000       0.00000000       3.00000000
F        0.00000000       0.00000000      -1.70000000
F        0.00000000       0.00000000      -3.30000000
5
-498.3706731100
F        0.00000000       0.00000000       0.00000000
F        0.00000000       0.00000000       1.70000000
F        0.00000000       0.00000000       3.00000000
F        0.00000000       0.00000000      -1.75000000
F        0.00000000       0.00000000      -3.35000000
5
-498.3712834200
F        0.00000000       0.00000000       0.00000000
F        0.00000000       0.00000000       1.70000000
F        0.00000000       0.00000000       3.00000000
F        0.00000000       0.00000000      -1.80000000
F        0.00000000       0.00000000      -3.40000000
5
-498.3705046300
F        0.00000000       0.00000000       0.00000000
F        0.00000000       0.00000000       1.70000000
F        0.00000000       0.00000000       3.00000000
F        0.00000000       0.00000000      -1.90000000
F        0.00000000       0.00000000      -3.50000000
5
-498.3681053600
F        0.00000000       0.00000000       0.00000000
F        0.00000000       0.00000000       1.70000000
F        0.00000000       0.00000000       3.00000000
F        0.00000000       0.00000000      -2.00000000
F        0.00000000       0.00000000      -3.60000000
5
-498.3649559000
F        0.00000000       0.00000000       0.00000000
F        0.00000000       0.00000000       1.70000000
F        0.00000000       0.00000000       3.00000000
F        0.00000000       0.00000000      -2.10000000
F        0.00000000       0.00000000      -3.70000000
5
-498.3615966000
F        0.00000000       0.00000000       0.00000000
F        0.00000000       0.00000000       1.70000000
F        0.00000000       0.00000000       3.00000000
F        0.00000000       0.00000000      -2.20000000
F        0.00000000       0.00000000      -3.80000000
5
-498.3583333100
F        0.00000000       0.00000000       0.00000000
F        0.00000000       0.00000000       1.70000000
F        0.00000000       0.00000000       3.00000000
F        0.00000000       0.00000000      -2.30000000
F        0.00000000       0.00000000      -3.90000000
5
-498.3553236800
F        0.00000000       0.00000000       0.00000000
F        0.00000000       0.00000000       1.70000000
F        0.00000000       0.00000000       3.00000000
F        0.00000000       0.00000000      -2.40000000
F        0.00000000       0.00000000      -4.00000000
5
-498.3526328100
F        0.00000000       0.00000000       0.00000000
F        0.00000000       0.00000000       1.70000000
F        0.00000000       0.00000000       3.00000000
F        0.00000000       0.00000000      -2.50000000
F        0.00000000       0.00000000      -4.10000000
5
-498.3554673200
F        0.00000000       0.00000000       0.00000000
F        0.00000000       0.00000000       1.75000000
F        0.00000000       0.00000000       3.05000000
F        0.00000000       0.00000000      -1.50000000
F        0.00000000       0.00000000      -3.10000000
5
-498.3698929700
F        0.00000000       0.00000000       0.00000000
F        0.00000000       0.00000000       1.75000000
F        0.00000000       0.00000000       3.05000000
F        0.00000000       0.00000000      -1.60000000
F        0.00000000       0.00000000      -3.20000000
5
-498.3768164600
F        0.00000000       0.00000000       0.00000000
F        0.00000000       0.00000000       1.75000000
F        0.00000000       0.00000000       3.05000000
F        0.00000000       0.00000000      -1.70000000
F        0.00000000       0.00000000      -3.30000000
5
-498.3783184400
F        0.00000000       0.00000000       0.00000000
F        0.00000000       0.00000000       1.75000000
F        0.00000000       0.00000000       3.05000000
F        0.00000000       0.00000000      -1.75000000
F        0.00000000       0.00000000      -3.35000000
5
-498.3788779300
F        0.00000000       0.00000000       0.00000000
F        0.00000000       0.00000000       1.75000000
F        0.00000000       0.00000000       3.05000000
F        0.00000000       0.00000000      -1.80000000
F        0.00000000       0.00000000      -3.40000000
5
-498.3780030000
F        0.00000000       0.00000000       0.00000000
F        0.00000000       0.00000000       1.75000000
F        0.00000000       0.00000000       3.05000000
F        0.00000000       0.00000000      -1.90000000
F        0.00000000       0.00000000      -3.50000000
5
-498.3755172700
F        0.00000000       0.00000000       0.00000000
F        0.00000000       0.00000000       1.75000000
F        0.00000000       0.00000000       3.05000000
F        0.00000000       0.00000000      -2.00000000
F        0.00000000       0.00000000      -3.60000000
5
-498.3722898900
F        0.00000000       0.00000000       0.00000000
F        0.00000000       0.00000000       1.75000000
F        0.00000000       0.00000000       3.05000000
F        0.00000000       0.00000000      -2.10000000
F        0.00000000       0.00000000      -3.70000000
5
-498.3688610400
F        0.00000000       0.00000000       0.00000000
F        0.00000000       0.00000000       1.75000000
F        0.00000000       0.00000000       3.05000000
F        0.00000000       0.00000000      -2.20000000
F        0.00000000       0.00000000      -3.80000000
5
-498.3655375200
F        0.00000000       0.00000000       0.00000000
F        0.00000000       0.00000000       1.75000000
F        0.00000000       0.00000000       3.05000000
F        0.00000000       0.00000000      -2.30000000
F        0.00000000       0.00000000      -3.90000000
5
-498.3624749800
F        0.00000000       0.00000000       0.00000000
F        0.00000000       0.00000000       1.75000000
F        0.00000000       0.00000000       3.05000000
F        0.00000000       0.00000000      -2.40000000
F        0.00000000       0.00000000      -4.00000000
5
-498.3597380000
F        0.00000000       0.00000000       0.00000000
F        0.00000000       0.00000000       1.75000000
F        0.00000000       0.00000000       3.05000000
F        0.00000000       0.00000000      -2.50000000
F        0.00000000       0.00000000      -4.10000000
5
-498.3618618200
F        0.00000000       0.00000000       0.00000000
F        0.00000000       0.00000000       1.80000000
F        0.00000000       0.00000000       3.10000000
F        0.00000000       0.00000000      -1.50000000
F        0.00000000       0.00000000      -3.10000000
5
-498.3761632900
F        0.00000000       0.00000000       0.00000000
F        0.00000000       0.00000000       1.80000000
F        0.00000000       0.00000000       3.10000000
F        0.00000000       0.00000000      -1.60000000
F        0.00000000       0.00000000      -3.20000000
5
-498.3829852800
F        0.00000000       0.00000000       0.00000000
F        0.00000000       0.00000000       1.80000000
F        0.00000000       0.00000000       3.10000000
F        0.00000000       0.00000000      -1.70000000
F        0.00000000       0.00000000      -3.30000000
5
-498.3844417100
F        0.00000000       0.00000000       0.00000000
F        0.00000000       0.00000000       1.80000000
F        0.00000000       0.00000000       3.10000000
F        0.00000000       0.00000000      -1.75000000
F        0.00000000       0.00000000      -3.35000000
5
-498.3849579400
F        0.00000000       0.00000000       0.00000000
F        0.00000000       0.00000000       1.80000000
F        0.00000000       0.00000000       3.10000000
F        0.00000000       0.00000000      -1.80000000
F        0.00000000       0.00000000      -3.40000000
5
-498.3840024600
F        0.00000000       0.00000000       0.00000000
F        0.00000000       0.00000000       1.80000000
F        0.00000000       0.00000000       3.10000000
F        0.00000000       0.00000000      -1.90000000
F        0.00000000       0.00000000      -3.50000000
5
-498.3814422800
F        0.00000000       0.00000000       0.00000000
F        0.00000000       0.00000000       1.80000000
F        0.00000000       0.00000000       3.10000000
F        0.00000000       0.00000000      -2.00000000
F        0.00000000       0.00000000      -3.60000000
5
-498.3781472600
F        0.00000000       0.00000000       0.00000000
F        0.00000000       0.00000000       1.80000000
F        0.00000000       0.00000000       3.10000000
F        0.00000000       0.00000000      -2.10000000
F        0.00000000       0.00000000      -3.70000000
5
-498.3746562500
F        0.00000000       0.00000000       0.00000000
F        0.00000000       0.00000000       1.80000000
F        0.00000000       0.00000000       3.10000000
F        0.00000000       0.00000000      -2.20000000
F        0.00000000       0.00000000      -3.80000000
5
-498.3712779300
F        0.00000000       0.00000000       0.00000000
F        0.00000000       0.00000000       1.80000000
F        0.00000000       0.00000000       3.10000000
F        0.00000000       0.00000000      -2.30000000
F        0.00000000       0.00000000      -3.90000000
5
-498.3681681000
F        0.00000000       0.00000000       0.00000000
F        0.00000000       0.00000000       1.80000000
F        0.00000000       0.00000000       3.10000000
F        0.00000000       0.00000000      -2.40000000
F        0.00000000       0.00000000      -4.00000000
5
-498.3653899400
F        0.00000000       0.00000000       0.00000000
F        0.00000000       0.00000000       1.80000000
F        0.00000000       0.00000000       3.10000000
F        0.00000000       0.00000000      -2.50000000
F        0.00000000       0.00000000      -4.10000000
5
-498.3710125900
F        0.00000000       0.00000000       0.00000000
F        0.00000000       0.00000000       1.90000000
F        0.00000000       0.00000000       3.20000000
F        0.00000000       0.00000000      -1.50000000
F        0.00000000       0.00000000      -3.10000000
5
-498.3851344300
F        0.00000000       0.00000000       0.00000000
F        0.00000000       0.00000000       1.90000000
F        0.00000000       0.00000000       3.20000000
F        0.00000000       0.00000000      -1.60000000
F        0.00000000       0.00000000      -3.20000000
5
-498.3918042400
F        0.00000000       0.00000000       0.00000000
F        0.00000000       0.00000000       1.90000000
F        0.00000000       0.00000000       3.20000000
F        0.00000000       0.00000000      -1.70000000
F        0.00000000       0.00000000      -3.30000000
5
-498.3931916000
F        0.00000000       0.00000000       0.00000000
F        0.00000000       0.00000000       1.90000000
F        0.00000000       0.00000000       3.20000000
F        0.00000000       0.00000000      -1.75000000
F        0.00000000       0.00000000      -3.35000000
5
-498.3936401500
F        0.00000000       0.00000000       0.00000000
F        0.00000000       0.00000000       1.90000000
F        0.00000000       0.00000000       3.20000000
F        0.00000000       0.00000000      -1.80000000
F        0.00000000       0.00000000      -3.40000000
5
-498.3925568900
F        0.00000000       0.00000000       0.00000000
F        0.00000000       0.00000000       1.90000000
F        0.00000000       0.00000000       3.20000000
F        0.00000000       0.00000000      -1.90000000
F        0.00000000       0.00000000      -3.50000000
5
-498.3898797300
F        0.00000000       0.00000000       0.00000000
F        0.00000000       0.00000000       1.90000000
F        0.00000000       0.00000000       3.20000000
F        0.00000000       0.00000000      -2.00000000
F        0.00000000       0.00000000      -3.60000000
5
-498.3864735100
F        0.00000000       0.00000000       0.00000000
F        0.00000000       0.00000000       1.90000000
F        0.00000000       0.00000000       3.20000000
F        0.00000000       0.00000000      -2.10000000
F        0.00000000       0.00000000      -3.70000000
5
-498.3828825000
F        0.00000000       0.00000000       0.00000000
F        0.00000000       0.00000000       1.90000000
F        0.00000000       0.00000000       3.20000000
F        0.00000000       0.00000000      -2.20000000
F        0.00000000       0.00000000      -3.80000000
5
-498.3794130200
F        0.00000000       0.00000000       0.00000000
F        0.00000000       0.00000000       1.90000000
F        0.00000000       0.00000000       3.20000000
F        0.00000000       0.00000000      -2.30000000
F        0.00000000       0.00000000      -3.90000000
5
-498.3762215400
F        0.00000000       0.00000000       0.00000000
F        0.00000000       0.00000000       1.90000000
F        0.00000000       0.00000000       3.20000000
F        0.00000000       0.00000000      -2.40000000
F        0.00000000       0.00000000      -4.00000000
5
-498.3733738100
F        0.00000000       0.00000000       0.00000000
F        0.00000000       0.00000000       1.90000000
F        0.00000000       0.00000000       3.20000000
F        0.00000000       0.00000000      -2.50000000
F        0.00000000       0.00000000      -4.10000000
5
-498.3767226200
F        0.00000000       0.00000000       0.00000000
F        0.00000000       0.00000000       2.00000000
F        0.00000000       0.00000000       3.30000000
F        0.00000000       0.00000000      -1.50000000
F        0.00000000       0.00000000      -3.10000000
5
-498.3907238900
F        0.00000000       0.00000000       0.00000000
F        0.00000000       0.00000000       2.00000000
F        0.00000000       0.00000000       3.30000000
F        0.00000000       0.00000000      -1.60000000
F        0.00000000       0.00000000      -3.20000000
5
-498.3972880900
F        0.00000000       0.00000000       0.00000000
F        0.00000000       0.00000000       2.00000000
F        0.00000000       0.00000000       3.30000000
F        0.00000000       0.00000000      -1.70000000
F        0.00000000       0.00000000      -3.30000000
5
-498.3986258700
F        0.00000000       0.00000000       0.00000000
F        0.00000000       0.00000000       2.00000000
F        0.00000000       0.00000000       3.30000000
F        0.00000000       0.00000000      -1.75000000
F        0.00000000       0.00000000      -3.35000000
5
-498.3990262700
F        0.00000000       0.00000000       0.00000000
F        0.00000000       0.00000000       2.00000000
F        0.00000000       0.00000000       3.30000000
F        0.00000000       0.00000000      -1.80000000
F        0.00000000       0.00000000      -3.40000000
5
-498.3978507300
F        0.00000000       0.00000000       0.00000000
F        0.00000000       0.00000000       2.00000000
F        0.00000000       0.00000000       3.30000000
F        0.00000000       0.00000000      -1.90000000
F        0.00000000       0.00000000      -3.50000000
5
-498.3950853200
F        0.00000000       0.00000000       0.00000000
F        0.00000000       0.00000000       2.00000000
F        0.00000000       0.00000000       3.30000000
F        0.00000000       0.00000000      -2.00000000
F        0.00000000       0.00000000      -3.60000000
5
-498.3915980800
F        0.00000000       0.00000000       0.00000000
F        0.00000000       0.00000000       2.00000000
F        0.00000000       0.00000000       3.30000000
F        0.00000000       0.00000000      -2.10000000
F        0.00000000       0.00000000      -3.70000000
5
-498.3879288100
F        0.00000000       0.00000000       0.00000000
F        0.00000000       0.00000000       2.00000000
F        0.00000000       0.00000000       3.30000000
F        0.00000000       0.00000000      -2.20000000
F        0.00000000       0.00000000      -3.80000000
5
-498.3843890200
F        0.00000000       0.00000000       0.00000000
F        0.00000000       0.00000000       2.00000000
F        0.00000000       0.00000000       3.30000000
F        0.00000000       0.00000000      -2.30000000
F        0.00000000       0.00000000      -3.90000000
5
-498.3811339400
F        0.00000000       0.00000000       0.00000000
F        0.00000000       0.00000000       2.00000000
F        0.00000000       0.00000000       3.30000000
F        0.00000000       0.00000000      -2.40000000
F        0.00000000       0.00000000      -4.00000000
5
-498.3782273100
F        0.00000000       0.00000000       0.00000000
F        0.00000000       0.00000000       2.00000000
F        0.00000000       0.00000000       3.30000000
F        0.00000000       0.00000000      -2.50000000
F        0.00000000       0.00000000      -4.10000000
5
-498.3801942300
F        0.00000000       0.00000000       0.00000000
F        0.00000000       0.00000000       2.10000000
F        0.00000000       0.00000000       3.40000000
F        0.00000000       0.00000000      -1.50000000
F        0.00000000       0.00000000      -3.10000000
5
-498.3941092400
F        0.00000000       0.00000000       0.00000000
F        0.00000000       0.00000000       2.10000000
F        0.00000000       0.00000000       3.40000000
F        0.00000000       0.00000000      -1.60000000
F        0.00000000       0.00000000      -3.20000000
5
-498.4005964100
F        0.00000000       0.00000000       0.00000000
F        0.00000000       0.00000000       2.10000000
F        0.00000000       0.00000000       3.40000000
F        0.00000000       0.00000000      -1.70000000
F        0.00000000       0.00000000      -3.30000000
5
-498.4018973500
F        0.00000000       0.00000000       0.00000000
F        0.00000000       0.00000000       2.10000000
F        0.00000000       0.00000000       3.40000000
F        0.00000000       0.00000000      -1.75000000
F        0.00000000       0.00000000      -3.35000000
5
-498.4022625800
F        0.00000000       0.00000000       0.00000000
F        0.00000000       0.00000000       2.10000000
F        0.00000000       0.00000000       3.40000000
F        0.00000000       0.00000000      -1.80000000
F        0.00000000       0.00000000      -3.40000000
5
-498.4010198800
F        0.00000000       0.00000000       0.00000000
F        0.00000000       0.00000000       2.10000000
F        0.00000000       0.00000000       3.40000000
F        0.00000000       0.00000000      -1.90000000
F        0.00000000       0.00000000      -3.50000000
5
-498.3981881900
F        0.00000000       0.00000000       0.00000000
F        0.00000000       0.00000000       2.10000000
F        0.00000000       0.00000000       3.40000000
F        0.00000000       0.00000000      -2.00000000
F        0.00000000       0.00000000      -3.60000000
5
-498.3946378200
F        0.00000000       0.00000000       0.00000000
F        0.00000000       0.00000000       2.10000000
F        0.00000000       0.00000000       3.40000000
F        0.00000000       0.00000000      -2.10000000
F        0.00000000       0.00000000      -3.70000000
5
-498.3909091500
F        0.00000000       0.00000000       0.00000000
F        0.00000000       0.00000000       2.10000000
F        0.00000000       0.00000000       3.40000000
F        0.00000000       0.00000000      -2.20000000
F        0.00000000       0.00000000      -3.80000000
5
-498.3873130800
F        0.00000000       0.00000000       0.00000000
F        0.00000000       0.00000000       2.10000000
F        0.00000000       0.00000000       3.40000000
F        0.00000000       0.00000000      -2.30000000
F        0.00000000       0.00000000      -3.90000000
5
-498.3840058900
F        0.00000000       0.00000000       0.00000000
F        0.00000000       0.00000000       2.10000000
F        0.00000000       0.00000000       3.40000000
F        0.00000000       0.00000000      -2.40000000
F        0.00000000       0.00000000      -4.00000000
5
-498.3810528300
F        0.00000000       0.00000000       0.00000000
F        0.00000000       0.00000000       2.10000000
F        0.00000000       0.00000000       3.40000000
F        0.00000000       0.00000000      -2.50000000
F        0.00000000       0.00000000      -4.10000000
5
-498.3822250500
F        0.00000000       0.00000000       0.00000000
F        0.00000000       0.00000000       2.20000000
F        0.00000000       0.00000000       3.50000000
F        0.00000000       0.00000000      -1.50000000
F        0.00000000       0.00000000      -3.10000000
5
-498.3960750200
F        0.00000000       0.00000000       0.00000000
F        0.00000000       0.00000000       2.20000000
F        0.00000000       0.00000000       3.50000000
F        0.00000000       0.00000000      -1.60000000
F        0.00000000       0.00000000      -3.20000000
5
-498.4025034000
F        0.00000000       0.00000000       0.00000000
F        0.00000000       0.00000000       2.20000000
F        0.00000000       0.00000000       3.50000000
F        0.00000000       0.00000000      -1.70000000
F        0.00000000       0.00000000      -3.30000000
5
-498.4037765400
F        0.00000000       0.00000000       0.00000000
F        0.00000000       0.00000000       2.20000000
F        0.00000000       0.00000000       3.50000000
F        0.00000000       0.00000000      -1.75000000
F        0.00000000       0.00000000      -3.35000000
5
-498.4041147800
F        0.00000000       0.00000000       0.00000000
F        0.00000000       0.00000000       2.20000000
F        0.00000000       0.00000000       3.50000000
F        0.00000000       0.00000000      -1.80000000
F        0.00000000       0.00000000      -3.40000000
5
-498.4028200500
F        0.00000000       0.00000000       0.00000000
F        0.00000000       0.00000000       2.20000000
F        0.00000000       0.00000000       3.50000000
F        0.00000000       0.00000000      -1.90000000
F        0.00000000       0.00000000      -3.50000000
5
-498.3999379000
F        0.00000000       0.00000000       0.00000000
F        0.00000000       0.00000000       2.20000000
F        0.00000000       0.00000000       3.50000000
F        0.00000000       0.00000000      -2.00000000
F        0.00000000       0.00000000      -3.60000000
5
-498.3963387000
F        0.00000000       0.00000000       0.00000000
F        0.00000000       0.00000000       2.20000000
F        0.00000000       0.00000000       3.50000000
F        0.00000000       0.00000000      -2.10000000
F        0.00000000       0.00000000      -3.70000000
5
-498.3925628400
F        0.00000000       0.00000000       0.00000000
F        0.00000000       0.00000000       2.20000000
F        0.00000000       0.00000000       3.50000000
F        0.00000000       0.00000000      -2.20000000
F        0.00000000       0.00000000      -3.80000000
5
-498.3889188600
F        0.00000000       0.00000000       0.00000000
F        0.00000000       0.00000000       2.20000000
F        0.00000000       0.00000000       3.50000000
F        0.00000000       0.00000000      -2.30000000
F        0.00000000       0.00000000      -3.90000000
5
-498.3855705400
F        0.00000000       0.00000000       0.00000000
F        0.00000000       0.00000000       2.20000000
F        0.00000000       0.00000000       3.50000000
F        0.00000000       0.00000000      -2.40000000
F        0.00000000       0.00000000      -4.00000000
5
-498.3825780400
F        0.00000000       0.00000000       0.00000000
F        0.00000000       0.00000000       2.20000000
F        0.00000000       0.00000000       3.50000000
F        0.00000000       0.00000000      -2.50000000
F        0.00000000       0.00000000      -4.10000000
5
-498.3833384600
F        0.00000000       0.00000000       0.00000000
F        0.00000000       0.00000000       2.30000000
F        0.00000000       0.00000000       3.60000000
F        0.00000000       0.00000000      -1.50000000
F        0.00000000       0.00000000      -3.10000000
5
-498.3971360600
F        0.00000000       0.00000000       0.00000000
F        0.00000000       0.00000000       2.30000000
F        0.00000000       0.00000000       3.60000000
F        0.00000000       0.00000000      -1.60000000
F        0.00000000       0.00000000      -3.20000000
5
-498.4035182500
F        0.00000000       0.00000000       0.00000000
F        0.00000000       0.00000000       2.30000000
F        0.00000000       0.00000000       3.60000000
F        0.00000000       0.00000000      -1.70000000
F        0.00000000       0.00000000      -3.30000000
5
-498.4047689900
F        0.00000000       0.00000000       0.00000000
F        0.00000000       0.00000000       2.30000000
F        0.00000000       0.00000000       3.60000000
F        0.00000000       0.00000000      -1.75000000
F        0.00000000       0.00000000      -3.35000000
5
-498.4050860800
F        0.00000000       0.00000000       0.00000000
F        0.00000000       0.00000000       2.30000000
F        0.00000000       0.00000000       3.60000000
F        0.00000000       0.00000000      -1.80000000
F        0.00000000       0.00000000      -3.40000000
5
-498.4037491200
F        0.00000000       0.00000000       0.00000000
F        0.00000000       0.00000000       2.30000000
F        0.00000000       0.00000000       3.60000000
F        0.00000000       0.00000000      -1.90000000
F        0.00000000       0.00000000      -3.50000000
5
-498.4008283200
F        0.00000000       0.00000000       0.00000000
F        0.00000000       0.00000000       2.30000000
F        0.00000000       0.00000000       3.60000000
F        0.00000000       0.00000000      -2.00000000
F        0.00000000       0.00000000      -3.60000000
5
-498.3971892400
F        0.00000000       0.00000000       0.00000000
F        0.00000000       0.00000000       2.30000000
F        0.00000000       0.00000000       3.60000000
F        0.00000000       0.00000000      -2.10000000
F        0.00000000       0.00000000      -3.70000000
5
-498.3933744600
F        0.00000000       0.00000000       0.00000000
F        0.00000000       0.00000000       2.30000000
F        0.00000000       0.00000000       3.60000000
F        0.00000000       0.00000000      -2.20000000
F        0.00000000       0.00000000      -3.80000000
5
-498.3896923400
F        0.00000000       0.00000000       0.00000000
F        0.00000000       0.00000000       2.30000000
F        0.00000000       0.00000000       3.60000000
F        0.00000000       0.00000000      -2.30000000
F        0.00000000       0.00000000      -3.90000000
5
-498.3863060100
F        0.00000000       0.00000000       0.00000000
F        0.00000000       0.00000000       2.30000000
F        0.00000000       0.00000000       3.60000000
F        0.00000000       0.00000000      -2.40000000
F        0.00000000       0.00000000      -4.00000000
5
-498.3832808000
F        0.00000000       0.00000000       0.00000000
F        0.00000000       0.00000000       2.30000000
F        0.00000000       0.00000000       3.60000000
F        0.00000000       0.00000000      -2.50000000
F        0.00000000       0.00000000      -4.10000000
5
-498.3838727800
F        0.00000000       0.00000000       0.00000000
F        0.00000000       0.00000000       2.40000000
F        0.00000000       0.00000000       3.70000000
F        0.00000000       0.00000000      -1.50000000
F        0.00000000       0.00000000      -3.10000000
5
-498.3976266800
F        0.00000000       0.00000000       0.00000000
F        0.00000000       0.00000000       2.40000000
F        0.00000000       0.00000000       3.70000000
F        0.00000000       0.00000000      -1.60000000
F        0.00000000       0.00000000      -3.20000000
5
-498.4039705900
F        0.00000000       0.00000000       0.00000000
F        0.00000000       0.00000000       2.40000000
F        0.00000000       0.00000000       3.70000000
F        0.00000000       0.00000000      -1.70000000
F        0.00000000       0.00000000      -3.30000000
5
-498.4052036400
F        0.00000000       0.00000000       0.00000000
F        0.00000000       0.00000000       2.40000000
F        0.00000000       0.00000000       3.70000000
F        0.00000000       0.00000000      -1.75000000
F        0.00000000       0.00000000      -3.35000000
5
-498.4055036800
F        0.00000000       0.00000000       0.00000000
F        0.00000000       0.00000000       2.40000000
F        0.00000000       0.00000000       3.70000000
F        0.00000000       0.00000000      -1.80000000
F        0.00000000       0.00000000      -3.40000000
5
-498.4041335600
F        0.00000000       0.00000000       0.00000000
F        0.00000000       0.00000000       2.40000000
F        0.00000000       0.00000000       3.70000000
F        0.00000000       0.00000000      -1.90000000
F        0.00000000       0.00000000      -3.50000000
5
-498.4011802000
F        0.00000000       0.00000000       0.00000000
F        0.00000000       0.00000000       2.40000000
F        0.00000000       0.00000000       3.70000000
F        0.00000000       0.00000000      -2.00000000
F        0.00000000       0.00000000      -3.60000000
5
-498.3975077900
F        0.00000000       0.00000000       0.00000000
F        0.00000000       0.00000000       2.40000000
F        0.00000000       0.00000000       3.70000000
F        0.00000000       0.00000000      -2.10000000
F        0.00000000       0.00000000      -3.70000000
5
-498.3936598400
F        0.00000000       0.00000000       0.00000000
F        0.00000000       0.00000000       2.40000000
F        0.00000000       0.00000000       3.70000000
F        0.00000000       0.00000000      -2.20000000
F        0.00000000       0.00000000      -3.80000000
5
-498.3899449700
F        0.00000000       0.00000000       0.00000000
F        0.00000000       0.00000000       2.40000000
F        0.00000000       0.00000000       3.70000000
F        0.00000000       0.00000000      -2.30000000
F        0.00000000       0.00000000      -3.90000000
5
-498.3865270300
F        0.00000000       0.00000000       0.00000000
F        0.00000000       0.00000000       2.40000000
F        0.00000000       0.00000000       3.70000000
F        0.00000000       0.00000000      -2.40000000
F        0.00000000       0.00000000      -4.00000000
5
-498.3834726200
F        0.00000000       0.00000000       0.00000000
F        0.00000000       0.00000000       2.40000000
F        0.00000000       0.00000000       3.70000000
F        0.00000000       0.00000000      -2.50000000
F        0.00000000       0.00000000      -4.10000000
5
-498.3840481400
F        0.00000000       0.00000000       0.00000000
F        0.00000000       0.00000000       2.50000000
F        0.00000000       0.00000000       3.80000000
F        0.00000000       0.00000000      -1.50000000
F        0.00000000       0.00000000      -3.10000000
5
-498.3977645800
F        0.00000000       0.00000000       0.00000000
F        0.00000000       0.00000000       2.50000000
F        0.00000000       0.00000000       3.80000000
F        0.00000000       0.00000000      -1.60000000
F        0.00000000       0.00000000      -3.20000000
5
-498.4040764400
F        0.00000000       0.00000000       0.00000000
F        0.00000000       0.00000000       2.50000000
F        0.00000000       0.00000000       3.80000000
F        0.00000000       0.00000000      -1.70000000
F        0.00000000       0.00000000      -3.30000000
5
-498.4052947900
F        0.00000000       0.00000000       0.00000000
F        0.00000000       0.00000000       2.50000000
F        0.00000000       0.00000000       3.80000000
F        0.00000000       0.00000000      -1.75000000
F        0.00000000       0.00000000      -3.35000000
5
-498.4055815700
F        0.00000000       0.00000000       0.00000000
F        0.00000000       0.00000000       2.50000000
F        0.00000000       0.00000000       3.80000000
F        0.00000000       0.00000000      -1.80000000
F        0.00000000       0.00000000      -3.40000000
5
-498.4041830000
F        0.00000000       0.00000000       0.00000000
F        0.00000000       0.00000000       2.50000000
F        0.00000000       0.00000000       3.80000000
F        0.00000000       0.00000000      -1.90000000
F        0.00000000       0.00000000      -3.50000000
5
-498.4012018500
F        0.00000000       0.00000000       0.00000000
F        0.00000000       0.00000000       2.50000000
F        0.00000000       0.00000000       3.80000000
F        0.00000000       0.00000000      -2.00000000
F        0.00000000       0.00000000      -3.60000000
5
-498.3975013400
F        0.00000000       0.00000000       0.00000000
F        0.00000000       0.00000000       2.50000000
F        0.00000000       0.00000000       3.80000000
F        0.00000000       0.00000000      -2.10000000
F        0.00000000       0.00000000      -3.70000000
5
-498.3936243200
F        0.00000000       0.00000000       0.00000000
F        0.00000000       0.00000000       2.50000000
F        0.00000000       0.00000000       3.80000000
F        0.00000000       0.00000000      -2.20000000
F        0.00000000       0.00000000      -3.80000000
5
-498.3898809200
F        0.00000000       0.00000000       0.00000000
F        0.00000000       0.00000000       2.50000000
F        0.00000000       0.00000000       3.80000000
F        0.00000000       0.00000000      -2.30000000
F        0.00000000       0.00000000      -3.90000000
5
-498.3864353600
F        0.00000000       0.00000000       0.00000000
F        0.00000000       0.00000000       2.50000000
F        0.00000000       0.00000000       3.80000000
F        0.00000000       0.00000000      -2.40000000
F        0.00000000       0.00000000      -4.00000000
5
-498.3833519700
F        0.00000000       0.00000000       0.00000000
F        0.00000000       0.00000000       2.50000000
F        0.00000000       0.00000000       3.80000000
F        0.00000000       0.00000000      -2.50000000
F        0.00000000       0.00000000      -4.10000000
5
-498.3554065700
F        0.00000000       0.00000000       0.00000000
F        0.00000000       0.00000000       1.70000000
F        0.00000000       0.00000000       3.00000000
F        0.00000000       0.00000000      -1.50000000
F        0.00000000       0.00000000      -3.20000000
5
-498.3671856500
F        0.00000000       0.00000000       0.00000000
F        0.00000000       0.00000000       1.70000000
F        0.00000000       0.00000000       3.00000000
F        0.00000000       0.00000000      -1.60000000
F        0.00000000       0.00000000      -3.30000000
5
-498.3723542200
F        0.00000000       0.00000000       0.00000000
F        0.00000000       0.00000000       1.70000000
F        0.00000000       0.00000000       3.00000000
F        0.00000000       0.00000000      -1.70000000
F        0.00000000       0.00000000      -3.40000000
5
-498.3731731200
F        0.00000000       0.00000000       0.00000000
F        0.00000000       0.00000000       1.70000000
F        0.00000000       0.00000000       3.00000000
F        0.00000000       0.00000000      -1.75000000
F        0.00000000       0.00000000      -3.45000000
5
-498.3731295100
F        0.00000000       0.00000000       0.00000000
F        0.00000000       0.00000000       1.70000000
F        0.00000000       0.00000000       3.00000000
F        0.00000000       0.00000000      -1.80000000
F        0.00000000       0.00000000      -3.50000000
5
-498.3711898100
F        0.00000000       0.00000000       0.00000000
F        0.00000000       0.00000000       1.70000000
F        0.00000000       0.00000000       3.00000000
F        0.00000000       0.00000000      -1.90000000
F        0.00000000       0.00000000      -3.60000000
5
-498.3677330400
F        0.00000000       0.00000000       0.00000000
F        0.00000000       0.00000000       1.70000000
F        0.00000000       0.00000000       3.00000000
F        0.00000000       0.00000000      -2.00000000
F        0.00000000       0.00000000      -3.70000000
5
-498.3635712500
F        0.00000000       0.00000000       0.00000000
F        0.00000000       0.00000000       1.70000000
F        0.00000000       0.00000000       3.00000000
F        0.00000000       0.00000000      -2.10000000
F        0.00000000       0.00000000      -3.80000000
5
-498.3592249000
F        0.00000000       0.00000000       0.00000000
F        0.00000000       0.00000000       1.70000000
F        0.00000000       0.00000000       3.00000000
F        0.00000000       0.00000000      -2.20000000
F        0.00000000       0.00000000      -3.90000000
5
-498.3550129700
F        0.00000000       0.00000000       0.00000000
F        0.00000000       0.00000000       1.70000000
F        0.00000000       0.00000000       3.00000000
F        0.00000000       0.00000000      -2.30000000
F        0.00000000       0.00000000      -4.00000000
5
-498.3634394100
F        0.00000000       0.00000000       0.00000000
F        0.00000000       0.00000000       1.75000000
F        0.00000000       0.00000000       3.05000000
F        0.00000000       0.00000000      -1.50000000
F        0.00000000       0.00000000      -3.20000000
5
-498.3750490300
F        0.00000000       0.00000000       0.00000000
F        0.00000000       0.00000000       1.75000000
F        0.00000000       0.00000000       3.05000000
F        0.00000000       0.00000000      -1.60000000
F        0.00000000       0.00000000      -3.30000000
5
-498.3800903500
F        0.00000000       0.00000000       0.00000000
F        0.00000000       0.00000000       1.75000000
F        0.00000000       0.00000000       3.05000000
F        0.00000000       0.00000000      -1.70000000
F        0.00000000       0.00000000      -3.40000000
5
-498.3808562700
F        0.00000000       0.00000000       0.00000000
F        0.00000000       0.00000000       1.75000000
F        0.00000000       0.00000000       3.05000000
F        0.00000000       0.00000000      -1.75000000
F        0.00000000       0.00000000      -3.45000000
5
-498.3807623200
F        0.00000000       0.00000000       0.00000000
F        0.00000000       0.00000000       1.75000000
F        0.00000000       0.00000000       3.05000000
F        0.00000000       0.00000000      -1.80000000
F        0.00000000       0.00000000      -3.50000000
5
-498.3787338800
F        0.00000000       0.00000000       0.00000000
F        0.00000000       0.00000000       1.75000000
F        0.00000000       0.00000000       3.05000000
F        0.00000000       0.00000000      -1.90000000
F        0.00000000       0.00000000      -3.60000000
5
-498.3751972000
F        0.00000000       0.00000000       0.00000000
F        0.00000000       0.00000000       1.75000000
F        0.00000000       0.00000000       3.05000000
F        0.00000000       0.00000000      -2.00000000
F        0.00000000       0.00000000      -3.70000000
5
-498.3709617000
F        0.00000000       0.00000000       0.00000000
F        0.00000000       0.00000000       1.75000000
F        0.00000000       0.00000000       3.05000000
F        0.00000000       0.00000000      -2.10000000
F        0.00000000       0.00000000      -3.80000000
5
-498.3665477200
F        0.00000000       0.00000000       0.00000000
F        0.00000000       0.00000000       1.75000000
F        0.00000000       0.00000000       3.05000000
F        0.00000000       0.00000000      -2.20000000
F        0.00000000       0.00000000      -3.90000000
5
-498.3622743100
F        0.00000000       0.00000000       0.00000000
F        0.00000000       0.00000000       1.75000000
F        0.00000000       0.00000000       3.05000000
F        0.00000000       0.00000000      -2.30000000
F        0.00000000       0.00000000      -4.00000000
5
-498.3583051600
F        0.00000000       0.00000000       0.00000000
F        0.00000000       0.00000000       1.75000000
F        0.00000000       0.00000000       3.05000000
F        0.00000000       0.00000000      -2.40000000
F        0.00000000       0.00000000      -4.10000000
5
-498.3547228300
F        0.00000000       0.00000000       0.00000000
F        0.00000000       0.00000000       1.75000000
F        0.00000000       0.00000000       3.05000000
F        0.00000000       0.00000000      -2.50000000
F        0.00000000       0.00000000      -4.20000000
5
-498.3698792800
F        0.00000000       0.00000000       0.00000000
F        0.00000000       0.00000000       1.80000000
F        0.00000000       0.00000000       3.10000000
F        0.00000000       0.00000000      -1.50000000
F        0.00000000       0.00000000      -3.20000000
5
-498.3813564700
F        0.00000000       0.00000000       0.00000000
F        0.00000000       0.00000000       1.80000000
F        0.00000000       0.00000000       3.10000000
F        0.00000000       0.00000000      -1.60000000
F        0.00000000       0.00000000      -3.30000000
5
-498.3862962100
F        0.00000000       0.00000000       0.00000000
F        0.00000000       0.00000000       1.80000000
F        0.00000000       0.00000000       3.10000000
F        0.00000000       0.00000000      -1.70000000
F        0.00000000       0.00000000      -3.40000000
5
-498.3870190200
F        0.00000000       0.00000000       0.00000000
F        0.00000000       0.00000000       1.80000000
F        0.00000000       0.00000000       3.10000000
F        0.00000000       0.00000000      -1.75000000
F        0.00000000       0.00000000      -3.45000000
5
-498.3868849300
F        0.00000000       0.00000000       0.00000000
F        0.00000000       0.00000000       1.80000000
F        0.00000000       0.00000000       3.10000000
F        0.00000000       0.00000000      -1.80000000
F        0.00000000       0.00000000      -3.50000000
5
-498.3847816500
F        0.00000000       0.00000000       0.00000000
F        0.00000000       0.00000000       1.80000000
F        0.00000000       0.00000000       3.10000000
F        0.00000000       0.00000000      -1.90000000
F        0.00000000       0.00000000      -3.60000000
5
-498.3811771400
F        0.00000000       0.00000000       0.00000000
F        0.00000000       0.00000000       1.80000000
F        0.00000000       0.00000000       3.10000000
F        0.00000000       0.00000000      -2.00000000
F        0.00000000       0.00000000      -3.70000000
5
-498.3768789000
F        0.00000000       0.00000000       0.00000000
F        0.00000000       0.00000000       1.80000000
F        0.00000000       0.00000000       3.10000000
F        0.00000000       0.00000000      -2.10000000
F        0.00000000       0.00000000      -3.80000000
5
-498.3724063800
F        0.00000000       0.00000000       0.00000000
F        0.00000000       0.00000000       1.80000000
F        0.00000000       0.00000000       3.10000000
F        0.00000000       0.00000000      -2.20000000
F        0.00000000       0.00000000      -3.90000000
5
-498.3680789500
F        0.00000000       0.00000000       0.00000000
F        0.00000000       0.00000000       1.80000000
F        0.00000000       0.00000000       3.10000000
F        0.00000000       0.00000000      -2.30000000
F        0.00000000       0.00000000      -4.00000000
5
-498.3640598000
F        0.00000000       0.00000000       0.00000000
F        0.00000000       0.00000000       1.80000000
F        0.00000000       0.00000000       3.10000000
F        0.00000000       0.00000000      -2.40000000
F        0.00000000       0.00000000      -4.10000000
5
-498.3604321500
F        0.00000000       0.00000000       0.00000000
F        0.00000000       0.00000000       1.80000000
F        0.00000000       0.00000000       3.10000000
F        0.00000000       0.00000000      -2.50000000
F        0.00000000       0.00000000      -4.20000000
5
-498.3791065900
F        0.00000000       0.00000000       0.00000000
F        0.00000000       0.00000000       1.90000000
F        0.00000000       0.00000000       3.20000000
F        0.00000000       0.00000000      -1.50000000
F        0.00000000       0.00000000      -3.20000000
5
-498.3903966300
F        0.00000000       0.00000000       0.00000000
F        0.00000000       0.00000000       1.90000000
F        0.00000000       0.00000000       3.20000000
F        0.00000000       0.00000000      -1.60000000
F        0.00000000       0.00000000      -3.30000000
5
-498.3951879800
F        0.00000000       0.00000000       0.00000000
F        0.00000000       0.00000000       1.90000000
F        0.00000000       0.00000000       3.20000000
F        0.00000000       0.00000000      -1.70000000
F        0.00000000       0.00000000      -3.40000000
5
-498.3958449500
F        0.00000000       0.00000000       0.00000000
F        0.00000000       0.00000000       1.90000000
F        0.00000000       0.00000000       3.20000000
F        0.00000000       0.00000000      -1.75000000
F        0.00000000       0.00000000      -3.45000000
5
-498.3956506100
F        0.00000000       0.00000000       0.00000000
F        0.00000000       0.00000000       1.90000000
F        0.00000000       0.00000000       3.20000000
F        0.00000000       0.00000000      -1.80000000
F        0.00000000       0.00000000      -3.50000000
5
-498.3934343500
F        0.00000000       0.00000000       0.00000000
F        0.00000000       0.00000000       1.90000000
F        0.00000000       0.00000000       3.20000000
F        0.00000000       0.00000000      -1.90000000
F        0.00000000       0.00000000      -3.60000000
5
-498.3897246200
F        0.00000000       0.00000000       0.00000000
F        0.00000000       0.00000000       1.90000000
F        0.00000000       0.00000000       3.20000000
F        0.00000000       0.00000000      -2.00000000
F        0.00000000       0.00000000      -3.70000000
5
-498.3853275500
F        0.00000000       0.00000000       0.00000000
F        0.00000000       0.00000000       1.90000000
F        0.00000000       0.00000000       3.20000000
F        0.00000000       0.00000000      -2.10000000
F        0.00000000       0.00000000      -3.80000000
5
-498.3807624800
F        0.00000000       0.00000000       0.00000000
F        0.00000000       0.00000000       1.90000000
F        0.00000000       0.00000000       3.20000000
F        0.00000000       0.00000000      -2.20000000
F        0.00000000       0.00000000      -3.90000000
5
-498.3763439100
F        0.00000000       0.00000000       0.00000000
F        0.00000000       0.00000000       1.90000000
F        0.00000000       0.00000000       3.20000000
F        0.00000000       0.00000000      -2.30000000
F        0.00000000       0.00000000      -4.00000000
5
-498.3722421300
F        0.00000000       0.00000000       0.00000000
F        0.00000000       0.00000000       1.90000000
F        0.00000000       0.00000000       3.20000000
F        0.00000000       0.00000000      -2.40000000
F        0.00000000       0.00000000      -4.10000000
5
-498.3685380700
F        0.00000000       0.00000000       0.00000000
F        0.00000000       0.00000000       1.90000000
F        0.00000000       0.00000000       3.20000000
F        0.00000000       0.00000000      -2.50000000
F        0.00000000       0.00000000      -4.20000000
5
-498.3848799200
F        0.00000000       0.00000000       0.00000000
F        0.00000000       0.00000000       2.00000000
F        0.00000000       0.00000000       3.30000000
F        0.00000000       0.00000000      -1.50000000
F        0.00000000       0.00000000      -3.20000000
5
-498.3960479600
F        0.00000000       0.00000000       0.00000000
F        0.00000000       0.00000000       2.00000000
F        0.00000000       0.00000000       3.30000000
F        0.00000000       0.00000000      -1.60000000
F        0.00000000       0.00000000      -3.30000000
5
-498.4007392100
F        0.00000000       0.00000000       0.00000000
F        0.00000000       0.00000000       2.00000000
F        0.00000000       0.00000000       3.30000000
F        0.00000000       0.00000000      -1.70000000
F        0.00000000       0.00000000      -3.40000000
5
-498.4013511600
F        0.00000000       0.00000000       0.00000000
F        0.00000000       0.00000000       2.00000000
F        0.00000000       0.00000000       3.30000000
F        0.00000000       0.00000000      -1.75000000
F        0.00000000       0.00000000      -3.45000000
5
-498.4011143600
F        0.00000000       0.00000000       0.00000000
F        0.00000000       0.00000000       2.00000000
F        0.00000000       0.00000000       3.30000000
F        0.00000000       0.00000000      -1.80000000
F        0.00000000       0.00000000      -3.50000000
5
-498.3988190200
F        0.00000000       0.00000000       0.00000000
F        0.00000000       0.00000000       2.00000000
F        0.00000000       0.00000000       3.30000000
F        0.00000000       0.00000000      -1.90000000
F        0.00000000       0.00000000      -3.60000000
5
-498.3950345300
F        0.00000000       0.00000000       0.00000000
F        0.00000000       0.00000000       2.00000000
F        0.00000000       0.00000000       3.30000000
F        0.00000000       0.00000000      -2.00000000
F        0.00000000       0.00000000      -3.70000000
5
-498.3905660000
F        0.00000000       0.00000000       0.00000000
F        0.00000000       0.00000000       2.00000000
F        0.00000000       0.00000000       3.30000000
F        0.00000000       0.00000000      -2.10000000
F        0.00000000       0.00000000      -3.80000000
5
-498.3859321900
F        0.00000000       0.00000000       0.00000000
F        0.00000000       0.00000000       2.00000000
F        0.00000000       0.00000000       3.30000000
F        0.00000000       0.00000000      -2.20000000
F        0.00000000       0.00000000      -3.90000000
5
-498.3814472100
F        0.00000000       0.00000000       0.00000000
F        0.00000000       0.00000000       2.00000000
F        0.00000000       0.00000000       3.30000000
F        0.00000000       0.00000000      -2.30000000
F        0.00000000       0.00000000      -4.00000000
5
-498.3772801000
F        0.00000000       0.00000000       0.00000000
F        0.00000000       0.00000000       2.00000000
F        0.00000000       0.00000000       3.30000000
F        0.00000000       0.00000000      -2.40000000
F        0.00000000       0.00000000      -4.10000000
5
-498.3735144300
F        0.00000000       0.00000000       0.00000000
F        0.00000000       0.00000000       2.00000000
F        0.00000000       0.00000000       3.30000000
F        0.00000000       0.00000000      -2.50000000
F        0.00000000       0.00000000      -4.20000000
5
-498.3884068800
F        0.00000000       0.00000000       0.00000000
F        0.00000000       0.00000000       2.10000000
F        0.00000000       0.00000000       3.40000000
F        0.00000000       0.00000000      -1.50000000
F        0.00000000       0.00000000      -3.20000000
5
-498.3994899300
F        0.00000000       0.00000000       0.00000000
F        0.00000000       0.00000000       2.10000000
F        0.00000000       0.00000000       3.40000000
F        0.00000000       0.00000000      -1.60000000
F        0.00000000       0.00000000      -3.30000000
5
-498.4041098200
F        0.00000000       0.00000000       0.00000000
F        0.00000000       0.00000000       2.10000000
F        0.00000000       0.00000000       3.40000000
F        0.00000000       0.00000000      -1.70000000
F        0.00000000       0.00000000      -3.40000000
5
-498.4046894600
F        0.00000000       0.00000000       0.00000000
F        0.00000000       0.00000000       2.10000000
F        0.00000000       0.00000000       3.40000000
F        0.00000000       0.00000000      -1.75000000
F        0.00000000       0.00000000      -3.45000000
5
-498.4044222300
F        0.00000000       0.00000000       0.00000000
F        0.00000000       0.00000000       2.10000000
F        0.00000000       0.00000000       3.40000000
F        0.00000000       0.00000000      -1.80000000
F        0.00000000       0.00000000      -3.50000000
5
-498.4020699700
F        0.00000000       0.00000000       0.00000000
F        0.00000000       0.00000000       2.10000000
F        0.00000000       0.00000000       3.40000000
F        0.00000000       0.00000000      -1.90000000
F        0.00000000       0.00000000      -3.60000000
5
-498.3982331500
F        0.00000000       0.00000000       0.00000000
F        0.00000000       0.00000000       2.10000000
F        0.00000000       0.00000000       3.40000000
F        0.00000000       0.00000000      -2.00000000
F        0.00000000       0.00000000      -3.70000000
5
-498.3937122200
F        0.00000000       0.00000000       0.00000000
F        0.00000000       0.00000000       2.10000000
F        0.00000000       0.00000000       3.40000000
F        0.00000000       0.00000000      -2.10000000
F        0.00000000       0.00000000      -3.80000000
5
-498.3890276100
F        0.00000000       0.00000000       0.00000000
F        0.00000000       0.00000000       2.10000000
F        0.00000000       0.00000000       3.40000000
F        0.00000000       0.00000000      -2.20000000
F        0.00000000       0.00000000      -3.90000000
5
-498.3844905900
F        0.00000000       0.00000000       0.00000000
F        0.00000000       0.00000000       2.10000000
F        0.00000000       0.00000000       3.40000000
F        0.00000000       0.00000000      -2.30000000
F        0.00000000       0.00000000      -4.00000000
5
-498.3802723500
F        0.00000000       0.00000000       0.00000000
F        0.00000000       0.00000000       2.10000000
F        0.00000000       0.00000000       3.40000000
F        0.00000000       0.00000000      -2.40000000
F        0.00000000       0.00000000      -4.10000000
5
-498.3764571100
F        0.00000000       0.00000000       0.00000000
F        0.00000000       0.00000000       2.10000000
F        0.00000000       0.00000000       3.40000000
F        0.00000000       0.00000000      -2.50000000
F        0.00000000       0.00000000      -4.20000000
5
-498.3904884600
F        0.00000000       0.00000000       0.00000000
F        0.00000000       0.00000000       2.20000000
F        0.00000000       0.00000000       3.50000000
F        0.00000000       0.00000000      -1.50000000
F        0.00000000       0.00000000      -3.20000000
5
-498.4015085500
F        0.00000000       0.00000000       0.00000000
F        0.00000000       0.00000000       2.20000000
F        0.00000000       0.00000000       3.50000000
F        0.00000000       0.00000000      -1.60000000
F        0.00000000       0.00000000      -3.30000000
5
-498.4060748100
F        0.00000000       0.00000000       0.00000000
F        0.00000000       0.00000000       2.20000000
F        0.00000000       0.00000000       3.50000000
F        0.00000000       0.00000000      -1.70000000
F        0.00000000       0.00000000      -3.40000000
5
-498.4066303600
F        0.00000000       0.00000000       0.00000000
F        0.00000000       0.00000000       2.20000000
F        0.00000000       0.00000000       3.50000000
F        0.00000000       0.00000000      -1.75000000
F        0.00000000       0.00000000      -3.45000000
5
-498.4063404800
F        0.00000000       0.00000000       0.00000000
F        0.00000000       0.00000000       2.20000000
F        0.00000000       0.00000000       3.50000000
F        0.00000000       0.00000000      -1.80000000
F        0.00000000       0.00000000      -3.50000000
5
-498.4039468000
F        0.00000000       0.00000000       0.00000000
F        0.00000000       0.00000000       2.20000000
F        0.00000000       0.00000000       3.50000000
F        0.00000000       0.00000000      -1.90000000
F        0.00000000       0.00000000      -3.60000000
5
-498.4000706400
F        0.00000000       0.00000000       0.00000000
F        0.00000000       0.00000000       2.20000000
F        0.00000000       0.00000000       3.50000000
F        0.00000000       0.00000000      -2.00000000
F        0.00000000       0.00000000      -3.70000000
5
-498.3955118100
F        0.00000000       0.00000000       0.00000000
F        0.00000000       0.00000000       2.20000000
F        0.00000000       0.00000000       3.50000000
F        0.00000000       0.00000000      -2.10000000
F        0.00000000       0.00000000      -3.80000000
5
-498.3907885200
F        0.00000000       0.00000000       0.00000000
F        0.00000000       0.00000000       2.20000000
F        0.00000000       0.00000000       3.50000000
F        0.00000000       0.00000000      -2.20000000
F        0.00000000       0.00000000      -3.90000000
5
-498.3862106600
F        0.00000000       0.00000000       0.00000000
F        0.00000000       0.00000000       2.20000000
F        0.00000000       0.00000000       3.50000000
F        0.00000000       0.00000000      -2.30000000
F        0.00000000       0.00000000      -4.00000000
5
-498.3819518900
F        0.00000000       0.00000000       0.00000000
F        0.00000000       0.00000000       2.20000000
F        0.00000000       0.00000000       3.50000000
F        0.00000000       0.00000000      -2.40000000
F        0.00000000       0.00000000      -4.10000000
5
-498.3780946000
F        0.00000000       0.00000000       0.00000000
F        0.00000000       0.00000000       2.20000000
F        0.00000000       0.00000000       3.50000000
F        0.00000000       0.00000000      -2.50000000
F        0.00000000       0.00000000      -4.20000000
5
-498.3916498600
F        0.00000000       0.00000000       0.00000000
F        0.00000000       0.00000000       2.30000000
F        0.00000000       0.00000000       3.60000000
F        0.00000000       0.00000000      -1.50000000
F        0.00000000       0.00000000      -3.20000000
5
-498.4026195100
F        0.00000000       0.00000000       0.00000000
F        0.00000000       0.00000000       2.30000000
F        0.00000000       0.00000000       3.60000000
F        0.00000000       0.00000000      -1.60000000
F        0.00000000       0.00000000      -3.30000000
5
-498.4071436000
F        0.00000000       0.00000000       0.00000000
F        0.00000000       0.00000000       2.30000000
F        0.00000000       0.00000000       3.60000000
F        0.00000000       0.00000000      -1.70000000
F        0.00000000       0.00000000      -3.40000000
5
-498.4076805600
F        0.00000000       0.00000000       0.00000000
F        0.00000000       0.00000000       2.30000000
F        0.00000000       0.00000000       3.60000000
F        0.00000000       0.00000000      -1.75000000
F        0.00000000       0.00000000      -3.45000000
5
-498.4073735400
F        0.00000000       0.00000000       0.00000000
F        0.00000000       0.00000000       2.30000000
F        0.00000000       0.00000000       3.60000000
F        0.00000000       0.00000000      -1.80000000
F        0.00000000       0.00000000      -3.50000000
5
-498.4049464200
F        0.00000000       0.00000000       0.00000000
F        0.00000000       0.00000000       2.30000000
F        0.00000000       0.00000000       3.60000000
F        0.00000000       0.00000000      -1.90000000
F        0.00000000       0.00000000      -3.60000000
5
-498.4010427600
F        0.00000000       0.00000000       0.00000000
F        0.00000000       0.00000000       2.30000000
F        0.00000000       0.00000000       3.60000000
F        0.00000000       0.00000000      -2.00000000
F        0.00000000       0.00000000      -3.70000000
5
-498.3964548500
F        0.00000000       0.00000000       0.00000000
F        0.00000000       0.00000000       2.30000000
F        0.00000000       0.00000000       3.60000000
F        0.00000000       0.00000000      -2.10000000
F        0.00000000       0.00000000      -3.80000000
5
-498.3917008200
F        0.00000000       0.00000000       0.00000000
F        0.00000000       0.00000000       2.30000000
F        0.00000000       0.00000000       3.60000000
F        0.00000000       0.00000000      -2.20000000
F        0.00000000       0.00000000      -3.90000000
5
-498.3870899800
F        0.00000000       0.00000000       0.00000000
F        0.00000000       0.00000000       2.30000000
F        0.00000000       0.00000000       3.60000000
F        0.00000000       0.00000000      -2.30000000
F        0.00000000       0.00000000      -4.00000000
5
-498.3827981100
F        0.00000000       0.00000000       0.00000000
F        0.00000000       0.00000000       2.30000000
F        0.00000000       0.00000000       3.60000000
F        0.00000000       0.00000000      -2.40000000
F        0.00000000       0.00000000      -4.10000000
5
-498.3789084000
F        0.00000000       0.00000000       0.00000000
F        0.00000000       0.00000000       2.30000000
F        0.00000000       0.00000000       3.60000000
F        0.00000000       0.00000000      -2.50000000
F        0.00000000       0.00000000      -4.20000000
5
-498.3922299900
F        0.00000000       0.00000000       0.00000000
F        0.00000000       0.00000000       2.40000000
F        0.00000000       0.00000000       3.70000000
F        0.00000000       0.00000000      -1.50000000
F        0.00000000       0.00000000      -3.20000000
5
-498.4031576600
F        0.00000000       0.00000000       0.00000000
F        0.00000000       0.00000000       2.40000000
F        0.00000000       0.00000000       3.70000000
F        0.00000000       0.00000000      -1.60000000
F        0.00000000       0.00000000      -3.30000000
5
-498.4076472200
F        0.00000000       0.00000000       0.00000000
F        0.00000000       0.00000000       2.40000000
F        0.00000000       0.00000000       3.70000000
F        0.00000000       0.00000000      -1.70000000
F        0.00000000       0.00000000      -3.40000000
5
-498.4081703900
F        0.00000000       0.00000000       0.00000000
F        0.00000000       0.00000000       2.40000000
F        0.00000000       0.00000000       3.70000000
F        0.00000000       0.00000000      -1.75000000
F        0.00000000       0.00000000      -3.45000000
5
-498.4078490500
F        0.00000000       0.00000000       0.00000000
F        0.00000000       0.00000000       2.40000000
F        0.00000000       0.00000000       3.70000000
F        0.00000000       0.00000000      -1.80000000
F        0.00000000       0.00000000      -3.50000000
5
-498.4053974900
F        0.00000000       0.00000000       0.00000000
F        0.00000000       0.00000000       2.40000000
F        0.00000000       0.00000000       3.70000000
F        0.00000000       0.00000000      -1.90000000
F        0.00000000       0.00000000      -3.60000000
5
-498.4014709300
F        0.00000000       0.00000000       0.00000000
F        0.00000000       0.00000000       2.40000000
F        0.00000000       0.00000000       3.70000000
F        0.00000000       0.00000000      -2.00000000
F        0.00000000       0.00000000      -3.70000000
5
-498.3968596500
F        0.00000000       0.00000000       0.00000000
F        0.00000000       0.00000000       2.40000000
F        0.00000000       0.00000000       3.70000000
F        0.00000000       0.00000000      -2.10000000
F        0.00000000       0.00000000      -3.80000000
5
-498.3920809400
F        0.00000000       0.00000000       0.00000000
F        0.00000000       0.00000000       2.40000000
F        0.00000000       0.00000000       3.70000000
F        0.00000000       0.00000000      -2.20000000
F        0.00000000       0.00000000      -3.90000000
5
-498.3874432200
F        0.00000000       0.00000000       0.00000000
F        0.00000000       0.00000000       2.40000000
F        0.00000000       0.00000000       3.70000000
F        0.00000000       0.00000000      -2.30000000
F        0.00000000       0.00000000      -4.00000000
5
-498.3831231000
F        0.00000000       0.00000000       0.00000000
F        0.00000000       0.00000000       2.40000000
F        0.00000000       0.00000000       3.70000000
F        0.00000000       0.00000000      -2.40000000
F        0.00000000       0.00000000      -4.10000000
5
-498.3792001900
F        0.00000000       0.00000000       0.00000000
F        0.00000000       0.00000000       2.40000000
F        0.00000000       0.00000000       3.70000000
F        0.00000000       0.00000000      -2.50000000
F        0.00000000       0.00000000      -4.20000000
5
-498.3924488100
F        0.00000000       0.00000000       0.00000000
F        0.00000000       0.00000000       2.50000000
F        0.00000000       0.00000000       3.80000000
F        0.00000000       0.00000000      -1.50000000
F        0.00000000       0.00000000      -3.20000000
5
-498.4033404300
F        0.00000000       0.00000000       0.00000000
F        0.00000000       0.00000000       2.50000000
F        0.00000000       0.00000000       3.80000000
F        0.00000000       0.00000000      -1.60000000
F        0.00000000       0.00000000      -3.30000000
5
-498.4078019500
F        0.00000000       0.00000000       0.00000000
F        0.00000000       0.00000000       2.50000000
F        0.00000000       0.00000000       3.80000000
F        0.00000000       0.00000000      -1.70000000
F        0.00000000       0.00000000      -3.40000000
5
-498.4083127400
F        0.00000000       0.00000000       0.00000000
F        0.00000000       0.00000000       2.50000000
F        0.00000000       0.00000000       3.80000000
F        0.00000000       0.00000000      -1.75000000
F        0.00000000       0.00000000      -3.45000000
5
-498.4079813700
F        0.00000000       0.00000000       0.00000000
F        0.00000000       0.00000000       2.50000000
F        0.00000000       0.00000000       3.80000000
F        0.00000000       0.00000000      -1.80000000
F        0.00000000       0.00000000      -3.50000000
5
-498.4055111900
F        0.00000000       0.00000000       0.00000000
F        0.00000000       0.00000000       2.50000000
F        0.00000000       0.00000000       3.80000000
F        0.00000000       0.00000000      -1.90000000
F        0.00000000       0.00000000      -3.60000000
5
-498.4015641900
F        0.00000000       0.00000000       0.00000000
F        0.00000000       0.00000000       2.50000000
F        0.00000000       0.00000000       3.80000000
F        0.00000000       0.00000000      -2.00000000
F        0.00000000       0.00000000      -3.70000000
5
-498.3969342500
F        0.00000000       0.00000000       0.00000000
F        0.00000000       0.00000000       2.50000000
F        0.00000000       0.00000000       3.80000000
F        0.00000000       0.00000000      -2.10000000
F        0.00000000       0.00000000      -3.80000000
5
-498.3921346700
F        0.00000000       0.00000000       0.00000000
F        0.00000000       0.00000000       2.50000000
F        0.00000000       0.00000000       3.80000000
F        0.00000000       0.00000000      -2.20000000
F        0.00000000       0.00000000      -3.90000000
5
-498.3874747400
F        0.00000000       0.00000000       0.00000000
F        0.00000000       0.00000000       2.50000000
F        0.00000000       0.00000000       3.80000000
F        0.00000000       0.00000000      -2.30000000
F        0.00000000       0.00000000      -4.00000000
5
-498.3831283000
F        0.00000000       0.00000000       0.00000000
F        0.00000000       0.00000000       2.50000000
F        0.00000000       0.00000000       3.80000000
F        0.00000000       0.00000000      -2.40000000
F        0.00000000       0.00000000      -4.10000000
5
-498.3791789000
F        0.00000000       0.00000000       0.00000000
F        0.00000000       0.00000000       2.50000000
F        0.00000000       0.00000000       3.80000000
F        0.00000000       0.00000000      -2.50000000
F        0.00000000       0.00000000      -4.20000000
5
-498.3573297100
F        0.00000000       0.00000000       0.00000000
F        0.00000000       0.00000000       1.70000000
F        0.00000000       0.00000000       3.00000000
F        0.00000000       0.00000000      -1.50000000
F        0.00000000       0.00000000      -3.25000000
5
-498.3679392200
F        0.00000000       0.00000000       0.00000000
F        0.00000000       0.00000000       1.70000000
F        0.00000000       0.00000000       3.00000000
F        0.00000000       0.00000000      -1.60000000
F        0.00000000       0.00000000      -3.35000000
5
-498.3724223100
F        0.00000000       0.00000000       0.00000000
F        0.00000000       0.00000000       1.70000000
F        0.00000000       0.00000000       3.00000000
F        0.00000000       0.00000000      -1.70000000
F        0.00000000       0.00000000      -3.45000000
5
-498.3730069000
F        0.00000000       0.00000000       0.00000000
F        0.00000000       0.00000000       1.70000000
F        0.00000000       0.00000000       3.00000000
F        0.00000000       0.00000000      -1.75000000
F        0.00000000       0.00000000      -3.50000000
5
-498.3727701100
F        0.00000000       0.00000000       0.00000000
F        0.00000000       0.00000000       1.70000000
F        0.00000000       0.00000000       3.00000000
F        0.00000000       0.00000000      -1.80000000
F        0.00000000       0.00000000      -3.55000000
5
-498.3705266000
F        0.00000000       0.00000000       0.00000000
F        0.00000000       0.00000000       1.70000000
F        0.00000000       0.00000000       3.00000000
F        0.00000000       0.00000000      -1.90000000
F        0.00000000       0.00000000      -3.65000000
5
-498.3668158400
F        0.00000000       0.00000000       0.00000000
F        0.00000000       0.00000000       1.70000000
F        0.00000000       0.00000000       3.00000000
F        0.00000000       0.00000000      -2.00000000
F        0.00000000       0.00000000      -3.75000000
5
-498.3624111200
F        0.00000000       0.00000000       0.00000000
F        0.00000000       0.00000000       1.70000000
F        0.00000000       0.00000000       3.00000000
F        0.00000000       0.00000000      -2.10000000
F        0.00000000       0.00000000      -3.85000000
5
-498.3578167600
F        0.00000000       0.00000000       0.00000000
F        0.00000000       0.00000000       1.70000000
F        0.00000000       0.00000000       3.00000000
F        0.00000000       0.00000000      -2.20000000
F        0.00000000       0.00000000      -3.95000000
5
-498.3533376500
F        0.00000000       0.00000000       0.00000000
F        0.00000000       0.00000000       1.70000000
F        0.00000000       0.00000000       3.00000000
F        0.00000000       0.00000000      -2.30000000
F        0.00000000       0.00000000      -4.05000000
5
-498.3653787500
F        0.00000000       0.00000000       0.00000000
F        0.00000000       0.00000000       1.75000000
F        0.00000000       0.00000000       3.05000000
F        0.00000000       0.00000000      -1.50000000
F        0.00000000       0.00000000      -3.25000000
5
-498.3758108600
F        0.00000000       0.00000000       0.00000000
F        0.00000000       0.00000000       1.75000000
F        0.00000000       0.00000000       3.05000000
F        0.00000000       0.00000000      -1.60000000
F        0.00000000       0.00000000      -3.35000000
5
-498.3801639900
F        0.00000000       0.00000000       0.00000000
F        0.00000000       0.00000000       1.75000000
F        0.00000000       0.00000000       3.05000000
F        0.00000000       0.00000000      -1.70000000
F        0.00000000       0.00000000      -3.45000000
5
-498.3806945600
F        0.00000000       0.00000000       0.00000000
F        0.00000000       0.00000000       1.75000000
F        0.00000000       0.00000000       3.05000000
F        0.00000000       0.00000000      -1.75000000
F        0.00000000       0.00000000      -3.50000000
5
-498.3804094800
F        0.00000000       0.00000000       0.00000000
F        0.00000000       0.00000000       1.75000000
F        0.00000000       0.00000000       3.05000000
F        0.00000000       0.00000000      -1.80000000
F        0.00000000       0.00000000      -3.55000000
5
-498.3780808400
F        0.00000000       0.00000000       0.00000000
F        0.00000000       0.00000000       1.75000000
F        0.00000000       0.00000000       3.05000000
F        0.00000000       0.00000000      -1.90000000
F        0.00000000       0.00000000      -3.65000000
5
-498.3742944500
F        0.00000000       0.00000000       0.00000000
F        0.00000000       0.00000000       1.75000000
F        0.00000000       0.00000000       3.05000000
F        0.00000000       0.00000000      -2.00000000
F        0.00000000       0.00000000      -3.75000000
5
-498.3698202300
F        0.00000000       0.00000000       0.00000000
F        0.00000000       0.00000000       1.75000000
F        0.00000000       0.00000000       3.05000000
F        0.00000000       0.00000000      -2.10000000
F        0.00000000       0.00000000      -3.85000000
5
-498.3651615800
F        0.00000000       0.00000000       0.00000000
F        0.00000000       0.00000000       1.75000000
F        0.00000000       0.00000000       3.05000000
F        0.00000000       0.00000000      -2.20000000
F        0.00000000       0.00000000      -3.95000000
5
-498.3606240800
F        0.00000000       0.00000000       0.00000000
F        0.00000000       0.00000000       1.75000000
F        0.00000000       0.00000000       3.05000000
F        0.00000000       0.00000000      -2.30000000
F        0.00000000       0.00000000      -4.05000000
5
-498.3563774900
F        0.00000000       0.00000000       0.00000000
F        0.00000000       0.00000000       1.75000000
F        0.00000000       0.00000000       3.05000000
F        0.00000000       0.00000000      -2.40000000
F        0.00000000       0.00000000      -4.15000000
5
-498.3525101900
F        0.00000000       0.00000000       0.00000000
F        0.00000000       0.00000000       1.75000000
F        0.00000000       0.00000000       3.05000000
F        0.00000000       0.00000000      -2.50000000
F        0.00000000       0.00000000      -4.25000000
5
-498.3718330700
F        0.00000000       0.00000000       0.00000000
F        0.00000000       0.00000000       1.80000000
F        0.00000000       0.00000000       3.10000000
F        0.00000000       0.00000000      -1.50000000
F        0.00000000       0.00000000      -3.25000000
5
-498.3821273800
F        0.00000000       0.00000000       0.00000000
F        0.00000000       0.00000000       1.80000000
F        0.00000000       0.00000000       3.10000000
F        0.00000000       0.00000000      -1.60000000
F        0.00000000       0.00000000      -3.35000000
5
-498.3863774600
F        0.00000000       0.00000000       0.00000000
F        0.00000000       0.00000000       1.80000000
F        0.00000000       0.00000000       3.10000000
F        0.00000000       0.00000000      -1.70000000
F        0.00000000       0.00000000      -3.45000000
5
-498.3868655400
F        0.00000000       0.00000000       0.00000000
F        0.00000000       0.00000000       1.80000000
F        0.00000000       0.00000000       3.10000000
F        0.00000000       0.00000000      -1.75000000
F        0.00000000       0.00000000      -3.50000000
5
-498.3865412900
F        0.00000000       0.00000000       0.00000000
F        0.00000000       0.00000000       1.80000000
F        0.00000000       0.00000000       3.10000000
F        0.00000000       0.00000000      -1.80000000
F        0.00000000       0.00000000      -3.55000000
5
-498.3841415700
F        0.00000000       0.00000000       0.00000000
F        0.00000000       0.00000000       1.80000000
F        0.00000000       0.00000000       3.10000000
F        0.00000000       0.00000000      -1.90000000
F        0.00000000       0.00000000      -3.65000000
5
-498.3802920500
F        0.00000000       0.00000000       0.00000000
F        0.00000000       0.00000000       1.80000000
F        0.00000000       0.00000000       3.10000000
F        0.00000000       0.00000000      -2.00000000
F        0.00000000       0.00000000      -3.75000000
5
-498.3757598100
F        0.00000000       0.00000000       0.00000000
F        0.00000000       0.00000000       1.80000000
F        0.00000000       0.00000000       3.10000000
F        0.00000000       0.00000000      -2.10000000
F        0.00000000       0.00000000      -3.85000000
5
-498.3710452800
F        0.00000000       0.00000000       0.00000000
F        0.00000000       0.00000000       1.80000000
F        0.00000000       0.00000000       3.10000000
F        0.00000000       0.00000000      -2.20000000
F        0.00000000       0.00000000      -3.95000000
5
-498.3664552100
F        0.00000000       0.00000000       0.00000000
F        0.00000000       0.00000000       1.80000000
F        0.00000000       0.00000000       3.10000000
F        0.00000000       0.00000000      -2.30000000
F        0.00000000       0.00000000      -4.05000000
5
-498.3621599800
F        0.00000000       0.00000000       0.00000000
F        0.00000000       0.00000000       1.80000000
F        0.00000000       0.00000000       3.10000000
F        0.00000000       0.00000000      -2.40000000
F        0.00000000       0.00000000      -4.15000000
5
-498.3582504800
F        0.00000000       0.00000000       0.00000000
F        0.00000000       0.00000000       1.80000000
F        0.00000000       0.00000000       3.10000000
F        0.00000000       0.00000000      -2.50000000
F        0.00000000       0.00000000      -4.25000000
5
-498.3810849400
F        0.00000000       0.00000000       0.00000000
F        0.00000000       0.00000000       1.90000000
F        0.00000000       0.00000000       3.20000000
F        0.00000000       0.00000000      -1.50000000
F        0.00000000       0.00000000      -3.25000000
5
-498.3911864400
F        0.00000000       0.00000000       0.00000000
F        0.00000000       0.00000000       1.90000000
F        0.00000000       0.00000000       3.20000000
F        0.00000000       0.00000000      -1.60000000
F        0.00000000       0.00000000      -3.35000000
5
-498.3952877800
F        0.00000000       0.00000000       0.00000000
F        0.00000000       0.00000000       1.90000000
F        0.00000000       0.00000000       3.20000000
F        0.00000000       0.00000000      -1.70000000
F        0.00000000       0.00000000      -3.45000000
5
-498.3957125900
F        0.00000000       0.00000000       0.00000000
F        0.00000000       0.00000000       1.90000000
F        0.00000000       0.00000000       3.20000000
F        0.00000000       0.00000000      -1.75000000
F        0.00000000       0.00000000      -3.50000000
5
-498.3953305800
F        0.00000000       0.00000000       0.00000000
F        0.00000000       0.00000000       1.90000000
F        0.00000000       0.00000000       3.20000000
F        0.00000000       0.00000000      -1.80000000
F        0.00000000       0.00000000      -3.55000000
5
-498.3928237600
F        0.00000000       0.00000000       0.00000000
F        0.00000000       0.00000000       1.90000000
F        0.00000000       0.00000000       3.20000000
F        0.00000000       0.00000000      -1.90000000
F        0.00000000       0.00000000      -3.65000000
5
-498.3888770000
F        0.00000000       0.00000000       0.00000000
F        0.00000000       0.00000000       1.90000000
F        0.00000000       0.00000000       3.20000000
F        0.00000000       0.00000000      -2.00000000
F        0.00000000       0.00000000      -3.75000000
5
-498.3842537100
F        0.00000000       0.00000000       0.00000000
F        0.00000000       0.00000000       1.90000000
F        0.00000000       0.00000000       3.20000000
F        0.00000000       0.00000000      -2.10000000
F        0.00000000       0.00000000      -3.85000000
5
-498.3794518100
F        0.00000000       0.00000000       0.00000000
F        0.00000000       0.00000000       1.90000000
F        0.00000000       0.00000000       3.20000000
F        0.00000000       0.00000000      -2.20000000
F        0.00000000       0.00000000      -3.95000000
5
-498.3747764400
F        0.00000000       0.00000000       0.00000000
F        0.00000000       0.00000000       1.90000000
F        0.00000000       0.00000000       3.20000000
F        0.00000000       0.00000000      -2.30000000
F        0.00000000       0.00000000      -4.05000000
5
-498.3704081800
F        0.00000000       0.00000000       0.00000000
F        0.00000000       0.00000000       1.90000000
F        0.00000000       0.00000000       3.20000000
F        0.00000000       0.00000000      -2.40000000
F        0.00000000       0.00000000      -4.15000000
5
-498.3664208900
F        0.00000000       0.00000000       0.00000000
F        0.00000000       0.00000000       1.90000000
F        0.00000000       0.00000000       3.20000000
F        0.00000000       0.00000000      -2.50000000
F        0.00000000       0.00000000      -4.25000000
5
-498.3868797700
F        0.00000000       0.00000000       0.00000000
F        0.00000000       0.00000000       2.00000000
F        0.00000000       0.00000000       3.30000000
F        0.00000000       0.00000000      -1.50000000
F        0.00000000       0.00000000      -3.25000000
5
-498.3968571700
F        0.00000000       0.00000000       0.00000000
F        0.00000000       0.00000000       2.00000000
F        0.00000000       0.00000000       3.30000000
F        0.00000000       0.00000000      -1.60000000
F        0.00000000       0.00000000      -3.35000000
5
-498.4008593700
F        0.00000000       0.00000000       0.00000000
F        0.00000000       0.00000000       2.00000000
F        0.00000000       0.00000000       3.30000000
F        0.00000000       0.00000000      -1.70000000
F        0.00000000       0.00000000      -3.45000000
5
-498.4012401900
F        0.00000000       0.00000000       0.00000000
F        0.00000000       0.00000000       2.00000000
F        0.00000000       0.00000000       3.30000000
F        0.00000000       0.00000000      -1.75000000
F        0.00000000       0.00000000      -3.50000000
5
-498.4008182800
F        0.00000000       0.00000000       0.00000000
F        0.00000000       0.00000000       2.00000000
F        0.00000000       0.00000000       3.30000000
F        0.00000000       0.00000000      -1.80000000
F        0.00000000       0.00000000      -3.55000000
5
-498.3982390200
F        0.00000000       0.00000000       0.00000000
F        0.00000000       0.00000000       2.00000000
F        0.00000000       0.00000000       3.30000000
F        0.00000000       0.00000000      -1.90000000
F        0.00000000       0.00000000      -3.65000000
5
-498.3942243900
F        0.00000000       0.00000000       0.00000000
F        0.00000000       0.00000000       2.00000000
F        0.00000000       0.00000000       3.30000000
F        0.00000000       0.00000000      -2.00000000
F        0.00000000       0.00000000      -3.75000000
5
-498.3895370200
F        0.00000000       0.00000000       0.00000000
F        0.00000000       0.00000000       2.00000000
F        0.00000000       0.00000000       3.30000000
F        0.00000000       0.00000000      -2.10000000
F        0.00000000       0.00000000      -3.85000000
5
-498.3846756900
F        0.00000000       0.00000000       0.00000000
F        0.00000000       0.00000000       2.00000000
F        0.00000000       0.00000000       3.30000000
F        0.00000000       0.00000000      -2.20000000
F        0.00000000       0.00000000      -3.95000000
5
-498.3799427600
F        0.00000000       0.00000000       0.00000000
F        0.00000000       0.00000000       2.00000000
F        0.00000000       0.00000000       3.30000000
F        0.00000000       0.00000000      -2.30000000
F        0.00000000       0.00000000      -4.05000000
5
-498.3755094800
F        0.00000000       0.00000000       0.00000000
F        0.00000000       0.00000000       2.00000000
F        0.00000000       0.00000000       3.30000000
F        0.00000000       0.00000000      -2.40000000
F        0.00000000       0.00000000      -4.15000000
5
-498.3714633700
F        0.00000000       0.00000000       0.00000000
F        0.00000000       0.00000000       2.00000000
F        0.00000000       0.00000000       3.30000000
F        0.00000000       0.00000000      -2.50000000
F        0.00000000       0.00000000      -4.25000000
5
-498.3904267600
F        0.00000000       0.00000000       0.00000000
F        0.00000000       0.00000000       2.10000000
F        0.00000000       0.00000000       3.40000000
F        0.00000000       0.00000000      -1.50000000
F        0.00000000       0.00000000      -3.25000000
5
-498.4003185400
F        0.00000000       0.00000000       0.00000000
F        0.00000000       0.00000000       2.10000000
F        0.00000000       0.00000000       3.40000000
F        0.00000000       0.00000000      -1.60000000
F        0.00000000       0.00000000      -3.35000000
5
-498.4042516400
F        0.00000000       0.00000000       0.00000000
F        0.00000000       0.00000000       2.10000000
F        0.00000000       0.00000000       3.40000000
F        0.00000000       0.00000000      -1.70000000
F        0.00000000       0.00000000      -3.45000000
5
-498.4046013400
F        0.00000000       0.00000000       0.00000000
F        0.00000000       0.00000000       2.10000000
F        0.00000000       0.00000000       3.40000000
F        0.00000000       0.00000000      -1.75000000
F        0.00000000       0.00000000      -3.50000000
5
-498.4041503400
F        0.00000000       0.00000000       0.00000000
F        0.00000000       0.00000000       2.10000000
F        0.00000000       0.00000000       3.40000000
F        0.00000000       0.00000000      -1.80000000
F        0.00000000       0.00000000      -3.55000000
5
-498.4015192300
F        0.00000000       0.00000000       0.00000000
F        0.00000000       0.00000000       2.10000000
F        0.00000000       0.00000000       3.40000000
F        0.00000000       0.00000000      -1.90000000
F        0.00000000       0.00000000      -3.65000000
5
-498.3974574700
F        0.00000000       0.00000000       0.00000000
F        0.00000000       0.00000000       2.10000000
F        0.00000000       0.00000000       3.40000000
F        0.00000000       0.00000000      -2.00000000
F        0.00000000       0.00000000      -3.75000000
5
-498.3927264700
F        0.00000000       0.00000000       0.00000000
F        0.00000000       0.00000000       2.10000000
F        0.00000000       0.00000000       3.40000000
F        0.00000000       0.00000000      -2.10000000
F        0.00000000       0.00000000      -3.85000000
5
-498.3878198100
F        0.00000000       0.00000000       0.00000000
F        0.00000000       0.00000000       2.10000000
F        0.00000000       0.00000000       3.40000000
F        0.00000000       0.00000000      -2.20000000
F        0.00000000       0.00000000      -3.95000000
5
-498.3830412100
F        0.00000000       0.00000000       0.00000000
F        0.00000000       0.00000000       2.10000000
F        0.00000000       0.00000000       3.40000000
F        0.00000000       0.00000000      -2.30000000
F        0.00000000       0.00000000      -4.05000000
5
-498.3785637100
F        0.00000000       0.00000000       0.00000000
F        0.00000000       0.00000000       2.10000000
F        0.00000000       0.00000000       3.40000000
F        0.00000000       0.00000000      -2.40000000
F        0.00000000       0.00000000      -4.15000000
5
-498.3744709300
F        0.00000000       0.00000000       0.00000000
F        0.00000000       0.00000000       2.10000000
F        0.00000000       0.00000000       3.40000000
F        0.00000000       0.00000000      -2.50000000
F        0.00000000       0.00000000      -4.25000000
5
-498.3925283000
F        0.00000000       0.00000000       0.00000000
F        0.00000000       0.00000000       2.20000000
F        0.00000000       0.00000000       3.50000000
F        0.00000000       0.00000000      -1.50000000
F        0.00000000       0.00000000      -3.25000000
5
-498.4023564700
F        0.00000000       0.00000000       0.00000000
F        0.00000000       0.00000000       2.20000000
F        0.00000000       0.00000000       3.50000000
F        0.00000000       0.00000000      -1.60000000
F        0.00000000       0.00000000      -3.35000000
5
-498.4062374200
F        0.00000000       0.00000000       0.00000000
F        0.00000000       0.00000000       2.20000000
F        0.00000000       0.00000000       3.50000000
F        0.00000000       0.00000000      -1.70000000
F        0.00000000       0.00000000      -3.45000000
5
-498.4065641100
F        0.00000000       0.00000000       0.00000000
F        0.00000000       0.00000000       2.20000000
F        0.00000000       0.00000000       3.50000000
F        0.00000000       0.00000000      -1.75000000
F        0.00000000       0.00000000      -3.50000000
5
-498.4060922300
F        0.00000000       0.00000000       0.00000000
F        0.00000000       0.00000000       2.20000000
F        0.00000000       0.00000000       3.50000000
F        0.00000000       0.00000000      -1.80000000
F        0.00000000       0.00000000      -3.55000000
5
-498.4034235700
F        0.00000000       0.00000000       0.00000000
F        0.00000000       0.00000000       2.20000000
F        0.00000000       0.00000000       3.50000000
F        0.00000000       0.00000000      -1.90000000
F        0.00000000       0.00000000      -3.65000000
5
-498.3993294700
F        0.00000000       0.00000000       0.00000000
F        0.00000000       0.00000000       2.20000000
F        0.00000000       0.00000000       3.50000000
F        0.00000000       0.00000000      -2.00000000
F        0.00000000       0.00000000      -3.75000000
5
-498.3945664600
F        0.00000000       0.00000000       0.00000000
F        0.00000000       0.00000000       2.20000000
F        0.00000000       0.00000000       3.50000000
F        0.00000000       0.00000000      -2.10000000
F        0.00000000       0.00000000      -3.85000000
5
-498.3896274200
F        0.00000000       0.00000000       0.00000000
F        0.00000000       0.00000000       2.20000000
F        0.00000000       0.00000000       3.50000000
F        0.00000000       0.00000000      -2.20000000
F        0.00000000       0.00000000      -3.95000000
5
-498.3848154300
F        0.00000000       0.00000000       0.00000000
F        0.00000000       0.00000000       2.20000000
F        0.00000000       0.00000000       3.50000000
F        0.00000000       0.00000000      -2.30000000
F        0.00000000       0.00000000      -4.05000000
5
-498.3803023600
F        0.00000000       0.00000000       0.00000000
F        0.00000000       0.00000000       2.20000000
F        0.00000000       0.00000000       3.50000000
F        0.00000000       0.00000000      -2.40000000
F        0.00000000       0.00000000      -4.15000000
5
-498.3761724500
F        0.00000000       0.00000000       0.00000000
F        0.00000000       0.00000000       2.20000000
F        0.00000000       0.00000000       3.50000000
F        0.00000000       0.00000000      -2.50000000
F        0.00000000       0.00000000      -4.25000000
5
-498.3937087600
F        0.00000000       0.00000000       0.00000000
F        0.00000000       0.00000000       2.30000000
F        0.00000000       0.00000000       3.60000000
F        0.00000000       0.00000000      -1.50000000
F        0.00000000       0.00000000      -3.25000000
5
-498.4034865500
F        0.00000000       0.00000000       0.00000000
F        0.00000000       0.00000000       2.30000000
F        0.00000000       0.00000000       3.60000000
F        0.00000000       0.00000000      -1.60000000
F        0.00000000       0.00000000      -3.35000000
5
-498.4073263200
F        0.00000000       0.00000000       0.00000000
F        0.00000000       0.00000000       2.30000000
F        0.00000000       0.00000000       3.60000000
F        0.00000000       0.00000000      -1.70000000
F        0.00000000       0.00000000      -3.45000000
5
-498.4076351100
F        0.00000000       0.00000000       0.00000000
F        0.00000000       0.00000000       2.30000000
F        0.00000000       0.00000000       3.60000000
F        0.00000000       0.00000000      -1.75000000
F        0.00000000       0.00000000      -3.50000000
5
-498.4071478400
F        0.00000000       0.00000000       0.00000000
F        0.00000000       0.00000000       2.30000000
F        0.00000000       0.00000000       3.60000000
F        0.00000000       0.00000000      -1.80000000
F        0.00000000       0.00000000      -3.55000000
5
-498.4044515700
F        0.00000000       0.00000000       0.00000000
F        0.00000000       0.00000000       2.30000000
F        0.00000000       0.00000000       3.60000000
F        0.00000000       0.00000000      -1.90000000
F        0.00000000       0.00000000      -3.65000000
5
-498.4003332300
F        0.00000000       0.00000000       0.00000000
F        0.00000000       0.00000000       2.30000000
F        0.00000000       0.00000000       3.60000000
F        0.00000000       0.00000000      -2.00000000
F        0.00000000       0.00000000      -3.75000000
5
-498.3955472100
F        0.00000000       0.00000000       0.00000000
F        0.00000000       0.00000000       2.30000000
F        0.00000000       0.00000000       3.60000000
F        0.00000000       0.00000000      -2.10000000
F        0.00000000       0.00000000      -3.85000000
5
-498.3905850400
F        0.00000000       0.00000000       0.00000000
F        0.00000000       0.00000000       2.30000000
F        0.00000000       0.00000000       3.60000000
F        0.00000000       0.00000000      -2.20000000
F        0.00000000       0.00000000      -3.95000000
5
-498.3857454100
F        0.00000000       0.00000000       0.00000000
F        0.00000000       0.00000000       2.30000000
F        0.00000000       0.00000000       3.60000000
F        0.00000000       0.00000000      -2.30000000
F        0.00000000       0.00000000      -4.05000000
5
-498.3812046300
F        0.00000000       0.00000000       0.00000000
F        0.00000000       0.00000000       2.30000000
F        0.00000000       0.00000000       3.60000000
F        0.00000000       0.00000000      -2.40000000
F        0.00000000       0.00000000      -4.15000000
5
-498.3770449300
F        0.00000000       0.00000000       0.00000000
F        0.00000000       0.00000000       2.30000000
F        0.00000000       0.00000000       3.60000000
F        0.00000000       0.00000000      -2.50000000
F        0.00000000       0.00000000      -4.25000000
5
-498.3943077200
F        0.00000000       0.00000000       0.00000000
F        0.00000000       0.00000000       2.40000000
F        0.00000000       0.00000000       3.70000000
F        0.00000000       0.00000000      -1.50000000
F        0.00000000       0.00000000      -3.25000000
5
-498.4040434900
F        0.00000000       0.00000000       0.00000000
F        0.00000000       0.00000000       2.40000000
F        0.00000000       0.00000000       3.70000000
F        0.00000000       0.00000000      -1.60000000
F        0.00000000       0.00000000      -3.35000000
5
-498.4078496400
F        0.00000000       0.00000000       0.00000000
F        0.00000000       0.00000000       2.40000000
F        0.00000000       0.00000000       3.70000000
F        0.00000000       0.00000000      -1.70000000
F        0.00000000       0.00000000      -3.45000000
5
-498.4081449500
F        0.00000000       0.00000000       0.00000000
F        0.00000000       0.00000000       2.40000000
F        0.00000000       0.00000000       3.70000000
F        0.00000000       0.00000000      -1.75000000
F        0.00000000       0.00000000      -3.50000000
5
-498.4076449200
F        0.00000000       0.00000000       0.00000000
F        0.00000000       0.00000000       2.40000000
F        0.00000000       0.00000000       3.70000000
F        0.00000000       0.00000000      -1.80000000
F        0.00000000       0.00000000      -3.55000000
5
-498.4049276600
F        0.00000000       0.00000000       0.00000000
F        0.00000000       0.00000000       2.40000000
F        0.00000000       0.00000000       3.70000000
F        0.00000000       0.00000000      -1.90000000
F        0.00000000       0.00000000      -3.65000000
5
-498.4007911600
F        0.00000000       0.00000000       0.00000000
F        0.00000000       0.00000000       2.40000000
F        0.00000000       0.00000000       3.70000000
F        0.00000000       0.00000000      -2.00000000
F        0.00000000       0.00000000      -3.75000000
5
-498.3959875600
F        0.00000000       0.00000000       0.00000000
F        0.00000000       0.00000000       2.40000000
F        0.00000000       0.00000000       3.70000000
F        0.00000000       0.00000000      -2.10000000
F        0.00000000       0.00000000      -3.85000000
5
-498.3910061100
F        0.00000000       0.00000000       0.00000000
F        0.00000000       0.00000000       2.40000000
F        0.00000000       0.00000000       3.70000000
F        0.00000000       0.00000000      -2.20000000
F        0.00000000       0.00000000      -3.95000000
5
-498.3861468400
F        0.00000000       0.00000000       0.00000000
F        0.00000000       0.00000000       2.40000000
F        0.00000000       0.00000000       3.70000000
F        0.00000000       0.00000000      -2.30000000
F        0.00000000       0.00000000      -4.05000000
5
-498.3815832200
F        0.00000000       0.00000000       0.00000000
F        0.00000000       0.00000000       2.40000000
F        0.00000000       0.00000000       3.70000000
F        0.00000000       0.00000000      -2.40000000
F        0.00000000       0.00000000      -4.15000000
5
-498.3773981800
F        0.00000000       0.00000000       0.00000000
F        0.00000000       0.00000000       2.40000000
F        0.00000000       0.00000000       3.70000000
F        0.00000000       0.00000000      -2.50000000
F        0.00000000       0.00000000      -4.25000000
5
-498.3945455100
F        0.00000000       0.00000000       0.00000000
F        0.00000000       0.00000000       2.50000000
F        0.00000000       0.00000000       3.80000000
F        0.00000000       0.00000000      -1.50000000
F        0.00000000       0.00000000      -3.25000000
5
-498.4042450100
F        0.00000000       0.00000000       0.00000000
F        0.00000000       0.00000000       2.50000000
F        0.00000000       0.00000000       3.80000000
F        0.00000000       0.00000000      -1.60000000
F        0.00000000       0.00000000      -3.35000000
5
-498.4080228500
F        0.00000000       0.00000000       0.00000000
F        0.00000000       0.00000000       2.50000000
F        0.00000000       0.00000000       3.80000000
F        0.00000000       0.00000000      -1.70000000
F        0.00000000       0.00000000      -3.45000000
5
-498.4083067800
F        0.00000000       0.00000000       0.00000000
F        0.00000000       0.00000000       2.50000000
F        0.00000000       0.00000000       3.80000000
F        0.00000000       0.00000000      -1.75000000
F        0.00000000       0.00000000      -3.50000000
5
-498.4077979500
F        0.00000000       0.00000000       0.00000000
F        0.00000000       0.00000000       2.50000000
F        0.00000000       0.00000000       3.80000000
F        0.00000000       0.00000000      -1.80000000
F        0.00000000       0.00000000      -3.55000000
5
-498.4050630900
F        0.00000000       0.00000000       0.00000000
F        0.00000000       0.00000000       2.50000000
F        0.00000000       0.00000000       3.80000000
F        0.00000000       0.00000000      -1.90000000
F        0.00000000       0.00000000      -3.65000000
5
-498.4009126200
F        0.00000000       0.00000000       0.00000000
F        0.00000000       0.00000000       2.50000000
F        0.00000000       0.00000000       3.80000000
F        0.00000000       0.00000000      -2.00000000
F        0.00000000       0.00000000      -3.75000000
5
-498.3960955700
F        0.00000000       0.00000000       0.00000000
F        0.00000000       0.00000000       2.50000000
F        0.00000000       0.00000000       3.80000000
F        0.00000000       0.00000000      -2.10000000
F        0.00000000       0.00000000      -3.85000000
5
-498.3910998600
F        0.00000000       0.00000000       0.00000000
F        0.00000000       0.00000000       2.50000000
F        0.00000000       0.00000000       3.80000000
F        0.00000000       0.00000000      -2.20000000
F        0.00000000       0.00000000      -3.95000000
5
-498.3862240000
F        0.00000000       0.00000000       0.00000000
F        0.00000000       0.00000000       2.50000000
F        0.00000000       0.00000000       3.80000000
F        0.00000000       0.00000000      -2.30000000
F        0.00000000       0.00000000      -4.05000000
5
-498.3816407000
F        0.00000000       0.00000000       0.00000000
F        0.00000000       0.00000000       2.50000000
F        0.00000000       0.00000000       3.80000000
F        0.00000000       0.00000000      -2.40000000
F        0.00000000       0.00000000      -4.15000000
5
-498.3774338800
F        0.00000000       0.00000000       0.00000000
F        0.00000000       0.00000000       2.50000000
F        0.00000000       0.00000000       3.80000000
F        0.00000000       0.00000000      -2.50000000
F        0.00000000       0.00000000      -4.25000000
5
-498.3582775100
F        0.00000000       0.00000000       0.00000000
F        0.00000000       0.00000000       1.70000000
F        0.00000000       0.00000000       3.00000000
F        0.00000000       0.00000000      -1.50000000
F        0.00000000       0.00000000      -3.30000000
5
-498.3678197500
F        0.00000000       0.00000000       0.00000000
F        0.00000000       0.00000000       1.70000000
F        0.00000000       0.00000000       3.00000000
F        0.00000000       0.00000000      -1.60000000
F        0.00000000       0.00000000      -3.40000000
5
-498.3717308200
F        0.00000000       0.00000000       0.00000000
F        0.00000000       0.00000000       1.70000000
F        0.00000000       0.00000000       3.00000000
F        0.00000000       0.00000000      -1.70000000
F        0.00000000       0.00000000      -3.50000000
5
-498.3721394900
F        0.00000000       0.00000000       0.00000000
F        0.00000000       0.00000000       1.70000000
F        0.00000000       0.00000000       3.00000000
F        0.00000000       0.00000000      -1.75000000
F        0.00000000       0.00000000      -3.55000000
5
-498.3717744700
F        0.00000000       0.00000000       0.00000000
F        0.00000000       0.00000000       1.70000000
F        0.00000000       0.00000000       3.00000000
F        0.00000000       0.00000000      -1.80000000
F        0.00000000       0.00000000      -3.60000000
5
-498.3693564700
F        0.00000000       0.00000000       0.00000000
F        0.00000000       0.00000000       1.70000000
F        0.00000000       0.00000000       3.00000000
F        0.00000000       0.00000000      -1.90000000
F        0.00000000       0.00000000      -3.70000000
5
-498.3655255700
F        0.00000000       0.00000000       0.00000000
F        0.00000000       0.00000000       1.70000000
F        0.00000000       0.00000000       3.00000000
F        0.00000000       0.00000000      -2.00000000
F        0.00000000       0.00000000      -3.80000000
5
-498.3610152900
F        0.00000000       0.00000000       0.00000000
F        0.00000000       0.00000000       1.70000000
F        0.00000000       0.00000000       3.00000000
F        0.00000000       0.00000000      -2.10000000
F        0.00000000       0.00000000      -3.90000000
5
-498.3563071300
F        0.00000000       0.00000000       0.00000000
F        0.00000000       0.00000000       1.70000000
F        0.00000000       0.00000000       3.00000000
F        0.00000000       0.00000000      -2.20000000
F        0.00000000       0.00000000      -4.00000000
5
-498.3663388200
F        0.00000000       0.00000000       0.00000000
F        0.00000000       0.00000000       1.75000000
F        0.00000000       0.00000000       3.05000000
F        0.00000000       0.00000000      -1.50000000
F        0.00000000       0.00000000      -3.30000000
5
-498.3756949300
F        0.00000000       0.00000000       0.00000000
F        0.00000000       0.00000000       1.75000000
F        0.00000000       0.00000000       3.05000000
F        0.00000000       0.00000000      -1.60000000
F        0.00000000       0.00000000      -3.40000000
5
-498.3794722600
F        0.00000000       0.00000000       0.00000000
F        0.00000000       0.00000000       1.75000000
F        0.00000000       0.00000000       3.05000000
F        0.00000000       0.00000000      -1.70000000
F        0.00000000       0.00000000      -3.50000000
5
-498.3798280300
F        0.00000000       0.00000000       0.00000000
F        0.00000000       0.00000000       1.75000000
F        0.00000000       0.00000000       3.05000000
F        0.00000000       0.00000000      -1.75000000
F        0.00000000       0.00000000      -3.55000000
5
-498.3794153700
F        0.00000000       0.00000000       0.00000000
F        0.00000000       0.00000000       1.75000000
F        0.00000000       0.00000000       3.05000000
F        0.00000000       0.00000000      -1.80000000
F        0.00000000       0.00000000      -3.60000000
5
-498.3769144600
F        0.00000000       0.00000000       0.00000000
F        0.00000000       0.00000000       1.75000000
F        0.00000000       0.00000000       3.05000000
F        0.00000000       0.00000000      -1.90000000
F        0.00000000       0.00000000      -3.70000000
5
-498.3730125900
F        0.00000000       0.00000000       0.00000000
F        0.00000000       0.00000000       1.75000000
F        0.00000000       0.00000000       3.05000000
F        0.00000000       0.00000000      -2.00000000
[truncated: 4,353,463 more chars]
