# Supplementary material for: Experimental observation of quantum mechanical fluorine tunnelling
Source: Nat Commun. 2025 Apr 29;16:4027. doi: 10.1038/s41467-025-59008-6 (PMC12041236; doi:10.1038/s41467-025-59008-6)
Supplement: Supplementary file 4 — Source Data [file 41467_2025_59008_MOESM4_ESM.zip › Raw Data/Fig8/E-MP3_F5Ne2_cavity116.xyz]

5
-755.9261091500
F    0.00000   0.00000   0.16460
F    0.00000   0.00000   1.92326
F    0.00000   0.00000   3.63129
F    0.00000   0.00000   -2.13950
F    0.00000   0.00000   -3.57965
5
-755.9262721100
F    0.00000   0.00000   0.16228
F    0.00000   0.00000   1.92085
F    0.00000   0.00000   3.62841
F    0.00000   0.00000   -2.13554
F    0.00000   0.00000   -3.57600
5
-755.9259422100
F    0.00000   0.00000   0.16693
F    0.00000   0.00000   1.92566
F    0.00000   0.00000   3.63416
F    0.00000   0.00000   -2.14345
F    0.00000   0.00000   -3.58331
5
-755.9257342100
F    0.00000   0.00000   0.16386
F    0.00000   0.00000   1.92605
F    0.00000   0.00000   3.63562
F    0.00000   0.00000   -2.14232
F    0.00000   0.00000   -3.58321
5
-755.9260769400
F    0.00000   0.00000   0.15934
F    0.00000   0.00000   1.92128
F    0.00000   0.00000   3.62970
F    0.00000   0.00000   -2.13435
F    0.00000   0.00000   -3.57597
5
-755.9265879700
F    0.00000   0.00000   0.15762
F    0.00000   0.00000   1.91604
F    0.00000   0.00000   3.62265
F    0.00000   0.00000   -2.12763
F    0.00000   0.00000   -3.56869
5
-755.9255971300
F    0.00000   0.00000   0.17158
F    0.00000   0.00000   1.93048
F    0.00000   0.00000   3.63992
F    0.00000   0.00000   -2.15136
F    0.00000   0.00000   -3.59062
5
-755.9253779400
F    0.00000   0.00000   0.16838
F    0.00000   0.00000   1.93082
F    0.00000   0.00000   3.64153
F    0.00000   0.00000   -2.15029
F    0.00000   0.00000   -3.59044
5
-755.9264048800
F    0.00000   0.00000   0.15482
F    0.00000   0.00000   1.91652
F    0.00000   0.00000   3.62378
F    0.00000   0.00000   -2.12639
F    0.00000   0.00000   -3.56874
5
-755.9265684900
F    0.00000   0.00000   0.16990
F    0.00000   0.00000   1.92285
F    0.00000   0.00000   3.62680
F    0.00000   0.00000   -2.13983
F    0.00000   0.00000   -3.57972
5
-755.9256254400
F    0.00000   0.00000   0.15931
F    0.00000   0.00000   1.92366
F    0.00000   0.00000   3.63578
F    0.00000   0.00000   -2.13916
F    0.00000   0.00000   -3.57958
5
-755.9252378800
F    0.00000   0.00000   0.17623
F    0.00000   0.00000   1.93529
F    0.00000   0.00000   3.64567
F    0.00000   0.00000   -2.15927
F    0.00000   0.00000   -3.59793
5
-755.9268884300
F    0.00000   0.00000   0.15297
F    0.00000   0.00000   1.91123
F    0.00000   0.00000   3.61690
F    0.00000   0.00000   -2.11972
F    0.00000   0.00000   -3.56138
5
-755.9256752300
F    0.00000   0.00000   0.15673
F    0.00000   0.00000   1.92345
F    0.00000   0.00000   3.63420
F    0.00000   0.00000   -2.13631
F    0.00000   0.00000   -3.57807
5
-755.9264909900
F    0.00000   0.00000   0.16234
F    0.00000   0.00000   1.92896
F    0.00000   0.00000   3.62809
F    0.00000   0.00000   -2.13906
F    0.00000   0.00000   -3.58033
5
-755.9257328600
F    0.00000   0.00000   0.16686
F    0.00000   0.00000   1.91756
F    0.00000   0.00000   3.63449
F    0.00000   0.00000   -2.13993
F    0.00000   0.00000   -3.57898
5
-755.9250048500
F    0.00000   0.00000   0.17289
F    0.00000   0.00000   1.93558
F    0.00000   0.00000   3.64745
F    0.00000   0.00000   -2.15825
F    0.00000   0.00000   -3.59767
5
-755.9253124400
F    0.00000   0.00000   0.16110
F    0.00000   0.00000   1.92815
F    0.00000   0.00000   3.64030
F    0.00000   0.00000   -2.14434
F    0.00000   0.00000   -3.58520
5
-755.9267163900
F    0.00000   0.00000   0.15031
F    0.00000   0.00000   1.91175
F    0.00000   0.00000   3.61787
F    0.00000   0.00000   -2.11842
F    0.00000   0.00000   -3.56151
5
-755.9260236500
F    0.00000   0.00000   0.15236
F    0.00000   0.00000   1.91875
F    0.00000   0.00000   3.62809
F    0.00000   0.00000   -2.12827
F    0.00000   0.00000   -3.57093
5
-755.9249340200
F    0.00000   0.00000   0.16547
F    0.00000   0.00000   1.93285
F    0.00000   0.00000   3.64640
F    0.00000   0.00000   -2.15238
F    0.00000   0.00000   -3.59234
5
-755.9263558100
F    0.00000   0.00000   0.14799
F    0.00000   0.00000   1.91404
F    0.00000   0.00000   3.62199
F    0.00000   0.00000   -2.12024
F    0.00000   0.00000   -3.56379
5
-755.9248632200
F    0.00000   0.00000   0.18089
F    0.00000   0.00000   1.94010
F    0.00000   0.00000   3.65143
F    0.00000   0.00000   -2.16718
F    0.00000   0.00000   -3.60524
5
-755.9271748800
F    0.00000   0.00000   0.14832
F    0.00000   0.00000   1.90642
F    0.00000   0.00000   3.61114
F    0.00000   0.00000   -2.11181
F    0.00000   0.00000   -3.55407
5
-755.9246170600
F    0.00000   0.00000   0.17741
F    0.00000   0.00000   1.94035
F    0.00000   0.00000   3.65337
F    0.00000   0.00000   -2.16622
F    0.00000   0.00000   -3.60491
5
-755.9270144100
F    0.00000   0.00000   0.14579
F    0.00000   0.00000   1.90699
F    0.00000   0.00000   3.61195
F    0.00000   0.00000   -2.11045
F    0.00000   0.00000   -3.55427
5
-755.9266719300
F    0.00000   0.00000   0.14362
F    0.00000   0.00000   1.90934
F    0.00000   0.00000   3.61589
F    0.00000   0.00000   -2.11220
F    0.00000   0.00000   -3.55666
5
-755.9255473700
F    0.00000   0.00000   0.16507
F    0.00000   0.00000   1.92267
F    0.00000   0.00000   3.63162
F    0.00000   0.00000   -2.13472
F    0.00000   0.00000   -3.58465
5
-755.9244745200
F    0.00000   0.00000   0.18554
F    0.00000   0.00000   1.94491
F    0.00000   0.00000   3.65718
F    0.00000   0.00000   -2.17509
F    0.00000   0.00000   -3.61255
5
-755.9271570200
F    0.00000   0.00000   0.14353
F    0.00000   0.00000   1.90460
F    0.00000   0.00000   3.60899
F    0.00000   0.00000   -2.10647
F    0.00000   0.00000   -3.55066
5
-755.9265800000
F    0.00000   0.00000   0.16413
F    0.00000   0.00000   1.92384
F    0.00000   0.00000   3.63095
F    0.00000   0.00000   -2.14428
F    0.00000   0.00000   -3.57465
5
-755.9275998100
F    0.00000   0.00000   0.14892
F    0.00000   0.00000   1.90407
F    0.00000   0.00000   3.60464
F    0.00000   0.00000   -2.10690
F    0.00000   0.00000   -3.55073
5
-755.9242144000
F    0.00000   0.00000   0.18193
F    0.00000   0.00000   1.94511
F    0.00000   0.00000   3.65929
F    0.00000   0.00000   -2.17419
F    0.00000   0.00000   -3.61214
5
-755.9274452100
F    0.00000   0.00000   0.14367
F    0.00000   0.00000   1.90160
F    0.00000   0.00000   3.60539
F    0.00000   0.00000   -2.10390
F    0.00000   0.00000   -3.54676
5
-755.9258230800
F    0.00000   0.00000   0.14451
F    0.00000   0.00000   1.91636
F    0.00000   0.00000   3.62800
F    0.00000   0.00000   -2.12277
F    0.00000   0.00000   -3.56609
5
-755.9272967700
F    0.00000   0.00000   0.14127
F    0.00000   0.00000   1.90222
F    0.00000   0.00000   3.60603
F    0.00000   0.00000   -2.10249
F    0.00000   0.00000   -3.54704
5
-755.9267824800
F    0.00000   0.00000   0.14561
F    0.00000   0.00000   1.89892
F    0.00000   0.00000   3.61229
F    0.00000   0.00000   -2.10699
F    0.00000   0.00000   -3.54983
5
-755.9269735700
F    0.00000   0.00000   0.13925
F    0.00000   0.00000   1.90464
F    0.00000   0.00000   3.60979
F    0.00000   0.00000   -2.10417
F    0.00000   0.00000   -3.54952
5
-755.9240701100
F    0.00000   0.00000   0.19019
F    0.00000   0.00000   1.94972
F    0.00000   0.00000   3.66294
F    0.00000   0.00000   -2.18300
F    0.00000   0.00000   -3.61986
5
-755.9261650000
F    0.00000   0.00000   0.14030
F    0.00000   0.00000   1.91177
F    0.00000   0.00000   3.62167
F    0.00000   0.00000   -2.11464
F    0.00000   0.00000   -3.55910
5
-755.9275380000
F    0.00000   0.00000   0.14145
F    0.00000   0.00000   1.91029
F    0.00000   0.00000   3.60569
F    0.00000   0.00000   -2.10594
F    0.00000   0.00000   -3.55149
5
-755.9266901300
F    0.00000   0.00000   0.13814
F    0.00000   0.00000   1.90513
F    0.00000   0.00000   3.61335
F    0.00000   0.00000   -2.10604
F    0.00000   0.00000   -3.55059
5
-755.9237972200
F    0.00000   0.00000   0.18644
F    0.00000   0.00000   1.94988
F    0.00000   0.00000   3.66520
F    0.00000   0.00000   -2.18215
F    0.00000   0.00000   -3.61937
5
-755.9265634000
F    0.00000   0.00000   0.00000
F    0.00000   0.00000   2.30000
F    0.00000   0.00000   3.75000
F    0.00000   0.00000   -1.75000
F    0.00000   0.00000   -3.45000
5
-755.9276398700
F    0.00000   0.00000   0.14296
F    0.00000   0.00000   1.90532
F    0.00000   0.00000   3.60858
F    0.00000   0.00000   -2.11121
F    0.00000   0.00000   -3.54566
5
-755.9277006500
F    0.00000   0.00000   0.13901
F    0.00000   0.00000   1.89679
F    0.00000   0.00000   3.59964
F    0.00000   0.00000   -2.09599
F    0.00000   0.00000   -3.53945
5
-755.9264914300
F    0.00000   0.00000   0.13609
F    0.00000   0.00000   1.90718
F    0.00000   0.00000   3.61534
F    0.00000   0.00000   -2.10651
F    0.00000   0.00000   -3.55210
5
-755.9278646300
F    0.00000   0.00000   0.17188
F    0.00000   0.00000   1.92380
F    0.00000   0.00000   3.61360
F    0.00000   0.00000   -2.13581
F    0.00000   0.00000   -3.57346
5
-755.9275626400
F    0.00000   0.00000   0.13675
F    0.00000   0.00000   1.89745
F    0.00000   0.00000   3.60012
F    0.00000   0.00000   -2.09452
F    0.00000   0.00000   -3.53981
5
-755.9272592300
F    0.00000   0.00000   0.13488
F    0.00000   0.00000   1.89994
F    0.00000   0.00000   3.60369
F    0.00000   0.00000   -2.09613
F    0.00000   0.00000   -3.54238
5
-755.9236520200
F    0.00000   0.00000   0.19484
F    0.00000   0.00000   1.95454
F    0.00000   0.00000   3.66869
F    0.00000   0.00000   -2.19091
F    0.00000   0.00000   -3.62717
5
-755.9265867000
F    0.00000   0.00000   0.14411
F    0.00000   0.00000   1.90388
F    0.00000   0.00000   3.60940
F    0.00000   0.00000   -2.10173
F    0.00000   0.00000   -3.55566
5
-755.9245910200
F    0.00000   0.00000   0.14871
F    0.00000   0.00000   1.92447
F    0.00000   0.00000   3.64475
F    0.00000   0.00000   -2.13850
F    0.00000   0.00000   -3.57944
5
-755.9274126300
F    0.00000   0.00000   0.18049
F    0.00000   0.00000   1.92204
F    0.00000   0.00000   3.61782
F    0.00000   0.00000   -2.14049
F    0.00000   0.00000   -3.57987
5
-755.9268007200
F    0.00000   0.00000   0.13187
F    0.00000   0.00000   1.90259
F    0.00000   0.00000   3.60902
F    0.00000   0.00000   -2.09838
F    0.00000   0.00000   -3.54510
5
-755.9279418600
F    0.00000   0.00000   0.13436
F    0.00000   0.00000   1.89198
F    0.00000   0.00000   3.59388
F    0.00000   0.00000   -2.08808
F    0.00000   0.00000   -3.53214
5
-755.9232184500
F    0.00000   0.00000   0.19950
F    0.00000   0.00000   1.95935
F    0.00000   0.00000   3.67445
F    0.00000   0.00000   -2.19882
F    0.00000   0.00000   -3.63447
5
-755.9275296900
F    0.00000   0.00000   0.13051
F    0.00000   0.00000   1.89524
F    0.00000   0.00000   3.59759
F    0.00000   0.00000   -2.08810
F    0.00000   0.00000   -3.53524
5
-755.9278150400
F    0.00000   0.00000   0.13224
F    0.00000   0.00000   1.89269
F    0.00000   0.00000   3.59420
F    0.00000   0.00000   -2.08655
F    0.00000   0.00000   -3.53257
5
-755.9284145300
F    0.00000   0.00000   0.15970
F    0.00000   0.00000   1.90301
F    0.00000   0.00000   3.59593
F    0.00000   0.00000   -2.10777
F    0.00000   0.00000   -3.55086
5
-755.9270939600
F    0.00000   0.00000   0.12766
F    0.00000   0.00000   1.89800
F    0.00000   0.00000   3.60269
F    0.00000   0.00000   -2.09024
F    0.00000   0.00000   -3.53811
5
-755.9227698300
F    0.00000   0.00000   0.20415
F    0.00000   0.00000   1.96416
F    0.00000   0.00000   3.68020
F    0.00000   0.00000   -2.20673
F    0.00000   0.00000   -3.64178
5
-755.9260999600
F    0.00000   0.00000   -0.19419
F    0.00000   0.00000   2.18166
F    0.00000   0.00000   3.61297
F    0.00000   0.00000   -1.95437
F    0.00000   0.00000   -3.64607
5
-755.9272762300
F    0.00000   0.00000   0.15783
F    0.00000   0.00000   1.94036
F    0.00000   0.00000   3.62168
F    0.00000   0.00000   -2.13819
F    0.00000   0.00000   -3.58167
5
-755.9281668500
F    0.00000   0.00000   0.12971
F    0.00000   0.00000   1.88717
F    0.00000   0.00000   3.58813
F    0.00000   0.00000   -2.08017
F    0.00000   0.00000   -3.52483
5
-755.9250017500
F    0.00000   0.00000   0.17138
F    0.00000   0.00000   1.90616
F    0.00000   0.00000   3.64089
F    0.00000   0.00000   -2.14080
F    0.00000   0.00000   -3.57763
5
-755.9277834000
F    0.00000   0.00000   0.12614
F    0.00000   0.00000   1.89054
F    0.00000   0.00000   3.59149
F    0.00000   0.00000   -2.08006
F    0.00000   0.00000   -3.52811
5
-755.9280507600
F    0.00000   0.00000   0.12772
F    0.00000   0.00000   1.88792
F    0.00000   0.00000   3.58828
F    0.00000   0.00000   -2.07858
F    0.00000   0.00000   -3.52534
5
-755.9273711500
F    0.00000   0.00000   0.12345
F    0.00000   0.00000   1.89341
F    0.00000   0.00000   3.59637
F    0.00000   0.00000   -2.08211
F    0.00000   0.00000   -3.53111
5
-755.9283289400
F    0.00000   0.00000   0.12947
F    0.00000   0.00000   1.88741
F    0.00000   0.00000   3.58430
F    0.00000   0.00000   -2.07661
F    0.00000   0.00000   -3.52457
5
-755.9264878100
F    0.00000   0.00000   0.12383
F    0.00000   0.00000   1.90042
F    0.00000   0.00000   3.60998
F    0.00000   0.00000   -2.09359
F    0.00000   0.00000   -3.54064
5
-755.9256899300
F    0.00000   0.00000   0.12736
F    0.00000   0.00000   1.90620
F    0.00000   0.00000   3.62206
F    0.00000   0.00000   -2.10517
F    0.00000   0.00000   -3.55045
5
-755.9240722400
F    0.00000   0.00000   0.21338
F    0.00000   0.00000   1.96031
F    0.00000   0.00000   3.66572
F    0.00000   0.00000   -2.20093
F    0.00000   0.00000   -3.63848
5
-755.9223049600
F    0.00000   0.00000   0.20880
F    0.00000   0.00000   1.96897
F    0.00000   0.00000   3.68596
F    0.00000   0.00000   -2.21464
F    0.00000   0.00000   -3.64909
5
-755.9279046600
F    0.00000   0.00000   0.12396
F    0.00000   0.00000   1.88819
F    0.00000   0.00000   3.58844
F    0.00000   0.00000   -2.07604
F    0.00000   0.00000   -3.52454
5
-755.9260533800
F    0.00000   0.00000   0.14976
F    0.00000   0.00000   1.88755
F    0.00000   0.00000   3.61890
F    0.00000   0.00000   -2.10804
F    0.00000   0.00000   -3.54816
5
-755.9275210500
F    0.00000   0.00000   0.12571
F    0.00000   0.00000   1.88254
F    0.00000   0.00000   3.59192
F    0.00000   0.00000   -2.07666
F    0.00000   0.00000   -3.52352
5
-755.9267934100
F    0.00000   0.00000   0.11975
F    0.00000   0.00000   1.89603
F    0.00000   0.00000   3.60338
F    0.00000   0.00000   -2.08530
F    0.00000   0.00000   -3.53386
5
-755.9283182800
F    0.00000   0.00000   0.13730
F    0.00000   0.00000   1.92165
F    0.00000   0.00000   3.59909
F    0.00000   0.00000   -2.10489
F    0.00000   0.00000   -3.55315
5
-755.9283765900
F    0.00000   0.00000   0.12506
F    0.00000   0.00000   1.88235
F    0.00000   0.00000   3.58237
F    0.00000   0.00000   -2.07226
F    0.00000   0.00000   -3.51752
5
-755.9280221700
F    0.00000   0.00000   0.12177
F    0.00000   0.00000   1.88584
F    0.00000   0.00000   3.58539
F    0.00000   0.00000   -2.07203
F    0.00000   0.00000   -3.52097
5
-755.9282938000
F    0.00000   0.00000   0.12220
F    0.00000   0.00000   1.89383
F    0.00000   0.00000   3.58496
F    0.00000   0.00000   -2.07543
F    0.00000   0.00000   -3.52556
5
-755.9284017800
F    0.00000   0.00000   0.12325
F    0.00000   0.00000   1.88907
F    0.00000   0.00000   3.58794
F    0.00000   0.00000   -2.08073
F    0.00000   0.00000   -3.51954
5
-755.9282715600
F    0.00000   0.00000   0.12320
F    0.00000   0.00000   1.88316
F    0.00000   0.00000   3.58236
F    0.00000   0.00000   -2.07062
F    0.00000   0.00000   -3.51811
5
-755.9276321400
F    0.00000   0.00000   0.11923
F    0.00000   0.00000   1.88882
F    0.00000   0.00000   3.59004
F    0.00000   0.00000   -2.07398
F    0.00000   0.00000   -3.52412
5
-755.9274583500
F    0.00000   0.00000   0.11844
F    0.00000   0.00000   1.88897
F    0.00000   0.00000   3.59258
F    0.00000   0.00000   -2.07548
F    0.00000   0.00000   -3.52451
5
-755.9283267800
F    0.00000   0.00000   0.00000
F    0.00000   0.00000   2.20000
F    0.00000   0.00000   3.65000
F    0.00000   0.00000   -1.75000
F    0.00000   0.00000   -3.45000
5
-755.9291078900
F    0.00000   0.00000   0.14050
F    0.00000   0.00000   1.88586
F    0.00000   0.00000   3.57602
F    0.00000   0.00000   -2.07775
F    0.00000   0.00000   -3.52464
5
-755.9214921900
F    0.00000   0.00000   -0.19547
F    0.00000   0.00000   2.21091
F    0.00000   0.00000   3.64612
F    0.00000   0.00000   -1.96934
F    0.00000   0.00000   -3.69223
5
-755.9273235500
F    0.00000   0.00000   0.12466
F    0.00000   0.00000   1.88730
F    0.00000   0.00000   3.58894
F    0.00000   0.00000   -2.07136
F    0.00000   0.00000   -3.52954
5
-755.9270825200
F    0.00000   0.00000   0.11568
F    0.00000   0.00000   1.89165
F    0.00000   0.00000   3.59678
F    0.00000   0.00000   -2.07702
F    0.00000   0.00000   -3.52709
5
-755.9239064600
F    0.00000   0.00000   0.00000
F    0.00000   0.00000   2.40000
F    0.00000   0.00000   3.85000
F    0.00000   0.00000   -1.75000
F    0.00000   0.00000   -3.45000
5
-755.9291169600
F    0.00000   0.00000   -0.16051
F    0.00000   0.00000   2.13189
F    0.00000   0.00000   3.55978
F    0.00000   0.00000   -1.92738
F    0.00000   0.00000   -3.60379
5
-755.9282443800
F    0.00000   0.00000   0.11740
F    0.00000   0.00000   1.88114
F    0.00000   0.00000   3.57929
F    0.00000   0.00000   -2.06399
F    0.00000   0.00000   -3.51383
5
-755.9278769800
F    0.00000   0.00000   0.11502
F    0.00000   0.00000   1.88423
F    0.00000   0.00000   3.58371
F    0.00000   0.00000   -2.06584
F    0.00000   0.00000   -3.51712
5
-755.9234691600
F    0.00000   0.00000   0.13812
F    0.00000   0.00000   1.92528
F    0.00000   0.00000   3.65373
F    0.00000   0.00000   -2.13784
F    0.00000   0.00000   -3.57929
5
-755.9284754600
F    0.00000   0.00000   0.11869
F    0.00000   0.00000   1.87839
F    0.00000   0.00000   3.57645
F    0.00000   0.00000   -2.06265
F    0.00000   0.00000   -3.51087
5
-755.9238695700
F    0.00000   0.00000   -0.19752
F    0.00000   0.00000   2.20897
F    0.00000   0.00000   3.62815
F    0.00000   0.00000   -1.96402
F    0.00000   0.00000   -3.67558
5
-755.9243680300
F    0.00000   0.00000   0.00000
F    0.00000   0.00000   2.30000
F    0.00000   0.00000   3.75000
F    0.00000   0.00000   -1.80000
F    0.00000   0.00000   -3.50000
5
-755.9273540200
F    0.00000   0.00000   0.11160
F    0.00000   0.00000   1.88726
F    0.00000   0.00000   3.59018
F    0.00000   0.00000   -2.06873
F    0.00000   0.00000   -3.52031
5
-755.9281536800
F    0.00000   0.00000   0.19108
F    0.00000   0.00000   1.92123
F    0.00000   0.00000   3.60884
F    0.00000   0.00000   -2.14115
F    0.00000   0.00000   -3.58001
5
-755.9291266400
F    0.00000   0.00000   0.17048
F    0.00000   0.00000   1.90194
F    0.00000   0.00000   3.58722
F    0.00000   0.00000   -2.10864
F    0.00000   0.00000   -3.55100
5
-755.9265054700
F    0.00000   0.00000   -0.16950
F    0.00000   0.00000   2.16868
F    0.00000   0.00000   3.60448
F    0.00000   0.00000   -1.96254
F    0.00000   0.00000   -3.64113
5
-755.9292037100
F    0.00000   0.00000   -0.17399
F    0.00000   0.00000   2.13630
F    0.00000   0.00000   3.57088
F    0.00000   0.00000   -1.93168
F    0.00000   0.00000   -3.60151
5
-755.9267722100
F    0.00000   0.00000   0.12923
F    0.00000   0.00000   1.87125
F    0.00000   0.00000   3.59888
F    0.00000   0.00000   -2.07788
F    0.00000   0.00000   -3.52148
5
-755.9250122300
F    0.00000   0.00000   0.13875
F    0.00000   0.00000   1.89454
F    0.00000   0.00000   3.61523
F    0.00000   0.00000   -2.09185
F    0.00000   0.00000   -3.55667
5
-755.9270062200
F    0.00000   0.00000   -0.15277
F    0.00000   0.00000   2.11613
F    0.00000   0.00000   3.57878
F    0.00000   0.00000   -1.93249
F    0.00000   0.00000   -3.60966
5
-755.9284501900
F    0.00000   0.00000   0.11303
F    0.00000   0.00000   1.87644
F    0.00000   0.00000   3.57319
F    0.00000   0.00000   -2.05596
F    0.00000   0.00000   -3.50670
5
-755.9281049000
F    0.00000   0.00000   0.11081
F    0.00000   0.00000   1.87964
F    0.00000   0.00000   3.57739
F    0.00000   0.00000   -2.05771
F    0.00000   0.00000   -3.51012
5
-755.9291262300
F    0.00000   0.00000   0.13070
F    0.00000   0.00000   1.87546
F    0.00000   0.00000   3.56573
F    0.00000   0.00000   -2.05946
F    0.00000   0.00000   -3.51243
5
-755.9223135000
F    0.00000   0.00000   0.00000
F    0.00000   0.00000   2.30000
F    0.00000   0.00000   3.75000
F    0.00000   0.00000   -1.75000
F    0.00000   0.00000   -3.50000
5
-755.9286631800
F    0.00000   0.00000   0.11417
F    0.00000   0.00000   1.87362
F    0.00000   0.00000   3.57053
F    0.00000   0.00000   -2.05468
F    0.00000   0.00000   -3.50364
5
-755.9254986900
F    0.00000   0.00000   0.11471
F    0.00000   0.00000   1.90445
F    0.00000   0.00000   3.62224
F    0.00000   0.00000   -2.09962
F    0.00000   0.00000   -3.54179
5
-755.9276076800
F    0.00000   0.00000   0.10753
F    0.00000   0.00000   1.88287
F    0.00000   0.00000   3.58359
F    0.00000   0.00000   -2.06045
F    0.00000   0.00000   -3.51354
5
-755.9290339500
F    0.00000   0.00000   -0.16043
F    0.00000   0.00000   2.11292
F    0.00000   0.00000   3.53536
F    0.00000   0.00000   -1.89302
F    0.00000   0.00000   -3.59482
5
-755.9238706500
F    0.00000   0.00000   -0.13746
F    0.00000   0.00000   2.10905
F    0.00000   0.00000   3.57453
F    0.00000   0.00000   -1.91344
F    0.00000   0.00000   -3.63269
5
-755.9290886700
F    0.00000   0.00000   0.11868
F    0.00000   0.00000   1.90513
F    0.00000   0.00000   3.57800
F    0.00000   0.00000   -2.07421
F    0.00000   0.00000   -3.52760
5
-755.9265018500
F    0.00000   0.00000   0.10741
F    0.00000   0.00000   1.89052
F    0.00000   0.00000   3.60085
F    0.00000   0.00000   -2.07434
F    0.00000   0.00000   -3.52444
5
-755.9230921200
F    0.00000   0.00000   -0.14653
F    0.00000   0.00000   2.13662
F    0.00000   0.00000   3.57080
F    0.00000   0.00000   -1.90448
F    0.00000   0.00000   -3.65641
5
-755.9206588000
F    0.00000   0.00000   -0.22915
F    0.00000   0.00000   2.24291
F    0.00000   0.00000   3.68255
F    0.00000   0.00000   -1.99334
F    0.00000   0.00000   -3.70298
5
-755.9250622700
F    0.00000   0.00000   0.18943
F    0.00000   0.00000   1.96725
F    0.00000   0.00000   3.64708
F    0.00000   0.00000   -2.17456
F    0.00000   0.00000   -3.62919
5
-755.9246043100
F    0.00000   0.00000   0.11659
F    0.00000   0.00000   1.90726
F    0.00000   0.00000   3.63077
F    0.00000   0.00000   -2.10430
F    0.00000   0.00000   -3.55031
5
-755.9241765600
F    0.00000   0.00000   0.16601
F    0.00000   0.00000   1.92151
F    0.00000   0.00000   3.63228
F    0.00000   0.00000   -2.12516
F    0.00000   0.00000   -3.59464
5
-755.9297882700
F    0.00000   0.00000   0.15154
F    0.00000   0.00000   1.88430
F    0.00000   0.00000   3.56775
F    0.00000   0.00000   -2.07888
F    0.00000   0.00000   -3.52470
5
-755.9264378100
F    0.00000   0.00000   0.00000
F    0.00000   0.00000   2.20000
F    0.00000   0.00000   3.65000
F    0.00000   0.00000   -1.80000
F    0.00000   0.00000   -3.50000
5
-755.9269458600
F    0.00000   0.00000   0.10424
F    0.00000   0.00000   1.88437
F    0.00000   0.00000   3.59261
F    0.00000   0.00000   -2.06552
F    0.00000   0.00000   -3.51570
5
-755.9283161000
F    0.00000   0.00000   0.10659
F    0.00000   0.00000   1.87505
F    0.00000   0.00000   3.57106
F    0.00000   0.00000   -2.04958
F    0.00000   0.00000   -3.50313
5
-755.9286390800
F    0.00000   0.00000   0.10866
F    0.00000   0.00000   1.87173
F    0.00000   0.00000   3.56709
F    0.00000   0.00000   -2.04792
F    0.00000   0.00000   -3.49956
5
-755.9244941300
F    0.00000   0.00000   0.12652
F    0.00000   0.00000   1.93472
F    0.00000   0.00000   3.64158
F    0.00000   0.00000   -2.12697
F    0.00000   0.00000   -3.57586
5
-755.9288030300
F    0.00000   0.00000   0.11018
F    0.00000   0.00000   1.87142
F    0.00000   0.00000   3.56420
F    0.00000   0.00000   -2.04629
F    0.00000   0.00000   -3.49952
5
-755.9275293900
F    0.00000   0.00000   0.18257
F    0.00000   0.00000   1.94415
F    0.00000   0.00000   3.63346
F    0.00000   0.00000   -2.17298
F    0.00000   0.00000   -3.58720
5
-755.9278456800
F    0.00000   0.00000   0.10345
F    0.00000   0.00000   1.87849
F    0.00000   0.00000   3.57699
F    0.00000   0.00000   -2.05217
F    0.00000   0.00000   -3.50676
5
-755.9288357000
F    0.00000   0.00000   0.10965
F    0.00000   0.00000   1.86886
F    0.00000   0.00000   3.56461
F    0.00000   0.00000   -2.04672
F    0.00000   0.00000   -3.49640
5
-755.9211889700
F    0.00000   0.00000   0.19840
F    0.00000   0.00000   1.98726
F    0.00000   0.00000   3.69196
F    0.00000   0.00000   -2.21445
F    0.00000   0.00000   -3.66316
5
-755.9235039200
F    0.00000   0.00000   -0.13272
F    0.00000   0.00000   2.11361
F    0.00000   0.00000   3.55382
F    0.00000   0.00000   -1.89165
F    0.00000   0.00000   -3.64306
5
-755.9280846500
F    0.00000   0.00000   0.15331
F    0.00000   0.00000   1.95176
F    0.00000   0.00000   3.61528
F    0.00000   0.00000   -2.13733
F    0.00000   0.00000   -3.58302
5
-755.9295165600
F    0.00000   0.00000   0.12157
F    0.00000   0.00000   1.86875
F    0.00000   0.00000   3.55681
F    0.00000   0.00000   -2.04784
F    0.00000   0.00000   -3.49929
5
-755.9252073300
F    0.00000   0.00000   0.14526
F    0.00000   0.00000   1.90244
F    0.00000   0.00000   3.61022
F    0.00000   0.00000   -2.09225
F    0.00000   0.00000   -3.56566
5
-755.9284153800
F    0.00000   0.00000   0.10449
F    0.00000   0.00000   1.87276
F    0.00000   0.00000   3.56790
F    0.00000   0.00000   -2.04551
F    0.00000   0.00000   -3.49963
5
-755.9283155700
F    0.00000   0.00000   0.14181
F    0.00000   0.00000   1.90677
F    0.00000   0.00000   3.60777
F    0.00000   0.00000   -2.12068
F    0.00000   0.00000   -3.53565
5
-755.9272185300
F    0.00000   0.00000   0.16320
F    0.00000   0.00000   1.92501
F    0.00000   0.00000   3.63029
F    0.00000   0.00000   -2.15383
F    0.00000   0.00000   -3.56466
5
-755.9280016900
F    0.00000   0.00000   0.10557
F    0.00000   0.00000   1.86723
F    0.00000   0.00000   3.57174
F    0.00000   0.00000   -2.04618
F    0.00000   0.00000   -3.49836
5
-755.9232234300
F    0.00000   0.00000   0.14561
F    0.00000   0.00000   1.95685
F    0.00000   0.00000   3.66464
F    0.00000   0.00000   -2.16116
F    0.00000   0.00000   -3.60594
5
-755.9272141600
F    0.00000   0.00000   0.10018
F    0.00000   0.00000   1.88043
F    0.00000   0.00000   3.58567
F    0.00000   0.00000   -2.05696
F    0.00000   0.00000   -3.50932
5
-755.9242989300
F    0.00000   0.00000   0.17590
F    0.00000   0.00000   1.89476
F    0.00000   0.00000   3.64729
F    0.00000   0.00000   -2.14166
F    0.00000   0.00000   -3.57628
5
-755.9289360000
F    0.00000   0.00000   0.10362
F    0.00000   0.00000   1.87386
F    0.00000   0.00000   3.56728
F    0.00000   0.00000   -2.05012
F    0.00000   0.00000   -3.49464
5
-755.9253540700
F    0.00000   0.00000   0.15391
F    0.00000   0.00000   1.87619
F    0.00000   0.00000   3.62550
F    0.00000   0.00000   -2.10909
F    0.00000   0.00000   -3.54650
5
-755.9303156200
F    0.00000   0.00000   -0.15202
F    0.00000   0.00000   2.11635
F    0.00000   0.00000   3.54227
F    0.00000   0.00000   -1.92027
F    0.00000   0.00000   -3.58633
5
-755.9193806900
F    0.00000   0.00000   0.00000
F    0.00000   0.00000   2.40000
F    0.00000   0.00000   3.85000
F    0.00000   0.00000   -1.75000
F    0.00000   0.00000   -3.50000
5
-755.9225514700
F    0.00000   0.00000   -0.13645
F    0.00000   0.00000   2.13768
F    0.00000   0.00000   3.57078
F    0.00000   0.00000   -1.91068
F    0.00000   0.00000   -3.66133
5
-755.9187615300
F    0.00000   0.00000   0.23147
F    0.00000   0.00000   1.99248
F    0.00000   0.00000   3.72467
F    0.00000   0.00000   -2.26077
F    0.00000   0.00000   -3.68785
5
-755.9288316200
F    0.00000   0.00000   0.10341
F    0.00000   0.00000   1.87828
F    0.00000   0.00000   3.56406
F    0.00000   0.00000   -2.04484
F    0.00000   0.00000   -3.50090
5
-755.9290834600
F    0.00000   0.00000   -0.16931
F    0.00000   0.00000   2.11171
F    0.00000   0.00000   3.53642
F    0.00000   0.00000   -1.88683
F    0.00000   0.00000   -3.59199
5
-755.9242915700
F    0.00000   0.00000   -0.19064
F    0.00000   0.00000   2.21276
F    0.00000   0.00000   3.63779
F    0.00000   0.00000   -1.98579
F    0.00000   0.00000   -3.67413
5
-755.9291227400
F    0.00000   0.00000   0.13315
F    0.00000   0.00000   1.93302
F    0.00000   0.00000   3.59248
F    0.00000   0.00000   -2.10384
F    0.00000   0.00000   -3.55481
5
-755.9218194100
F    0.00000   0.00000   -0.13354
F    0.00000   0.00000   2.13689
F    0.00000   0.00000   3.58458
F    0.00000   0.00000   -1.92344
F    0.00000   0.00000   -3.66449
5
-755.9285102500
F    0.00000   0.00000   0.10238
F    0.00000   0.00000   1.87046
F    0.00000   0.00000   3.56474
F    0.00000   0.00000   -2.04145
F    0.00000   0.00000   -3.49613
5
-755.9288122600
F    0.00000   0.00000   0.10429
F    0.00000   0.00000   1.86703
F    0.00000   0.00000   3.56098
F    0.00000   0.00000   -2.03988
F    0.00000   0.00000   -3.49242
5
-755.9280656000
F    0.00000   0.00000   0.09938
F    0.00000   0.00000   1.87410
F    0.00000   0.00000   3.57039
F    0.00000   0.00000   -2.04388
F    0.00000   0.00000   -3.49998
5
-755.9280074800
F    0.00000   0.00000   0.09879
F    0.00000   0.00000   1.87409
F    0.00000   0.00000   3.57160
F    0.00000   0.00000   -2.04473
F    0.00000   0.00000   -3.49974
5
-755.9231537300
F    0.00000   0.00000   -0.23965
F    0.00000   0.00000   2.24707
F    0.00000   0.00000   3.67264
F    0.00000   0.00000   -1.99377
F    0.00000   0.00000   -3.68630
5
-755.9278157100
F    0.00000   0.00000   0.10536
F    0.00000   0.00000   1.87165
F    0.00000   0.00000   3.56852
F    0.00000   0.00000   -2.04091
F    0.00000   0.00000   -3.50462
5
-755.9289892100
F    0.00000   0.00000   0.10513
F    0.00000   0.00000   1.86409
F    0.00000   0.00000   3.55870
F    0.00000   0.00000   -2.03875
F    0.00000   0.00000   -3.48917
5
-755.9274648000
F    0.00000   0.00000   0.09613
F    0.00000   0.00000   1.87649
F    0.00000   0.00000   3.57873
F    0.00000   0.00000   -2.04841
F    0.00000   0.00000   -3.50294
5
-755.9213689400
F    0.00000   0.00000   0.00000
F    0.00000   0.00000   2.40000
F    0.00000   0.00000   3.85000
F    0.00000   0.00000   -1.80000
F    0.00000   0.00000   -3.50000
5
-755.9222643000
F    0.00000   0.00000   0.12753
F    0.00000   0.00000   1.92609
F    0.00000   0.00000   3.66271
F    0.00000   0.00000   -2.13718
F    0.00000   0.00000   -3.57915
5
-755.9291200100
F    0.00000   0.00000   0.12185
F    0.00000   0.00000   1.89085
F    0.00000   0.00000   3.58694
F    0.00000   0.00000   -2.09010
F    0.00000   0.00000   -3.50954
5
-755.9249632500
F    0.00000   0.00000   -0.19700
F    0.00000   0.00000   2.16479
F    0.00000   0.00000   3.58921
F    0.00000   0.00000   -1.90668
F    0.00000   0.00000   -3.65032
5
-755.9271939200
F    0.00000   0.00000   -0.13656
F    0.00000   0.00000   2.07739
F    0.00000   0.00000   3.51295
F    0.00000   0.00000   -1.85858
F    0.00000   0.00000   -3.59519
5
-755.9271856400
F    0.00000   0.00000   0.10773
F    0.00000   0.00000   1.85618
F    0.00000   0.00000   3.57942
F    0.00000   0.00000   -2.04751
F    0.00000   0.00000   -3.49581
5
-755.9301433500
F    0.00000   0.00000   0.13296
F    0.00000   0.00000   1.86608
F    0.00000   0.00000   3.54942
F    0.00000   0.00000   -2.04940
F    0.00000   0.00000   -3.49906
5
-755.9275288100
F    0.00000   0.00000   -0.10260
F    0.00000   0.00000   2.06337
F    0.00000   0.00000   3.52796
F    0.00000   0.00000   -1.90307
F    0.00000   0.00000   -3.58566
5
-755.9199258300
F    0.00000   0.00000   -0.25368
F    0.00000   0.00000   2.27689
F    0.00000   0.00000   3.70438
F    0.00000   0.00000   -2.01047
F    0.00000   0.00000   -3.71712
5
-755.9262218800
F    0.00000   0.00000   -0.13421
F    0.00000   0.00000   2.09713
F    0.00000   0.00000   3.57105
F    0.00000   0.00000   -1.92700
F    0.00000   0.00000   -3.60697
5
-755.9266727400
F    0.00000   0.00000   -0.15900
F    0.00000   0.00000   2.16523
F    0.00000   0.00000   3.57556
F    0.00000   0.00000   -1.94139
F    0.00000   0.00000   -3.64040
5
-755.9260515200
F    0.00000   0.00000   0.13274
F    0.00000   0.00000   1.85996
F    0.00000   0.00000   3.60583
F    0.00000   0.00000   -2.07910
F    0.00000   0.00000   -3.51943
5
-755.9282616900
F    0.00000   0.00000   -0.16375
F    0.00000   0.00000   2.13038
F    0.00000   0.00000   3.54098
F    0.00000   0.00000   -1.89760
F    0.00000   0.00000   -3.61001
5
-755.9286869200
F    0.00000   0.00000   0.09817
F    0.00000   0.00000   1.86587
F    0.00000   0.00000   3.55841
F    0.00000   0.00000   -2.03331
F    0.00000   0.00000   -3.48914
5
-755.9242474300
F    0.00000   0.00000   -0.20707
F    0.00000   0.00000   2.22765
F    0.00000   0.00000   3.65400
F    0.00000   0.00000   -1.99760
F    0.00000   0.00000   -3.67699
5
-755.9242809500
F    0.00000   0.00000   0.00000
F    0.00000   0.00000   2.20000
F    0.00000   0.00000   3.65000
F    0.00000   0.00000   -1.75000
F    0.00000   0.00000   -3.50000
5
-755.9241180900
F    0.00000   0.00000   -0.19823
F    0.00000   0.00000   2.22265
F    0.00000   0.00000   3.64934
F    0.00000   0.00000   -1.99605
F    0.00000   0.00000   -3.67770
5
-755.9282681400
F    0.00000   0.00000   0.09530
F    0.00000   0.00000   1.86972
F    0.00000   0.00000   3.56379
F    0.00000   0.00000   -2.03560
F    0.00000   0.00000   -3.49321
5
-755.9259331000
F    0.00000   0.00000   0.12606
F    0.00000   0.00000   1.88553
F    0.00000   0.00000   3.58994
F    0.00000   0.00000   -2.06199
F    0.00000   0.00000   -3.53954
5
-755.9289674500
F    0.00000   0.00000   0.09992
F    0.00000   0.00000   1.86233
F    0.00000   0.00000   3.55488
F    0.00000   0.00000   -2.03185
F    0.00000   0.00000   -3.48529
5
-755.9254628400
F    0.00000   0.00000   0.09637
F    0.00000   0.00000   1.89208
F    0.00000   0.00000   3.60913
F    0.00000   0.00000   -2.07320
F    0.00000   0.00000   -3.52438
5
-755.9297308700
F    0.00000   0.00000   0.18125
F    0.00000   0.00000   1.90088
F    0.00000   0.00000   3.57851
F    0.00000   0.00000   -2.10950
F    0.00000   0.00000   -3.55114
5
-755.9265995500
F    0.00000   0.00000   0.17570
F    0.00000   0.00000   1.97683
F    0.00000   0.00000   3.63844
F    0.00000   0.00000   -2.17174
F    0.00000   0.00000   -3.61922
5
-755.9217279900
F    0.00000   0.00000   -0.21952
F    0.00000   0.00000   2.20429
F    0.00000   0.00000   3.66722
F    0.00000   0.00000   -1.97617
F    0.00000   0.00000   -3.67581
5
-755.9276962300
F    0.00000   0.00000   0.09208
F    0.00000   0.00000   1.87255
F    0.00000   0.00000   3.57180
F    0.00000   0.00000   -2.03986
F    0.00000   0.00000   -3.49656
5
-755.9254439600
F    0.00000   0.00000   0.16175
F    0.00000   0.00000   1.87389
F    0.00000   0.00000   3.61397
F    0.00000   0.00000   -2.09714
F    0.00000   0.00000   -3.55248
5
-755.9287850500
F    0.00000   0.00000   0.20168
F    0.00000   0.00000   1.92042
F    0.00000   0.00000   3.59986
F    0.00000   0.00000   -2.14181
F    0.00000   0.00000   -3.58015
5
-755.9282166400
F    0.00000   0.00000   0.10931
F    0.00000   0.00000   1.88846
F    0.00000   0.00000   3.56565
F    0.00000   0.00000   -2.04515
F    0.00000   0.00000   -3.51827
5
-755.9232658900
F    0.00000   0.00000   -0.15585
F    0.00000   0.00000   2.10809
F    0.00000   0.00000   3.58446
F    0.00000   0.00000   -1.90593
F    0.00000   0.00000   -3.63077
5
-755.9296711900
F    0.00000   0.00000   0.10125
F    0.00000   0.00000   1.88933
F    0.00000   0.00000   3.55638
F    0.00000   0.00000   -2.04351
F    0.00000   0.00000   -3.50345
5
-755.9299012000
F    0.00000   0.00000   0.11517
F    0.00000   0.00000   1.91642
F    0.00000   0.00000   3.57104
F    0.00000   0.00000   -2.07298
F    0.00000   0.00000   -3.52964
5
-755.9237726800
F    0.00000   0.00000   -0.24438
F    0.00000   0.00000   2.21554
F    0.00000   0.00000   3.65307
F    0.00000   0.00000   -1.95694
F    0.00000   0.00000   -3.66730
5
-755.9210680200
F    0.00000   0.00000   0.18803
F    0.00000   0.00000   1.97338
F    0.00000   0.00000   3.67830
F    0.00000   0.00000   -2.18621
F    0.00000   0.00000   -3.65350
5
-755.9203642100
F    0.00000   0.00000   0.00000
F    0.00000   0.00000   2.50000
F    0.00000   0.00000   3.95000
F    0.00000   0.00000   -1.75000
F    0.00000   0.00000   -3.45000
5
-755.9179967800
F    0.00000   0.00000   -0.21603
F    0.00000   0.00000   2.23591
F    0.00000   0.00000   3.69172
F    0.00000   0.00000   -1.99492
F    0.00000   0.00000   -3.71668
5
-755.9303656200
F    0.00000   0.00000   0.16257
F    0.00000   0.00000   1.88275
F    0.00000   0.00000   3.55947
F    0.00000   0.00000   -2.08002
F    0.00000   0.00000   -3.52477
5
-755.9234394700
F    0.00000   0.00000   0.10581
F    0.00000   0.00000   1.90832
F    0.00000   0.00000   3.63947
F    0.00000   0.00000   -2.10344
F    0.00000   0.00000   -3.55017
5
-755.9225455400
F    0.00000   0.00000   -0.17479
F    0.00000   0.00000   2.14648
F    0.00000   0.00000   3.58505
F    0.00000   0.00000   -1.89387
F    0.00000   0.00000   -3.66287
5
-755.9271372600
F    0.00000   0.00000   0.08741
F    0.00000   0.00000   1.87676
F    0.00000   0.00000   3.57899
F    0.00000   0.00000   -2.04318
F    0.00000   0.00000   -3.49997
5
-755.9288468400
F    0.00000   0.00000   0.09395
F    0.00000   0.00000   1.86128
F    0.00000   0.00000   3.55208
F    0.00000   0.00000   -2.02518
F    0.00000   0.00000   -3.48214
5
-755.9284527400
F    0.00000   0.00000   0.09123
F    0.00000   0.00000   1.86533
F    0.00000   0.00000   3.55719
F    0.00000   0.00000   -2.02731
F    0.00000   0.00000   -3.48643
5
-755.9273390800
F    0.00000   0.00000   0.09002
F    0.00000   0.00000   1.86335
F    0.00000   0.00000   3.57575
F    0.00000   0.00000   -2.04060
F    0.00000   0.00000   -3.48851
5
-755.9301651500
F    0.00000   0.00000   -0.10791
F    0.00000   0.00000   2.05060
F    0.00000   0.00000   3.51229
F    0.00000   0.00000   -1.89971
F    0.00000   0.00000   -3.55528
5
-755.9291051200
F    0.00000   0.00000   0.09555
F    0.00000   0.00000   1.85763
F    0.00000   0.00000   3.54878
F    0.00000   0.00000   -2.02381
F    0.00000   0.00000   -3.47815
5
-755.9279098600
F    0.00000   0.00000   0.08802
F    0.00000   0.00000   1.86861
F    0.00000   0.00000   3.56486
F    0.00000   0.00000   -2.03131
F    0.00000   0.00000   -3.49018
5
-755.9304340300
F    0.00000   0.00000   -0.17729
F    0.00000   0.00000   2.10414
F    0.00000   0.00000   3.54540
F    0.00000   0.00000   -1.90302
F    0.00000   0.00000   -3.56923
5
-755.9216551400
F    0.00000   0.00000   -0.11921
F    0.00000   0.00000   2.13114
F    0.00000   0.00000   3.57735
F    0.00000   0.00000   -1.92507
F    0.00000   0.00000   -3.66422
5
-755.9291439000
F    0.00000   0.00000   0.12325
F    0.00000   0.00000   1.87771
F    0.00000   0.00000   3.58267
F    0.00000   0.00000   -2.08461
F    0.00000   0.00000   -3.49902
5
-755.9253894700
F    0.00000   0.00000   0.16496
F    0.00000   0.00000   1.91776
F    0.00000   0.00000   3.64918
F    0.00000   0.00000   -2.16433
F    0.00000   0.00000   -3.56757
5
-755.9232057300
F    0.00000   0.00000   -0.25804
F    0.00000   0.00000   2.25712
F    0.00000   0.00000   3.67605
F    0.00000   0.00000   -1.98862
F    0.00000   0.00000   -3.68651
5
-755.9311184800
F    0.00000   0.00000   -0.13168
F    0.00000   0.00000   2.09092
F    0.00000   0.00000   3.51011
F    0.00000   0.00000   -1.90153
F    0.00000   0.00000   -3.56782
5
-755.9297158000
F    0.00000   0.00000   0.10187
F    0.00000   0.00000   1.87607
F    0.00000   0.00000   3.56604
F    0.00000   0.00000   -2.05932
F    0.00000   0.00000   -3.48466
5
-755.9295113800
F    0.00000   0.00000   0.10236
F    0.00000   0.00000   1.85060
F    0.00000   0.00000   3.53972
F    0.00000   0.00000   -2.01827
F    0.00000   0.00000   -3.47441
5
-755.9275574500
F    0.00000   0.00000   0.08542
F    0.00000   0.00000   1.86080
F    0.00000   0.00000   3.56839
F    0.00000   0.00000   -2.03145
F    0.00000   0.00000   -3.48318
5
-755.9228629400
F    0.00000   0.00000   -0.15211
F    0.00000   0.00000   2.12475
F    0.00000   0.00000   3.56000
F    0.00000   0.00000   -1.87941
F    0.00000   0.00000   -3.65323
5
-755.9193573100
F    0.00000   0.00000   0.00000
F    0.00000   0.00000   2.30000
F    0.00000   0.00000   3.75000
F    0.00000   0.00000   -1.80000
F    0.00000   0.00000   -3.55000
5
-755.9281877100
F    0.00000   0.00000   0.00000
F    0.00000   0.00000   2.30000
F    0.00000   0.00000   3.75000
F    0.00000   0.00000   -1.70000
F    0.00000   0.00000   -3.40000
5
-755.9219683000
F    0.00000   0.00000   -0.20017
F    0.00000   0.00000   2.20303
F    0.00000   0.00000   3.66693
F    0.00000   0.00000   -1.99291
F    0.00000   0.00000   -3.67688
5
-755.9247612100
F    0.00000   0.00000   0.00000
F    0.00000   0.00000   2.30000
F    0.00000   0.00000   3.75000
F    0.00000   0.00000   -1.70000
F    0.00000   0.00000   -3.45000
5
-755.9286191000
F    0.00000   0.00000   0.08715
F    0.00000   0.00000   1.86094
F    0.00000   0.00000   3.55059
F    0.00000   0.00000   -2.01903
F    0.00000   0.00000   -3.47966
5
-755.9239367900
F    0.00000   0.00000   -0.15219
F    0.00000   0.00000   2.18516
F    0.00000   0.00000   3.61926
F    0.00000   0.00000   -1.98169
F    0.00000   0.00000   -3.67054
5
-755.9230306500
F    0.00000   0.00000   0.15148
F    0.00000   0.00000   1.88851
F    0.00000   0.00000   3.62762
F    0.00000   0.00000   -2.09578
F    0.00000   0.00000   -3.57183
5
-755.9289883100
F    0.00000   0.00000   0.08974
F    0.00000   0.00000   1.85669
F    0.00000   0.00000   3.54576
F    0.00000   0.00000   -2.01705
F    0.00000   0.00000   -3.47514
5
-755.9289786800
F    0.00000   0.00000   0.09086
F    0.00000   0.00000   1.85603
F    0.00000   0.00000   3.54477
F    0.00000   0.00000   -2.01601
F    0.00000   0.00000   -3.47565
5
-755.9263888300
F    0.00000   0.00000   0.10988
F    0.00000   0.00000   1.84514
F    0.00000   0.00000   3.58709
F    0.00000   0.00000   -2.04885
F    0.00000   0.00000   -3.49326
5
-755.9200153600
F    0.00000   0.00000   -0.13358
F    0.00000   0.00000   2.13087
F    0.00000   0.00000   3.59283
F    0.00000   0.00000   -1.91867
F    0.00000   0.00000   -3.67144
5
-755.9154809200
F    0.00000   0.00000   0.00000
F    0.00000   0.00000   2.50000
F    0.00000   0.00000   3.95000
F    0.00000   0.00000   -1.75000
F    0.00000   0.00000   -3.50000
5
-755.9306761500
F    0.00000   0.00000   0.14435
F    0.00000   0.00000   1.86341
F    0.00000   0.00000   3.54203
F    0.00000   0.00000   -2.05095
F    0.00000   0.00000   -3.49883
5
-755.9281052600
F    0.00000   0.00000   0.08397
F    0.00000   0.00000   1.86467
F    0.00000   0.00000   3.55792
F    0.00000   0.00000   -2.02276
F    0.00000   0.00000   -3.48380
5
-755.9151637400
F    0.00000   0.00000   -0.22165
F    0.00000   0.00000   2.24984
F    0.00000   0.00000   3.69833
F    0.00000   0.00000   -1.98476
F    0.00000   0.00000   -3.74175
5
-755.9292253200
F    0.00000   0.00000   0.09118
F    0.00000   0.00000   1.85293
F    0.00000   0.00000   3.54268
F    0.00000   0.00000   -2.01578
F    0.00000   0.00000   -3.47101
5
-755.9250031700
F    0.00000   0.00000   0.17486
F    0.00000   0.00000   1.98423
F    0.00000   0.00000   3.64891
F    0.00000   0.00000   -2.17392
F    0.00000   0.00000   -3.63409
5
-755.9296128800
F    0.00000   0.00000   0.20370
F    0.00000   0.00000   1.92744
F    0.00000   0.00000   3.59977
F    0.00000   0.00000   -2.15473
F    0.00000   0.00000   -3.57617
5
-755.9242072100
F    0.00000   0.00000   0.14287
F    0.00000   0.00000   1.97044
F    0.00000   0.00000   3.65145
F    0.00000   0.00000   -2.15222
F    0.00000   0.00000   -3.61255
5
-755.9234293100
F    0.00000   0.00000   0.13930
F    0.00000   0.00000   1.89904
F    0.00000   0.00000   3.61795
F    0.00000   0.00000   -2.08569
F    0.00000   0.00000   -3.57061
5
-755.9230400100
F    0.00000   0.00000   0.25268
F    0.00000   0.00000   1.96155
F    0.00000   0.00000   3.68478
F    0.00000   0.00000   -2.24038
F    0.00000   0.00000   -3.65863
5
-755.9308278300
F    0.00000   0.00000   -0.17837
F    0.00000   0.00000   2.10660
F    0.00000   0.00000   3.53547
F    0.00000   0.00000   -1.89575
F    0.00000   0.00000   -3.56795
5
-755.9289151200
F    0.00000   0.00000   0.14879
F    0.00000   0.00000   1.96316
F    0.00000   0.00000   3.60888
F    0.00000   0.00000   -2.13646
F    0.00000   0.00000   -3.58437
5
-755.9230888600
F    0.00000   0.00000   0.15693
F    0.00000   0.00000   1.89405
F    0.00000   0.00000   3.62634
F    0.00000   0.00000   -2.09881
F    0.00000   0.00000   -3.57852
5
-755.9156549400
F    0.00000   0.00000   -0.24200
F    0.00000   0.00000   2.27332
F    0.00000   0.00000   3.70101
F    0.00000   0.00000   -1.98376
F    0.00000   0.00000   -3.74858
5
-755.9286959400
F    0.00000   0.00000   0.08511
F    0.00000   0.00000   1.85875
F    0.00000   0.00000   3.54729
F    0.00000   0.00000   -2.01489
F    0.00000   0.00000   -3.47627
5
-755.9299905200
F    0.00000   0.00000   0.11387
F    0.00000   0.00000   1.84516
F    0.00000   0.00000   3.53467
F    0.00000   0.00000   -2.02052
F    0.00000   0.00000   -3.47318
5
-755.9210830700
F    0.00000   0.00000   -0.18696
F    0.00000   0.00000   2.23669
F    0.00000   0.00000   3.66173
F    0.00000   0.00000   -2.00514
F    0.00000   0.00000   -3.70631
5
-755.9195504700
F    0.00000   0.00000   0.27344
F    0.00000   0.00000   2.03035
F    0.00000   0.00000   3.72185
F    0.00000   0.00000   -2.29941
F    0.00000   0.00000   -3.72623
5
-755.9292486000
F    0.00000   0.00000   0.08402
F    0.00000   0.00000   1.86015
F    0.00000   0.00000   3.54651
F    0.00000   0.00000   -2.01937
F    0.00000   0.00000   -3.47131
5
-755.9264006900
F    0.00000   0.00000   0.10710
F    0.00000   0.00000   1.86944
F    0.00000   0.00000   3.56976
F    0.00000   0.00000   -2.03170
F    0.00000   0.00000   -3.51460
5
-755.9277244200
F    0.00000   0.00000   -0.14311
F    0.00000   0.00000   2.05031
F    0.00000   0.00000   3.52780
F    0.00000   0.00000   -1.87180
F    0.00000   0.00000   -3.56320
5
-755.9282024800
F    0.00000   0.00000   0.08451
F    0.00000   0.00000   1.85379
F    0.00000   0.00000   3.55187
F    0.00000   0.00000   -2.01541
F    0.00000   0.00000   -3.47476
5
-755.9291822700
F    0.00000   0.00000   0.08572
F    0.00000   0.00000   1.86371
F    0.00000   0.00000   3.54272
F    0.00000   0.00000   -2.01437
F    0.00000   0.00000   -3.47778
5
-755.9230293600
F    0.00000   0.00000   -0.24622
F    0.00000   0.00000   2.26291
F    0.00000   0.00000   3.69224
F    0.00000   0.00000   -2.01929
F    0.00000   0.00000   -3.68963
5
-755.9305960900
F    0.00000   0.00000   -0.14217
F    0.00000   0.00000   2.11576
F    0.00000   0.00000   3.55834
F    0.00000   0.00000   -1.94651
F    0.00000   0.00000   -3.58542
5
-755.9209813000
F    0.00000   0.00000   0.11693
F    0.00000   0.00000   1.92690
F    0.00000   0.00000   3.67169
F    0.00000   0.00000   -2.13652
F    0.00000   0.00000   -3.57901
5
-755.9218457900
F    0.00000   0.00000   0.19734
F    0.00000   0.00000   2.00754
F    0.00000   0.00000   3.68712
F    0.00000   0.00000   -2.21865
F    0.00000   0.00000   -3.67335
5
-755.9277550600
F    0.00000   0.00000   0.08083
F    0.00000   0.00000   1.85826
F    0.00000   0.00000   3.56104
F    0.00000   0.00000   -2.02229
F    0.00000   0.00000   -3.47784
5
-755.9256386800
F    0.00000   0.00000   -0.09878
F    0.00000   0.00000   2.06841
F    0.00000   0.00000   3.54484
F    0.00000   0.00000   -1.91283
F    0.00000   0.00000   -3.60163
5
-755.9264873800
F    0.00000   0.00000   0.00000
F    0.00000   0.00000   2.40000
F    0.00000   0.00000   3.80000
F    0.00000   0.00000   -1.75000
F    0.00000   0.00000   -3.45000
5
-755.9221727800
F    0.00000   0.00000   0.00000
F    0.00000   0.00000   2.40000
F    0.00000   0.00000   3.85000
F    0.00000   0.00000   -1.70000
F    0.00000   0.00000   -3.45000
5
-755.9161087800
F    0.00000   0.00000   -0.19723
F    0.00000   0.00000   2.22067
F    0.00000   0.00000   3.68012
F    0.00000   0.00000   -1.97781
F    0.00000   0.00000   -3.72576
5
-755.9299468900
F    0.00000   0.00000   0.12900
F    0.00000   0.00000   1.94439
F    0.00000   0.00000   3.58588
F    0.00000   0.00000   -2.10280
F    0.00000   0.00000   -3.55647
5
-755.9305138800
F    0.00000   0.00000   0.09909
F    0.00000   0.00000   1.90037
F    0.00000   0.00000   3.54871
F    0.00000   0.00000   -2.04217
F    0.00000   0.00000   -3.50600
5
-755.9245938200
F    0.00000   0.00000   -0.25635
F    0.00000   0.00000   2.24872
F    0.00000   0.00000   3.67038
F    0.00000   0.00000   -1.99142
F    0.00000   0.00000   -3.67132
5
-755.9299314900
F    0.00000   0.00000   -0.19439
F    0.00000   0.00000   2.12620
F    0.00000   0.00000   3.57102
F    0.00000   0.00000   -1.92283
F    0.00000   0.00000   -3.58001
5
-755.9246869600
F    0.00000   0.00000   0.15806
F    0.00000   0.00000   1.86482
F    0.00000   0.00000   3.63211
F    0.00000   0.00000   -2.11014
F    0.00000   0.00000   -3.54484
5
-755.9186721500
F    0.00000   0.00000   -0.24131
F    0.00000   0.00000   2.24430
F    0.00000   0.00000   3.70805
F    0.00000   0.00000   -2.00403
F    0.00000   0.00000   -3.70700
5
-755.9236296500
F    0.00000   0.00000   0.18041
F    0.00000   0.00000   1.88336
F    0.00000   0.00000   3.65369
F    0.00000   0.00000   -2.14253
F    0.00000   0.00000   -3.57493
5
-755.9243482400
F    0.00000   0.00000   0.08534
F    0.00000   0.00000   1.89363
F    0.00000   0.00000   3.61741
F    0.00000   0.00000   -2.07207
F    0.00000   0.00000   -3.52431
5
-755.9222084800
F    0.00000   0.00000   -0.26961
F    0.00000   0.00000   2.27547
F    0.00000   0.00000   3.69179
F    0.00000   0.00000   -1.99962
F    0.00000   0.00000   -3.69802
5
-755.9180486100
F    0.00000   0.00000   -0.23485
F    0.00000   0.00000   2.22913
F    0.00000   0.00000   3.69665
F    0.00000   0.00000   -1.98393
F    0.00000   0.00000   -3.70699
5
-755.9287676600
F    0.00000   0.00000   0.08307
F    0.00000   0.00000   1.85656
F    0.00000   0.00000   3.54399
F    0.00000   0.00000   -2.01074
F    0.00000   0.00000   -3.47288
5
-755.9282813500
F    0.00000   0.00000   0.07991
F    0.00000   0.00000   1.86073
F    0.00000   0.00000   3.55098
F    0.00000   0.00000   -2.01420
F    0.00000   0.00000   -3.47742
5
-755.9291113100
F    0.00000   0.00000   0.08553
F    0.00000   0.00000   1.85210
F    0.00000   0.00000   3.53943
F    0.00000   0.00000   -2.00891
F    0.00000   0.00000   -3.46815
5
-755.9280700800
F    0.00000   0.00000   0.08621
F    0.00000   0.00000   1.85736
F    0.00000   0.00000   3.54807
F    0.00000   0.00000   -2.01040
F    0.00000   0.00000   -3.48123
5
-755.9315691600
F    0.00000   0.00000   0.14237
F    0.00000   0.00000   1.86590
F    0.00000   0.00000   3.53443
F    0.00000   0.00000   -2.05147
F    0.00000   0.00000   -3.49122
5
-755.9284013000
F    0.00000   0.00000   0.07936
F    0.00000   0.00000   1.86147
F    0.00000   0.00000   3.54982
F    0.00000   0.00000   -2.01376
F    0.00000   0.00000   -3.47689
5
-755.9286506000
F    0.00000   0.00000   0.00000
F    0.00000   0.00000   2.30000
F    0.00000   0.00000   3.70000
F    0.00000   0.00000   -1.75000
F    0.00000   0.00000   -3.45000
5
-755.9293266500
F    0.00000   0.00000   0.08681
F    0.00000   0.00000   1.84823
F    0.00000   0.00000   3.53658
F    0.00000   0.00000   -2.00774
F    0.00000   0.00000   -3.46387
5
-755.9160510800
F    0.00000   0.00000   0.00000
F    0.00000   0.00000   2.40000
F    0.00000   0.00000   3.85000
F    0.00000   0.00000   -1.80000
F    0.00000   0.00000   -3.55000
5
-755.9302648000
F    0.00000   0.00000   0.15341
F    0.00000   0.00000   1.93533
F    0.00000   0.00000   3.59713
F    0.00000   0.00000   -2.13771
F    0.00000   0.00000   -3.54816
5
-755.9174309900
F    0.00000   0.00000   0.00000
F    0.00000   0.00000   2.50000
F    0.00000   0.00000   3.95000
F    0.00000   0.00000   -1.80000
F    0.00000   0.00000   -3.50000
5
-755.9261964300
F    0.00000   0.00000   0.07602
F    0.00000   0.00000   1.87943
F    0.00000   0.00000   3.58638
F    0.00000   0.00000   -2.04163
F    0.00000   0.00000   -3.50020
5
-755.9308713600
F    0.00000   0.00000   -0.13650
F    0.00000   0.00000   2.10918
F    0.00000   0.00000   3.55275
F    0.00000   0.00000   -1.94474
F    0.00000   0.00000   -3.58068
5
-755.9225195900
F    0.00000   0.00000   -0.17013
F    0.00000   0.00000   2.20809
F    0.00000   0.00000   3.65102
F    0.00000   0.00000   -2.00297
F    0.00000   0.00000   -3.68600
5
-755.9250808800
F    0.00000   0.00000   -0.24149
F    0.00000   0.00000   2.24995
F    0.00000   0.00000   3.66774
F    0.00000   0.00000   -2.00462
F    0.00000   0.00000   -3.67158
5
-755.9215777800
F    0.00000   0.00000   -0.11652
F    0.00000   0.00000   2.09095
F    0.00000   0.00000   3.54528
F    0.00000   0.00000   -1.87462
F    0.00000   0.00000   -3.64509
5
-755.9216584300
F    0.00000   0.00000   0.00000
F    0.00000   0.00000   2.20000
F    0.00000   0.00000   3.65000
F    0.00000   0.00000   -1.80000
F    0.00000   0.00000   -3.55000
5
-755.9274041500
F    0.00000   0.00000   -0.23425
F    0.00000   0.00000   2.21302
F    0.00000   0.00000   3.63010
F    0.00000   0.00000   -1.96986
F    0.00000   0.00000   -3.63900
5
-755.9253612900
F    0.00000   0.00000   0.13626
F    0.00000   0.00000   1.84867
F    0.00000   0.00000   3.61279
F    0.00000   0.00000   -2.08033
F    0.00000   0.00000   -3.51739
5
-755.9284329800
F    0.00000   0.00000   -0.17329
F    0.00000   0.00000   2.18052
F    0.00000   0.00000   3.60463
F    0.00000   0.00000   -1.98081
F    0.00000   0.00000   -3.63104
5
-755.9290743400
F    0.00000   0.00000   0.00000
F    0.00000   0.00000   2.10000
F    0.00000   0.00000   3.55000
F    0.00000   0.00000   -1.75000
F    0.00000   0.00000   -3.45000
5
-755.9186893100
F    0.00000   0.00000   -0.14946
F    0.00000   0.00000   2.18580
F    0.00000   0.00000   3.61083
F    0.00000   0.00000   -1.94014
F    0.00000   0.00000   -3.70704
5
-755.9301321600
F    0.00000   0.00000   0.08692
F    0.00000   0.00000   1.87364
F    0.00000   0.00000   3.53357
F    0.00000   0.00000   -2.01333
F    0.00000   0.00000   -3.48081
5
-755.9272004200
F    0.00000   0.00000   0.08330
F    0.00000   0.00000   1.84386
F    0.00000   0.00000   3.56101
F    0.00000   0.00000   -2.01645
F    0.00000   0.00000   -3.47173
5
-755.9279323600
F    0.00000   0.00000   0.07623
F    0.00000   0.00000   1.85572
F    0.00000   0.00000   3.55369
F    0.00000   0.00000   -2.01314
F    0.00000   0.00000   -3.47251
5
-755.9296634800
F    0.00000   0.00000   0.00000
F    0.00000   0.00000   2.20000
F    0.00000   0.00000   3.65000
F    0.00000   0.00000   -1.70000
F    0.00000   0.00000   -3.40000
5
-755.9225121200
F    0.00000   0.00000   0.16694
F    0.00000   0.00000   1.92034
F    0.00000   0.00000   3.63295
F    0.00000   0.00000   -2.11560
F    0.00000   0.00000   -3.60463
5
-755.9302214200
F    0.00000   0.00000   0.19203
F    0.00000   0.00000   1.89982
F    0.00000   0.00000   3.56980
F    0.00000   0.00000   -2.11037
F    0.00000   0.00000   -3.55128
5
-755.9221408200
F    0.00000   0.00000   0.00000
F    0.00000   0.00000   2.40000
F    0.00000   0.00000   3.80000
F    0.00000   0.00000   -1.75000
F    0.00000   0.00000   -3.50000
5
-755.9221979000
F    0.00000   0.00000   0.09503
F    0.00000   0.00000   1.90939
F    0.00000   0.00000   3.64818
F    0.00000   0.00000   -2.10257
F    0.00000   0.00000   -3.55003
5
-755.9307276200
F    0.00000   0.00000   0.11166
F    0.00000   0.00000   1.92771
F    0.00000   0.00000   3.56408
F    0.00000   0.00000   -2.07176
F    0.00000   0.00000   -3.53169
5
-755.9144205900
F    0.00000   0.00000   -0.20388
F    0.00000   0.00000   2.26187
F    0.00000   0.00000   3.70171
F    0.00000   0.00000   -2.00667
F    0.00000   0.00000   -3.75303
5
-755.9173232600
F    0.00000   0.00000   -0.14995
F    0.00000   0.00000   2.18601
F    0.00000   0.00000   3.63642
F    0.00000   0.00000   -1.96015
F    0.00000   0.00000   -3.71233
5
-755.9292995100
F    0.00000   0.00000   0.21227
F    0.00000   0.00000   1.91961
F    0.00000   0.00000   3.59089
F    0.00000   0.00000   -2.14248
F    0.00000   0.00000   -3.58030
5
-755.9288966700
F    0.00000   0.00000   0.07900
F    0.00000   0.00000   1.85217
F    0.00000   0.00000   3.53740
F    0.00000   0.00000   -2.00246
F    0.00000   0.00000   -3.46611
5
-755.9284394900
F    0.00000   0.00000   0.07586
F    0.00000   0.00000   1.85679
F    0.00000   0.00000   3.54404
F    0.00000   0.00000   -2.00565
F    0.00000   0.00000   -3.47104
5
-755.9130718600
F    0.00000   0.00000   0.29345
F    0.00000   0.00000   2.05668
F    0.00000   0.00000   3.77031
F    0.00000   0.00000   -2.34256
F    0.00000   0.00000   -3.77788
5
-755.9182937600
F    0.00000   0.00000   0.14300
F    0.00000   0.00000   1.92077
F    0.00000   0.00000   3.70169
F    0.00000   0.00000   -2.16557
F    0.00000   0.00000   -3.59989
5
-755.9211111800
F    0.00000   0.00000   -0.11628
F    0.00000   0.00000   2.14777
F    0.00000   0.00000   3.59296
F    0.00000   0.00000   -1.94865
F    0.00000   0.00000   -3.67580
5
-755.9216626400
F    0.00000   0.00000   0.22355
F    0.00000   0.00000   1.94255
F    0.00000   0.00000   3.69822
F    0.00000   0.00000   -2.22951
F    0.00000   0.00000   -3.63481
5
-755.9308323300
F    0.00000   0.00000   0.17360
F    0.00000   0.00000   1.88119
F    0.00000   0.00000   3.55120
F    0.00000   0.00000   -2.08116
F    0.00000   0.00000   -3.52483
5
-755.9292159000
F    0.00000   0.00000   0.08132
F    0.00000   0.00000   1.84751
F    0.00000   0.00000   3.53311
F    0.00000   0.00000   -2.00078
F    0.00000   0.00000   -3.46115
5
-755.9304106200
F    0.00000   0.00000   0.12537
F    0.00000   0.00000   1.83972
F    0.00000   0.00000   3.52962
F    0.00000   0.00000   -2.02277
F    0.00000   0.00000   -3.47194
5
-755.9200881200
F    0.00000   0.00000   0.19495
F    0.00000   0.00000   1.91635
F    0.00000   0.00000   3.70101
F    0.00000   0.00000   -2.19585
F    0.00000   0.00000   -3.61645
5
-755.9241141500
F    0.00000   0.00000   -0.23611
F    0.00000   0.00000   2.26184
F    0.00000   0.00000   3.67330
F    0.00000   0.00000   -2.01361
F    0.00000   0.00000   -3.68542
5
-755.9271936000
F    0.00000   0.00000   -0.07091
F    0.00000   0.00000   2.02793
F    0.00000   0.00000   3.47875
F    0.00000   0.00000   -1.86522
F    0.00000   0.00000   -3.57054
5
-755.9235492100
F    0.00000   0.00000   0.14641
F    0.00000   0.00000   1.90100
F    0.00000   0.00000   3.61103
F    0.00000   0.00000   -2.08278
F    0.00000   0.00000   -3.57566
5
-755.9234516500
F    0.00000   0.00000   0.00000
F    0.00000   0.00000   2.50000
F    0.00000   0.00000   3.90000
F    0.00000   0.00000   -1.75000
F    0.00000   0.00000   -3.45000
5
-755.9274727300
F    0.00000   0.00000   0.00000
F    0.00000   0.00000   2.10000
F    0.00000   0.00000   3.55000
F    0.00000   0.00000   -1.80000
F    0.00000   0.00000   -3.50000
5
-755.9149460900
F    0.00000   0.00000   -0.24338
F    0.00000   0.00000   2.25838
F    0.00000   0.00000   3.70226
F    0.00000   0.00000   -1.97159
F    0.00000   0.00000   -3.74566
5
-755.9262663600
F    0.00000   0.00000   0.09807
F    0.00000   0.00000   1.91920
F    0.00000   0.00000   3.59328
F    0.00000   0.00000   -2.06372
F    0.00000   0.00000   -3.54682
5
-755.9264173900
F    0.00000   0.00000   0.00000
F    0.00000   0.00000   2.20000
F    0.00000   0.00000   3.65000
F    0.00000   0.00000   -1.70000
F    0.00000   0.00000   -3.45000
5
-755.9312560200
F    0.00000   0.00000   -0.11089
F    0.00000   0.00000   2.04348
F    0.00000   0.00000   3.51113
F    0.00000   0.00000   -1.90466
F    0.00000   0.00000   -3.53905
5
-755.9291138800
F    0.00000   0.00000   -0.09376
F    0.00000   0.00000   2.06167
F    0.00000   0.00000   3.53064
F    0.00000   0.00000   -1.92428
F    0.00000   0.00000   -3.57427
5
-755.9226222500
F    0.00000   0.00000   -0.19650
F    0.00000   0.00000   2.13706
F    0.00000   0.00000   3.61908
F    0.00000   0.00000   -1.92070
F    0.00000   0.00000   -3.63895
5
-755.9264609100
F    0.00000   0.00000   -0.11448
F    0.00000   0.00000   2.10326
F    0.00000   0.00000   3.57549
F    0.00000   0.00000   -1.95058
F    0.00000   0.00000   -3.61369
5
-755.9306238000
F    0.00000   0.00000   -0.13201
F    0.00000   0.00000   2.12431
F    0.00000   0.00000   3.54857
F    0.00000   0.00000   -1.94791
F    0.00000   0.00000   -3.59296
5
-755.9301124100
F    0.00000   0.00000   0.08183
F    0.00000   0.00000   1.86294
F    0.00000   0.00000   3.54495
F    0.00000   0.00000   -2.02833
F    0.00000   0.00000   -3.46138
5
-755.9241034400
F    0.00000   0.00000   -0.14381
F    0.00000   0.00000   2.11842
F    0.00000   0.00000   3.53547
F    0.00000   0.00000   -1.86784
F    0.00000   0.00000   -3.64224
5
-755.9314796100
F    0.00000   0.00000   -0.10369
F    0.00000   0.00000   2.00992
F    0.00000   0.00000   3.45774
F    0.00000   0.00000   -1.84914
F    0.00000   0.00000   -3.51483
5
-755.9301818800
F    0.00000   0.00000   -0.20172
F    0.00000   0.00000   2.16849
F    0.00000   0.00000   3.58509
F    0.00000   0.00000   -1.95065
F    0.00000   0.00000   -3.60120
5
-755.9253437300
F    0.00000   0.00000   -0.07371
F    0.00000   0.00000   2.04448
F    0.00000   0.00000   3.51312
F    0.00000   0.00000   -1.88989
F    0.00000   0.00000   -3.59400
5
-755.9211318500
F    0.00000   0.00000   -0.20311
F    0.00000   0.00000   2.15354
F    0.00000   0.00000   3.62769
F    0.00000   0.00000   -1.91722
F    0.00000   0.00000   -3.66090
5
-755.9199183200
F    0.00000   0.00000   -0.24173
F    0.00000   0.00000   2.28098
F    0.00000   0.00000   3.72093
F    0.00000   0.00000   -2.04351
F    0.00000   0.00000   -3.71668
5
-755.9280911800
F    0.00000   0.00000   0.07164
F    0.00000   0.00000   1.85318
F    0.00000   0.00000   3.54633
F    0.00000   0.00000   -2.00398
F    0.00000   0.00000   -3.46717
5
-755.9202978100
F    0.00000   0.00000   0.11985
F    0.00000   0.00000   1.89032
F    0.00000   0.00000   3.65097
F    0.00000   0.00000   -2.09398
F    0.00000   0.00000   -3.56716
5
-755.9245773900
F    0.00000   0.00000   0.00000
F    0.00000   0.00000   2.30000
F    0.00000   0.00000   3.70000
F    0.00000   0.00000   -1.75000
F    0.00000   0.00000   -3.50000
5
-755.9313436100
F    0.00000   0.00000   -0.08903
F    0.00000   0.00000   2.01096
F    0.00000   0.00000   3.45551
F    0.00000   0.00000   -1.85678
F    0.00000   0.00000   -3.52065
5
-755.9301772800
F    0.00000   0.00000   0.20194
F    0.00000   0.00000   1.95839
F    0.00000   0.00000   3.60029
F    0.00000   0.00000   -2.16789
F    0.00000   0.00000   -3.59272
5
-755.9170760400
F    0.00000   0.00000   -0.27495
F    0.00000   0.00000   2.27242
F    0.00000   0.00000   3.71327
F    0.00000   0.00000   -1.97960
F    0.00000   0.00000   -3.73115
5
-755.9295263000
F    0.00000   0.00000   0.17558
F    0.00000   0.00000   1.86657
F    0.00000   0.00000   3.58160
F    0.00000   0.00000   -2.10279
F    0.00000   0.00000   -3.52096
5
-755.9277849600
F    0.00000   0.00000   0.06786
F    0.00000   0.00000   1.86691
F    0.00000   0.00000   3.55487
F    0.00000   0.00000   -2.01151
F    0.00000   0.00000   -3.47812
5
-755.9189194100
F    0.00000   0.00000   -0.30039
F    0.00000   0.00000   2.30894
F    0.00000   0.00000   3.73379
F    0.00000   0.00000   -2.01811
F    0.00000   0.00000   -3.72423
5
-755.9201769300
F    0.00000   0.00000   -0.12296
F    0.00000   0.00000   2.10005
F    0.00000   0.00000   3.58140
F    0.00000   0.00000   -1.90647
F    0.00000   0.00000   -3.65201
5
-755.9311088100
F    0.00000   0.00000   0.15573
F    0.00000   0.00000   1.86073
F    0.00000   0.00000   3.53464
F    0.00000   0.00000   -2.05251
F    0.00000   0.00000   -3.49860
5
-755.9187584200
F    0.00000   0.00000   0.00000
F    0.00000   0.00000   2.50000
F    0.00000   0.00000   3.90000
F    0.00000   0.00000   -1.75000
F    0.00000   0.00000   -3.50000
5
-755.9256127800
F    0.00000   0.00000   0.11204
F    0.00000   0.00000   1.83409
F    0.00000   0.00000   3.59477
F    0.00000   0.00000   -2.05019
F    0.00000   0.00000   -3.49072
5
-755.9240104400
F    0.00000   0.00000   0.00000
F    0.00000   0.00000   2.40000
F    0.00000   0.00000   3.80000
F    0.00000   0.00000   -1.80000
F    0.00000   0.00000   -3.50000
5
-755.9186691500
F    0.00000   0.00000   0.00000
F    0.00000   0.00000   2.50000
F    0.00000   0.00000   3.95000
F    0.00000   0.00000   -1.70000
F    0.00000   0.00000   -3.45000
5
-755.9298959200
F    0.00000   0.00000   0.14431
F    0.00000   0.00000   1.86348
F    0.00000   0.00000   3.57325
F    0.00000   0.00000   -2.08737
F    0.00000   0.00000   -3.49367
5
-755.9284458800
F    0.00000   0.00000   -0.12842
F    0.00000   0.00000   2.01909
F    0.00000   0.00000   3.49320
F    0.00000   0.00000   -1.84354
F    0.00000   0.00000   -3.54033
5
-755.9285779800
F    0.00000   0.00000   0.07181
F    0.00000   0.00000   1.85285
F    0.00000   0.00000   3.53711
F    0.00000   0.00000   -1.99710
F    0.00000   0.00000   -3.46466
5
-755.9290083000
F    0.00000   0.00000   0.07492
F    0.00000   0.00000   1.84779
F    0.00000   0.00000   3.53080
F    0.00000   0.00000   -1.99418
F    0.00000   0.00000   -3.45933
5
-755.9151876000
F    0.00000   0.00000   -0.19914
F    0.00000   0.00000   2.20803
F    0.00000   0.00000   3.67076
F    0.00000   0.00000   -1.95241
F    0.00000   0.00000   -3.72724
5
-755.9225340100
F    0.00000   0.00000   -0.11457
F    0.00000   0.00000   2.10086
F    0.00000   0.00000   3.52721
F    0.00000   0.00000   -1.86768
F    0.00000   0.00000   -3.64581
5
-755.9295625300
F    0.00000   0.00000   0.09342
F    0.00000   0.00000   1.90759
F    0.00000   0.00000   3.58208
F    0.00000   0.00000   -2.08140
F    0.00000   0.00000   -3.50169
5
-755.9290278000
F    0.00000   0.00000   0.08711
F    0.00000   0.00000   1.93071
F    0.00000   0.00000   3.58834
F    0.00000   0.00000   -2.07849
F    0.00000   0.00000   -3.52767
5
-755.9152129800
F    0.00000   0.00000   0.29771
F    0.00000   0.00000   2.06290
F    0.00000   0.00000   3.76118
F    0.00000   0.00000   -2.35143
F    0.00000   0.00000   -3.77036
5
-755.9242753300
F    0.00000   0.00000   0.12747
F    0.00000   0.00000   1.88376
F    0.00000   0.00000   3.59093
F    0.00000   0.00000   -2.05262
F    0.00000   0.00000   -3.54954
5
-755.9293014400
F    0.00000   0.00000   0.07710
F    0.00000   0.00000   1.84292
F    0.00000   0.00000   3.52678
F    0.00000   0.00000   -1.99265
F    0.00000   0.00000   -3.45416
5
-755.9264728700
F    0.00000   0.00000   0.00000
F    0.00000   0.00000   2.30000
F    0.00000   0.00000   3.70000
F    0.00000   0.00000   -1.80000
F    0.00000   0.00000   -3.50000
5
-755.9301141000
F    0.00000   0.00000   0.18929
F    0.00000   0.00000   1.91238
F    0.00000   0.00000   3.56389
F    0.00000   0.00000   -2.10486
F    0.00000   0.00000   -3.56070
5
-755.9297769100
F    0.00000   0.00000   0.08601
F    0.00000   0.00000   1.92452
F    0.00000   0.00000   3.57115
F    0.00000   0.00000   -2.06059
F    0.00000   0.00000   -3.52109
5
-755.9261808400
F    0.00000   0.00000   0.08210
F    0.00000   0.00000   1.83393
F    0.00000   0.00000   3.57016
F    0.00000   0.00000   -2.01748
F    0.00000   0.00000   -3.46870
5
-755.9310455800
F    0.00000   0.00000   0.08813
F    0.00000   0.00000   1.88357
F    0.00000   0.00000   3.52442
F    0.00000   0.00000   -2.01229
F    0.00000   0.00000   -3.48383
5
-755.9236832800
F    0.00000   0.00000   0.17075
F    0.00000   0.00000   1.98091
F    0.00000   0.00000   3.64719
F    0.00000   0.00000   -2.15978
F    0.00000   0.00000   -3.63907
5
-755.9305391100
F    0.00000   0.00000   -0.16851
F    0.00000   0.00000   2.06420
F    0.00000   0.00000   3.52030
F    0.00000   0.00000   -1.87430
F    0.00000   0.00000   -3.54170
5
-755.9204112600
F    0.00000   0.00000   -0.25888
F    0.00000   0.00000   2.22413
F    0.00000   0.00000   3.67763
F    0.00000   0.00000   -1.95281
F    0.00000   0.00000   -3.69007
5
-755.9155738100
F    0.00000   0.00000   0.17999
F    0.00000   0.00000   1.98207
F    0.00000   0.00000   3.74528
F    0.00000   0.00000   -2.24384
F    0.00000   0.00000   -3.66350
5
-755.9220455900
F    0.00000   0.00000   -0.27479
F    0.00000   0.00000   2.27093
F    0.00000   0.00000   3.68079
F    0.00000   0.00000   -1.97825
F    0.00000   0.00000   -3.69867
5
-755.9176029100
F    0.00000   0.00000   0.16716
F    0.00000   0.00000   1.92752
F    0.00000   0.00000   3.71876
F    0.00000   0.00000   -2.19716
F    0.00000   0.00000   -3.61627
5
-755.9266168500
F    0.00000   0.00000   0.08840
F    0.00000   0.00000   1.85457
F    0.00000   0.00000   3.54964
F    0.00000   0.00000   -2.00144
F    0.00000   0.00000   -3.49116
5
-755.9313573400
F    0.00000   0.00000   0.09693
F    0.00000   0.00000   1.91142
F    0.00000   0.00000   3.54103
F    0.00000   0.00000   -2.04084
F    0.00000   0.00000   -3.50854
5
-755.9257378400
F    0.00000   0.00000   0.18172
F    0.00000   0.00000   1.99660
F    0.00000   0.00000   3.64245
F    0.00000   0.00000   -2.17857
F    0.00000   0.00000   -3.64220
5
-755.9285578700
F    0.00000   0.00000   0.14065
F    0.00000   0.00000   1.90821
F    0.00000   0.00000   3.60695
F    0.00000   0.00000   -2.13016
F    0.00000   0.00000   -3.52565
5
-755.9196265000
F    0.00000   0.00000   0.10634
F    0.00000   0.00000   1.92771
F    0.00000   0.00000   3.68066
F    0.00000   0.00000   -2.13585
F    0.00000   0.00000   -3.57886
5
-755.9290518200
F    0.00000   0.00000   0.08034
F    0.00000   0.00000   1.83358
F    0.00000   0.00000   3.52491
F    0.00000   0.00000   -1.98853
F    0.00000   0.00000   -3.45030
5
-755.9282301100
F    0.00000   0.00000   0.06705
F    0.00000   0.00000   1.85064
F    0.00000   0.00000   3.53898
F    0.00000   0.00000   -1.99483
F    0.00000   0.00000   -3.46184
5
-755.9191725000
F    0.00000   0.00000   0.16818
F    0.00000   0.00000   1.98166
F    0.00000   0.00000   3.71868
F    0.00000   0.00000   -2.22988
F    0.00000   0.00000   -3.63865
5
-755.9245837400
F    0.00000   0.00000   -0.18298
F    0.00000   0.00000   2.15867
F    0.00000   0.00000   3.63882
F    0.00000   0.00000   -1.97842
F    0.00000   0.00000   -3.63609
5
-755.9215868300
F    0.00000   0.00000   0.09392
F    0.00000   0.00000   1.92380
F    0.00000   0.00000   3.64759
F    0.00000   0.00000   -2.09809
F    0.00000   0.00000   -3.56722
5
-755.9226658100
F    0.00000   0.00000   0.00000
F    0.00000   0.00000   2.50000
F    0.00000   0.00000   3.95000
F    0.00000   0.00000   -1.70000
F    0.00000   0.00000   -3.40000
5
-755.9256907300
F    0.00000   0.00000   -0.17305
F    0.00000   0.00000   2.20131
F    0.00000   0.00000   3.64198
F    0.00000   0.00000   -2.00967
F    0.00000   0.00000   -3.66057
5
-755.9231623900
F    0.00000   0.00000   0.07431
F    0.00000   0.00000   1.89519
F    0.00000   0.00000   3.62568
F    0.00000   0.00000   -2.07093
F    0.00000   0.00000   -3.52425
5
-755.9251896600
F    0.00000   0.00000   0.06463
F    0.00000   0.00000   1.88210
F    0.00000   0.00000   3.59377
F    0.00000   0.00000   -2.04007
F    0.00000   0.00000   -3.50043
5
-755.9159814800
F    0.00000   0.00000   -0.15824
F    0.00000   0.00000   2.21850
F    0.00000   0.00000   3.64806
F    0.00000   0.00000   -1.97360
F    0.00000   0.00000   -3.73473
5
-755.9117188100
F    0.00000   0.00000   0.00000
F    0.00000   0.00000   2.50000
F    0.00000   0.00000   3.95000
F    0.00000   0.00000   -1.80000
F    0.00000   0.00000   -3.55000
5
-755.9152145900
F    0.00000   0.00000   0.19547
F    0.00000   0.00000   1.95030
F    0.00000   0.00000   3.72146
F    0.00000   0.00000   -2.19841
F    0.00000   0.00000   -3.66883
5
-755.9118962300
F    0.00000   0.00000   -0.22428
F    0.00000   0.00000   2.30226
F    0.00000   0.00000   3.72824
F    0.00000   0.00000   -2.02662
F    0.00000   0.00000   -3.77960
5
-755.9260225800
F    0.00000   0.00000   -0.26060
F    0.00000   0.00000   2.22427
F    0.00000   0.00000   3.65910
F    0.00000   0.00000   -1.97867
F    0.00000   0.00000   -3.64411
5
-755.9292580400
F    0.00000   0.00000   0.09009
F    0.00000   0.00000   1.82467
F    0.00000   0.00000   3.52371
F    0.00000   0.00000   -1.99136
F    0.00000   0.00000   -3.44711
5
-755.9294231800
F    0.00000   0.00000   0.12044
F    0.00000   0.00000   1.89262
F    0.00000   0.00000   3.58594
F    0.00000   0.00000   -2.09947
F    0.00000   0.00000   -3.49953
5
-755.9244037700
F    0.00000   0.00000   0.00000
F    0.00000   0.00000   2.20000
F    0.00000   0.00000   3.70000
F    0.00000   0.00000   -1.75000
F    0.00000   0.00000   -3.45000
5
-755.9274057400
F    0.00000   0.00000   0.16226
F    0.00000   0.00000   1.92617
F    0.00000   0.00000   3.62963
F    0.00000   0.00000   -2.16339
F    0.00000   0.00000   -3.55467
5
-755.9237453700
F    0.00000   0.00000   0.17231
F    0.00000   0.00000   2.01487
F    0.00000   0.00000   3.68470
F    0.00000   0.00000   -2.22208
F    0.00000   0.00000   -3.64980
5
-755.9183082300
F    0.00000   0.00000   -0.22081
F    0.00000   0.00000   2.29235
F    0.00000   0.00000   3.70321
F    0.00000   0.00000   -2.03558
F    0.00000   0.00000   -3.73916
5
-755.9286979800
F    0.00000   0.00000   0.06775
F    0.00000   0.00000   1.84891
F    0.00000   0.00000   3.53017
F    0.00000   0.00000   -1.98855
F    0.00000   0.00000   -3.45828
5
-755.9155226600
F    0.00000   0.00000   0.20523
F    0.00000   0.00000   1.99360
F    0.00000   0.00000   3.72249
F    0.00000   0.00000   -2.22233
F    0.00000   0.00000   -3.69899
5
-755.9137458900
F    0.00000   0.00000   0.29782
F    0.00000   0.00000   2.03188
F    0.00000   0.00000   3.75096
F    0.00000   0.00000   -2.31177
F    0.00000   0.00000   -3.76889
5
-755.9216114300
F    0.00000   0.00000   -0.20275
F    0.00000   0.00000   2.18082
F    0.00000   0.00000   3.60462
F    0.00000   0.00000   -1.89831
F    0.00000   0.00000   -3.68438
5
-755.9290998500
F    0.00000   0.00000   0.07085
F    0.00000   0.00000   1.84340
F    0.00000   0.00000   3.52420
F    0.00000   0.00000   -1.98589
F    0.00000   0.00000   -3.45255
5
-755.9288489900
F    0.00000   0.00000   0.07060
F    0.00000   0.00000   1.84248
F    0.00000   0.00000   3.52610
F    0.00000   0.00000   -1.98569
F    0.00000   0.00000   -3.45349
5
-755.9321205700
F    0.00000   0.00000   0.09047
F    0.00000   0.00000   1.87070
F    0.00000   0.00000   3.50915
F    0.00000   0.00000   -2.00558
F    0.00000   0.00000   -3.46474
5
-755.9297644300
F    0.00000   0.00000   0.14427
F    0.00000   0.00000   1.97456
F    0.00000   0.00000   3.60248
F    0.00000   0.00000   -2.13559
F    0.00000   0.00000   -3.58572
5
-755.9261112200
F    0.00000   0.00000   -0.13378
F    0.00000   0.00000   2.03762
F    0.00000   0.00000   3.50551
F    0.00000   0.00000   -1.83391
F    0.00000   0.00000   -3.57544
5
-755.9261836600
F    0.00000   0.00000   0.20944
F    0.00000   0.00000   2.01731
F    0.00000   0.00000   3.66441
F    0.00000   0.00000   -2.23517
F    0.00000   0.00000   -3.65598
5
-755.9164270500
F    0.00000   0.00000   -0.25067
F    0.00000   0.00000   2.24641
F    0.00000   0.00000   3.69028
F    0.00000   0.00000   -1.95351
F    0.00000   0.00000   -3.73250
5
-755.9296037100
F    0.00000   0.00000   -0.18379
F    0.00000   0.00000   2.08040
F    0.00000   0.00000   3.54026
F    0.00000   0.00000   -1.88149
F    0.00000   0.00000   -3.55538
5
-755.9293675600
F    0.00000   0.00000   0.07289
F    0.00000   0.00000   1.83833
F    0.00000   0.00000   3.52045
F    0.00000   0.00000   -1.98451
F    0.00000   0.00000   -3.44716
5
-755.9297143000
F    0.00000   0.00000   -0.12704
F    0.00000   0.00000   2.08097
F    0.00000   0.00000   3.55841
F    0.00000   0.00000   -1.94191
F    0.00000   0.00000   -3.57043
5
-755.9125934800
F    0.00000   0.00000   -0.23218
F    0.00000   0.00000   2.25276
F    0.00000   0.00000   3.71337
F    0.00000   0.00000   -1.97969
F    0.00000   0.00000   -3.75426
5
-755.9217233000
F    0.00000   0.00000   -0.25313
F    0.00000   0.00000   2.21315
F    0.00000   0.00000   3.65562
F    0.00000   0.00000   -1.93370
F    0.00000   0.00000   -3.68195
5
-755.9257033700
F    0.00000   0.00000   0.09835
F    0.00000   0.00000   1.82548
F    0.00000   0.00000   3.58329
F    0.00000   0.00000   -2.03200
F    0.00000   0.00000   -3.47512
5
-755.9288060400
F    0.00000   0.00000   -0.18133
F    0.00000   0.00000   2.07770
F    0.00000   0.00000   3.53273
F    0.00000   0.00000   -1.86330
F    0.00000   0.00000   -3.56579
5
-755.9243131400
F    0.00000   0.00000   -0.06994
F    0.00000   0.00000   2.06359
F    0.00000   0.00000   3.50234
F    0.00000   0.00000   -1.88226
F    0.00000   0.00000   -3.61372
5
-755.9132870500
F    0.00000   0.00000   0.30446
F    0.00000   0.00000   2.04094
F    0.00000   0.00000   3.75527
F    0.00000   0.00000   -2.32246
F    0.00000   0.00000   -3.77821
5
-755.9214902600
F    0.00000   0.00000   0.29313
F    0.00000   0.00000   1.98906
F    0.00000   0.00000   3.69747
F    0.00000   0.00000   -2.27742
F    0.00000   0.00000   -3.70224
5
-755.9307860600
F    0.00000   0.00000   0.12484
F    0.00000   0.00000   1.95575
F    0.00000   0.00000   3.57927
F    0.00000   0.00000   -2.10175
F    0.00000   0.00000   -3.55813
5
-755.9173470700
F    0.00000   0.00000   0.00000
F    0.00000   0.00000   2.30000
F    0.00000   0.00000   3.75000
F    0.00000   0.00000   -1.75000
F    0.00000   0.00000   -3.55000
5
-755.9292962400
F    0.00000   0.00000   0.06873
F    0.00000   0.00000   1.85040
F    0.00000   0.00000   3.52166
F    0.00000   0.00000   -1.98428
F    0.00000   0.00000   -3.45651
5
-755.9206247300
F    0.00000   0.00000   0.00000
F    0.00000   0.00000   2.50000
F    0.00000   0.00000   3.90000
F    0.00000   0.00000   -1.80000
F    0.00000   0.00000   -3.50000
5
-755.9315315200
F    0.00000   0.00000   -0.17064
F    0.00000   0.00000   2.07236
F    0.00000   0.00000   3.52327
F    0.00000   0.00000   -1.88882
F    0.00000   0.00000   -3.53617
5
-755.9307660600
F    0.00000   0.00000   0.13687
F    0.00000   0.00000   1.83429
F    0.00000   0.00000   3.52458
F    0.00000   0.00000   -2.02503
F    0.00000   0.00000   -3.47071
5
-755.9236089200
F    0.00000   0.00000   -0.12127
F    0.00000   0.00000   2.15476
F    0.00000   0.00000   3.60897
F    0.00000   0.00000   -1.98075
F    0.00000   0.00000   -3.66171
5
-755.9303413900
F    0.00000   0.00000   0.12960
F    0.00000   0.00000   1.84003
F    0.00000   0.00000   3.55077
F    0.00000   0.00000   -2.05337
F    0.00000   0.00000   -3.46704
5
-755.9248763200
F    0.00000   0.00000   0.00000
F    0.00000   0.00000   2.40000
F    0.00000   0.00000   3.80000
F    0.00000   0.00000   -1.70000
F    0.00000   0.00000   -3.45000
5
-755.9269924200
F    0.00000   0.00000   0.24784
F    0.00000   0.00000   1.93720
F    0.00000   0.00000   3.62384
F    0.00000   0.00000   -2.18624
F    0.00000   0.00000   -3.62263
5
-755.9139435900
F    0.00000   0.00000   -0.20520
F    0.00000   0.00000   2.21682
F    0.00000   0.00000   3.68657
F    0.00000   0.00000   -1.96358
F    0.00000   0.00000   -3.73462
5
-755.9235514700
F    0.00000   0.00000   -0.15957
F    0.00000   0.00000   2.19372
F    0.00000   0.00000   3.64770
F    0.00000   0.00000   -2.00883
F    0.00000   0.00000   -3.67301
5
-755.9162052900
F    0.00000   0.00000   -0.19060
F    0.00000   0.00000   2.21936
F    0.00000   0.00000   3.69342
F    0.00000   0.00000   -2.00216
F    0.00000   0.00000   -3.72002
5
-755.9293433300
F    0.00000   0.00000   0.06435
F    0.00000   0.00000   1.84869
F    0.00000   0.00000   3.52571
F    0.00000   0.00000   -1.98857
F    0.00000   0.00000   -3.45018
5
-755.9287507100
F    0.00000   0.00000   0.06573
F    0.00000   0.00000   1.84694
F    0.00000   0.00000   3.52670
F    0.00000   0.00000   -1.98427
F    0.00000   0.00000   -3.45509
5
-755.9259669000
F    0.00000   0.00000   -0.15609
F    0.00000   0.00000   2.07323
F    0.00000   0.00000   3.52280
F    0.00000   0.00000   -1.84005
F    0.00000   0.00000   -3.59990
5
-755.9274066400
F    0.00000   0.00000   0.12681
F    0.00000   0.00000   1.97383
F    0.00000   0.00000   3.61715
F    0.00000   0.00000   -2.12526
F    0.00000   0.00000   -3.59254
5
-755.9265414400
F    0.00000   0.00000   0.12001
F    0.00000   0.00000   1.97940
F    0.00000   0.00000   3.64217
F    0.00000   0.00000   -2.15201
F    0.00000   0.00000   -3.58957
5
-755.9217592200
F    0.00000   0.00000   -0.16725
F    0.00000   0.00000   2.12977
F    0.00000   0.00000   3.56953
F    0.00000   0.00000   -1.86861
F    0.00000   0.00000   -3.66344
5
-755.9225276800
F    0.00000   0.00000   0.00000
F    0.00000   0.00000   2.20000
F    0.00000   0.00000   3.70000
F    0.00000   0.00000   -1.80000
F    0.00000   0.00000   -3.50000
5
-755.9285141600
F    0.00000   0.00000   -0.23642
F    0.00000   0.00000   2.20392
F    0.00000   0.00000   3.61318
F    0.00000   0.00000   -1.95698
F    0.00000   0.00000   -3.62371
5
-755.9128488900
F    0.00000   0.00000   0.27523
F    0.00000   0.00000   1.99420
F    0.00000   0.00000   3.77391
F    0.00000   0.00000   -2.31070
F    0.00000   0.00000   -3.73264
5
-755.9303201400
F    0.00000   0.00000   0.07475
F    0.00000   0.00000   1.85732
F    0.00000   0.00000   3.51157
F    0.00000   0.00000   -1.98430
F    0.00000   0.00000   -3.45935
5
-755.9318278400
F    0.00000   0.00000   -0.17693
F    0.00000   0.00000   2.12680
F    0.00000   0.00000   3.53507
F    0.00000   0.00000   -1.91645
F    0.00000   0.00000   -3.56850
5
-755.9251664400
F    0.00000   0.00000   0.00000
F    0.00000   0.00000   2.10000
F    0.00000   0.00000   3.55000
F    0.00000   0.00000   -1.75000
F    0.00000   0.00000   -3.50000
5
-755.9274156600
F    0.00000   0.00000   0.08424
F    0.00000   0.00000   1.92281
F    0.00000   0.00000   3.57914
F    0.00000   0.00000   -2.04987
F    0.00000   0.00000   -3.53633
5
-755.9228798100
F    0.00000   0.00000   0.28233
F    0.00000   0.00000   1.99850
F    0.00000   0.00000   3.67322
F    0.00000   0.00000   -2.25464
F    0.00000   0.00000   -3.69941
5
-755.9283495800
F    0.00000   0.00000   0.06245
F    0.00000   0.00000   1.84809
F    0.00000   0.00000   3.53163
F    0.00000   0.00000   -1.98567
F    0.00000   0.00000   -3.45650
5
-755.9208845000
F    0.00000   0.00000   0.08425
F    0.00000   0.00000   1.91045
F    0.00000   0.00000   3.65689
F    0.00000   0.00000   -2.10170
F    0.00000   0.00000   -3.54989
5
-755.9298931100
F    0.00000   0.00000   0.00000
F    0.00000   0.00000   2.20000
F    0.00000   0.00000   3.60000
F    0.00000   0.00000   -1.75000
F    0.00000   0.00000   -3.45000
5
-755.9247309100
F    0.00000   0.00000   0.10885
F    0.00000   0.00000   1.86723
F    0.00000   0.00000   3.57100
F    0.00000   0.00000   -2.02249
F    0.00000   0.00000   -3.52459
5
-755.9271340600
F    0.00000   0.00000   0.05636
F    0.00000   0.00000   1.87234
F    0.00000   0.00000   3.55991
F    0.00000   0.00000   -2.00925
F    0.00000   0.00000   -3.47936
5
-755.9140733900
F    0.00000   0.00000   0.00000
F    0.00000   0.00000   2.40000
F    0.00000   0.00000   3.85000
F    0.00000   0.00000   -1.75000
F    0.00000   0.00000   -3.55000
5
-755.9223790200
F    0.00000   0.00000   0.00000
F    0.00000   0.00000   2.25585
F    0.00000   0.00000   3.75608
F    0.00000   0.00000   -1.79237
F    0.00000   0.00000   -3.48235
5
-755.9281834600
F    0.00000   0.00000   0.06272
F    0.00000   0.00000   1.84347
F    0.00000   0.00000   3.53174
F    0.00000   0.00000   -1.98427
F    0.00000   0.00000   -3.45367
5
-755.9301059000
F    0.00000   0.00000   0.10013
F    0.00000   0.00000   1.87828
F    0.00000   0.00000   3.56480
F    0.00000   0.00000   -2.06853
F    0.00000   0.00000   -3.47467
5
-755.9240597200
F    0.00000   0.00000   0.16222
F    0.00000   0.00000   1.85345
F    0.00000   0.00000   3.63871
F    0.00000   0.00000   -2.11119
F    0.00000   0.00000   -3.54318
5
-755.9280913900
F    0.00000   0.00000   0.06710
F    0.00000   0.00000   1.84518
F    0.00000   0.00000   3.52769
F    0.00000   0.00000   -1.97997
F    0.00000   0.00000   -3.45999
5
-755.9266291600
F    0.00000   0.00000   -0.18078
F    0.00000   0.00000   2.14531
F    0.00000   0.00000   3.54505
F    0.00000   0.00000   -1.88016
F    0.00000   0.00000   -3.62941
5
-755.9158471100
F    0.00000   0.00000   -0.16547
F    0.00000   0.00000   2.23665
F    0.00000   0.00000   3.65477
F    0.00000   0.00000   -1.98401
F    0.00000   0.00000   -3.74194
5
-755.9175360400
F    0.00000   0.00000   -0.27322
F    0.00000   0.00000   2.32851
F    0.00000   0.00000   3.72478
F    0.00000   0.00000   -2.03262
F    0.00000   0.00000   -3.74745
5
-755.9205617500
F    0.00000   0.00000   0.24381
F    0.00000   0.00000   1.92985
F    0.00000   0.00000   3.70435
F    0.00000   0.00000   -2.22896
F    0.00000   0.00000   -3.64906
5
-755.9226082900
F    0.00000   0.00000   -0.09997
F    0.00000   0.00000   2.06928
F    0.00000   0.00000   3.56540
F    0.00000   0.00000   -1.91611
F    0.00000   0.00000   -3.61860
5
-755.9287989100
F    0.00000   0.00000   0.06370
F    0.00000   0.00000   1.84497
F    0.00000   0.00000   3.52323
F    0.00000   0.00000   -1.98000
F    0.00000   0.00000   -3.45190
5
-755.9294614400
F    0.00000   0.00000   0.09983
F    0.00000   0.00000   1.81576
F    0.00000   0.00000   3.52252
F    0.00000   0.00000   -1.99420
F    0.00000   0.00000   -3.44392
5
-755.9205288500
F    0.00000   0.00000   0.14803
F    0.00000   0.00000   1.93458
F    0.00000   0.00000   3.69498
F    0.00000   0.00000   -2.18880
F    0.00000   0.00000   -3.58880
5
-755.9318038800
F    0.00000   0.00000   -0.16419
F    0.00000   0.00000   2.07222
F    0.00000   0.00000   3.52937
F    0.00000   0.00000   -1.90326
F    0.00000   0.00000   -3.53414
5
-755.9271800200
F    0.00000   0.00000   0.00000
F    0.00000   0.00000   2.29446
F    0.00000   0.00000   3.75863
F    0.00000   0.00000   -1.68063
F    0.00000   0.00000   -3.38958
5
-755.9260758400
F    0.00000   0.00000   -0.08472
F    0.00000   0.00000   2.05084
F    0.00000   0.00000   3.47046
F    0.00000   0.00000   -1.84571
F    0.00000   0.00000   -3.59087
5
-755.9109310100
F    0.00000   0.00000   0.27459
F    0.00000   0.00000   1.99994
F    0.00000   0.00000   3.77506
F    0.00000   0.00000   -2.29952
F    0.00000   0.00000   -3.75006
5
-755.9286559400
F    0.00000   0.00000   0.06085
F    0.00000   0.00000   1.85139
F    0.00000   0.00000   3.52730
F    0.00000   0.00000   -1.98286
F    0.00000   0.00000   -3.45668
5
-755.9229993200
F    0.00000   0.00000   0.18493
F    0.00000   0.00000   1.87196
F    0.00000   0.00000   3.66009
F    0.00000   0.00000   -2.14340
F    0.00000   0.00000   -3.57358
5
-755.9239115900
F    0.00000   0.00000   -0.26787
F    0.00000   0.00000   2.26393
F    0.00000   0.00000   3.70206
F    0.00000   0.00000   -2.02478
F    0.00000   0.00000   -3.67334
5
-755.9291715000
F    0.00000   0.00000   0.06677
F    0.00000   0.00000   1.83901
F    0.00000   0.00000   3.51760
F    0.00000   0.00000   -1.97761
F    0.00000   0.00000   -3.44578
5
-755.9283769500
F    0.00000   0.00000   0.00000
F    0.00000   0.00000   2.40000
F    0.00000   0.00000   3.80000
F    0.00000   0.00000   -1.70000
F    0.00000   0.00000   -3.40000
5
-755.9292511400
F    0.00000   0.00000   0.18049
F    0.00000   0.00000   1.96208
F    0.00000   0.00000   3.62105
F    0.00000   0.00000   -2.18302
F    0.00000   0.00000   -3.58060
5
-755.9315615100
F    0.00000   0.00000   0.10814
F    0.00000   0.00000   1.93900
F    0.00000   0.00000   3.55713
F    0.00000   0.00000   -2.07054
F    0.00000   0.00000   -3.53373
5
-755.9188786700
F    0.00000   0.00000   0.00000
F    0.00000   0.00000   2.40000
F    0.00000   0.00000   3.80000
F    0.00000   0.00000   -1.80000
F    0.00000   0.00000   -3.55000
5
-755.9247068200
F    0.00000   0.00000   0.13977
F    0.00000   0.00000   1.83738
F    0.00000   0.00000   3.61975
F    0.00000   0.00000   -2.08155
F    0.00000   0.00000   -3.51535
5
-755.9253710000
F    0.00000   0.00000   0.09954
F    0.00000   0.00000   1.92605
F    0.00000   0.00000   3.59458
F    0.00000   0.00000   -2.06122
F    0.00000   0.00000   -3.55895
5
-755.9218452000
F    0.00000   0.00000   0.00000
F    0.00000   0.00000   2.50000
F    0.00000   0.00000   3.90000
F    0.00000   0.00000   -1.70000
F    0.00000   0.00000   -3.45000
5
-755.9165385500
F    0.00000   0.00000   -0.14138
F    0.00000   0.00000   2.13941
F    0.00000   0.00000   3.61624
F    0.00000   0.00000   -1.92086
F    0.00000   0.00000   -3.69340
5
-755.9322619900
F    0.00000   0.00000   -0.09402
F    0.00000   0.00000   2.03390
F    0.00000   0.00000   3.49999
F    0.00000   0.00000   -1.91071
F    0.00000   0.00000   -3.52916
5
-755.9168108900
F    0.00000   0.00000   -0.14415
F    0.00000   0.00000   2.20945
F    0.00000   0.00000   3.63111
F    0.00000   0.00000   -1.96888
F    0.00000   0.00000   -3.72754
5
-755.9202036000
F    0.00000   0.00000   -0.19460
F    0.00000   0.00000   2.26684
F    0.00000   0.00000   3.68198
F    0.00000   0.00000   -2.03212
F    0.00000   0.00000   -3.72210
5
-755.9220845100
F    0.00000   0.00000   0.00000
F    0.00000   0.00000   2.30000
F    0.00000   0.00000   3.80000
F    0.00000   0.00000   -1.75000
F    0.00000   0.00000   -3.45000
5
-755.9281712800
F    0.00000   0.00000   -0.21922
F    0.00000   0.00000   2.18610
F    0.00000   0.00000   3.63614
F    0.00000   0.00000   -1.98660
F    0.00000   0.00000   -3.61642
5
-755.9294133400
F    0.00000   0.00000   0.06868
F    0.00000   0.00000   1.83374
F    0.00000   0.00000   3.51413
F    0.00000   0.00000   -1.97638
F    0.00000   0.00000   -3.44016
5
-755.9296874000
F    0.00000   0.00000   -0.09938
F    0.00000   0.00000   2.04644
F    0.00000   0.00000   3.53355
F    0.00000   0.00000   -1.92549
F    0.00000   0.00000   -3.55512
5
-755.9270113900
F    0.00000   0.00000   0.00000
F    0.00000   0.00000   2.30000
F    0.00000   0.00000   3.70000
F    0.00000   0.00000   -1.70000
F    0.00000   0.00000   -3.45000
5
-755.9302209000
F    0.00000   0.00000   -0.09389
F    0.00000   0.00000   2.08479
F    0.00000   0.00000   3.49775
F    0.00000   0.00000   -1.91129
F    0.00000   0.00000   -3.57736
5
-755.9106315100
F    0.00000   0.00000   -0.21159
F    0.00000   0.00000   2.26226
F    0.00000   0.00000   3.72038
F    0.00000   0.00000   -2.00065
F    0.00000   0.00000   -3.77040
5
-755.9254515200
F    0.00000   0.00000   -0.19659
F    0.00000   0.00000   2.15345
F    0.00000   0.00000   3.63638
F    0.00000   0.00000   -1.97248
F    0.00000   0.00000   -3.62076
5
-755.9305907000
F    0.00000   0.00000   0.20281
F    0.00000   0.00000   1.89875
F    0.00000   0.00000   3.56109
F    0.00000   0.00000   -2.11124
F    0.00000   0.00000   -3.55142
5
-755.9258607100
F    0.00000   0.00000   0.14876
F    0.00000   0.00000   1.99983
F    0.00000   0.00000   3.66264
F    0.00000   0.00000   -2.19519
F    0.00000   0.00000   -3.61605
5
-755.9257737200
F    0.00000   0.00000   0.00000
F    0.00000   0.00000   2.10000
F    0.00000   0.00000   3.60000
F    0.00000   0.00000   -1.75000
F    0.00000   0.00000   -3.45000
5
-755.9169513300
F    0.00000   0.00000   0.31058
F    0.00000   0.00000   2.06510
F    0.00000   0.00000   3.73609
F    0.00000   0.00000   -2.33636
F    0.00000   0.00000   -3.77540
5
-755.9263118400
F    0.00000   0.00000   0.07177
F    0.00000   0.00000   1.83152
F    0.00000   0.00000   3.54383
F    0.00000   0.00000   -1.98400
F    0.00000   0.00000   -3.46312
5
-755.9311818400
F    0.00000   0.00000   0.18463
F    0.00000   0.00000   1.87964
F    0.00000   0.00000   3.54292
F    0.00000   0.00000   -2.08229
F    0.00000   0.00000   -3.52490
5
-755.9242315800
F    0.00000   0.00000   0.00000
F    0.00000   0.00000   2.10000
F    0.00000   0.00000   3.60000
F    0.00000   0.00000   -1.80000
F    0.00000   0.00000   -3.50000
5
-755.9251480700
F    0.00000   0.00000   0.08089
F    0.00000   0.00000   1.82400
F    0.00000   0.00000   3.57931
F    0.00000   0.00000   -2.01852
F    0.00000   0.00000   -3.46568
5
-755.9146234400
F    0.00000   0.00000   0.26028
F    0.00000   0.00000   2.05474
F    0.00000   0.00000   3.77088
F    0.00000   0.00000   -2.34172
F    0.00000   0.00000   -3.74417
5
-755.9319116000
F    0.00000   0.00000   0.08933
F    0.00000   0.00000   1.89350
F    0.00000   0.00000   3.51528
F    0.00000   0.00000   -2.01125
F    0.00000   0.00000   -3.48686
5
-755.9213172200
F    0.00000   0.00000   0.00000
F    0.00000   0.00000   2.41501
F    0.00000   0.00000   3.89404
F    0.00000   0.00000   -1.80231
F    0.00000   0.00000   -3.46718
5
-755.9286080500
F    0.00000   0.00000   0.17574
F    0.00000   0.00000   1.84915
F    0.00000   0.00000   3.56426
F    0.00000   0.00000   -2.06774
F    0.00000   0.00000   -3.52140
5
-755.9276753900
F    0.00000   0.00000   -0.07760
F    0.00000   0.00000   2.07429
F    0.00000   0.00000   3.54102
F    0.00000   0.00000   -1.94072
F    0.00000   0.00000   -3.59700
5
-755.9296919700
F    0.00000   0.00000   0.22286
F    0.00000   0.00000   1.91880
F    0.00000   0.00000   3.58191
F    0.00000   0.00000   -2.14314
F    0.00000   0.00000   -3.58044
5
-755.9139080500
F    0.00000   0.00000   -0.17436
F    0.00000   0.00000   2.20971
F    0.00000   0.00000   3.68159
F    0.00000   0.00000   -1.98303
F    0.00000   0.00000   -3.73390
5
-755.9312462700
F    0.00000   0.00000   0.08077
F    0.00000   0.00000   1.86425
F    0.00000   0.00000   3.50149
F    0.00000   0.00000   -1.98432
F    0.00000   0.00000   -3.46219
5
-755.9268627000
F    0.00000   0.00000   -0.25393
F    0.00000   0.00000   2.22208
F    0.00000   0.00000   3.65979
F    0.00000   0.00000   -1.99236
F    0.00000   0.00000   -3.63559
5
-755.9134332100
F    0.00000   0.00000   -0.18154
F    0.00000   0.00000   2.24414
F    0.00000   0.00000   3.66347
F    0.00000   0.00000   -1.96735
F    0.00000   0.00000   -3.75872
5
-755.9196760900
F    0.00000   0.00000   -0.19335
F    0.00000   0.00000   2.26932
F    0.00000   0.00000   3.68284
F    0.00000   0.00000   -2.03227
F    0.00000   0.00000   -3.72654
5
-755.9302661400
F    0.00000   0.00000   0.00000
F    0.00000   0.00000   2.30000
F    0.00000   0.00000   3.70000
F    0.00000   0.00000   -1.70000
F    0.00000   0.00000   -3.40000
5
-755.9224281600
F    0.00000   0.00000   -0.20946
F    0.00000   0.00000   2.17387
F    0.00000   0.00000   3.60017
F    0.00000   0.00000   -1.88968
F    0.00000   0.00000   -3.67491
5
-755.9265333700
F    0.00000   0.00000   -0.09104
F    0.00000   0.00000   2.01834
F    0.00000   0.00000   3.45671
F    0.00000   0.00000   -1.81616
F    0.00000   0.00000   -3.56786
5
-755.9234445600
F    0.00000   0.00000   0.28821
F    0.00000   0.00000   1.98624
F    0.00000   0.00000   3.68212
F    0.00000   0.00000   -2.27201
F    0.00000   0.00000   -3.68455
5
-755.9216434100
F    0.00000   0.00000   0.00000
F    0.00000   0.00000   2.30000
F    0.00000   0.00000   3.70000
F    0.00000   0.00000   -1.80000
F    0.00000   0.00000   -3.55000
5
-755.9261786300
F    0.00000   0.00000   -0.12342
F    0.00000   0.00000   2.16714
F    0.00000   0.00000   3.58987
F    0.00000   0.00000   -1.98226
F    0.00000   0.00000   -3.65133
5
-755.9141240500
F    0.00000   0.00000   0.16258
F    0.00000   0.00000   1.99147
F    0.00000   0.00000   3.75134
F    0.00000   0.00000   -2.23687
F    0.00000   0.00000   -3.66852
5
-755.9279193400
F    0.00000   0.00000   -0.25355
F    0.00000   0.00000   2.20503
F    0.00000   0.00000   3.63021
F    0.00000   0.00000   -1.95982
F    0.00000   0.00000   -3.62187
5
-755.9208136700
F    0.00000   0.00000   0.08576
F    0.00000   0.00000   1.91674
F    0.00000   0.00000   3.66544
F    0.00000   0.00000   -2.11741
F    0.00000   0.00000   -3.55054
5
-755.9284523100
F    0.00000   0.00000   0.05786
F    0.00000   0.00000   1.84555
F    0.00000   0.00000   3.52427
F    0.00000   0.00000   -1.97652
F    0.00000   0.00000   -3.45117
5
-755.9206680300
F    0.00000   0.00000   -0.16762
F    0.00000   0.00000   2.23596
F    0.00000   0.00000   3.63839
F    0.00000   0.00000   -1.99608
F    0.00000   0.00000   -3.71066
5
-755.9186482800
F    0.00000   0.00000   0.23665
F    0.00000   0.00000   1.92468
F    0.00000   0.00000   3.70321
F    0.00000   0.00000   -2.20527
F    0.00000   0.00000   -3.65927
5
-755.9278421000
F    0.00000   0.00000   -0.17532
F    0.00000   0.00000   2.08731
F    0.00000   0.00000   3.52164
F    0.00000   0.00000   -1.84389
F    0.00000   0.00000   -3.58974
5
-755.9303108400
F    0.00000   0.00000   0.06161
F    0.00000   0.00000   1.85221
F    0.00000   0.00000   3.52374
F    0.00000   0.00000   -1.99717
F    0.00000   0.00000   -3.44038
5
-755.9193603300
F    0.00000   0.00000   0.09127
F    0.00000   0.00000   1.88718
F    0.00000   0.00000   3.65021
F    0.00000   0.00000   -2.07694
F    0.00000   0.00000   -3.55172
5
-755.9163381300
F    0.00000   0.00000   0.18937
F    0.00000   0.00000   1.91452
F    0.00000   0.00000   3.70845
F    0.00000   0.00000   -2.17270
F    0.00000   0.00000   -3.63963
5
-755.9136366100
F    0.00000   0.00000   0.30143
F    0.00000   0.00000   1.99657
F    0.00000   0.00000   3.76087
F    0.00000   0.00000   -2.31041
F    0.00000   0.00000   -3.74846
5
-755.9290451500
F    0.00000   0.00000   -0.07337
F    0.00000   0.00000   2.07660
F    0.00000   0.00000   3.51322
F    0.00000   0.00000   -1.92764
F    0.00000   0.00000   -3.58880
5
-755.9205935000
F    0.00000   0.00000   0.00000
F    0.00000   0.00000   2.30000
F    0.00000   0.00000   3.75000
F    0.00000   0.00000   -1.70000
F    0.00000   0.00000   -3.50000
5
-755.9243212600
F    0.00000   0.00000   -0.11310
F    0.00000   0.00000   2.01670
F    0.00000   0.00000   3.51268
F    0.00000   0.00000   -1.84469
F    0.00000   0.00000   -3.57159
5
-755.9150253500
F    0.00000   0.00000   -0.15160
F    0.00000   0.00000   2.21464
F    0.00000   0.00000   3.63655
F    0.00000   0.00000   -1.95947
F    0.00000   0.00000   -3.74011
5
-755.9193470600
F    0.00000   0.00000   -0.10888
F    0.00000   0.00000   2.15433
F    0.00000   0.00000   3.57438
F    0.00000   0.00000   -1.92890
F    0.00000   0.00000   -3.69093
5
-755.9224085500
F    0.00000   0.00000   0.28753
F    0.00000   0.00000   2.01606
F    0.00000   0.00000   3.70000
F    0.00000   0.00000   -2.30085
F    0.00000   0.00000   -3.70275
5
-755.9118971000
F    0.00000   0.00000   0.26607
F    0.00000   0.00000   2.00536
F    0.00000   0.00000   3.78526
F    0.00000   0.00000   -2.32509
F    0.00000   0.00000   -3.73160
5
-755.9178799000
F    0.00000   0.00000   0.28013
F    0.00000   0.00000   2.07688
F    0.00000   0.00000   3.74131
F    0.00000   0.00000   -2.33711
F    0.00000   0.00000   -3.76121
5
-755.9202628300
F    0.00000   0.00000   0.18528
F    0.00000   0.00000   2.03206
F    0.00000   0.00000   3.70436
F    0.00000   0.00000   -2.23199
F    0.00000   0.00000   -3.68971
5
-755.9285780700
F    0.00000   0.00000   -0.17994
F    0.00000   0.00000   2.12380
F    0.00000   0.00000   3.52521
F    0.00000   0.00000   -1.86836
F    0.00000   0.00000   -3.60071
5
-755.9269866100
F    0.00000   0.00000   0.05670
F    0.00000   0.00000   1.83655
F    0.00000   0.00000   3.54183
F    0.00000   0.00000   -1.98425
F    0.00000   0.00000   -3.45083
5
-755.9251363500
F    0.00000   0.00000   -0.13535
F    0.00000   0.00000   2.12114
F    0.00000   0.00000   3.51782
F    0.00000   0.00000   -1.87117
F    0.00000   0.00000   -3.63244
5
-755.9315072900
F    0.00000   0.00000   -0.17873
F    0.00000   0.00000   2.15530
F    0.00000   0.00000   3.58056
F    0.00000   0.00000   -1.96882
F    0.00000   0.00000   -3.58832
5
-755.9314340900
F    0.00000   0.00000   0.16712
F    0.00000   0.00000   1.85806
F    0.00000   0.00000   3.52725
F    0.00000   0.00000   -2.05406
F    0.00000   0.00000   -3.49837
5
-755.9145413600
F    0.00000   0.00000   -0.17024
F    0.00000   0.00000   2.23173
F    0.00000   0.00000   3.64664
F    0.00000   0.00000   -1.95939
F    0.00000   0.00000   -3.74874
5
-755.9159105500
F    0.00000   0.00000   0.16775
F    0.00000   0.00000   1.92399
F    0.00000   0.00000   3.73171
F    0.00000   0.00000   -2.20217
F    0.00000   0.00000   -3.62127
5
-755.9216022200
F    0.00000   0.00000   0.29365
F    0.00000   0.00000   1.99438
F    0.00000   0.00000   3.68186
F    0.00000   0.00000   -2.26090
F    0.00000   0.00000   -3.70899
5
-755.9284502800
F    0.00000   0.00000   -0.15338
F    0.00000   0.00000   2.15637
F    0.00000   0.00000   3.61239
F    0.00000   0.00000   -1.99479
F    0.00000   0.00000   -3.62059
5
-755.9151196200
F    0.00000   0.00000   -0.14295
F    0.00000   0.00000   2.21003
F    0.00000   0.00000   3.64170
F    0.00000   0.00000   -1.97139
F    0.00000   0.00000   -3.73738
5
-755.9141276100
F    0.00000   0.00000   0.16371
F    0.00000   0.00000   1.98346
F    0.00000   0.00000   3.73266
F    0.00000   0.00000   -2.20507
F    0.00000   0.00000   -3.67475
5
-755.9288800100
F    0.00000   0.00000   0.05964
F    0.00000   0.00000   1.84103
F    0.00000   0.00000   3.51629
F    0.00000   0.00000   -1.97145
F    0.00000   0.00000   -3.44552
5
-755.9132300200
F    0.00000   0.00000   0.32761
F    0.00000   0.00000   2.04614
F    0.00000   0.00000   3.75515
F    0.00000   0.00000   -2.33849
F    0.00000   0.00000   -3.79041
5
-755.9176958200
F    0.00000   0.00000   0.00000
F    0.00000   0.00000   2.40000
F    0.00000   0.00000   3.85000
F    0.00000   0.00000   -1.70000
F    0.00000   0.00000   -3.50000
5
-755.9248644700
F    0.00000   0.00000   0.11420
F    0.00000   0.00000   1.82304
F    0.00000   0.00000   3.60245
F    0.00000   0.00000   -2.05152
F    0.00000   0.00000   -3.48817
5
-755.9256612300
F    0.00000   0.00000   0.00000
F    0.00000   0.00000   2.50000
F    0.00000   0.00000   3.90000
F    0.00000   0.00000   -1.70000
F    0.00000   0.00000   -3.40000
5
-755.9279790800
F    0.00000   0.00000   0.00000
F    0.00000   0.00000   2.20000
F    0.00000   0.00000   3.60000
F    0.00000   0.00000   -1.80000
F    0.00000   0.00000   -3.50000
5
-755.9272129800
F    0.00000   0.00000   -0.21551
F    0.00000   0.00000   2.15583
F    0.00000   0.00000   3.56924
F    0.00000   0.00000   -1.88560
F    0.00000   0.00000   -3.62397
5
-755.9323188400
F    0.00000   0.00000   0.17750
F    0.00000   0.00000   1.93295
F    0.00000   0.00000   3.55155
F    0.00000   0.00000   -2.11061
F    0.00000   0.00000   -3.55140
5
-755.9222623400
F    0.00000   0.00000   0.25893
F    0.00000   0.00000   1.99029
F    0.00000   0.00000   3.66073
F    0.00000   0.00000   -2.21897
F    0.00000   0.00000   -3.69099
5
-755.9318217300
F    0.00000   0.00000   0.08209
F    0.00000   0.00000   1.84101
F    0.00000   0.00000   3.49253
F    0.00000   0.00000   -1.98043
F    0.00000   0.00000   -3.43519
5
-755.9070020900
F    0.00000   0.00000   -0.31314
F    0.00000   0.00000   2.35381
F    0.00000   0.00000   3.81057
F    0.00000   0.00000   -2.05195
F    0.00000   0.00000   -3.79929
5
-755.9292236200
F    0.00000   0.00000   0.06270
F    0.00000   0.00000   1.83463
F    0.00000   0.00000   3.51100
F    0.00000   0.00000   -1.96932
F    0.00000   0.00000   -3.43900
5
-755.9195745800
F    0.00000   0.00000   0.00000
F    0.00000   0.00000   2.20000
F    0.00000   0.00000   3.65000
F    0.00000   0.00000   -1.75000
F    0.00000   0.00000   -3.55000
5
-755.9151119800
F    0.00000   0.00000   0.00000
F    0.00000   0.00000   2.50000
F    0.00000   0.00000   3.90000
F    0.00000   0.00000   -1.80000
F    0.00000   0.00000   -3.55000
5
-755.9219982900
F    0.00000   0.00000   0.27755
F    0.00000   0.00000   2.03543
F    0.00000   0.00000   3.68562
F    0.00000   0.00000   -2.27471
F    0.00000   0.00000   -3.72389
5
-755.9218012800
F    0.00000   0.00000   0.10417
F    0.00000   0.00000   1.83746
F    0.00000   0.00000   3.62490
F    0.00000   0.00000   -2.05430
F    0.00000   0.00000   -3.51223
5
-755.9241800900
F    0.00000   0.00000   -0.09856
F    0.00000   0.00000   2.01879
F    0.00000   0.00000   3.48491
F    0.00000   0.00000   -1.82081
F    0.00000   0.00000   -3.58433
5
-755.9248961700
F    0.00000   0.00000   -0.12054
F    0.00000   0.00000   2.16472
F    0.00000   0.00000   3.60820
F    0.00000   0.00000   -1.99289
F    0.00000   0.00000   -3.65949
5
-755.9260298700
F    0.00000   0.00000   0.00000
F    0.00000   0.00000   2.20000
F    0.00000   0.00000   3.60000
F    0.00000   0.00000   -1.75000
F    0.00000   0.00000   -3.50000
5
-755.9313721900
F    0.00000   0.00000   -0.12842
F    0.00000   0.00000   2.02228
F    0.00000   0.00000   3.45039
F    0.00000   0.00000   -1.82559
F    0.00000   0.00000   -3.51866
5
-755.9135401100
F    0.00000   0.00000   -0.18901
F    0.00000   0.00000   2.26122
F    0.00000   0.00000   3.71333
F    0.00000   0.00000   -2.02918
F    0.00000   0.00000   -3.75637
5
-755.9198567100
F    0.00000   0.00000   0.00000
F    0.00000   0.00000   2.30000
F    0.00000   0.00000   3.80000
F    0.00000   0.00000   -1.80000
F    0.00000   0.00000   -3.50000
5
-755.9313746800
F    0.00000   0.00000   0.19273
F    0.00000   0.00000   1.95740
F    0.00000   0.00000   3.57495
F    0.00000   0.00000   -2.14278
F    0.00000   0.00000   -3.58230
5
-755.9164437300
F    0.00000   0.00000   -0.17413
F    0.00000   0.00000   2.25424
F    0.00000   0.00000   3.69020
F    0.00000   0.00000   -2.02838
F    0.00000   0.00000   -3.74192
5
-755.9264213100
F    0.00000   0.00000   0.08596
F    0.00000   0.00000   1.95945
F    0.00000   0.00000   3.62338
F    0.00000   0.00000   -2.10572
F    0.00000   0.00000   -3.56306
5
-755.9243178400
F    0.00000   0.00000   -0.27696
F    0.00000   0.00000   2.23586
F    0.00000   0.00000   3.65883
F    0.00000   0.00000   -1.95312
F    0.00000   0.00000   -3.66462
5
-755.9203296000
F    0.00000   0.00000   -0.10668
F    0.00000   0.00000   2.15986
F    0.00000   0.00000   3.60438
F    0.00000   0.00000   -1.97017
F    0.00000   0.00000   -3.68739
5
-755.9241231000
F    0.00000   0.00000   0.05324
F    0.00000   0.00000   1.88478
F    0.00000   0.00000   3.60116
F    0.00000   0.00000   -2.03852
F    0.00000   0.00000   -3.50066
5
-755.9308701500
F    0.00000   0.00000   -0.12930
F    0.00000   0.00000   2.04234
F    0.00000   0.00000   3.52788
F    0.00000   0.00000   -1.91071
F    0.00000   0.00000   -3.53021
5
-755.9242252700
F    0.00000   0.00000   -0.11883
F    0.00000   0.00000   2.12332
F    0.00000   0.00000   3.60613
F    0.00000   0.00000   -1.97362
F    0.00000   0.00000   -3.63700
5
-755.9247149900
F    0.00000   0.00000   -0.10283
F    0.00000   0.00000   2.14462
F    0.00000   0.00000   3.58900
F    0.00000   0.00000   -1.97741
F    0.00000   0.00000   -3.65337
5
-755.9149940900
F    0.00000   0.00000   -0.20658
F    0.00000   0.00000   2.25799
F    0.00000   0.00000   3.72522
F    0.00000   0.00000   -2.03682
F    0.00000   0.00000   -3.73981
5
-755.9141121100
F    0.00000   0.00000   -0.29448
F    0.00000   0.00000   2.30104
F    0.00000   0.00000   3.73650
F    0.00000   0.00000   -1.98487
F    0.00000   0.00000   -3.75819
5
-755.9276931900
F    0.00000   0.00000   0.17817
F    0.00000   0.00000   1.85166
F    0.00000   0.00000   3.56873
F    0.00000   0.00000   -2.06704
F    0.00000   0.00000   -3.53153
5
-755.9182011900
F    0.00000   0.00000   0.09575
F    0.00000   0.00000   1.92852
F    0.00000   0.00000   3.68964
F    0.00000   0.00000   -2.13519
F    0.00000   0.00000   -3.57872
5
-755.9097406500
F    0.00000   0.00000   0.00000
F    0.00000   0.00000   2.50000
F    0.00000   0.00000   3.95000
F    0.00000   0.00000   -1.75000
F    0.00000   0.00000   -3.55000
5
-755.9284780300
F    0.00000   0.00000   0.05111
F    0.00000   0.00000   1.86030
F    0.00000   0.00000   3.52849
F    0.00000   0.00000   -1.98002
F    0.00000   0.00000   -3.45988
5
-755.9270824400
F    0.00000   0.00000   -0.19585
F    0.00000   0.00000   2.11888
F    0.00000   0.00000   3.60419
F    0.00000   0.00000   -1.94012
F    0.00000   0.00000   -3.58709
5
-755.9321897200
F    0.00000   0.00000   0.09477
F    0.00000   0.00000   1.92247
F    0.00000   0.00000   3.53335
F    0.00000   0.00000   -2.03950
F    0.00000   0.00000   -3.51109
5
-755.9192873400
F    0.00000   0.00000   0.18095
F    0.00000   0.00000   1.90803
F    0.00000   0.00000   3.65796
F    0.00000   0.00000   -2.12630
F    0.00000   0.00000   -3.62063
5
-755.9130052900
F    0.00000   0.00000   0.22515
F    0.00000   0.00000   1.94906
F    0.00000   0.00000   3.76011
F    0.00000   0.00000   -2.24877
F    0.00000   0.00000   -3.68555
5
-755.9306162000
F    0.00000   0.00000   0.07964
F    0.00000   0.00000   1.86573
F    0.00000   0.00000   3.54339
F    0.00000   0.00000   -2.03730
F    0.00000   0.00000   -3.45145
5
-755.9108820200
F    0.00000   0.00000   -0.18266
F    0.00000   0.00000   2.24609
F    0.00000   0.00000   3.68515
F    0.00000   0.00000   -1.97720
F    0.00000   0.00000   -3.77137
5
-755.9228574700
F    0.00000   0.00000   0.00000
F    0.00000   0.00000   2.10000
F    0.00000   0.00000   3.55000
F    0.00000   0.00000   -1.80000
F    0.00000   0.00000   -3.55000
5
-755.9313145200
F    0.00000   0.00000   0.07097
F    0.00000   0.00000   1.85584
F    0.00000   0.00000   3.49511
F    0.00000   0.00000   -1.97380
F    0.00000   0.00000   -3.44811
5
-755.9269994300
F    0.00000   0.00000   0.17593
F    0.00000   0.00000   1.85171
F    0.00000   0.00000   3.57390
F    0.00000   0.00000   -2.06598
F    0.00000   0.00000   -3.53555
5
-755.9122829100
F    0.00000   0.00000   0.32360
F    0.00000   0.00000   2.09142
F    0.00000   0.00000   3.76919
F    0.00000   0.00000   -2.36970
F    0.00000   0.00000   -3.81450
5
-755.9219081900
F    0.00000   0.00000   0.06328
F    0.00000   0.00000   1.89674
F    0.00000   0.00000   3.63396
F    0.00000   0.00000   -2.06979
F    0.00000   0.00000   -3.52418
5
-755.9225082100
F    0.00000   0.00000   -0.19184
F    0.00000   0.00000   2.19295
F    0.00000   0.00000   3.67306
F    0.00000   0.00000   -2.00979
F    0.00000   0.00000   -3.66438
5
-755.9331691900
F    0.00000   0.00000   -0.11319
F    0.00000   0.00000   2.02629
F    0.00000   0.00000   3.48937
F    0.00000   0.00000   -1.89559
F    0.00000   0.00000   -3.50688
5
-755.9214541900
F    0.00000   0.00000   -0.12664
F    0.00000   0.00000   2.06301
F    0.00000   0.00000   3.57245
F    0.00000   0.00000   -1.89523
F    0.00000   0.00000   -3.61359
5
-755.9187509600
F    0.00000   0.00000   -0.18758
F    0.00000   0.00000   2.14417
F    0.00000   0.00000   3.64469
F    0.00000   0.00000   -1.93684
F    0.00000   0.00000   -3.66445
5
-755.9318951900
F    0.00000   0.00000   -0.08919
F    0.00000   0.00000   1.98130
F    0.00000   0.00000   3.45644
F    0.00000   0.00000   -1.85874
F    0.00000   0.00000   -3.48980
5
-755.9243894400
F    0.00000   0.00000   -0.08397
F    0.00000   0.00000   2.04942
F    0.00000   0.00000   3.47374
F    0.00000   0.00000   -1.83528
F    0.00000   0.00000   -3.60391
5
-755.9151861300
F    0.00000   0.00000   0.26146
F    0.00000   0.00000   2.02983
F    0.00000   0.00000   3.72627
F    0.00000   0.00000   -2.26886
F    0.00000   0.00000   -3.74870
5
-755.9127924800
F    0.00000   0.00000   0.27561
F    0.00000   0.00000   1.98276
F    0.00000   0.00000   3.75416
F    0.00000   0.00000   -2.27594
F    0.00000   0.00000   -3.73659
5
-755.9239600100
F    0.00000   0.00000   -0.20067
F    0.00000   0.00000   2.16995
F    0.00000   0.00000   3.57775
F    0.00000   0.00000   -1.88421
F    0.00000   0.00000   -3.66281
5
-755.9164958100
F    0.00000   0.00000   -0.25154
F    0.00000   0.00000   2.27591
F    0.00000   0.00000   3.68170
F    0.00000   0.00000   -1.95904
F    0.00000   0.00000   -3.74703
5
-755.9273006400
F    0.00000   0.00000   0.12754
F    0.00000   0.00000   1.99099
F    0.00000   0.00000   3.64379
F    0.00000   0.00000   -2.16843
F    0.00000   0.00000   -3.59389
5
-755.9201763000
F    0.00000   0.00000   0.00000
F    0.00000   0.00000   2.20000
F    0.00000   0.00000   3.70000
F    0.00000   0.00000   -1.75000
F    0.00000   0.00000   -3.50000
5
-755.9321078400
F    0.00000   0.00000   -0.17646
F    0.00000   0.00000   2.13680
F    0.00000   0.00000   3.54091
F    0.00000   0.00000   -1.93072
F    0.00000   0.00000   -3.57052
5
-755.9043001900
F    0.00000   0.00000   0.28288
F    0.00000   0.00000   2.05524
F    0.00000   0.00000   3.83202
F    0.00000   0.00000   -2.37337
F    0.00000   0.00000   -3.79677
5
-755.9251239800
F    0.00000   0.00000   -0.15156
F    0.00000   0.00000   2.10359
F    0.00000   0.00000   3.51910
F    0.00000   0.00000   -1.84340
F    0.00000   0.00000   -3.62773
5
-755.9156930000
F    0.00000   0.00000   -0.28760
F    0.00000   0.00000   2.27147
F    0.00000   0.00000   3.72580
F    0.00000   0.00000   -1.97582
F    0.00000   0.00000   -3.73385
5
-755.9295399200
F    0.00000   0.00000   0.14084
F    0.00000   0.00000   1.89761
F    0.00000   0.00000   3.53191
F    0.00000   0.00000   -2.03825
F    0.00000   0.00000   -3.53211
5
-755.9164684700
F    0.00000   0.00000   -0.23048
F    0.00000   0.00000   2.25591
F    0.00000   0.00000   3.66312
F    0.00000   0.00000   -1.94493
F    0.00000   0.00000   -3.74362
5
-755.9215525900
F    0.00000   0.00000   -0.13162
F    0.00000   0.00000   2.20061
F    0.00000   0.00000   3.61962
F    0.00000   0.00000   -1.99286
F    0.00000   0.00000   -3.69574
5
-755.9183304900
F    0.00000   0.00000   -0.10542
F    0.00000   0.00000   2.08382
F    0.00000   0.00000   3.55390
F    0.00000   0.00000   -1.87109
F    0.00000   0.00000   -3.66121
5
-755.9296527200
F    0.00000   0.00000   0.10957
F    0.00000   0.00000   1.80686
F    0.00000   0.00000   3.52132
F    0.00000   0.00000   -1.99703
F    0.00000   0.00000   -3.44072
5
-755.9265908500
F    0.00000   0.00000   0.06984
F    0.00000   0.00000   1.84167
F    0.00000   0.00000   3.52966
F    0.00000   0.00000   -1.97137
F    0.00000   0.00000   -3.46980
5
-755.9301373700
F    0.00000   0.00000   0.00000
F    0.00000   0.00000   2.10000
F    0.00000   0.00000   3.55000
F    0.00000   0.00000   -1.70000
F    0.00000   0.00000   -3.40000
5
-755.9240297700
F    0.00000   0.00000   0.22648
F    0.00000   0.00000   1.91334
F    0.00000   0.00000   3.67156
F    0.00000   0.00000   -2.20668
F    0.00000   0.00000   -3.60470
5
-755.9285359200
F    0.00000   0.00000   0.05326
F    0.00000   0.00000   1.84301
F    0.00000   0.00000   3.51692
F    0.00000   0.00000   -1.96736
F    0.00000   0.00000   -3.44583
5
-755.9208863000
F    0.00000   0.00000   0.17149
F    0.00000   0.00000   2.02779
F    0.00000   0.00000   3.69612
F    0.00000   0.00000   -2.21677
F    0.00000   0.00000   -3.67863
5
-755.9264545600
F    0.00000   0.00000   0.04486
F    0.00000   0.00000   1.87778
F    0.00000   0.00000   3.56496
F    0.00000   0.00000   -2.00700
F    0.00000   0.00000   -3.48060
5
-755.9303880300
F    0.00000   0.00000   -0.20947
F    0.00000   0.00000   2.11171
F    0.00000   0.00000   3.55242
F    0.00000   0.00000   -1.89430
F    0.00000   0.00000   -3.56036
5
-755.9148858900
F    0.00000   0.00000   0.14029
F    0.00000   0.00000   1.91682
F    0.00000   0.00000   3.70820
F    0.00000   0.00000   -2.14635
F    0.00000   0.00000   -3.61896
5
-755.9201178900
F    0.00000   0.00000   -0.29977
F    0.00000   0.00000   2.33576
F    0.00000   0.00000   3.73744
F    0.00000   0.00000   -2.04959
F    0.00000   0.00000   -3.72384
5
-755.9249265600
F    0.00000   0.00000   0.09059
F    0.00000   0.00000   1.85177
F    0.00000   0.00000   3.55120
F    0.00000   0.00000   -1.99248
F    0.00000   0.00000   -3.50109
5
-755.9135660400
F    0.00000   0.00000   0.24579
F    0.00000   0.00000   2.07881
F    0.00000   0.00000   3.76655
F    0.00000   0.00000   -2.32248
F    0.00000   0.00000   -3.76867
5
-755.9146736500
F    0.00000   0.00000   -0.34585
F    0.00000   0.00000   2.37184
F    0.00000   0.00000   3.78757
F    0.00000   0.00000   -2.05404
F    0.00000   0.00000   -3.75952
5
-755.9274874100
F    0.00000   0.00000   -0.15811
F    0.00000   0.00000   2.12489
F    0.00000   0.00000   3.60957
F    0.00000   0.00000   -1.97471
F    0.00000   0.00000   -3.60163
5
-755.9155340100
F    0.00000   0.00000   0.26186
F    0.00000   0.00000   2.07031
F    0.00000   0.00000   3.74183
F    0.00000   0.00000   -2.30669
F    0.00000   0.00000   -3.76731
5
-755.9289400900
F    0.00000   0.00000   0.05559
F    0.00000   0.00000   1.83709
F    0.00000   0.00000   3.50936
F    0.00000   0.00000   -1.96289
F    0.00000   0.00000   -3.43914
5
-755.9310415200
F    0.00000   0.00000   0.14837
F    0.00000   0.00000   1.82885
F    0.00000   0.00000   3.51953
F    0.00000   0.00000   -2.02728
F    0.00000   0.00000   -3.46947
5
-755.9193569400
F    0.00000   0.00000   -0.10842
F    0.00000   0.00000   2.11531
F    0.00000   0.00000   3.53995
F    0.00000   0.00000   -1.87200
F    0.00000   0.00000   -3.67484
5
-755.9196936000
F    0.00000   0.00000   -0.19903
F    0.00000   0.00000   2.28032
F    0.00000   0.00000   3.68702
F    0.00000   0.00000   -2.03903
F    0.00000   0.00000   -3.72927
5
-755.9306213300
F    0.00000   0.00000   -0.07152
F    0.00000   0.00000   2.04140
F    0.00000   0.00000   3.51627
F    0.00000   0.00000   -1.93114
F    0.00000   0.00000   -3.55500
5
-755.9228896100
F    0.00000   0.00000   -0.06178
F    0.00000   0.00000   2.06297
F    0.00000   0.00000   3.49566
F    0.00000   0.00000   -1.87401
F    0.00000   0.00000   -3.62285
5
-755.9247146200
F    0.00000   0.00000   -0.20481
F    0.00000   0.00000   2.17895
F    0.00000   0.00000   3.57658
F    0.00000   0.00000   -1.89250
F    0.00000   0.00000   -3.65822
5
-755.9292543900
F    0.00000   0.00000   0.05862
F    0.00000   0.00000   1.83024
F    0.00000   0.00000   3.50440
F    0.00000   0.00000   -1.96104
F    0.00000   0.00000   -3.43223
5
-755.9205986200
F    0.00000   0.00000   0.16788
F    0.00000   0.00000   1.91918
F    0.00000   0.00000   3.63361
F    0.00000   0.00000   -2.10604
F    0.00000   0.00000   -3.61463
5
-755.9147480300
F    0.00000   0.00000   -0.17714
F    0.00000   0.00000   2.26072
F    0.00000   0.00000   3.66652
F    0.00000   0.00000   -1.99450
F    0.00000   0.00000   -3.75561
5
-755.9271818600
F    0.00000   0.00000   -0.08068
F    0.00000   0.00000   1.97286
F    0.00000   0.00000   3.48018
F    0.00000   0.00000   -1.85071
F    0.00000   0.00000   -3.52165
5
-755.9285889700
F    0.00000   0.00000   -0.06025
F    0.00000   0.00000   2.05882
F    0.00000   0.00000   3.48815
F    0.00000   0.00000   -1.90589
F    0.00000   0.00000   -3.58082
5
-755.9118916000
F    0.00000   0.00000   -0.17897
F    0.00000   0.00000   2.26790
F    0.00000   0.00000   3.70023
F    0.00000   0.00000   -2.01665
F    0.00000   0.00000   -3.77252
5
-755.9174495600
F    0.00000   0.00000   -0.30254
F    0.00000   0.00000   2.31167
F    0.00000   0.00000   3.76870
F    0.00000   0.00000   -2.05705
F    0.00000   0.00000   -3.72078
5
-755.9122115000
F    0.00000   0.00000   -0.21416
F    0.00000   0.00000   2.22744
F    0.00000   0.00000   3.71188
F    0.00000   0.00000   -1.98411
F    0.00000   0.00000   -3.74106
5
-755.9320659100
F    0.00000   0.00000   0.08679
F    0.00000   0.00000   1.87117
F    0.00000   0.00000   3.49141
F    0.00000   0.00000   -1.98434
F    0.00000   0.00000   -3.46503
5
-755.9317823900
F    0.00000   0.00000   0.19723
F    0.00000   0.00000   1.92711
F    0.00000   0.00000   3.57156
F    0.00000   0.00000   -2.14513
F    0.00000   0.00000   -3.55077
5
-755.9073122200
F    0.00000   0.00000   -0.36972
F    0.00000   0.00000   2.42994
F    0.00000   0.00000   3.85643
F    0.00000   0.00000   -2.11118
F    0.00000   0.00000   -3.80547
5
-755.9237527800
F    0.00000   0.00000   -0.20973
F    0.00000   0.00000   2.18206
F    0.00000   0.00000   3.58669
F    0.00000   0.00000   -1.89083
F    0.00000   0.00000   -3.66819
5
-755.9314573300
F    0.00000   0.00000   -0.08935
F    0.00000   0.00000   2.03652
F    0.00000   0.00000   3.44547
F    0.00000   0.00000   -1.86041
F    0.00000   0.00000   -3.53222
5
-755.9317745900
F    0.00000   0.00000   -0.07007
F    0.00000   0.00000   1.98731
F    0.00000   0.00000   3.42569
F    0.00000   0.00000   -1.84276
F    0.00000   0.00000   -3.50018
5
-755.9257123900
F    0.00000   0.00000   -0.16095
F    0.00000   0.00000   2.04728
F    0.00000   0.00000   3.54348
F    0.00000   0.00000   -1.86333
F    0.00000   0.00000   -3.56649
5
-755.9250883200
F    0.00000   0.00000   -0.21279
F    0.00000   0.00000   2.21355
F    0.00000   0.00000   3.59632
F    0.00000   0.00000   -1.93458
F    0.00000   0.00000   -3.66251
5
-755.9216504200
F    0.00000   0.00000   0.14756
F    0.00000   0.00000   1.89956
F    0.00000   0.00000   3.61185
F    0.00000   0.00000   -2.07330
F    0.00000   0.00000   -3.58566
5
-755.9034898900
F    0.00000   0.00000   -0.34473
F    0.00000   0.00000   2.40766
F    0.00000   0.00000   3.86142
F    0.00000   0.00000   -2.10388
F    0.00000   0.00000   -3.82047
5
-755.9189135300
F    0.00000   0.00000   0.22755
F    0.00000   0.00000   2.02869
F    0.00000   0.00000   3.73612
F    0.00000   0.00000   -2.30109
F    0.00000   0.00000   -3.69127
5
-755.9137971700
F    0.00000   0.00000   0.00000
F    0.00000   0.00000   2.50000
F    0.00000   0.00000   3.95000
F    0.00000   0.00000   -1.70000
F    0.00000   0.00000   -3.50000
5
-755.9161041700
F    0.00000   0.00000   -0.14437
F    0.00000   0.00000   2.14247
F    0.00000   0.00000   3.63693
F    0.00000   0.00000   -1.94432
F    0.00000   0.00000   -3.69072
5
-755.9179080300
F    0.00000   0.00000   -0.10561
F    0.00000   0.00000   2.15039
F    0.00000   0.00000   3.57036
F    0.00000   0.00000   -1.91669
F    0.00000   0.00000   -3.69845
5
-755.9270134300
F    0.00000   0.00000   0.07538
F    0.00000   0.00000   1.91358
F    0.00000   0.00000   3.60812
F    0.00000   0.00000   -2.09205
F    0.00000   0.00000   -3.50504
5
-755.9185815000
F    0.00000   0.00000   -0.10038
F    0.00000   0.00000   2.14333
F    0.00000   0.00000   3.56234
F    0.00000   0.00000   -1.91425
F    0.00000   0.00000   -3.69104
5
-755.9312882700
F    0.00000   0.00000   0.18550
F    0.00000   0.00000   1.86151
F    0.00000   0.00000   3.54052
F    0.00000   0.00000   -2.07803
F    0.00000   0.00000   -3.50949
5
-755.9195043400
F    0.00000   0.00000   0.07347
F    0.00000   0.00000   1.91152
F    0.00000   0.00000   3.66560
F    0.00000   0.00000   -2.10083
F    0.00000   0.00000   -3.54975
5
-755.9150926700
F    0.00000   0.00000   0.24194
F    0.00000   0.00000   2.08043
F    0.00000   0.00000   3.75735
F    0.00000   0.00000   -2.31789
F    0.00000   0.00000   -3.76183
5
-755.9257143300
F    0.00000   0.00000   0.05068
F    0.00000   0.00000   1.82963
F    0.00000   0.00000   3.55191
F    0.00000   0.00000   -1.98423
F    0.00000   0.00000   -3.44798
5
-755.9260869900
F    0.00000   0.00000   -0.04317
F    0.00000   0.00000   1.99198
F    0.00000   0.00000   3.45548
F    0.00000   0.00000   -1.84831
F    0.00000   0.00000   -3.55599
5
-755.9230506300
F    0.00000   0.00000   0.27426
F    0.00000   0.00000   1.93954
F    0.00000   0.00000   3.67967
F    0.00000   0.00000   -2.23701
F    0.00000   0.00000   -3.65646
5
-755.9170251800
F    0.00000   0.00000   0.00000
F    0.00000   0.00000   2.40000
F    0.00000   0.00000   3.80000
F    0.00000   0.00000   -1.75000
F    0.00000   0.00000   -3.55000
5
-755.9301601600
F    0.00000   0.00000   -0.10996
F    0.00000   0.00000   2.01729
F    0.00000   0.00000   3.51722
F    0.00000   0.00000   -1.90217
F    0.00000   0.00000   -3.52239
5
-755.9242478100
F    0.00000   0.00000   -0.19988
F    0.00000   0.00000   2.20247
F    0.00000   0.00000   3.58580
F    0.00000   0.00000   -1.92099
F    0.00000   0.00000   -3.66741
5
-755.9179990600
F    0.00000   0.00000   0.12136
F    0.00000   0.00000   1.94895
F    0.00000   0.00000   3.71139
F    0.00000   0.00000   -2.18521
F    0.00000   0.00000   -3.59649
5
-755.9163604200
F    0.00000   0.00000   -0.23302
F    0.00000   0.00000   2.27632
F    0.00000   0.00000   3.66980
F    0.00000   0.00000   -1.96469
F    0.00000   0.00000   -3.74841
5
-755.9136629400
F    0.00000   0.00000   0.00000
F    0.00000   0.00000   2.30000
F    0.00000   0.00000   3.75000
F    0.00000   0.00000   -1.80000
F    0.00000   0.00000   -3.60000
5
-755.9278717500
F    0.00000   0.00000   -0.25458
F    0.00000   0.00000   2.23223
F    0.00000   0.00000   3.65430
F    0.00000   0.00000   -1.99916
F    0.00000   0.00000   -3.63280
5
-755.9306269100
F    0.00000   0.00000   0.13975
F    0.00000   0.00000   1.98596
F    0.00000   0.00000   3.59608
F    0.00000   0.00000   -2.13473
F    0.00000   0.00000   -3.58707
5
-755.9136929300
F    0.00000   0.00000   -0.24041
F    0.00000   0.00000   2.32775
F    0.00000   0.00000   3.76583
F    0.00000   0.00000   -2.08298
F    0.00000   0.00000   -3.77019
5
-755.9195479000
F    0.00000   0.00000   -0.26933
F    0.00000   0.00000   2.22489
F    0.00000   0.00000   3.68096
F    0.00000   0.00000   -1.94173
F    0.00000   0.00000   -3.69480
5
-755.9284147100
F    0.00000   0.00000   -0.21555
F    0.00000   0.00000   2.20515
F    0.00000   0.00000   3.64736
F    0.00000   0.00000   -2.01056
F    0.00000   0.00000   -3.62640
5
-755.9210852200
F    0.00000   0.00000   -0.15413
F    0.00000   0.00000   2.21112
F    0.00000   0.00000   3.60064
F    0.00000   0.00000   -1.96032
F    0.00000   0.00000   -3.69732
5
-755.9336243500
F    0.00000   0.00000   0.00000
F    0.00000   0.00000   2.20000
F    0.00000   0.00000   3.65000
F    0.00000   0.00000   -1.80000
F    0.00000   0.00000   -3.40000
5
-755.9286982900
F    0.00000   0.00000   0.05753
F    0.00000   0.00000   1.82381
F    0.00000   0.00000   3.50567
F    0.00000   0.00000   -1.95710
F    0.00000   0.00000   -3.42990
5
-755.9074096900
F    0.00000   0.00000   -0.22831
F    0.00000   0.00000   2.32863
F    0.00000   0.00000   3.74891
F    0.00000   0.00000   -2.03792
F    0.00000   0.00000   -3.81130
5
-755.9262991500
F    0.00000   0.00000   -0.26334
F    0.00000   0.00000   2.19668
F    0.00000   0.00000   3.62900
F    0.00000   0.00000   -1.93091
F    0.00000   0.00000   -3.63143
5
-755.9316328000
F    0.00000   0.00000   0.12069
F    0.00000   0.00000   1.96712
F    0.00000   0.00000   3.57267
F    0.00000   0.00000   -2.10070
F    0.00000   0.00000   -3.55979
5
-755.9190242100
F    0.00000   0.00000   0.28061
F    0.00000   0.00000   2.06316
F    0.00000   0.00000   3.71249
F    0.00000   0.00000   -2.30028
F    0.00000   0.00000   -3.75599
5
-755.9224830600
F    0.00000   0.00000   0.00000
F    0.00000   0.00000   2.20000
F    0.00000   0.00000   3.65000
F    0.00000   0.00000   -1.70000
F    0.00000   0.00000   -3.50000
5
-755.9211289600
F    0.00000   0.00000   -0.23918
F    0.00000   0.00000   2.23444
F    0.00000   0.00000   3.63460
F    0.00000   0.00000   -1.92633
F    0.00000   0.00000   -3.70353
5
-755.9287682400
F    0.00000   0.00000   0.06496
F    0.00000   0.00000   1.81354
F    0.00000   0.00000   3.50552
F    0.00000   0.00000   -1.95942
F    0.00000   0.00000   -3.42461
5
-755.9190577800
F    0.00000   0.00000   -0.20810
F    0.00000   0.00000   2.17547
F    0.00000   0.00000   3.67691
F    0.00000   0.00000   -1.97533
F    0.00000   0.00000   -3.66896
5
-755.9279933300
F    0.00000   0.00000   -0.25627
F    0.00000   0.00000   2.21924
F    0.00000   0.00000   3.62354
F    0.00000   0.00000   -1.95797
F    0.00000   0.00000   -3.62853
5
-755.9270080700
F    0.00000   0.00000   0.00000
F    0.00000   0.00000   2.10000
F    0.00000   0.00000   3.55000
F    0.00000   0.00000   -1.70000
F    0.00000   0.00000   -3.45000
5
-755.9188914900
F    0.00000   0.00000   0.00000
F    0.00000   0.00000   2.40000
F    0.00000   0.00000   3.90000
F    0.00000   0.00000   -1.75000
F    0.00000   0.00000   -3.45000
5
-755.9212759200
F    0.00000   0.00000   -0.26392
F    0.00000   0.00000   2.20851
F    0.00000   0.00000   3.68709
F    0.00000   0.00000   -1.97075
F    0.00000   0.00000   -3.66092
5
-755.9092531100
F    0.00000   0.00000   -0.21042
F    0.00000   0.00000   2.28258
F    0.00000   0.00000   3.70390
F    0.00000   0.00000   -1.98353
F    0.00000   0.00000   -3.79254
5
-755.9181571100
F    0.00000   0.00000   -0.10132
F    0.00000   0.00000   2.14298
F    0.00000   0.00000   3.60993
F    0.00000   0.00000   -1.96105
F    0.00000   0.00000   -3.69054
5
-755.8998709600
F    0.00000   0.00000   0.39184
F    0.00000   0.00000   2.12288
F    0.00000   0.00000   3.84545
F    0.00000   0.00000   -2.46476
F    0.00000   0.00000   -3.89542
5
-755.9140797500
F    0.00000   0.00000   -0.16345
F    0.00000   0.00000   2.17521
F    0.00000   0.00000   3.66553
F    0.00000   0.00000   -1.96182
F    0.00000   0.00000   -3.71546
5
-755.9150397200
F    0.00000   0.00000   -0.21072
F    0.00000   0.00000   2.20665
F    0.00000   0.00000   3.70331
F    0.00000   0.00000   -1.98869
F    0.00000   0.00000   -3.71054
5
-755.9257230500
F    0.00000   0.00000   -0.18414
F    0.00000   0.00000   2.20897
F    0.00000   0.00000   3.66298
F    0.00000   0.00000   -2.02966
F    0.00000   0.00000   -3.65815
5
-755.9082860600
F    0.00000   0.00000   -0.26445
F    0.00000   0.00000   2.29345
F    0.00000   0.00000   3.75266
F    0.00000   0.00000   -1.99368
F    0.00000   0.00000   -3.78798
5
-755.9223874200
F    0.00000   0.00000   0.12887
F    0.00000   0.00000   1.88199
F    0.00000   0.00000   3.59193
F    0.00000   0.00000   -2.04325
F    0.00000   0.00000   -3.55954
5
-755.9286022000
F    0.00000   0.00000   0.04867
F    0.00000   0.00000   1.84047
F    0.00000   0.00000   3.50956
F    0.00000   0.00000   -1.95820
F    0.00000   0.00000   -3.44050
5
-755.9141704200
F    0.00000   0.00000   0.18102
F    0.00000   0.00000   1.91855
F    0.00000   0.00000   3.74472
F    0.00000   0.00000   -2.20841
F    0.00000   0.00000   -3.63588
5
-755.9241110400
F    0.00000   0.00000   0.07969
F    0.00000   0.00000   1.81408
F    0.00000   0.00000   3.58846
F    0.00000   0.00000   -2.01956
F    0.00000   0.00000   -3.46265
5
-755.9214715400
F    0.00000   0.00000   -0.15348
F    0.00000   0.00000   2.13287
F    0.00000   0.00000   3.63687
F    0.00000   0.00000   -1.97107
F    0.00000   0.00000   -3.64520
5
-755.9143318100
F    0.00000   0.00000   -0.16654
F    0.00000   0.00000   2.24142
F    0.00000   0.00000   3.64657
F    0.00000   0.00000   -1.96872
F    0.00000   0.00000   -3.75273
5
-755.9208829100
F    0.00000   0.00000   0.18894
F    0.00000   0.00000   1.89409
F    0.00000   0.00000   3.69393
F    0.00000   0.00000   -2.18784
F    0.00000   0.00000   -3.58911
5
-755.9283194700
F    0.00000   0.00000   0.04137
F    0.00000   0.00000   1.86920
F    0.00000   0.00000   3.52969
F    0.00000   0.00000   -1.97719
F    0.00000   0.00000   -3.46307
5
-755.9151155300
F    0.00000   0.00000   0.25462
F    0.00000   0.00000   2.08325
F    0.00000   0.00000   3.75215
F    0.00000   0.00000   -2.31878
F    0.00000   0.00000   -3.77124
5
-755.9258359600
F    0.00000   0.00000   -0.06746
F    0.00000   0.00000   1.97267
F    0.00000   0.00000   3.48372
F    0.00000   0.00000   -1.85395
F    0.00000   0.00000   -3.53498
5
-755.9244193900
F    0.00000   0.00000   0.05253
F    0.00000   0.00000   1.83332
F    0.00000   0.00000   3.57887
F    0.00000   0.00000   -2.00913
F    0.00000   0.00000   -3.45559
5
-755.9077548900
F    0.00000   0.00000   -0.25177
F    0.00000   0.00000   2.30855
F    0.00000   0.00000   3.78063
F    0.00000   0.00000   -2.04968
F    0.00000   0.00000   -3.78773
5
-755.9199245300
F    0.00000   0.00000   -0.25845
F    0.00000   0.00000   2.20097
F    0.00000   0.00000   3.67922
F    0.00000   0.00000   -1.94835
F    0.00000   0.00000   -3.67339
5
-755.9327215000
F    0.00000   0.00000   0.09054
F    0.00000   0.00000   1.90343
F    0.00000   0.00000   3.50613
F    0.00000   0.00000   -2.01021
F    0.00000   0.00000   -3.48989
5
-755.9051765300
F    0.00000   0.00000   0.23670
F    0.00000   0.00000   2.02544
F    0.00000   0.00000   3.82022
F    0.00000   0.00000   -2.32474
F    0.00000   0.00000   -3.75761
5
-755.9048908400
F    0.00000   0.00000   0.00000
F    0.00000   0.00000   2.78899
F    0.00000   0.00000   4.19646
F    0.00000   0.00000   -1.78054
F    0.00000   0.00000   -3.48838
5
-755.9130035100
F    0.00000   0.00000   0.29722
F    0.00000   0.00000   1.98806
F    0.00000   0.00000   3.75328
F    0.00000   0.00000   -2.28988
F    0.00000   0.00000   -3.74869
5
-755.9301852700
F    0.00000   0.00000   0.05868
F    0.00000   0.00000   1.84661
F    0.00000   0.00000   3.49128
F    0.00000   0.00000   -1.95487
F    0.00000   0.00000   -3.44170
5
-755.9282402800
F    0.00000   0.00000   0.06552
F    0.00000   0.00000   1.90359
F    0.00000   0.00000   3.54087
F    0.00000   0.00000   -2.00104
F    0.00000   0.00000   -3.50893
5
-755.9331889700
F    0.00000   0.00000   -0.16504
F    0.00000   0.00000   2.08517
F    0.00000   0.00000   3.49641
F    0.00000   0.00000   -1.88699
F    0.00000   0.00000   -3.52955
5
-755.9123613900
F    0.00000   0.00000   0.26139
F    0.00000   0.00000   1.96958
F    0.00000   0.00000   3.75115
F    0.00000   0.00000   -2.25671
F    0.00000   0.00000   -3.72541
5
-755.9191821100
F    0.00000   0.00000   -0.08809
F    0.00000   0.00000   2.12711
F    0.00000   0.00000   3.59184
F    0.00000   0.00000   -1.95223
F    0.00000   0.00000   -3.67863
5
-755.9289812100
F    0.00000   0.00000   0.05154
F    0.00000   0.00000   1.83315
F    0.00000   0.00000   3.50242
F    0.00000   0.00000   -1.95434
F    0.00000   0.00000   -3.43276
5
-755.9232435900
F    0.00000   0.00000   0.06566
F    0.00000   0.00000   1.94087
F    0.00000   0.00000   3.64125
F    0.00000   0.00000   -2.09650
F    0.00000   0.00000   -3.55128
5
-755.9286475300
F    0.00000   0.00000   0.05009
F    0.00000   0.00000   1.83407
F    0.00000   0.00000   3.50581
F    0.00000   0.00000   -1.95479
F    0.00000   0.00000   -3.43518
5
-755.9099810900
F    0.00000   0.00000   0.00000
F    0.00000   0.00000   2.40000
F    0.00000   0.00000   3.85000
F    0.00000   0.00000   -1.80000
F    0.00000   0.00000   -3.60000
5
-755.9265773900
F    0.00000   0.00000   -0.25622
F    0.00000   0.00000   2.23484
F    0.00000   0.00000   3.62727
F    0.00000   0.00000   -1.95664
F    0.00000   0.00000   -3.64925
5
-755.9272699800
F    0.00000   0.00000   -0.10721
F    0.00000   0.00000   2.06899
F    0.00000   0.00000   3.57090
F    0.00000   0.00000   -1.95016
F    0.00000   0.00000   -3.58252
5
-755.9291755200
F    0.00000   0.00000   0.05047
F    0.00000   0.00000   1.84167
F    0.00000   0.00000   3.50102
F    0.00000   0.00000   -1.95404
F    0.00000   0.00000   -3.43912
5
-755.9275291900
F    0.00000   0.00000   -0.19774
F    0.00000   0.00000   2.08415
F    0.00000   0.00000   3.55022
F    0.00000   0.00000   -1.86362
F    0.00000   0.00000   -3.57301
5
-755.9323944200
F    0.00000   0.00000   0.10463
F    0.00000   0.00000   1.95029
F    0.00000   0.00000   3.55017
F    0.00000   0.00000   -2.06931
F    0.00000   0.00000   -3.53577
5
-755.9292651000
F    0.00000   0.00000   0.05455
F    0.00000   0.00000   1.82586
F    0.00000   0.00000   3.49780
F    0.00000   0.00000   -1.95276
F    0.00000   0.00000   -3.42545
5
-755.9240398300
F    0.00000   0.00000   -0.21889
F    0.00000   0.00000   2.18732
F    0.00000   0.00000   3.59076
F    0.00000   0.00000   -1.89246
F    0.00000   0.00000   -3.66673
5
-755.9267741500
F    0.00000   0.00000   0.09711
F    0.00000   0.00000   1.87595
F    0.00000   0.00000   3.53195
F    0.00000   0.00000   -1.99284
F    0.00000   0.00000   -3.51217
5
-755.9288519100
F    0.00000   0.00000   0.07240
F    0.00000   0.00000   1.80328
F    0.00000   0.00000   3.50537
F    0.00000   0.00000   -1.96174
F    0.00000   0.00000   -3.41932
5
-755.9070359500
F    0.00000   0.00000   0.24660
F    0.00000   0.00000   1.99472
F    0.00000   0.00000   3.79569
F    0.00000   0.00000   -2.28913
F    0.00000   0.00000   -3.74788
5
-755.9178239700
F    0.00000   0.00000   0.00000
F    0.00000   0.00000   2.59023
F    0.00000   0.00000   4.05508
F    0.00000   0.00000   -1.76490
F    0.00000   0.00000   -3.42190
5
-755.9069415700
F    0.00000   0.00000   0.29477
F    0.00000   0.00000   2.04858
F    0.00000   0.00000   3.78916
F    0.00000   0.00000   -2.32858
F    0.00000   0.00000   -3.80392
5
-755.9283029500
F    0.00000   0.00000   0.22658
F    0.00000   0.00000   1.88618
F    0.00000   0.00000   3.58887
F    0.00000   0.00000   -2.12980
F    0.00000   0.00000   -3.57183
5
-755.9197975000
F    0.00000   0.00000   0.00000
F    0.00000   0.00000   2.30000
F    0.00000   0.00000   3.70000
F    0.00000   0.00000   -1.75000
F    0.00000   0.00000   -3.55000
5
-755.9246483000
F    0.00000   0.00000   0.00000
F    0.00000   0.00000   2.57212
F    0.00000   0.00000   3.97262
F    0.00000   0.00000   -1.73259
F    0.00000   0.00000   -3.39273
5
-755.9175645400
F    0.00000   0.00000   0.00000
F    0.00000   0.00000   2.20000
F    0.00000   0.00000   3.70000
F    0.00000   0.00000   -1.80000
F    0.00000   0.00000   -3.55000
5
-755.9304765300
F    0.00000   0.00000   -0.19457
F    0.00000   0.00000   2.13328
F    0.00000   0.00000   3.52762
F    0.00000   0.00000   -1.88683
F    0.00000   0.00000   -3.57950
5
-755.9256948900
F    0.00000   0.00000   -0.16698
F    0.00000   0.00000   2.22557
F    0.00000   0.00000   3.63463
F    0.00000   0.00000   -2.01990
F    0.00000   0.00000   -3.67332
5
-755.9215777700
F    0.00000   0.00000   -0.09769
F    0.00000   0.00000   2.13411
F    0.00000   0.00000   3.60593
F    0.00000   0.00000   -1.97652
F    0.00000   0.00000   -3.66583
5
-755.9021911400
F    0.00000   0.00000   0.36323
F    0.00000   0.00000   2.11400
F    0.00000   0.00000   3.82468
F    0.00000   0.00000   -2.42352
F    0.00000   0.00000   -3.87839
5
-755.9318785200
F    0.00000   0.00000   0.00000
F    0.00000   0.00000   2.30000
F    0.00000   0.00000   3.75000
F    0.00000   0.00000   -1.80000
F    0.00000   0.00000   -3.40000
5
-755.9292739700
F    0.00000   0.00000   0.04468
F    0.00000   0.00000   1.84137
F    0.00000   0.00000   3.50464
F    0.00000   0.00000   -1.95767
F    0.00000   0.00000   -3.43303
5
-755.9294212800
F    0.00000   0.00000   -0.14355
F    0.00000   0.00000   2.04437
F    0.00000   0.00000   3.46715
F    0.00000   0.00000   -1.81442
F    0.00000   0.00000   -3.55356
5
-755.9157307900
F    0.00000   0.00000   0.19824
F    0.00000   0.00000   1.92760
F    0.00000   0.00000   3.74290
F    0.00000   0.00000   -2.23158
F    0.00000   0.00000   -3.63716
5
-755.9279955500
F    0.00000   0.00000   0.17568
F    0.00000   0.00000   1.91801
F    0.00000   0.00000   3.62032
F    0.00000   0.00000   -2.16748
F    0.00000   0.00000   -3.54653
5
-755.9162335800
F    0.00000   0.00000   0.18968
F    0.00000   0.00000   1.94269
F    0.00000   0.00000   3.68582
F    0.00000   0.00000   -2.15737
F    0.00000   0.00000   -3.66082
5
-755.9327275000
F    0.00000   0.00000   -0.19063
F    0.00000   0.00000   2.12248
F    0.00000   0.00000   3.54885
F    0.00000   0.00000   -1.93144
F    0.00000   0.00000   -3.54926
5
-755.9128876700
F    0.00000   0.00000   -0.34646
F    0.00000   0.00000   2.37151
F    0.00000   0.00000   3.81895
F    0.00000   0.00000   -2.08611
F    0.00000   0.00000   -3.75789
5
-755.9286287000
F    0.00000   0.00000   0.04637
F    0.00000   0.00000   1.83920
F    0.00000   0.00000   3.50589
F    0.00000   0.00000   -1.95363
F    0.00000   0.00000   -3.43783
5
-755.9253760300
F    0.00000   0.00000   -0.23413
F    0.00000   0.00000   2.21143
F    0.00000   0.00000   3.60131
F    0.00000   0.00000   -1.92021
F    0.00000   0.00000   -3.65840
5
-755.9205819200
F    0.00000   0.00000   0.00000
F    0.00000   0.00000   2.40000
F    0.00000   0.00000   3.80000
F    0.00000   0.00000   -1.70000
F    0.00000   0.00000   -3.50000
5
-755.9257193500
F    0.00000   0.00000   0.00000
F    0.00000   0.00000   2.20000
F    0.00000   0.00000   3.70000
F    0.00000   0.00000   -1.70000
F    0.00000   0.00000   -3.40000
5
-755.9233844000
F    0.00000   0.00000   0.00000
F    0.00000   0.00000   2.20000
F    0.00000   0.00000   3.60000
F    0.00000   0.00000   -1.80000
F    0.00000   0.00000   -3.55000
5
-755.9311428900
F    0.00000   0.00000   -0.20065
F    0.00000   0.00000   2.18293
F    0.00000   0.00000   3.59882
F    0.00000   0.00000   -1.98282
F    0.00000   0.00000   -3.59828
5
-755.9305585100
F    0.00000   0.00000   0.11555
F    0.00000   0.00000   1.88505
F    0.00000   0.00000   3.50505
F    0.00000   0.00000   -2.00337
F    0.00000   0.00000   -3.50228
5
-755.9131157200
F    0.00000   0.00000   0.22691
F    0.00000   0.00000   1.97967
F    0.00000   0.00000   3.72676
F    0.00000   0.00000   -2.21969
F    0.00000   0.00000   -3.71364
5
-755.9216701800
F    0.00000   0.00000   0.00000
F    0.00000   0.00000   2.10000
F    0.00000   0.00000   3.60000
F    0.00000   0.00000   -1.75000
F    0.00000   0.00000   -3.50000
5
-755.9300775400
F    0.00000   0.00000   0.13901
F    0.00000   0.00000   1.86710
F    0.00000   0.00000   3.50673
F    0.00000   0.00000   -2.01078
F    0.00000   0.00000   -3.50205
5
-755.9281965200
F    0.00000   0.00000   0.00000
F    0.00000   0.00000   2.20000
F    0.00000   0.00000   3.60000
F    0.00000   0.00000   -1.70000
F    0.00000   0.00000   -3.45000
5
-755.9242997300
F    0.00000   0.00000   0.00000
F    0.00000   0.00000   2.10257
F    0.00000   0.00000   3.61266
F    0.00000   0.00000   -1.73151
F    0.00000   0.00000   -3.44541
5
-755.9312627200
F    0.00000   0.00000   0.00000
F    0.00000   0.00000   2.20000
F    0.00000   0.00000   3.60000
F    0.00000   0.00000   -1.70000
F    0.00000   0.00000   -3.40000
5
-755.9310752700
F    0.00000   0.00000   0.06689
F    0.00000   0.00000   1.85155
F    0.00000   0.00000   3.48154
F    0.00000   0.00000   -1.95569
F    0.00000   0.00000   -3.44429
5
-755.9204087600
F    0.00000   0.00000   -0.08456
F    0.00000   0.00000   2.13485
F    0.00000   0.00000   3.58877
F    0.00000   0.00000   -1.96231
F    0.00000   0.00000   -3.67675
5
-755.9278341500
F    0.00000   0.00000   0.03903
F    0.00000   0.00000   1.85325
F    0.00000   0.00000   3.52235
F    0.00000   0.00000   -1.96373
F    0.00000   0.00000   -3.45090
5
-755.9342617500
F    0.00000   0.00000   -0.14046
F    0.00000   0.00000   2.06425
F    0.00000   0.00000   3.49031
F    0.00000   0.00000   -1.90071
F    0.00000   0.00000   -3.51339
5
-755.9089576900
F    0.00000   0.00000   0.23024
F    0.00000   0.00000   2.07721
F    0.00000   0.00000   3.80108
F    0.00000   0.00000   -2.33631
F    0.00000   0.00000   -3.77222
5
-755.9280072400
F    0.00000   0.00000   -0.04336
F    0.00000   0.00000   1.95545
F    0.00000   0.00000   3.43584
F    0.00000   0.00000   -1.83517
F    0.00000   0.00000   -3.51275
5
-755.9245135500
F    0.00000   0.00000   0.08684
F    0.00000   0.00000   1.95715
F    0.00000   0.00000   3.65184
F    0.00000   0.00000   -2.13876
F    0.00000   0.00000   -3.55706
5
-755.9169667900
F    0.00000   0.00000   0.29399
F    0.00000   0.00000   2.06764
F    0.00000   0.00000   3.75455
F    0.00000   0.00000   -2.36278
F    0.00000   0.00000   -3.75341
5
-755.9230164000
F    0.00000   0.00000   0.07990
F    0.00000   0.00000   1.93494
F    0.00000   0.00000   3.65515
F    0.00000   0.00000   -2.12730
F    0.00000   0.00000   -3.54268
5
-755.8942234400
F    0.00000   0.00000   0.39582
F    0.00000   0.00000   2.14883
F    0.00000   0.00000   3.87032
F    0.00000   0.00000   -2.48790
F    0.00000   0.00000   -3.92708
5
-755.9309558900
F    0.00000   0.00000   0.05886
F    0.00000   0.00000   1.85572
F    0.00000   0.00000   3.52176
F    0.00000   0.00000   -2.00577
F    0.00000   0.00000   -3.43057
5
-755.9207066900
F    0.00000   0.00000   -0.10208
F    0.00000   0.00000   2.15278
F    0.00000   0.00000   3.55537
F    0.00000   0.00000   -1.92662
F    0.00000   0.00000   -3.67944
5
-755.9234775000
F    0.00000   0.00000   0.16637
F    0.00000   0.00000   1.84208
F    0.00000   0.00000   3.64531
F    0.00000   0.00000   -2.11224
F    0.00000   0.00000   -3.54152
5
-755.9295866300
F    0.00000   0.00000   0.06245
F    0.00000   0.00000   1.88904
F    0.00000   0.00000   3.51329
F    0.00000   0.00000   -1.97785
F    0.00000   0.00000   -3.48693
5
-755.9099255200
F    0.00000   0.00000   -0.22519
F    0.00000   0.00000   2.24645
F    0.00000   0.00000   3.70779
F    0.00000   0.00000   -1.95854
F    0.00000   0.00000   -3.77050
5
-755.9240952500
F    0.00000   0.00000   0.14328
F    0.00000   0.00000   1.82609
F    0.00000   0.00000   3.62671
F    0.00000   0.00000   -2.08277
F    0.00000   0.00000   -3.51331
5
-755.9279253800
F    0.00000   0.00000   0.04806
F    0.00000   0.00000   1.83702
F    0.00000   0.00000   3.50714
F    0.00000   0.00000   -1.94959
F    0.00000   0.00000   -3.44262
5
-755.9264943500
F    0.00000   0.00000   0.24342
F    0.00000   0.00000   1.99241
F    0.00000   0.00000   3.65846
F    0.00000   0.00000   -2.25382
F    0.00000   0.00000   -3.64047
5
-755.9306355100
F    0.00000   0.00000   0.00000
F    0.00000   0.00000   2.35616
F    0.00000   0.00000   3.80725
F    0.00000   0.00000   -1.75953
F    0.00000   0.00000   -3.36913
5
-755.9162552400
F    0.00000   0.00000   0.00000
F    0.00000   0.00000   2.20000
F    0.00000   0.00000   3.65000
F    0.00000   0.00000   -1.80000
F    0.00000   0.00000   -3.60000
5
-755.9314075200
F    0.00000   0.00000   0.19567
F    0.00000   0.00000   1.87808
F    0.00000   0.00000   3.53464
F    0.00000   0.00000   -2.08343
F    0.00000   0.00000   -3.52496
5
-755.9308318300
F    0.00000   0.00000   0.21359
F    0.00000   0.00000   1.89769
F    0.00000   0.00000   3.55238
F    0.00000   0.00000   -2.11210
F    0.00000   0.00000   -3.55156
5
-755.9277234600
F    0.00000   0.00000   -0.06353
F    0.00000   0.00000   2.03636
F    0.00000   0.00000   3.53391
F    0.00000   0.00000   -1.93438
F    0.00000   0.00000   -3.57236
5
-755.9286171400
F    0.00000   0.00000   0.04265
F    0.00000   0.00000   1.84433
F    0.00000   0.00000   3.50596
F    0.00000   0.00000   -1.95247
F    0.00000   0.00000   -3.44047
5
-755.9280541000
F    0.00000   0.00000   0.04227
F    0.00000   0.00000   1.83673
F    0.00000   0.00000   3.51076
F    0.00000   0.00000   -1.95321
F    0.00000   0.00000   -3.43654
5
-755.9229990700
F    0.00000   0.00000   0.04185
F    0.00000   0.00000   1.88745
F    0.00000   0.00000   3.60855
F    0.00000   0.00000   -2.03696
F    0.00000   0.00000   -3.50089
5
-755.9276207500
F    0.00000   0.00000   0.18692
F    0.00000   0.00000   1.88321
F    0.00000   0.00000   3.55324
F    0.00000   0.00000   -2.06753
F    0.00000   0.00000   -3.55584
5
-755.9220336400
F    0.00000   0.00000   -0.13086
F    0.00000   0.00000   2.05171
F    0.00000   0.00000   3.57419
F    0.00000   0.00000   -1.89870
F    0.00000   0.00000   -3.59634
5
-755.9162749700
F    0.00000   0.00000   0.00000
F    0.00000   0.00000   2.40000
F    0.00000   0.00000   3.90000
F    0.00000   0.00000   -1.80000
F    0.00000   0.00000   -3.50000
5
-755.9171678700
F    0.00000   0.00000   0.00000
F    0.00000   0.00000   2.50000
F    0.00000   0.00000   3.90000
F    0.00000   0.00000   -1.70000
F    0.00000   0.00000   -3.50000
5
-755.9237708100
F    0.00000   0.00000   0.05105
F    0.00000   0.00000   1.90525
F    0.00000   0.00000   3.62364
F    0.00000   0.00000   -2.07241
F    0.00000   0.00000   -3.50753
5
-755.9195733500
F    0.00000   0.00000   -0.07530
F    0.00000   0.00000   2.03208
F    0.00000   0.00000   3.52376
F    0.00000   0.00000   -1.85893
F    0.00000   0.00000   -3.62160
5
-755.9226164600
F    0.00000   0.00000   -0.17443
F    0.00000   0.00000   2.24052
F    0.00000   0.00000   3.67990
F    0.00000   0.00000   -2.04761
F    0.00000   0.00000   -3.69838
5
-755.9215609700
F    0.00000   0.00000   -0.14960
F    0.00000   0.00000   2.06003
F    0.00000   0.00000   3.55551
F    0.00000   0.00000   -1.85206
F    0.00000   0.00000   -3.61388
5
-755.9083354800
F    0.00000   0.00000   -0.26408
F    0.00000   0.00000   2.28259
F    0.00000   0.00000   3.75706
F    0.00000   0.00000   -1.99716
F    0.00000   0.00000   -3.77840
5
-755.9096555500
F    0.00000   0.00000   0.17145
F    0.00000   0.00000   2.00889
F    0.00000   0.00000   3.78345
F    0.00000   0.00000   -2.26357
F    0.00000   0.00000   -3.70024
5
-755.9286509600
F    0.00000   0.00000   0.04407
F    0.00000   0.00000   1.83793
F    0.00000   0.00000   3.50221
F    0.00000   0.00000   -1.94905
F    0.00000   0.00000   -3.43516
5
-755.9228440600
F    0.00000   0.00000   0.11059
F    0.00000   0.00000   1.86502
F    0.00000   0.00000   3.57224
F    0.00000   0.00000   -2.01328
F    0.00000   0.00000   -3.53457
5
-755.9274914900
F    0.00000   0.00000   -0.18633
F    0.00000   0.00000   2.07259
F    0.00000   0.00000   3.53050
F    0.00000   0.00000   -1.84195
F    0.00000   0.00000   -3.57482
5
-755.9152629600
F    0.00000   0.00000   0.12748
F    0.00000   0.00000   1.97124
F    0.00000   0.00000   3.70940
F    0.00000   0.00000   -2.16228
F    0.00000   0.00000   -3.64584
5
-755.9248477000
F    0.00000   0.00000   -0.29132
F    0.00000   0.00000   2.28405
F    0.00000   0.00000   3.68596
F    0.00000   0.00000   -2.00775
F    0.00000   0.00000   -3.67095
5
-755.9340357500
F    0.00000   0.00000   -0.13367
F    0.00000   0.00000   2.02970
F    0.00000   0.00000   3.47261
F    0.00000   0.00000   -1.87767
F    0.00000   0.00000   -3.49097
5
-755.9141812000
F    0.00000   0.00000   0.00000
F    0.00000   0.00000   2.40000
F    0.00000   0.00000   3.90000
F    0.00000   0.00000   -1.75000
F    0.00000   0.00000   -3.50000
5
-755.9310502500
F    0.00000   0.00000   0.16170
F    0.00000   0.00000   1.93741
F    0.00000   0.00000   3.58800
F    0.00000   0.00000   -2.14964
F    0.00000   0.00000   -3.53748
5
-755.9027706500
F    0.00000   0.00000   -0.37242
F    0.00000   0.00000   2.41251
F    0.00000   0.00000   3.86532
F    0.00000   0.00000   -2.08388
F    0.00000   0.00000   -3.82152
5
-755.9299543800
F    0.00000   0.00000   0.23346
F    0.00000   0.00000   1.91799
F    0.00000   0.00000   3.57293
F    0.00000   0.00000   -2.14380
F    0.00000   0.00000   -3.58058
5
-755.9257543700
F    0.00000   0.00000   0.03336
F    0.00000   0.00000   1.88321
F    0.00000   0.00000   3.57001
F    0.00000   0.00000   -2.00475
F    0.00000   0.00000   -3.48183
5
-755.9185029900
F    0.00000   0.00000   -0.21333
F    0.00000   0.00000   2.30379
F    0.00000   0.00000   3.72306
F    0.00000   0.00000   -2.07166
F    0.00000   0.00000   -3.74186
5
-755.9332375700
F    0.00000   0.00000   0.08130
F    0.00000   0.00000   1.91456
F    0.00000   0.00000   3.50921
F    0.00000   0.00000   -2.01436
F    0.00000   0.00000   -3.49071
5
-755.9017313600
F    0.00000   0.00000   0.30078
F    0.00000   0.00000   2.03811
F    0.00000   0.00000   3.84423
F    0.00000   0.00000   -2.37662
F    0.00000   0.00000   -3.80650
5
-755.9290013900
F    0.00000   0.00000   0.04748
F    0.00000   0.00000   1.82921
F    0.00000   0.00000   3.49548
F    0.00000   0.00000   -1.94579
F    0.00000   0.00000   -3.42638
5
-755.9189860000
F    0.00000   0.00000   -0.22021
F    0.00000   0.00000   2.22191
F    0.00000   0.00000   3.62738
F    0.00000   0.00000   -1.91067
F    0.00000   0.00000   -3.71841
5
-755.9316453400
F    0.00000   0.00000   0.17851
F    0.00000   0.00000   1.85539
F    0.00000   0.00000   3.51985
F    0.00000   0.00000   -2.05562
F    0.00000   0.00000   -3.49814
5
-755.9146624400
F    0.00000   0.00000   0.00000
F    0.00000   0.00000   2.30000
F    0.00000   0.00000   3.80000
F    0.00000   0.00000   -1.80000
F    0.00000   0.00000   -3.55000
5
-755.9237299200
F    0.00000   0.00000   0.00000
F    0.00000   0.00000   2.30000
F    0.00000   0.00000   3.80000
F    0.00000   0.00000   -1.70000
F    0.00000   0.00000   -3.40000
5
-755.9298255200
F    0.00000   0.00000   0.11932
F    0.00000   0.00000   1.79795
F    0.00000   0.00000   3.52013
F    0.00000   0.00000   -1.99987
F    0.00000   0.00000   -3.43753
5
-755.9205918900
F    0.00000   0.00000   0.05224
F    0.00000   0.00000   1.89830
F    0.00000   0.00000   3.64223
F    0.00000   0.00000   -2.06866
F    0.00000   0.00000   -3.52412
5
-755.9254745700
F    0.00000   0.00000   0.15930
F    0.00000   0.00000   1.83057
F    0.00000   0.00000   3.57678
F    0.00000   0.00000   -2.04425
F    0.00000   0.00000   -3.52240
5
-755.9314652300
F    0.00000   0.00000   -0.18235
F    0.00000   0.00000   2.10105
F    0.00000   0.00000   3.50135
F    0.00000   0.00000   -1.86641
F    0.00000   0.00000   -3.55365
5
-755.9175534100
F    0.00000   0.00000   0.10677
F    0.00000   0.00000   1.95706
F    0.00000   0.00000   3.68117
F    0.00000   0.00000   -2.12729
F    0.00000   0.00000   -3.61771
5
-755.9309996500
F    0.00000   0.00000   -0.13491
F    0.00000   0.00000   2.14400
F    0.00000   0.00000   3.58691
F    0.00000   0.00000   -1.99500
F    0.00000   0.00000   -3.60101
5
-755.9280339700
F    0.00000   0.00000   0.10699
F    0.00000   0.00000   1.79256
F    0.00000   0.00000   3.53916
F    0.00000   0.00000   -1.99831
F    0.00000   0.00000   -3.44041
5
-755.9021240300
F    0.00000   0.00000   -0.28454
F    0.00000   0.00000   2.35349
F    0.00000   0.00000   3.79663
F    0.00000   0.00000   -2.02929
F    0.00000   0.00000   -3.83630
5
-755.9314516400
F    0.00000   0.00000   -0.08572
F    0.00000   0.00000   1.95933
F    0.00000   0.00000   3.41364
F    0.00000   0.00000   -1.81237
F    0.00000   0.00000   -3.47488
5
-755.9241502000
F    0.00000   0.00000   0.11636
F    0.00000   0.00000   1.81199
F    0.00000   0.00000   3.61013
F    0.00000   0.00000   -2.05286
F    0.00000   0.00000   -3.48563
5
-755.9129232300
F    0.00000   0.00000   -0.26047
F    0.00000   0.00000   2.28498
F    0.00000   0.00000   3.77027
F    0.00000   0.00000   -2.05235
F    0.00000   0.00000   -3.74243
5
-755.9145754200
F    0.00000   0.00000   -0.22827
F    0.00000   0.00000   2.19967
F    0.00000   0.00000   3.68317
F    0.00000   0.00000   -1.93657
F    0.00000   0.00000   -3.71799
5
-755.9151186900
F    0.00000   0.00000   -0.15555
F    0.00000   0.00000   2.25357
F    0.00000   0.00000   3.66672
F    0.00000   0.00000   -2.01242
F    0.00000   0.00000   -3.75233
5
-755.9320702000
F    0.00000   0.00000   -0.16256
F    0.00000   0.00000   2.11305
F    0.00000   0.00000   3.50295
F    0.00000   0.00000   -1.89723
F    0.00000   0.00000   -3.55621
5
-755.9303769300
F    0.00000   0.00000   0.04131
F    0.00000   0.00000   1.84573
F    0.00000   0.00000   3.50214
F    0.00000   0.00000   -1.96575
F    0.00000   0.00000   -3.42344
5
-755.9292514800
F    0.00000   0.00000   0.05047
F    0.00000   0.00000   1.82147
F    0.00000   0.00000   3.49121
F    0.00000   0.00000   -1.94447
F    0.00000   0.00000   -3.41868
5
-755.9076687900
F    0.00000   0.00000   -0.22070
F    0.00000   0.00000   2.28725
F    0.00000   0.00000   3.71285
F    0.00000   0.00000   -1.97714
F    0.00000   0.00000   -3.80225
5
-755.9264396400
F    0.00000   0.00000   -0.25774
F    0.00000   0.00000   2.27185
F    0.00000   0.00000   3.67838
F    0.00000   0.00000   -2.03035
F    0.00000   0.00000   -3.66214
5
-755.9230228200
F    0.00000   0.00000   0.00000
F    0.00000   0.00000   2.30000
F    0.00000   0.00000   3.70000
F    0.00000   0.00000   -1.70000
F    0.00000   0.00000   -3.50000
5
-755.9278046300
F    0.00000   0.00000   0.11338
F    0.00000   0.00000   1.79351
F    0.00000   0.00000   3.53826
F    0.00000   0.00000   -1.99655
F    0.00000   0.00000   -3.44860
5
-755.9222913400
F    0.00000   0.00000   0.00000
F    0.00000   0.00000   2.20000
F    0.00000   0.00000   3.70000
F    0.00000   0.00000   -1.70000
F    0.00000   0.00000   -3.45000
5
-755.9277377200
F    0.00000   0.00000   0.03949
F    0.00000   0.00000   1.86590
F    0.00000   0.00000   3.52044
F    0.00000   0.00000   -1.96090
F    0.00000   0.00000   -3.46493
5
-755.9327706300
F    0.00000   0.00000   0.09281
F    0.00000   0.00000   1.87810
F    0.00000   0.00000   3.48132
F    0.00000   0.00000   -1.98435
F    0.00000   0.00000   -3.46787
5
-755.9330405800
F    0.00000   0.00000   0.18171
F    0.00000   0.00000   1.90769
F    0.00000   0.00000   3.52525
F    0.00000   0.00000   -2.08894
F    0.00000   0.00000   -3.52571
5
-755.9243701300
F    0.00000   0.00000   0.04466
F    0.00000   0.00000   1.82270
F    0.00000   0.00000   3.56199
F    0.00000   0.00000   -1.98421
F    0.00000   0.00000   -3.44514
5
-755.9179715600
F    0.00000   0.00000   0.16667
F    0.00000   0.00000   1.93738
F    0.00000   0.00000   3.72097
F    0.00000   0.00000   -2.21868
F    0.00000   0.00000   -3.60634
5
-755.9304770000
F    0.00000   0.00000   0.20451
F    0.00000   0.00000   1.86402
F    0.00000   0.00000   3.55514
F    0.00000   0.00000   -2.09673
F    0.00000   0.00000   -3.52694
5
-755.9314758500
F    0.00000   0.00000   0.10297
F    0.00000   0.00000   1.93495
F    0.00000   0.00000   3.53201
F    0.00000   0.00000   -2.03871
F    0.00000   0.00000   -3.53122
5
-755.9289411400
F    0.00000   0.00000   0.07983
F    0.00000   0.00000   1.79302
F    0.00000   0.00000   3.50523
F    0.00000   0.00000   -1.96405
F    0.00000   0.00000   -3.41403
5
-755.9132332600
F    0.00000   0.00000   0.33341
F    0.00000   0.00000   2.10549
F    0.00000   0.00000   3.77899
F    0.00000   0.00000   -2.40876
F    0.00000   0.00000   -3.80913
5
-755.9105530500
F    0.00000   0.00000   0.28837
F    0.00000   0.00000   2.00942
F    0.00000   0.00000   3.79743
F    0.00000   0.00000   -2.34992
F    0.00000   0.00000   -3.74529
5
-755.9110319400
F    0.00000   0.00000   -0.30764
F    0.00000   0.00000   2.30434
F    0.00000   0.00000   3.78465
F    0.00000   0.00000   -2.02750
F    0.00000   0.00000   -3.75385
5
-755.9199982300
F    0.00000   0.00000   0.23846
F    0.00000   0.00000   2.03735
F    0.00000   0.00000   3.72885
F    0.00000   0.00000   -2.31033
F    0.00000   0.00000   -3.69433
5
-755.9125317600
F    0.00000   0.00000   0.34792
F    0.00000   0.00000   2.06051
F    0.00000   0.00000   3.78220
F    0.00000   0.00000   -2.39852
F    0.00000   0.00000   -3.79211
5
-755.9344508100
F    0.00000   0.00000   0.00000
F    0.00000   0.00000   2.10000
F    0.00000   0.00000   3.55000
F    0.00000   0.00000   -1.80000
F    0.00000   0.00000   -3.40000
5
-755.9063472900
F    0.00000   0.00000   0.27577
F    0.00000   0.00000   1.99523
F    0.00000   0.00000   3.81448
F    0.00000   0.00000   -2.32702
F    0.00000   0.00000   -3.75846
5
-755.9241156400
F    0.00000   0.00000   -0.23056
F    0.00000   0.00000   2.22030
F    0.00000   0.00000   3.60486
F    0.00000   0.00000   -1.92210
F    0.00000   0.00000   -3.67250
5
-755.9248712700
F    0.00000   0.00000   0.07259
F    0.00000   0.00000   1.83815
F    0.00000   0.00000   3.53164
F    0.00000   0.00000   -1.96277
F    0.00000   0.00000   -3.47961
5
-755.9326465000
F    0.00000   0.00000   0.11402
F    0.00000   0.00000   1.91053
F    0.00000   0.00000   3.50533
F    0.00000   0.00000   -2.02309
F    0.00000   0.00000   -3.50679
5
-755.9145733300
F    0.00000   0.00000   -0.15315
F    0.00000   0.00000   2.23058
F    0.00000   0.00000   3.68992
F    0.00000   0.00000   -2.02454
F    0.00000   0.00000   -3.74281
5
-755.9249297400
F    0.00000   0.00000   0.14179
F    0.00000   0.00000   2.02730
F    0.00000   0.00000   3.67603
F    0.00000   0.00000   -2.20659
F    0.00000   0.00000   -3.63853
5
-755.9236540400
F    0.00000   0.00000   0.11481
F    0.00000   0.00000   1.80838
F    0.00000   0.00000   3.60579
F    0.00000   0.00000   -2.04078
F    0.00000   0.00000   -3.48820
5
-755.9223607700
F    0.00000   0.00000   -0.09305
F    0.00000   0.00000   2.00515
F    0.00000   0.00000   3.52950
F    0.00000   0.00000   -1.86779
F    0.00000   0.00000   -3.57381
5
-755.9281844300
F    0.00000   0.00000   0.03162
F    0.00000   0.00000   1.87811
F    0.00000   0.00000   3.53088
F    0.00000   0.00000   -1.97435
F    0.00000   0.00000   -3.46626
5
-755.9294014700
F    0.00000   0.00000   -0.08342
F    0.00000   0.00000   2.02439
F    0.00000   0.00000   3.42789
F    0.00000   0.00000   -1.82819
F    0.00000   0.00000   -3.54068
5
-755.9051744700
F    0.00000   0.00000   0.00000
F    0.00000   0.00000   2.50000
F    0.00000   0.00000   3.95000
F    0.00000   0.00000   -1.80000
F    0.00000   0.00000   -3.60000
5
-755.9266293300
F    0.00000   0.00000   -0.14497
F    0.00000   0.00000   2.06731
F    0.00000   0.00000   3.48942
F    0.00000   0.00000   -1.81529
F    0.00000   0.00000   -3.59647
5
-755.9217170200
F    0.00000   0.00000   0.04133
F    0.00000   0.00000   1.87133
F    0.00000   0.00000   3.61360
F    0.00000   0.00000   -2.03246
F    0.00000   0.00000   -3.49380
5
-755.9201300400
F    0.00000   0.00000   0.00000
F    0.00000   0.00000   2.30000
F    0.00000   0.00000   3.80000
F    0.00000   0.00000   -1.70000
F    0.00000   0.00000   -3.45000
5
-755.9195510500
F    0.00000   0.00000   0.28706
F    0.00000   0.00000   2.04732
F    0.00000   0.00000   3.69406
F    0.00000   0.00000   -2.27994
F    0.00000   0.00000   -3.74849
5
-755.9304383100
F    0.00000   0.00000   0.03497
F    0.00000   0.00000   1.87281
F    0.00000   0.00000   3.52004
F    0.00000   0.00000   -1.98489
F    0.00000   0.00000   -3.44293
5
-755.9263281500
F    0.00000   0.00000   0.03473
F    0.00000   0.00000   1.90510
F    0.00000   0.00000   3.57534
F    0.00000   0.00000   -2.01688
F    0.00000   0.00000   -3.49829
5
-755.9054995100
F    0.00000   0.00000   0.21480
F    0.00000   0.00000   2.04903
F    0.00000   0.00000   3.81499
F    0.00000   0.00000   -2.31741
F    0.00000   0.00000   -3.76141
5
-755.9232130600
F    0.00000   0.00000   -0.09314
F    0.00000   0.00000   2.01485
F    0.00000   0.00000   3.54310
F    0.00000   0.00000   -1.89174
F    0.00000   0.00000   -3.57306
5
-755.9194239600
F    0.00000   0.00000   0.00000
F    0.00000   0.00000   2.10000
F    0.00000   0.00000   3.60000
F    0.00000   0.00000   -1.80000
F    0.00000   0.00000   -3.55000
5
-755.9165784700
F    0.00000   0.00000   0.08212
F    0.00000   0.00000   1.90754
F    0.00000   0.00000   3.69552
F    0.00000   0.00000   -2.12516
F    0.00000   0.00000   -3.56002
5
-755.9318401300
F    0.00000   0.00000   0.07509
F    0.00000   0.00000   1.85649
F    0.00000   0.00000   3.47181
F    0.00000   0.00000   -1.95652
F    0.00000   0.00000   -3.44687
5
-755.9319830700
F    0.00000   0.00000   -0.13960
F    0.00000   0.00000   2.01584
F    0.00000   0.00000   3.44444
F    0.00000   0.00000   -1.81862
F    0.00000   0.00000   -3.50206
5
-755.9173261700
F    0.00000   0.00000   -0.33920
F    0.00000   0.00000   2.32467
F    0.00000   0.00000   3.77337
F    0.00000   0.00000   -2.04112
F    0.00000   0.00000   -3.71773
5
-755.9179428400
F    0.00000   0.00000   -0.24215
F    0.00000   0.00000   2.20026
F    0.00000   0.00000   3.65977
F    0.00000   0.00000   -1.91287
F    0.00000   0.00000   -3.70501
5
-755.9065211200
F    0.00000   0.00000   0.22406
F    0.00000   0.00000   2.04835
F    0.00000   0.00000   3.79721
F    0.00000   0.00000   -2.30040
F    0.00000   0.00000   -3.76922
5
-755.9202257800
F    0.00000   0.00000   0.20483
F    0.00000   0.00000   1.99205
F    0.00000   0.00000   3.71711
F    0.00000   0.00000   -2.26817
F    0.00000   0.00000   -3.64583
5
-755.9208898700
F    0.00000   0.00000   -0.08553
F    0.00000   0.00000   2.09268
F    0.00000   0.00000   3.50353
F    0.00000   0.00000   -1.85938
F    0.00000   0.00000   -3.65130
5
-755.9203848100
F    0.00000   0.00000   -0.04980
F    0.00000   0.00000   2.02457
F    0.00000   0.00000   3.49645
F    0.00000   0.00000   -1.85499
F    0.00000   0.00000   -3.61623
5
-755.9103090600
F    0.00000   0.00000   0.29109
F    0.00000   0.00000   1.97969
F    0.00000   0.00000   3.78889
F    0.00000   0.00000   -2.31474
F    0.00000   0.00000   -3.74493
5
-755.9157299000
F    0.00000   0.00000   -0.19167
F    0.00000   0.00000   2.22031
F    0.00000   0.00000   3.71200
F    0.00000   0.00000   -2.02471
F    0.00000   0.00000   -3.71593
5
-755.9244839600
F    0.00000   0.00000   0.18789
F    0.00000   0.00000   1.94521
F    0.00000   0.00000   3.66616
F    0.00000   0.00000   -2.21280
F    0.00000   0.00000   -3.58646
5
-755.9209905500
F    0.00000   0.00000   0.16772
F    0.00000   0.00000   2.01198
F    0.00000   0.00000   3.66952
F    0.00000   0.00000   -2.17777
F    0.00000   0.00000   -3.67145
5
-755.9286120900
F    0.00000   0.00000   0.03522
F    0.00000   0.00000   1.85459
F    0.00000   0.00000   3.50611
F    0.00000   0.00000   -1.95015
F    0.00000   0.00000   -3.44576
5
-755.9202813500
F    0.00000   0.00000   -0.08524
F    0.00000   0.00000   2.13415
F    0.00000   0.00000   3.54155
F    0.00000   0.00000   -1.91605
F    0.00000   0.00000   -3.67441
5
-755.9082402100
F    0.00000   0.00000   -0.16671
F    0.00000   0.00000   2.24219
F    0.00000   0.00000   3.69360
F    0.00000   0.00000   -1.98641
F    0.00000   0.00000   -3.78266
5
-755.9098418600
F    0.00000   0.00000   -0.18858
F    0.00000   0.00000   2.27193
F    0.00000   0.00000   3.73434
F    0.00000   0.00000   -2.04014
F    0.00000   0.00000   -3.77756
5
-755.9175036000
F    0.00000   0.00000   -0.07018
F    0.00000   0.00000   2.10447
F    0.00000   0.00000   3.56721
F    0.00000   0.00000   -1.92271
F    0.00000   0.00000   -3.67878
5
-755.9211308600
F    0.00000   0.00000   0.00000
F    0.00000   0.00000   2.21536
F    0.00000   0.00000   3.66258
F    0.00000   0.00000   -1.69557
F    0.00000   0.00000   -3.51363
5
-755.9315700100
F    0.00000   0.00000   0.00000
F    0.00000   0.00000   2.10000
F    0.00000   0.00000   3.60000
F    0.00000   0.00000   -1.80000
F    0.00000   0.00000   -3.40000
5
-755.9259093300
F    0.00000   0.00000   -0.29187
F    0.00000   0.00000   2.26029
F    0.00000   0.00000   3.68118
F    0.00000   0.00000   -2.00130
F    0.00000   0.00000   -3.64831
5
-755.9238521100
F    0.00000   0.00000   -0.04704
F    0.00000   0.00000   2.02639
F    0.00000   0.00000   3.52557
F    0.00000   0.00000   -1.91079
F    0.00000   0.00000   -3.59413
5
-755.9230062000
F    0.00000   0.00000   -0.30752
F    0.00000   0.00000   2.30557
F    0.00000   0.00000   3.70284
F    0.00000   0.00000   -2.01090
F    0.00000   0.00000   -3.68998
5
-755.9335687000
F    0.00000   0.00000   -0.07768
F    0.00000   0.00000   2.02601
F    0.00000   0.00000   3.49685
F    0.00000   0.00000   -1.92756
F    0.00000   0.00000   -3.51764
5
-755.9212739400
F    0.00000   0.00000   -0.06123
F    0.00000   0.00000   2.02363
F    0.00000   0.00000   3.53330
F    0.00000   0.00000   -1.89189
F    0.00000   0.00000   -3.60381
5
-755.9309755100
F    0.00000   0.00000   -0.17607
F    0.00000   0.00000   2.14657
F    0.00000   0.00000   3.52964
F    0.00000   0.00000   -1.91873
F    0.00000   0.00000   -3.58142
5
-755.9160384300
F    0.00000   0.00000   -0.11601
F    0.00000   0.00000   2.09264
F    0.00000   0.00000   3.59652
F    0.00000   0.00000   -1.90403
F    0.00000   0.00000   -3.66912
5
-755.9292070000
F    0.00000   0.00000   0.06215
F    0.00000   0.00000   1.81841
F    0.00000   0.00000   3.52356
F    0.00000   0.00000   -1.99207
F    0.00000   0.00000   -3.41206
5
-755.9290006100
F    0.00000   0.00000   0.04343
F    0.00000   0.00000   1.82527
F    0.00000   0.00000   3.48854
F    0.00000   0.00000   -1.93724
F    0.00000   0.00000   -3.42000
5
-755.9105971400
F    0.00000   0.00000   -0.25965
F    0.00000   0.00000   2.28098
F    0.00000   0.00000   3.77355
F    0.00000   0.00000   -2.04184
F    0.00000   0.00000   -3.75305
5
-755.9230812400
F    0.00000   0.00000   0.04680
F    0.00000   0.00000   1.82496
F    0.00000   0.00000   3.58631
F    0.00000   0.00000   -2.00600
F    0.00000   0.00000   -3.45207
5
-755.9263574800
F    0.00000   0.00000   0.05144
F    0.00000   0.00000   1.83266
F    0.00000   0.00000   3.50963
F    0.00000   0.00000   -1.94151
F    0.00000   0.00000   -3.45222
5
-755.9109470900
F    0.00000   0.00000   -0.16068
F    0.00000   0.00000   2.26361
F    0.00000   0.00000   3.68162
F    0.00000   0.00000   -2.00590
F    0.00000   0.00000   -3.77865
5
-755.9221304500
F    0.00000   0.00000   -0.21906
F    0.00000   0.00000   2.14517
F    0.00000   0.00000   3.60467
F    0.00000   0.00000   -1.87529
F    0.00000   0.00000   -3.65550
5
-755.9141196100
F    0.00000   0.00000   0.24460
F    0.00000   0.00000   1.95516
F    0.00000   0.00000   3.76585
F    0.00000   0.00000   -2.28412
F    0.00000   0.00000   -3.68149
5
-755.9334560900
F    0.00000   0.00000   -0.13975
F    0.00000   0.00000   2.02875
F    0.00000   0.00000   3.49115
F    0.00000   0.00000   -1.88909
F    0.00000   0.00000   -3.49106
5
-755.9140227300
F    0.00000   0.00000   -0.31163
F    0.00000   0.00000   2.38478
F    0.00000   0.00000   3.81489
F    0.00000   0.00000   -2.12076
F    0.00000   0.00000   -3.76729
5
-755.9313010700
F    0.00000   0.00000   0.13697
F    0.00000   0.00000   1.82639
F    0.00000   0.00000   3.48430
F    0.00000   0.00000   -1.99095
F    0.00000   0.00000   -3.45671
5
-755.9283261800
F    0.00000   0.00000   -0.02646
F    0.00000   0.00000   1.96748
F    0.00000   0.00000   3.46112
F    0.00000   0.00000   -1.87659
F    0.00000   0.00000   -3.52556
5
-755.8984950700
F    0.00000   0.00000   0.00000
F    0.00000   0.00000   2.70350
F    0.00000   0.00000   4.17068
F    0.00000   0.00000   -1.75610
F    0.00000   0.00000   -3.52630
5
-755.9249334100
F    0.00000   0.00000   -0.26993
F    0.00000   0.00000   2.27543
F    0.00000   0.00000   3.65799
F    0.00000   0.00000   -1.99059
F    0.00000   0.00000   -3.67290
5
-755.9243588600
F    0.00000   0.00000   -0.06252
F    0.00000   0.00000   2.10401
F    0.00000   0.00000   3.51991
F    0.00000   0.00000   -1.92652
F    0.00000   0.00000   -3.63487
5
-755.9078556500
F    0.00000   0.00000   0.29343
F    0.00000   0.00000   2.01209
F    0.00000   0.00000   3.77771
F    0.00000   0.00000   -2.30130
F    0.00000   0.00000   -3.78193
5
-755.9338852000
F    0.00000   0.00000   0.00000
F    0.00000   0.00000   2.20000
F    0.00000   0.00000   3.65000
F    0.00000   0.00000   -1.75000
F    0.00000   0.00000   -3.35000
5
-755.9293321600
F    0.00000   0.00000   0.00000
F    0.00000   0.00000   2.40000
F    0.00000   0.00000   3.85000
F    0.00000   0.00000   -1.80000
F    0.00000   0.00000   -3.40000
5
-755.9176525000
F    0.00000   0.00000   -0.13740
F    0.00000   0.00000   2.08432
F    0.00000   0.00000   3.60353
F    0.00000   0.00000   -1.90502
F    0.00000   0.00000   -3.64543
5
-755.9124838900
F    0.00000   0.00000   0.25697
F    0.00000   0.00000   2.07444
F    0.00000   0.00000   3.78907
F    0.00000   0.00000   -2.36537
F    0.00000   0.00000   -3.75511
5
-755.9129855400
F    0.00000   0.00000   -0.11700
F    0.00000   0.00000   2.14482
F    0.00000   0.00000   3.62850
F    0.00000   0.00000   -1.93974
F    0.00000   0.00000   -3.71658
5
-755.9292522400
F    0.00000   0.00000   0.11904
F    0.00000   0.00000   1.89439
F    0.00000   0.00000   3.58494
F    0.00000   0.00000   -2.10884
F    0.00000   0.00000   -3.48953
5
-755.9289572200
F    0.00000   0.00000   -0.16720
F    0.00000   0.00000   2.11244
F    0.00000   0.00000   3.49860
F    0.00000   0.00000   -1.85539
F    0.00000   0.00000   -3.58844
5
-755.9141754400
F    0.00000   0.00000   -0.14069
F    0.00000   0.00000   2.12228
F    0.00000   0.00000   3.62186
F    0.00000   0.00000   -1.90982
F    0.00000   0.00000   -3.69362
5
-755.9228334400
F    0.00000   0.00000   0.23935
F    0.00000   0.00000   1.92060
F    0.00000   0.00000   3.62517
F    0.00000   0.00000   -2.14821
F    0.00000   0.00000   -3.63691
5
-755.9240352900
F    0.00000   0.00000   0.14968
F    0.00000   0.00000   2.04066
F    0.00000   0.00000   3.68545
F    0.00000   0.00000   -2.21866
F    0.00000   0.00000   -3.65713
5
-755.9061292900
F    0.00000   0.00000   0.00000
F    0.00000   0.00000   2.47191
F    0.00000   0.00000   3.90474
F    0.00000   0.00000   -1.78491
F    0.00000   0.00000   -3.61030
5
-755.9130081700
F    0.00000   0.00000   0.00000
F    0.00000   0.00000   2.40000
F    0.00000   0.00000   3.80000
F    0.00000   0.00000   -1.80000
F    0.00000   0.00000   -3.60000
5
-755.9338461800
F    0.00000   0.00000   -0.15244
F    0.00000   0.00000   2.08164
F    0.00000   0.00000   3.48502
F    0.00000   0.00000   -1.89267
F    0.00000   0.00000   -3.52154
5
-755.9095245800
F    0.00000   0.00000   0.22270
F    0.00000   0.00000   2.04894
F    0.00000   0.00000   3.76892
F    0.00000   0.00000   -2.27829
F    0.00000   0.00000   -3.76228
5
-755.9259718000
F    0.00000   0.00000   0.00000
F    0.00000   0.00000   2.00000
F    0.00000   0.00000   3.50000
F    0.00000   0.00000   -1.75000
F    0.00000   0.00000   -3.45000
5
-755.9120398300
F    0.00000   0.00000   0.34591
F    0.00000   0.00000   2.12855
F    0.00000   0.00000   3.78073
F    0.00000   0.00000   -2.41890
F    0.00000   0.00000   -3.83629
5
-755.9162749500
F    0.00000   0.00000   0.31383
F    0.00000   0.00000   2.10532
F    0.00000   0.00000   3.74306
F    0.00000   0.00000   -2.36118
F    0.00000   0.00000   -3.80102
5
-755.9074395600
F    0.00000   0.00000   -0.26844
F    0.00000   0.00000   2.33893
F    0.00000   0.00000   3.74299
F    0.00000   0.00000   -1.99844
F    0.00000   0.00000   -3.81503
5
-755.9242557200
F    0.00000   0.00000   -0.28456
F    0.00000   0.00000   2.26176
F    0.00000   0.00000   3.65557
F    0.00000   0.00000   -1.95866
F    0.00000   0.00000   -3.67410
5
-755.9230734500
F    0.00000   0.00000   0.07848
F    0.00000   0.00000   1.80415
F    0.00000   0.00000   3.59760
F    0.00000   0.00000   -2.02060
F    0.00000   0.00000   -3.45963
5
-755.9283045100
F    0.00000   0.00000   0.13950
F    0.00000   0.00000   1.90965
F    0.00000   0.00000   3.60613
F    0.00000   0.00000   -2.13964
F    0.00000   0.00000   -3.51565
5
-755.9302629000
F    0.00000   0.00000   -0.21683
F    0.00000   0.00000   2.14663
F    0.00000   0.00000   3.54301
F    0.00000   0.00000   -1.89049
F    0.00000   0.00000   -3.58232
5
-755.9312644000
F    0.00000   0.00000   -0.18722
F    0.00000   0.00000   2.06029
F    0.00000   0.00000   3.51850
F    0.00000   0.00000   -1.87396
F    0.00000   0.00000   -3.51762
5
-755.9258609000
F    0.00000   0.00000   0.02969
F    0.00000   0.00000   1.83720
F    0.00000   0.00000   3.55007
F    0.00000   0.00000   -1.98209
F    0.00000   0.00000   -3.43486
5
-755.9217491500
F    0.00000   0.00000   -0.06778
F    0.00000   0.00000   2.12731
F    0.00000   0.00000   3.55573
F    0.00000   0.00000   -1.94937
F    0.00000   0.00000   -3.66589
5
-755.9060242900
F    0.00000   0.00000   0.28617
F    0.00000   0.00000   1.99292
F    0.00000   0.00000   3.81615
F    0.00000   0.00000   -2.33082
F    0.00000   0.00000   -3.76442
5
-755.9239949400
F    0.00000   0.00000   -0.28851
F    0.00000   0.00000   2.27757
F    0.00000   0.00000   3.66666
F    0.00000   0.00000   -1.97647
F    0.00000   0.00000   -3.67925
5
-755.9206489800
F    0.00000   0.00000   0.00000
F    0.00000   0.00000   2.10000
F    0.00000   0.00000   3.55000
F    0.00000   0.00000   -1.75000
F    0.00000   0.00000   -3.55000
5
-755.9163523600
F    0.00000   0.00000   -0.27643
F    0.00000   0.00000   2.27580
F    0.00000   0.00000   3.76161
F    0.00000   0.00000   -2.04957
F    0.00000   0.00000   -3.71142
5
-755.9281829700
F    0.00000   0.00000   -0.22514
F    0.00000   0.00000   2.12921
F    0.00000   0.00000   3.55912
F    0.00000   0.00000   -1.86802
F    0.00000   0.00000   -3.59518
5
-755.9230321500
F    0.00000   0.00000   0.09278
F    0.00000   0.00000   1.84898
F    0.00000   0.00000   3.55276
F    0.00000   0.00000   -1.98351
F    0.00000   0.00000   -3.51101
5
-755.9156638100
F    0.00000   0.00000   -0.30521
F    0.00000   0.00000   2.26831
F    0.00000   0.00000   3.74691
F    0.00000   0.00000   -1.99601
F    0.00000   0.00000   -3.71400
5
-755.9269832500
F    0.00000   0.00000   -0.15298
F    0.00000   0.00000   2.17406
F    0.00000   0.00000   3.64123
F    0.00000   0.00000   -2.02373
F    0.00000   0.00000   -3.63858
5
-755.8970826700
F    0.00000   0.00000   -0.33227
F    0.00000   0.00000   2.40192
F    0.00000   0.00000   3.85305
F    0.00000   0.00000   -2.06259
F    0.00000   0.00000   -3.86011
5
-755.9343639500
F    0.00000   0.00000   -0.14194
F    0.00000   0.00000   2.09748
F    0.00000   0.00000   3.52838
F    0.00000   0.00000   -1.94704
F    0.00000   0.00000   -3.53688
5
-755.9300493600
F    0.00000   0.00000   0.09838
F    0.00000   0.00000   1.88049
F    0.00000   0.00000   3.56356
F    0.00000   0.00000   -2.07774
F    0.00000   0.00000   -3.46469
5
-755.9169116700
F    0.00000   0.00000   -0.23671
F    0.00000   0.00000   2.18000
F    0.00000   0.00000   3.67721
F    0.00000   0.00000   -1.93568
F    0.00000   0.00000   -3.68482
5
-755.9334618100
F    0.00000   0.00000   0.09175
F    0.00000   0.00000   1.91335
F    0.00000   0.00000   3.49698
F    0.00000   0.00000   -2.00917
F    0.00000   0.00000   -3.49291
5
-755.9110459200
F    0.00000   0.00000   -0.15898
F    0.00000   0.00000   2.25088
F    0.00000   0.00000   3.65905
F    0.00000   0.00000   -1.97623
F    0.00000   0.00000   -3.77472
5
-755.9138422500
F    0.00000   0.00000   0.11014
F    0.00000   0.00000   1.88647
F    0.00000   0.00000   3.71694
F    0.00000   0.00000   -2.13445
F    0.00000   0.00000   -3.57910
5
-755.9157343300
F    0.00000   0.00000   -0.15050
F    0.00000   0.00000   2.22421
F    0.00000   0.00000   3.69114
F    0.00000   0.00000   -2.03222
F    0.00000   0.00000   -3.73263
5
-755.9105385900
F    0.00000   0.00000   -0.16067
F    0.00000   0.00000   2.25600
F    0.00000   0.00000   3.70744
F    0.00000   0.00000   -2.02838
F    0.00000   0.00000   -3.77440
5
-755.9144936000
F    0.00000   0.00000   -0.09791
F    0.00000   0.00000   2.17071
F    0.00000   0.00000   3.61807
F    0.00000   0.00000   -1.96438
F    0.00000   0.00000   -3.72649
5
-755.9320799400
F    0.00000   0.00000   0.07102
F    0.00000   0.00000   1.89958
F    0.00000   0.00000   3.49086
F    0.00000   0.00000   -1.97896
F    0.00000   0.00000   -3.48250
5
-755.9166063200
F    0.00000   0.00000   0.32322
F    0.00000   0.00000   2.05246
F    0.00000   0.00000   3.71409
F    0.00000   0.00000   -2.31090
F    0.00000   0.00000   -3.77887
5
-755.9045321900
F    0.00000   0.00000   0.25534
F    0.00000   0.00000   1.99180
F    0.00000   0.00000   3.81272
F    0.00000   0.00000   -2.30127
F    0.00000   0.00000   -3.75858
5
-755.9107938400
F    0.00000   0.00000   0.23994
F    0.00000   0.00000   1.94166
F    0.00000   0.00000   3.76963
F    0.00000   0.00000   -2.24913
F    0.00000   0.00000   -3.70209
5
-755.9243470700
F    0.00000   0.00000   0.28797
F    0.00000   0.00000   2.03659
F    0.00000   0.00000   3.66032
F    0.00000   0.00000   -2.27088
F    0.00000   0.00000   -3.71400
5
-755.9135335900
F    0.00000   0.00000   -0.24061
F    0.00000   0.00000   2.24391
F    0.00000   0.00000   3.74516
F    0.00000   0.00000   -2.02532
F    0.00000   0.00000   -3.72314
5
-755.9336588600
F    0.00000   0.00000   0.13375
F    0.00000   0.00000   1.89750
F    0.00000   0.00000   3.49092
F    0.00000   0.00000   -2.02815
F    0.00000   0.00000   -3.49401
5
-755.9324769400
F    0.00000   0.00000   0.11654
F    0.00000   0.00000   1.97849
F    0.00000   0.00000   3.56607
F    0.00000   0.00000   -2.09965
F    0.00000   0.00000   -3.56145
5
-755.9301895900
F    0.00000   0.00000   -0.13631
F    0.00000   0.00000   2.01398
F    0.00000   0.00000   3.44450
F    0.00000   0.00000   -1.79832
F    0.00000   0.00000   -3.52386
5
-755.9286350300
F    0.00000   0.00000   0.02778
F    0.00000   0.00000   1.86485
F    0.00000   0.00000   3.50625
F    0.00000   0.00000   -1.94784
F    0.00000   0.00000   -3.45105
5
-755.9301576200
F    0.00000   0.00000   0.13288
F    0.00000   0.00000   1.81616
F    0.00000   0.00000   3.48875
F    0.00000   0.00000   -1.98146
F    0.00000   0.00000   -3.45633
5
-755.9218162300
F    0.00000   0.00000   -0.05222
F    0.00000   0.00000   2.07717
F    0.00000   0.00000   3.49712
F    0.00000   0.00000   -1.88553
F    0.00000   0.00000   -3.63653
5
-755.9300530800
F    0.00000   0.00000   0.00000
F    0.00000   0.00000   2.20000
F    0.00000   0.00000   3.70000
F    0.00000   0.00000   -1.80000
F    0.00000   0.00000   -3.40000
5
-755.9066763000
F    0.00000   0.00000   0.23930
F    0.00000   0.00000   2.06448
F    0.00000   0.00000   3.79214
F    0.00000   0.00000   -2.30859
F    0.00000   0.00000   -3.78733
5
-755.9314926000
F    0.00000   0.00000   0.13524
F    0.00000   0.00000   1.99736
F    0.00000   0.00000   3.58968
F    0.00000   0.00000   -2.13386
F    0.00000   0.00000   -3.58842
5
-755.9090165300
F    0.00000   0.00000   -0.20420
F    0.00000   0.00000   2.27592
F    0.00000   0.00000   3.68578
F    0.00000   0.00000   -1.96335
F    0.00000   0.00000   -3.79415
5
-755.9309397300
F    0.00000   0.00000   0.05598
F    0.00000   0.00000   1.91601
F    0.00000   0.00000   3.51262
F    0.00000   0.00000   -1.98666
F    0.00000   0.00000   -3.49795
5
-755.9344613100
F    0.00000   0.00000   -0.09341
F    0.00000   0.00000   2.04704
F    0.00000   0.00000   3.50436
F    0.00000   0.00000   -1.93799
F    0.00000   0.00000   -3.51999
5
-755.9300463300
F    0.00000   0.00000   0.00000
F    0.00000   0.00000   2.10000
F    0.00000   0.00000   3.50000
F    0.00000   0.00000   -1.75000
F    0.00000   0.00000   -3.45000
5
-755.9159224500
F    0.00000   0.00000   0.28050
F    0.00000   0.00000   1.95416
F    0.00000   0.00000   3.75330
F    0.00000   0.00000   -2.29126
F    0.00000   0.00000   -3.69670
5
-755.8975331000
F    0.00000   0.00000   0.37666
F    0.00000   0.00000   2.17690
F    0.00000   0.00000   3.85698
F    0.00000   0.00000   -2.48782
F    0.00000   0.00000   -3.92271
5
-755.9208965500
F    0.00000   0.00000   0.00000
F    0.00000   0.00000   2.40000
F    0.00000   0.00000   3.90000
F    0.00000   0.00000   -1.70000
F    0.00000   0.00000   -3.40000
5
-755.9188394300
F    0.00000   0.00000   0.33192
F    0.00000   0.00000   2.08605
F    0.00000   0.00000   3.72852
F    0.00000   0.00000   -2.36759
F    0.00000   0.00000   -3.77890
5
-755.9197554900
F    0.00000   0.00000   -0.30103
F    0.00000   0.00000   2.35381
F    0.00000   0.00000   3.74002
F    0.00000   0.00000   -2.06283
F    0.00000   0.00000   -3.72996
5
-755.9215078700
F    0.00000   0.00000   0.00000
F    0.00000   0.00000   2.20000
F    0.00000   0.00000   3.65000
F    0.00000   0.00000   -1.90000
F    0.00000   0.00000   -3.60000
5
-755.9170476500
F    0.00000   0.00000   0.00000
F    0.00000   0.00000   2.40000
F    0.00000   0.00000   3.90000
F    0.00000   0.00000   -1.70000
F    0.00000   0.00000   -3.45000
5
-755.9270783200
F    0.00000   0.00000   0.16133
F    0.00000   0.00000   1.92734
F    0.00000   0.00000   3.62896
F    0.00000   0.00000   -2.17295
F    0.00000   0.00000   -3.54467
5
-755.9113311200
F    0.00000   0.00000   -0.16069
F    0.00000   0.00000   2.23924
F    0.00000   0.00000   3.64497
F    0.00000   0.00000   -1.95336
F    0.00000   0.00000   -3.77015
5
-755.9003054500
F    0.00000   0.00000   -0.24404
F    0.00000   0.00000   2.34031
F    0.00000   0.00000   3.78101
F    0.00000   0.00000   -2.03129
F    0.00000   0.00000   -3.84598
5
-755.9015852200
F    0.00000   0.00000   0.23977
F    0.00000   0.00000   2.04782
F    0.00000   0.00000   3.84701
F    0.00000   0.00000   -2.35827
F    0.00000   0.00000   -3.77632
5
-755.9280766000
F    0.00000   0.00000   0.02188
F    0.00000   0.00000   1.88702
F    0.00000   0.00000   3.53208
F    0.00000   0.00000   -1.97152
F    0.00000   0.00000   -3.46945
5
-755.9178109300
F    0.00000   0.00000   -0.16519
F    0.00000   0.00000   2.26776
F    0.00000   0.00000   3.66694
F    0.00000   0.00000   -2.02965
F    0.00000   0.00000   -3.73985
5
-755.9268542100
F    0.00000   0.00000   0.06493
F    0.00000   0.00000   1.80104
F    0.00000   0.00000   3.54761
F    0.00000   0.00000   -1.99653
F    0.00000   0.00000   -3.41704
5
-755.9145504200
F    0.00000   0.00000   -0.12573
F    0.00000   0.00000   2.19060
F    0.00000   0.00000   3.59529
F    0.00000   0.00000   -1.92571
F    0.00000   0.00000   -3.73445
5
-755.9228648400
F    0.00000   0.00000   -0.08607
F    0.00000   0.00000   2.14484
F    0.00000   0.00000   3.60359
F    0.00000   0.00000   -1.99477
F    0.00000   0.00000   -3.66758
5
-755.9309562200
F    0.00000   0.00000   -0.12381
F    0.00000   0.00000   2.00895
F    0.00000   0.00000   3.51180
F    0.00000   0.00000   -1.89741
F    0.00000   0.00000   -3.49953
5
-755.9261066800
F    0.00000   0.00000   0.21422
F    0.00000   0.00000   2.05025
F    0.00000   0.00000   3.65796
F    0.00000   0.00000   -2.23622
F    0.00000   0.00000   -3.68620
5
-755.9256989100
F    0.00000   0.00000   -0.04413
F    0.00000   0.00000   1.94978
F    0.00000   0.00000   3.47768
F    0.00000   0.00000   -1.86138
F    0.00000   0.00000   -3.52196
5
-755.9332144800
F    0.00000   0.00000   0.10111
F    0.00000   0.00000   1.96158
F    0.00000   0.00000   3.54321
F    0.00000   0.00000   -2.06809
F    0.00000   0.00000   -3.53781
5
-755.9120321400
F    0.00000   0.00000   -0.35488
F    0.00000   0.00000   2.36159
F    0.00000   0.00000   3.78603
F    0.00000   0.00000   -2.01760
F    0.00000   0.00000   -3.77513
5
-755.9289779100
F    0.00000   0.00000   0.03937
F    0.00000   0.00000   1.82133
F    0.00000   0.00000   3.48160
F    0.00000   0.00000   -1.92869
F    0.00000   0.00000   -3.41362
5
-755.9251041900
F    0.00000   0.00000   -0.28742
F    0.00000   0.00000   2.29734
F    0.00000   0.00000   3.70624
F    0.00000   0.00000   -2.04436
F    0.00000   0.00000   -3.67179
5
-755.9320660900
F    0.00000   0.00000   -0.19019
F    0.00000   0.00000   2.10342
F    0.00000   0.00000   3.50255
F    0.00000   0.00000   -1.87237
F    0.00000   0.00000   -3.54342
5
-755.9097969000
F    0.00000   0.00000   0.13708
F    0.00000   0.00000   1.93012
F    0.00000   0.00000   3.75871
F    0.00000   0.00000   -2.18753
F    0.00000   0.00000   -3.63837
5
-755.9191089900
F    0.00000   0.00000   0.30382
F    0.00000   0.00000   1.95864
F    0.00000   0.00000   3.69805
F    0.00000   0.00000   -2.25315
F    0.00000   0.00000   -3.70736
5
-755.8898299600
F    0.00000   0.00000   0.35831
F    0.00000   0.00000   2.16009
F    0.00000   0.00000   3.89192
F    0.00000   0.00000   -2.47966
F    0.00000   0.00000   -3.93066
5
-755.9072311300
F    0.00000   0.00000   0.18000
F    0.00000   0.00000   1.95449
F    0.00000   0.00000   3.79239
F    0.00000   0.00000   -2.24405
F    0.00000   0.00000   -3.68283
5
-755.9137274000
F    0.00000   0.00000   -0.28300
F    0.00000   0.00000   2.36258
F    0.00000   0.00000   3.80681
F    0.00000   0.00000   -2.11927
F    0.00000   0.00000   -3.76712
5
-755.9152748300
F    0.00000   0.00000   0.37184
F    0.00000   0.00000   2.05988
F    0.00000   0.00000   3.74379
F    0.00000   0.00000   -2.37587
F    0.00000   0.00000   -3.79964
5
-755.9255635600
F    0.00000   0.00000   -0.11576
F    0.00000   0.00000   1.97618
F    0.00000   0.00000   3.47865
F    0.00000   0.00000   -1.81045
F    0.00000   0.00000   -3.52862
5
-755.9250295300
F    0.00000   0.00000   0.02185
F    0.00000   0.00000   1.88865
F    0.00000   0.00000   3.57506
F    0.00000   0.00000   -2.00249
F    0.00000   0.00000   -3.48307
5
-755.9234422200
F    0.00000   0.00000   0.00000
F    0.00000   0.00000   2.10000
F    0.00000   0.00000   3.60000
F    0.00000   0.00000   -1.70000
F    0.00000   0.00000   -3.45000
5
-755.9282920800
F    0.00000   0.00000   -0.27162
F    0.00000   0.00000   2.21432
F    0.00000   0.00000   3.62351
F    0.00000   0.00000   -1.95085
F    0.00000   0.00000   -3.61536
5
-755.9324709900
F    0.00000   0.00000   0.08330
F    0.00000   0.00000   1.86143
F    0.00000   0.00000   3.46207
F    0.00000   0.00000   -1.95734
F    0.00000   0.00000   -3.44946
5
-755.9097088600
F    0.00000   0.00000   0.00000
F    0.00000   0.00000   2.50000
F    0.00000   0.00000   4.00000
F    0.00000   0.00000   -1.75000
F    0.00000   0.00000   -3.50000
5
-755.9086961000
F    0.00000   0.00000   0.16471
F    0.00000   0.00000   1.94483
F    0.00000   0.00000   3.78245
F    0.00000   0.00000   -2.23172
F    0.00000   0.00000   -3.66026
5
-755.9144692600
F    0.00000   0.00000   -0.09096
F    0.00000   0.00000   2.12678
F    0.00000   0.00000   3.56232
F    0.00000   0.00000   -1.88846
F    0.00000   0.00000   -3.70969
5
-755.9337989200
F    0.00000   0.00000   -0.15457
F    0.00000   0.00000   2.04987
F    0.00000   0.00000   3.50228
F    0.00000   0.00000   -1.90024
F    0.00000   0.00000   -3.49734
5
-755.9218268500
F    0.00000   0.00000   0.03047
F    0.00000   0.00000   1.89012
F    0.00000   0.00000   3.61595
F    0.00000   0.00000   -2.03541
F    0.00000   0.00000   -3.50112
5
-755.9029832400
F    0.00000   0.00000   -0.30930
F    0.00000   0.00000   2.34247
F    0.00000   0.00000   3.80840
F    0.00000   0.00000   -2.02233
F    0.00000   0.00000   -3.81924
5
-755.9007717600
F    0.00000   0.00000   -0.27424
F    0.00000   0.00000   2.34152
F    0.00000   0.00000   3.78998
F    0.00000   0.00000   -2.01618
F    0.00000   0.00000   -3.84107
5
-755.9111016200
F    0.00000   0.00000   -0.23578
F    0.00000   0.00000   2.24522
F    0.00000   0.00000   3.74886
F    0.00000   0.00000   -2.01905
F    0.00000   0.00000   -3.73925
5
-755.9090729800
F    0.00000   0.00000   -0.26880
F    0.00000   0.00000   2.34410
F    0.00000   0.00000   3.73423
F    0.00000   0.00000   -2.00303
F    0.00000   0.00000   -3.80649
5
-755.9307101400
F    0.00000   0.00000   0.07745
F    0.00000   0.00000   1.86852
F    0.00000   0.00000   3.54182
F    0.00000   0.00000   -2.04626
F    0.00000   0.00000   -3.44153
5
-755.9208637200
F    0.00000   0.00000   -0.19409
F    0.00000   0.00000   2.16873
F    0.00000   0.00000   3.58196
F    0.00000   0.00000   -1.86685
F    0.00000   0.00000   -3.68975
5
-755.9183676400
F    0.00000   0.00000   -0.18511
F    0.00000   0.00000   2.20645
F    0.00000   0.00000   3.59713
F    0.00000   0.00000   -1.90139
F    0.00000   0.00000   -3.71708
5
-755.9296277600
F    0.00000   0.00000   0.13825
F    0.00000   0.00000   1.80304
F    0.00000   0.00000   3.54716
F    0.00000   0.00000   -2.03836
F    0.00000   0.00000   -3.45010
5
-755.9312019700
F    0.00000   0.00000   0.03793
F    0.00000   0.00000   1.85009
F    0.00000   0.00000   3.49965
F    0.00000   0.00000   -1.97383
F    0.00000   0.00000   -3.41384
5
-755.9276426200
F    0.00000   0.00000   0.17404
F    0.00000   0.00000   1.82383
F    0.00000   0.00000   3.59587
F    0.00000   0.00000   -2.08898
F    0.00000   0.00000   -3.50475
5
-755.8937088200
F    0.00000   0.00000   0.40873
F    0.00000   0.00000   2.19473
F    0.00000   0.00000   3.87501
F    0.00000   0.00000   -2.52898
F    0.00000   0.00000   -3.94949
5
-755.9125937300
F    0.00000   0.00000   0.14066
F    0.00000   0.00000   1.96553
F    0.00000   0.00000   3.75938
F    0.00000   0.00000   -2.23062
F    0.00000   0.00000   -3.63495
5
-755.9246458700
F    0.00000   0.00000   -0.14556
F    0.00000   0.00000   2.01224
F    0.00000   0.00000   3.51981
F    0.00000   0.00000   -1.83402
F    0.00000   0.00000   -3.55247
5
-755.9229612700
F    0.00000   0.00000   0.03864
F    0.00000   0.00000   1.81578
F    0.00000   0.00000   3.57208
F    0.00000   0.00000   -1.98419
F    0.00000   0.00000   -3.44230
5
-755.9316104400
F    0.00000   0.00000   -0.21025
F    0.00000   0.00000   2.17903
F    0.00000   0.00000   3.60585
F    0.00000   0.00000   -1.98920
F    0.00000   0.00000   -3.58543
5
-755.9237891200
F    0.00000   0.00000   0.03661
F    0.00000   0.00000   1.81264
F    0.00000   0.00000   3.54976
F    0.00000   0.00000   -1.96237
F    0.00000   0.00000   -3.43663
5
-755.9281895800
F    0.00000   0.00000   -0.24779
F    0.00000   0.00000   2.17484
F    0.00000   0.00000   3.58236
F    0.00000   0.00000   -1.89780
F    0.00000   0.00000   -3.61162
5
-755.9187996200
F    0.00000   0.00000   0.21298
F    0.00000   0.00000   2.06052
F    0.00000   0.00000   3.74193
F    0.00000   0.00000   -2.31168
F    0.00000   0.00000   -3.70375
5
-755.9243279700
F    0.00000   0.00000   0.11411
F    0.00000   0.00000   2.01845
F    0.00000   0.00000   3.66097
F    0.00000   0.00000   -2.16221
F    0.00000   0.00000   -3.63132
5
-755.9275112700
F    0.00000   0.00000   -0.26451
F    0.00000   0.00000   2.22728
F    0.00000   0.00000   3.61737
F    0.00000   0.00000   -1.94715
F    0.00000   0.00000   -3.63298
5
-755.9243934200
F    0.00000   0.00000   -0.15348
F    0.00000   0.00000   2.02325
F    0.00000   0.00000   3.52799
F    0.00000   0.00000   -1.83635
F    0.00000   0.00000   -3.56141
5
-755.9162327200
F    0.00000   0.00000   0.12896
F    0.00000   0.00000   1.86719
F    0.00000   0.00000   3.66259
F    0.00000   0.00000   -2.07912
F    0.00000   0.00000   -3.57961
5
-755.9230246200
F    0.00000   0.00000   -0.18461
F    0.00000   0.00000   2.09583
F    0.00000   0.00000   3.55925
F    0.00000   0.00000   -1.83977
F    0.00000   0.00000   -3.63070
5
-755.9109188300
F    0.00000   0.00000   -0.32030
F    0.00000   0.00000   2.37318
F    0.00000   0.00000   3.76211
F    0.00000   0.00000   -2.01908
F    0.00000   0.00000   -3.79590
5
-755.9348323800
F    0.00000   0.00000   -0.13956
F    0.00000   0.00000   2.07405
F    0.00000   0.00000   3.49013
F    0.00000   0.00000   -1.91199
F    0.00000   0.00000   -3.51263
5
-755.9255053000
F    0.00000   0.00000   0.02586
F    0.00000   0.00000   1.82684
F    0.00000   0.00000   3.53023
F    0.00000   0.00000   -1.95156
F    0.00000   0.00000   -3.43137
5
-755.9226689500
F    0.00000   0.00000   -0.27670
F    0.00000   0.00000   2.21534
F    0.00000   0.00000   3.69459
F    0.00000   0.00000   -1.99045
F    0.00000   0.00000   -3.64278
5
-755.9224096800
F    0.00000   0.00000   -0.26630
F    0.00000   0.00000   2.32469
F    0.00000   0.00000   3.71459
F    0.00000   0.00000   -2.06287
F    0.00000   0.00000   -3.71012
5
-755.9151584500
F    0.00000   0.00000   0.07456
F    0.00000   0.00000   1.93014
F    0.00000   0.00000   3.70760
F    0.00000   0.00000   -2.13387
F    0.00000   0.00000   -3.57843
5
-755.9117279800
F    0.00000   0.00000   0.00000
F    0.00000   0.00000   2.50000
F    0.00000   0.00000   4.00000
F    0.00000   0.00000   -1.80000
F    0.00000   0.00000   -3.50000
5
-755.9181454100
F    0.00000   0.00000   -0.26404
F    0.00000   0.00000   2.29462
F    0.00000   0.00000   3.67350
F    0.00000   0.00000   -1.96745
F    0.00000   0.00000   -3.73664
5
-755.9313597900
F    0.00000   0.00000   -0.18189
F    0.00000   0.00000   2.06714
F    0.00000   0.00000   3.48458
F    0.00000   0.00000   -1.83566
F    0.00000   0.00000   -3.53417
5
-755.9283746500
F    0.00000   0.00000   0.00000
F    0.00000   0.00000   2.10000
F    0.00000   0.00000   3.50000
F    0.00000   0.00000   -1.80000
F    0.00000   0.00000   -3.50000
5
-755.9291664600
F    0.00000   0.00000   0.13500
F    0.00000   0.00000   1.91791
F    0.00000   0.00000   3.52560
F    0.00000   0.00000   -2.03258
F    0.00000   0.00000   -3.54592
5
-755.9288365200
F    0.00000   0.00000   -0.19730
F    0.00000   0.00000   2.07220
F    0.00000   0.00000   3.55714
F    0.00000   0.00000   -1.89458
F    0.00000   0.00000   -3.53746
5
-755.9212446900
F    0.00000   0.00000   -0.14613
F    0.00000   0.00000   2.14571
F    0.00000   0.00000   3.53757
F    0.00000   0.00000   -1.86312
F    0.00000   0.00000   -3.67403
5
-755.9299967700
F    0.00000   0.00000   0.03989
F    0.00000   0.00000   1.84721
F    0.00000   0.00000   3.47127
F    0.00000   0.00000   -1.92555
F    0.00000   0.00000   -3.43281
5
-755.9171065800
F    0.00000   0.00000   -0.12893
F    0.00000   0.00000   2.07480
F    0.00000   0.00000   3.59955
F    0.00000   0.00000   -1.90202
F    0.00000   0.00000   -3.64340
5
-755.9098734100
F    0.00000   0.00000   0.31673
F    0.00000   0.00000   2.08822
F    0.00000   0.00000   3.76274
F    0.00000   0.00000   -2.34304
F    0.00000   0.00000   -3.82466
5
-755.9279473200
F    0.00000   0.00000   -0.04546
F    0.00000   0.00000   2.04984
F    0.00000   0.00000   3.53705
F    0.00000   0.00000   -1.95489
F    0.00000   0.00000   -3.58655
5
-755.9323253100
F    0.00000   0.00000   0.06223
F    0.00000   0.00000   1.82654
F    0.00000   0.00000   3.45538
F    0.00000   0.00000   -1.94036
F    0.00000   0.00000   -3.40380
5
-755.9176667900
F    0.00000   0.00000   0.08268
F    0.00000   0.00000   1.86499
F    0.00000   0.00000   3.67954
F    0.00000   0.00000   -2.10495
F    0.00000   0.00000   -3.52226
5
-755.9046520900
F    0.00000   0.00000   -0.31985
F    0.00000   0.00000   2.33655
F    0.00000   0.00000   3.81857
F    0.00000   0.00000   -2.03782
F    0.00000   0.00000   -3.79746
5
-755.9180918400
F    0.00000   0.00000   -0.26345
F    0.00000   0.00000   2.28038
F    0.00000   0.00000   3.66783
F    0.00000   0.00000   -1.94875
F    0.00000   0.00000   -3.73602
5
-755.9212378500
F    0.00000   0.00000   -0.20738
F    0.00000   0.00000   2.11150
F    0.00000   0.00000   3.62338
F    0.00000   0.00000   -1.90911
F    0.00000   0.00000   -3.61838
5
-755.9079784000
F    0.00000   0.00000   -0.23528
F    0.00000   0.00000   2.26445
F    0.00000   0.00000   3.71312
F    0.00000   0.00000   -1.95092
F    0.00000   0.00000   -3.79138
5
-755.9192150300
F    0.00000   0.00000   0.04121
F    0.00000   0.00000   1.89985
F    0.00000   0.00000   3.65051
F    0.00000   0.00000   -2.06752
F    0.00000   0.00000   -3.52405
5
-755.9218103900
F    0.00000   0.00000   -0.24707
F    0.00000   0.00000   2.26109
F    0.00000   0.00000   3.73018
F    0.00000   0.00000   -2.06150
F    0.00000   0.00000   -3.68270
5
-755.9094496300
F    0.00000   0.00000   -0.17097
F    0.00000   0.00000   2.27284
F    0.00000   0.00000   3.67699
F    0.00000   0.00000   -1.98922
F    0.00000   0.00000   -3.78964
5
-755.9010324800
F    0.00000   0.00000   0.33522
F    0.00000   0.00000   2.15918
F    0.00000   0.00000   3.83890
F    0.00000   0.00000   -2.44229
F    0.00000   0.00000   -3.89101
5
-755.9297405600
F    0.00000   0.00000   -0.18946
F    0.00000   0.00000   2.05626
F    0.00000   0.00000   3.50723
F    0.00000   0.00000   -1.83635
F    0.00000   0.00000   -3.53769
5
-755.8997823800
F    0.00000   0.00000   0.26634
F    0.00000   0.00000   2.05121
F    0.00000   0.00000   3.86038
F    0.00000   0.00000   -2.38446
F    0.00000   0.00000   -3.79346
5
-755.9154762500
F    0.00000   0.00000   -0.18834
F    0.00000   0.00000   2.13566
F    0.00000   0.00000   3.64545
F    0.00000   0.00000   -1.91222
F    0.00000   0.00000   -3.68055
5
-755.9320377300
F    0.00000   0.00000   0.00000
F    0.00000   0.00000   2.00000
F    0.00000   0.00000   3.50000
F    0.00000   0.00000   -1.80000
F    0.00000   0.00000   -3.40000
5
-755.8782371500
F    0.00000   0.00000   0.40161
F    0.00000   0.00000   2.19443
F    0.00000   0.00000   3.94225
F    0.00000   0.00000   -2.55409
F    0.00000   0.00000   -3.98421
5
-755.9020728500
F    0.00000   0.00000   -0.23117
F    0.00000   0.00000   2.30642
F    0.00000   0.00000   3.77841
F    0.00000   0.00000   -2.03288
F    0.00000   0.00000   -3.82079
5
-755.9321050400
F    0.00000   0.00000   0.08200
F    0.00000   0.00000   1.94653
F    0.00000   0.00000   3.52776
F    0.00000   0.00000   -2.02917
F    0.00000   0.00000   -3.52712
5
-755.9008077300
F    0.00000   0.00000   -0.22375
F    0.00000   0.00000   2.32229
F    0.00000   0.00000   3.77365
F    0.00000   0.00000   -2.03436
F    0.00000   0.00000   -3.83782
5
-755.9177833700
F    0.00000   0.00000   0.07799
F    0.00000   0.00000   1.89326
F    0.00000   0.00000   3.63311
F    0.00000   0.00000   -2.04360
F    0.00000   0.00000   -3.56076
5
-755.9262187600
F    0.00000   0.00000   -0.13249
F    0.00000   0.00000   1.98506
F    0.00000   0.00000   3.49450
F    0.00000   0.00000   -1.82647
F    0.00000   0.00000   -3.52060
5
-755.9325258100
F    0.00000   0.00000   0.19102
F    0.00000   0.00000   1.94858
F    0.00000   0.00000   3.54104
F    0.00000   0.00000   -2.11538
F    0.00000   0.00000   -3.56525
5
-755.9332868200
F    0.00000   0.00000   0.15864
F    0.00000   0.00000   1.84497
F    0.00000   0.00000   3.49072
F    0.00000   0.00000   -2.03438
F    0.00000   0.00000   -3.45994
5
-755.9228143200
F    0.00000   0.00000   0.14523
F    0.00000   0.00000   1.81409
F    0.00000   0.00000   3.62614
F    0.00000   0.00000   -2.06662
F    0.00000   0.00000   -3.51884
5
-755.9275140600
F    0.00000   0.00000   0.05258
F    0.00000   0.00000   1.87842
F    0.00000   0.00000   3.57700
F    0.00000   0.00000   -2.05204
F    0.00000   0.00000   -3.45596
5
-755.9276796100
F    0.00000   0.00000   -0.07647
F    0.00000   0.00000   1.94069
F    0.00000   0.00000   3.47151
F    0.00000   0.00000   -1.84936
F    0.00000   0.00000   -3.48637
5
-755.9333485500
F    0.00000   0.00000   0.09883
F    0.00000   0.00000   1.88502
F    0.00000   0.00000   3.47124
F    0.00000   0.00000   -1.98437
F    0.00000   0.00000   -3.47072
5
-755.9286837700
F    0.00000   0.00000   0.02035
F    0.00000   0.00000   1.87511
F    0.00000   0.00000   3.50640
F    0.00000   0.00000   -1.94552
F    0.00000   0.00000   -3.45634
5
-755.9280464300
F    0.00000   0.00000   -0.05943
F    0.00000   0.00000   1.98725
F    0.00000   0.00000   3.51970
F    0.00000   0.00000   -1.91762
F    0.00000   0.00000   -3.52991
5
-755.9020614700
F    0.00000   0.00000   -0.26152
F    0.00000   0.00000   2.31779
F    0.00000   0.00000   3.77414
F    0.00000   0.00000   -2.00156
F    0.00000   0.00000   -3.82885
5
-755.9290380400
F    0.00000   0.00000   0.03083
F    0.00000   0.00000   1.84306
F    0.00000   0.00000   3.48052
F    0.00000   0.00000   -1.92432
F    0.00000   0.00000   -3.43009
5
-755.9273621600
F    0.00000   0.00000   -0.02653
F    0.00000   0.00000   1.97397
F    0.00000   0.00000   3.49319
F    0.00000   0.00000   -1.90325
F    0.00000   0.00000   -3.53738
5
-755.9264518600
F    0.00000   0.00000   -0.04364
F    0.00000   0.00000   2.03983
F    0.00000   0.00000   3.53959
F    0.00000   0.00000   -1.94714
F    0.00000   0.00000   -3.58864
5
-755.9289730700
F    0.00000   0.00000   -0.25448
F    0.00000   0.00000   2.23954
F    0.00000   0.00000   3.63915
F    0.00000   0.00000   -1.99946
F    0.00000   0.00000   -3.62474
5
-755.9204028100
F    0.00000   0.00000   -0.07085
F    0.00000   0.00000   1.98577
F    0.00000   0.00000   3.50669
F    0.00000   0.00000   -1.84173
F    0.00000   0.00000   -3.57988
5
-755.9179701700
F    0.00000   0.00000   -0.17874
F    0.00000   0.00000   2.15602
F    0.00000   0.00000   3.58999
F    0.00000   0.00000   -1.86255
F    0.00000   0.00000   -3.70471
5
-755.9261894800
F    0.00000   0.00000   -0.02674
F    0.00000   0.00000   2.04044
F    0.00000   0.00000   3.50600
F    0.00000   0.00000   -1.92553
F    0.00000   0.00000   -3.59417
5
-755.9299720000
F    0.00000   0.00000   0.12906
F    0.00000   0.00000   1.78905
F    0.00000   0.00000   3.51893
F    0.00000   0.00000   -2.00270
F    0.00000   0.00000   -3.43434
5
-755.9269755800
F    0.00000   0.00000   0.16167
F    0.00000   0.00000   1.83590
F    0.00000   0.00000   3.53141
F    0.00000   0.00000   -2.01633
F    0.00000   0.00000   -3.51265
5
-755.9308293300
F    0.00000   0.00000   0.04895
F    0.00000   0.00000   1.85135
F    0.00000   0.00000   3.46201
F    0.00000   0.00000   -1.92679
F    0.00000   0.00000   -3.43552
5
-755.9315946500
F    0.00000   0.00000   0.00000
F    0.00000   0.00000   2.20000
F    0.00000   0.00000   3.65000
F    0.00000   0.00000   -1.90000
F    0.00000   0.00000   -3.50000
5
-755.9345877000
F    0.00000   0.00000   -0.15185
F    0.00000   0.00000   2.06065
F    0.00000   0.00000   3.47958
F    0.00000   0.00000   -1.88986
F    0.00000   0.00000   -3.49852
5
-755.9296170200
F    0.00000   0.00000   -0.06581
F    0.00000   0.00000   1.95039
F    0.00000   0.00000   3.39054
F    0.00000   0.00000   -1.78808
F    0.00000   0.00000   -3.48704
5
-755.9175541600
F    0.00000   0.00000   -0.14924
F    0.00000   0.00000   2.22090
F    0.00000   0.00000   3.60236
F    0.00000   0.00000   -1.95170
F    0.00000   0.00000   -3.72233
5
-755.9184746700
F    0.00000   0.00000   0.16881
F    0.00000   0.00000   1.91801
F    0.00000   0.00000   3.63427
F    0.00000   0.00000   -2.09648
F    0.00000   0.00000   -3.62462
5
-755.9195488800
F    0.00000   0.00000   0.14871
F    0.00000   0.00000   1.89811
F    0.00000   0.00000   3.61267
F    0.00000   0.00000   -2.06382
F    0.00000   0.00000   -3.59566
5
-755.9300771000
F    0.00000   0.00000   0.00000
F    0.00000   0.00000   2.10000
F    0.00000   0.00000   3.60000
F    0.00000   0.00000   -1.90000
F    0.00000   0.00000   -3.50000
5
-755.9093458100
F    0.00000   0.00000   0.19025
F    0.00000   0.00000   1.97951
F    0.00000   0.00000   3.79299
F    0.00000   0.00000   -2.28279
F    0.00000   0.00000   -3.67996
5
-755.9337778100
F    0.00000   0.00000   0.09045
F    0.00000   0.00000   1.94456
F    0.00000   0.00000   3.51799
F    0.00000   0.00000   -2.03683
F    0.00000   0.00000   -3.51618
5
-755.9254851400
F    0.00000   0.00000   0.04106
F    0.00000   0.00000   1.84545
F    0.00000   0.00000   3.51083
F    0.00000   0.00000   -1.93416
F    0.00000   0.00000   -3.46317
5
-755.8959162600
F    0.00000   0.00000   0.34937
F    0.00000   0.00000   2.09881
F    0.00000   0.00000   3.88319
F    0.00000   0.00000   -2.46851
F    0.00000   0.00000   -3.86285
5
-755.9228653500
F    0.00000   0.00000   0.07910
F    0.00000   0.00000   1.93982
F    0.00000   0.00000   3.60074
F    0.00000   0.00000   -2.04652
F    0.00000   0.00000   -3.57314
5
-755.9168947000
F    0.00000   0.00000   0.18112
F    0.00000   0.00000   2.07508
F    0.00000   0.00000   3.75071
F    0.00000   0.00000   -2.28794
F    0.00000   0.00000   -3.71897
5
-755.9152777600
F    0.00000   0.00000   0.00000
F    0.00000   0.00000   2.20000
F    0.00000   0.00000   3.70000
F    0.00000   0.00000   -1.75000
F    0.00000   0.00000   -3.55000
5
-755.9135288600
F    0.00000   0.00000   -0.23472
F    0.00000   0.00000   2.19697
F    0.00000   0.00000   3.69165
F    0.00000   0.00000   -1.93622
F    0.00000   0.00000   -3.71769
5
-755.9195373100
F    0.00000   0.00000   -0.08832
F    0.00000   0.00000   2.11165
F    0.00000   0.00000   3.51220
F    0.00000   0.00000   -1.86743
F    0.00000   0.00000   -3.66810
5
-755.9175439500
F    0.00000   0.00000   0.18025
F    0.00000   0.00000   1.86220
F    0.00000   0.00000   3.70044
F    0.00000   0.00000   -2.14652
F    0.00000   0.00000   -3.59637
5
-755.9150650300
F    0.00000   0.00000   -0.32953
F    0.00000   0.00000   2.33311
F    0.00000   0.00000   3.74264
F    0.00000   0.00000   -1.98726
F    0.00000   0.00000   -3.75896
5
-755.9249719900
F    0.00000   0.00000   0.00000
F    0.00000   0.00000   2.37657
F    0.00000   0.00000   3.86215
F    0.00000   0.00000   -1.67682
F    0.00000   0.00000   -3.35599
5
-755.9216624300
F    0.00000   0.00000   0.09621
F    0.00000   0.00000   1.96843
F    0.00000   0.00000   3.63410
F    0.00000   0.00000   -2.09222
F    0.00000   0.00000   -3.60652
5
-755.9232381000
F    0.00000   0.00000   0.00000
F    0.00000   0.00000   2.10000
F    0.00000   0.00000   3.55000
F    0.00000   0.00000   -1.70000
F    0.00000   0.00000   -3.50000
5
-755.9228367300
F    0.00000   0.00000   -0.02838
F    0.00000   0.00000   2.04097
F    0.00000   0.00000   3.51649
F    0.00000   0.00000   -1.91465
F    0.00000   0.00000   -3.61444
5
-755.9285887000
F    0.00000   0.00000   -0.18214
F    0.00000   0.00000   2.12711
F    0.00000   0.00000   3.51036
F    0.00000   0.00000   -1.85834
F    0.00000   0.00000   -3.59700
5
-755.9184776200
F    0.00000   0.00000   -0.11672
F    0.00000   0.00000   2.09588
F    0.00000   0.00000   3.61981
F    0.00000   0.00000   -1.95122
F    0.00000   0.00000   -3.64775
5
-755.9244467800
F    0.00000   0.00000   0.00000
F    0.00000   0.00000   2.20000
F    0.00000   0.00000   3.60000
F    0.00000   0.00000   -1.70000
F    0.00000   0.00000   -3.50000
5
-755.9292453100
F    0.00000   0.00000   -0.04640
F    0.00000   0.00000   1.92017
F    0.00000   0.00000   3.43955
F    0.00000   0.00000   -1.84434
F    0.00000   0.00000   -3.46899
5
-755.9156202000
F    0.00000   0.00000   0.13810
F    0.00000   0.00000   1.98672
F    0.00000   0.00000   3.74242
F    0.00000   0.00000   -2.23613
F    0.00000   0.00000   -3.63111
5
-755.9286907000
F    0.00000   0.00000   0.03029
F    0.00000   0.00000   1.83030
F    0.00000   0.00000   3.48015
F    0.00000   0.00000   -1.92158
F    0.00000   0.00000   -3.41915
5
-755.9220385200
F    0.00000   0.00000   -0.03524
F    0.00000   0.00000   2.06787
F    0.00000   0.00000   3.50538
F    0.00000   0.00000   -1.90507
F    0.00000   0.00000   -3.63295
5
-755.9292337700
F    0.00000   0.00000   0.02437
F    0.00000   0.00000   1.84358
F    0.00000   0.00000   3.48356
F    0.00000   0.00000   -1.92743
F    0.00000   0.00000   -3.42408
5
-755.9124989000
F    0.00000   0.00000   0.00000
F    0.00000   0.00000   2.30000
F    0.00000   0.00000   3.80000
F    0.00000   0.00000   -1.75000
F    0.00000   0.00000   -3.55000
5
-755.9285122300
F    0.00000   0.00000   0.02629
F    0.00000   0.00000   1.84099
F    0.00000   0.00000   3.48515
F    0.00000   0.00000   -1.92370
F    0.00000   0.00000   -3.42873
5
-755.9285152300
F    0.00000   0.00000   0.02477
F    0.00000   0.00000   1.84591
F    0.00000   0.00000   3.48722
F    0.00000   0.00000   -1.92526
F    0.00000   0.00000   -3.43264
5
-755.9285071800
F    0.00000   0.00000   0.02782
F    0.00000   0.00000   1.83607
F    0.00000   0.00000   3.48309
F    0.00000   0.00000   -1.92215
F    0.00000   0.00000   -3.42483
5
-755.9229616600
F    0.00000   0.00000   0.04739
F    0.00000   0.00000   1.85099
F    0.00000   0.00000   3.54410
F    0.00000   0.00000   -1.95610
F    0.00000   0.00000   -3.48638
5
-755.9322676700
F    0.00000   0.00000   -0.09917
F    0.00000   0.00000   1.95971
F    0.00000   0.00000   3.40168
F    0.00000   0.00000   -1.80213
F    0.00000   0.00000   -3.46010
5
-755.9284913900
F    0.00000   0.00000   0.03087
F    0.00000   0.00000   1.82622
F    0.00000   0.00000   3.47897
F    0.00000   0.00000   -1.91904
F    0.00000   0.00000   -3.41702
5
-755.9323445800
F    0.00000   0.00000   -0.19760
F    0.00000   0.00000   2.15111
F    0.00000   0.00000   3.58995
F    0.00000   0.00000   -1.97823
F    0.00000   0.00000   -3.56524
5
-755.9203043400
F    0.00000   0.00000   0.13028
F    0.00000   0.00000   1.88022
F    0.00000   0.00000   3.59293
F    0.00000   0.00000   -2.03388
F    0.00000   0.00000   -3.56955
5
-755.8990679300
F    0.00000   0.00000   -0.24738
F    0.00000   0.00000   2.36117
F    0.00000   0.00000   3.78281
F    0.00000   0.00000   -2.03712
F    0.00000   0.00000   -3.85948
5
-755.9242286800
F    0.00000   0.00000   -0.17833
F    0.00000   0.00000   2.10323
F    0.00000   0.00000   3.53732
F    0.00000   0.00000   -1.82770
F    0.00000   0.00000   -3.63451
5
-755.9187702700
F    0.00000   0.00000   -0.10233
F    0.00000   0.00000   2.15405
F    0.00000   0.00000   3.63800
F    0.00000   0.00000   -2.00021
F    0.00000   0.00000   -3.68950
5
-755.9245010900
F    0.00000   0.00000   0.17957
F    0.00000   0.00000   1.97636
F    0.00000   0.00000   3.60381
F    0.00000   0.00000   -2.12326
F    0.00000   0.00000   -3.63649
5
-755.9192825600
F    0.00000   0.00000   0.17902
F    0.00000   0.00000   1.85553
F    0.00000   0.00000   3.69545
F    0.00000   0.00000   -2.15196
F    0.00000   0.00000   -3.57805
5
-755.9204468200
F    0.00000   0.00000   -0.25994
F    0.00000   0.00000   2.34046
F    0.00000   0.00000   3.73268
F    0.00000   0.00000   -2.08240
F    0.00000   0.00000   -3.73080
5
-755.8951912100
F    0.00000   0.00000   -0.42780
F    0.00000   0.00000   2.51404
F    0.00000   0.00000   3.95347
F    0.00000   0.00000   -2.18555
F    0.00000   0.00000   -3.85415
5
-755.9277424300
F    0.00000   0.00000   0.02822
F    0.00000   0.00000   1.83841
F    0.00000   0.00000   3.48675
F    0.00000   0.00000   -1.91998
F    0.00000   0.00000   -3.43339
5
-755.9016104900
F    0.00000   0.00000   0.22700
F    0.00000   0.00000   2.03493
F    0.00000   0.00000   3.84614
F    0.00000   0.00000   -2.34735
F    0.00000   0.00000   -3.76072
5
-755.9229468400
F    0.00000   0.00000   0.17052
F    0.00000   0.00000   1.83072
F    0.00000   0.00000   3.65192
F    0.00000   0.00000   -2.11329
F    0.00000   0.00000   -3.53986
5
-755.9333582500
F    0.00000   0.00000   -0.18583
F    0.00000   0.00000   2.12864
F    0.00000   0.00000   3.52771
F    0.00000   0.00000   -1.92636
F    0.00000   0.00000   -3.54416
5
-755.9203494900
F    0.00000   0.00000   -0.22970
F    0.00000   0.00000   2.30245
F    0.00000   0.00000   3.67451
F    0.00000   0.00000   -2.02497
F    0.00000   0.00000   -3.72230
5
-755.8949942100
F    0.00000   0.00000   0.37059
F    0.00000   0.00000   2.07361
F    0.00000   0.00000   3.86649
F    0.00000   0.00000   -2.42833
F    0.00000   0.00000   -3.88236
5
-755.9317342000
F    0.00000   0.00000   0.18990
F    0.00000   0.00000   1.85272
F    0.00000   0.00000   3.51246
F    0.00000   0.00000   -2.05717
F    0.00000   0.00000   -3.49791
5
-755.9136150000
F    0.00000   0.00000   -0.10618
F    0.00000   0.00000   2.16193
F    0.00000   0.00000   3.57734
F    0.00000   0.00000   -1.90335
F    0.00000   0.00000   -3.72975
5
-755.9354827400
F    0.00000   0.00000   -0.09561
F    0.00000   0.00000   2.02233
F    0.00000   0.00000   3.46095
F    0.00000   0.00000   -1.90167
F    0.00000   0.00000   -3.48600
5
-755.9239880100
F    0.00000   0.00000   -0.23862
F    0.00000   0.00000   2.15008
F    0.00000   0.00000   3.60262
F    0.00000   0.00000   -1.87523
F    0.00000   0.00000   -3.63884
5
-755.9228955900
F    0.00000   0.00000   -0.30447
F    0.00000   0.00000   2.23893
F    0.00000   0.00000   3.67956
F    0.00000   0.00000   -1.95083
F    0.00000   0.00000   -3.66319
5
-755.9246804900
F    0.00000   0.00000   -0.10424
F    0.00000   0.00000   1.96325
F    0.00000   0.00000   3.47164
F    0.00000   0.00000   -1.80344
F    0.00000   0.00000   -3.52722
5
-755.9234608600
F    0.00000   0.00000   -0.18467
F    0.00000   0.00000   2.26456
F    0.00000   0.00000   3.65119
F    0.00000   0.00000   -2.03317
F    0.00000   0.00000   -3.69791
5
-755.9234780200
F    0.00000   0.00000   0.11852
F    0.00000   0.00000   1.80095
F    0.00000   0.00000   3.61780
F    0.00000   0.00000   -2.05419
F    0.00000   0.00000   -3.48308
5
-755.9253329300
F    0.00000   0.00000   0.04594
F    0.00000   0.00000   1.81782
F    0.00000   0.00000   3.50170
F    0.00000   0.00000   -1.92349
F    0.00000   0.00000   -3.44196
5
-755.8947046600
F    0.00000   0.00000   -0.41699
F    0.00000   0.00000   2.50600
F    0.00000   0.00000   3.95270
F    0.00000   0.00000   -2.18572
F    0.00000   0.00000   -3.85600
5
-755.9296209200
F    0.00000   0.00000   0.05043
F    0.00000   0.00000   1.97076
F    0.00000   0.00000   3.58545
F    0.00000   0.00000   -2.06509
F    0.00000   0.00000   -3.54156
5
-755.9285161300
F    0.00000   0.00000   0.01866
F    0.00000   0.00000   1.86561
F    0.00000   0.00000   3.49546
F    0.00000   0.00000   -1.93148
F    0.00000   0.00000   -3.44825
5
-755.9274960700
F    0.00000   0.00000   -0.18767
F    0.00000   0.00000   2.05655
F    0.00000   0.00000   3.55775
F    0.00000   0.00000   -1.88882
F    0.00000   0.00000   -3.53781
5
-755.9239094200
F    0.00000   0.00000   0.20387
F    0.00000   0.00000   2.01927
F    0.00000   0.00000   3.63820
F    0.00000   0.00000   -2.18338
F    0.00000   0.00000   -3.67796
5
-755.9235534400
F    0.00000   0.00000   0.00000
F    0.00000   0.00000   2.55410
F    0.00000   0.00000   4.00761
F    0.00000   0.00000   -1.68927
F    0.00000   0.00000   -3.34151
5
-755.9324409800
F    0.00000   0.00000   -0.04833
F    0.00000   0.00000   2.04277
F    0.00000   0.00000   3.47211
F    0.00000   0.00000   -1.92295
F    0.00000   0.00000   -3.54360
5
-755.9051798800
F    0.00000   0.00000   0.21006
F    0.00000   0.00000   1.96341
F    0.00000   0.00000   3.81373
F    0.00000   0.00000   -2.27813
F    0.00000   0.00000   -3.70907
5
-755.9180972200
F    0.00000   0.00000   -0.12573
F    0.00000   0.00000   2.15856
F    0.00000   0.00000   3.55004
F    0.00000   0.00000   -1.88386
F    0.00000   0.00000   -3.69900
5
-755.9314802600
F    0.00000   0.00000   -0.20153
F    0.00000   0.00000   2.08665
F    0.00000   0.00000   3.54547
F    0.00000   0.00000   -1.90692
F    0.00000   0.00000   -3.52367
5
-755.9176684200
F    0.00000   0.00000   0.00000
F    0.00000   0.00000   2.10000
F    0.00000   0.00000   3.55000
F    0.00000   0.00000   -1.80000
F    0.00000   0.00000   -3.60000
5
-755.9182147200
F    0.00000   0.00000   -0.06306
F    0.00000   0.00000   2.12540
F    0.00000   0.00000   3.54455
F    0.00000   0.00000   -1.92213
F    0.00000   0.00000   -3.68477
5
-755.9320238000
F    0.00000   0.00000   0.07799
F    0.00000   0.00000   1.84177
F    0.00000   0.00000   3.44842
F    0.00000   0.00000   -1.93723
F    0.00000   0.00000   -3.43094
5
-755.9098172900
F    0.00000   0.00000   0.33963
F    0.00000   0.00000   1.99893
F    0.00000   0.00000   3.78823
F    0.00000   0.00000   -2.34516
F    0.00000   0.00000   -3.78163
5
-755.9300792400
F    0.00000   0.00000   0.24405
F    0.00000   0.00000   1.91719
F    0.00000   0.00000   3.56395
F    0.00000   0.00000   -2.14446
F    0.00000   0.00000   -3.58073
5
-755.9029604600
F    0.00000   0.00000   -0.28474
F    0.00000   0.00000   2.31518
F    0.00000   0.00000   3.80419
F    0.00000   0.00000   -2.02942
F    0.00000   0.00000   -3.80522
5
-755.9229640200
F    0.00000   0.00000   0.07534
F    0.00000   0.00000   1.83464
F    0.00000   0.00000   3.53361
F    0.00000   0.00000   -1.95417
F    0.00000   0.00000   -3.48941
5
-755.9279571100
F    0.00000   0.00000   0.02176
F    0.00000   0.00000   1.83892
F    0.00000   0.00000   3.48978
F    0.00000   0.00000   -1.92309
F    0.00000   0.00000   -3.42738
5
-755.9279890100
F    0.00000   0.00000   0.01213
F    0.00000   0.00000   1.89592
F    0.00000   0.00000   3.53327
F    0.00000   0.00000   -1.96868
F    0.00000   0.00000   -3.47265
5
-755.9223411500
F    0.00000   0.00000   0.10343
F    0.00000   0.00000   1.88178
F    0.00000   0.00000   3.56070
F    0.00000   0.00000   -2.00066
F    0.00000   0.00000   -3.54524
5
-755.9284685900
F    0.00000   0.00000   0.03393
F    0.00000   0.00000   1.81637
F    0.00000   0.00000   3.47485
F    0.00000   0.00000   -1.91593
F    0.00000   0.00000   -3.40922
5
-755.9231401300
F    0.00000   0.00000   -0.24201
F    0.00000   0.00000   2.18051
F    0.00000   0.00000   3.60867
F    0.00000   0.00000   -1.87931
F    0.00000   0.00000   -3.66787
5
-755.9251277600
F    0.00000   0.00000   -0.27958
F    0.00000   0.00000   2.24134
F    0.00000   0.00000   3.69835
F    0.00000   0.00000   -2.02179
F    0.00000   0.00000   -3.63832
5
-755.9310945100
F    0.00000   0.00000   0.00000
F    0.00000   0.00000   2.00000
F    0.00000   0.00000   3.50000
F    0.00000   0.00000   -1.90000
F    0.00000   0.00000   -3.50000
5
-755.9195126300
F    0.00000   0.00000   -0.06370
F    0.00000   0.00000   2.13097
F    0.00000   0.00000   3.54739
F    0.00000   0.00000   -1.93512
F    0.00000   0.00000   -3.67954
5
-755.9199375600
F    0.00000   0.00000   -0.27361
F    0.00000   0.00000   2.19866
F    0.00000   0.00000   3.69142
F    0.00000   0.00000   -1.96000
F    0.00000   0.00000   -3.65646
5
-755.9106528900
F    0.00000   0.00000   -0.11840
F    0.00000   0.00000   2.14342
F    0.00000   0.00000   3.62953
F    0.00000   0.00000   -1.92558
F    0.00000   0.00000   -3.72897
5
-755.9305377000
F    0.00000   0.00000   0.03064
F    0.00000   0.00000   1.87541
F    0.00000   0.00000   3.47355
F    0.00000   0.00000   -1.92835
F    0.00000   0.00000   -3.45125
5
-755.9182167600
F    0.00000   0.00000   -0.23616
F    0.00000   0.00000   2.17564
F    0.00000   0.00000   3.64673
F    0.00000   0.00000   -1.89517
F    0.00000   0.00000   -3.69104
5
-755.9165577600
F    0.00000   0.00000   0.05192
F    0.00000   0.00000   1.91364
F    0.00000   0.00000   3.68302
F    0.00000   0.00000   -2.09910
F    0.00000   0.00000   -3.54947
5
-755.9112200700
F    0.00000   0.00000   0.09933
F    0.00000   0.00000   1.92755
F    0.00000   0.00000   3.72765
F    0.00000   0.00000   -2.13963
F    0.00000   0.00000   -3.61490
5
-755.9159468700
F    0.00000   0.00000   0.24138
F    0.00000   0.00000   2.10210
F    0.00000   0.00000   3.74579
F    0.00000   0.00000   -2.31472
F    0.00000   0.00000   -3.77454
5
-755.9329203500
F    0.00000   0.00000   0.00000
F    0.00000   0.00000   2.10000
F    0.00000   0.00000   3.55000
F    0.00000   0.00000   -1.90000
F    0.00000   0.00000   -3.50000
5
-755.9137514500
F    0.00000   0.00000   0.24952
F    0.00000   0.00000   2.05137
F    0.00000   0.00000   3.72438
F    0.00000   0.00000   -2.26223
F    0.00000   0.00000   -3.76304
5
-755.9160899400
F    0.00000   0.00000   -0.30087
F    0.00000   0.00000   2.30508
F    0.00000   0.00000   3.78470
F    0.00000   0.00000   -2.07296
F    0.00000   0.00000   -3.71595
5
-755.9031715700
F    0.00000   0.00000   -0.18871
F    0.00000   0.00000   2.28967
F    0.00000   0.00000   3.72201
F    0.00000   0.00000   -1.99796
F    0.00000   0.00000   -3.82501
5
-755.9312345700
F    0.00000   0.00000   0.05611
F    0.00000   0.00000   1.85924
F    0.00000   0.00000   3.51979
F    0.00000   0.00000   -2.01437
F    0.00000   0.00000   -3.42076
5
-755.9218812000
F    0.00000   0.00000   0.19397
F    0.00000   0.00000   1.84916
F    0.00000   0.00000   3.67289
F    0.00000   0.00000   -2.14513
F    0.00000   0.00000   -3.57088
5
-755.9176739400
F    0.00000   0.00000   -0.15587
F    0.00000   0.00000   2.22866
F    0.00000   0.00000   3.70042
F    0.00000   0.00000   -2.05189
F    0.00000   0.00000   -3.72132
5
-755.9228988600
F    0.00000   0.00000   0.20543
F    0.00000   0.00000   1.88353
F    0.00000   0.00000   3.59705
F    0.00000   0.00000   -2.09007
F    0.00000   0.00000   -3.59593
5
-755.9259938600
F    0.00000   0.00000   0.00000
F    0.00000   0.00000   2.50000
F    0.00000   0.00000   3.95000
F    0.00000   0.00000   -1.80000
F    0.00000   0.00000   -3.40000
5
-755.9285070500
F    0.00000   0.00000   0.01561
F    0.00000   0.00000   1.87546
F    0.00000   0.00000   3.49958
F    0.00000   0.00000   -1.93459
F    0.00000   0.00000   -3.45606
5
-755.9349293500
F    0.00000   0.00000   0.06352
F    0.00000   0.00000   1.92537
F    0.00000   0.00000   3.49865
F    0.00000   0.00000   -2.01097
F    0.00000   0.00000   -3.47657
5
-755.9110789900
F    0.00000   0.00000   -0.12738
F    0.00000   0.00000   2.19177
F    0.00000   0.00000   3.60989
F    0.00000   0.00000   -1.91784
F    0.00000   0.00000   -3.75645
5
-755.8955963800
F    0.00000   0.00000   -0.41284
F    0.00000   0.00000   2.45579
F    0.00000   0.00000   3.91939
F    0.00000   0.00000   -2.11417
F    0.00000   0.00000   -3.84818
5
-755.9305204000
F    0.00000   0.00000   0.02053
F    0.00000   0.00000   1.84874
F    0.00000   0.00000   3.48038
F    0.00000   0.00000   -1.93489
F    0.00000   0.00000   -3.41477
5
-755.9287590500
F    0.00000   0.00000   0.01291
F    0.00000   0.00000   1.88537
F    0.00000   0.00000   3.50655
F    0.00000   0.00000   -1.94320
F    0.00000   0.00000   -3.46162
5
-755.9315276200
F    0.00000   0.00000   0.05801
F    0.00000   0.00000   1.85550
F    0.00000   0.00000   3.45275
F    0.00000   0.00000   -1.92802
F    0.00000   0.00000   -3.43823
5
-755.9338254900
F    0.00000   0.00000   0.08738
F    0.00000   0.00000   1.83563
F    0.00000   0.00000   3.46663
F    0.00000   0.00000   -1.98464
F    0.00000   0.00000   -3.40499
5
-755.9211739800
F    0.00000   0.00000   -0.15959
F    0.00000   0.00000   2.26113
F    0.00000   0.00000   3.67171
F    0.00000   0.00000   -2.05381
F    0.00000   0.00000   -3.71944
5
-755.9213452300
F    0.00000   0.00000   -0.08190
F    0.00000   0.00000   2.07387
F    0.00000   0.00000   3.47789
F    0.00000   0.00000   -1.83227
F    0.00000   0.00000   -3.63759
5
-755.9270373700
F    0.00000   0.00000   -0.03214
F    0.00000   0.00000   1.91424
F    0.00000   0.00000   3.43333
F    0.00000   0.00000   -1.83044
F    0.00000   0.00000   -3.48499
5
-755.9151126500
F    0.00000   0.00000   -0.21846
F    0.00000   0.00000   2.18524
F    0.00000   0.00000   3.65052
F    0.00000   0.00000   -1.89493
F    0.00000   0.00000   -3.72236
5
-755.9248975500
F    0.00000   0.00000   0.21212
F    0.00000   0.00000   2.07359
F    0.00000   0.00000   3.68203
F    0.00000   0.00000   -2.26426
F    0.00000   0.00000   -3.70349
5
-755.9241080200
F    0.00000   0.00000   0.03769
F    0.00000   0.00000   1.86249
F    0.00000   0.00000   3.59780
F    0.00000   0.00000   -2.04207
F    0.00000   0.00000   -3.45590
5
-755.9322846600
F    0.00000   0.00000   -0.07653
F    0.00000   0.00000   1.98120
F    0.00000   0.00000   3.49373
F    0.00000   0.00000   -1.91193
F    0.00000   0.00000   -3.48648
5
-755.9171866100
F    0.00000   0.00000   0.25054
F    0.00000   0.00000   2.09811
F    0.00000   0.00000   3.75893
F    0.00000   0.00000   -2.35592
F    0.00000   0.00000   -3.75167
5
-755.9130219600
F    0.00000   0.00000   0.00000
F    0.00000   0.00000   2.50000
F    0.00000   0.00000   4.00000
F    0.00000   0.00000   -1.70000
F    0.00000   0.00000   -3.45000
5
-755.9226583400
F    0.00000   0.00000   -0.10585
F    0.00000   0.00000   2.04135
F    0.00000   0.00000   3.47713
F    0.00000   0.00000   -1.79638
F    0.00000   0.00000   -3.61626
5
-755.9320192600
F    0.00000   0.00000   -0.02101
F    0.00000   0.00000   1.94686
F    0.00000   0.00000   3.45103
F    0.00000   0.00000   -1.89339
F    0.00000   0.00000   -3.48349
5
-755.9267717600
F    0.00000   0.00000   0.10356
F    0.00000   0.00000   1.96196
F    0.00000   0.00000   3.57353
F    0.00000   0.00000   -2.05753
F    0.00000   0.00000   -3.58152
5
-755.9165471200
F    0.00000   0.00000   -0.04952
F    0.00000   0.00000   2.04999
F    0.00000   0.00000   3.51377
F    0.00000   0.00000   -1.85805
F    0.00000   0.00000   -3.65619
5
-755.9252113500
F    0.00000   0.00000   0.26314
F    0.00000   0.00000   1.99393
F    0.00000   0.00000   3.66928
F    0.00000   0.00000   -2.27662
F    0.00000   0.00000   -3.64973
5
-755.9217265800
F    0.00000   0.00000   -0.15676
F    0.00000   0.00000   2.21979
F    0.00000   0.00000   3.68698
F    0.00000   0.00000   -2.05563
F    0.00000   0.00000   -3.69438
5
-755.9305511000
F    0.00000   0.00000   -0.03271
F    0.00000   0.00000   2.01951
F    0.00000   0.00000   3.44567
F    0.00000   0.00000   -1.89182
F    0.00000   0.00000   -3.54066
5
-755.9290926900
F    0.00000   0.00000   0.00000
F    0.00000   0.00000   2.03167
F    0.00000   0.00000   3.45213
F    0.00000   0.00000   -1.82022
F    0.00000   0.00000   -3.49923
5
-755.9213537600
F    0.00000   0.00000   -0.30421
F    0.00000   0.00000   2.24129
F    0.00000   0.00000   3.68599
F    0.00000   0.00000   -1.94435
F    0.00000   0.00000   -3.67872
5
-755.9293155300
F    0.00000   0.00000   -0.09702
F    0.00000   0.00000   1.94510
F    0.00000   0.00000   3.40985
F    0.00000   0.00000   -1.77889
F    0.00000   0.00000   -3.47904
5
-755.9000614400
F    0.00000   0.00000   0.00000
F    0.00000   0.00000   2.78358
F    0.00000   0.00000   4.16653
F    0.00000   0.00000   -1.77226
F    0.00000   0.00000   -3.53537
5
-755.9257440000
F    0.00000   0.00000   -0.05768
F    0.00000   0.00000   1.98542
F    0.00000   0.00000   3.41065
F    0.00000   0.00000   -1.78913
F    0.00000   0.00000   -3.54926
5
-755.9311646400
F    0.00000   0.00000   -0.14333
F    0.00000   0.00000   2.09723
F    0.00000   0.00000   3.58298
F    0.00000   0.00000   -1.97876
F    0.00000   0.00000   -3.55812
5
-755.9114797800
F    0.00000   0.00000   -0.15034
F    0.00000   0.00000   2.22176
F    0.00000   0.00000   3.70442
F    0.00000   0.00000   -2.02477
F    0.00000   0.00000   -3.75107
5
-755.9307247700
F    0.00000   0.00000   -0.16374
F    0.00000   0.00000   2.01778
F    0.00000   0.00000   3.46479
F    0.00000   0.00000   -1.81149
F    0.00000   0.00000   -3.50735
5
-755.9299773400
F    0.00000   0.00000   0.07556
F    0.00000   0.00000   1.80983
F    0.00000   0.00000   3.51494
F    0.00000   0.00000   -1.99972
F    0.00000   0.00000   -3.40061
5
-755.9292552000
F    0.00000   0.00000   0.08832
F    0.00000   0.00000   1.77874
F    0.00000   0.00000   3.51020
F    0.00000   0.00000   -1.97769
F    0.00000   0.00000   -3.39957
5
-755.9005894100
F    0.00000   0.00000   0.00000
F    0.00000   0.00000   2.55804
F    0.00000   0.00000   3.99976
F    0.00000   0.00000   -1.84978
F    0.00000   0.00000   -3.62951
5
-755.9191751400
F    0.00000   0.00000   0.15546
F    0.00000   0.00000   1.88473
F    0.00000   0.00000   3.61250
F    0.00000   0.00000   -2.06062
F    0.00000   0.00000   -3.59206
5
-755.9284381400
F    0.00000   0.00000   0.03698
F    0.00000   0.00000   1.80652
F    0.00000   0.00000   3.47073
F    0.00000   0.00000   -1.91281
F    0.00000   0.00000   -3.40141
5
-755.9315505900
F    0.00000   0.00000   0.00000
F    0.00000   0.00000   2.10000
F    0.00000   0.00000   3.60000
F    0.00000   0.00000   -1.75000
F    0.00000   0.00000   -3.35000
5
-755.9330413800
F    0.00000   0.00000   -0.12089
F    0.00000   0.00000   1.97283
F    0.00000   0.00000   3.42588
F    0.00000   0.00000   -1.82411
F    0.00000   0.00000   -3.45372
5
-755.9043095200
F    0.00000   0.00000   -0.17028
F    0.00000   0.00000   2.25361
F    0.00000   0.00000   3.69899
F    0.00000   0.00000   -1.97387
F    0.00000   0.00000   -3.80845
5
-755.9231664100
F    0.00000   0.00000   0.00000
F    0.00000   0.00000   2.10000
F    0.00000   0.00000   3.55000
F    0.00000   0.00000   -1.90000
F    0.00000   0.00000   -3.60000
5
-755.8951512000
F    0.00000   0.00000   -0.30932
F    0.00000   0.00000   2.40618
F    0.00000   0.00000   3.83085
F    0.00000   0.00000   -2.04634
F    0.00000   0.00000   -3.88136
5
-755.9284911900
F    0.00000   0.00000   0.01256
F    0.00000   0.00000   1.88531
F    0.00000   0.00000   3.50371
F    0.00000   0.00000   -1.93771
F    0.00000   0.00000   -3.46387
5
-755.9207721200
F    0.00000   0.00000   0.11234
F    0.00000   0.00000   1.86281
F    0.00000   0.00000   3.57348
F    0.00000   0.00000   -2.00407
F    0.00000   0.00000   -3.54455
5
-755.9319673000
F    0.00000   0.00000   0.12519
F    0.00000   0.00000   1.79758
F    0.00000   0.00000   3.47306
F    0.00000   0.00000   -1.97918
F    0.00000   0.00000   -3.41665
5
-755.9131924100
F    0.00000   0.00000   0.23105
F    0.00000   0.00000   2.07185
F    0.00000   0.00000   3.78377
F    0.00000   0.00000   -2.35101
F    0.00000   0.00000   -3.73566
5
-755.9292967400
F    0.00000   0.00000   0.00000
F    0.00000   0.00000   2.30000
F    0.00000   0.00000   3.75000
F    0.00000   0.00000   -1.90000
F    0.00000   0.00000   -3.50000
5
-755.9172062400
F    0.00000   0.00000   0.00000
F    0.00000   0.00000   2.50000
F    0.00000   0.00000   4.00000
F    0.00000   0.00000   -1.70000
F    0.00000   0.00000   -3.40000
5
-755.9286521700
F    0.00000   0.00000   -0.11306
F    0.00000   0.00000   2.08060
F    0.00000   0.00000   3.58842
F    0.00000   0.00000   -1.98047
F    0.00000   0.00000   -3.57549
5
-755.9095107100
F    0.00000   0.00000   -0.26546
F    0.00000   0.00000   2.34122
F    0.00000   0.00000   3.81508
F    0.00000   0.00000   -2.11084
F    0.00000   0.00000   -3.78000
5
-755.8879507300
F    0.00000   0.00000   0.31343
F    0.00000   0.00000   2.12819
F    0.00000   0.00000   3.91418
F    0.00000   0.00000   -2.46371
F    0.00000   0.00000   -3.89208
5
-755.9126474800
F    0.00000   0.00000   -0.16547
F    0.00000   0.00000   2.26959
F    0.00000   0.00000   3.65693
F    0.00000   0.00000   -1.99213
F    0.00000   0.00000   -3.76892
5
-755.9149362900
F    0.00000   0.00000   0.16439
F    0.00000   0.00000   1.95927
F    0.00000   0.00000   3.67863
F    0.00000   0.00000   -2.13768
F    0.00000   0.00000   -3.66461
5
-755.9285415400
F    0.00000   0.00000   -0.09701
F    0.00000   0.00000   1.96671
F    0.00000   0.00000   3.50154
F    0.00000   0.00000   -1.88070
F    0.00000   0.00000   -3.49053
5
-755.9286686700
F    0.00000   0.00000   0.02570
F    0.00000   0.00000   1.82776
F    0.00000   0.00000   3.47280
F    0.00000   0.00000   -1.91243
F    0.00000   0.00000   -3.41382
5
-755.9300533000
F    0.00000   0.00000   0.12895
F    0.00000   0.00000   1.99981
F    0.00000   0.00000   3.58544
F    0.00000   0.00000   -2.11427
F    0.00000   0.00000   -3.59993
5
-755.9288295400
F    0.00000   0.00000   -0.10713
F    0.00000   0.00000   2.13575
F    0.00000   0.00000   3.51766
F    0.00000   0.00000   -1.94011
F    0.00000   0.00000   -3.60617
5
-755.9107120500
F    0.00000   0.00000   -0.14725
F    0.00000   0.00000   2.14463
F    0.00000   0.00000   3.63710
F    0.00000   0.00000   -1.90783
F    0.00000   0.00000   -3.72666
5
-755.9250007600
F    0.00000   0.00000   0.24241
F    0.00000   0.00000   2.06190
F    0.00000   0.00000   3.68787
F    0.00000   0.00000   -2.29887
F    0.00000   0.00000   -3.69331
5
-755.9058061600
F    0.00000   0.00000   0.00000
F    0.00000   0.00000   2.50000
F    0.00000   0.00000   4.00000
F    0.00000   0.00000   -1.80000
F    0.00000   0.00000   -3.55000
5
-755.9127617600
F    0.00000   0.00000   -0.10958
F    0.00000   0.00000   2.21472
F    0.00000   0.00000   3.63746
F    0.00000   0.00000   -1.98858
F    0.00000   0.00000   -3.75401
5
-755.9123683000
F    0.00000   0.00000   -0.10928
F    0.00000   0.00000   2.12639
F    0.00000   0.00000   3.62984
F    0.00000   0.00000   -1.93989
F    0.00000   0.00000   -3.70706
5
-755.9345495700
F    0.00000   0.00000   -0.11533
F    0.00000   0.00000   2.07574
F    0.00000   0.00000   3.47713
F    0.00000   0.00000   -1.91541
F    0.00000   0.00000   -3.52213
5
-755.9324138200
F    0.00000   0.00000   0.02651
F    0.00000   0.00000   1.93614
F    0.00000   0.00000   3.53202
F    0.00000   0.00000   -2.00992
F    0.00000   0.00000   -3.48475
5
-755.9220411400
F    0.00000   0.00000   0.07727
F    0.00000   0.00000   1.79422
F    0.00000   0.00000   3.60675
F    0.00000   0.00000   -2.02164
F    0.00000   0.00000   -3.45660
5
-755.9291175500
F    0.00000   0.00000   0.09471
F    0.00000   0.00000   1.77250
F    0.00000   0.00000   3.50493
F    0.00000   0.00000   -1.96869
F    0.00000   0.00000   -3.40346
5
-755.9292632800
F    0.00000   0.00000   -0.13005
F    0.00000   0.00000   2.05026
F    0.00000   0.00000   3.56567
F    0.00000   0.00000   -1.94682
F    0.00000   0.00000   -3.53906
5
-755.9276998400
F    0.00000   0.00000   0.00000
F    0.00000   0.00000   2.30000
F    0.00000   0.00000   3.80000
F    0.00000   0.00000   -1.80000
F    0.00000   0.00000   -3.40000
5
-755.9157799300
F    0.00000   0.00000   0.00000
F    0.00000   0.00000   2.30000
F    0.00000   0.00000   3.80000
F    0.00000   0.00000   -1.70000
F    0.00000   0.00000   -3.50000
5
-755.9189805000
F    0.00000   0.00000   -0.09181
F    0.00000   0.00000   2.09125
F    0.00000   0.00000   3.50260
F    0.00000   0.00000   -1.83628
F    0.00000   0.00000   -3.66576
5
-755.9344923100
F    0.00000   0.00000   -0.05470
F    0.00000   0.00000   1.96900
F    0.00000   0.00000   3.45131
F    0.00000   0.00000   -1.89701
F    0.00000   0.00000   -3.46859
5
-755.9336533700
F    0.00000   0.00000   0.00000
F    0.00000   0.00000   2.30000
F    0.00000   0.00000   3.70000
F    0.00000   0.00000   -1.80000
F    0.00000   0.00000   -3.40000
5
-755.9088228600
F    0.00000   0.00000   -0.35295
F    0.00000   0.00000   2.39691
F    0.00000   0.00000   3.79186
F    0.00000   0.00000   -2.02779
F    0.00000   0.00000   -3.80803
5
-755.9146109700
F    0.00000   0.00000   -0.18385
F    0.00000   0.00000   2.20928
F    0.00000   0.00000   3.71612
F    0.00000   0.00000   -2.02777
F    0.00000   0.00000   -3.71377
5
-755.9199696800
F    0.00000   0.00000   -0.13911
F    0.00000   0.00000   2.21264
F    0.00000   0.00000   3.58856
F    0.00000   0.00000   -1.96047
F    0.00000   0.00000   -3.70162
5
-755.9313370400
F    0.00000   0.00000   0.17137
F    0.00000   0.00000   1.81798
F    0.00000   0.00000   3.50943
F    0.00000   0.00000   -2.03179
F    0.00000   0.00000   -3.46700
5
-755.9246981900
F    0.00000   0.00000   0.00000
F    0.00000   0.00000   2.00000
F    0.00000   0.00000   3.45000
F    0.00000   0.00000   -1.75000
F    0.00000   0.00000   -3.50000
5
-755.9329613200
F    0.00000   0.00000   0.09150
F    0.00000   0.00000   1.86637
F    0.00000   0.00000   3.45233
F    0.00000   0.00000   -1.95817
F    0.00000   0.00000   -3.45204
5
-755.9135126500
F    0.00000   0.00000   -0.12621
F    0.00000   0.00000   2.23159
F    0.00000   0.00000   3.68003
F    0.00000   0.00000   -2.03125
F    0.00000   0.00000   -3.75416
5
-755.9260669400
F    0.00000   0.00000   0.03206
F    0.00000   0.00000   1.83324
F    0.00000   0.00000   3.48993
F    0.00000   0.00000   -1.91252
F    0.00000   0.00000   -3.44270
5
-755.9259695200
F    0.00000   0.00000   -0.15840
F    0.00000   0.00000   2.00808
F    0.00000   0.00000   3.51618
F    0.00000   0.00000   -1.83528
F    0.00000   0.00000   -3.53058
5
-755.9242889300
F    0.00000   0.00000   0.01035
F    0.00000   0.00000   1.89409
F    0.00000   0.00000   3.58011
F    0.00000   0.00000   -2.00024
F    0.00000   0.00000   -3.48431
5
-755.9071105100
F    0.00000   0.00000   0.36793
F    0.00000   0.00000   2.06355
F    0.00000   0.00000   3.77563
F    0.00000   0.00000   -2.36483
F    0.00000   0.00000   -3.84226
5
-755.9083991800
F    0.00000   0.00000   0.00000
F    0.00000   0.00000   2.33054
F    0.00000   0.00000   3.80048
F    0.00000   0.00000   -1.85619
F    0.00000   0.00000   -3.63985
5
-755.9342520200
F    0.00000   0.00000   -0.17822
F    0.00000   0.00000   2.10146
F    0.00000   0.00000   3.52637
F    0.00000   0.00000   -1.92959
F    0.00000   0.00000   -3.52001
5
-755.9250386200
F    0.00000   0.00000   -0.31389
F    0.00000   0.00000   2.25925
F    0.00000   0.00000   3.68303
F    0.00000   0.00000   -1.98236
F    0.00000   0.00000   -3.64603
5
-755.9284684400
F    0.00000   0.00000   0.00951
F    0.00000   0.00000   1.89515
F    0.00000   0.00000   3.50783
F    0.00000   0.00000   -1.94082
F    0.00000   0.00000   -3.47167
5
-755.9246658100
F    0.00000   0.00000   0.00000
F    0.00000   0.00000   2.03362
F    0.00000   0.00000   3.45677
F    0.00000   0.00000   -1.77126
F    0.00000   0.00000   -3.52385
5
-755.8912410500
F    0.00000   0.00000   -0.38256
F    0.00000   0.00000   2.44326
F    0.00000   0.00000   3.91610
F    0.00000   0.00000   -2.10438
F    0.00000   0.00000   -3.87242
5
-755.9219253000
F    0.00000   0.00000   0.00000
F    0.00000   0.00000   2.00000
F    0.00000   0.00000   3.50000
F    0.00000   0.00000   -1.75000
F    0.00000   0.00000   -3.50000
5
-755.9233761700
F    0.00000   0.00000   -0.32221
F    0.00000   0.00000   2.32359
F    0.00000   0.00000   3.73162
F    0.00000   0.00000   -2.05146
F    0.00000   0.00000   -3.68154
5
-755.9254894000
F    0.00000   0.00000   0.03064
F    0.00000   0.00000   1.84398
F    0.00000   0.00000   3.56849
F    0.00000   0.00000   -2.01271
F    0.00000   0.00000   -3.43041
5
-755.9149683100
F    0.00000   0.00000   0.17298
F    0.00000   0.00000   1.96776
F    0.00000   0.00000   3.74913
F    0.00000   0.00000   -2.25652
F    0.00000   0.00000   -3.63335
5
-755.9093019400
F    0.00000   0.00000   0.15250
F    0.00000   0.00000   2.04381
F    0.00000   0.00000   3.78828
F    0.00000   0.00000   -2.27154
F    0.00000   0.00000   -3.71304
5
-755.9115167600
F    0.00000   0.00000   0.30779
F    0.00000   0.00000   2.02664
F    0.00000   0.00000   3.79215
F    0.00000   0.00000   -2.37632
F    0.00000   0.00000   -3.75026
5
-755.9341166700
F    0.00000   0.00000   0.09295
F    0.00000   0.00000   1.92328
F    0.00000   0.00000   3.48784
F    0.00000   0.00000   -2.00813
F    0.00000   0.00000   -3.49594
5
-755.9303084700
F    0.00000   0.00000   0.00000
F    0.00000   0.00000   2.20000
F    0.00000   0.00000   3.70000
F    0.00000   0.00000   -1.75000
F    0.00000   0.00000   -3.35000
5
-755.9079298300
F    0.00000   0.00000   -0.18641
F    0.00000   0.00000   2.20726
F    0.00000   0.00000   3.67569
F    0.00000   0.00000   -1.92461
F    0.00000   0.00000   -3.77193
5
-755.8873716100
F    0.00000   0.00000   -0.37942
F    0.00000   0.00000   2.51002
F    0.00000   0.00000   3.96383
F    0.00000   0.00000   -2.19781
F    0.00000   0.00000   -3.89662
5
-755.9210810400
F    0.00000   0.00000   -0.03742
F    0.00000   0.00000   2.00789
F    0.00000   0.00000   3.53094
F    0.00000   0.00000   -1.90385
F    0.00000   0.00000   -3.59756
5
-755.9317494200
F    0.00000   0.00000   -0.07484
F    0.00000   0.00000   1.92950
F    0.00000   0.00000   3.43306
F    0.00000   0.00000   -1.84416
F    0.00000   0.00000   -3.44357
5
-755.9230088400
F    0.00000   0.00000   -0.08927
F    0.00000   0.00000   1.98418
F    0.00000   0.00000   3.53674
F    0.00000   0.00000   -1.88524
F    0.00000   0.00000   -3.54641
5
-755.9246754700
F    0.00000   0.00000   -0.03964
F    0.00000   0.00000   1.98395
F    0.00000   0.00000   3.41286
F    0.00000   0.00000   -1.80104
F    0.00000   0.00000   -3.55613
5
-755.9281954000
F    0.00000   0.00000   0.14583
F    0.00000   0.00000   1.94909
F    0.00000   0.00000   3.62026
F    0.00000   0.00000   -2.17203
F    0.00000   0.00000   -3.54315
5
-755.9267930100
F    0.00000   0.00000   -0.10887
F    0.00000   0.00000   2.02420
F    0.00000   0.00000   3.56153
F    0.00000   0.00000   -1.93329
F    0.00000   0.00000   -3.54356
5
-755.9222372900
F    0.00000   0.00000   0.12137
F    0.00000   0.00000   1.84171
F    0.00000   0.00000   3.55186
F    0.00000   0.00000   -1.98985
F    0.00000   0.00000   -3.52508
5
-755.9208816600
F    0.00000   0.00000   -0.11801
F    0.00000   0.00000   2.21196
F    0.00000   0.00000   3.65524
F    0.00000   0.00000   -2.04153
F    0.00000   0.00000   -3.70765
5
-755.9214968300
F    0.00000   0.00000   -0.02594
F    0.00000   0.00000   1.98789
F    0.00000   0.00000   3.44378
F    0.00000   0.00000   -1.82109
F    0.00000   0.00000   -3.58464
5
-755.9288579400
F    0.00000   0.00000   0.00547
F    0.00000   0.00000   1.89563
F    0.00000   0.00000   3.50670
F    0.00000   0.00000   -1.94088
F    0.00000   0.00000   -3.46691
5
-755.9047285400
F    0.00000   0.00000   0.23538
F    0.00000   0.00000   2.06370
F    0.00000   0.00000   3.79543
F    0.00000   0.00000   -2.30104
F    0.00000   0.00000   -3.79346
5
-755.9203728500
F    0.00000   0.00000   -0.06686
F    0.00000   0.00000   2.13804
F    0.00000   0.00000   3.54288
F    0.00000   0.00000   -1.93847
F    0.00000   0.00000   -3.67558
5
-755.9303718500
F    0.00000   0.00000   -0.01200
F    0.00000   0.00000   1.93391
F    0.00000   0.00000   3.46944
F    0.00000   0.00000   -1.90991
F    0.00000   0.00000   -3.49344
5
-755.9303718500
F    0.00000   0.00000   0.01200
F    0.00000   0.00000   1.90991
F    0.00000   0.00000   3.49344
F    0.00000   0.00000   -1.93391
F    0.00000   0.00000   -3.46944
5
-755.9284015100
F    0.00000   0.00000   0.04003
F    0.00000   0.00000   1.79668
F    0.00000   0.00000   3.46660
F    0.00000   0.00000   -1.90970
F    0.00000   0.00000   -3.39360
5
-755.8922301100
F    0.00000   0.00000   0.29728
F    0.00000   0.00000   2.05749
F    0.00000   0.00000   3.88764
F    0.00000   0.00000   -2.39776
F    0.00000   0.00000   -3.84465
5
-755.9214891400
F    0.00000   0.00000   0.03262
F    0.00000   0.00000   1.80885
F    0.00000   0.00000   3.58216
F    0.00000   0.00000   -1.98418
F    0.00000   0.00000   -3.43946
5
-755.9316396000
F    0.00000   0.00000   0.00000
F    0.00000   0.00000   2.40000
F    0.00000   0.00000   3.80000
F    0.00000   0.00000   -1.80000
F    0.00000   0.00000   -3.40000
5
-755.9232499400
F    0.00000   0.00000   0.05171
F    0.00000   0.00000   1.78545
F    0.00000   0.00000   3.53577
F    0.00000   0.00000   -1.94273
F    0.00000   0.00000   -3.43020
5
-755.9267636100
F    0.00000   0.00000   0.01270
F    0.00000   0.00000   1.83477
F    0.00000   0.00000   3.49904
F    0.00000   0.00000   -1.92186
F    0.00000   0.00000   -3.42466
5
-755.9239563000
F    0.00000   0.00000   0.00000
F    0.00000   0.00000   2.10000
F    0.00000   0.00000   3.50000
F    0.00000   0.00000   -1.80000
F    0.00000   0.00000   -3.55000
5
-755.8877148500
F    0.00000   0.00000   0.37009
F    0.00000   0.00000   2.11266
F    0.00000   0.00000   3.91933
F    0.00000   0.00000   -2.50098
F    0.00000   0.00000   -3.90110
5
-755.9154731700
F    0.00000   0.00000   0.09953
F    0.00000   0.00000   1.89629
F    0.00000   0.00000   3.71361
F    0.00000   0.00000   -2.15496
F    0.00000   0.00000   -3.55447
5
-755.9182146600
F    0.00000   0.00000   -0.18461
F    0.00000   0.00000   2.13433
F    0.00000   0.00000   3.66560
F    0.00000   0.00000   -1.96836
F    0.00000   0.00000   -3.64696
5
-755.9228759700
F    0.00000   0.00000   0.07137
F    0.00000   0.00000   1.84832
F    0.00000   0.00000   3.52770
F    0.00000   0.00000   -1.94896
F    0.00000   0.00000   -3.49842
5
-755.8951200600
F    0.00000   0.00000   0.28975
F    0.00000   0.00000   2.14421
F    0.00000   0.00000   3.88562
F    0.00000   0.00000   -2.45068
F    0.00000   0.00000   -3.86890
5
-755.9142203800
F    0.00000   0.00000   -0.28086
F    0.00000   0.00000   2.26254
F    0.00000   0.00000   3.70410
F    0.00000   0.00000   -1.93329
F    0.00000   0.00000   -3.75248
5
-755.9308028900
F    0.00000   0.00000   -0.01334
F    0.00000   0.00000   1.92930
F    0.00000   0.00000   3.46869
F    0.00000   0.00000   -1.90483
F    0.00000   0.00000   -3.47983
5
-755.9333055300
F    0.00000   0.00000   0.11239
F    0.00000   0.00000   1.98986
F    0.00000   0.00000   3.55946
F    0.00000   0.00000   -2.09860
F    0.00000   0.00000   -3.56311
5
-755.9306179700
F    0.00000   0.00000   0.15769
F    0.00000   0.00000   2.02454
F    0.00000   0.00000   3.60505
F    0.00000   0.00000   -2.16451
F    0.00000   0.00000   -3.62276
5
-755.8977475900
F    0.00000   0.00000   0.24104
F    0.00000   0.00000   2.03659
F    0.00000   0.00000   3.84761
F    0.00000   0.00000   -2.32848
F    0.00000   0.00000   -3.79676
5
-755.9206018600
F    0.00000   0.00000   0.01908
F    0.00000   0.00000   1.89279
F    0.00000   0.00000   3.62334
F    0.00000   0.00000   -2.03385
F    0.00000   0.00000   -3.50135
5
-755.9276087800
F    0.00000   0.00000   -0.21816
F    0.00000   0.00000   2.11623
F    0.00000   0.00000   3.54514
F    0.00000   0.00000   -1.84431
F    0.00000   0.00000   -3.59889
5
-755.9208737700
F    0.00000   0.00000   0.17373
F    0.00000   0.00000   1.86861
F    0.00000   0.00000   3.68727
F    0.00000   0.00000   -2.17165
F    0.00000   0.00000   -3.55797
5
-755.9135172600
F    0.00000   0.00000   0.12186
F    0.00000   0.00000   1.91805
F    0.00000   0.00000   3.74011
F    0.00000   0.00000   -2.19157
F    0.00000   0.00000   -3.58845
5
-755.9169518400
F    0.00000   0.00000   0.00000
F    0.00000   0.00000   2.10000
F    0.00000   0.00000   3.60000
F    0.00000   0.00000   -1.75000
F    0.00000   0.00000   -3.55000
5
-755.9284380200
F    0.00000   0.00000   0.00645
F    0.00000   0.00000   1.90500
F    0.00000   0.00000   3.51195
F    0.00000   0.00000   -1.94393
F    0.00000   0.00000   -3.47948
5
-755.9295258600
F    0.00000   0.00000   0.01200
F    0.00000   0.00000   1.90991
F    0.00000   0.00000   3.49344
F    0.00000   0.00000   -1.93391
F    0.00000   0.00000   -3.48144
5
-755.9295258600
F    0.00000   0.00000   -0.01200
F    0.00000   0.00000   1.93391
F    0.00000   0.00000   3.48144
F    0.00000   0.00000   -1.90991
F    0.00000   0.00000   -3.49344
5
-755.9267381000
F    0.00000   0.00000   0.03225
F    0.00000   0.00000   1.85587
F    0.00000   0.00000   3.48403
F    0.00000   0.00000   -1.91222
F    0.00000   0.00000   -3.45993
5
-755.9312592100
F    0.00000   0.00000   0.01200
F    0.00000   0.00000   1.90991
F    0.00000   0.00000   3.48144
F    0.00000   0.00000   -1.93391
F    0.00000   0.00000   -3.46944
5
-755.9312592100
F    0.00000   0.00000   -0.01200
F    0.00000   0.00000   1.93391
F    0.00000   0.00000   3.46944
F    0.00000   0.00000   -1.90991
F    0.00000   0.00000   -3.48144
5
-755.9279867900
F    0.00000   0.00000   0.00000
F    0.00000   0.00000   2.20000
F    0.00000   0.00000   3.70000
F    0.00000   0.00000   -1.90000
F    0.00000   0.00000   -3.50000
5
-755.9263230600
F    0.00000   0.00000   0.24824
F    0.00000   0.00000   2.02662
F    0.00000   0.00000   3.62529
F    0.00000   0.00000   -2.21634
F    0.00000   0.00000   -3.68381
5
-755.9136473100
F    0.00000   0.00000   0.00000
F    0.00000   0.00000   2.57667
F    0.00000   0.00000   4.06374
F    0.00000   0.00000   -1.81875
F    0.00000   0.00000   -3.46712
5
-755.9242667100
F    0.00000   0.00000   -0.18284
F    0.00000   0.00000   2.15982
F    0.00000   0.00000   3.66422
F    0.00000   0.00000   -2.01384
F    0.00000   0.00000   -3.62735
5
-755.9119676300
F    0.00000   0.00000   0.00000
F    0.00000   0.00000   2.20000
F    0.00000   0.00000   3.70000
F    0.00000   0.00000   -1.80000
F    0.00000   0.00000   -3.60000
5
-755.9311873700
F    0.00000   0.00000   0.00000
F    0.00000   0.00000   2.10000
F    0.00000   0.00000   3.50000
F    0.00000   0.00000   -1.70000
F    0.00000   0.00000   -3.40000
5
-755.9304218400
F    0.00000   0.00000   0.01200
F    0.00000   0.00000   1.90991
F    0.00000   0.00000   3.48144
F    0.00000   0.00000   -1.93391
F    0.00000   0.00000   -3.48144
5
-755.9304218400
F    0.00000   0.00000   -0.01200
F    0.00000   0.00000   1.93391
F    0.00000   0.00000   3.48144
F    0.00000   0.00000   -1.90991
F    0.00000   0.00000   -3.48144
5
-755.9068466500
F    0.00000   0.00000   0.19104
F    0.00000   0.00000   1.98738
F    0.00000   0.00000   3.80983
F    0.00000   0.00000   -2.29632
F    0.00000   0.00000   -3.69193
5
-755.9233006100
F    0.00000   0.00000   -0.29115
F    0.00000   0.00000   2.24317
F    0.00000   0.00000   3.71258
F    0.00000   0.00000   -2.02027
F    0.00000   0.00000   -3.64433
5
-755.9279300900
F    0.00000   0.00000   0.00239
F    0.00000   0.00000   1.90483
F    0.00000   0.00000   3.53447
F    0.00000   0.00000   -1.96584
F    0.00000   0.00000   -3.47584
5
-755.9272158000
F    0.00000   0.00000   -0.06461
F    0.00000   0.00000   2.12063
F    0.00000   0.00000   3.57758
F    0.00000   0.00000   -2.00061
F    0.00000   0.00000   -3.63300
5
-755.9323495700
F    0.00000   0.00000   0.13072
F    0.00000   0.00000   2.00876
F    0.00000   0.00000   3.58328
F    0.00000   0.00000   -2.13299
F    0.00000   0.00000   -3.58977
5
-755.9215376600
F    0.00000   0.00000   -0.34234
F    0.00000   0.00000   2.32427
F    0.00000   0.00000   3.72564
F    0.00000   0.00000   -2.01213
F    0.00000   0.00000   -3.69543
5
-755.9295812700
F    0.00000   0.00000   -0.01200
F    0.00000   0.00000   1.92191
F    0.00000   0.00000   3.46944
F    0.00000   0.00000   -1.90991
F    0.00000   0.00000   -3.49344
5
-755.9295812700
F    0.00000   0.00000   0.01200
F    0.00000   0.00000   1.90991
F    0.00000   0.00000   3.49344
F    0.00000   0.00000   -1.92191
F    0.00000   0.00000   -3.46944
5
-755.9133962700
F    0.00000   0.00000   -0.10461
F    0.00000   0.00000   2.07706
F    0.00000   0.00000   3.57954
F    0.00000   0.00000   -1.87159
F    0.00000   0.00000   -3.68040
5
-755.9177378800
F    0.00000   0.00000   -0.10157
F    0.00000   0.00000   2.18578
F    0.00000   0.00000   3.65071
F    0.00000   0.00000   -2.02119
F    0.00000   0.00000   -3.71373
5
-755.9204402200
F    0.00000   0.00000   0.14054
F    0.00000   0.00000   1.81378
F    0.00000   0.00000   3.64779
F    0.00000   0.00000   -2.07268
F    0.00000   0.00000   -3.52942
5
-755.9030625700
F    0.00000   0.00000   -0.17806
F    0.00000   0.00000   2.26517
F    0.00000   0.00000   3.70443
F    0.00000   0.00000   -1.97228
F    0.00000   0.00000   -3.81927
5
-755.9311674500
F    0.00000   0.00000   0.01200
F    0.00000   0.00000   1.92191
F    0.00000   0.00000   3.49344
F    0.00000   0.00000   -1.93391
F    0.00000   0.00000   -3.46944
5
-755.9311674500
F    0.00000   0.00000   -0.01200
F    0.00000   0.00000   1.93391
F    0.00000   0.00000   3.46944
F    0.00000   0.00000   -1.92191
F    0.00000   0.00000   -3.49344
5
-755.9200497400
F    0.00000   0.00000   0.00000
F    0.00000   0.00000   2.00000
F    0.00000   0.00000   3.50000
F    0.00000   0.00000   -1.80000
F    0.00000   0.00000   -3.55000
5
-755.9284092100
F    0.00000   0.00000   -0.26806
F    0.00000   0.00000   2.24110
F    0.00000   0.00000   3.62714
F    0.00000   0.00000   -1.97608
F    0.00000   0.00000   -3.62410
5
-755.9142757700
F    0.00000   0.00000   -0.11151
F    0.00000   0.00000   2.21487
F    0.00000   0.00000   3.66463
F    0.00000   0.00000   -2.02291
F    0.00000   0.00000   -3.74507
5
-755.9303313800
F    0.00000   0.00000   0.01200
F    0.00000   0.00000   1.92191
F    0.00000   0.00000   3.49344
F    0.00000   0.00000   -1.93391
F    0.00000   0.00000   -3.48144
5
-755.9303313800
F    0.00000   0.00000   -0.01200
F    0.00000   0.00000   1.93391
F    0.00000   0.00000   3.48144
F    0.00000   0.00000   -1.92191
F    0.00000   0.00000   -3.49344
5
-755.9010336000
F    0.00000   0.00000   -0.20328
F    0.00000   0.00000   2.29067
F    0.00000   0.00000   3.76329
F    0.00000   0.00000   -2.02636
F    0.00000   0.00000   -3.82432
5
-755.9304778000
F    0.00000   0.00000   0.01200
F    0.00000   0.00000   1.90991
F    0.00000   0.00000   3.48144
F    0.00000   0.00000   -1.92191
F    0.00000   0.00000   -3.46944
5
-755.9304778000
F    0.00000   0.00000   -0.01200
F    0.00000   0.00000   1.92191
F    0.00000   0.00000   3.46944
F    0.00000   0.00000   -1.90991
F    0.00000   0.00000   -3.48144
5
-755.9272072900
F    0.00000   0.00000   -0.02847
F    0.00000   0.00000   1.99936
F    0.00000   0.00000   3.41678
F    0.00000   0.00000   -1.84203
F    0.00000   0.00000   -3.54564
5
-755.9183401900
F    0.00000   0.00000   -0.10592
F    0.00000   0.00000   2.01314
F    0.00000   0.00000   3.53391
F    0.00000   0.00000   -1.83424
F    0.00000   0.00000   -3.60688
5
-755.9132735300
F    0.00000   0.00000   0.00000
F    0.00000   0.00000   2.63993
F    0.00000   0.00000   4.12418
F    0.00000   0.00000   -1.77368
F    0.00000   0.00000   -3.41984
5
-755.9340061800
F    0.00000   0.00000   0.09760
F    0.00000   0.00000   1.97287
F    0.00000   0.00000   3.53625
F    0.00000   0.00000   -2.06687
F    0.00000   0.00000   -3.53985
5
-755.9142468100
F    0.00000   0.00000   0.29739
F    0.00000   0.00000   2.09839
F    0.00000   0.00000   3.73513
F    0.00000   0.00000   -2.32592
F    0.00000   0.00000   -3.80499
5
-755.9135477400
F    0.00000   0.00000   0.06397
F    0.00000   0.00000   1.93095
F    0.00000   0.00000   3.71658
F    0.00000   0.00000   -2.13320
F    0.00000   0.00000   -3.57829
5
-755.9234350800
F    0.00000   0.00000   -0.03000
F    0.00000   0.00000   2.06327
F    0.00000   0.00000   3.48327
F    0.00000   0.00000   -1.89831
F    0.00000   0.00000   -3.61823
5
-755.9356527200
F    0.00000   0.00000   0.10327
F    0.00000   0.00000   1.88950
F    0.00000   0.00000   3.46759
F    0.00000   0.00000   -2.00914
F    0.00000   0.00000   -3.45123
5
-755.9191621500
F    0.00000   0.00000   -0.16627
F    0.00000   0.00000   2.22817
F    0.00000   0.00000   3.70748
F    0.00000   0.00000   -2.06144
F    0.00000   0.00000   -3.70794
5
-755.9303956400
F    0.00000   0.00000   0.00000
F    0.00000   0.00000   1.90991
F    0.00000   0.00000   3.48144
F    0.00000   0.00000   -1.93391
F    0.00000   0.00000   -3.48144
5
-755.9303956400
F    0.00000   0.00000   -0.01200
F    0.00000   0.00000   1.92191
F    0.00000   0.00000   3.46944
F    0.00000   0.00000   -1.92191
F    0.00000   0.00000   -3.49344
5
-755.9158617700
F    0.00000   0.00000   0.18842
F    0.00000   0.00000   1.88268
F    0.00000   0.00000   3.67623
F    0.00000   0.00000   -2.12122
F    0.00000   0.00000   -3.62611
5
-755.9278163200
F    0.00000   0.00000   0.00000
F    0.00000   0.00000   2.10927
F    0.00000   0.00000   3.51136
F    0.00000   0.00000   -1.69308
F    0.00000   0.00000   -3.45409
5
-755.9072436700
F    0.00000   0.00000   0.27115
F    0.00000   0.00000   1.95598
F    0.00000   0.00000   3.80236
F    0.00000   0.00000   -2.29258
F    0.00000   0.00000   -3.73690
5
-755.9030794800
F    0.00000   0.00000   0.18234
F    0.00000   0.00000   1.99554
F    0.00000   0.00000   3.82831
F    0.00000   0.00000   -2.29402
F    0.00000   0.00000   -3.71217
5
-755.9072169700
F    0.00000   0.00000   0.15754
F    0.00000   0.00000   1.97727
F    0.00000   0.00000   3.76190
F    0.00000   0.00000   -2.20009
F    0.00000   0.00000   -3.69663
5
-755.9242944700
F    0.00000   0.00000   -0.29926
F    0.00000   0.00000   2.26308
F    0.00000   0.00000   3.65638
F    0.00000   0.00000   -1.95069
F    0.00000   0.00000   -3.66951
5
-755.9120749400
F    0.00000   0.00000   -0.28290
F    0.00000   0.00000   2.24429
F    0.00000   0.00000   3.75077
F    0.00000   0.00000   -1.98977
F    0.00000   0.00000   -3.72239
5
-755.9311953800
F    0.00000   0.00000   -0.01200
F    0.00000   0.00000   1.93391
F    0.00000   0.00000   3.48144
F    0.00000   0.00000   -1.92191
F    0.00000   0.00000   -3.48144
5
-755.8863640300
F    0.00000   0.00000   0.46043
F    0.00000   0.00000   2.22695
F    0.00000   0.00000   3.88799
F    0.00000   0.00000   -2.57143
F    0.00000   0.00000   -4.00395
5
-755.9295977600
F    0.00000   0.00000   0.01200
F    0.00000   0.00000   1.90991
F    0.00000   0.00000   3.48144
F    0.00000   0.00000   -1.92191
F    0.00000   0.00000   -3.48144
5
-755.9295977600
F    0.00000   0.00000   -0.01200
F    0.00000   0.00000   1.92191
F    0.00000   0.00000   3.48144
F    0.00000   0.00000   -1.90991
F    0.00000   0.00000   -3.48144
5
-755.9286903200
F    0.00000   0.00000   -0.22592
F    0.00000   0.00000   2.11319
F    0.00000   0.00000   3.59165
F    0.00000   0.00000   -1.92795
F    0.00000   0.00000   -3.55096
5
-755.9272721900
F    0.00000   0.00000   0.00000
F    0.00000   0.00000   2.23318
F    0.00000   0.00000   3.60306
F    0.00000   0.00000   -1.73093
F    0.00000   0.00000   -3.46713
5
-755.9320833500
F    0.00000   0.00000   0.06707
F    0.00000   0.00000   1.85964
F    0.00000   0.00000   3.44349
F    0.00000   0.00000   -1.92925
F    0.00000   0.00000   -3.44095
5
-755.9304039900
F    0.00000   0.00000   0.00000
F    0.00000   0.00000   1.92191
F    0.00000   0.00000   3.48144
F    0.00000   0.00000   -1.92191
F    0.00000   0.00000   -3.48144
5
-755.9304084000
F    0.00000   0.00000   0.00000
F    0.00000   0.00000   1.92556
F    0.00000   0.00000   3.48474
F    0.00000   0.00000   -1.92556
F    0.00000   0.00000   -3.48474
5
-755.9295168600
F    0.00000   0.00000   -0.01200
F    0.00000   0.00000   1.92191
F    0.00000   0.00000   3.48144
F    0.00000   0.00000   -1.92191
F    0.00000   0.00000   -3.49344
5
-755.9295168600
F    0.00000   0.00000   0.00000
F    0.00000   0.00000   1.90991
F    0.00000   0.00000   3.48144
F    0.00000   0.00000   -1.93391
F    0.00000   0.00000   -3.49344
5
-755.9303949500
F    0.00000   0.00000   0.00000
F    0.00000   0.00000   1.91826
F    0.00000   0.00000   3.47814
F    0.00000   0.00000   -1.91826
F    0.00000   0.00000   -3.47814
5
-755.9312601400
F    0.00000   0.00000   -0.01200
F    0.00000   0.00000   1.92191
F    0.00000   0.00000   3.46944
F    0.00000   0.00000   -1.92191
F    0.00000   0.00000   -3.48144
5
-755.9312601400
F    0.00000   0.00000   0.00000
F    0.00000   0.00000   1.90991
F    0.00000   0.00000   3.46944
F    0.00000   0.00000   -1.93391
F    0.00000   0.00000   -3.48144
5
-755.9302914300
F    0.00000   0.00000   0.00000
F    0.00000   0.00000   1.92191
F    0.00000   0.00000   3.49344
F    0.00000   0.00000   -1.93391
F    0.00000   0.00000   -3.48144
5
-755.9302914300
F    0.00000   0.00000   0.00000
F    0.00000   0.00000   1.93391
F    0.00000   0.00000   3.48144
F    0.00000   0.00000   -1.92191
F    0.00000   0.00000   -3.49344
5
-755.9304376700
F    0.00000   0.00000   0.00000
F    0.00000   0.00000   1.92191
F    0.00000   0.00000   3.46944
F    0.00000   0.00000   -1.90991
F    0.00000   0.00000   -3.48144
5
-755.9304376700
F    0.00000   0.00000   0.00000
F    0.00000   0.00000   1.90991
F    0.00000   0.00000   3.48144
F    0.00000   0.00000   -1.92191
F    0.00000   0.00000   -3.46944
5
-755.9286059800
F    0.00000   0.00000   0.01200
F    0.00000   0.00000   1.90991
F    0.00000   0.00000   3.49344
F    0.00000   0.00000   -1.93391
F    0.00000   0.00000   -3.49344
5
-755.9286059800
F    0.00000   0.00000   -0.01200
F    0.00000   0.00000   1.93391
F    0.00000   0.00000   3.49344
F    0.00000   0.00000   -1.90991
F    0.00000   0.00000   -3.49344
5
-755.9286284100
F    0.00000   0.00000   0.02110
F    0.00000   0.00000   1.82521
F    0.00000   0.00000   3.46544
F    0.00000   0.00000   -1.90327
F    0.00000   0.00000   -3.40848
5
-755.9295104900
F    0.00000   0.00000   0.01200
F    0.00000   0.00000   1.90991
F    0.00000   0.00000   3.48144
F    0.00000   0.00000   -1.93391
F    0.00000   0.00000   -3.49344
5
-755.9295104900
F    0.00000   0.00000   -0.01200
F    0.00000   0.00000   1.93391
F    0.00000   0.00000   3.49344
F    0.00000   0.00000   -1.90991
F    0.00000   0.00000   -3.48144
5
-755.9312509700
F    0.00000   0.00000   -0.01200
F    0.00000   0.00000   1.93391
F    0.00000   0.00000   3.48144
F    0.00000   0.00000   -1.90991
F    0.00000   0.00000   -3.46944
5
-755.9312509700
F    0.00000   0.00000   0.01200
F    0.00000   0.00000   1.90991
F    0.00000   0.00000   3.46944
F    0.00000   0.00000   -1.93391
F    0.00000   0.00000   -3.48144
5
-755.9286925900
F    0.00000   0.00000   0.01200
F    0.00000   0.00000   1.90991
F    0.00000   0.00000   3.49344
F    0.00000   0.00000   -1.92191
F    0.00000   0.00000   -3.48144
5
-755.9286925900
F    0.00000   0.00000   -0.01200
F    0.00000   0.00000   1.92191
F    0.00000   0.00000   3.48144
F    0.00000   0.00000   -1.90991
F    0.00000   0.00000   -3.49344
5
-755.8813570100
F    0.00000   0.00000   0.34255
F    0.00000   0.00000   2.14773
F    0.00000   0.00000   3.94245
F    0.00000   0.00000   -2.50611
F    0.00000   0.00000   -3.92662
5
-755.9295913200
F    0.00000   0.00000   0.00000
F    0.00000   0.00000   1.90991
F    0.00000   0.00000   3.48144
F    0.00000   0.00000   -1.92191
F    0.00000   0.00000   -3.48144
5
-755.9295913200
F    0.00000   0.00000   -0.01200
F    0.00000   0.00000   1.90991
F    0.00000   0.00000   3.46944
F    0.00000   0.00000   -1.92191
F    0.00000   0.00000   -3.49344
5
-755.9311168700
F    0.00000   0.00000   0.01200
F    0.00000   0.00000   1.93391
F    0.00000   0.00000   3.49344
F    0.00000   0.00000   -1.93391
F    0.00000   0.00000   -3.48144
5
-755.9311168700
F    0.00000   0.00000   -0.01200
F    0.00000   0.00000   1.93391
F    0.00000   0.00000   3.48144
F    0.00000   0.00000   -1.93391
F    0.00000   0.00000   -3.49344
5
-755.9311896500
F    0.00000   0.00000   -0.01200
F    0.00000   0.00000   1.92191
F    0.00000   0.00000   3.46944
F    0.00000   0.00000   -1.93391
F    0.00000   0.00000   -3.49344
5
-755.9311896500
F    0.00000   0.00000   0.00000
F    0.00000   0.00000   1.92191
F    0.00000   0.00000   3.48144
F    0.00000   0.00000   -1.93391
F    0.00000   0.00000   -3.48144
5
-755.9087712700
F    0.00000   0.00000   0.00000
F    0.00000   0.00000   2.30000
F    0.00000   0.00000   3.80000
F    0.00000   0.00000   -1.80000
F    0.00000   0.00000   -3.60000
5
-755.9302947900
F    0.00000   0.00000   0.00000
F    0.00000   0.00000   1.92906
F    0.00000   0.00000   3.48867
F    0.00000   0.00000   -1.92906
F    0.00000   0.00000   -3.48867
5
-755.9283995000
F    0.00000   0.00000   0.00340
F    0.00000   0.00000   1.91485
F    0.00000   0.00000   3.51607
F    0.00000   0.00000   -1.94704
F    0.00000   0.00000   -3.48729
5
-755.9303204000
F    0.00000   0.00000   0.00000
F    0.00000   0.00000   1.92191
F    0.00000   0.00000   3.48144
F    0.00000   0.00000   -1.93391
F    0.00000   0.00000   -3.49344
5
-755.9303204000
F    0.00000   0.00000   -0.01200
F    0.00000   0.00000   1.92191
F    0.00000   0.00000   3.48144
F    0.00000   0.00000   -1.93391
F    0.00000   0.00000   -3.49344
5
-755.9304653700
F    0.00000   0.00000   -0.01200
F    0.00000   0.00000   1.90991
F    0.00000   0.00000   3.46944
F    0.00000   0.00000   -1.92191
F    0.00000   0.00000   -3.48144
5
-755.9304653700
F    0.00000   0.00000   0.00000
F    0.00000   0.00000   1.90991
F    0.00000   0.00000   3.46944
F    0.00000   0.00000   -1.92191
F    0.00000   0.00000   -3.48144
5
-755.9296636100
F    0.00000   0.00000   -0.01200
F    0.00000   0.00000   1.90991
F    0.00000   0.00000   3.46944
F    0.00000   0.00000   -1.90991
F    0.00000   0.00000   -3.48144
5
-755.9296636100
F    0.00000   0.00000   0.01200
F    0.00000   0.00000   1.90991
F    0.00000   0.00000   3.48144
F    0.00000   0.00000   -1.90991
F    0.00000   0.00000   -3.46944
5
-755.9089293700
F    0.00000   0.00000   -0.12381
F    0.00000   0.00000   2.20326
F    0.00000   0.00000   3.62289
F    0.00000   0.00000   -1.93049
F    0.00000   0.00000   -3.77186
5
-755.9320796300
F    0.00000   0.00000   0.01200
F    0.00000   0.00000   1.90991
F    0.00000   0.00000   3.46944
F    0.00000   0.00000   -1.93391
F    0.00000   0.00000   -3.46944
5
-755.9320796300
F    0.00000   0.00000   -0.01200
F    0.00000   0.00000   1.93391
F    0.00000   0.00000   3.46944
F    0.00000   0.00000   -1.90991
F    0.00000   0.00000   -3.46944
5
-755.9320229400
F    0.00000   0.00000   -0.01200
F    0.00000   0.00000   1.93391
F    0.00000   0.00000   3.46944
F    0.00000   0.00000   -1.92191
F    0.00000   0.00000   -3.48144
5
-755.9320229400
F    0.00000   0.00000   0.01200
F    0.00000   0.00000   1.92191
F    0.00000   0.00000   3.48144
F    0.00000   0.00000   -1.93391
F    0.00000   0.00000   -3.46944
5
-755.8860314100
F    0.00000   0.00000   0.37581
F    0.00000   0.00000   2.12824
F    0.00000   0.00000   3.89525
F    0.00000   0.00000   -2.46134
F    0.00000   0.00000   -3.93796
5
-755.9294210300
F    0.00000   0.00000   0.01200
F    0.00000   0.00000   1.92191
F    0.00000   0.00000   3.49344
F    0.00000   0.00000   -1.93391
F    0.00000   0.00000   -3.49344
5
-755.9294210300
F    0.00000   0.00000   -0.01200
F    0.00000   0.00000   1.93391
F    0.00000   0.00000   3.49344
F    0.00000   0.00000   -1.92191
F    0.00000   0.00000   -3.49344
5
-755.9303900300
F    0.00000   0.00000   0.00000
F    0.00000   0.00000   1.90991
F    0.00000   0.00000   3.46944
F    0.00000   0.00000   -1.93391
F    0.00000   0.00000   -3.49344
5
-755.9303900300
F    0.00000   0.00000   -0.01200
F    0.00000   0.00000   1.92191
F    0.00000   0.00000   3.48144
F    0.00000   0.00000   -1.92191
F    0.00000   0.00000   -3.48144
5
-755.9177829200
F    0.00000   0.00000   0.03018
F    0.00000   0.00000   1.90141
F    0.00000   0.00000   3.65879
F    0.00000   0.00000   -2.06639
F    0.00000   0.00000   -3.52399
5
-755.9303867300
F    0.00000   0.00000   -0.00499
F    0.00000   0.00000   1.92107
F    0.00000   0.00000   3.48477
F    0.00000   0.00000   -1.92275
F    0.00000   0.00000   -3.47811
5
-755.9303867300
F    0.00000   0.00000   0.00499
F    0.00000   0.00000   1.92275
F    0.00000   0.00000   3.47811
F    0.00000   0.00000   -1.92107
F    0.00000   0.00000   -3.48477
5
-755.9200025700
F    0.00000   0.00000   0.00000
F    0.00000   0.00000   2.10000
F    0.00000   0.00000   3.60000
F    0.00000   0.00000   -1.90000
F    0.00000   0.00000   -3.60000
5
-755.9309819000
F    0.00000   0.00000   0.00000
F    0.00000   0.00000   1.99277
F    0.00000   0.00000   3.46067
F    0.00000   0.00000   -1.89782
F    0.00000   0.00000   -3.51712
5
-755.9123557500
F    0.00000   0.00000   0.00000
F    0.00000   0.00000   2.30000
F    0.00000   0.00000   3.75000
F    0.00000   0.00000   -1.90000
F    0.00000   0.00000   -3.65000
5
-755.9123824200
F    0.00000   0.00000   0.00000
F    0.00000   0.00000   2.40000
F    0.00000   0.00000   3.90000
F    0.00000   0.00000   -1.70000
F    0.00000   0.00000   -3.50000
5
-755.9313076900
F    0.00000   0.00000   0.01200
F    0.00000   0.00000   1.90991
F    0.00000   0.00000   3.46944
F    0.00000   0.00000   -1.92191
F    0.00000   0.00000   -3.46944
5
-755.9313076900
F    0.00000   0.00000   -0.01200
F    0.00000   0.00000   1.92191
F    0.00000   0.00000   3.46944
F    0.00000   0.00000   -1.90991
F    0.00000   0.00000   -3.46944
5
-755.9304049200
F    0.00000   0.00000   0.00000
F    0.00000   0.00000   1.93287
F    0.00000   0.00000   3.49134
F    0.00000   0.00000   -1.93287
F    0.00000   0.00000   -3.49134
5
-755.9303614200
F    0.00000   0.00000   0.00000
F    0.00000   0.00000   1.91095
F    0.00000   0.00000   3.47154
F    0.00000   0.00000   -1.91095
F    0.00000   0.00000   -3.47154
5
-755.9313576000
F    0.00000   0.00000   0.00000
F    0.00000   0.00000   1.92521
F    0.00000   0.00000   3.47778
F    0.00000   0.00000   -1.92521
F    0.00000   0.00000   -3.47778
5
-755.9294148300
F    0.00000   0.00000   0.00000
F    0.00000   0.00000   1.91861
F    0.00000   0.00000   3.48509
F    0.00000   0.00000   -1.91861
F    0.00000   0.00000   -3.48509
5
-755.9018524400
F    0.00000   0.00000   -0.23391
F    0.00000   0.00000   2.31991
F    0.00000   0.00000   3.73893
F    0.00000   0.00000   -1.98369
F    0.00000   0.00000   -3.84124
5
-755.9302286100
F    0.00000   0.00000   0.00000
F    0.00000   0.00000   1.93391
F    0.00000   0.00000   3.49344
F    0.00000   0.00000   -1.93391
F    0.00000   0.00000   -3.49344
5
-755.9305184800
F    0.00000   0.00000   0.00000
F    0.00000   0.00000   1.90991
F    0.00000   0.00000   3.46944
F    0.00000   0.00000   -1.90991
F    0.00000   0.00000   -3.46944
5
-755.9294136800
F    0.00000   0.00000   0.00000
F    0.00000   0.00000   1.92191
F    0.00000   0.00000   3.49344
F    0.00000   0.00000   -1.93391
F    0.00000   0.00000   -3.49344
5
-755.9294136800
F    0.00000   0.00000   0.00000
F    0.00000   0.00000   1.93391
F    0.00000   0.00000   3.49344
F    0.00000   0.00000   -1.92191
F    0.00000   0.00000   -3.49344
5
-755.9315545300
F    0.00000   0.00000   -0.01146
F    0.00000   0.00000   1.99684
F    0.00000   0.00000   3.46388
F    0.00000   0.00000   -1.91917
F    0.00000   0.00000   -3.53009
5
-755.9294966900
F    0.00000   0.00000   -0.01200
F    0.00000   0.00000   1.90991
F    0.00000   0.00000   3.48144
F    0.00000   0.00000   -1.93391
F    0.00000   0.00000   -3.49344
5
-755.9294966900
F    0.00000   0.00000   0.00000
F    0.00000   0.00000   1.92191
F    0.00000   0.00000   3.48144
F    0.00000   0.00000   -1.92191
F    0.00000   0.00000   -3.49344
5
-755.9313033300
F    0.00000   0.00000   0.00000
F    0.00000   0.00000   1.92191
F    0.00000   0.00000   3.46944
F    0.00000   0.00000   -1.90991
F    0.00000   0.00000   -3.46944
5
-755.9313033300
F    0.00000   0.00000   0.00000
F    0.00000   0.00000   1.90991
F    0.00000   0.00000   3.46944
F    0.00000   0.00000   -1.92191
F    0.00000   0.00000   -3.46944
5
-755.9312407700
F    0.00000   0.00000   -0.01200
F    0.00000   0.00000   1.90991
F    0.00000   0.00000   3.46944
F    0.00000   0.00000   -1.93391
F    0.00000   0.00000   -3.48144
5
-755.9312407700
F    0.00000   0.00000   0.00000
F    0.00000   0.00000   1.92191
F    0.00000   0.00000   3.46944
F    0.00000   0.00000   -1.92191
F    0.00000   0.00000   -3.48144
5
-755.9209621100
F    0.00000   0.00000   0.09497
F    0.00000   0.00000   1.84619
F    0.00000   0.00000   3.55432
F    0.00000   0.00000   -1.97455
F    0.00000   0.00000   -3.52094
5
-755.9287575500
F    0.00000   0.00000   0.01200
F    0.00000   0.00000   1.90991
F    0.00000   0.00000   3.49344
F    0.00000   0.00000   -1.90991
F    0.00000   0.00000   -3.46944
5
-755.9287575500
F    0.00000   0.00000   -0.01200
F    0.00000   0.00000   1.90991
F    0.00000   0.00000   3.46944
F    0.00000   0.00000   -1.90991
F    0.00000   0.00000   -3.49344
5
-755.9295064800
F    0.00000   0.00000   0.00000
F    0.00000   0.00000   1.90991
F    0.00000   0.00000   3.49344
F    0.00000   0.00000   -1.92191
F    0.00000   0.00000   -3.46944
5
-755.9295064800
F    0.00000   0.00000   0.00000
F    0.00000   0.00000   1.92191
F    0.00000   0.00000   3.46944
F    0.00000   0.00000   -1.90991
F    0.00000   0.00000   -3.49344
5
-755.9289801000
F    0.00000   0.00000   -0.00196
F    0.00000   0.00000   1.90589
F    0.00000   0.00000   3.50684
F    0.00000   0.00000   -1.93857
F    0.00000   0.00000   -3.47220
5
-755.9303417500
F    0.00000   0.00000   0.00000
F    0.00000   0.00000   1.92191
F    0.00000   0.00000   3.46944
F    0.00000   0.00000   -1.92191
F    0.00000   0.00000   -3.49344
5
-755.9303417500
F    0.00000   0.00000   -0.01200
F    0.00000   0.00000   1.90991
F    0.00000   0.00000   3.48144
F    0.00000   0.00000   -1.93391
F    0.00000   0.00000   -3.48144
5
-755.9319435600
F    0.00000   0.00000   0.01200
F    0.00000   0.00000   1.93391
F    0.00000   0.00000   3.49344
F    0.00000   0.00000   -1.93391
F    0.00000   0.00000   -3.46944
5
-755.9319435600
F    0.00000   0.00000   -0.01200
F    0.00000   0.00000   1.93391
F    0.00000   0.00000   3.46944
F    0.00000   0.00000   -1.93391
F    0.00000   0.00000   -3.49344
5
-755.9271228400
F    0.00000   0.00000   0.00000
F    0.00000   0.00000   2.50000
F    0.00000   0.00000   3.95000
F    0.00000   0.00000   -1.75000
F    0.00000   0.00000   -3.35000
5
-755.9296437700
F    0.00000   0.00000   0.00000
F    0.00000   0.00000   1.90991
F    0.00000   0.00000   3.48144
F    0.00000   0.00000   -1.90991
F    0.00000   0.00000   -3.46944
5
-755.9296437700
F    0.00000   0.00000   0.00000
F    0.00000   0.00000   1.90991
F    0.00000   0.00000   3.46944
F    0.00000   0.00000   -1.90991
F    0.00000   0.00000   -3.48144
5
-755.9310975700
F    0.00000   0.00000   0.00000
F    0.00000   0.00000   1.93391
F    0.00000   0.00000   3.49344
F    0.00000   0.00000   -1.93391
F    0.00000   0.00000   -3.48144
5
-755.9310975700
F    0.00000   0.00000   0.00000
F    0.00000   0.00000   1.93391
F    0.00000   0.00000   3.48144
F    0.00000   0.00000   -1.93391
F    0.00000   0.00000   -3.49344
5
-755.9310941900
F    0.00000   0.00000   0.00000
F    0.00000   0.00000   1.92191
F    0.00000   0.00000   3.49344
F    0.00000   0.00000   -1.93391
F    0.00000   0.00000   -3.46944
5
-755.9310941900
F    0.00000   0.00000   0.00000
F    0.00000   0.00000   1.93391
F    0.00000   0.00000   3.46944
F    0.00000   0.00000   -1.92191
F    0.00000   0.00000   -3.49344
5
-755.9302935200
F    0.00000   0.00000   0.01200
F    0.00000   0.00000   1.92191
F    0.00000   0.00000   3.48144
F    0.00000   0.00000   -1.93391
F    0.00000   0.00000   -3.49344
5
-755.9302935200
F    0.00000   0.00000   -0.01200
F    0.00000   0.00000   1.93391
F    0.00000   0.00000   3.49344
F    0.00000   0.00000   -1.92191
F    0.00000   0.00000   -3.48144
5
-755.9302156400
F    0.00000   0.00000   -0.01200
F    0.00000   0.00000   1.93391
F    0.00000   0.00000   3.49344
F    0.00000   0.00000   -1.93391
F    0.00000   0.00000   -3.49344
5
-755.9302156400
F    0.00000   0.00000   0.01200
F    0.00000   0.00000   1.93391
F    0.00000   0.00000   3.49344
F    0.00000   0.00000   -1.93391
F    0.00000   0.00000   -3.49344
5
-755.9285777400
F    0.00000   0.00000   0.00000
F    0.00000   0.00000   1.90991
F    0.00000   0.00000   3.49344
F    0.00000   0.00000   -1.93391
F    0.00000   0.00000   -3.49344
5
-755.9285777400
F    0.00000   0.00000   0.00000
F    0.00000   0.00000   1.93391
F    0.00000   0.00000   3.49344
F    0.00000   0.00000   -1.90991
F    0.00000   0.00000   -3.49344
5
-755.9304364500
F    0.00000   0.00000   -0.01200
F    0.00000   0.00000   1.92191
F    0.00000   0.00000   3.48144
F    0.00000   0.00000   -1.90991
F    0.00000   0.00000   -3.46944
5
-755.9304364500
F    0.00000   0.00000   0.01200
F    0.00000   0.00000   1.90991
F    0.00000   0.00000   3.46944
F    0.00000   0.00000   -1.92191
F    0.00000   0.00000   -3.48144
5
-755.9348236400
F    0.00000   0.00000   0.00000
F    0.00000   0.00000   2.20000
F    0.00000   0.00000   3.60000
F    0.00000   0.00000   -1.80000
F    0.00000   0.00000   -3.40000
5
-755.9305034700
F    0.00000   0.00000   0.01200
F    0.00000   0.00000   1.90991
F    0.00000   0.00000   3.46944
F    0.00000   0.00000   -1.90991
F    0.00000   0.00000   -3.46944
5
-755.9305034700
F    0.00000   0.00000   -0.01200
F    0.00000   0.00000   1.90991
F    0.00000   0.00000   3.46944
F    0.00000   0.00000   -1.90991
F    0.00000   0.00000   -3.46944
5
-755.9253846100
F    0.00000   0.00000   0.00000
F    0.00000   0.00000   2.09383
F    0.00000   0.00000   3.62478
F    0.00000   0.00000   -1.90174
F    0.00000   0.00000   -3.52537
5
-755.9254687100
F    0.00000   0.00000   -0.09422
F    0.00000   0.00000   1.97328
F    0.00000   0.00000   3.43262
F    0.00000   0.00000   -1.76791
F    0.00000   0.00000   -3.54377
5
-755.9149235400
F    0.00000   0.00000   0.22808
F    0.00000   0.00000   1.99018
F    0.00000   0.00000   3.75928
F    0.00000   0.00000   -2.30527
F    0.00000   0.00000   -3.67227
5
-755.9320555800
F    0.00000   0.00000   0.00000
F    0.00000   0.00000   1.93391
F    0.00000   0.00000   3.46944
F    0.00000   0.00000   -1.90991
F    0.00000   0.00000   -3.46944
5
-755.9320555800
F    0.00000   0.00000   0.00000
F    0.00000   0.00000   1.90991
F    0.00000   0.00000   3.46944
F    0.00000   0.00000   -1.93391
F    0.00000   0.00000   -3.46944
5
-755.9295576200
F    0.00000   0.00000   0.00000
F    0.00000   0.00000   1.90991
F    0.00000   0.00000   3.46944
F    0.00000   0.00000   -1.92191
F    0.00000   0.00000   -3.49344
5
-755.9295576200
F    0.00000   0.00000   -0.01200
F    0.00000   0.00000   1.90991
F    0.00000   0.00000   3.48144
F    0.00000   0.00000   -1.92191
F    0.00000   0.00000   -3.48144
5
-755.9311562800
F    0.00000   0.00000   -0.01200
F    0.00000   0.00000   1.92191
F    0.00000   0.00000   3.48144
F    0.00000   0.00000   -1.93391
F    0.00000   0.00000   -3.48144
5
-755.9311562800
F    0.00000   0.00000   0.00000
F    0.00000   0.00000   1.92191
F    0.00000   0.00000   3.46944
F    0.00000   0.00000   -1.93391
F    0.00000   0.00000   -3.49344
5
-755.8721860600
F    0.00000   0.00000   -0.39566
F    0.00000   0.00000   2.53818
F    0.00000   0.00000   3.98472
F    0.00000   0.00000   -2.16497
F    0.00000   0.00000   -3.96227
5
-755.9303836700
F    0.00000   0.00000   0.00000
F    0.00000   0.00000   1.94018
F    0.00000   0.00000   3.49794
F    0.00000   0.00000   -1.94018
F    0.00000   0.00000   -3.49794
5
-755.9315816700
F    0.00000   0.00000   0.01669
F    0.00000   0.00000   1.85391
F    0.00000   0.00000   3.47719
F    0.00000   0.00000   -1.94234
F    0.00000   0.00000   -3.40545
5
-755.9299243500
F    0.00000   0.00000   -0.06878
F    0.00000   0.00000   2.10833
F    0.00000   0.00000   3.51228
F    0.00000   0.00000   -1.95509
F    0.00000   0.00000   -3.59673
5
-755.9303085800
F    0.00000   0.00000   0.00000
F    0.00000   0.00000   1.90364
F    0.00000   0.00000   3.46494
F    0.00000   0.00000   -1.90364
F    0.00000   0.00000   -3.46494
5
-755.9286515600
F    0.00000   0.00000   0.00000
F    0.00000   0.00000   1.92191
F    0.00000   0.00000   3.48144
F    0.00000   0.00000   -1.90991
F    0.00000   0.00000   -3.49344
5
-755.9286515600
F    0.00000   0.00000   0.00000
F    0.00000   0.00000   1.90991
F    0.00000   0.00000   3.49344
F    0.00000   0.00000   -1.92191
F    0.00000   0.00000   -3.48144
5
-755.9303483900
F    0.00000   0.00000   -0.01200
F    0.00000   0.00000   1.93391
F    0.00000   0.00000   3.49344
F    0.00000   0.00000   -1.90991
F    0.00000   0.00000   -3.46944
5
-755.9303483900
F    0.00000   0.00000   0.01200
F    0.00000   0.00000   1.90991
F    0.00000   0.00000   3.46944
F    0.00000   0.00000   -1.93391
F    0.00000   0.00000   -3.49344
5
-755.9175854700
F    0.00000   0.00000   0.00000
F    0.00000   0.00000   2.20000
F    0.00000   0.00000   3.70000
F    0.00000   0.00000   -1.90000
F    0.00000   0.00000   -3.60000
5
-755.9287599400
F    0.00000   0.00000   0.00000
F    0.00000   0.00000   1.90991
F    0.00000   0.00000   3.48144
F    0.00000   0.00000   -1.90991
F    0.00000   0.00000   -3.48144
5
-755.9170695000
F    0.00000   0.00000   0.12316
F    0.00000   0.00000   1.92486
F    0.00000   0.00000   3.63431
F    0.00000   0.00000   -2.06989
F    0.00000   0.00000   -3.61244
5
-755.9319582900
F    0.00000   0.00000   0.00000
F    0.00000   0.00000   1.93391
F    0.00000   0.00000   3.48144
F    0.00000   0.00000   -1.93391
F    0.00000   0.00000   -3.48144
5
-755.9319839600
F    0.00000   0.00000   0.00000
F    0.00000   0.00000   1.93391
F    0.00000   0.00000   3.46944
F    0.00000   0.00000   -1.92191
F    0.00000   0.00000   -3.48144
5
-755.9319839600
F    0.00000   0.00000   0.00000
F    0.00000   0.00000   1.92191
F    0.00000   0.00000   3.48144
F    0.00000   0.00000   -1.93391
F    0.00000   0.00000   -3.46944
5
-755.9227852900
F    0.00000   0.00000   -0.08559
F    0.00000   0.00000   2.17823
F    0.00000   0.00000   3.59469
F    0.00000   0.00000   -2.00360
F    0.00000   0.00000   -3.68373
5
-755.9293810600
F    0.00000   0.00000   0.01200
F    0.00000   0.00000   1.93391
F    0.00000   0.00000   3.49344
F    0.00000   0.00000   -1.92191
F    0.00000   0.00000   -3.49344
5
-755.9293810600
F    0.00000   0.00000   -0.01200
F    0.00000   0.00000   1.92191
F    0.00000   0.00000   3.49344
F    0.00000   0.00000   -1.93391
F    0.00000   0.00000   -3.49344
5
-755.9286751400
F    0.00000   0.00000   0.00000
F    0.00000   0.00000   1.90991
F    0.00000   0.00000   3.48144
F    0.00000   0.00000   -1.92191
F    0.00000   0.00000   -3.49344
5
-755.9286751400
F    0.00000   0.00000   -0.01200
F    0.00000   0.00000   1.90991
F    0.00000   0.00000   3.48144
F    0.00000   0.00000   -1.92191
F    0.00000   0.00000   -3.49344
5
-755.9245739300
F    0.00000   0.00000   -0.06424
F    0.00000   0.00000   2.07357
F    0.00000   0.00000   3.45997
F    0.00000   0.00000   -1.86407
F    0.00000   0.00000   -3.60524
5
-755.9320174700
F    0.00000   0.00000   0.00000
F    0.00000   0.00000   1.92191
F    0.00000   0.00000   3.46944
F    0.00000   0.00000   -1.93391
F    0.00000   0.00000   -3.48144
5
-755.9320174700
F    0.00000   0.00000   -0.01200
F    0.00000   0.00000   1.92191
F    0.00000   0.00000   3.46944
F    0.00000   0.00000   -1.93391
F    0.00000   0.00000   -3.48144
5
-755.9312684500
F    0.00000   0.00000   0.01200
F    0.00000   0.00000   1.92191
F    0.00000   0.00000   3.46944
F    0.00000   0.00000   -1.90991
F    0.00000   0.00000   -3.46944
5
-755.9312684500
F    0.00000   0.00000   -0.01200
F    0.00000   0.00000   1.90991
F    0.00000   0.00000   3.46944
F    0.00000   0.00000   -1.92191
F    0.00000   0.00000   -3.46944
5
-755.9180430600
F    0.00000   0.00000   -0.06265
F    0.00000   0.00000   2.07265
F    0.00000   0.00000   3.48910
F    0.00000   0.00000   -1.83939
F    0.00000   0.00000   -3.65972
5
-755.9219633900
F    0.00000   0.00000   -0.12683
F    0.00000   0.00000   2.15088
F    0.00000   0.00000   3.52221
F    0.00000   0.00000   -1.88509
F    0.00000   0.00000   -3.66117
5
-755.9306183000
F    0.00000   0.00000   0.04918
F    0.00000   0.00000   1.85443
F    0.00000   0.00000   3.52084
F    0.00000   0.00000   -2.01131
F    0.00000   0.00000   -3.41314
5
-755.9285815000
F    0.00000   0.00000   0.00000
F    0.00000   0.00000   1.92191
F    0.00000   0.00000   3.49344
F    0.00000   0.00000   -1.92191
F    0.00000   0.00000   -3.49344
5
-755.9320689600
F    0.00000   0.00000   0.00000
F    0.00000   0.00000   1.92191
F    0.00000   0.00000   3.46944
F    0.00000   0.00000   -1.92191
F    0.00000   0.00000   -3.46944
5
-755.9126189500
F    0.00000   0.00000   -0.08618
F    0.00000   0.00000   2.18538
F    0.00000   0.00000   3.61424
F    0.00000   0.00000   -1.96938
F    0.00000   0.00000   -3.74407
5
-755.9324781100
F    0.00000   0.00000   -0.20187
F    0.00000   0.00000   2.10415
F    0.00000   0.00000   3.50293
F    0.00000   0.00000   -1.87451
F    0.00000   0.00000   -3.53070
5
-755.9319441900
F    0.00000   0.00000   -0.01200
F    0.00000   0.00000   1.93391
F    0.00000   0.00000   3.48144
F    0.00000   0.00000   -1.93391
F    0.00000   0.00000   -3.48144
5
-755.9319441900
F    0.00000   0.00000   0.01200
F    0.00000   0.00000   1.93391
F    0.00000   0.00000   3.48144
F    0.00000   0.00000   -1.93391
F    0.00000   0.00000   -3.48144
5
-755.9287461800
F    0.00000   0.00000   0.01200
F    0.00000   0.00000   1.90991
F    0.00000   0.00000   3.48144
F    0.00000   0.00000   -1.90991
F    0.00000   0.00000   -3.48144
5
-755.9287461800
F    0.00000   0.00000   -0.01200
F    0.00000   0.00000   1.90991
F    0.00000   0.00000   3.48144
F    0.00000   0.00000   -1.90991
F    0.00000   0.00000   -3.48144
5
-755.9294501300
F    0.00000   0.00000   0.01200
F    0.00000   0.00000   1.92191
F    0.00000   0.00000   3.48144
F    0.00000   0.00000   -1.92191
F    0.00000   0.00000   -3.49344
5
-755.9294501300
F    0.00000   0.00000   -0.01200
F    0.00000   0.00000   1.92191
F    0.00000   0.00000   3.49344
F    0.00000   0.00000   -1.92191
F    0.00000   0.00000   -3.48144
5
-755.9302248000
F    0.00000   0.00000   -0.01200
F    0.00000   0.00000   1.92191
F    0.00000   0.00000   3.49344
F    0.00000   0.00000   -1.93391
F    0.00000   0.00000   -3.48144
5
-755.9302248000
F    0.00000   0.00000   0.01200
F    0.00000   0.00000   1.93391
F    0.00000   0.00000   3.48144
F    0.00000   0.00000   -1.92191
F    0.00000   0.00000   -3.49344
5
-755.9283542200
F    0.00000   0.00000   0.04308
F    0.00000   0.00000   1.78683
F    0.00000   0.00000   3.46248
F    0.00000   0.00000   -1.90659
F    0.00000   0.00000   -3.38580
5
-755.9311919500
F    0.00000   0.00000   0.01200
F    0.00000   0.00000   1.92191
F    0.00000   0.00000   3.46944
F    0.00000   0.00000   -1.92191
F    0.00000   0.00000   -3.48144
5
-755.9311919500
F    0.00000   0.00000   -0.01200
F    0.00000   0.00000   1.92191
F    0.00000   0.00000   3.48144
F    0.00000   0.00000   -1.92191
F    0.00000   0.00000   -3.46944
5
-755.9303688100
F    0.00000   0.00000   -0.01200
F    0.00000   0.00000   1.90991
F    0.00000   0.00000   3.48144
F    0.00000   0.00000   -1.92191
F    0.00000   0.00000   -3.46944
5
-755.9303688100
F    0.00000   0.00000   0.01200
F    0.00000   0.00000   1.92191
F    0.00000   0.00000   3.46944
F    0.00000   0.00000   -1.90991
F    0.00000   0.00000   -3.48144
5
-755.9247029200
F    0.00000   0.00000   0.09446
F    0.00000   0.00000   1.90397
F    0.00000   0.00000   3.62901
F    0.00000   0.00000   -2.12650
F    0.00000   0.00000   -3.50093
5
-755.9310508700
F    0.00000   0.00000   -0.01200
F    0.00000   0.00000   1.93391
F    0.00000   0.00000   3.49344
F    0.00000   0.00000   -1.93391
F    0.00000   0.00000   -3.48144
5
-755.9310508700
F    0.00000   0.00000   0.01200
F    0.00000   0.00000   1.93391
F    0.00000   0.00000   3.48144
F    0.00000   0.00000   -1.93391
F    0.00000   0.00000   -3.49344
5
-755.9285687300
F    0.00000   0.00000   -0.01200
F    0.00000   0.00000   1.92191
F    0.00000   0.00000   3.49344
F    0.00000   0.00000   -1.92191
F    0.00000   0.00000   -3.49344
5
-755.9285687300
F    0.00000   0.00000   0.01200
F    0.00000   0.00000   1.92191
F    0.00000   0.00000   3.49344
F    0.00000   0.00000   -1.92191
F    0.00000   0.00000   -3.49344
5
-755.9293775400
F    0.00000   0.00000   -0.01200
F    0.00000   0.00000   1.90991
F    0.00000   0.00000   3.49344
F    0.00000   0.00000   -1.93391
F    0.00000   0.00000   -3.48144
5
-755.9293775400
F    0.00000   0.00000   0.01200
F    0.00000   0.00000   1.93391
F    0.00000   0.00000   3.48144
F    0.00000   0.00000   -1.90991
F    0.00000   0.00000   -3.49344
5
-755.9257591800
F    0.00000   0.00000   0.05125
F    0.00000   0.00000   1.78423
F    0.00000   0.00000   3.48402
F    0.00000   0.00000   -1.90867
F    0.00000   0.00000   -3.41084
5
-755.9295946800
F    0.00000   0.00000   0.01200
F    0.00000   0.00000   1.90991
F    0.00000   0.00000   3.46944
F    0.00000   0.00000   -1.90991
F    0.00000   0.00000   -3.48144
5
-755.9295946800
F    0.00000   0.00000   -0.01200
F    0.00000   0.00000   1.90991
F    0.00000   0.00000   3.48144
F    0.00000   0.00000   -1.90991
F    0.00000   0.00000   -3.46944
5
-755.9320538100
F    0.00000   0.00000   0.01200
F    0.00000   0.00000   1.92191
F    0.00000   0.00000   3.46944
F    0.00000   0.00000   -1.92191
F    0.00000   0.00000   -3.46944
5
-755.9320538100
F    0.00000   0.00000   -0.01200
F    0.00000   0.00000   1.92191
F    0.00000   0.00000   3.46944
F    0.00000   0.00000   -1.92191
F    0.00000   0.00000   -3.46944
5
-755.9287027200
F    0.00000   0.00000   0.00000
F    0.00000   0.00000   1.90991
F    0.00000   0.00000   3.49344
F    0.00000   0.00000   -1.90991
F    0.00000   0.00000   -3.46944
5
-755.9287027200
F    0.00000   0.00000   0.00000
F    0.00000   0.00000   1.90991
F    0.00000   0.00000   3.46944
F    0.00000   0.00000   -1.90991
F    0.00000   0.00000   -3.49344
5
-755.9339150800
F    0.00000   0.00000   -0.18481
F    0.00000   0.00000   2.07830
F    0.00000   0.00000   3.50218
F    0.00000   0.00000   -1.89472
F    0.00000   0.00000   -3.50095
5
-755.9059896700
F    0.00000   0.00000   -0.22642
F    0.00000   0.00000   2.29918
F    0.00000   0.00000   3.79125
F    0.00000   0.00000   -2.07463
F    0.00000   0.00000   -3.78939
5
-755.9225313300
F    0.00000   0.00000   -0.10115
F    0.00000   0.00000   1.97926
F    0.00000   0.00000   3.47236
F    0.00000   0.00000   -1.78628
F    0.00000   0.00000   -3.56419
5
-755.9286486300
F    0.00000   0.00000   -0.01200
F    0.00000   0.00000   1.92191
F    0.00000   0.00000   3.49344
F    0.00000   0.00000   -1.90991
F    0.00000   0.00000   -3.48144
5
-755.9286486300
F    0.00000   0.00000   0.01200
F    0.00000   0.00000   1.90991
F    0.00000   0.00000   3.48144
F    0.00000   0.00000   -1.92191
F    0.00000   0.00000   -3.49344
5
-755.9266373800
F    0.00000   0.00000   0.00000
F    0.00000   0.00000   2.00000
F    0.00000   0.00000   3.50000
F    0.00000   0.00000   -1.70000
F    0.00000   0.00000   -3.40000
5
-755.9319882700
F    0.00000   0.00000   0.01200
F    0.00000   0.00000   1.92191
F    0.00000   0.00000   3.46944
F    0.00000   0.00000   -1.93391
F    0.00000   0.00000   -3.48144
5
-755.9319882700
F    0.00000   0.00000   -0.01200
F    0.00000   0.00000   1.93391
F    0.00000   0.00000   3.48144
F    0.00000   0.00000   -1.92191
F    0.00000   0.00000   -3.46944
5
-755.9311114100
F    0.00000   0.00000   0.01200
F    0.00000   0.00000   1.93391
F    0.00000   0.00000   3.46944
F    0.00000   0.00000   -1.90991
F    0.00000   0.00000   -3.48144
5
-755.9311114100
F    0.00000   0.00000   -0.01200
F    0.00000   0.00000   1.90991
F    0.00000   0.00000   3.48144
F    0.00000   0.00000   -1.93391
F    0.00000   0.00000   -3.46944
5
-755.9191036600
F    0.00000   0.00000   -0.27713
F    0.00000   0.00000   2.23144
F    0.00000   0.00000   3.66672
F    0.00000   0.00000   -1.91032
F    0.00000   0.00000   -3.71071
5
-755.9340869700
F    0.00000   0.00000   0.00000
F    0.00000   0.00000   2.00000
F    0.00000   0.00000   3.45000
F    0.00000   0.00000   -1.80000
F    0.00000   0.00000   -3.40000
5
-755.9303450900
F    0.00000   0.00000   0.00000
F    0.00000   0.00000   1.94749
F    0.00000   0.00000   3.50454
F    0.00000   0.00000   -1.94749
F    0.00000   0.00000   -3.50454
5
-755.9318907000
F    0.00000   0.00000   0.00000
F    0.00000   0.00000   1.93391
F    0.00000   0.00000   3.49344
F    0.00000   0.00000   -1.93391
F    0.00000   0.00000   -3.46944
5
-755.9318907000
F    0.00000   0.00000   0.00000
F    0.00000   0.00000   1.93391
F    0.00000   0.00000   3.46944
F    0.00000   0.00000   -1.93391
F    0.00000   0.00000   -3.49344
5
-755.9317166100
F    0.00000   0.00000   0.03456
F    0.00000   0.00000   1.85445
F    0.00000   0.00000   3.49715
F    0.00000   0.00000   -1.98191
F    0.00000   0.00000   -3.40425
5
-755.9285241000
F    0.00000   0.00000   -0.01200
F    0.00000   0.00000   1.90991
F    0.00000   0.00000   3.49344
F    0.00000   0.00000   -1.93391
F    0.00000   0.00000   -3.49344
5
-755.9285241000
F    0.00000   0.00000   0.01200
F    0.00000   0.00000   1.93391
F    0.00000   0.00000   3.49344
F    0.00000   0.00000   -1.90991
F    0.00000   0.00000   -3.49344
5
-755.9331995100
F    0.00000   0.00000   -0.04210
F    0.00000   0.00000   2.03469
F    0.00000   0.00000   3.46069
F    0.00000   0.00000   -1.92150
F    0.00000   0.00000   -3.53178
5
-755.9154034200
F    0.00000   0.00000   0.00000
F    0.00000   0.00000   2.20000
F    0.00000   0.00000   3.65000
F    0.00000   0.00000   -1.90000
F    0.00000   0.00000   -3.65000
5
-755.9332137400
F    0.00000   0.00000   -0.16572
F    0.00000   0.00000   2.08554
F    0.00000   0.00000   3.47218
F    0.00000   0.00000   -1.87310
F    0.00000   0.00000   -3.51890
5
-755.9268229000
F    0.00000   0.00000   -0.08235
F    0.00000   0.00000   1.97770
F    0.00000   0.00000   3.40751
F    0.00000   0.00000   -1.76691
F    0.00000   0.00000   -3.53595
5
-755.9283518800
F    0.00000   0.00000   0.00035
F    0.00000   0.00000   1.92470
F    0.00000   0.00000   3.52020
F    0.00000   0.00000   -1.95015
F    0.00000   0.00000   -3.49509
5
-755.9302358700
F    0.00000   0.00000   0.00000
F    0.00000   0.00000   1.89633
F    0.00000   0.00000   3.45834
F    0.00000   0.00000   -1.89633
F    0.00000   0.00000   -3.45834
5
-755.9293133700
F    0.00000   0.00000   0.00000
F    0.00000   0.00000   2.00000
F    0.00000   0.00000   3.45000
F    0.00000   0.00000   -1.70000
F    0.00000   0.00000   -3.40000
5
-755.9320015200
F    0.00000   0.00000   -0.01200
F    0.00000   0.00000   1.90991
F    0.00000   0.00000   3.46944
F    0.00000   0.00000   -1.93391
F    0.00000   0.00000   -3.46944
5
-755.9320015200
F    0.00000   0.00000   0.01200
F    0.00000   0.00000   1.93391
F    0.00000   0.00000   3.46944
F    0.00000   0.00000   -1.90991
F    0.00000   0.00000   -3.46944
5
-755.9245759800
F    0.00000   0.00000   -0.11958
F    0.00000   0.00000   1.97224
F    0.00000   0.00000   3.47271
F    0.00000   0.00000   -1.79085
F    0.00000   0.00000   -3.53451
5
-755.9215504400
F    0.00000   0.00000   -0.17639
F    0.00000   0.00000   2.10810
F    0.00000   0.00000   3.55293
F    0.00000   0.00000   -1.82630
F    0.00000   0.00000   -3.65834
5
-755.9310945300
F    0.00000   0.00000   -0.01200
F    0.00000   0.00000   1.93391
F    0.00000   0.00000   3.49344
F    0.00000   0.00000   -1.92191
F    0.00000   0.00000   -3.46944
5
-755.9310945300
F    0.00000   0.00000   0.01200
F    0.00000   0.00000   1.92191
F    0.00000   0.00000   3.46944
F    0.00000   0.00000   -1.93391
F    0.00000   0.00000   -3.49344
5
-755.9294957600
F    0.00000   0.00000   -0.01200
F    0.00000   0.00000   1.92191
F    0.00000   0.00000   3.49344
F    0.00000   0.00000   -1.90991
F    0.00000   0.00000   -3.46944
5
-755.9294957600
F    0.00000   0.00000   0.01200
F    0.00000   0.00000   1.90991
F    0.00000   0.00000   3.46944
F    0.00000   0.00000   -1.92191
F    0.00000   0.00000   -3.49344
5
-755.9084048300
F    0.00000   0.00000   -0.15212
F    0.00000   0.00000   2.26784
F    0.00000   0.00000   3.66717
F    0.00000   0.00000   -1.98935
F    0.00000   0.00000   -3.79353
5
-755.9278314700
F    0.00000   0.00000   0.01200
F    0.00000   0.00000   1.90991
F    0.00000   0.00000   3.49344
F    0.00000   0.00000   -1.90991
F    0.00000   0.00000   -3.48144
5
-755.9278314700
F    0.00000   0.00000   -0.01200
F    0.00000   0.00000   1.90991
F    0.00000   0.00000   3.48144
F    0.00000   0.00000   -1.90991
F    0.00000   0.00000   -3.49344
5
-755.9053398500
F    0.00000   0.00000   0.00000
F    0.00000   0.00000   2.62633
F    0.00000   0.00000   4.07331
F    0.00000   0.00000   -1.88649
F    0.00000   0.00000   -3.57643
5
-755.9277349500
F    0.00000   0.00000   0.01200
F    0.00000   0.00000   1.90991
F    0.00000   0.00000   3.49344
F    0.00000   0.00000   -1.92191
F    0.00000   0.00000   -3.49344
5
-755.9277349500
F    0.00000   0.00000   -0.01200
F    0.00000   0.00000   1.92191
F    0.00000   0.00000   3.49344
F    0.00000   0.00000   -1.90991
F    0.00000   0.00000   -3.49344
5
-755.9327622400
F    0.00000   0.00000   0.01200
F    0.00000   0.00000   1.93391
F    0.00000   0.00000   3.48144
F    0.00000   0.00000   -1.93391
F    0.00000   0.00000   -3.46944
5
-755.9327622400
F    0.00000   0.00000   -0.01200
F    0.00000   0.00000   1.93391
F    0.00000   0.00000   3.46944
F    0.00000   0.00000   -1.93391
F    0.00000   0.00000   -3.48144
5
-755.9081194500
F    0.00000   0.00000   -0.15901
F    0.00000   0.00000   2.29537
F    0.00000   0.00000   3.71006
F    0.00000   0.00000   -2.04324
F    0.00000   0.00000   -3.80318
5
-755.9180822400
F    0.00000   0.00000   0.23281
F    0.00000   0.00000   2.10677
F    0.00000   0.00000   3.75409
F    0.00000   0.00000   -2.34571
F    0.00000   0.00000   -3.74795
5
-755.9337908700
F    0.00000   0.00000   0.10484
F    0.00000   0.00000   1.89195
F    0.00000   0.00000   3.46115
F    0.00000   0.00000   -1.98439
F    0.00000   0.00000   -3.47356
5
-755.9074030400
F    0.00000   0.00000   -0.18596
F    0.00000   0.00000   2.25922
F    0.00000   0.00000   3.66685
F    0.00000   0.00000   -1.94021
F    0.00000   0.00000   -3.79990
5
-755.9037252400
F    0.00000   0.00000   -0.25169
F    0.00000   0.00000   2.39782
F    0.00000   0.00000   3.83097
F    0.00000   0.00000   -2.13862
F    0.00000   0.00000   -3.83847
5
-755.9212753100
F    0.00000   0.00000   -0.26018
F    0.00000   0.00000   2.34274
F    0.00000   0.00000   3.73067
F    0.00000   0.00000   -2.08843
F    0.00000   0.00000   -3.72480
5
-755.9276199900
F    0.00000   0.00000   -0.05211
F    0.00000   0.00000   1.89926
F    0.00000   0.00000   3.40185
F    0.00000   0.00000   -1.79012
F    0.00000   0.00000   -3.45888
5
-755.9237508000
F    0.00000   0.00000   -0.21834
F    0.00000   0.00000   2.23918
F    0.00000   0.00000   3.71251
F    0.00000   0.00000   -2.06596
F    0.00000   0.00000   -3.66739
5
-755.8913810600
F    0.00000   0.00000   0.39673
F    0.00000   0.00000   2.20998
F    0.00000   0.00000   3.87401
F    0.00000   0.00000   -2.51469
F    0.00000   0.00000   -3.96603
5
-755.9094488800
F    0.00000   0.00000   -0.10629
F    0.00000   0.00000   2.15189
F    0.00000   0.00000   3.59884
F    0.00000   0.00000   -1.89548
F    0.00000   0.00000   -3.74896
5
-755.9280159300
F    0.00000   0.00000   0.16494
F    0.00000   0.00000   1.87041
F    0.00000   0.00000   3.59879
F    0.00000   0.00000   -2.13367
F    0.00000   0.00000   -3.50048
5
-755.9301557300
F    0.00000   0.00000   0.01200
F    0.00000   0.00000   1.93391
F    0.00000   0.00000   3.46944
F    0.00000   0.00000   -1.90991
F    0.00000   0.00000   -3.49344
5
-755.9301557300
F    0.00000   0.00000   -0.01200
F    0.00000   0.00000   1.90991
F    0.00000   0.00000   3.49344
F    0.00000   0.00000   -1.93391
F    0.00000   0.00000   -3.46944
5
-755.9328070700
F    0.00000   0.00000   0.01200
F    0.00000   0.00000   1.92191
F    0.00000   0.00000   3.46944
F    0.00000   0.00000   -1.93391
F    0.00000   0.00000   -3.46944
5
-755.9328070700
F    0.00000   0.00000   -0.01200
F    0.00000   0.00000   1.93391
F    0.00000   0.00000   3.46944
F    0.00000   0.00000   -1.92191
F    0.00000   0.00000   -3.46944
5
-755.9134847100
F    0.00000   0.00000   0.00000
F    0.00000   0.00000   2.14972
F    0.00000   0.00000   3.66402
F    0.00000   0.00000   -1.81342
F    0.00000   0.00000   -3.59054
5
-755.9285841100
F    0.00000   0.00000   -0.01200
F    0.00000   0.00000   1.90991
F    0.00000   0.00000   3.49344
F    0.00000   0.00000   -1.92191
F    0.00000   0.00000   -3.48144
5
-755.9285841100
F    0.00000   0.00000   0.01200
F    0.00000   0.00000   1.92191
F    0.00000   0.00000   3.48144
F    0.00000   0.00000   -1.90991
F    0.00000   0.00000   -3.49344
5
-755.9277269100
F    0.00000   0.00000   0.00000
F    0.00000   0.00000   1.92191
F    0.00000   0.00000   3.49344
F    0.00000   0.00000   -1.90991
F    0.00000   0.00000   -3.49344
5
-755.9277269100
F    0.00000   0.00000   0.00000
F    0.00000   0.00000   1.90991
F    0.00000   0.00000   3.49344
F    0.00000   0.00000   -1.92191
F    0.00000   0.00000   -3.49344
5
-755.9302482600
F    0.00000   0.00000   0.01497
F    0.00000   0.00000   1.92442
F    0.00000   0.00000   3.47145
F    0.00000   0.00000   -1.91940
F    0.00000   0.00000   -3.49143
5
-755.9302482600
F    0.00000   0.00000   -0.01497
F    0.00000   0.00000   1.91940
F    0.00000   0.00000   3.49143
F    0.00000   0.00000   -1.92442
F    0.00000   0.00000   -3.47145
5
-755.9245385500
F    0.00000   0.00000   0.16136
F    0.00000   0.00000   1.92027
F    0.00000   0.00000   3.55578
F    0.00000   0.00000   -2.05059
F    0.00000   0.00000   -3.58682
5
-755.9278107400
F    0.00000   0.00000   0.00000
F    0.00000   0.00000   1.90991
F    0.00000   0.00000   3.48144
F    0.00000   0.00000   -1.90991
F    0.00000   0.00000   -3.49344
5
-755.9278107400
F    0.00000   0.00000   0.00000
F    0.00000   0.00000   1.90991
F    0.00000   0.00000   3.49344
F    0.00000   0.00000   -1.90991
F    0.00000   0.00000   -3.48144
5
-755.9240766800
F    0.00000   0.00000   0.06409
F    0.00000   0.00000   1.76890
F    0.00000   0.00000   3.53462
F    0.00000   0.00000   -1.94788
F    0.00000   0.00000   -3.41972
5
-755.9328033700
F    0.00000   0.00000   0.00000
F    0.00000   0.00000   1.92191
F    0.00000   0.00000   3.46944
F    0.00000   0.00000   -1.93391
F    0.00000   0.00000   -3.46944
5
-755.9328033700
F    0.00000   0.00000   0.00000
F    0.00000   0.00000   1.93391
F    0.00000   0.00000   3.46944
F    0.00000   0.00000   -1.92191
F    0.00000   0.00000   -3.46944
5
-755.9319160100
F    0.00000   0.00000   0.01200
F    0.00000   0.00000   1.93391
F    0.00000   0.00000   3.46944
F    0.00000   0.00000   -1.92191
F    0.00000   0.00000   -3.48144
5
-755.9319160100
F    0.00000   0.00000   -0.01200
F    0.00000   0.00000   1.92191
F    0.00000   0.00000   3.48144
F    0.00000   0.00000   -1.93391
F    0.00000   0.00000   -3.46944
5
-755.9295290000
F    0.00000   0.00000   -0.06122
F    0.00000   0.00000   1.99515
F    0.00000   0.00000   3.39336
F    0.00000   0.00000   -1.81299
F    0.00000   0.00000   -3.51430
5
-755.9299288600
F    0.00000   0.00000   -0.22280
F    0.00000   0.00000   2.09526
F    0.00000   0.00000   3.53227
F    0.00000   0.00000   -1.85591
F    0.00000   0.00000   -3.54882
5
-755.9294041500
F    0.00000   0.00000   0.01200
F    0.00000   0.00000   1.92191
F    0.00000   0.00000   3.46944
F    0.00000   0.00000   -1.90991
F    0.00000   0.00000   -3.49344
5
-755.9294041500
F    0.00000   0.00000   -0.01200
F    0.00000   0.00000   1.90991
F    0.00000   0.00000   3.49344
F    0.00000   0.00000   -1.92191
F    0.00000   0.00000   -3.46944
5
-755.9327434200
F    0.00000   0.00000   0.00000
F    0.00000   0.00000   1.93391
F    0.00000   0.00000   3.48144
F    0.00000   0.00000   -1.93391
F    0.00000   0.00000   -3.46944
5
-755.9327434200
F    0.00000   0.00000   0.00000
F    0.00000   0.00000   1.93391
F    0.00000   0.00000   3.46944
F    0.00000   0.00000   -1.93391
F    0.00000   0.00000   -3.48144
5
-755.9345019600
F    0.00000   0.00000   0.08829
F    0.00000   0.00000   1.95561
F    0.00000   0.00000   3.51032
F    0.00000   0.00000   -2.03550
F    0.00000   0.00000   -3.51873
5
-755.9148635100
F    0.00000   0.00000   -0.04895
F    0.00000   0.00000   2.03978
F    0.00000   0.00000   3.52636
F    0.00000   0.00000   -1.85933
F    0.00000   0.00000   -3.65785
5
-755.9358343600
F    0.00000   0.00000   0.09453
F    0.00000   0.00000   1.91744
F    0.00000   0.00000   3.47801
F    0.00000   0.00000   -2.01599
F    0.00000   0.00000   -3.47399
5
-755.9291192600
F    0.00000   0.00000   -0.00940
F    0.00000   0.00000   1.91615
F    0.00000   0.00000   3.50699
F    0.00000   0.00000   -1.93625
F    0.00000   0.00000   -3.47749
5
-755.9309931400
F    0.00000   0.00000   -0.01200
F    0.00000   0.00000   1.92191
F    0.00000   0.00000   3.49344
F    0.00000   0.00000   -1.93391
F    0.00000   0.00000   -3.46944
5
-755.9309931400
F    0.00000   0.00000   0.01200
F    0.00000   0.00000   1.93391
F    0.00000   0.00000   3.46944
F    0.00000   0.00000   -1.92191
F    0.00000   0.00000   -3.49344
5
-755.9252266700
F    0.00000   0.00000   -0.15051
F    0.00000   0.00000   2.18132
F    0.00000   0.00000   3.66492
F    0.00000   0.00000   -2.04473
F    0.00000   0.00000   -3.65100
5
-755.9286694200
F    0.00000   0.00000   0.02831
F    0.00000   0.00000   1.93829
F    0.00000   0.00000   3.51478
F    0.00000   0.00000   -1.96179
F    0.00000   0.00000   -3.51959
5
-755.9302896100
F    0.00000   0.00000   0.00000
F    0.00000   0.00000   1.95480
F    0.00000   0.00000   3.51114
F    0.00000   0.00000   -1.95480
F    0.00000   0.00000   -3.51114
5
-755.9314434800
F    0.00000   0.00000   -0.02381
F    0.00000   0.00000   1.91641
F    0.00000   0.00000   3.39250
F    0.00000   0.00000   -1.83274
F    0.00000   0.00000   -3.45235
5
-755.9162274100
F    0.00000   0.00000   -0.07191
F    0.00000   0.00000   2.15136
F    0.00000   0.00000   3.61817
F    0.00000   0.00000   -1.98824
F    0.00000   0.00000   -3.70938
5
-755.9029005300
F    0.00000   0.00000   0.20769
F    0.00000   0.00000   1.95835
F    0.00000   0.00000   3.81327
F    0.00000   0.00000   -2.25816
F    0.00000   0.00000   -3.72114
5
-755.9276935900
F    0.00000   0.00000   0.01200
F    0.00000   0.00000   1.92191
F    0.00000   0.00000   3.49344
F    0.00000   0.00000   -1.90991
F    0.00000   0.00000   -3.49344
5
-755.9276935900
F    0.00000   0.00000   -0.01200
F    0.00000   0.00000   1.90991
F    0.00000   0.00000   3.49344
F    0.00000   0.00000   -1.92191
F    0.00000   0.00000   -3.49344
5
-755.9312525000
F    0.00000   0.00000   -0.23071
F    0.00000   0.00000   2.12186
F    0.00000   0.00000   3.53794
F    0.00000   0.00000   -1.88354
F    0.00000   0.00000   -3.54555
5
-755.9289802900
F    0.00000   0.00000   -0.01810
F    0.00000   0.00000   1.93986
F    0.00000   0.00000   3.51042
F    0.00000   0.00000   -1.93473
F    0.00000   0.00000   -3.49745
5
-755.9163096900
F    0.00000   0.00000   0.32319
F    0.00000   0.00000   2.11210
F    0.00000   0.00000   3.72833
F    0.00000   0.00000   -2.35308
F    0.00000   0.00000   -3.81054
5
-755.9209391500
F    0.00000   0.00000   0.00000
F    0.00000   0.00000   2.30000
F    0.00000   0.00000   3.70000
F    0.00000   0.00000   -1.90000
F    0.00000   0.00000   -3.60000
5
-755.9226613000
F    0.00000   0.00000   0.05819
F    0.00000   0.00000   1.82394
F    0.00000   0.00000   3.51462
F    0.00000   0.00000   -1.92535
F    0.00000   0.00000   -3.47141
5
-755.9273310600
F    0.00000   0.00000   0.00000
F    0.00000   0.00000   1.91201
F    0.00000   0.00000   3.49240
F    0.00000   0.00000   -1.91201
F    0.00000   0.00000   -3.49240
5
-755.9167240900
F    0.00000   0.00000   -0.14907
F    0.00000   0.00000   2.11153
F    0.00000   0.00000   3.65052
F    0.00000   0.00000   -1.96045
F    0.00000   0.00000   -3.65253
5
-755.9301426900
F    0.00000   0.00000   0.00000
F    0.00000   0.00000   1.88902
F    0.00000   0.00000   3.45174
F    0.00000   0.00000   -1.88902
F    0.00000   0.00000   -3.45174
5
-755.9141370100
F    0.00000   0.00000   -0.11830
F    0.00000   0.00000   2.22606
F    0.00000   0.00000   3.61965
F    0.00000   0.00000   -1.97998
F    0.00000   0.00000   -3.74743
5
-755.9327689500
F    0.00000   0.00000   -0.01200
F    0.00000   0.00000   1.92191
F    0.00000   0.00000   3.46944
F    0.00000   0.00000   -1.93391
F    0.00000   0.00000   -3.46944
5
-755.9327689500
F    0.00000   0.00000   0.01200
F    0.00000   0.00000   1.93391
F    0.00000   0.00000   3.46944
F    0.00000   0.00000   -1.92191
F    0.00000   0.00000   -3.46944
5
-755.9286204100
F    0.00000   0.00000   0.01200
F    0.00000   0.00000   1.90991
F    0.00000   0.00000   3.46944
F    0.00000   0.00000   -1.90991
F    0.00000   0.00000   -3.49344
5
-755.9286204100
F    0.00000   0.00000   -0.01200
F    0.00000   0.00000   1.90991
F    0.00000   0.00000   3.49344
F    0.00000   0.00000   -1.90991
F    0.00000   0.00000   -3.46944
5
-755.9044768600
F    0.00000   0.00000   -0.39379
F    0.00000   0.00000   2.47497
F    0.00000   0.00000   3.90923
F    0.00000   0.00000   -2.17906
F    0.00000   0.00000   -3.81135
5
-755.9343928300
F    0.00000   0.00000   0.05406
F    0.00000   0.00000   1.86613
F    0.00000   0.00000   3.44038
F    0.00000   0.00000   -1.94080
F    0.00000   0.00000   -3.41977
5
-755.9318098600
F    0.00000   0.00000   -0.01200
F    0.00000   0.00000   1.93391
F    0.00000   0.00000   3.49344
F    0.00000   0.00000   -1.93391
F    0.00000   0.00000   -3.46944
5
-755.9318098600
F    0.00000   0.00000   0.01200
F    0.00000   0.00000   1.93391
F    0.00000   0.00000   3.46944
F    0.00000   0.00000   -1.93391
F    0.00000   0.00000   -3.49344
5
-755.9277637000
F    0.00000   0.00000   0.01200
F    0.00000   0.00000   1.90991
F    0.00000   0.00000   3.48144
F    0.00000   0.00000   -1.90991
F    0.00000   0.00000   -3.49344
5
-755.9277637000
F    0.00000   0.00000   -0.01200
F    0.00000   0.00000   1.90991
F    0.00000   0.00000   3.49344
F    0.00000   0.00000   -1.90991
F    0.00000   0.00000   -3.48144
5
-755.9341508900
F    0.00000   0.00000   0.00000
F    0.00000   0.00000   2.30000
F    0.00000   0.00000   3.70000
F    0.00000   0.00000   -1.75000
F    0.00000   0.00000   -3.35000
5
-755.9077113900
F    0.00000   0.00000   -0.16203
F    0.00000   0.00000   2.21458
F    0.00000   0.00000   3.64488
F    0.00000   0.00000   -1.91273
F    0.00000   0.00000   -3.78470
5
-755.9331436200
F    0.00000   0.00000   0.00000
F    0.00000   0.00000   1.93181
F    0.00000   0.00000   3.47048
F    0.00000   0.00000   -1.93181
F    0.00000   0.00000   -3.47048
5
-755.9172604300
F    0.00000   0.00000   0.12806
F    0.00000   0.00000   1.82295
F    0.00000   0.00000   3.67890
F    0.00000   0.00000   -2.08847
F    0.00000   0.00000   -3.54144
5
-755.9023997600
F    0.00000   0.00000   -0.27138
F    0.00000   0.00000   2.43074
F    0.00000   0.00000   3.83152
F    0.00000   0.00000   -2.13774
F    0.00000   0.00000   -3.85314
5
-755.9288336700
F    0.00000   0.00000   0.00000
F    0.00000   0.00000   2.50000
F    0.00000   0.00000   3.90000
F    0.00000   0.00000   -1.80000
F    0.00000   0.00000   -3.40000
5
-755.9214000900
F    0.00000   0.00000   0.14674
F    0.00000   0.00000   1.81448
F    0.00000   0.00000   3.59948
F    0.00000   0.00000   -2.03124
F    0.00000   0.00000   -3.52946
5
-755.9177961900
F    0.00000   0.00000   0.00000
F    0.00000   0.00000   2.40000
F    0.00000   0.00000   3.80000
F    0.00000   0.00000   -1.90000
F    0.00000   0.00000   -3.60000
5
-755.9352379700
F    0.00000   0.00000   -0.07459
F    0.00000   0.00000   2.04414
F    0.00000   0.00000   3.46200
F    0.00000   0.00000   -1.92133
F    0.00000   0.00000   -3.51022
5
-755.9146642000
F    0.00000   0.00000   0.18776
F    0.00000   0.00000   1.96808
F    0.00000   0.00000   3.75299
F    0.00000   0.00000   -2.26948
F    0.00000   0.00000   -3.63936
5
-755.9301519800
F    0.00000   0.00000   -0.08344
F    0.00000   0.00000   2.14186
F    0.00000   0.00000   3.56336
F    0.00000   0.00000   -2.00268
F    0.00000   0.00000   -3.61911
5
-755.9252130800
F    0.00000   0.00000   -0.28205
F    0.00000   0.00000   2.27340
F    0.00000   0.00000   3.64616
F    0.00000   0.00000   -1.97440
F    0.00000   0.00000   -3.66312
5
-755.9326949500
F    0.00000   0.00000   0.01200
F    0.00000   0.00000   1.93391
F    0.00000   0.00000   3.46944
F    0.00000   0.00000   -1.93391
F    0.00000   0.00000   -3.48144
5
-755.9326949500
F    0.00000   0.00000   -0.01200
F    0.00000   0.00000   1.93391
F    0.00000   0.00000   3.48144
F    0.00000   0.00000   -1.93391
F    0.00000   0.00000   -3.46944
5
-755.9000447200
F    0.00000   0.00000   0.33153
F    0.00000   0.00000   2.01968
F    0.00000   0.00000   3.83575
F    0.00000   0.00000   -2.36001
F    0.00000   0.00000   -3.82695
5
-755.9292740400
F    0.00000   0.00000   -0.01684
F    0.00000   0.00000   1.92641
F    0.00000   0.00000   3.50714
F    0.00000   0.00000   -1.93393
F    0.00000   0.00000   -3.48278
5
-755.9037520000
F    0.00000   0.00000   0.00000
F    0.00000   0.00000   2.50000
F    0.00000   0.00000   4.00000
F    0.00000   0.00000   -1.75000
F    0.00000   0.00000   -3.55000
5
-755.9244653300
F    0.00000   0.00000   0.00000
F    0.00000   0.00000   2.02047
F    0.00000   0.00000   3.55796
F    0.00000   0.00000   -1.72308
F    0.00000   0.00000   -3.40621
5
-755.9271216700
F    0.00000   0.00000   -0.00120
F    0.00000   0.00000   1.92351
F    0.00000   0.00000   3.55047
F    0.00000   0.00000   -1.97739
F    0.00000   0.00000   -3.49538
5
-755.9324352000
F    0.00000   0.00000   0.02254
F    0.00000   0.00000   1.96530
F    0.00000   0.00000   3.53918
F    0.00000   0.00000   -2.01553
F    0.00000   0.00000   -3.51150
5
-755.9295461500
F    0.00000   0.00000   -0.14598
F    0.00000   0.00000   2.03091
F    0.00000   0.00000   3.44484
F    0.00000   0.00000   -1.78739
F    0.00000   0.00000   -3.54238
5
-755.9222183200
F    0.00000   0.00000   0.09370
F    0.00000   0.00000   1.81457
F    0.00000   0.00000   3.53020
F    0.00000   0.00000   -1.95069
F    0.00000   0.00000   -3.48779
5
-755.9090468100
F    0.00000   0.00000   0.31299
F    0.00000   0.00000   1.96944
F    0.00000   0.00000   3.78499
F    0.00000   0.00000   -2.30605
F    0.00000   0.00000   -3.76138
5
-755.9105286000
F    0.00000   0.00000   0.28974
F    0.00000   0.00000   1.98865
F    0.00000   0.00000   3.73503
F    0.00000   0.00000   -2.25369
F    0.00000   0.00000   -3.75972
5
-755.9082018300
F    0.00000   0.00000   0.00000
F    0.00000   0.00000   2.40000
F    0.00000   0.00000   3.85000
F    0.00000   0.00000   -1.90000
F    0.00000   0.00000   -3.65000
5
-755.9242248000
F    0.00000   0.00000   0.03590
F    0.00000   0.00000   1.82807
F    0.00000   0.00000   3.49312
F    0.00000   0.00000   -1.90507
F    0.00000   0.00000   -3.45202
5
-755.9302192100
F    0.00000   0.00000   0.00000
F    0.00000   0.00000   1.96211
F    0.00000   0.00000   3.51773
F    0.00000   0.00000   -1.96211
F    0.00000   0.00000   -3.51773
5
-755.9268533100
F    0.00000   0.00000   0.00000
F    0.00000   0.00000   1.90991
F    0.00000   0.00000   3.49344
F    0.00000   0.00000   -1.90991
F    0.00000   0.00000   -3.49344
5
-755.9300833200
F    0.00000   0.00000   0.13881
F    0.00000   0.00000   1.78014
F    0.00000   0.00000   3.51774
F    0.00000   0.00000   -2.00554
F    0.00000   0.00000   -3.43115
5
-755.9217762900
F    0.00000   0.00000   -0.08802
F    0.00000   0.00000   2.11412
F    0.00000   0.00000   3.62366
F    0.00000   0.00000   -2.00037
F    0.00000   0.00000   -3.64939
5
-755.9261168000
F    0.00000   0.00000   0.00000
F    0.00000   0.00000   2.40000
F    0.00000   0.00000   3.85000
F    0.00000   0.00000   -1.90000
F    0.00000   0.00000   -3.50000
5
-755.9268407800
F    0.00000   0.00000   0.01200
F    0.00000   0.00000   1.90991
F    0.00000   0.00000   3.49344
F    0.00000   0.00000   -1.90991
F    0.00000   0.00000   -3.49344
5
-755.9268407800
F    0.00000   0.00000   -0.01200
F    0.00000   0.00000   1.90991
F    0.00000   0.00000   3.49344
F    0.00000   0.00000   -1.90991
F    0.00000   0.00000   -3.49344
5
-755.9278970700
F    0.00000   0.00000   -0.00735
F    0.00000   0.00000   1.91373
F    0.00000   0.00000   3.53566
F    0.00000   0.00000   -1.96301
F    0.00000   0.00000   -3.47903
5
-755.9203380200
F    0.00000   0.00000   -0.14543
F    0.00000   0.00000   2.02305
F    0.00000   0.00000   3.54700
F    0.00000   0.00000   -1.83563
F    0.00000   0.00000   -3.58898
5
-755.9149981900
F    0.00000   0.00000   0.04114
F    0.00000   0.00000   1.91471
F    0.00000   0.00000   3.69173
F    0.00000   0.00000   -2.09823
F    0.00000   0.00000   -3.54934
5
-755.8727521600
F    0.00000   0.00000   0.37862
F    0.00000   0.00000   2.17291
F    0.00000   0.00000   3.97269
F    0.00000   0.00000   -2.55467
F    0.00000   0.00000   -3.96955
5
-755.9276238600
F    0.00000   0.00000   -0.02154
F    0.00000   0.00000   1.91922
F    0.00000   0.00000   3.50046
F    0.00000   0.00000   -1.91213
F    0.00000   0.00000   -3.48600
5
-755.9185017800
F    0.00000   0.00000   0.02465
F    0.00000   0.00000   1.90851
F    0.00000   0.00000   3.65781
F    0.00000   0.00000   -2.07191
F    0.00000   0.00000   -3.51905
5
-755.9335202400
F    0.00000   0.00000   0.00000
F    0.00000   0.00000   1.93391
F    0.00000   0.00000   3.46944
F    0.00000   0.00000   -1.93391
F    0.00000   0.00000   -3.46944
5
-755.9318097200
F    0.00000   0.00000   -0.09481
F    0.00000   0.00000   2.14094
F    0.00000   0.00000   3.56209
F    0.00000   0.00000   -2.00435
F    0.00000   0.00000   -3.60387
5
-755.9323848600
F    0.00000   0.00000   0.00000
F    0.00000   0.00000   2.40000
F    0.00000   0.00000   3.80000
F    0.00000   0.00000   -1.75000
F    0.00000   0.00000   -3.35000
5
-755.9133624800
F    0.00000   0.00000   -0.18023
F    0.00000   0.00000   2.15217
F    0.00000   0.00000   3.62297
F    0.00000   0.00000   -1.87103
F    0.00000   0.00000   -3.72387
5
-755.9295900600
F    0.00000   0.00000   -0.14852
F    0.00000   0.00000   2.20932
F    0.00000   0.00000   3.61776
F    0.00000   0.00000   -2.03667
F    0.00000   0.00000   -3.64189
5
-755.9217058200
F    0.00000   0.00000   -0.00882
F    0.00000   0.00000   2.02689
F    0.00000   0.00000   3.50434
F    0.00000   0.00000   -1.90813
F    0.00000   0.00000   -3.61427
5
-755.9254567500
F    0.00000   0.00000   0.00364
F    0.00000   0.00000   1.83063
F    0.00000   0.00000   3.50830
F    0.00000   0.00000   -1.92062
F    0.00000   0.00000   -3.42195
5
-755.9125268500
F    0.00000   0.00000   -0.11331
F    0.00000   0.00000   2.12808
F    0.00000   0.00000   3.64712
F    0.00000   0.00000   -1.96077
F    0.00000   0.00000   -3.70112
5
-755.9335049900
F    0.00000   0.00000   0.01200
F    0.00000   0.00000   1.93391
F    0.00000   0.00000   3.46944
F    0.00000   0.00000   -1.93391
F    0.00000   0.00000   -3.46944
5
-755.9335049900
F    0.00000   0.00000   -0.01200
F    0.00000   0.00000   1.93391
F    0.00000   0.00000   3.46944
F    0.00000   0.00000   -1.93391
F    0.00000   0.00000   -3.46944
5
-755.9280126700
F    0.00000   0.00000   -0.06670
F    0.00000   0.00000   1.99235
F    0.00000   0.00000   3.54298
F    0.00000   0.00000   -1.94200
F    0.00000   0.00000   -3.52663
5
-755.9285701000
F    0.00000   0.00000   0.01651
F    0.00000   0.00000   1.82267
F    0.00000   0.00000   3.45809
F    0.00000   0.00000   -1.89412
F    0.00000   0.00000   -3.40315
5
-755.9353401800
F    0.00000   0.00000   0.07121
F    0.00000   0.00000   1.92290
F    0.00000   0.00000   3.50901
F    0.00000   0.00000   -2.04155
F    0.00000   0.00000   -3.46157
5
-755.9300284000
F    0.00000   0.00000   0.00000
F    0.00000   0.00000   1.88171
F    0.00000   0.00000   3.44514
F    0.00000   0.00000   -1.88171
F    0.00000   0.00000   -3.44514
5
-755.9192982200
F    0.00000   0.00000   0.34969
F    0.00000   0.00000   1.99540
F    0.00000   0.00000   3.69405
F    0.00000   0.00000   -2.29817
F    0.00000   0.00000   -3.74097
5
-755.9286290000
F    0.00000   0.00000   -0.01379
F    0.00000   0.00000   1.94851
F    0.00000   0.00000   3.52339
F    0.00000   0.00000   -1.94946
F    0.00000   0.00000   -3.50865
5
-755.9317442600
F    0.00000   0.00000   0.00000
F    0.00000   0.00000   2.00000
F    0.00000   0.00000   3.50000
F    0.00000   0.00000   -1.75000
F    0.00000   0.00000   -3.35000
5
-755.9183844600
F    0.00000   0.00000   -0.16836
F    0.00000   0.00000   2.11629
F    0.00000   0.00000   3.65638
F    0.00000   0.00000   -1.96714
F    0.00000   0.00000   -3.63716
5
-755.9294199000
F    0.00000   0.00000   0.03424
F    0.00000   0.00000   1.98432
F    0.00000   0.00000   3.58404
F    0.00000   0.00000   -2.05419
F    0.00000   0.00000   -3.54841
5
-755.9140342300
F    0.00000   0.00000   0.00000
F    0.00000   0.00000   2.10000
F    0.00000   0.00000   3.60000
F    0.00000   0.00000   -1.80000
F    0.00000   0.00000   -3.60000
5
-755.9358679100
F    0.00000   0.00000   -0.07885
F    0.00000   0.00000   2.05185
F    0.00000   0.00000   3.49727
F    0.00000   0.00000   -1.95423
F    0.00000   0.00000   -3.51605
5
-755.9354922400
F    0.00000   0.00000   -0.10935
F    0.00000   0.00000   2.00880
F    0.00000   0.00000   3.43085
F    0.00000   0.00000   -1.86928
F    0.00000   0.00000   -3.46102
5
-755.9057274900
F    0.00000   0.00000   -0.32079
F    0.00000   0.00000   2.37364
F    0.00000   0.00000   3.86117
F    0.00000   0.00000   -2.12640
F    0.00000   0.00000   -3.78763
5
-755.9194731800
F    0.00000   0.00000   0.00000
F    0.00000   0.00000   2.10000
F    0.00000   0.00000   3.60000
F    0.00000   0.00000   -1.70000
F    0.00000   0.00000   -3.50000
5
-755.9304568600
F    0.00000   0.00000   -0.10691
F    0.00000   0.00000   2.14565
F    0.00000   0.00000   3.60556
F    0.00000   0.00000   -2.02963
F    0.00000   0.00000   -3.61467
5
-755.9282466100
F    0.00000   0.00000   0.00000
F    0.00000   0.00000   2.30000
F    0.00000   0.00000   3.80000
F    0.00000   0.00000   -1.75000
F    0.00000   0.00000   -3.35000
5
-755.9330201900
F    0.00000   0.00000   -0.18649
F    0.00000   0.00000   2.08725
F    0.00000   0.00000   3.48160
F    0.00000   0.00000   -1.86612
F    0.00000   0.00000   -3.51624
5
-755.9323350400
F    0.00000   0.00000   -0.06283
F    0.00000   0.00000   2.03455
F    0.00000   0.00000   3.42999
F    0.00000   0.00000   -1.88142
F    0.00000   0.00000   -3.52029
5
-755.9155292800
F    0.00000   0.00000   -0.26671
F    0.00000   0.00000   2.28842
F    0.00000   0.00000   3.67458
F    0.00000   0.00000   -1.93890
F    0.00000   0.00000   -3.75739
5
-755.9123136400
F    0.00000   0.00000   0.23004
F    0.00000   0.00000   2.04189
F    0.00000   0.00000   3.72196
F    0.00000   0.00000   -2.23830
F    0.00000   0.00000   -3.75559
5
-755.9225735500
F    0.00000   0.00000   0.00945
F    0.00000   0.00000   1.81696
F    0.00000   0.00000   3.54970
F    0.00000   0.00000   -1.94991
F    0.00000   0.00000   -3.42620
5
-755.9301297700
F    0.00000   0.00000   0.00000
F    0.00000   0.00000   1.96941
F    0.00000   0.00000   3.52433
F    0.00000   0.00000   -1.96941
F    0.00000   0.00000   -3.52433
5
-755.9111609500
F    0.00000   0.00000   -0.36352
F    0.00000   0.00000   2.33406
F    0.00000   0.00000   3.81393
F    0.00000   0.00000   -2.04330
F    0.00000   0.00000   -3.74117
5
-755.9114606700
F    0.00000   0.00000   0.28219
F    0.00000   0.00000   2.15391
F    0.00000   0.00000   3.79740
F    0.00000   0.00000   -2.40872
F    0.00000   0.00000   -3.82478
5
-755.9244208400
F    0.00000   0.00000   -0.12666
F    0.00000   0.00000   2.01199
F    0.00000   0.00000   3.47304
F    0.00000   0.00000   -1.77873
F    0.00000   0.00000   -3.57965
5
-755.9044867400
F    0.00000   0.00000   0.00000
F    0.00000   0.00000   2.40000
F    0.00000   0.00000   3.90000
F    0.00000   0.00000   -1.80000
F    0.00000   0.00000   -3.60000
5
-755.9009537300
F    0.00000   0.00000   0.26699
F    0.00000   0.00000   2.08380
F    0.00000   0.00000   3.85891
F    0.00000   0.00000   -2.41374
F    0.00000   0.00000   -3.79596
5
-755.9282976100
F    0.00000   0.00000   0.04614
F    0.00000   0.00000   1.77698
F    0.00000   0.00000   3.45836
F    0.00000   0.00000   -1.90348
F    0.00000   0.00000   -3.37799
5
-755.9151310200
F    0.00000   0.00000   0.00000
F    0.00000   0.00000   2.56648
F    0.00000   0.00000   3.97070
F    0.00000   0.00000   -1.65196
F    0.00000   0.00000   -3.47840
5
-755.9327425300
F    0.00000   0.00000   0.07114
F    0.00000   0.00000   1.90091
F    0.00000   0.00000   3.45784
F    0.00000   0.00000   -1.95417
F    0.00000   0.00000   -3.47573
5
-755.9313871900
F    0.00000   0.00000   -0.11076
F    0.00000   0.00000   2.02496
F    0.00000   0.00000   3.40968
F    0.00000   0.00000   -1.81518
F    0.00000   0.00000   -3.50870
5
-755.9267627600
F    0.00000   0.00000   0.00000
F    0.00000   0.00000   2.02273
F    0.00000   0.00000   3.44405
F    0.00000   0.00000   -1.71556
F    0.00000   0.00000   -3.46698
5
-755.9176117900
F    0.00000   0.00000   -0.10335
F    0.00000   0.00000   2.17635
F    0.00000   0.00000   3.55632
F    0.00000   0.00000   -1.92589
F    0.00000   0.00000   -3.70342
5
-755.8904416000
F    0.00000   0.00000   -0.40759
F    0.00000   0.00000   2.49850
F    0.00000   0.00000   3.96962
F    0.00000   0.00000   -2.19499
F    0.00000   0.00000   -3.86555
5
-755.9200959800
F    0.00000   0.00000   0.02175
F    0.00000   0.00000   1.85727
F    0.00000   0.00000   3.56985
F    0.00000   0.00000   -1.95866
F    0.00000   0.00000   -3.49021
5
-755.9235346000
F    0.00000   0.00000   -0.00115
F    0.00000   0.00000   1.89952
F    0.00000   0.00000   3.58516
F    0.00000   0.00000   -1.99799
F    0.00000   0.00000   -3.48554
5
-755.9245791500
F    0.00000   0.00000   0.00000
F    0.00000   0.00000   1.92218
F    0.00000   0.00000   3.42738
F    0.00000   0.00000   -1.80346
F    0.00000   0.00000   -3.49420
5
-755.9186979800
F    0.00000   0.00000   -0.12175
F    0.00000   0.00000   2.10107
F    0.00000   0.00000   3.63865
F    0.00000   0.00000   -1.97538
F    0.00000   0.00000   -3.64259
5
-755.9212461000
F    0.00000   0.00000   0.13888
F    0.00000   0.00000   1.86992
F    0.00000   0.00000   3.66944
F    0.00000   0.00000   -2.15320
F    0.00000   0.00000   -3.52504
5
-755.9299715200
F    0.00000   0.00000   -0.02495
F    0.00000   0.00000   1.91773
F    0.00000   0.00000   3.49809
F    0.00000   0.00000   -1.92609
F    0.00000   0.00000   -3.46479
5
-755.9299715200
F    0.00000   0.00000   0.02495
F    0.00000   0.00000   1.92609
F    0.00000   0.00000   3.46479
F    0.00000   0.00000   -1.91773
F    0.00000   0.00000   -3.49809
5
-755.9055137200
F    0.00000   0.00000   -0.13015
F    0.00000   0.00000   2.18517
F    0.00000   0.00000   3.65449
F    0.00000   0.00000   -1.93232
F    0.00000   0.00000   -3.77719
5
-755.9133489400
F    0.00000   0.00000   0.30745
F    0.00000   0.00000   1.94699
F    0.00000   0.00000   3.75590
F    0.00000   0.00000   -2.28107
F    0.00000   0.00000   -3.72928
5
-755.8981996700
F    0.00000   0.00000   -0.21655
F    0.00000   0.00000   2.31703
F    0.00000   0.00000   3.74953
F    0.00000   0.00000   -1.99410
F    0.00000   0.00000   -3.85591
5
-755.9262406700
F    0.00000   0.00000   0.00000
F    0.00000   0.00000   2.00000
F    0.00000   0.00000   3.45000
F    0.00000   0.00000   -1.70000
F    0.00000   0.00000   -3.45000
5
-755.9298937000
F    0.00000   0.00000   0.00000
F    0.00000   0.00000   1.87441
F    0.00000   0.00000   3.43854
F    0.00000   0.00000   -1.87441
F    0.00000   0.00000   -3.43854
5
-755.9152731700
F    0.00000   0.00000   -0.14080
F    0.00000   0.00000   2.26350
F    0.00000   0.00000   3.65285
F    0.00000   0.00000   -2.02233
F    0.00000   0.00000   -3.75322
5
-755.9205468900
F    0.00000   0.00000   0.10740
F    0.00000   0.00000   1.87775
F    0.00000   0.00000   3.66621
F    0.00000   0.00000   -2.13867
F    0.00000   0.00000   -3.51268
5
-755.9314542800
F    0.00000   0.00000   0.21773
F    0.00000   0.00000   1.87497
F    0.00000   0.00000   3.51809
F    0.00000   0.00000   -2.08570
F    0.00000   0.00000   -3.52509
5
-755.8955074500
F    0.00000   0.00000   -0.32878
F    0.00000   0.00000   2.37312
F    0.00000   0.00000   3.85056
F    0.00000   0.00000   -2.04002
F    0.00000   0.00000   -3.85488
5
-755.9228531800
F    0.00000   0.00000   0.12068
F    0.00000   0.00000   1.78990
F    0.00000   0.00000   3.62548
F    0.00000   0.00000   -2.05553
F    0.00000   0.00000   -3.48053
5
-755.9360343300
F    0.00000   0.00000   -0.12168
F    0.00000   0.00000   2.04141
F    0.00000   0.00000   3.47818
F    0.00000   0.00000   -1.91637
F    0.00000   0.00000   -3.48153
5
-755.9079463800
F    0.00000   0.00000   0.00000
F    0.00000   0.00000   2.50000
F    0.00000   0.00000   4.00000
F    0.00000   0.00000   -1.70000
F    0.00000   0.00000   -3.50000
5
-755.9031736700
F    0.00000   0.00000   -0.24671
F    0.00000   0.00000   2.39712
F    0.00000   0.00000   3.83354
F    0.00000   0.00000   -2.14297
F    0.00000   0.00000   -3.84099
5
-755.9210189900
F    0.00000   0.00000   -0.01208
F    0.00000   0.00000   2.04945
F    0.00000   0.00000   3.49446
F    0.00000   0.00000   -1.90206
F    0.00000   0.00000   -3.62977
5
-755.9300258400
F    0.00000   0.00000   0.00000
F    0.00000   0.00000   1.97672
F    0.00000   0.00000   3.53093
F    0.00000   0.00000   -1.97672
F    0.00000   0.00000   -3.53093
5
-755.9312463800
F    0.00000   0.00000   -0.14963
F    0.00000   0.00000   1.99217
F    0.00000   0.00000   3.43273
F    0.00000   0.00000   -1.79146
F    0.00000   0.00000   -3.48382
5
-755.9230296000
F    0.00000   0.00000   0.15031
F    0.00000   0.00000   1.80351
F    0.00000   0.00000   3.64063
F    0.00000   0.00000   -2.08522
F    0.00000   0.00000   -3.50922
5
-755.9289815800
F    0.00000   0.00000   -0.15708
F    0.00000   0.00000   2.02757
F    0.00000   0.00000   3.45918
F    0.00000   0.00000   -1.78522
F    0.00000   0.00000   -3.54444
5
-755.9309002600
F    0.00000   0.00000   0.23514
F    0.00000   0.00000   1.89556
F    0.00000   0.00000   3.53496
F    0.00000   0.00000   -2.11384
F    0.00000   0.00000   -3.55184
5
-755.9003637200
F    0.00000   0.00000   0.28957
F    0.00000   0.00000   2.17364
F    0.00000   0.00000   3.85695
F    0.00000   0.00000   -2.44488
F    0.00000   0.00000   -3.87528
5
-755.9316893900
F    0.00000   0.00000   0.20128
F    0.00000   0.00000   1.85005
F    0.00000   0.00000   3.50507
F    0.00000   0.00000   -2.05872
F    0.00000   0.00000   -3.49768
5
-755.9144594200
F    0.00000   0.00000   -0.18490
F    0.00000   0.00000   2.24036
F    0.00000   0.00000   3.61670
F    0.00000   0.00000   -1.92242
F    0.00000   0.00000   -3.74974
5
-755.9291890700
F    0.00000   0.00000   0.10214
F    0.00000   0.00000   1.76224
F    0.00000   0.00000   3.50479
F    0.00000   0.00000   -1.97100
F    0.00000   0.00000   -3.39817
5
-755.9149979700
F    0.00000   0.00000   -0.26396
F    0.00000   0.00000   2.23755
F    0.00000   0.00000   3.67917
F    0.00000   0.00000   -1.90812
F    0.00000   0.00000   -3.74465
5
-755.9255711700
F    0.00000   0.00000   -0.08725
F    0.00000   0.00000   2.17716
F    0.00000   0.00000   3.60954
F    0.00000   0.00000   -2.03016
F    0.00000   0.00000   -3.66930
5
-755.9208894600
F    0.00000   0.00000   0.07808
F    0.00000   0.00000   1.83112
F    0.00000   0.00000   3.53559
F    0.00000   0.00000   -1.94557
F    0.00000   0.00000   -3.49922
5
-755.9251321500
F    0.00000   0.00000   0.00000
F    0.00000   0.00000   2.14005
F    0.00000   0.00000   3.56774
F    0.00000   0.00000   -1.65920
F    0.00000   0.00000   -3.47214
5
-755.9077976900
F    0.00000   0.00000   0.26460
F    0.00000   0.00000   2.02821
F    0.00000   0.00000   3.74851
F    0.00000   0.00000   -2.26056
F    0.00000   0.00000   -3.78077
5
-755.9136064300
F    0.00000   0.00000   0.00000
F    0.00000   0.00000   2.50000
F    0.00000   0.00000   3.90000
F    0.00000   0.00000   -1.90000
F    0.00000   0.00000   -3.60000
5
-755.9290474200
F    0.00000   0.00000   0.00000
F    0.00000   0.00000   2.31941
F    0.00000   0.00000   3.69004
F    0.00000   0.00000   -1.82382
F    0.00000   0.00000   -3.47358
5
-755.9038721800
F    0.00000   0.00000   -0.15197
F    0.00000   0.00000   2.27937
F    0.00000   0.00000   3.69486
F    0.00000   0.00000   -2.00177
F    0.00000   0.00000   -3.82049
5
-755.9332996000
F    0.00000   0.00000   0.09971
F    0.00000   0.00000   1.87132
F    0.00000   0.00000   3.44260
F    0.00000   0.00000   -1.95899
F    0.00000   0.00000   -3.45463
5
-755.9141384500
F    0.00000   0.00000   0.00000
F    0.00000   0.00000   2.30000
F    0.00000   0.00000   3.80000
F    0.00000   0.00000   -1.90000
F    0.00000   0.00000   -3.60000
5
-755.9332872500
F    0.00000   0.00000   0.03827
F    0.00000   0.00000   1.84023
F    0.00000   0.00000   3.43084
F    0.00000   0.00000   -1.91640
F    0.00000   0.00000   -3.39294
5
-755.8873763800
F    0.00000   0.00000   0.32367
F    0.00000   0.00000   2.07067
F    0.00000   0.00000   3.90276
F    0.00000   0.00000   -2.41691
F    0.00000   0.00000   -3.88020
5
-755.9266632400
F    0.00000   0.00000   -0.00420
F    0.00000   0.00000   1.94220
F    0.00000   0.00000   3.54129
F    0.00000   0.00000   -1.96144
F    0.00000   0.00000   -3.51786
5
-755.9177850000
F    0.00000   0.00000   0.00000
F    0.00000   0.00000   2.20310
F    0.00000   0.00000   3.61963
F    0.00000   0.00000   -1.90187
F    0.00000   0.00000   -3.64299
5
-755.9302490500
F    0.00000   0.00000   -0.18168
F    0.00000   0.00000   2.08258
F    0.00000   0.00000   3.57722
F    0.00000   0.00000   -1.94820
F    0.00000   0.00000   -3.52992
5
-755.9220771500
F    0.00000   0.00000   0.11988
F    0.00000   0.00000   1.88163
F    0.00000   0.00000   3.54445
F    0.00000   0.00000   -1.99313
F    0.00000   0.00000   -3.55283
5
-755.9191943600
F    0.00000   0.00000   -0.09972
F    0.00000   0.00000   1.99817
F    0.00000   0.00000   3.49992
F    0.00000   0.00000   -1.79795
F    0.00000   0.00000   -3.60042
5
-755.9116932300
F    0.00000   0.00000   -0.19658
F    0.00000   0.00000   2.18909
F    0.00000   0.00000   3.64333
F    0.00000   0.00000   -1.88336
F    0.00000   0.00000   -3.75249
5
-755.9324912200
F    0.00000   0.00000   0.07614
F    0.00000   0.00000   1.86378
F    0.00000   0.00000   3.43423
F    0.00000   0.00000   -1.93049
F    0.00000   0.00000   -3.44366
5
-755.9210210900
F    0.00000   0.00000   0.07607
F    0.00000   0.00000   1.78429
F    0.00000   0.00000   3.61590
F    0.00000   0.00000   -2.02268
F    0.00000   0.00000   -3.45358
5
-755.9158914800
F    0.00000   0.00000   0.06439
F    0.00000   0.00000   1.99097
F    0.00000   0.00000   3.71630
F    0.00000   0.00000   -2.15831
F    0.00000   0.00000   -3.61336
5
-755.9251193500
F    0.00000   0.00000   0.00000
F    0.00000   0.00000   1.90541
F    0.00000   0.00000   3.49971
F    0.00000   0.00000   -1.90541
F    0.00000   0.00000   -3.49971
5
-755.9245803300
F    0.00000   0.00000   0.00000
F    0.00000   0.00000   2.40000
F    0.00000   0.00000   3.90000
F    0.00000   0.00000   -1.80000
F    0.00000   0.00000   -3.40000
5
-755.9224752400
F    0.00000   0.00000   0.17467
F    0.00000   0.00000   1.81935
F    0.00000   0.00000   3.65852
F    0.00000   0.00000   -2.11434
F    0.00000   0.00000   -3.53820
5
-755.9323941700
F    0.00000   0.00000   -0.21367
F    0.00000   0.00000   2.16198
F    0.00000   0.00000   3.59898
F    0.00000   0.00000   -1.98703
F    0.00000   0.00000   -3.56027
5
-755.9300589500
F    0.00000   0.00000   0.25464
F    0.00000   0.00000   1.91638
F    0.00000   0.00000   3.55498
F    0.00000   0.00000   -2.14512
F    0.00000   0.00000   -3.58087
5
-755.9309977300
F    0.00000   0.00000   -0.09316
F    0.00000   0.00000   2.14995
F    0.00000   0.00000   3.58663
F    0.00000   0.00000   -2.02533
F    0.00000   0.00000   -3.61808
5
-755.9351034600
F    0.00000   0.00000   0.00000
F    0.00000   0.00000   2.20000
F    0.00000   0.00000   3.60000
F    0.00000   0.00000   -1.75000
F    0.00000   0.00000   -3.35000
5
-755.9135777200
F    0.00000   0.00000   -0.35877
F    0.00000   0.00000   2.32956
F    0.00000   0.00000   3.77112
F    0.00000   0.00000   -1.99024
F    0.00000   0.00000   -3.75167
5
-755.9233431900
F    0.00000   0.00000   0.00000
F    0.00000   0.00000   2.00000
F    0.00000   0.00000   3.50000
F    0.00000   0.00000   -1.70000
F    0.00000   0.00000   -3.45000
5
-755.9273978300
F    0.00000   0.00000   -0.03925
F    0.00000   0.00000   1.94966
F    0.00000   0.00000   3.37461
F    0.00000   0.00000   -1.78110
F    0.00000   0.00000   -3.50392
5
-755.8985026100
F    0.00000   0.00000   0.27349
F    0.00000   0.00000   2.01269
F    0.00000   0.00000   3.83104
F    0.00000   0.00000   -2.31370
F    0.00000   0.00000   -3.80352
5
-755.9233235500
F    0.00000   0.00000   -0.09163
F    0.00000   0.00000   1.98623
F    0.00000   0.00000   3.55332
F    0.00000   0.00000   -1.90835
F    0.00000   0.00000   -3.53957
5
-755.9297351800
F    0.00000   0.00000   0.00000
F    0.00000   0.00000   1.86710
F    0.00000   0.00000   3.43194
F    0.00000   0.00000   -1.86710
F    0.00000   0.00000   -3.43194
5
-755.9278867100
F    0.00000   0.00000   -0.01710
F    0.00000   0.00000   1.92264
F    0.00000   0.00000   3.53686
F    0.00000   0.00000   -1.96017
F    0.00000   0.00000   -3.48222
5
-755.9220226000
F    0.00000   0.00000   0.00000
F    0.00000   0.00000   2.10000
F    0.00000   0.00000   3.50000
F    0.00000   0.00000   -1.75000
F    0.00000   0.00000   -3.55000
5
-755.9230360700
F    0.00000   0.00000   0.00000
F    0.00000   0.00000   2.20000
F    0.00000   0.00000   3.60000
F    0.00000   0.00000   -1.90000
F    0.00000   0.00000   -3.60000
5
-755.9299064100
F    0.00000   0.00000   0.00000
F    0.00000   0.00000   1.98403
F    0.00000   0.00000   3.53753
F    0.00000   0.00000   -1.98403
F    0.00000   0.00000   -3.53753
5
-755.9235622000
F    0.00000   0.00000   0.04695
F    0.00000   0.00000   1.99790
F    0.00000   0.00000   3.66160
F    0.00000   0.00000   -2.12717
F    0.00000   0.00000   -3.57928
5
-755.9333088300
F    0.00000   0.00000   0.01285
F    0.00000   0.00000   1.86766
F    0.00000   0.00000   3.44534
F    0.00000   0.00000   -1.91801
F    0.00000   0.00000   -3.40783
5
-755.9322855600
F    0.00000   0.00000   0.00000
F    0.00000   0.00000   2.01669
F    0.00000   0.00000   3.54035
F    0.00000   0.00000   -1.80684
F    0.00000   0.00000   -3.36799
5
-755.9088863900
F    0.00000   0.00000   0.00000
F    0.00000   0.00000   2.70463
F    0.00000   0.00000   4.07587
F    0.00000   0.00000   -1.70287
F    0.00000   0.00000   -3.49288
5
-755.9298693900
F    0.00000   0.00000   0.00000
F    0.00000   0.00000   2.50000
F    0.00000   0.00000   3.90000
F    0.00000   0.00000   -1.75000
F    0.00000   0.00000   -3.35000
5
-755.9284929300
F    0.00000   0.00000   0.01192
F    0.00000   0.00000   1.82013
F    0.00000   0.00000   3.45074
F    0.00000   0.00000   -1.88496
F    0.00000   0.00000   -3.39781
5
-755.9347594700
F    0.00000   0.00000   0.00000
F    0.00000   0.00000   1.93841
F    0.00000   0.00000   3.46317
F    0.00000   0.00000   -1.93841
F    0.00000   0.00000   -3.46317
5
-755.9122776600
F    0.00000   0.00000   0.00000
F    0.00000   0.00000   2.14422
F    0.00000   0.00000   3.60449
F    0.00000   0.00000   -1.86010
F    0.00000   0.00000   -3.66116
5
-755.9113539500
F    0.00000   0.00000   0.22056
F    0.00000   0.00000   2.13158
F    0.00000   0.00000   3.79535
F    0.00000   0.00000   -2.35707
F    0.00000   0.00000   -3.79042
5
-755.9100893000
F    0.00000   0.00000   -0.12426
F    0.00000   0.00000   2.25012
F    0.00000   0.00000   3.69802
F    0.00000   0.00000   -2.04476
F    0.00000   0.00000   -3.77912
5
-755.9249203900
F    0.00000   0.00000   0.01885
F    0.00000   0.00000   1.94033
F    0.00000   0.00000   3.54853
F    0.00000   0.00000   -1.97030
F    0.00000   0.00000   -3.53741
5
-755.9175279800
F    0.00000   0.00000   -0.10058
F    0.00000   0.00000   2.06606
F    0.00000   0.00000   3.50739
F    0.00000   0.00000   -1.80567
F    0.00000   0.00000   -3.66720
5
-755.9334486900
F    0.00000   0.00000   0.00000
F    0.00000   0.00000   2.20000
F    0.00000   0.00000   3.65000
F    0.00000   0.00000   -1.70000
F    0.00000   0.00000   -3.30000
5
-755.9055190100
F    0.00000   0.00000   0.27402
F    0.00000   0.00000   2.01511
F    0.00000   0.00000   3.76502
F    0.00000   0.00000   -2.26795
F    0.00000   0.00000   -3.78619
5
-755.9028785000
F    0.00000   0.00000   0.00000
F    0.00000   0.00000   2.50000
F    0.00000   0.00000   3.95000
F    0.00000   0.00000   -1.90000
F    0.00000   0.00000   -3.65000
5
-755.9245118500
F    0.00000   0.00000   -0.19992
F    0.00000   0.00000   2.16375
F    0.00000   0.00000   3.54472
F    0.00000   0.00000   -1.85529
F    0.00000   0.00000   -3.65326
5
-755.9180591200
F    0.00000   0.00000   0.13168
F    0.00000   0.00000   1.87845
F    0.00000   0.00000   3.59393
F    0.00000   0.00000   -2.02451
F    0.00000   0.00000   -3.57955
5
-755.9178961300
F    0.00000   0.00000   -0.03314
F    0.00000   0.00000   1.96016
F    0.00000   0.00000   3.48204
F    0.00000   0.00000   -1.82585
F    0.00000   0.00000   -3.58322
5
-755.9255915400
F    0.00000   0.00000   0.00000
F    0.00000   0.00000   1.97723
F    0.00000   0.00000   3.56220
F    0.00000   0.00000   -1.85360
F    0.00000   0.00000   -3.44701
5
-755.9264370200
F    0.00000   0.00000   0.13696
F    0.00000   0.00000   1.83812
F    0.00000   0.00000   3.60186
F    0.00000   0.00000   -2.10428
F    0.00000   0.00000   -3.47266
5
-755.9249687500
F    0.00000   0.00000   0.04436
F    0.00000   0.00000   1.84199
F    0.00000   0.00000   3.58002
F    0.00000   0.00000   -2.03809
F    0.00000   0.00000   -3.42828
5
-755.9358333500
F    0.00000   0.00000   -0.11044
F    0.00000   0.00000   2.01685
F    0.00000   0.00000   3.47599
F    0.00000   0.00000   -1.91433
F    0.00000   0.00000   -3.46808
5
-755.9212272200
F    0.00000   0.00000   0.00000
F    0.00000   0.00000   2.00000
F    0.00000   0.00000   3.50000
F    0.00000   0.00000   -1.90000
F    0.00000   0.00000   -3.60000
5
-755.8930405800
F    0.00000   0.00000   0.00000
F    0.00000   0.00000   2.70821
F    0.00000   0.00000   4.20682
F    0.00000   0.00000   -1.75577
F    0.00000   0.00000   -3.52766
5
-755.9204132900
F    0.00000   0.00000   0.08675
F    0.00000   0.00000   1.99056
F    0.00000   0.00000   3.64278
F    0.00000   0.00000   -2.09590
F    0.00000   0.00000   -3.62418
5
-755.9234692500
F    0.00000   0.00000   -0.17508
F    0.00000   0.00000   2.02569
F    0.00000   0.00000   3.55561
F    0.00000   0.00000   -1.85921
F    0.00000   0.00000   -3.54700
5
-755.8915100600
F    0.00000   0.00000   0.24504
F    0.00000   0.00000   2.04304
F    0.00000   0.00000   3.89423
F    0.00000   0.00000   -2.37453
F    0.00000   0.00000   -3.80778
5
-755.9242358500
F    0.00000   0.00000   0.00000
F    0.00000   0.00000   1.90000
F    0.00000   0.00000   3.50000
F    0.00000   0.00000   -1.90000
F    0.00000   0.00000   -3.50000
5
-755.9036287400
F    0.00000   0.00000   -0.18503
F    0.00000   0.00000   2.26759
F    0.00000   0.00000   3.68379
F    0.00000   0.00000   -1.94452
F    0.00000   0.00000   -3.82183
5
-755.9250051700
F    0.00000   0.00000   0.00000
F    0.00000   0.00000   2.30000
F    0.00000   0.00000   3.80000
F    0.00000   0.00000   -1.90000
F    0.00000   0.00000   -3.50000
5
-755.9292042200
F    0.00000   0.00000   -0.15835
F    0.00000   0.00000   2.09631
F    0.00000   0.00000   3.46725
F    0.00000   0.00000   -1.83559
F    0.00000   0.00000   -3.56963
5
-755.9212892600
F    0.00000   0.00000   -0.31891
F    0.00000   0.00000   2.35933
F    0.00000   0.00000   3.77519
F    0.00000   0.00000   -2.10829
F    0.00000   0.00000   -3.70732
5
-755.9151407100
F    0.00000   0.00000   -0.12671
F    0.00000   0.00000   2.25626
F    0.00000   0.00000   3.65167
F    0.00000   0.00000   -2.02764
F    0.00000   0.00000   -3.75358
5
-755.9341002300
F    0.00000   0.00000   0.10823
F    0.00000   0.00000   2.00122
F    0.00000   0.00000   3.55286
F    0.00000   0.00000   -2.09755
F    0.00000   0.00000   -3.56477
5
-755.9282321100
F    0.00000   0.00000   0.04919
F    0.00000   0.00000   1.76713
F    0.00000   0.00000   3.45423
F    0.00000   0.00000   -1.90037
F    0.00000   0.00000   -3.37018
5
-755.9272210400
F    0.00000   0.00000   -0.15063
F    0.00000   0.00000   2.17404
F    0.00000   0.00000   3.65788
F    0.00000   0.00000   -2.04847
F    0.00000   0.00000   -3.63282
5
-755.9163044800
F    0.00000   0.00000   0.01915
F    0.00000   0.00000   1.90296
F    0.00000   0.00000   3.66706
F    0.00000   0.00000   -2.06525
F    0.00000   0.00000   -3.52392
5
-755.9125722900
F    0.00000   0.00000   -0.09952
F    0.00000   0.00000   2.10141
F    0.00000   0.00000   3.55010
F    0.00000   0.00000   -1.83928
F    0.00000   0.00000   -3.71271
5
-755.9094629500
F    0.00000   0.00000   -0.22727
F    0.00000   0.00000   2.32551
F    0.00000   0.00000   3.69415
F    0.00000   0.00000   -1.99434
F    0.00000   0.00000   -3.79806
5
-755.9319376300
F    0.00000   0.00000   -0.15068
F    0.00000   0.00000   2.03660
F    0.00000   0.00000   3.42896
F    0.00000   0.00000   -1.80818
F    0.00000   0.00000   -3.50671
5
-755.9313354700
F    0.00000   0.00000   0.18287
F    0.00000   0.00000   1.81254
F    0.00000   0.00000   3.50438
F    0.00000   0.00000   -2.03404
F    0.00000   0.00000   -3.46576
5
-755.9226603800
F    0.00000   0.00000   -0.04298
F    0.00000   0.00000   2.12986
F    0.00000   0.00000   3.57291
F    0.00000   0.00000   -1.99182
F    0.00000   0.00000   -3.66797
5
-755.9099705600
F    0.00000   0.00000   -0.13378
F    0.00000   0.00000   2.13858
F    0.00000   0.00000   3.66651
F    0.00000   0.00000   -1.95742
F    0.00000   0.00000   -3.71389
5
-755.9295534500
F    0.00000   0.00000   0.00000
F    0.00000   0.00000   1.85979
F    0.00000   0.00000   3.42534
F    0.00000   0.00000   -1.85979
F    0.00000   0.00000   -3.42534
5
-755.9223765400
F    0.00000   0.00000   -0.09158
F    0.00000   0.00000   1.98259
F    0.00000   0.00000   3.55435
F    0.00000   0.00000   -1.90327
F    0.00000   0.00000   -3.54210
5
-755.9249130600
F    0.00000   0.00000   -0.04652
F    0.00000   0.00000   2.10437
F    0.00000   0.00000   3.50013
F    0.00000   0.00000   -1.93148
F    0.00000   0.00000   -3.62650
5
-755.9261650800
F    0.00000   0.00000   0.02170
F    0.00000   0.00000   1.93412
F    0.00000   0.00000   3.47230
F    0.00000   0.00000   -1.90129
F    0.00000   0.00000   -3.52683
5
-755.9167792600
F    0.00000   0.00000   -0.36080
F    0.00000   0.00000   2.37398
F    0.00000   0.00000   3.81670
F    0.00000   0.00000   -2.10957
F    0.00000   0.00000   -3.72031
5
-755.9347510600
F    0.00000   0.00000   0.09408
F    0.00000   0.00000   1.98416
F    0.00000   0.00000   3.52929
F    0.00000   0.00000   -2.06564
F    0.00000   0.00000   -3.54189
5
-755.9192120900
F    0.00000   0.00000   0.08433
F    0.00000   0.00000   1.87004
F    0.00000   0.00000   3.66801
F    0.00000   0.00000   -2.12129
F    0.00000   0.00000   -3.50108
5
-755.9326541000
F    0.00000   0.00000   -0.07064
F    0.00000   0.00000   2.07348
F    0.00000   0.00000   3.56407
F    0.00000   0.00000   -2.00495
F    0.00000   0.00000   -3.56196
5
-755.9323905200
F    0.00000   0.00000   0.01284
F    0.00000   0.00000   1.85908
F    0.00000   0.00000   3.47401
F    0.00000   0.00000   -1.94979
F    0.00000   0.00000   -3.39614
5
-755.9322528500
F    0.00000   0.00000   0.00000
F    0.00000   0.00000   1.94132
F    0.00000   0.00000   3.40387
F    0.00000   0.00000   -1.79214
F    0.00000   0.00000   -3.40530
5
-755.9220900400
F    0.00000   0.00000   -0.15371
F    0.00000   0.00000   2.10167
F    0.00000   0.00000   3.64191
F    0.00000   0.00000   -1.98260
F    0.00000   0.00000   -3.60726
5
-755.9285839900
F    0.00000   0.00000   -0.03973
F    0.00000   0.00000   2.05601
F    0.00000   0.00000   3.57029
F    0.00000   0.00000   -1.99933
F    0.00000   0.00000   -3.58723
5
-755.9172901000
F    0.00000   0.00000   0.00000
F    0.00000   0.00000   2.10000
F    0.00000   0.00000   3.55000
F    0.00000   0.00000   -1.90000
F    0.00000   0.00000   -3.65000
5
-755.9206563200
F    0.00000   0.00000   -0.02700
F    0.00000   0.00000   1.98702
F    0.00000   0.00000   3.54003
F    0.00000   0.00000   -1.91568
F    0.00000   0.00000   -3.58436
5
-755.9289630900
F    0.00000   0.00000   0.07763
F    0.00000   0.00000   1.89034
F    0.00000   0.00000   3.46360
F    0.00000   0.00000   -1.93692
F    0.00000   0.00000   -3.49465
5
-755.8723700400
F    0.00000   0.00000   0.36806
F    0.00000   0.00000   2.13173
F    0.00000   0.00000   3.96931
F    0.00000   0.00000   -2.51448
F    0.00000   0.00000   -3.95462
5
-755.9007771700
F    0.00000   0.00000   0.24004
F    0.00000   0.00000   2.12865
F    0.00000   0.00000   3.83842
F    0.00000   0.00000   -2.36933
F    0.00000   0.00000   -3.83780
5
-755.9163292000
F    0.00000   0.00000   -0.35050
F    0.00000   0.00000   2.37615
F    0.00000   0.00000   3.82223
F    0.00000   0.00000   -2.12109
F    0.00000   0.00000   -3.72679
5
-755.9331829900
F    0.00000   0.00000   0.12620
F    0.00000   0.00000   2.02016
F    0.00000   0.00000   3.57688
F    0.00000   0.00000   -2.13212
F    0.00000   0.00000   -3.59111
5
-755.9211494700
F    0.00000   0.00000   0.04107
F    0.00000   0.00000   1.77341
F    0.00000   0.00000   3.54865
F    0.00000   0.00000   -1.93856
F    0.00000   0.00000   -3.42457
5
-755.9148481900
F    0.00000   0.00000   0.27553
F    0.00000   0.00000   1.96567
F    0.00000   0.00000   3.76299
F    0.00000   0.00000   -2.31766
F    0.00000   0.00000   -3.68652
5
-755.9295562500
F    0.00000   0.00000   -0.03493
F    0.00000   0.00000   1.91606
F    0.00000   0.00000   3.50475
F    0.00000   0.00000   -1.92776
F    0.00000   0.00000   -3.45812
5
-755.9295562500
F    0.00000   0.00000   0.03493
F    0.00000   0.00000   1.92776
F    0.00000   0.00000   3.45812
F    0.00000   0.00000   -1.91606
F    0.00000   0.00000   -3.50475
5
-755.9168795400
F    0.00000   0.00000   0.00000
F    0.00000   0.00000   2.18994
F    0.00000   0.00000   3.68219
F    0.00000   0.00000   -1.92977
F    0.00000   0.00000   -3.63017
5
-755.8960240600
F    0.00000   0.00000   -0.21126
F    0.00000   0.00000   2.33272
F    0.00000   0.00000   3.80260
F    0.00000   0.00000   -2.06702
F    0.00000   0.00000   -3.85704
5
-755.9294852800
F    0.00000   0.00000   0.09664
F    0.00000   0.00000   1.88270
F    0.00000   0.00000   3.56232
F    0.00000   0.00000   -2.08695
F    0.00000   0.00000   -3.45471
5
-755.8983450000
F    0.00000   0.00000   0.30269
F    0.00000   0.00000   2.18982
F    0.00000   0.00000   3.87029
F    0.00000   0.00000   -2.47183
F    0.00000   0.00000   -3.89098
5
-755.9142010000
F    0.00000   0.00000   0.21185
F    0.00000   0.00000   2.12612
F    0.00000   0.00000   3.76961
F    0.00000   0.00000   -2.32822
F    0.00000   0.00000   -3.77936
5
-755.9155542500
F    0.00000   0.00000   0.18981
F    0.00000   0.00000   1.88384
F    0.00000   0.00000   3.65586
F    0.00000   0.00000   -2.10109
F    0.00000   0.00000   -3.62841
5
-755.9174682600
F    0.00000   0.00000   -0.12577
F    0.00000   0.00000   2.11058
F    0.00000   0.00000   3.65194
F    0.00000   0.00000   -1.98425
F    0.00000   0.00000   -3.65250
5
-755.9240446100
F    0.00000   0.00000   -0.00542
F    0.00000   0.00000   1.82648
F    0.00000   0.00000   3.51756
F    0.00000   0.00000   -1.91939
F    0.00000   0.00000   -3.41924
5
-755.9279001700
F    0.00000   0.00000   -0.02684
F    0.00000   0.00000   1.93155
F    0.00000   0.00000   3.53805
F    0.00000   0.00000   -1.95734
F    0.00000   0.00000   -3.48541
5
-755.9283402600
F    0.00000   0.00000   -0.11303
F    0.00000   0.00000   1.96589
F    0.00000   0.00000   3.51072
F    0.00000   0.00000   -1.88635
F    0.00000   0.00000   -3.47724
5
-755.9145069800
F    0.00000   0.00000   0.12647
F    0.00000   0.00000   2.06713
F    0.00000   0.00000   3.75916
F    0.00000   0.00000   -2.25477
F    0.00000   0.00000   -3.69798
5
-755.9185434500
F    0.00000   0.00000   0.11408
F    0.00000   0.00000   1.86060
F    0.00000   0.00000   3.57472
F    0.00000   0.00000   -1.99487
F    0.00000   0.00000   -3.55454
5
-755.9003684400
F    0.00000   0.00000   -0.38635
F    0.00000   0.00000   2.46507
F    0.00000   0.00000   3.92909
F    0.00000   0.00000   -2.18680
F    0.00000   0.00000   -3.82102
5
-755.9248825400
F    0.00000   0.00000   -0.22564
F    0.00000   0.00000   2.30654
F    0.00000   0.00000   3.70022
F    0.00000   0.00000   -2.08516
F    0.00000   0.00000   -3.69597
5
-755.9303364900
F    0.00000   0.00000   0.07525
F    0.00000   0.00000   1.87131
F    0.00000   0.00000   3.54026
F    0.00000   0.00000   -2.05523
F    0.00000   0.00000   -3.43160
5
-755.9198495500
F    0.00000   0.00000   0.03373
F    0.00000   0.00000   1.88878
F    0.00000   0.00000   3.56739
F    0.00000   0.00000   -1.96282
F    0.00000   0.00000   -3.52708
5
-755.9055761800
F    0.00000   0.00000   -0.30040
F    0.00000   0.00000   2.28750
F    0.00000   0.00000   3.77702
F    0.00000   0.00000   -1.97806
F    0.00000   0.00000   -3.78607
5
-755.9104153300
F    0.00000   0.00000   0.14001
F    0.00000   0.00000   1.92158
F    0.00000   0.00000   3.69777
F    0.00000   0.00000   -2.11277
F    0.00000   0.00000   -3.64660
5
-755.9329688200
F    0.00000   0.00000   -0.16201
F    0.00000   0.00000   2.04268
F    0.00000   0.00000   3.43805
F    0.00000   0.00000   -1.82634
F    0.00000   0.00000   -3.49238
5
-755.9185042800
F    0.00000   0.00000   -0.14562
F    0.00000   0.00000   2.14646
F    0.00000   0.00000   3.67627
F    0.00000   0.00000   -2.01451
F    0.00000   0.00000   -3.66259
5
-755.9263901000
F    0.00000   0.00000   -0.04727
F    0.00000   0.00000   2.06545
F    0.00000   0.00000   3.58519
F    0.00000   0.00000   -1.99977
F    0.00000   0.00000   -3.60360
5
-755.9276916800
F    0.00000   0.00000   0.00120
F    0.00000   0.00000   2.02204
F    0.00000   0.00000   3.46697
F    0.00000   0.00000   -1.91749
F    0.00000   0.00000   -3.57272
5
-755.8990331800
F    0.00000   0.00000   0.00000
F    0.00000   0.00000   2.50000
F    0.00000   0.00000   4.00000
F    0.00000   0.00000   -1.80000
F    0.00000   0.00000   -3.60000
5
-755.9262693400
F    0.00000   0.00000   0.06024
F    0.00000   0.00000   1.91850
F    0.00000   0.00000   3.49972
F    0.00000   0.00000   -1.94854
F    0.00000   0.00000   -3.52993
5
-755.9313766500
F    0.00000   0.00000   -0.04138
F    0.00000   0.00000   1.88671
F    0.00000   0.00000   3.41854
F    0.00000   0.00000   -1.84729
F    0.00000   0.00000   -3.41658
5
-755.9038339100
F    0.00000   0.00000   -0.12295
F    0.00000   0.00000   2.24837
F    0.00000   0.00000   3.68525
F    0.00000   0.00000   -2.00008
F    0.00000   0.00000   -3.81060
5
-755.9333500400
F    0.00000   0.00000   -0.17374
F    0.00000   0.00000   2.02994
F    0.00000   0.00000   3.45598
F    0.00000   0.00000   -1.84034
F    0.00000   0.00000   -3.47183
5
-755.9094051000
F    0.00000   0.00000   0.31605
F    0.00000   0.00000   2.04929
F    0.00000   0.00000   3.73551
F    0.00000   0.00000   -2.29350
F    0.00000   0.00000   -3.80736
5
-755.9222341000
F    0.00000   0.00000   0.03975
F    0.00000   0.00000   1.82290
F    0.00000   0.00000   3.49630
F    0.00000   0.00000   -1.89761
F    0.00000   0.00000   -3.46133
5
-755.9246852900
F    0.00000   0.00000   0.00000
F    0.00000   0.00000   2.10000
F    0.00000   0.00000   3.50000
F    0.00000   0.00000   -1.70000
F    0.00000   0.00000   -3.50000
5
-755.9224718500
F    0.00000   0.00000   0.00000
F    0.00000   0.00000   2.62621
F    0.00000   0.00000   3.99440
F    0.00000   0.00000   -1.77181
F    0.00000   0.00000   -3.41726
5
-755.9285402700
F    0.00000   0.00000   0.11763
F    0.00000   0.00000   1.89616
F    0.00000   0.00000   3.58395
F    0.00000   0.00000   -2.11821
F    0.00000   0.00000   -3.47953
5
-755.9112083600
F    0.00000   0.00000   0.00000
F    0.00000   0.00000   2.40000
F    0.00000   0.00000   3.80000
F    0.00000   0.00000   -1.90000
F    0.00000   0.00000   -3.65000
5
-755.9123113700
F    0.00000   0.00000   0.38536
F    0.00000   0.00000   2.02371
F    0.00000   0.00000   3.74671
F    0.00000   0.00000   -2.35127
F    0.00000   0.00000   -3.80451
5
-755.9099563900
F    0.00000   0.00000   -0.12675
F    0.00000   0.00000   2.12027
F    0.00000   0.00000   3.65191
F    0.00000   0.00000   -1.93950
F    0.00000   0.00000   -3.70594
5
-755.9232800800
F    0.00000   0.00000   -0.01082
F    0.00000   0.00000   1.95912
F    0.00000   0.00000   3.53357
F    0.00000   0.00000   -1.92997
F    0.00000   0.00000   -3.55190
5
-755.9313901100
F    0.00000   0.00000   0.08449
F    0.00000   0.00000   1.77149
F    0.00000   0.00000   3.44747
F    0.00000   0.00000   -1.93764
F    0.00000   0.00000   -3.36581
5
-755.9233140800
F    0.00000   0.00000   -0.04069
F    0.00000   0.00000   1.97677
F    0.00000   0.00000   3.40056
F    0.00000   0.00000   -1.77600
F    0.00000   0.00000   -3.56063
5
-755.9338774400
F    0.00000   0.00000   0.00000
F    0.00000   0.00000   2.00000
F    0.00000   0.00000   3.45000
F    0.00000   0.00000   -1.75000
F    0.00000   0.00000   -3.35000
5
-755.9091472600
F    0.00000   0.00000   0.26859
F    0.00000   0.00000   2.03873
F    0.00000   0.00000   3.73358
F    0.00000   0.00000   -2.25757
F    0.00000   0.00000   -3.78334
5
-755.9283973100
F    0.00000   0.00000   0.00732
F    0.00000   0.00000   1.81759
F    0.00000   0.00000   3.44338
F    0.00000   0.00000   -1.87581
F    0.00000   0.00000   -3.39248
5
-755.9306597600
F    0.00000   0.00000   0.00000
F    0.00000   0.00000   1.90000
F    0.00000   0.00000   3.40000
F    0.00000   0.00000   -1.90000
F    0.00000   0.00000   -3.50000
5
-755.9348125900
F    0.00000   0.00000   -0.08630
F    0.00000   0.00000   2.10158
F    0.00000   0.00000   3.51521
F    0.00000   0.00000   -1.97649
F    0.00000   0.00000   -3.55400
5
-755.9147219900
F    0.00000   0.00000   0.00000
F    0.00000   0.00000   2.30000
F    0.00000   0.00000   3.70000
F    0.00000   0.00000   -1.90000
F    0.00000   0.00000   -3.65000
5
-755.9306367200
F    0.00000   0.00000   -0.01684
F    0.00000   0.00000   1.87694
F    0.00000   0.00000   3.39009
F    0.00000   0.00000   -1.82690
F    0.00000   0.00000   -3.42329
5
-755.9222971800
F    0.00000   0.00000   0.19598
F    0.00000   0.00000   1.82378
F    0.00000   0.00000   3.65770
F    0.00000   0.00000   -2.11837
F    0.00000   0.00000   -3.55908
5
-755.9244782600
F    0.00000   0.00000   -0.02029
F    0.00000   0.00000   1.96988
F    0.00000   0.00000   3.39193
F    0.00000   0.00000   -1.79840
F    0.00000   0.00000   -3.54312
5
-755.9220309400
F    0.00000   0.00000   0.00000
F    0.00000   0.00000   2.50000
F    0.00000   0.00000   3.95000
F    0.00000   0.00000   -1.90000
F    0.00000   0.00000   -3.50000
5
-755.9035475500
F    0.00000   0.00000   -0.28069
F    0.00000   0.00000   2.32066
F    0.00000   0.00000   3.83406
F    0.00000   0.00000   -2.08779
F    0.00000   0.00000   -3.78624
5
-755.9219136100
F    0.00000   0.00000   -0.24023
F    0.00000   0.00000   2.20124
F    0.00000   0.00000   3.70849
F    0.00000   0.00000   -2.03070
F    0.00000   0.00000   -3.63880
5
-755.9288859900
F    0.00000   0.00000   0.06746
F    0.00000   0.00000   1.83762
F    0.00000   0.00000   3.53714
F    0.00000   0.00000   -2.03238
F    0.00000   0.00000   -3.40983
5
-755.9364017400
F    0.00000   0.00000   0.06245
F    0.00000   0.00000   1.91208
F    0.00000   0.00000   3.47730
F    0.00000   0.00000   -2.01032
F    0.00000   0.00000   -3.44150
5
-755.9314779900
F    0.00000   0.00000   0.04175
F    0.00000   0.00000   1.99246
F    0.00000   0.00000   3.59378
F    0.00000   0.00000   -2.09567
F    0.00000   0.00000   -3.53232
5
-755.9293477500
F    0.00000   0.00000   0.00000
F    0.00000   0.00000   1.85248
F    0.00000   0.00000   3.41874
F    0.00000   0.00000   -1.85248
F    0.00000   0.00000   -3.41874
5
-755.9036334900
F    0.00000   0.00000   -0.28587
F    0.00000   0.00000   2.32149
F    0.00000   0.00000   3.75645
F    0.00000   0.00000   -1.96104
F    0.00000   0.00000   -3.83104
5
-755.9183503000
F    0.00000   0.00000   0.14952
F    0.00000   0.00000   2.00333
F    0.00000   0.00000   3.65248
F    0.00000   0.00000   -2.13362
F    0.00000   0.00000   -3.67171
5
-755.9292478100
F    0.00000   0.00000   0.17380
F    0.00000   0.00000   1.83131
F    0.00000   0.00000   3.57284
F    0.00000   0.00000   -2.10179
F    0.00000   0.00000   -3.47616
5
-755.9288357200
F    0.00000   0.00000   -0.07907
F    0.00000   0.00000   2.15641
F    0.00000   0.00000   3.56246
F    0.00000   0.00000   -2.00602
F    0.00000   0.00000   -3.63379
5
-755.9351548100
F    0.00000   0.00000   0.08614
F    0.00000   0.00000   1.96666
F    0.00000   0.00000   3.50264
F    0.00000   0.00000   -2.03416
F    0.00000   0.00000   -3.52127
5
-755.9266881100
F    0.00000   0.00000   -0.03300
F    0.00000   0.00000   2.08093
F    0.00000   0.00000   3.57607
F    0.00000   0.00000   -2.00479
F    0.00000   0.00000   -3.61920
5
-755.9263678600
F    0.00000   0.00000   -0.12095
F    0.00000   0.00000   1.94433
F    0.00000   0.00000   3.48612
F    0.00000   0.00000   -1.83632
F    0.00000   0.00000   -3.47318
5
-755.9284903300
F    0.00000   0.00000   0.00392
F    0.00000   0.00000   1.82453
F    0.00000   0.00000   3.43939
F    0.00000   0.00000   -1.87044
F    0.00000   0.00000   -3.39740
5
-755.9185189700
F    0.00000   0.00000   -0.07696
F    0.00000   0.00000   1.95253
F    0.00000   0.00000   3.50619
F    0.00000   0.00000   -1.82388
F    0.00000   0.00000   -3.55788
5
-755.9302007500
F    0.00000   0.00000   0.00000
F    0.00000   0.00000   2.40000
F    0.00000   0.00000   3.85000
F    0.00000   0.00000   -1.70000
F    0.00000   0.00000   -3.30000
5
-755.8962445500
F    0.00000   0.00000   0.21113
F    0.00000   0.00000   1.99779
F    0.00000   0.00000   3.86896
F    0.00000   0.00000   -2.32821
F    0.00000   0.00000   -3.74966
5
-755.9200591800
F    0.00000   0.00000   -0.00570
F    0.00000   0.00000   1.95363
F    0.00000   0.00000   3.43045
F    0.00000   0.00000   -1.80940
F    0.00000   0.00000   -3.56898
5
-755.9245839600
F    0.00000   0.00000   0.15812
F    0.00000   0.00000   1.85929
F    0.00000   0.00000   3.63489
F    0.00000   0.00000   -2.14488
F    0.00000   0.00000   -3.50741
5
-755.9257089800
F    0.00000   0.00000   0.19512
F    0.00000   0.00000   2.04817
F    0.00000   0.00000   3.68009
F    0.00000   0.00000   -2.27361
F    0.00000   0.00000   -3.64978
5
-755.9343564200
F    0.00000   0.00000   0.01696
F    0.00000   0.00000   1.98908
F    0.00000   0.00000   3.50739
F    0.00000   0.00000   -1.99396
F    0.00000   0.00000   -3.51947
5
-755.8968362700
F    0.00000   0.00000   0.25844
F    0.00000   0.00000   2.03619
F    0.00000   0.00000   3.83164
F    0.00000   0.00000   -2.31105
F    0.00000   0.00000   -3.81522
5
-755.9215947300
F    0.00000   0.00000   0.09907
F    0.00000   0.00000   1.77979
F    0.00000   0.00000   3.62604
F    0.00000   0.00000   -2.04071
F    0.00000   0.00000   -3.46419
5
-755.9311001100
F    0.00000   0.00000   0.05337
F    0.00000   0.00000   1.86275
F    0.00000   0.00000   3.51781
F    0.00000   0.00000   -2.02298
F    0.00000   0.00000   -3.41096
5
-755.9274856000
F    0.00000   0.00000   0.13835
F    0.00000   0.00000   1.91109
F    0.00000   0.00000   3.60532
F    0.00000   0.00000   -2.14912
F    0.00000   0.00000   -3.50565
5
-755.9227923100
F    0.00000   0.00000   0.00000
F    0.00000   0.00000   1.89881
F    0.00000   0.00000   3.50702
F    0.00000   0.00000   -1.89881
F    0.00000   0.00000   -3.50702
5
-755.9311503600
F    0.00000   0.00000   0.00000
F    0.00000   0.00000   2.30000
F    0.00000   0.00000   3.70000
F    0.00000   0.00000   -1.90000
F    0.00000   0.00000   -3.50000
5
-755.9209766000
F    0.00000   0.00000   0.00124
F    0.00000   0.00000   1.81202
F    0.00000   0.00000   3.55944
F    0.00000   0.00000   -1.94909
F    0.00000   0.00000   -3.42361
5
-755.9181305400
F    0.00000   0.00000   -0.11916
F    0.00000   0.00000   2.04296
F    0.00000   0.00000   3.51863
F    0.00000   0.00000   -1.79736
F    0.00000   0.00000   -3.64507
5
-755.9019696700
F    0.00000   0.00000   0.00000
F    0.00000   0.00000   2.55175
F    0.00000   0.00000   3.97480
F    0.00000   0.00000   -1.90871
F    0.00000   0.00000   -3.65450
5
-755.9299126400
F    0.00000   0.00000   0.24016
F    0.00000   0.00000   1.99233
F    0.00000   0.00000   3.61006
F    0.00000   0.00000   -2.23358
F    0.00000   0.00000   -3.60898
5
-755.8920317300
F    0.00000   0.00000   0.26423
F    0.00000   0.00000   2.01977
F    0.00000   0.00000   3.88012
F    0.00000   0.00000   -2.35026
F    0.00000   0.00000   -3.81386
5
-755.9349818400
F    0.00000   0.00000   0.00000
F    0.00000   0.00000   2.10000
F    0.00000   0.00000   3.50000
F    0.00000   0.00000   -1.80000
F    0.00000   0.00000   -3.40000
5
-755.9094191700
F    0.00000   0.00000   0.00000
F    0.00000   0.00000   2.65964
F    0.00000   0.00000   4.15001
F    0.00000   0.00000   -1.82150
F    0.00000   0.00000   -3.45636
5
-755.9002347200
F    0.00000   0.00000   -0.29966
F    0.00000   0.00000   2.32506
F    0.00000   0.00000   3.79414
F    0.00000   0.00000   -1.98504
F    0.00000   0.00000   -3.83451
5
-755.9227700000
F    0.00000   0.00000   -0.01265
F    0.00000   0.00000   1.90496
F    0.00000   0.00000   3.59020
F    0.00000   0.00000   -1.99573
F    0.00000   0.00000   -3.48678
5
-755.9229104700
F    0.00000   0.00000   -0.01120
F    0.00000   0.00000   1.92770
F    0.00000   0.00000   3.53057
F    0.00000   0.00000   -1.92129
F    0.00000   0.00000   -3.52577
5
-755.9030087700
F    0.00000   0.00000   -0.24618
F    0.00000   0.00000   2.28911
F    0.00000   0.00000   3.80666
F    0.00000   0.00000   -2.06217
F    0.00000   0.00000   -3.78742
5
-755.9291533000
F    0.00000   0.00000   -0.02606
F    0.00000   0.00000   1.98567
F    0.00000   0.00000   3.55929
F    0.00000   0.00000   -1.99139
F    0.00000   0.00000   -3.52752
5
-755.9253242700
F    0.00000   0.00000   0.00000
F    0.00000   0.00000   2.35849
F    0.00000   0.00000   3.86594
F    0.00000   0.00000   -1.71655
F    0.00000   0.00000   -3.33566
5
-755.9233650000
F    0.00000   0.00000   -0.31323
F    0.00000   0.00000   2.28009
F    0.00000   0.00000   3.66411
F    0.00000   0.00000   -1.95250
F    0.00000   0.00000   -3.67847
5
-755.9203028300
F    0.00000   0.00000   0.00000
F    0.00000   0.00000   2.00000
F    0.00000   0.00000   3.45000
F    0.00000   0.00000   -1.75000
F    0.00000   0.00000   -3.55000
5
-755.9254509400
F    0.00000   0.00000   0.00000
F    0.00000   0.00000   2.40000
F    0.00000   0.00000   3.90000
F    0.00000   0.00000   -1.75000
F    0.00000   0.00000   -3.35000
5
-755.9205762600
F    0.00000   0.00000   0.06156
F    0.00000   0.00000   1.81959
F    0.00000   0.00000   3.51712
F    0.00000   0.00000   -1.91727
F    0.00000   0.00000   -3.48100
5
-755.9340824000
F    0.00000   0.00000   0.11086
F    0.00000   0.00000   1.89887
F    0.00000   0.00000   3.45107
F    0.00000   0.00000   -1.98441
F    0.00000   0.00000   -3.47640
5
-755.9222018500
F    0.00000   0.00000   -0.01316
F    0.00000   0.00000   1.86576
F    0.00000   0.00000   3.57529
F    0.00000   0.00000   -1.97530
F    0.00000   0.00000   -3.45259
5
-755.9278745700
F    0.00000   0.00000   0.00657
F    0.00000   0.00000   1.81177
F    0.00000   0.00000   3.49146
F    0.00000   0.00000   -1.93387
F    0.00000   0.00000   -3.37594
5
-755.9041701800
F    0.00000   0.00000   0.20216
F    0.00000   0.00000   2.11427
F    0.00000   0.00000   3.82195
F    0.00000   0.00000   -2.33710
F    0.00000   0.00000   -3.80128
5
-755.8815369200
F    0.00000   0.00000   -0.39253
F    0.00000   0.00000   2.52639
F    0.00000   0.00000   3.99877
F    0.00000   0.00000   -2.22488
F    0.00000   0.00000   -3.90774
5
-755.9310446500
F    0.00000   0.00000   0.00000
F    0.00000   0.00000   1.90000
F    0.00000   0.00000   3.40000
F    0.00000   0.00000   -1.80000
F    0.00000   0.00000   -3.40000
5
-755.9104004400
F    0.00000   0.00000   -0.20635
F    0.00000   0.00000   2.15969
F    0.00000   0.00000   3.69752
F    0.00000   0.00000   -1.94712
F    0.00000   0.00000   -3.70374
5
-755.9049673600
F    0.00000   0.00000   0.18701
F    0.00000   0.00000   1.96452
F    0.00000   0.00000   3.76014
F    0.00000   0.00000   -2.19528
F    0.00000   0.00000   -3.71639
5
-755.9189512700
F    0.00000   0.00000   0.32616
F    0.00000   0.00000   2.10850
F    0.00000   0.00000   3.70370
F    0.00000   0.00000   -2.34215
F    0.00000   0.00000   -3.79622
5
-755.9125345800
F    0.00000   0.00000   0.23771
F    0.00000   0.00000   2.01129
F    0.00000   0.00000   3.69617
F    0.00000   0.00000   -2.20453
F    0.00000   0.00000   -3.74065
5
-755.9010268100
F    0.00000   0.00000   0.34775
F    0.00000   0.00000   2.16460
F    0.00000   0.00000   3.81326
F    0.00000   0.00000   -2.42009
F    0.00000   0.00000   -3.90552
5
-755.9291100000
F    0.00000   0.00000   0.03832
F    0.00000   0.00000   1.92068
F    0.00000   0.00000   3.44523
F    0.00000   0.00000   -1.90336
F    0.00000   0.00000   -3.50087
5
-755.9231780500
F    0.00000   0.00000   -0.00374
F    0.00000   0.00000   1.83069
F    0.00000   0.00000   3.55788
F    0.00000   0.00000   -1.96990
F    0.00000   0.00000   -3.41493
5
-755.8847705900
F    0.00000   0.00000   0.00000
F    0.00000   0.00000   2.72502
F    0.00000   0.00000   4.19949
F    0.00000   0.00000   -1.76211
F    0.00000   0.00000   -3.59610
5
-755.9065570900
F    0.00000   0.00000   0.00000
F    0.00000   0.00000   2.50000
F    0.00000   0.00000   3.90000
F    0.00000   0.00000   -1.90000
F    0.00000   0.00000   -3.65000
5
-755.9230031200
F    0.00000   0.00000   -0.22278
F    0.00000   0.00000   2.26127
F    0.00000   0.00000   3.73357
F    0.00000   0.00000   -2.09202
F    0.00000   0.00000   -3.68004
5
-755.9191972100
F    0.00000   0.00000   -0.08813
F    0.00000   0.00000   2.05850
F    0.00000   0.00000   3.47493
F    0.00000   0.00000   -1.79425
F    0.00000   0.00000   -3.65105
5
-755.9307855400
F    0.00000   0.00000   0.00000
F    0.00000   0.00000   1.91127
F    0.00000   0.00000   3.42665
F    0.00000   0.00000   -1.97833
F    0.00000   0.00000   -3.55742
5
-755.9098210900
F    0.00000   0.00000   -0.08004
F    0.00000   0.00000   2.07631
F    0.00000   0.00000   3.57034
F    0.00000   0.00000   -1.86168
F    0.00000   0.00000   -3.70494
5
-755.9189716500
F    0.00000   0.00000   0.00000
F    0.00000   0.00000   2.10000
F    0.00000   0.00000   3.50000
F    0.00000   0.00000   -1.80000
F    0.00000   0.00000   -3.60000
5
-755.9187404700
F    0.00000   0.00000   0.09716
F    0.00000   0.00000   1.84340
F    0.00000   0.00000   3.55589
F    0.00000   0.00000   -1.96558
F    0.00000   0.00000   -3.53087
5
-755.8932882500
F    0.00000   0.00000   0.33884
F    0.00000   0.00000   2.16254
F    0.00000   0.00000   3.85287
F    0.00000   0.00000   -2.43018
F    0.00000   0.00000   -3.92407
5
-755.9149413600
F    0.00000   0.00000   -0.36777
F    0.00000   0.00000   2.36509
F    0.00000   0.00000   3.76021
F    0.00000   0.00000   -1.99982
F    0.00000   0.00000   -3.75771
5
-755.9219546200
F    0.00000   0.00000   0.01106
F    0.00000   0.00000   1.94031
F    0.00000   0.00000   3.48754
F    0.00000   0.00000   -1.88625
F    0.00000   0.00000   -3.55266
5
-755.9293642800
F    0.00000   0.00000   0.11825
F    0.00000   0.00000   1.91258
F    0.00000   0.00000   3.58058
F    0.00000   0.00000   -2.12494
F    0.00000   0.00000   -3.48647
5
-755.8652630300
F    0.00000   0.00000   -0.37155
F    0.00000   0.00000   2.53939
F    0.00000   0.00000   3.98645
F    0.00000   0.00000   -2.16433
F    0.00000   0.00000   -3.98996
5
-755.9096847500
F    0.00000   0.00000   0.00000
F    0.00000   0.00000   2.40000
F    0.00000   0.00000   3.90000
F    0.00000   0.00000   -1.90000
F    0.00000   0.00000   -3.60000
5
-755.9289791600
F    0.00000   0.00000   0.05444
F    0.00000   0.00000   1.98105
F    0.00000   0.00000   3.53294
F    0.00000   0.00000   -2.00526
F    0.00000   0.00000   -3.56316
5
-755.9276823300
F    0.00000   0.00000   -0.05214
F    0.00000   0.00000   1.99813
F    0.00000   0.00000   3.38649
F    0.00000   0.00000   -1.80478
F    0.00000   0.00000   -3.52770
5
-755.9132559100
F    0.00000   0.00000   -0.19023
F    0.00000   0.00000   2.17334
F    0.00000   0.00000   3.61979
F    0.00000   0.00000   -1.86056
F    0.00000   0.00000   -3.74233
5
-755.9281494600
F    0.00000   0.00000   0.05224
F    0.00000   0.00000   1.75728
F    0.00000   0.00000   3.45011
F    0.00000   0.00000   -1.89726
F    0.00000   0.00000   -3.36237
5
-755.8954857100
F    0.00000   0.00000   -0.20507
F    0.00000   0.00000   2.29565
F    0.00000   0.00000   3.77472
F    0.00000   0.00000   -2.01480
F    0.00000   0.00000   -3.85050
5
-755.9113021300
F    0.00000   0.00000   0.00000
F    0.00000   0.00000   2.20000
F    0.00000   0.00000   3.70000
F    0.00000   0.00000   -1.90000
F    0.00000   0.00000   -3.65000
5
-755.8882700200
F    0.00000   0.00000   0.27305
F    0.00000   0.00000   2.10551
F    0.00000   0.00000   3.92012
F    0.00000   0.00000   -2.44960
F    0.00000   0.00000   -3.84907
5
-755.8696233400
F    0.00000   0.00000   -0.39026
F    0.00000   0.00000   2.54213
F    0.00000   0.00000   4.01746
F    0.00000   0.00000   -2.21401
F    0.00000   0.00000   -3.95531
5
-755.9313815200
F    0.00000   0.00000   -0.16147
F    0.00000   0.00000   2.01799
F    0.00000   0.00000   3.43357
F    0.00000   0.00000   -1.78867
F    0.00000   0.00000   -3.50141
5
-755.9235002100
F    0.00000   0.00000   0.00000
F    0.00000   0.00000   2.00000
F    0.00000   0.00000   3.45000
F    0.00000   0.00000   -1.90000
F    0.00000   0.00000   -3.60000
5
-755.9237983500
F    0.00000   0.00000   0.04564
F    0.00000   0.00000   1.89813
F    0.00000   0.00000   3.49341
F    0.00000   0.00000   -1.91666
F    0.00000   0.00000   -3.52053
5
-755.9010864200
F    0.00000   0.00000   -0.16345
F    0.00000   0.00000   2.21865
F    0.00000   0.00000   3.70924
F    0.00000   0.00000   -1.96171
F    0.00000   0.00000   -3.80273
5
-755.9193634500
F    0.00000   0.00000   0.05759
F    0.00000   0.00000   1.79605
F    0.00000   0.00000   3.63093
F    0.00000   0.00000   -2.03631
F    0.00000   0.00000   -3.44827
5
-755.9187664900
F    0.00000   0.00000   -0.30009
F    0.00000   0.00000   2.25251
F    0.00000   0.00000   3.75144
F    0.00000   0.00000   -2.03969
F    0.00000   0.00000   -3.66416
5
-755.9094788800
F    0.00000   0.00000   -0.07830
F    0.00000   0.00000   2.13761
F    0.00000   0.00000   3.63770
F    0.00000   0.00000   -1.96517
F    0.00000   0.00000   -3.73184
5
-755.9237267400
F    0.00000   0.00000   0.00000
F    0.00000   0.00000   1.90000
F    0.00000   0.00000   3.40000
F    0.00000   0.00000   -1.80000
F    0.00000   0.00000   -3.50000
5
-755.9209417700
F    0.00000   0.00000   0.14585
F    0.00000   0.00000   1.84587
F    0.00000   0.00000   3.54857
F    0.00000   0.00000   -1.99464
F    0.00000   0.00000   -3.54565
5
-755.9328005100
F    0.00000   0.00000   0.00000
F    0.00000   0.00000   2.20000
F    0.00000   0.00000   3.60000
F    0.00000   0.00000   -1.90000
F    0.00000   0.00000   -3.50000
5
-755.9230446800
F    0.00000   0.00000   0.13956
F    0.00000   0.00000   1.82810
F    0.00000   0.00000   3.64411
F    0.00000   0.00000   -2.11849
F    0.00000   0.00000   -3.49329
5
-755.9242254100
F    0.00000   0.00000   0.08370
F    0.00000   0.00000   1.75288
F    0.00000   0.00000   3.56448
F    0.00000   0.00000   -1.98171
F    0.00000   0.00000   -3.41935
5
-755.9338089800
F    0.00000   0.00000   0.00000
F    0.00000   0.00000   2.10000
F    0.00000   0.00000   3.55000
F    0.00000   0.00000   -1.70000
F    0.00000   0.00000   -3.30000
5
-755.9292495300
F    0.00000   0.00000   0.13189
F    0.00000   0.00000   1.99562
F    0.00000   0.00000   3.62576
F    0.00000   0.00000   -2.18902
F    0.00000   0.00000   -3.56425
5
-755.9317740600
F    0.00000   0.00000   -0.08489
F    0.00000   0.00000   1.96556
F    0.00000   0.00000   3.50371
F    0.00000   0.00000   -1.92077
F    0.00000   0.00000   -3.46361
5
-755.9296769600
F    0.00000   0.00000   -0.01783
F    0.00000   0.00000   2.01811
F    0.00000   0.00000   3.56687
F    0.00000   0.00000   -2.00995
F    0.00000   0.00000   -3.55720
5
-755.9209100900
F    0.00000   0.00000   -0.30352
F    0.00000   0.00000   2.30977
F    0.00000   0.00000   3.77207
F    0.00000   0.00000   -2.09448
F    0.00000   0.00000   -3.68384
5
-755.9094365200
F    0.00000   0.00000   0.00000
F    0.00000   0.00000   2.31874
F    0.00000   0.00000   3.85217
F    0.00000   0.00000   -1.74090
F    0.00000   0.00000   -3.52987
5
-755.9285794000
F    0.00000   0.00000   0.00000
F    0.00000   0.00000   2.40000
F    0.00000   0.00000   3.80000
F    0.00000   0.00000   -1.90000
F    0.00000   0.00000   -3.50000
5
-755.9327417500
F    0.00000   0.00000   0.08520
F    0.00000   0.00000   1.86793
F    0.00000   0.00000   3.42497
F    0.00000   0.00000   -1.93172
F    0.00000   0.00000   -3.44637
5
-755.9173152100
F    0.00000   0.00000   0.00000
F    0.00000   0.00000   2.00000
F    0.00000   0.00000   3.50000
F    0.00000   0.00000   -1.75000
F    0.00000   0.00000   -3.55000
5
-755.9361859400
F    0.00000   0.00000   0.00000
F    0.00000   0.00000   1.94501
F    0.00000   0.00000   3.45586
F    0.00000   0.00000   -1.94501
F    0.00000   0.00000   -3.45586
5
-755.9183876800
F    0.00000   0.00000   -0.10214
F    0.00000   0.00000   2.19526
F    0.00000   0.00000   3.56713
F    0.00000   0.00000   -1.95702
F    0.00000   0.00000   -3.70323
5
-755.9249688600
F    0.00000   0.00000   -0.16428
F    0.00000   0.00000   2.07578
F    0.00000   0.00000   3.61591
F    0.00000   0.00000   -1.96436
F    0.00000   0.00000   -3.56305
5
-755.9324066500
F    0.00000   0.00000   0.19546
F    0.00000   0.00000   1.95556
F    0.00000   0.00000   3.51945
F    0.00000   0.00000   -2.10191
F    0.00000   0.00000   -3.56856
5
-755.9261625800
F    0.00000   0.00000   0.16039
F    0.00000   0.00000   1.92850
F    0.00000   0.00000   3.62830
F    0.00000   0.00000   -2.18251
F    0.00000   0.00000   -3.53468
5
-755.9259046100
F    0.00000   0.00000   0.00000
F    0.00000   0.00000   2.26816
F    0.00000   0.00000   3.78759
F    0.00000   0.00000   -1.70127
F    0.00000   0.00000   -3.32952
5
-755.9139470400
F    0.00000   0.00000   0.00000
F    0.00000   0.00000   2.10000
F    0.00000   0.00000   3.60000
F    0.00000   0.00000   -1.90000
F    0.00000   0.00000   -3.65000
5
-755.9273255500
F    0.00000   0.00000   0.02259
F    0.00000   0.00000   1.83453
F    0.00000   0.00000   3.41960
F    0.00000   0.00000   -1.85052
F    0.00000   0.00000   -3.42621
5
-755.9360925800
F    0.00000   0.00000   0.02320
F    0.00000   0.00000   1.91153
F    0.00000   0.00000   3.44140
F    0.00000   0.00000   -1.94244
F    0.00000   0.00000   -3.43370
5
-755.9183805600
F    0.00000   0.00000   0.02059
F    0.00000   0.00000   1.79500
F    0.00000   0.00000   3.60233
F    0.00000   0.00000   -1.98414
F    0.00000   0.00000   -3.43378
5
-755.9176704800
F    0.00000   0.00000   -0.35493
F    0.00000   0.00000   2.32264
F    0.00000   0.00000   3.73368
F    0.00000   0.00000   -1.97229
F    0.00000   0.00000   -3.72910
5
-755.9236394000
F    0.00000   0.00000   -0.20674
F    0.00000   0.00000   2.30238
F    0.00000   0.00000   3.72738
F    0.00000   0.00000   -2.11369
F    0.00000   0.00000   -3.70932
5
-755.9205803800
F    0.00000   0.00000   -0.05904
F    0.00000   0.00000   2.07808
F    0.00000   0.00000   3.61162
F    0.00000   0.00000   -1.99204
F    0.00000   0.00000   -3.63862
5
-755.9109525900
F    0.00000   0.00000   -0.11846
F    0.00000   0.00000   2.11992
F    0.00000   0.00000   3.65977
F    0.00000   0.00000   -1.96346
F    0.00000   0.00000   -3.69777
5
-755.9295734300
F    0.00000   0.00000   -0.04746
F    0.00000   0.00000   2.01177
F    0.00000   0.00000   3.56740
F    0.00000   0.00000   -1.99437
F    0.00000   0.00000   -3.53734
5
-755.9205113200
F    0.00000   0.00000   0.11057
F    0.00000   0.00000   1.96373
F    0.00000   0.00000   3.59848
F    0.00000   0.00000   -2.05500
F    0.00000   0.00000   -3.61777
5
-755.9081077100
F    0.00000   0.00000   0.24948
F    0.00000   0.00000   2.16497
F    0.00000   0.00000   3.82071
F    0.00000   0.00000   -2.40640
F    0.00000   0.00000   -3.82876
5
-755.9301512900
F    0.00000   0.00000   0.14855
F    0.00000   0.00000   1.77123
F    0.00000   0.00000   3.51654
F    0.00000   0.00000   -2.00837
F    0.00000   0.00000   -3.42795
5
-755.9177988500
F    0.00000   0.00000   -0.26697
F    0.00000   0.00000   2.30757
F    0.00000   0.00000   3.78697
F    0.00000   0.00000   -2.11376
F    0.00000   0.00000   -3.71382
5
-755.8659851700
F    0.00000   0.00000   -0.35935
F    0.00000   0.00000   2.55538
F    0.00000   0.00000   3.99990
F    0.00000   0.00000   -2.20846
F    0.00000   0.00000   -3.98747
5
-755.9318809600
F    0.00000   0.00000   0.03118
F    0.00000   0.00000   1.85880
F    0.00000   0.00000   3.49466
F    0.00000   0.00000   -1.98999
F    0.00000   0.00000   -3.39466
5
-755.8913278700
F    0.00000   0.00000   0.27513
F    0.00000   0.00000   2.12920
F    0.00000   0.00000   3.87336
F    0.00000   0.00000   -2.39458
F    0.00000   0.00000   -3.88311
5
-755.9236408000
F    0.00000   0.00000   -0.19811
F    0.00000   0.00000   2.27825
F    0.00000   0.00000   3.63990
F    0.00000   0.00000   -2.02998
F    0.00000   0.00000   -3.69006
5
-755.9290004700
F    0.00000   0.00000   0.04491
F    0.00000   0.00000   1.92943
F    0.00000   0.00000   3.45146
F    0.00000   0.00000   -1.91439
F    0.00000   0.00000   -3.51141
5
-755.9290004700
F    0.00000   0.00000   -0.04491
F    0.00000   0.00000   1.91439
F    0.00000   0.00000   3.51141
F    0.00000   0.00000   -1.92943
F    0.00000   0.00000   -3.45146
5
-755.9186143700
F    0.00000   0.00000   0.11713
F    0.00000   0.00000   1.91151
F    0.00000   0.00000   3.69107
F    0.00000   0.00000   -2.17858
F    0.00000   0.00000   -3.54113
5
-755.9241240000
F    0.00000   0.00000   0.03517
F    0.00000   0.00000   1.89075
F    0.00000   0.00000   3.46332
F    0.00000   0.00000   -1.88297
F    0.00000   0.00000   -3.50627
5
-755.9234045000
F    0.00000   0.00000   -0.34533
F    0.00000   0.00000   2.32635
F    0.00000   0.00000   3.73975
F    0.00000   0.00000   -2.05497
F    0.00000   0.00000   -3.66580
5
-755.9340220800
F    0.00000   0.00000   -0.00117
F    0.00000   0.00000   2.02683
F    0.00000   0.00000   3.51646
F    0.00000   0.00000   -1.99719
F    0.00000   0.00000   -3.54492
5
-755.9180203200
F    0.00000   0.00000   -0.00370
F    0.00000   0.00000   1.89813
F    0.00000   0.00000   3.63812
F    0.00000   0.00000   -2.03074
F    0.00000   0.00000   -3.50181
5
-755.9286587000
F    0.00000   0.00000   0.11022
F    0.00000   0.00000   1.81746
F    0.00000   0.00000   3.54827
F    0.00000   0.00000   -2.05451
F    0.00000   0.00000   -3.42143
5
-755.9347176100
F    0.00000   0.00000   0.04376
F    0.00000   0.00000   1.92628
F    0.00000   0.00000   3.43996
F    0.00000   0.00000   -1.94132
F    0.00000   0.00000   -3.46868
5
-755.9325561200
F    0.00000   0.00000   -0.03396
F    0.00000   0.00000   1.90410
F    0.00000   0.00000   3.47046
F    0.00000   0.00000   -1.91784
F    0.00000   0.00000   -3.42276
5
-755.8977113300
F    0.00000   0.00000   0.18015
F    0.00000   0.00000   2.08020
F    0.00000   0.00000   3.85680
F    0.00000   0.00000   -2.33290
F    0.00000   0.00000   -3.78425
5
-755.9334787400
F    0.00000   0.00000   0.10791
F    0.00000   0.00000   1.87626
F    0.00000   0.00000   3.43286
F    0.00000   0.00000   -1.95982
F    0.00000   0.00000   -3.45721
5
-755.9181660300
F    0.00000   0.00000   -0.05009
F    0.00000   0.00000   2.11193
F    0.00000   0.00000   3.49896
F    0.00000   0.00000   -1.89118
F    0.00000   0.00000   -3.66963
5
-755.9107124700
F    0.00000   0.00000   0.25129
F    0.00000   0.00000   2.16503
F    0.00000   0.00000   3.80084
F    0.00000   0.00000   -2.39137
F    0.00000   0.00000   -3.82580
5
-755.9135925400
F    0.00000   0.00000   0.31785
F    0.00000   0.00000   1.94034
F    0.00000   0.00000   3.74749
F    0.00000   0.00000   -2.27462
F    0.00000   0.00000   -3.73106
5
-755.9339679000
F    0.00000   0.00000   0.06340
F    0.00000   0.00000   2.02115
F    0.00000   0.00000   3.57152
F    0.00000   0.00000   -2.09439
F    0.00000   0.00000   -3.56167
5
-755.9287003900
F    0.00000   0.00000   0.02580
F    0.00000   0.00000   1.80352
F    0.00000   0.00000   3.49176
F    0.00000   0.00000   -1.95527
F    0.00000   0.00000   -3.36581
5
-755.9206592200
F    0.00000   0.00000   0.00000
F    0.00000   0.00000   2.50000
F    0.00000   0.00000   4.00000
F    0.00000   0.00000   -1.80000
F    0.00000   0.00000   -3.40000
5
-755.9084614900
F    0.00000   0.00000   0.23738
F    0.00000   0.00000   1.90637
F    0.00000   0.00000   3.78023
F    0.00000   0.00000   -2.23074
F    0.00000   0.00000   -3.69325
5
-755.9144647400
F    0.00000   0.00000   0.14560
F    0.00000   0.00000   1.82588
F    0.00000   0.00000   3.70700
F    0.00000   0.00000   -2.10883
F    0.00000   0.00000   -3.56965
5
-755.9268669000
F    0.00000   0.00000   -0.12474
F    0.00000   0.00000   1.96356
F    0.00000   0.00000   3.43308
F    0.00000   0.00000   -1.75687
F    0.00000   0.00000   -3.51503
5
-755.9292419400
F    0.00000   0.00000   0.10958
F    0.00000   0.00000   1.75198
F    0.00000   0.00000   3.50464
F    0.00000   0.00000   -1.97332
F    0.00000   0.00000   -3.39288
5
-755.9009244800
F    0.00000   0.00000   0.00000
F    0.00000   0.00000   2.37225
F    0.00000   0.00000   3.81306
F    0.00000   0.00000   -1.87140
F    0.00000   0.00000   -3.70260
5
-755.9171135100
F    0.00000   0.00000   0.00000
F    0.00000   0.00000   2.20000
F    0.00000   0.00000   3.60000
F    0.00000   0.00000   -1.90000
F    0.00000   0.00000   -3.65000
5
-755.8887353800
F    0.00000   0.00000   -0.28174
F    0.00000   0.00000   2.41710
F    0.00000   0.00000   3.82373
F    0.00000   0.00000   -2.04331
F    0.00000   0.00000   -3.91577
5
-755.9053339400
F    0.00000   0.00000   0.00000
F    0.00000   0.00000   2.30000
F    0.00000   0.00000   3.75000
F    0.00000   0.00000   -1.90000
F    0.00000   0.00000   -3.70000
5
-755.9200193200
F    0.00000   0.00000   0.07486
F    0.00000   0.00000   1.77436
F    0.00000   0.00000   3.62505
F    0.00000   0.00000   -2.02372
F    0.00000   0.00000   -3.45055
5
-755.9182355000
F    0.00000   0.00000   0.00000
F    0.00000   0.00000   2.09282
F    0.00000   0.00000   3.63393
F    0.00000   0.00000   -1.91892
F    0.00000   0.00000   -3.59494
5
-755.9147442700
F    0.00000   0.00000   0.07046
F    0.00000   0.00000   1.81254
F    0.00000   0.00000   3.61982
F    0.00000   0.00000   -1.98964
F    0.00000   0.00000   -3.51317
5
-755.8877840800
F    0.00000   0.00000   0.35972
F    0.00000   0.00000   2.08001
F    0.00000   0.00000   3.87901
F    0.00000   0.00000   -2.41097
F    0.00000   0.00000   -3.90777
5
-755.9210420800
F    0.00000   0.00000   -0.28064
F    0.00000   0.00000   2.22372
F    0.00000   0.00000   3.72510
F    0.00000   0.00000   -2.02855
F    0.00000   0.00000   -3.63963
5
-755.9240606000
F    0.00000   0.00000   0.24350
F    0.00000   0.00000   1.88589
F    0.00000   0.00000   3.66700
F    0.00000   0.00000   -2.21176
F    0.00000   0.00000   -3.58464
5
-755.9214881600
F    0.00000   0.00000   0.00000
F    0.00000   0.00000   2.00662
F    0.00000   0.00000   3.42745
F    0.00000   0.00000   -1.76643
F    0.00000   0.00000   -3.55353
5
-755.9293763500
F    0.00000   0.00000   0.18291
F    0.00000   0.00000   1.97870
F    0.00000   0.00000   3.61364
F    0.00000   0.00000   -2.20707
F    0.00000   0.00000   -3.56817
5
-755.9225470500
F    0.00000   0.00000   0.00000
F    0.00000   0.00000   1.90000
F    0.00000   0.00000   3.50000
F    0.00000   0.00000   -2.00000
F    0.00000   0.00000   -3.60000
5
-755.9288463200
F    0.00000   0.00000   -0.00544
F    0.00000   0.00000   2.03961
F    0.00000   0.00000   3.56542
F    0.00000   0.00000   -2.01361
F    0.00000   0.00000   -3.58599
5
-755.9302986100
F    0.00000   0.00000   0.25232
F    0.00000   0.00000   2.03652
F    0.00000   0.00000   3.60698
F    0.00000   0.00000   -2.23988
F    0.00000   0.00000   -3.65594
5
-755.9202566900
F    0.00000   0.00000   0.01054
F    0.00000   0.00000   2.00947
F    0.00000   0.00000   3.51197
F    0.00000   0.00000   -1.91755
F    0.00000   0.00000   -3.61443
5
-755.9235140700
F    0.00000   0.00000   -0.16983
F    0.00000   0.00000   2.28625
F    0.00000   0.00000   3.68872
F    0.00000   0.00000   -2.09206
F    0.00000   0.00000   -3.71308
5
-755.9176586400
F    0.00000   0.00000   0.00000
F    0.00000   0.00000   2.00000
F    0.00000   0.00000   3.45000
F    0.00000   0.00000   -1.80000
F    0.00000   0.00000   -3.60000
5
-755.9020450300
F    0.00000   0.00000   -0.21500
F    0.00000   0.00000   2.23592
F    0.00000   0.00000   3.72293
F    0.00000   0.00000   -1.93908
F    0.00000   0.00000   -3.80477
5
-755.9075469000
F    0.00000   0.00000   0.00000
F    0.00000   0.00000   2.30000
F    0.00000   0.00000   3.80000
F    0.00000   0.00000   -1.90000
F    0.00000   0.00000   -3.65000
5
-755.8816366900
F    0.00000   0.00000   0.34074
F    0.00000   0.00000   2.23073
F    0.00000   0.00000   3.93968
F    0.00000   0.00000   -2.54539
F    0.00000   0.00000   -3.96577
5
-755.9249746900
F    0.00000   0.00000   -0.02522
F    0.00000   0.00000   1.86392
F    0.00000   0.00000   3.53778
F    0.00000   0.00000   -1.94703
F    0.00000   0.00000   -3.42946
5
-755.9134782000
F    0.00000   0.00000   -0.17834
F    0.00000   0.00000   2.23785
F    0.00000   0.00000   3.60708
F    0.00000   0.00000   -1.91318
F    0.00000   0.00000   -3.75340
5
-755.9345137000
F    0.00000   0.00000   0.04674
F    0.00000   0.00000   1.89480
F    0.00000   0.00000   3.49197
F    0.00000   0.00000   -2.01372
F    0.00000   0.00000   -3.41980
5
-755.9225324300
F    0.00000   0.00000   -0.01449
F    0.00000   0.00000   1.82234
F    0.00000   0.00000   3.52682
F    0.00000   0.00000   -1.91816
F    0.00000   0.00000   -3.41652
5
-755.9194110000
F    0.00000   0.00000   -0.06929
F    0.00000   0.00000   2.04706
F    0.00000   0.00000   3.60668
F    0.00000   0.00000   -1.96780
F    0.00000   0.00000   -3.61665
5
-755.9245724200
F    0.00000   0.00000   0.00000
F    0.00000   0.00000   1.90000
F    0.00000   0.00000   3.40000
F    0.00000   0.00000   -1.75000
F    0.00000   0.00000   -3.45000
5
-755.9222818500
F    0.00000   0.00000   0.12284
F    0.00000   0.00000   1.77885
F    0.00000   0.00000   3.63316
F    0.00000   0.00000   -2.05686
F    0.00000   0.00000   -3.47799
5
-755.9258482100
F    0.00000   0.00000   -0.01689
F    0.00000   0.00000   1.94345
F    0.00000   0.00000   3.59343
F    0.00000   0.00000   -2.02270
F    0.00000   0.00000   -3.49729
5
-755.9219700900
F    0.00000   0.00000   -0.25911
F    0.00000   0.00000   2.24865
F    0.00000   0.00000   3.73871
F    0.00000   0.00000   -2.06983
F    0.00000   0.00000   -3.65842
5
-755.9306733400
F    0.00000   0.00000   -0.11207
F    0.00000   0.00000   2.18997
F    0.00000   0.00000   3.60694
F    0.00000   0.00000   -2.04886
F    0.00000   0.00000   -3.63598
5
-755.9272654400
F    0.00000   0.00000   0.00000
F    0.00000   0.00000   2.14649
F    0.00000   0.00000   3.60120
F    0.00000   0.00000   -1.98455
F    0.00000   0.00000   -3.60678
5
-755.9274973400
F    0.00000   0.00000   0.00000
F    0.00000   0.00000   2.50000
F    0.00000   0.00000   3.95000
F    0.00000   0.00000   -1.70000
F    0.00000   0.00000   -3.30000
5
-755.9287557200
F    0.00000   0.00000   0.00000
F    0.00000   0.00000   2.00000
F    0.00000   0.00000   3.50000
F    0.00000   0.00000   -2.00000
F    0.00000   0.00000   -3.60000
5
-755.8836583600
F    0.00000   0.00000   0.41769
F    0.00000   0.00000   2.08834
F    0.00000   0.00000   3.90912
F    0.00000   0.00000   -2.47461
F    0.00000   0.00000   -3.94054
5
-755.9332167000
F    0.00000   0.00000   -0.03432
F    0.00000   0.00000   1.92139
F    0.00000   0.00000   3.48369
F    0.00000   0.00000   -1.93751
F    0.00000   0.00000   -3.43324
5
-755.9225702800
F    0.00000   0.00000   0.00000
F    0.00000   0.00000   2.00000
F    0.00000   0.00000   3.45000
F    0.00000   0.00000   -1.70000
F    0.00000   0.00000   -3.50000
5
-755.9289788900
F    0.00000   0.00000   -0.06070
F    0.00000   0.00000   2.08912
F    0.00000   0.00000   3.60127
F    0.00000   0.00000   -2.03057
F    0.00000   0.00000   -3.59912
5
-755.9308273300
F    0.00000   0.00000   0.00000
F    0.00000   0.00000   2.10000
F    0.00000   0.00000   3.60000
F    0.00000   0.00000   -1.70000
F    0.00000   0.00000   -3.30000
5
-755.9304325100
F    0.00000   0.00000   0.00000
F    0.00000   0.00000   2.00251
F    0.00000   0.00000   3.51635
F    0.00000   0.00000   -2.02691
F    0.00000   0.00000   -3.59447
5
-755.9298534500
F    0.00000   0.00000   0.00000
F    0.00000   0.00000   2.20000
F    0.00000   0.00000   3.70000
F    0.00000   0.00000   -1.70000
F    0.00000   0.00000   -3.30000
5
-755.8964364000
F    0.00000   0.00000   -0.33107
F    0.00000   0.00000   2.39815
F    0.00000   0.00000   3.81606
F    0.00000   0.00000   -2.00463
F    0.00000   0.00000   -3.87850
5
-755.9285627700
F    0.00000   0.00000   -0.19553
F    0.00000   0.00000   2.02199
F    0.00000   0.00000   3.50641
F    0.00000   0.00000   -1.83279
F    0.00000   0.00000   -3.50008
5
-755.9186737500
F    0.00000   0.00000   0.08083
F    0.00000   0.00000   1.82761
F    0.00000   0.00000   3.53756
F    0.00000   0.00000   -1.93697
F    0.00000   0.00000   -3.50903
5
-755.9334435400
F    0.00000   0.00000   0.13469
F    0.00000   0.00000   1.80845
F    0.00000   0.00000   3.43219
F    0.00000   0.00000   -1.97077
F    0.00000   0.00000   -3.40455
5
-755.9147937900
F    0.00000   0.00000   0.00000
F    0.00000   0.00000   2.00000
F    0.00000   0.00000   3.50000
F    0.00000   0.00000   -1.80000
F    0.00000   0.00000   -3.60000
5
-755.9134836100
F    0.00000   0.00000   -0.28811
F    0.00000   0.00000   2.21475
F    0.00000   0.00000   3.74051
F    0.00000   0.00000   -1.98125
F    0.00000   0.00000   -3.68590
5
-755.8980428900
F    0.00000   0.00000   -0.21946
F    0.00000   0.00000   2.37168
F    0.00000   0.00000   3.75543
F    0.00000   0.00000   -2.03945
F    0.00000   0.00000   -3.86821
5
-755.9097429400
F    0.00000   0.00000   0.27131
F    0.00000   0.00000   2.00497
F    0.00000   0.00000   3.71416
F    0.00000   0.00000   -2.22707
F    0.00000   0.00000   -3.76337
5
-755.9240763500
F    0.00000   0.00000   -0.04220
F    0.00000   0.00000   1.94067
F    0.00000   0.00000   3.55735
F    0.00000   0.00000   -1.94644
F    0.00000   0.00000   -3.50939
5
-755.9110174300
F    0.00000   0.00000   0.19644
F    0.00000   0.00000   2.02220
F    0.00000   0.00000   3.70960
F    0.00000   0.00000   -2.19351
F    0.00000   0.00000   -3.73474
5
-755.9171794100
F    0.00000   0.00000   0.00000
F    0.00000   0.00000   2.29097
F    0.00000   0.00000   3.83859
F    0.00000   0.00000   -1.69939
F    0.00000   0.00000   -3.41430
5
-755.9066502600
F    0.00000   0.00000   0.00000
F    0.00000   0.00000   2.40000
F    0.00000   0.00000   3.85000
F    0.00000   0.00000   -1.70000
F    0.00000   0.00000   -3.60000
5
-755.9225863400
F    0.00000   0.00000   0.15383
F    0.00000   0.00000   1.79221
F    0.00000   0.00000   3.64759
F    0.00000   0.00000   -2.08644
F    0.00000   0.00000   -3.50718
5
-755.9199954500
F    0.00000   0.00000   0.07632
F    0.00000   0.00000   1.90592
F    0.00000   0.00000   3.54901
F    0.00000   0.00000   -1.96972
F    0.00000   0.00000   -3.56153
5
-755.9246290900
F    0.00000   0.00000   -0.22734
F    0.00000   0.00000   2.08881
F    0.00000   0.00000   3.60624
F    0.00000   0.00000   -1.91442
F    0.00000   0.00000   -3.55329
5
-755.9294276800
F    0.00000   0.00000   -0.15872
F    0.00000   0.00000   1.99768
F    0.00000   0.00000   3.51513
F    0.00000   0.00000   -1.88177
F    0.00000   0.00000   -3.47232
5
-755.9306673200
F    0.00000   0.00000   0.04049
F    0.00000   0.00000   1.79353
F    0.00000   0.00000   3.40432
F    0.00000   0.00000   -1.87311
F    0.00000   0.00000   -3.36523
5
-755.9007239500
F    0.00000   0.00000   0.00000
F    0.00000   0.00000   2.40000
F    0.00000   0.00000   3.85000
F    0.00000   0.00000   -1.90000
F    0.00000   0.00000   -3.70000
5
-755.9253553300
F    0.00000   0.00000   0.00000
F    0.00000   0.00000   2.17983
F    0.00000   0.00000   3.72594
F    0.00000   0.00000   -1.89256
F    0.00000   0.00000   -3.47574
5
-755.9013447900
F    0.00000   0.00000   0.00000
F    0.00000   0.00000   2.40000
F    0.00000   0.00000   3.85000
F    0.00000   0.00000   -1.75000
F    0.00000   0.00000   -3.65000
5
-755.9087430000
F    0.00000   0.00000   0.00000
F    0.00000   0.00000   2.20000
F    0.00000   0.00000   3.65000
F    0.00000   0.00000   -1.90000
F    0.00000   0.00000   -3.70000
5
-755.9055457500
F    0.00000   0.00000   0.00000
F    0.00000   0.00000   2.30000
F    0.00000   0.00000   3.75000
F    0.00000   0.00000   -1.75000
F    0.00000   0.00000   -3.65000
5
-755.9107800800
F    0.00000   0.00000   -0.08340
F    0.00000   0.00000   2.19011
F    0.00000   0.00000   3.58149
F    0.00000   0.00000   -1.93652
F    0.00000   0.00000   -3.75168
5
-755.9287744500
F    0.00000   0.00000   0.00000
F    0.00000   0.00000   2.00000
F    0.00000   0.00000   3.40000
F    0.00000   0.00000   -1.75000
F    0.00000   0.00000   -3.45000
5
-755.9350623500
F    0.00000   0.00000   0.00000
F    0.00000   0.00000   2.10000
F    0.00000   0.00000   3.50000
F    0.00000   0.00000   -1.75000
F    0.00000   0.00000   -3.35000
5
-755.9308107700
F    0.00000   0.00000   0.15892
F    0.00000   0.00000   1.77864
F    0.00000   0.00000   3.48366
F    0.00000   0.00000   -1.99120
F    0.00000   0.00000   -3.43001
5
-755.9103948600
F    0.00000   0.00000   0.00000
F    0.00000   0.00000   2.30000
F    0.00000   0.00000   3.75000
F    0.00000   0.00000   -1.70000
F    0.00000   0.00000   -3.60000
5
-755.9361578400
F    0.00000   0.00000   -0.01200
F    0.00000   0.00000   1.97278
F    0.00000   0.00000   3.43082
F    0.00000   0.00000   -1.92097
F    0.00000   0.00000   -3.47063
5
-755.9350997200
F    0.00000   0.00000   0.09536
F    0.00000   0.00000   1.94314
F    0.00000   0.00000   3.46954
F    0.00000   0.00000   -2.00605
F    0.00000   0.00000   -3.50199
5
-755.9246657300
F    0.00000   0.00000   0.18229
F    0.00000   0.00000   2.06599
F    0.00000   0.00000   3.64564
[truncated: 499,036 more chars]
