# Supplementary material for: Experimental observation of quantum mechanical fluorine tunnelling
Source: Nat Commun. 2025 Apr 29;16:4027. doi: 10.1038/s41467-025-59008-6 (PMC12041236; doi:10.1038/s41467-025-59008-6)
Supplement: Supplementary file 4 — Source Data [file 41467_2025_59008_MOESM4_ESM.zip › Raw Data/Fig8/E-MP3_F5Ne2_cavity126.xyz]

5
-755.9353759100
F    0.00000   0.00000   0.16460
F    0.00000   0.00000   1.92326
F    0.00000   0.00000   3.63129
F    0.00000   0.00000   -2.13950
F    0.00000   0.00000   -3.57965
5
-755.9353920000
F    0.00000   0.00000   0.16228
F    0.00000   0.00000   1.92085
F    0.00000   0.00000   3.62841
F    0.00000   0.00000   -2.13554
F    0.00000   0.00000   -3.57600
5
-755.9353580300
F    0.00000   0.00000   0.16693
F    0.00000   0.00000   1.92566
F    0.00000   0.00000   3.63416
F    0.00000   0.00000   -2.14345
F    0.00000   0.00000   -3.58331
5
-755.9351742700
F    0.00000   0.00000   0.16386
F    0.00000   0.00000   1.92605
F    0.00000   0.00000   3.63562
F    0.00000   0.00000   -2.14232
F    0.00000   0.00000   -3.58321
5
-755.9352163700
F    0.00000   0.00000   0.15934
F    0.00000   0.00000   1.92128
F    0.00000   0.00000   3.62970
F    0.00000   0.00000   -2.13435
F    0.00000   0.00000   -3.57597
5
-755.9354202800
F    0.00000   0.00000   0.15762
F    0.00000   0.00000   1.91604
F    0.00000   0.00000   3.62265
F    0.00000   0.00000   -2.12763
F    0.00000   0.00000   -3.56869
5
-755.9353181000
F    0.00000   0.00000   0.17158
F    0.00000   0.00000   1.93048
F    0.00000   0.00000   3.63992
F    0.00000   0.00000   -2.15136
F    0.00000   0.00000   -3.59062
5
-755.9351273100
F    0.00000   0.00000   0.16838
F    0.00000   0.00000   1.93082
F    0.00000   0.00000   3.64153
F    0.00000   0.00000   -2.15029
F    0.00000   0.00000   -3.59044
5
-755.9352526800
F    0.00000   0.00000   0.15482
F    0.00000   0.00000   1.91652
F    0.00000   0.00000   3.62378
F    0.00000   0.00000   -2.12639
F    0.00000   0.00000   -3.56874
5
-755.9357251300
F    0.00000   0.00000   0.16990
F    0.00000   0.00000   1.92285
F    0.00000   0.00000   3.62680
F    0.00000   0.00000   -2.13983
F    0.00000   0.00000   -3.57972
5
-755.9350042600
F    0.00000   0.00000   0.15931
F    0.00000   0.00000   1.92366
F    0.00000   0.00000   3.63578
F    0.00000   0.00000   -2.13916
F    0.00000   0.00000   -3.57958
5
-755.9352729800
F    0.00000   0.00000   0.17623
F    0.00000   0.00000   1.93529
F    0.00000   0.00000   3.64567
F    0.00000   0.00000   -2.15927
F    0.00000   0.00000   -3.59793
5
-755.9354420000
F    0.00000   0.00000   0.15297
F    0.00000   0.00000   1.91123
F    0.00000   0.00000   3.61690
F    0.00000   0.00000   -2.11972
F    0.00000   0.00000   -3.56138
5
-755.9349623600
F    0.00000   0.00000   0.15673
F    0.00000   0.00000   1.92345
F    0.00000   0.00000   3.63420
F    0.00000   0.00000   -2.13631
F    0.00000   0.00000   -3.57807
5
-755.9356058000
F    0.00000   0.00000   0.16234
F    0.00000   0.00000   1.92896
F    0.00000   0.00000   3.62809
F    0.00000   0.00000   -2.13906
F    0.00000   0.00000   -3.58033
5
-755.9351566500
F    0.00000   0.00000   0.16686
F    0.00000   0.00000   1.91756
F    0.00000   0.00000   3.63449
F    0.00000   0.00000   -2.13993
F    0.00000   0.00000   -3.57898
5
-755.9350733200
F    0.00000   0.00000   0.17289
F    0.00000   0.00000   1.93558
F    0.00000   0.00000   3.64745
F    0.00000   0.00000   -2.15825
F    0.00000   0.00000   -3.59767
5
-755.9349086100
F    0.00000   0.00000   0.16110
F    0.00000   0.00000   1.92815
F    0.00000   0.00000   3.64030
F    0.00000   0.00000   -2.14434
F    0.00000   0.00000   -3.58520
5
-755.9352816400
F    0.00000   0.00000   0.15031
F    0.00000   0.00000   1.91175
F    0.00000   0.00000   3.61787
F    0.00000   0.00000   -2.11842
F    0.00000   0.00000   -3.56151
5
-755.9350104700
F    0.00000   0.00000   0.15236
F    0.00000   0.00000   1.91875
F    0.00000   0.00000   3.62809
F    0.00000   0.00000   -2.12827
F    0.00000   0.00000   -3.57093
5
-755.9348489100
F    0.00000   0.00000   0.16547
F    0.00000   0.00000   1.93285
F    0.00000   0.00000   3.64640
F    0.00000   0.00000   -2.15238
F    0.00000   0.00000   -3.59234
5
-755.9350517300
F    0.00000   0.00000   0.14799
F    0.00000   0.00000   1.91404
F    0.00000   0.00000   3.62199
F    0.00000   0.00000   -2.12024
F    0.00000   0.00000   -3.56379
5
-755.9352223800
F    0.00000   0.00000   0.18089
F    0.00000   0.00000   1.94010
F    0.00000   0.00000   3.65143
F    0.00000   0.00000   -2.16718
F    0.00000   0.00000   -3.60524
5
-755.9354576600
F    0.00000   0.00000   0.14832
F    0.00000   0.00000   1.90642
F    0.00000   0.00000   3.61114
F    0.00000   0.00000   -2.11181
F    0.00000   0.00000   -3.55407
5
-755.9350144800
F    0.00000   0.00000   0.17741
F    0.00000   0.00000   1.94035
F    0.00000   0.00000   3.65337
F    0.00000   0.00000   -2.16622
F    0.00000   0.00000   -3.60491
5
-755.9353049500
F    0.00000   0.00000   0.14579
F    0.00000   0.00000   1.90699
F    0.00000   0.00000   3.61195
F    0.00000   0.00000   -2.11045
F    0.00000   0.00000   -3.55427
5
-755.9350857000
F    0.00000   0.00000   0.14362
F    0.00000   0.00000   1.90934
F    0.00000   0.00000   3.61589
F    0.00000   0.00000   -2.11220
F    0.00000   0.00000   -3.55666
5
-755.9349046600
F    0.00000   0.00000   0.16507
F    0.00000   0.00000   1.92267
F    0.00000   0.00000   3.63162
F    0.00000   0.00000   -2.13472
F    0.00000   0.00000   -3.58465
5
-755.9351670900
F    0.00000   0.00000   0.18554
F    0.00000   0.00000   1.94491
F    0.00000   0.00000   3.65718
F    0.00000   0.00000   -2.17509
F    0.00000   0.00000   -3.61255
5
-755.9353135200
F    0.00000   0.00000   0.14353
F    0.00000   0.00000   1.90460
F    0.00000   0.00000   3.60899
F    0.00000   0.00000   -2.10647
F    0.00000   0.00000   -3.55066
5
-755.9357575700
F    0.00000   0.00000   0.16413
F    0.00000   0.00000   1.92384
F    0.00000   0.00000   3.63095
F    0.00000   0.00000   -2.14428
F    0.00000   0.00000   -3.57465
5
-755.9356624900
F    0.00000   0.00000   0.14892
F    0.00000   0.00000   1.90407
F    0.00000   0.00000   3.60464
F    0.00000   0.00000   -2.10690
F    0.00000   0.00000   -3.55073
5
-755.9349506700
F    0.00000   0.00000   0.18193
F    0.00000   0.00000   1.94511
F    0.00000   0.00000   3.65929
F    0.00000   0.00000   -2.17419
F    0.00000   0.00000   -3.61214
5
-755.9354655700
F    0.00000   0.00000   0.14367
F    0.00000   0.00000   1.90160
F    0.00000   0.00000   3.60539
F    0.00000   0.00000   -2.10390
F    0.00000   0.00000   -3.54676
5
-755.9347056800
F    0.00000   0.00000   0.14451
F    0.00000   0.00000   1.91636
F    0.00000   0.00000   3.62800
F    0.00000   0.00000   -2.12277
F    0.00000   0.00000   -3.56609
5
-755.9353210200
F    0.00000   0.00000   0.14127
F    0.00000   0.00000   1.90222
F    0.00000   0.00000   3.60603
F    0.00000   0.00000   -2.10249
F    0.00000   0.00000   -3.54704
5
-755.9350815700
F    0.00000   0.00000   0.14561
F    0.00000   0.00000   1.89892
F    0.00000   0.00000   3.61229
F    0.00000   0.00000   -2.10699
F    0.00000   0.00000   -3.54983
5
-755.9351135500
F    0.00000   0.00000   0.13925
F    0.00000   0.00000   1.90464
F    0.00000   0.00000   3.60979
F    0.00000   0.00000   -2.10417
F    0.00000   0.00000   -3.54952
5
-755.9351065000
F    0.00000   0.00000   0.19019
F    0.00000   0.00000   1.94972
F    0.00000   0.00000   3.66294
F    0.00000   0.00000   -2.18300
F    0.00000   0.00000   -3.61986
5
-755.9347548800
F    0.00000   0.00000   0.14030
F    0.00000   0.00000   1.91177
F    0.00000   0.00000   3.62167
F    0.00000   0.00000   -2.11464
F    0.00000   0.00000   -3.55910
5
-755.9355565100
F    0.00000   0.00000   0.14145
F    0.00000   0.00000   1.91029
F    0.00000   0.00000   3.60569
F    0.00000   0.00000   -2.10594
F    0.00000   0.00000   -3.55149
5
-755.9349422000
F    0.00000   0.00000   0.13814
F    0.00000   0.00000   1.90513
F    0.00000   0.00000   3.61335
F    0.00000   0.00000   -2.10604
F    0.00000   0.00000   -3.55059
5
-755.9348820800
F    0.00000   0.00000   0.18644
F    0.00000   0.00000   1.94988
F    0.00000   0.00000   3.66520
F    0.00000   0.00000   -2.18215
F    0.00000   0.00000   -3.61937
5
-755.9355218800
F    0.00000   0.00000   0.00000
F    0.00000   0.00000   2.30000
F    0.00000   0.00000   3.75000
F    0.00000   0.00000   -1.75000
F    0.00000   0.00000   -3.45000
5
-755.9357144600
F    0.00000   0.00000   0.14296
F    0.00000   0.00000   1.90532
F    0.00000   0.00000   3.60858
F    0.00000   0.00000   -2.11121
F    0.00000   0.00000   -3.54566
5
-755.9354662600
F    0.00000   0.00000   0.13901
F    0.00000   0.00000   1.89679
F    0.00000   0.00000   3.59964
F    0.00000   0.00000   -2.09599
F    0.00000   0.00000   -3.53945
5
-755.9347973100
F    0.00000   0.00000   0.13609
F    0.00000   0.00000   1.90718
F    0.00000   0.00000   3.61534
F    0.00000   0.00000   -2.10651
F    0.00000   0.00000   -3.55210
5
-755.9365143600
F    0.00000   0.00000   0.17188
F    0.00000   0.00000   1.92380
F    0.00000   0.00000   3.61360
F    0.00000   0.00000   -2.13581
F    0.00000   0.00000   -3.57346
5
-755.9353288200
F    0.00000   0.00000   0.13675
F    0.00000   0.00000   1.89745
F    0.00000   0.00000   3.60012
F    0.00000   0.00000   -2.09452
F    0.00000   0.00000   -3.53981
5
-755.9351336400
F    0.00000   0.00000   0.13488
F    0.00000   0.00000   1.89994
F    0.00000   0.00000   3.60369
F    0.00000   0.00000   -2.09613
F    0.00000   0.00000   -3.54238
5
-755.9350421200
F    0.00000   0.00000   0.19484
F    0.00000   0.00000   1.95454
F    0.00000   0.00000   3.66869
F    0.00000   0.00000   -2.19091
F    0.00000   0.00000   -3.62717
5
-755.9348265600
F    0.00000   0.00000   0.14411
F    0.00000   0.00000   1.90388
F    0.00000   0.00000   3.60940
F    0.00000   0.00000   -2.10173
F    0.00000   0.00000   -3.55566
5
-755.9341989400
F    0.00000   0.00000   0.14871
F    0.00000   0.00000   1.92447
F    0.00000   0.00000   3.64475
F    0.00000   0.00000   -2.13850
F    0.00000   0.00000   -3.57944
5
-755.9363543800
F    0.00000   0.00000   0.18049
F    0.00000   0.00000   1.92204
F    0.00000   0.00000   3.61782
F    0.00000   0.00000   -2.14049
F    0.00000   0.00000   -3.57987
5
-755.9348314800
F    0.00000   0.00000   0.13187
F    0.00000   0.00000   1.90259
F    0.00000   0.00000   3.60902
F    0.00000   0.00000   -2.09838
F    0.00000   0.00000   -3.54510
5
-755.9354600400
F    0.00000   0.00000   0.13436
F    0.00000   0.00000   1.89198
F    0.00000   0.00000   3.59388
F    0.00000   0.00000   -2.08808
F    0.00000   0.00000   -3.53214
5
-755.9349732400
F    0.00000   0.00000   0.19950
F    0.00000   0.00000   1.95935
F    0.00000   0.00000   3.67445
F    0.00000   0.00000   -2.19882
F    0.00000   0.00000   -3.63447
5
-755.9351465400
F    0.00000   0.00000   0.13051
F    0.00000   0.00000   1.89524
F    0.00000   0.00000   3.59759
F    0.00000   0.00000   -2.08810
F    0.00000   0.00000   -3.53524
5
-755.9353304300
F    0.00000   0.00000   0.13224
F    0.00000   0.00000   1.89269
F    0.00000   0.00000   3.59420
F    0.00000   0.00000   -2.08655
F    0.00000   0.00000   -3.53257
5
-755.9362935100
F    0.00000   0.00000   0.15970
F    0.00000   0.00000   1.90301
F    0.00000   0.00000   3.59593
F    0.00000   0.00000   -2.10777
F    0.00000   0.00000   -3.55086
5
-755.9348578500
F    0.00000   0.00000   0.12766
F    0.00000   0.00000   1.89800
F    0.00000   0.00000   3.60269
F    0.00000   0.00000   -2.09024
F    0.00000   0.00000   -3.53811
5
-755.9349000100
F    0.00000   0.00000   0.20415
F    0.00000   0.00000   1.96416
F    0.00000   0.00000   3.68020
F    0.00000   0.00000   -2.20673
F    0.00000   0.00000   -3.64178
5
-755.9363843500
F    0.00000   0.00000   -0.19419
F    0.00000   0.00000   2.18166
F    0.00000   0.00000   3.61297
F    0.00000   0.00000   -1.95437
F    0.00000   0.00000   -3.64607
5
-755.9361013100
F    0.00000   0.00000   0.15783
F    0.00000   0.00000   1.94036
F    0.00000   0.00000   3.62168
F    0.00000   0.00000   -2.13819
F    0.00000   0.00000   -3.58167
5
-755.9354452300
F    0.00000   0.00000   0.12971
F    0.00000   0.00000   1.88717
F    0.00000   0.00000   3.58813
F    0.00000   0.00000   -2.08017
F    0.00000   0.00000   -3.52483
5
-755.9347543100
F    0.00000   0.00000   0.17138
F    0.00000   0.00000   1.90616
F    0.00000   0.00000   3.64089
F    0.00000   0.00000   -2.14080
F    0.00000   0.00000   -3.57763
5
-755.9351505900
F    0.00000   0.00000   0.12614
F    0.00000   0.00000   1.89054
F    0.00000   0.00000   3.59149
F    0.00000   0.00000   -2.08006
F    0.00000   0.00000   -3.52811
5
-755.9353230400
F    0.00000   0.00000   0.12772
F    0.00000   0.00000   1.88792
F    0.00000   0.00000   3.58828
F    0.00000   0.00000   -2.07858
F    0.00000   0.00000   -3.52534
5
-755.9348764800
F    0.00000   0.00000   0.12345
F    0.00000   0.00000   1.89341
F    0.00000   0.00000   3.59637
F    0.00000   0.00000   -2.08211
F    0.00000   0.00000   -3.53111
5
-755.9354964200
F    0.00000   0.00000   0.12947
F    0.00000   0.00000   1.88741
F    0.00000   0.00000   3.58430
F    0.00000   0.00000   -2.07661
F    0.00000   0.00000   -3.52457
5
-755.9344592600
F    0.00000   0.00000   0.12383
F    0.00000   0.00000   1.90042
F    0.00000   0.00000   3.60998
F    0.00000   0.00000   -2.09359
F    0.00000   0.00000   -3.54064
5
-755.9341372400
F    0.00000   0.00000   0.12736
F    0.00000   0.00000   1.90620
F    0.00000   0.00000   3.62206
F    0.00000   0.00000   -2.10517
F    0.00000   0.00000   -3.55045
5
-755.9356573100
F    0.00000   0.00000   0.21338
F    0.00000   0.00000   1.96031
F    0.00000   0.00000   3.66572
F    0.00000   0.00000   -2.20093
F    0.00000   0.00000   -3.63848
5
-755.9348221900
F    0.00000   0.00000   0.20880
F    0.00000   0.00000   1.96897
F    0.00000   0.00000   3.68596
F    0.00000   0.00000   -2.21464
F    0.00000   0.00000   -3.64909
5
-755.9351498300
F    0.00000   0.00000   0.12396
F    0.00000   0.00000   1.88819
F    0.00000   0.00000   3.58844
F    0.00000   0.00000   -2.07604
F    0.00000   0.00000   -3.52454
5
-755.9346531400
F    0.00000   0.00000   0.14976
F    0.00000   0.00000   1.88755
F    0.00000   0.00000   3.61890
F    0.00000   0.00000   -2.10804
F    0.00000   0.00000   -3.54816
5
-755.9348973500
F    0.00000   0.00000   0.12571
F    0.00000   0.00000   1.88254
F    0.00000   0.00000   3.59192
F    0.00000   0.00000   -2.07666
F    0.00000   0.00000   -3.52352
5
-755.9344940300
F    0.00000   0.00000   0.11975
F    0.00000   0.00000   1.89603
F    0.00000   0.00000   3.60338
F    0.00000   0.00000   -2.08530
F    0.00000   0.00000   -3.53386
5
-755.9360750500
F    0.00000   0.00000   0.13730
F    0.00000   0.00000   1.92165
F    0.00000   0.00000   3.59909
F    0.00000   0.00000   -2.10489
F    0.00000   0.00000   -3.55315
5
-755.9354221100
F    0.00000   0.00000   0.12506
F    0.00000   0.00000   1.88235
F    0.00000   0.00000   3.58237
F    0.00000   0.00000   -2.07226
F    0.00000   0.00000   -3.51752
5
-755.9351471400
F    0.00000   0.00000   0.12177
F    0.00000   0.00000   1.88584
F    0.00000   0.00000   3.58539
F    0.00000   0.00000   -2.07203
F    0.00000   0.00000   -3.52097
5
-755.9354124500
F    0.00000   0.00000   0.12220
F    0.00000   0.00000   1.89383
F    0.00000   0.00000   3.58496
F    0.00000   0.00000   -2.07543
F    0.00000   0.00000   -3.52556
5
-755.9355699200
F    0.00000   0.00000   0.12325
F    0.00000   0.00000   1.88907
F    0.00000   0.00000   3.58794
F    0.00000   0.00000   -2.08073
F    0.00000   0.00000   -3.51954
5
-755.9353079500
F    0.00000   0.00000   0.12320
F    0.00000   0.00000   1.88316
F    0.00000   0.00000   3.58236
F    0.00000   0.00000   -2.07062
F    0.00000   0.00000   -3.51811
5
-755.9348866300
F    0.00000   0.00000   0.11923
F    0.00000   0.00000   1.88882
F    0.00000   0.00000   3.59004
F    0.00000   0.00000   -2.07398
F    0.00000   0.00000   -3.52412
5
-755.9347822800
F    0.00000   0.00000   0.11844
F    0.00000   0.00000   1.88897
F    0.00000   0.00000   3.59258
F    0.00000   0.00000   -2.07548
F    0.00000   0.00000   -3.52451
5
-755.9353760200
F    0.00000   0.00000   0.00000
F    0.00000   0.00000   2.20000
F    0.00000   0.00000   3.65000
F    0.00000   0.00000   -1.75000
F    0.00000   0.00000   -3.45000
5
-755.9361234300
F    0.00000   0.00000   0.14050
F    0.00000   0.00000   1.88586
F    0.00000   0.00000   3.57602
F    0.00000   0.00000   -2.07775
F    0.00000   0.00000   -3.52464
5
-755.9341015100
F    0.00000   0.00000   -0.19547
F    0.00000   0.00000   2.21091
F    0.00000   0.00000   3.64612
F    0.00000   0.00000   -1.96934
F    0.00000   0.00000   -3.69223
5
-755.9346470700
F    0.00000   0.00000   0.12466
F    0.00000   0.00000   1.88730
F    0.00000   0.00000   3.58894
F    0.00000   0.00000   -2.07136
F    0.00000   0.00000   -3.52954
5
-755.9345208200
F    0.00000   0.00000   0.11568
F    0.00000   0.00000   1.89165
F    0.00000   0.00000   3.59678
F    0.00000   0.00000   -2.07702
F    0.00000   0.00000   -3.52709
5
-755.9352718500
F    0.00000   0.00000   0.00000
F    0.00000   0.00000   2.40000
F    0.00000   0.00000   3.85000
F    0.00000   0.00000   -1.75000
F    0.00000   0.00000   -3.45000
5
-755.9371917300
F    0.00000   0.00000   -0.16051
F    0.00000   0.00000   2.13189
F    0.00000   0.00000   3.55978
F    0.00000   0.00000   -1.92738
F    0.00000   0.00000   -3.60379
5
-755.9351344700
F    0.00000   0.00000   0.11740
F    0.00000   0.00000   1.88114
F    0.00000   0.00000   3.57929
F    0.00000   0.00000   -2.06399
F    0.00000   0.00000   -3.51383
5
-755.9348882400
F    0.00000   0.00000   0.11502
F    0.00000   0.00000   1.88423
F    0.00000   0.00000   3.58371
F    0.00000   0.00000   -2.06584
F    0.00000   0.00000   -3.51712
5
-755.9333138600
F    0.00000   0.00000   0.13812
F    0.00000   0.00000   1.92528
F    0.00000   0.00000   3.65373
F    0.00000   0.00000   -2.13784
F    0.00000   0.00000   -3.57929
5
-755.9352833100
F    0.00000   0.00000   0.11869
F    0.00000   0.00000   1.87839
F    0.00000   0.00000   3.57645
F    0.00000   0.00000   -2.06265
F    0.00000   0.00000   -3.51087
5
-755.9355002800
F    0.00000   0.00000   -0.19752
F    0.00000   0.00000   2.20897
F    0.00000   0.00000   3.62815
F    0.00000   0.00000   -1.96402
F    0.00000   0.00000   -3.67558
5
-755.9342970200
F    0.00000   0.00000   0.00000
F    0.00000   0.00000   2.30000
F    0.00000   0.00000   3.75000
F    0.00000   0.00000   -1.80000
F    0.00000   0.00000   -3.50000
5
-755.9345380600
F    0.00000   0.00000   0.11160
F    0.00000   0.00000   1.88726
F    0.00000   0.00000   3.59018
F    0.00000   0.00000   -2.06873
F    0.00000   0.00000   -3.52031
5
-755.9368873800
F    0.00000   0.00000   0.19108
F    0.00000   0.00000   1.92123
F    0.00000   0.00000   3.60884
F    0.00000   0.00000   -2.14115
F    0.00000   0.00000   -3.58001
5
-755.9368278500
F    0.00000   0.00000   0.17048
F    0.00000   0.00000   1.90194
F    0.00000   0.00000   3.58722
F    0.00000   0.00000   -2.10864
F    0.00000   0.00000   -3.55100
5
-755.9362495200
F    0.00000   0.00000   -0.16950
F    0.00000   0.00000   2.16868
F    0.00000   0.00000   3.60448
F    0.00000   0.00000   -1.96254
F    0.00000   0.00000   -3.64113
5
-755.9374150700
F    0.00000   0.00000   -0.17399
F    0.00000   0.00000   2.13630
F    0.00000   0.00000   3.57088
F    0.00000   0.00000   -1.93168
F    0.00000   0.00000   -3.60151
5
-755.9344250300
F    0.00000   0.00000   0.12923
F    0.00000   0.00000   1.87125
F    0.00000   0.00000   3.59888
F    0.00000   0.00000   -2.07788
F    0.00000   0.00000   -3.52148
5
-755.9334733100
F    0.00000   0.00000   0.13875
F    0.00000   0.00000   1.89454
F    0.00000   0.00000   3.61523
F    0.00000   0.00000   -2.09185
F    0.00000   0.00000   -3.55667
5
-755.9354418600
F    0.00000   0.00000   -0.15277
F    0.00000   0.00000   2.11613
F    0.00000   0.00000   3.57878
F    0.00000   0.00000   -1.93249
F    0.00000   0.00000   -3.60966
5
-755.9351126700
F    0.00000   0.00000   0.11303
F    0.00000   0.00000   1.87644
F    0.00000   0.00000   3.57319
F    0.00000   0.00000   -2.05596
F    0.00000   0.00000   -3.50670
5
-755.9348806500
F    0.00000   0.00000   0.11081
F    0.00000   0.00000   1.87964
F    0.00000   0.00000   3.57739
F    0.00000   0.00000   -2.05771
F    0.00000   0.00000   -3.51012
5
-755.9357541300
F    0.00000   0.00000   0.13070
F    0.00000   0.00000   1.87546
F    0.00000   0.00000   3.56573
F    0.00000   0.00000   -2.05946
F    0.00000   0.00000   -3.51243
5
-755.9328406500
F    0.00000   0.00000   0.00000
F    0.00000   0.00000   2.30000
F    0.00000   0.00000   3.75000
F    0.00000   0.00000   -1.75000
F    0.00000   0.00000   -3.50000
5
-755.9352491900
F    0.00000   0.00000   0.11417
F    0.00000   0.00000   1.87362
F    0.00000   0.00000   3.57053
F    0.00000   0.00000   -2.05468
F    0.00000   0.00000   -3.50364
5
-755.9337780100
F    0.00000   0.00000   0.11471
F    0.00000   0.00000   1.90445
F    0.00000   0.00000   3.62224
F    0.00000   0.00000   -2.09962
F    0.00000   0.00000   -3.54179
5
-755.9345458300
F    0.00000   0.00000   0.10753
F    0.00000   0.00000   1.88287
F    0.00000   0.00000   3.58359
F    0.00000   0.00000   -2.06045
F    0.00000   0.00000   -3.51354
5
-755.9367645500
F    0.00000   0.00000   -0.16043
F    0.00000   0.00000   2.11292
F    0.00000   0.00000   3.53536
F    0.00000   0.00000   -1.89302
F    0.00000   0.00000   -3.59482
5
-755.9329952000
F    0.00000   0.00000   -0.13746
F    0.00000   0.00000   2.10905
F    0.00000   0.00000   3.57453
F    0.00000   0.00000   -1.91344
F    0.00000   0.00000   -3.63269
5
-755.9359677900
F    0.00000   0.00000   0.11868
F    0.00000   0.00000   1.90513
F    0.00000   0.00000   3.57800
F    0.00000   0.00000   -2.07421
F    0.00000   0.00000   -3.52760
5
-755.9339864300
F    0.00000   0.00000   0.10741
F    0.00000   0.00000   1.89052
F    0.00000   0.00000   3.60085
F    0.00000   0.00000   -2.07434
F    0.00000   0.00000   -3.52444
5
-755.9331521900
F    0.00000   0.00000   -0.14653
F    0.00000   0.00000   2.13662
F    0.00000   0.00000   3.57080
F    0.00000   0.00000   -1.90448
F    0.00000   0.00000   -3.65641
5
-755.9346301700
F    0.00000   0.00000   -0.22915
F    0.00000   0.00000   2.24291
F    0.00000   0.00000   3.68255
F    0.00000   0.00000   -1.99334
F    0.00000   0.00000   -3.70298
5
-755.9355452500
F    0.00000   0.00000   0.18943
F    0.00000   0.00000   1.96725
F    0.00000   0.00000   3.64708
F    0.00000   0.00000   -2.17456
F    0.00000   0.00000   -3.62919
5
-755.9332530400
F    0.00000   0.00000   0.11659
F    0.00000   0.00000   1.90726
F    0.00000   0.00000   3.63077
F    0.00000   0.00000   -2.10430
F    0.00000   0.00000   -3.55031
5
-755.9337193500
F    0.00000   0.00000   0.16601
F    0.00000   0.00000   1.92151
F    0.00000   0.00000   3.63228
F    0.00000   0.00000   -2.12516
F    0.00000   0.00000   -3.59464
5
-755.9366564500
F    0.00000   0.00000   0.15154
F    0.00000   0.00000   1.88430
F    0.00000   0.00000   3.56775
F    0.00000   0.00000   -2.07888
F    0.00000   0.00000   -3.52470
5
-755.9342602500
F    0.00000   0.00000   0.00000
F    0.00000   0.00000   2.20000
F    0.00000   0.00000   3.65000
F    0.00000   0.00000   -1.80000
F    0.00000   0.00000   -3.50000
5
-755.9341245800
F    0.00000   0.00000   0.10424
F    0.00000   0.00000   1.88437
F    0.00000   0.00000   3.59261
F    0.00000   0.00000   -2.06552
F    0.00000   0.00000   -3.51570
5
-755.9348634400
F    0.00000   0.00000   0.10659
F    0.00000   0.00000   1.87505
F    0.00000   0.00000   3.57106
F    0.00000   0.00000   -2.04958
F    0.00000   0.00000   -3.50313
5
-755.9350808100
F    0.00000   0.00000   0.10866
F    0.00000   0.00000   1.87173
F    0.00000   0.00000   3.56709
F    0.00000   0.00000   -2.04792
F    0.00000   0.00000   -3.49956
5
-755.9337169500
F    0.00000   0.00000   0.12652
F    0.00000   0.00000   1.93472
F    0.00000   0.00000   3.64158
F    0.00000   0.00000   -2.12697
F    0.00000   0.00000   -3.57586
5
-755.9351820000
F    0.00000   0.00000   0.11018
F    0.00000   0.00000   1.87142
F    0.00000   0.00000   3.56420
F    0.00000   0.00000   -2.04629
F    0.00000   0.00000   -3.49952
5
-755.9369549100
F    0.00000   0.00000   0.18257
F    0.00000   0.00000   1.94415
F    0.00000   0.00000   3.63346
F    0.00000   0.00000   -2.17298
F    0.00000   0.00000   -3.58720
5
-755.9345451500
F    0.00000   0.00000   0.10345
F    0.00000   0.00000   1.87849
F    0.00000   0.00000   3.57699
F    0.00000   0.00000   -2.05217
F    0.00000   0.00000   -3.50676
5
-755.9352063900
F    0.00000   0.00000   0.10965
F    0.00000   0.00000   1.86886
F    0.00000   0.00000   3.56461
F    0.00000   0.00000   -2.04672
F    0.00000   0.00000   -3.49640
5
-755.9340126300
F    0.00000   0.00000   0.19840
F    0.00000   0.00000   1.98726
F    0.00000   0.00000   3.69196
F    0.00000   0.00000   -2.21445
F    0.00000   0.00000   -3.66316
5
-755.9328494400
F    0.00000   0.00000   -0.13272
F    0.00000   0.00000   2.11361
F    0.00000   0.00000   3.55382
F    0.00000   0.00000   -1.89165
F    0.00000   0.00000   -3.64306
5
-755.9366398800
F    0.00000   0.00000   0.15331
F    0.00000   0.00000   1.95176
F    0.00000   0.00000   3.61528
F    0.00000   0.00000   -2.13733
F    0.00000   0.00000   -3.58302
5
-755.9357839400
F    0.00000   0.00000   0.12157
F    0.00000   0.00000   1.86875
F    0.00000   0.00000   3.55681
F    0.00000   0.00000   -2.04784
F    0.00000   0.00000   -3.49929
5
-755.9336181800
F    0.00000   0.00000   0.14526
F    0.00000   0.00000   1.90244
F    0.00000   0.00000   3.61022
F    0.00000   0.00000   -2.09225
F    0.00000   0.00000   -3.56566
5
-755.9348512500
F    0.00000   0.00000   0.10449
F    0.00000   0.00000   1.87276
F    0.00000   0.00000   3.56790
F    0.00000   0.00000   -2.04551
F    0.00000   0.00000   -3.49963
5
-755.9362305000
F    0.00000   0.00000   0.14181
F    0.00000   0.00000   1.90677
F    0.00000   0.00000   3.60777
F    0.00000   0.00000   -2.12068
F    0.00000   0.00000   -3.53565
5
-755.9362230400
F    0.00000   0.00000   0.16320
F    0.00000   0.00000   1.92501
F    0.00000   0.00000   3.63029
F    0.00000   0.00000   -2.15383
F    0.00000   0.00000   -3.56466
5
-755.9345592800
F    0.00000   0.00000   0.10557
F    0.00000   0.00000   1.86723
F    0.00000   0.00000   3.57174
F    0.00000   0.00000   -2.04618
F    0.00000   0.00000   -3.49836
5
-755.9336970500
F    0.00000   0.00000   0.14561
F    0.00000   0.00000   1.95685
F    0.00000   0.00000   3.66464
F    0.00000   0.00000   -2.16116
F    0.00000   0.00000   -3.60594
5
-755.9341392900
F    0.00000   0.00000   0.10018
F    0.00000   0.00000   1.88043
F    0.00000   0.00000   3.58567
F    0.00000   0.00000   -2.05696
F    0.00000   0.00000   -3.50932
5
-755.9343998600
F    0.00000   0.00000   0.17590
F    0.00000   0.00000   1.89476
F    0.00000   0.00000   3.64729
F    0.00000   0.00000   -2.14166
F    0.00000   0.00000   -3.57628
5
-755.9352980600
F    0.00000   0.00000   0.10362
F    0.00000   0.00000   1.87386
F    0.00000   0.00000   3.56728
F    0.00000   0.00000   -2.05012
F    0.00000   0.00000   -3.49464
5
-755.9342708200
F    0.00000   0.00000   0.15391
F    0.00000   0.00000   1.87619
F    0.00000   0.00000   3.62550
F    0.00000   0.00000   -2.10909
F    0.00000   0.00000   -3.54650
5
-755.9376715500
F    0.00000   0.00000   -0.15202
F    0.00000   0.00000   2.11635
F    0.00000   0.00000   3.54227
F    0.00000   0.00000   -1.92027
F    0.00000   0.00000   -3.58633
5
-755.9326323100
F    0.00000   0.00000   0.00000
F    0.00000   0.00000   2.40000
F    0.00000   0.00000   3.85000
F    0.00000   0.00000   -1.75000
F    0.00000   0.00000   -3.50000
5
-755.9326675300
F    0.00000   0.00000   -0.13645
F    0.00000   0.00000   2.13768
F    0.00000   0.00000   3.57078
F    0.00000   0.00000   -1.91068
F    0.00000   0.00000   -3.66133
5
-755.9339410300
F    0.00000   0.00000   0.23147
F    0.00000   0.00000   1.99248
F    0.00000   0.00000   3.72467
F    0.00000   0.00000   -2.26077
F    0.00000   0.00000   -3.68785
5
-755.9351503600
F    0.00000   0.00000   0.10341
F    0.00000   0.00000   1.87828
F    0.00000   0.00000   3.56406
F    0.00000   0.00000   -2.04484
F    0.00000   0.00000   -3.50090
5
-755.9368385400
F    0.00000   0.00000   -0.16931
F    0.00000   0.00000   2.11171
F    0.00000   0.00000   3.53642
F    0.00000   0.00000   -1.88683
F    0.00000   0.00000   -3.59199
5
-755.9358194000
F    0.00000   0.00000   -0.19064
F    0.00000   0.00000   2.21276
F    0.00000   0.00000   3.63779
F    0.00000   0.00000   -1.98579
F    0.00000   0.00000   -3.67413
5
-755.9366359400
F    0.00000   0.00000   0.13315
F    0.00000   0.00000   1.93302
F    0.00000   0.00000   3.59248
F    0.00000   0.00000   -2.10384
F    0.00000   0.00000   -3.55481
5
-755.9321202000
F    0.00000   0.00000   -0.13354
F    0.00000   0.00000   2.13689
F    0.00000   0.00000   3.58458
F    0.00000   0.00000   -1.92344
F    0.00000   0.00000   -3.66449
5
-755.9348364000
F    0.00000   0.00000   0.10238
F    0.00000   0.00000   1.87046
F    0.00000   0.00000   3.56474
F    0.00000   0.00000   -2.04145
F    0.00000   0.00000   -3.49613
5
-755.9350396900
F    0.00000   0.00000   0.10429
F    0.00000   0.00000   1.86703
F    0.00000   0.00000   3.56098
F    0.00000   0.00000   -2.03988
F    0.00000   0.00000   -3.49242
5
-755.9345339900
F    0.00000   0.00000   0.09938
F    0.00000   0.00000   1.87410
F    0.00000   0.00000   3.57039
F    0.00000   0.00000   -2.04388
F    0.00000   0.00000   -3.49998
5
-755.9345009800
F    0.00000   0.00000   0.09879
F    0.00000   0.00000   1.87409
F    0.00000   0.00000   3.57160
F    0.00000   0.00000   -2.04473
F    0.00000   0.00000   -3.49974
5
-755.9362477000
F    0.00000   0.00000   -0.23965
F    0.00000   0.00000   2.24707
F    0.00000   0.00000   3.67264
F    0.00000   0.00000   -1.99377
F    0.00000   0.00000   -3.68630
5
-755.9343266500
F    0.00000   0.00000   0.10536
F    0.00000   0.00000   1.87165
F    0.00000   0.00000   3.56852
F    0.00000   0.00000   -2.04091
F    0.00000   0.00000   -3.50462
5
-755.9351515000
F    0.00000   0.00000   0.10513
F    0.00000   0.00000   1.86409
F    0.00000   0.00000   3.55870
F    0.00000   0.00000   -2.03875
F    0.00000   0.00000   -3.48917
5
-755.9341445700
F    0.00000   0.00000   0.09613
F    0.00000   0.00000   1.87649
F    0.00000   0.00000   3.57873
F    0.00000   0.00000   -2.04841
F    0.00000   0.00000   -3.50294
5
-755.9339506900
F    0.00000   0.00000   0.00000
F    0.00000   0.00000   2.40000
F    0.00000   0.00000   3.85000
F    0.00000   0.00000   -1.80000
F    0.00000   0.00000   -3.50000
5
-755.9323535400
F    0.00000   0.00000   0.12753
F    0.00000   0.00000   1.92609
F    0.00000   0.00000   3.66271
F    0.00000   0.00000   -2.13718
F    0.00000   0.00000   -3.57915
5
-755.9361378200
F    0.00000   0.00000   0.12185
F    0.00000   0.00000   1.89085
F    0.00000   0.00000   3.58694
F    0.00000   0.00000   -2.09010
F    0.00000   0.00000   -3.50954
5
-755.9354321700
F    0.00000   0.00000   -0.19700
F    0.00000   0.00000   2.16479
F    0.00000   0.00000   3.58921
F    0.00000   0.00000   -1.90668
F    0.00000   0.00000   -3.65032
5
-755.9347822300
F    0.00000   0.00000   -0.13656
F    0.00000   0.00000   2.07739
F    0.00000   0.00000   3.51295
F    0.00000   0.00000   -1.85858
F    0.00000   0.00000   -3.59519
5
-755.9340002800
F    0.00000   0.00000   0.10773
F    0.00000   0.00000   1.85618
F    0.00000   0.00000   3.57942
F    0.00000   0.00000   -2.04751
F    0.00000   0.00000   -3.49581
5
-755.9363019200
F    0.00000   0.00000   0.13296
F    0.00000   0.00000   1.86608
F    0.00000   0.00000   3.54942
F    0.00000   0.00000   -2.04940
F    0.00000   0.00000   -3.49906
5
-755.9345404700
F    0.00000   0.00000   -0.10260
F    0.00000   0.00000   2.06337
F    0.00000   0.00000   3.52796
F    0.00000   0.00000   -1.90307
F    0.00000   0.00000   -3.58566
5
-755.9351955100
F    0.00000   0.00000   -0.25368
F    0.00000   0.00000   2.27689
F    0.00000   0.00000   3.70438
F    0.00000   0.00000   -2.01047
F    0.00000   0.00000   -3.71712
5
-755.9343958500
F    0.00000   0.00000   -0.13421
F    0.00000   0.00000   2.09713
F    0.00000   0.00000   3.57105
F    0.00000   0.00000   -1.92700
F    0.00000   0.00000   -3.60697
5
-755.9360236800
F    0.00000   0.00000   -0.15900
F    0.00000   0.00000   2.16523
F    0.00000   0.00000   3.57556
F    0.00000   0.00000   -1.94139
F    0.00000   0.00000   -3.64040
5
-755.9339978900
F    0.00000   0.00000   0.13274
F    0.00000   0.00000   1.85996
F    0.00000   0.00000   3.60583
F    0.00000   0.00000   -2.07910
F    0.00000   0.00000   -3.51943
5
-755.9365102100
F    0.00000   0.00000   -0.16375
F    0.00000   0.00000   2.13038
F    0.00000   0.00000   3.54098
F    0.00000   0.00000   -1.89760
F    0.00000   0.00000   -3.61001
5
-755.9347986000
F    0.00000   0.00000   0.09817
F    0.00000   0.00000   1.86587
F    0.00000   0.00000   3.55841
F    0.00000   0.00000   -2.03331
F    0.00000   0.00000   -3.48914
5
-755.9362533500
F    0.00000   0.00000   -0.20707
F    0.00000   0.00000   2.22765
F    0.00000   0.00000   3.65400
F    0.00000   0.00000   -1.99760
F    0.00000   0.00000   -3.67699
5
-755.9326324900
F    0.00000   0.00000   0.00000
F    0.00000   0.00000   2.20000
F    0.00000   0.00000   3.65000
F    0.00000   0.00000   -1.75000
F    0.00000   0.00000   -3.50000
5
-755.9359988500
F    0.00000   0.00000   -0.19823
F    0.00000   0.00000   2.22265
F    0.00000   0.00000   3.64934
F    0.00000   0.00000   -1.99605
F    0.00000   0.00000   -3.67770
5
-755.9345127200
F    0.00000   0.00000   0.09530
F    0.00000   0.00000   1.86972
F    0.00000   0.00000   3.56379
F    0.00000   0.00000   -2.03560
F    0.00000   0.00000   -3.49321
5
-755.9334172200
F    0.00000   0.00000   0.12606
F    0.00000   0.00000   1.88553
F    0.00000   0.00000   3.58994
F    0.00000   0.00000   -2.06199
F    0.00000   0.00000   -3.53954
5
-755.9349874800
F    0.00000   0.00000   0.09992
F    0.00000   0.00000   1.86233
F    0.00000   0.00000   3.55488
F    0.00000   0.00000   -2.03185
F    0.00000   0.00000   -3.48529
5
-755.9331129200
F    0.00000   0.00000   0.09637
F    0.00000   0.00000   1.89208
F    0.00000   0.00000   3.60913
F    0.00000   0.00000   -2.07320
F    0.00000   0.00000   -3.52438
5
-755.9372597700
F    0.00000   0.00000   0.18125
F    0.00000   0.00000   1.90088
F    0.00000   0.00000   3.57851
F    0.00000   0.00000   -2.10950
F    0.00000   0.00000   -3.55114
5
-755.9364571000
F    0.00000   0.00000   0.17570
F    0.00000   0.00000   1.97683
F    0.00000   0.00000   3.63844
F    0.00000   0.00000   -2.17174
F    0.00000   0.00000   -3.61922
5
-755.9342281500
F    0.00000   0.00000   -0.21952
F    0.00000   0.00000   2.20429
F    0.00000   0.00000   3.66722
F    0.00000   0.00000   -1.97617
F    0.00000   0.00000   -3.67581
5
-755.9341388200
F    0.00000   0.00000   0.09208
F    0.00000   0.00000   1.87255
F    0.00000   0.00000   3.57180
F    0.00000   0.00000   -2.03986
F    0.00000   0.00000   -3.49656
5
-755.9341155000
F    0.00000   0.00000   0.16175
F    0.00000   0.00000   1.87389
F    0.00000   0.00000   3.61397
F    0.00000   0.00000   -2.09714
F    0.00000   0.00000   -3.55248
5
-755.9373175600
F    0.00000   0.00000   0.20168
F    0.00000   0.00000   1.92042
F    0.00000   0.00000   3.59986
F    0.00000   0.00000   -2.14181
F    0.00000   0.00000   -3.58015
5
-755.9347293100
F    0.00000   0.00000   0.10931
F    0.00000   0.00000   1.88846
F    0.00000   0.00000   3.56565
F    0.00000   0.00000   -2.04515
F    0.00000   0.00000   -3.51827
5
-755.9326455600
F    0.00000   0.00000   -0.15585
F    0.00000   0.00000   2.10809
F    0.00000   0.00000   3.58446
F    0.00000   0.00000   -1.90593
F    0.00000   0.00000   -3.63077
5
-755.9357692000
F    0.00000   0.00000   0.10125
F    0.00000   0.00000   1.88933
F    0.00000   0.00000   3.55638
F    0.00000   0.00000   -2.04351
F    0.00000   0.00000   -3.50345
5
-755.9365587600
F    0.00000   0.00000   0.11517
F    0.00000   0.00000   1.91642
F    0.00000   0.00000   3.57104
F    0.00000   0.00000   -2.07298
F    0.00000   0.00000   -3.52964
5
-755.9359970500
F    0.00000   0.00000   -0.24438
F    0.00000   0.00000   2.21554
F    0.00000   0.00000   3.65307
F    0.00000   0.00000   -1.95694
F    0.00000   0.00000   -3.66730
5
-755.9331433400
F    0.00000   0.00000   0.18803
F    0.00000   0.00000   1.97338
F    0.00000   0.00000   3.67830
F    0.00000   0.00000   -2.18621
F    0.00000   0.00000   -3.65350
5
-755.9347616800
F    0.00000   0.00000   0.00000
F    0.00000   0.00000   2.50000
F    0.00000   0.00000   3.95000
F    0.00000   0.00000   -1.75000
F    0.00000   0.00000   -3.45000
5
-755.9326913200
F    0.00000   0.00000   -0.21603
F    0.00000   0.00000   2.23591
F    0.00000   0.00000   3.69172
F    0.00000   0.00000   -1.99492
F    0.00000   0.00000   -3.71668
5
-755.9370905300
F    0.00000   0.00000   0.16257
F    0.00000   0.00000   1.88275
F    0.00000   0.00000   3.55947
F    0.00000   0.00000   -2.08002
F    0.00000   0.00000   -3.52477
5
-755.9322954200
F    0.00000   0.00000   0.10581
F    0.00000   0.00000   1.90832
F    0.00000   0.00000   3.63947
F    0.00000   0.00000   -2.10344
F    0.00000   0.00000   -3.55017
5
-755.9333822200
F    0.00000   0.00000   -0.17479
F    0.00000   0.00000   2.14648
F    0.00000   0.00000   3.58505
F    0.00000   0.00000   -1.89387
F    0.00000   0.00000   -3.66287
5
-755.9337481000
F    0.00000   0.00000   0.08741
F    0.00000   0.00000   1.87676
F    0.00000   0.00000   3.57899
F    0.00000   0.00000   -2.04318
F    0.00000   0.00000   -3.49997
5
-755.9347505600
F    0.00000   0.00000   0.09395
F    0.00000   0.00000   1.86128
F    0.00000   0.00000   3.55208
F    0.00000   0.00000   -2.02518
F    0.00000   0.00000   -3.48214
5
-755.9344805800
F    0.00000   0.00000   0.09123
F    0.00000   0.00000   1.86533
F    0.00000   0.00000   3.55719
F    0.00000   0.00000   -2.02731
F    0.00000   0.00000   -3.48643
5
-755.9338490800
F    0.00000   0.00000   0.09002
F    0.00000   0.00000   1.86335
F    0.00000   0.00000   3.57575
F    0.00000   0.00000   -2.04060
F    0.00000   0.00000   -3.48851
5
-755.9363100200
F    0.00000   0.00000   -0.10791
F    0.00000   0.00000   2.05060
F    0.00000   0.00000   3.51229
F    0.00000   0.00000   -1.89971
F    0.00000   0.00000   -3.55528
5
-755.9349239900
F    0.00000   0.00000   0.09555
F    0.00000   0.00000   1.85763
F    0.00000   0.00000   3.54878
F    0.00000   0.00000   -2.02381
F    0.00000   0.00000   -3.47815
5
-755.9341226900
F    0.00000   0.00000   0.08802
F    0.00000   0.00000   1.86861
F    0.00000   0.00000   3.56486
F    0.00000   0.00000   -2.03131
F    0.00000   0.00000   -3.49018
5
-755.9376095100
F    0.00000   0.00000   -0.17729
F    0.00000   0.00000   2.10414
F    0.00000   0.00000   3.54540
F    0.00000   0.00000   -1.90302
F    0.00000   0.00000   -3.56923
5
-755.9317201100
F    0.00000   0.00000   -0.11921
F    0.00000   0.00000   2.13114
F    0.00000   0.00000   3.57735
F    0.00000   0.00000   -1.92507
F    0.00000   0.00000   -3.66422
5
-755.9360305800
F    0.00000   0.00000   0.12325
F    0.00000   0.00000   1.87771
F    0.00000   0.00000   3.58267
F    0.00000   0.00000   -2.08461
F    0.00000   0.00000   -3.49902
5
-755.9351684300
F    0.00000   0.00000   0.16496
F    0.00000   0.00000   1.91776
F    0.00000   0.00000   3.64918
F    0.00000   0.00000   -2.16433
F    0.00000   0.00000   -3.56757
5
-755.9365939700
F    0.00000   0.00000   -0.25804
F    0.00000   0.00000   2.25712
F    0.00000   0.00000   3.67605
F    0.00000   0.00000   -1.98862
F    0.00000   0.00000   -3.68651
5
-755.9376331500
F    0.00000   0.00000   -0.13168
F    0.00000   0.00000   2.09092
F    0.00000   0.00000   3.51011
F    0.00000   0.00000   -1.90153
F    0.00000   0.00000   -3.56782
5
-755.9359336300
F    0.00000   0.00000   0.10187
F    0.00000   0.00000   1.87607
F    0.00000   0.00000   3.56604
F    0.00000   0.00000   -2.05932
F    0.00000   0.00000   -3.48466
5
-755.9351606900
F    0.00000   0.00000   0.10236
F    0.00000   0.00000   1.85060
F    0.00000   0.00000   3.53972
F    0.00000   0.00000   -2.01827
F    0.00000   0.00000   -3.47441
5
-755.9338234100
F    0.00000   0.00000   0.08542
F    0.00000   0.00000   1.86080
F    0.00000   0.00000   3.56839
F    0.00000   0.00000   -2.03145
F    0.00000   0.00000   -3.48318
5
-755.9329212500
F    0.00000   0.00000   -0.15211
F    0.00000   0.00000   2.12475
F    0.00000   0.00000   3.56000
F    0.00000   0.00000   -1.87941
F    0.00000   0.00000   -3.65323
5
-755.9309908000
F    0.00000   0.00000   0.00000
F    0.00000   0.00000   2.30000
F    0.00000   0.00000   3.75000
F    0.00000   0.00000   -1.80000
F    0.00000   0.00000   -3.55000
5
-755.9362761800
F    0.00000   0.00000   0.00000
F    0.00000   0.00000   2.30000
F    0.00000   0.00000   3.75000
F    0.00000   0.00000   -1.70000
F    0.00000   0.00000   -3.40000
5
-755.9342253900
F    0.00000   0.00000   -0.20017
F    0.00000   0.00000   2.20303
F    0.00000   0.00000   3.66693
F    0.00000   0.00000   -1.99291
F    0.00000   0.00000   -3.67688
5
-755.9342910800
F    0.00000   0.00000   0.00000
F    0.00000   0.00000   2.30000
F    0.00000   0.00000   3.75000
F    0.00000   0.00000   -1.70000
F    0.00000   0.00000   -3.45000
5
-755.9344371400
F    0.00000   0.00000   0.08715
F    0.00000   0.00000   1.86094
F    0.00000   0.00000   3.55059
F    0.00000   0.00000   -2.01903
F    0.00000   0.00000   -3.47966
5
-755.9347310200
F    0.00000   0.00000   -0.15219
F    0.00000   0.00000   2.18516
F    0.00000   0.00000   3.61926
F    0.00000   0.00000   -1.98169
F    0.00000   0.00000   -3.67054
5
-755.9322219300
F    0.00000   0.00000   0.15148
F    0.00000   0.00000   1.88851
F    0.00000   0.00000   3.62762
F    0.00000   0.00000   -2.09578
F    0.00000   0.00000   -3.57183
5
-755.9346908200
F    0.00000   0.00000   0.08974
F    0.00000   0.00000   1.85669
F    0.00000   0.00000   3.54576
F    0.00000   0.00000   -2.01705
F    0.00000   0.00000   -3.47514
5
-755.9346718100
F    0.00000   0.00000   0.09086
F    0.00000   0.00000   1.85603
F    0.00000   0.00000   3.54477
F    0.00000   0.00000   -2.01601
F    0.00000   0.00000   -3.47565
5
-755.9334787600
F    0.00000   0.00000   0.10988
F    0.00000   0.00000   1.84514
F    0.00000   0.00000   3.58709
F    0.00000   0.00000   -2.04885
F    0.00000   0.00000   -3.49326
5
-755.9307449200
F    0.00000   0.00000   -0.13358
F    0.00000   0.00000   2.13087
F    0.00000   0.00000   3.59283
F    0.00000   0.00000   -1.91867
F    0.00000   0.00000   -3.67144
5
-755.9321438900
F    0.00000   0.00000   0.00000
F    0.00000   0.00000   2.50000
F    0.00000   0.00000   3.95000
F    0.00000   0.00000   -1.75000
F    0.00000   0.00000   -3.50000
5
-755.9367286100
F    0.00000   0.00000   0.14435
F    0.00000   0.00000   1.86341
F    0.00000   0.00000   3.54203
F    0.00000   0.00000   -2.05095
F    0.00000   0.00000   -3.49883
5
-755.9340958700
F    0.00000   0.00000   0.08397
F    0.00000   0.00000   1.86467
F    0.00000   0.00000   3.55792
F    0.00000   0.00000   -2.02276
F    0.00000   0.00000   -3.48380
5
-755.9314728800
F    0.00000   0.00000   -0.22165
F    0.00000   0.00000   2.24984
F    0.00000   0.00000   3.69833
F    0.00000   0.00000   -1.98476
F    0.00000   0.00000   -3.74175
5
-755.9348492200
F    0.00000   0.00000   0.09118
F    0.00000   0.00000   1.85293
F    0.00000   0.00000   3.54268
F    0.00000   0.00000   -2.01578
F    0.00000   0.00000   -3.47101
5
-755.9354361800
F    0.00000   0.00000   0.17486
F    0.00000   0.00000   1.98423
F    0.00000   0.00000   3.64891
F    0.00000   0.00000   -2.17392
F    0.00000   0.00000   -3.63409
5
-755.9380523700
F    0.00000   0.00000   0.20370
F    0.00000   0.00000   1.92744
F    0.00000   0.00000   3.59977
F    0.00000   0.00000   -2.15473
F    0.00000   0.00000   -3.57617
5
-755.9342148800
F    0.00000   0.00000   0.14287
F    0.00000   0.00000   1.97044
F    0.00000   0.00000   3.65145
F    0.00000   0.00000   -2.15222
F    0.00000   0.00000   -3.61255
5
-755.9321307000
F    0.00000   0.00000   0.13930
F    0.00000   0.00000   1.89904
F    0.00000   0.00000   3.61795
F    0.00000   0.00000   -2.08569
F    0.00000   0.00000   -3.57061
5
-755.9361642700
F    0.00000   0.00000   0.25268
F    0.00000   0.00000   1.96155
F    0.00000   0.00000   3.68478
F    0.00000   0.00000   -2.24038
F    0.00000   0.00000   -3.65863
5
-755.9378991100
F    0.00000   0.00000   -0.17837
F    0.00000   0.00000   2.10660
F    0.00000   0.00000   3.53547
F    0.00000   0.00000   -1.89575
F    0.00000   0.00000   -3.56795
5
-755.9372195900
F    0.00000   0.00000   0.14879
F    0.00000   0.00000   1.96316
F    0.00000   0.00000   3.60888
F    0.00000   0.00000   -2.13646
F    0.00000   0.00000   -3.58437
5
-755.9323283700
F    0.00000   0.00000   0.15693
F    0.00000   0.00000   1.89405
F    0.00000   0.00000   3.62634
F    0.00000   0.00000   -2.09881
F    0.00000   0.00000   -3.57852
5
-755.9326682400
F    0.00000   0.00000   -0.24200
F    0.00000   0.00000   2.27332
F    0.00000   0.00000   3.70101
F    0.00000   0.00000   -1.98376
F    0.00000   0.00000   -3.74858
5
-755.9344115100
F    0.00000   0.00000   0.08511
F    0.00000   0.00000   1.85875
F    0.00000   0.00000   3.54729
F    0.00000   0.00000   -2.01489
F    0.00000   0.00000   -3.47627
5
-755.9355977700
F    0.00000   0.00000   0.11387
F    0.00000   0.00000   1.84516
F    0.00000   0.00000   3.53467
F    0.00000   0.00000   -2.02052
F    0.00000   0.00000   -3.47318
5
-755.9342613000
F    0.00000   0.00000   -0.18696
F    0.00000   0.00000   2.23669
F    0.00000   0.00000   3.66173
F    0.00000   0.00000   -2.00514
F    0.00000   0.00000   -3.70631
5
-755.9356762500
F    0.00000   0.00000   0.27344
F    0.00000   0.00000   2.03035
F    0.00000   0.00000   3.72185
F    0.00000   0.00000   -2.29941
F    0.00000   0.00000   -3.72623
5
-755.9348918900
F    0.00000   0.00000   0.08402
F    0.00000   0.00000   1.86015
F    0.00000   0.00000   3.54651
F    0.00000   0.00000   -2.01937
F    0.00000   0.00000   -3.47131
5
-755.9330653800
F    0.00000   0.00000   0.10710
F    0.00000   0.00000   1.86944
F    0.00000   0.00000   3.56976
F    0.00000   0.00000   -2.03170
F    0.00000   0.00000   -3.51460
5
-755.9345381100
F    0.00000   0.00000   -0.14311
F    0.00000   0.00000   2.05031
F    0.00000   0.00000   3.52780
F    0.00000   0.00000   -1.87180
F    0.00000   0.00000   -3.56320
5
-755.9340319200
F    0.00000   0.00000   0.08451
F    0.00000   0.00000   1.85379
F    0.00000   0.00000   3.55187
F    0.00000   0.00000   -2.01541
F    0.00000   0.00000   -3.47476
5
-755.9347885800
F    0.00000   0.00000   0.08572
F    0.00000   0.00000   1.86371
F    0.00000   0.00000   3.54272
F    0.00000   0.00000   -2.01437
F    0.00000   0.00000   -3.47778
5
-755.9365862700
F    0.00000   0.00000   -0.24622
F    0.00000   0.00000   2.26291
F    0.00000   0.00000   3.69224
F    0.00000   0.00000   -2.01929
F    0.00000   0.00000   -3.68963
5
-755.9379469200
F    0.00000   0.00000   -0.14217
F    0.00000   0.00000   2.11576
F    0.00000   0.00000   3.55834
F    0.00000   0.00000   -1.94651
F    0.00000   0.00000   -3.58542
5
-755.9313227900
F    0.00000   0.00000   0.11693
F    0.00000   0.00000   1.92690
F    0.00000   0.00000   3.67169
F    0.00000   0.00000   -2.13652
F    0.00000   0.00000   -3.57901
5
-755.9345332600
F    0.00000   0.00000   0.19734
F    0.00000   0.00000   2.00754
F    0.00000   0.00000   3.68712
F    0.00000   0.00000   -2.21865
F    0.00000   0.00000   -3.67335
5
-755.9337857200
F    0.00000   0.00000   0.08083
F    0.00000   0.00000   1.85826
F    0.00000   0.00000   3.56104
F    0.00000   0.00000   -2.02229
F    0.00000   0.00000   -3.47784
5
-755.9332054800
F    0.00000   0.00000   -0.09878
F    0.00000   0.00000   2.06841
F    0.00000   0.00000   3.54484
F    0.00000   0.00000   -1.91283
F    0.00000   0.00000   -3.60163
5
-755.9367777700
F    0.00000   0.00000   0.00000
F    0.00000   0.00000   2.40000
F    0.00000   0.00000   3.80000
F    0.00000   0.00000   -1.75000
F    0.00000   0.00000   -3.45000
5
-755.9341792000
F    0.00000   0.00000   0.00000
F    0.00000   0.00000   2.40000
F    0.00000   0.00000   3.85000
F    0.00000   0.00000   -1.70000
F    0.00000   0.00000   -3.45000
5
-755.9309481300
F    0.00000   0.00000   -0.19723
F    0.00000   0.00000   2.22067
F    0.00000   0.00000   3.68012
F    0.00000   0.00000   -1.97781
F    0.00000   0.00000   -3.72576
5
-755.9372348900
F    0.00000   0.00000   0.12900
F    0.00000   0.00000   1.94439
F    0.00000   0.00000   3.58588
F    0.00000   0.00000   -2.10280
F    0.00000   0.00000   -3.55647
5
-755.9364089200
F    0.00000   0.00000   0.09909
F    0.00000   0.00000   1.90037
F    0.00000   0.00000   3.54871
F    0.00000   0.00000   -2.04217
F    0.00000   0.00000   -3.50600
5
-755.9371709400
F    0.00000   0.00000   -0.25635
F    0.00000   0.00000   2.24872
F    0.00000   0.00000   3.67038
F    0.00000   0.00000   -1.99142
F    0.00000   0.00000   -3.67132
5
-755.9377078500
F    0.00000   0.00000   -0.19439
F    0.00000   0.00000   2.12620
F    0.00000   0.00000   3.57102
F    0.00000   0.00000   -1.92283
F    0.00000   0.00000   -3.58001
5
-755.9339407200
F    0.00000   0.00000   0.15806
F    0.00000   0.00000   1.86482
F    0.00000   0.00000   3.63211
F    0.00000   0.00000   -2.11014
F    0.00000   0.00000   -3.54484
5
-755.9334839800
F    0.00000   0.00000   -0.24131
F    0.00000   0.00000   2.24430
F    0.00000   0.00000   3.70805
F    0.00000   0.00000   -2.00403
F    0.00000   0.00000   -3.70700
5
-755.9340981800
F    0.00000   0.00000   0.18041
F    0.00000   0.00000   1.88336
F    0.00000   0.00000   3.65369
F    0.00000   0.00000   -2.14253
F    0.00000   0.00000   -3.57493
5
-755.9321685000
F    0.00000   0.00000   0.08534
F    0.00000   0.00000   1.89363
F    0.00000   0.00000   3.61741
F    0.00000   0.00000   -2.07207
F    0.00000   0.00000   -3.52431
5
-755.9365019800
F    0.00000   0.00000   -0.26961
F    0.00000   0.00000   2.27547
F    0.00000   0.00000   3.69179
F    0.00000   0.00000   -1.99962
F    0.00000   0.00000   -3.69802
5
-755.9326815800
F    0.00000   0.00000   -0.23485
F    0.00000   0.00000   2.22913
F    0.00000   0.00000   3.69665
F    0.00000   0.00000   -1.98393
F    0.00000   0.00000   -3.70699
5
-755.9343824000
F    0.00000   0.00000   0.08307
F    0.00000   0.00000   1.85656
F    0.00000   0.00000   3.54399
F    0.00000   0.00000   -2.01074
F    0.00000   0.00000   -3.47288
5
-755.9340569700
F    0.00000   0.00000   0.07991
F    0.00000   0.00000   1.86073
F    0.00000   0.00000   3.55098
F    0.00000   0.00000   -2.01420
F    0.00000   0.00000   -3.47742
5
-755.9346187400
F    0.00000   0.00000   0.08553
F    0.00000   0.00000   1.85210
F    0.00000   0.00000   3.53943
F    0.00000   0.00000   -2.00891
F    0.00000   0.00000   -3.46815
5
-755.9338590200
F    0.00000   0.00000   0.08621
F    0.00000   0.00000   1.85736
F    0.00000   0.00000   3.54807
F    0.00000   0.00000   -2.01040
F    0.00000   0.00000   -3.48123
5
-755.9373535800
F    0.00000   0.00000   0.14237
F    0.00000   0.00000   1.86590
F    0.00000   0.00000   3.53443
F    0.00000   0.00000   -2.05147
F    0.00000   0.00000   -3.49122
5
-755.9341399800
F    0.00000   0.00000   0.07936
F    0.00000   0.00000   1.86147
F    0.00000   0.00000   3.54982
F    0.00000   0.00000   -2.01376
F    0.00000   0.00000   -3.47689
5
-755.9367759000
F    0.00000   0.00000   0.00000
F    0.00000   0.00000   2.30000
F    0.00000   0.00000   3.70000
F    0.00000   0.00000   -1.75000
F    0.00000   0.00000   -3.45000
5
-755.9347615700
F    0.00000   0.00000   0.08681
F    0.00000   0.00000   1.84823
F    0.00000   0.00000   3.53658
F    0.00000   0.00000   -2.00774
F    0.00000   0.00000   -3.46387
5
-755.9306819500
F    0.00000   0.00000   0.00000
F    0.00000   0.00000   2.40000
F    0.00000   0.00000   3.85000
F    0.00000   0.00000   -1.80000
F    0.00000   0.00000   -3.55000
5
-755.9379102600
F    0.00000   0.00000   0.15341
F    0.00000   0.00000   1.93533
F    0.00000   0.00000   3.59713
F    0.00000   0.00000   -2.13771
F    0.00000   0.00000   -3.54816
5
-755.9333509200
F    0.00000   0.00000   0.00000
F    0.00000   0.00000   2.50000
F    0.00000   0.00000   3.95000
F    0.00000   0.00000   -1.80000
F    0.00000   0.00000   -3.50000
5
-755.9329275100
F    0.00000   0.00000   0.07602
F    0.00000   0.00000   1.87943
F    0.00000   0.00000   3.58638
F    0.00000   0.00000   -2.04163
F    0.00000   0.00000   -3.50020
5
-755.9380107000
F    0.00000   0.00000   -0.13650
F    0.00000   0.00000   2.10918
F    0.00000   0.00000   3.55275
F    0.00000   0.00000   -1.94474
F    0.00000   0.00000   -3.58068
5
-755.9345016400
F    0.00000   0.00000   -0.17013
F    0.00000   0.00000   2.20809
F    0.00000   0.00000   3.65102
F    0.00000   0.00000   -2.00297
F    0.00000   0.00000   -3.68600
5
-755.9373875900
F    0.00000   0.00000   -0.24149
F    0.00000   0.00000   2.24995
F    0.00000   0.00000   3.66774
F    0.00000   0.00000   -2.00462
F    0.00000   0.00000   -3.67158
5
-755.9309071400
F    0.00000   0.00000   -0.11652
F    0.00000   0.00000   2.09095
F    0.00000   0.00000   3.54528
F    0.00000   0.00000   -1.87462
F    0.00000   0.00000   -3.64509
5
-755.9308963200
F    0.00000   0.00000   0.00000
F    0.00000   0.00000   2.20000
F    0.00000   0.00000   3.65000
F    0.00000   0.00000   -1.80000
F    0.00000   0.00000   -3.55000
5
-755.9379191300
F    0.00000   0.00000   -0.23425
F    0.00000   0.00000   2.21302
F    0.00000   0.00000   3.63010
F    0.00000   0.00000   -1.96986
F    0.00000   0.00000   -3.63900
5
-755.9336203700
F    0.00000   0.00000   0.13626
F    0.00000   0.00000   1.84867
F    0.00000   0.00000   3.61279
F    0.00000   0.00000   -2.08033
F    0.00000   0.00000   -3.51739
5
-755.9377609900
F    0.00000   0.00000   -0.17329
F    0.00000   0.00000   2.18052
F    0.00000   0.00000   3.60463
F    0.00000   0.00000   -1.98081
F    0.00000   0.00000   -3.63104
5
-755.9346102300
F    0.00000   0.00000   0.00000
F    0.00000   0.00000   2.10000
F    0.00000   0.00000   3.55000
F    0.00000   0.00000   -1.75000
F    0.00000   0.00000   -3.45000
5
-755.9311799800
F    0.00000   0.00000   -0.14946
F    0.00000   0.00000   2.18580
F    0.00000   0.00000   3.61083
F    0.00000   0.00000   -1.94014
F    0.00000   0.00000   -3.70704
5
-755.9355324900
F    0.00000   0.00000   0.08692
F    0.00000   0.00000   1.87364
F    0.00000   0.00000   3.53357
F    0.00000   0.00000   -2.01333
F    0.00000   0.00000   -3.48081
5
-755.9332705100
F    0.00000   0.00000   0.08330
F    0.00000   0.00000   1.84386
F    0.00000   0.00000   3.56101
F    0.00000   0.00000   -2.01645
F    0.00000   0.00000   -3.47173
5
-755.9337361400
F    0.00000   0.00000   0.07623
F    0.00000   0.00000   1.85572
F    0.00000   0.00000   3.55369
F    0.00000   0.00000   -2.01314
F    0.00000   0.00000   -3.47251
5
-755.9360216600
F    0.00000   0.00000   0.00000
F    0.00000   0.00000   2.20000
F    0.00000   0.00000   3.65000
F    0.00000   0.00000   -1.70000
F    0.00000   0.00000   -3.40000
5
-755.9322473500
F    0.00000   0.00000   0.16694
F    0.00000   0.00000   1.92034
F    0.00000   0.00000   3.63295
F    0.00000   0.00000   -2.11560
F    0.00000   0.00000   -3.60463
5
-755.9375835300
F    0.00000   0.00000   0.19203
F    0.00000   0.00000   1.89982
F    0.00000   0.00000   3.56980
F    0.00000   0.00000   -2.11037
F    0.00000   0.00000   -3.55128
5
-755.9342241200
F    0.00000   0.00000   0.00000
F    0.00000   0.00000   2.40000
F    0.00000   0.00000   3.80000
F    0.00000   0.00000   -1.75000
F    0.00000   0.00000   -3.50000
5
-755.9312675300
F    0.00000   0.00000   0.09503
F    0.00000   0.00000   1.90939
F    0.00000   0.00000   3.64818
F    0.00000   0.00000   -2.10257
F    0.00000   0.00000   -3.55003
5
-755.9371812100
F    0.00000   0.00000   0.11166
F    0.00000   0.00000   1.92771
F    0.00000   0.00000   3.56408
F    0.00000   0.00000   -2.07176
F    0.00000   0.00000   -3.53169
5
-755.9310085900
F    0.00000   0.00000   -0.20388
F    0.00000   0.00000   2.26187
F    0.00000   0.00000   3.70171
F    0.00000   0.00000   -2.00667
F    0.00000   0.00000   -3.75303
5
-755.9303168200
F    0.00000   0.00000   -0.14995
F    0.00000   0.00000   2.18601
F    0.00000   0.00000   3.63642
F    0.00000   0.00000   -1.96015
F    0.00000   0.00000   -3.71233
5
-755.9376379300
F    0.00000   0.00000   0.21227
F    0.00000   0.00000   1.91961
F    0.00000   0.00000   3.59089
F    0.00000   0.00000   -2.14248
F    0.00000   0.00000   -3.58030
5
-755.9343149800
F    0.00000   0.00000   0.07900
F    0.00000   0.00000   1.85217
F    0.00000   0.00000   3.53740
F    0.00000   0.00000   -2.00246
F    0.00000   0.00000   -3.46611
5
-755.9340072300
F    0.00000   0.00000   0.07586
F    0.00000   0.00000   1.85679
F    0.00000   0.00000   3.54404
F    0.00000   0.00000   -2.00565
F    0.00000   0.00000   -3.47104
5
-755.9335532800
F    0.00000   0.00000   0.29345
F    0.00000   0.00000   2.05668
F    0.00000   0.00000   3.77031
F    0.00000   0.00000   -2.34256
F    0.00000   0.00000   -3.77788
5
-755.9304921000
F    0.00000   0.00000   0.14300
F    0.00000   0.00000   1.92077
F    0.00000   0.00000   3.70169
F    0.00000   0.00000   -2.16557
F    0.00000   0.00000   -3.59989
5
-755.9316429800
F    0.00000   0.00000   -0.11628
F    0.00000   0.00000   2.14777
F    0.00000   0.00000   3.59296
F    0.00000   0.00000   -1.94865
F    0.00000   0.00000   -3.67580
5
-755.9348480100
F    0.00000   0.00000   0.22355
F    0.00000   0.00000   1.94255
F    0.00000   0.00000   3.69822
F    0.00000   0.00000   -2.22951
F    0.00000   0.00000   -3.63481
5
-755.9374183400
F    0.00000   0.00000   0.17360
F    0.00000   0.00000   1.88119
F    0.00000   0.00000   3.55120
F    0.00000   0.00000   -2.08116
F    0.00000   0.00000   -3.52483
5
-755.9345344800
F    0.00000   0.00000   0.08132
F    0.00000   0.00000   1.84751
F    0.00000   0.00000   3.53311
F    0.00000   0.00000   -2.00078
F    0.00000   0.00000   -3.46115
5
-755.9359770800
F    0.00000   0.00000   0.12537
F    0.00000   0.00000   1.83972
F    0.00000   0.00000   3.52962
F    0.00000   0.00000   -2.02277
F    0.00000   0.00000   -3.47194
5
-755.9330736500
F    0.00000   0.00000   0.19495
F    0.00000   0.00000   1.91635
F    0.00000   0.00000   3.70101
F    0.00000   0.00000   -2.19585
F    0.00000   0.00000   -3.61645
5
-755.9369997100
F    0.00000   0.00000   -0.23611
F    0.00000   0.00000   2.26184
F    0.00000   0.00000   3.67330
F    0.00000   0.00000   -2.01361
F    0.00000   0.00000   -3.68542
5
-755.9333770200
F    0.00000   0.00000   -0.07091
F    0.00000   0.00000   2.02793
F    0.00000   0.00000   3.47875
F    0.00000   0.00000   -1.86522
F    0.00000   0.00000   -3.57054
5
-755.9321367200
F    0.00000   0.00000   0.14641
F    0.00000   0.00000   1.90100
F    0.00000   0.00000   3.61103
F    0.00000   0.00000   -2.08278
F    0.00000   0.00000   -3.57566
5
-755.9364661500
F    0.00000   0.00000   0.00000
F    0.00000   0.00000   2.50000
F    0.00000   0.00000   3.90000
F    0.00000   0.00000   -1.75000
F    0.00000   0.00000   -3.45000
5
-755.9336238100
F    0.00000   0.00000   0.00000
F    0.00000   0.00000   2.10000
F    0.00000   0.00000   3.55000
F    0.00000   0.00000   -1.80000
F    0.00000   0.00000   -3.50000
5
-755.9319770000
F    0.00000   0.00000   -0.24338
F    0.00000   0.00000   2.25838
F    0.00000   0.00000   3.70226
F    0.00000   0.00000   -1.97159
F    0.00000   0.00000   -3.74566
5
-755.9335990400
F    0.00000   0.00000   0.09807
F    0.00000   0.00000   1.91920
F    0.00000   0.00000   3.59328
F    0.00000   0.00000   -2.06372
F    0.00000   0.00000   -3.54682
5
-755.9339719000
F    0.00000   0.00000   0.00000
F    0.00000   0.00000   2.20000
F    0.00000   0.00000   3.65000
F    0.00000   0.00000   -1.70000
F    0.00000   0.00000   -3.45000
5
-755.9370293500
F    0.00000   0.00000   -0.11089
F    0.00000   0.00000   2.04348
F    0.00000   0.00000   3.51113
F    0.00000   0.00000   -1.90466
F    0.00000   0.00000   -3.53905
5
-755.9357340500
F    0.00000   0.00000   -0.09376
F    0.00000   0.00000   2.06167
F    0.00000   0.00000   3.53064
F    0.00000   0.00000   -1.92428
F    0.00000   0.00000   -3.57427
5
-755.9330209700
F    0.00000   0.00000   -0.19650
F    0.00000   0.00000   2.13706
F    0.00000   0.00000   3.61908
F    0.00000   0.00000   -1.92070
F    0.00000   0.00000   -3.63895
5
-755.9346596700
F    0.00000   0.00000   -0.11448
F    0.00000   0.00000   2.10326
F    0.00000   0.00000   3.57549
F    0.00000   0.00000   -1.95058
F    0.00000   0.00000   -3.61369
5
-755.9379840500
F    0.00000   0.00000   -0.13201
F    0.00000   0.00000   2.12431
F    0.00000   0.00000   3.54857
F    0.00000   0.00000   -1.94791
F    0.00000   0.00000   -3.59296
5
-755.9356143900
F    0.00000   0.00000   0.08183
F    0.00000   0.00000   1.86294
F    0.00000   0.00000   3.54495
F    0.00000   0.00000   -2.02833
F    0.00000   0.00000   -3.46138
5
-755.9334907400
F    0.00000   0.00000   -0.14381
F    0.00000   0.00000   2.11842
F    0.00000   0.00000   3.53547
F    0.00000   0.00000   -1.86784
F    0.00000   0.00000   -3.64224
5
-755.9364797900
F    0.00000   0.00000   -0.10369
F    0.00000   0.00000   2.00992
F    0.00000   0.00000   3.45774
F    0.00000   0.00000   -1.84914
F    0.00000   0.00000   -3.51483
5
-755.9386370800
F    0.00000   0.00000   -0.20172
F    0.00000   0.00000   2.16849
F    0.00000   0.00000   3.58509
F    0.00000   0.00000   -1.95065
F    0.00000   0.00000   -3.60120
5
-755.9323368300
F    0.00000   0.00000   -0.07371
F    0.00000   0.00000   2.04448
F    0.00000   0.00000   3.51312
F    0.00000   0.00000   -1.88989
F    0.00000   0.00000   -3.59400
5
-755.9325947800
F    0.00000   0.00000   -0.20311
F    0.00000   0.00000   2.15354
F    0.00000   0.00000   3.62769
F    0.00000   0.00000   -1.91722
F    0.00000   0.00000   -3.66090
5
-755.9352256700
F    0.00000   0.00000   -0.24173
F    0.00000   0.00000   2.28098
F    0.00000   0.00000   3.72093
F    0.00000   0.00000   -2.04351
F    0.00000   0.00000   -3.71668
5
-755.9336759500
F    0.00000   0.00000   0.07164
F    0.00000   0.00000   1.85318
F    0.00000   0.00000   3.54633
F    0.00000   0.00000   -2.00398
F    0.00000   0.00000   -3.46717
5
-755.9300081700
F    0.00000   0.00000   0.11985
F    0.00000   0.00000   1.89032
F    0.00000   0.00000   3.65097
F    0.00000   0.00000   -2.09398
F    0.00000   0.00000   -3.56716
5
-755.9341970300
F    0.00000   0.00000   0.00000
F    0.00000   0.00000   2.30000
F    0.00000   0.00000   3.70000
F    0.00000   0.00000   -1.75000
F    0.00000   0.00000   -3.50000
5
-755.9363485400
F    0.00000   0.00000   -0.08903
F    0.00000   0.00000   2.01096
F    0.00000   0.00000   3.45551
F    0.00000   0.00000   -1.85678
F    0.00000   0.00000   -3.52065
5
-755.9386794400
F    0.00000   0.00000   0.20194
F    0.00000   0.00000   1.95839
F    0.00000   0.00000   3.60029
F    0.00000   0.00000   -2.16789
F    0.00000   0.00000   -3.59272
5
-755.9338515900
F    0.00000   0.00000   -0.27495
F    0.00000   0.00000   2.27242
F    0.00000   0.00000   3.71327
F    0.00000   0.00000   -1.97960
F    0.00000   0.00000   -3.73115
5
-755.9369830000
F    0.00000   0.00000   0.17558
F    0.00000   0.00000   1.86657
F    0.00000   0.00000   3.58160
F    0.00000   0.00000   -2.10279
F    0.00000   0.00000   -3.52096
5
-755.9335711000
F    0.00000   0.00000   0.06786
F    0.00000   0.00000   1.86691
F    0.00000   0.00000   3.55487
F    0.00000   0.00000   -2.01151
F    0.00000   0.00000   -3.47812
5
-755.9357896600
F    0.00000   0.00000   -0.30039
F    0.00000   0.00000   2.30894
F    0.00000   0.00000   3.73379
F    0.00000   0.00000   -2.01811
F    0.00000   0.00000   -3.72423
5
-755.9300147700
F    0.00000   0.00000   -0.12296
F    0.00000   0.00000   2.10005
F    0.00000   0.00000   3.58140
F    0.00000   0.00000   -1.90647
F    0.00000   0.00000   -3.65201
5
-755.9370578300
F    0.00000   0.00000   0.15573
F    0.00000   0.00000   1.86073
F    0.00000   0.00000   3.53464
F    0.00000   0.00000   -2.05251
F    0.00000   0.00000   -3.49860
5
-755.9339224300
F    0.00000   0.00000   0.00000
F    0.00000   0.00000   2.50000
F    0.00000   0.00000   3.90000
F    0.00000   0.00000   -1.75000
F    0.00000   0.00000   -3.50000
5
-755.9329970500
F    0.00000   0.00000   0.11204
F    0.00000   0.00000   1.83409
F    0.00000   0.00000   3.59477
F    0.00000   0.00000   -2.05019
F    0.00000   0.00000   -3.49072
5
-755.9354045200
F    0.00000   0.00000   0.00000
F    0.00000   0.00000   2.40000
F    0.00000   0.00000   3.80000
F    0.00000   0.00000   -1.80000
F    0.00000   0.00000   -3.50000
5
-755.9337797000
F    0.00000   0.00000   0.00000
F    0.00000   0.00000   2.50000
F    0.00000   0.00000   3.95000
F    0.00000   0.00000   -1.70000
F    0.00000   0.00000   -3.45000
5
-755.9366863400
F    0.00000   0.00000   0.14431
F    0.00000   0.00000   1.86348
F    0.00000   0.00000   3.57325
F    0.00000   0.00000   -2.08737
F    0.00000   0.00000   -3.49367
5
-755.9344366600
F    0.00000   0.00000   -0.12842
F    0.00000   0.00000   2.01909
F    0.00000   0.00000   3.49320
F    0.00000   0.00000   -1.84354
F    0.00000   0.00000   -3.54033
5
-755.9339449200
F    0.00000   0.00000   0.07181
F    0.00000   0.00000   1.85285
F    0.00000   0.00000   3.53711
F    0.00000   0.00000   -1.99710
F    0.00000   0.00000   -3.46466
5
-755.9342361000
F    0.00000   0.00000   0.07492
F    0.00000   0.00000   1.84779
F    0.00000   0.00000   3.53080
F    0.00000   0.00000   -1.99418
F    0.00000   0.00000   -3.45933
5
-755.9301748600
F    0.00000   0.00000   -0.19914
F    0.00000   0.00000   2.20803
F    0.00000   0.00000   3.67076
F    0.00000   0.00000   -1.95241
F    0.00000   0.00000   -3.72724
5
-755.9317376700
F    0.00000   0.00000   -0.11457
F    0.00000   0.00000   2.10086
F    0.00000   0.00000   3.52721
F    0.00000   0.00000   -1.86768
F    0.00000   0.00000   -3.64581
5
-755.9361302100
F    0.00000   0.00000   0.09342
F    0.00000   0.00000   1.90759
F    0.00000   0.00000   3.58208
F    0.00000   0.00000   -2.08140
F    0.00000   0.00000   -3.50169
5
-755.9358931600
F    0.00000   0.00000   0.08711
F    0.00000   0.00000   1.93071
F    0.00000   0.00000   3.58834
F    0.00000   0.00000   -2.07849
F    0.00000   0.00000   -3.52767
5
-755.9348655200
F    0.00000   0.00000   0.29771
F    0.00000   0.00000   2.06290
F    0.00000   0.00000   3.76118
F    0.00000   0.00000   -2.35143
F    0.00000   0.00000   -3.77036
5
-755.9319252500
F    0.00000   0.00000   0.12747
F    0.00000   0.00000   1.88376
F    0.00000   0.00000   3.59093
F    0.00000   0.00000   -2.05262
F    0.00000   0.00000   -3.54954
5
-755.9344369500
F    0.00000   0.00000   0.07710
F    0.00000   0.00000   1.84292
F    0.00000   0.00000   3.52678
F    0.00000   0.00000   -1.99265
F    0.00000   0.00000   -3.45416
5
-755.9354793600
F    0.00000   0.00000   0.00000
F    0.00000   0.00000   2.30000
F    0.00000   0.00000   3.70000
F    0.00000   0.00000   -1.80000
F    0.00000   0.00000   -3.50000
5
-755.9373591200
F    0.00000   0.00000   0.18929
F    0.00000   0.00000   1.91238
F    0.00000   0.00000   3.56389
F    0.00000   0.00000   -2.10486
F    0.00000   0.00000   -3.56070
5
-755.9361799400
F    0.00000   0.00000   0.08601
F    0.00000   0.00000   1.92452
F    0.00000   0.00000   3.57115
F    0.00000   0.00000   -2.06059
F    0.00000   0.00000   -3.52109
5
-755.9325104700
F    0.00000   0.00000   0.08210
F    0.00000   0.00000   1.83393
F    0.00000   0.00000   3.57016
F    0.00000   0.00000   -2.01748
F    0.00000   0.00000   -3.46870
5
-755.9362563300
F    0.00000   0.00000   0.08813
F    0.00000   0.00000   1.88357
F    0.00000   0.00000   3.52442
F    0.00000   0.00000   -2.01229
F    0.00000   0.00000   -3.48383
5
-755.9341477200
F    0.00000   0.00000   0.17075
F    0.00000   0.00000   1.98091
F    0.00000   0.00000   3.64719
F    0.00000   0.00000   -2.15978
F    0.00000   0.00000   -3.63907
5
-755.9368613800
F    0.00000   0.00000   -0.16851
F    0.00000   0.00000   2.06420
F    0.00000   0.00000   3.52030
F    0.00000   0.00000   -1.87430
F    0.00000   0.00000   -3.54170
5
-755.9343258500
F    0.00000   0.00000   -0.25888
F    0.00000   0.00000   2.22413
F    0.00000   0.00000   3.67763
F    0.00000   0.00000   -1.95281
F    0.00000   0.00000   -3.69007
5
-755.9308463200
F    0.00000   0.00000   0.17999
F    0.00000   0.00000   1.98207
F    0.00000   0.00000   3.74528
F    0.00000   0.00000   -2.24384
F    0.00000   0.00000   -3.66350
5
-755.9363569600
F    0.00000   0.00000   -0.27479
F    0.00000   0.00000   2.27093
F    0.00000   0.00000   3.68079
F    0.00000   0.00000   -1.97825
F    0.00000   0.00000   -3.69867
5
-755.9310590400
F    0.00000   0.00000   0.16716
F    0.00000   0.00000   1.92752
F    0.00000   0.00000   3.71876
F    0.00000   0.00000   -2.19716
F    0.00000   0.00000   -3.61627
5
-755.9325563500
F    0.00000   0.00000   0.08840
F    0.00000   0.00000   1.85457
F    0.00000   0.00000   3.54964
F    0.00000   0.00000   -2.00144
F    0.00000   0.00000   -3.49116
5
-755.9370660000
F    0.00000   0.00000   0.09693
F    0.00000   0.00000   1.91142
F    0.00000   0.00000   3.54103
F    0.00000   0.00000   -2.04084
F    0.00000   0.00000   -3.50854
5
-755.9360852700
F    0.00000   0.00000   0.18172
F    0.00000   0.00000   1.99660
F    0.00000   0.00000   3.64245
F    0.00000   0.00000   -2.17857
F    0.00000   0.00000   -3.64220
5
-755.9363183700
F    0.00000   0.00000   0.14065
F    0.00000   0.00000   1.90821
F    0.00000   0.00000   3.60695
F    0.00000   0.00000   -2.13016
F    0.00000   0.00000   -3.52565
5
-755.9302276300
F    0.00000   0.00000   0.10634
F    0.00000   0.00000   1.92771
F    0.00000   0.00000   3.68066
F    0.00000   0.00000   -2.13585
F    0.00000   0.00000   -3.57886
5
-755.9341771300
F    0.00000   0.00000   0.08034
F    0.00000   0.00000   1.83358
F    0.00000   0.00000   3.52491
F    0.00000   0.00000   -1.98853
F    0.00000   0.00000   -3.45030
5
-755.9336041000
F    0.00000   0.00000   0.06705
F    0.00000   0.00000   1.85064
F    0.00000   0.00000   3.53898
F    0.00000   0.00000   -1.99483
F    0.00000   0.00000   -3.46184
5
-755.9324836700
F    0.00000   0.00000   0.16818
F    0.00000   0.00000   1.98166
F    0.00000   0.00000   3.71868
F    0.00000   0.00000   -2.22988
F    0.00000   0.00000   -3.63865
5
-755.9347663500
F    0.00000   0.00000   -0.18298
F    0.00000   0.00000   2.15867
F    0.00000   0.00000   3.63882
F    0.00000   0.00000   -1.97842
F    0.00000   0.00000   -3.63609
5
-755.9307487700
F    0.00000   0.00000   0.09392
F    0.00000   0.00000   1.92380
F    0.00000   0.00000   3.64759
F    0.00000   0.00000   -2.09809
F    0.00000   0.00000   -3.56722
5
-755.9356969900
F    0.00000   0.00000   0.00000
F    0.00000   0.00000   2.50000
F    0.00000   0.00000   3.95000
F    0.00000   0.00000   -1.70000
F    0.00000   0.00000   -3.40000
5
-755.9365199400
F    0.00000   0.00000   -0.17305
F    0.00000   0.00000   2.20131
F    0.00000   0.00000   3.64198
F    0.00000   0.00000   -2.00967
F    0.00000   0.00000   -3.66057
5
-755.9311573100
F    0.00000   0.00000   0.07431
F    0.00000   0.00000   1.89519
F    0.00000   0.00000   3.62568
F    0.00000   0.00000   -2.07093
F    0.00000   0.00000   -3.52425
5
-755.9320439900
F    0.00000   0.00000   0.06463
F    0.00000   0.00000   1.88210
F    0.00000   0.00000   3.59377
F    0.00000   0.00000   -2.04007
F    0.00000   0.00000   -3.50043
5
-755.9302410500
F    0.00000   0.00000   -0.15824
F    0.00000   0.00000   2.21850
F    0.00000   0.00000   3.64806
F    0.00000   0.00000   -1.97360
F    0.00000   0.00000   -3.73473
5
-755.9300993900
F    0.00000   0.00000   0.00000
F    0.00000   0.00000   2.50000
F    0.00000   0.00000   3.95000
F    0.00000   0.00000   -1.80000
F    0.00000   0.00000   -3.55000
5
-755.9298432200
F    0.00000   0.00000   0.19547
F    0.00000   0.00000   1.95030
F    0.00000   0.00000   3.72146
F    0.00000   0.00000   -2.19841
F    0.00000   0.00000   -3.66883
5
-755.9307973800
F    0.00000   0.00000   -0.22428
F    0.00000   0.00000   2.30226
F    0.00000   0.00000   3.72824
F    0.00000   0.00000   -2.02662
F    0.00000   0.00000   -3.77960
5
-755.9374288700
F    0.00000   0.00000   -0.26060
F    0.00000   0.00000   2.22427
F    0.00000   0.00000   3.65910
F    0.00000   0.00000   -1.97867
F    0.00000   0.00000   -3.64411
5
-755.9344206300
F    0.00000   0.00000   0.09009
F    0.00000   0.00000   1.82467
F    0.00000   0.00000   3.52371
F    0.00000   0.00000   -1.99136
F    0.00000   0.00000   -3.44711
5
-755.9362954600
F    0.00000   0.00000   0.12044
F    0.00000   0.00000   1.89262
F    0.00000   0.00000   3.58594
F    0.00000   0.00000   -2.09947
F    0.00000   0.00000   -3.49953
5
-755.9321943800
F    0.00000   0.00000   0.00000
F    0.00000   0.00000   2.20000
F    0.00000   0.00000   3.70000
F    0.00000   0.00000   -1.75000
F    0.00000   0.00000   -3.45000
5
-755.9362431600
F    0.00000   0.00000   0.16226
F    0.00000   0.00000   1.92617
F    0.00000   0.00000   3.62963
F    0.00000   0.00000   -2.16339
F    0.00000   0.00000   -3.55467
5
-755.9355882700
F    0.00000   0.00000   0.17231
F    0.00000   0.00000   2.01487
F    0.00000   0.00000   3.68470
F    0.00000   0.00000   -2.22208
F    0.00000   0.00000   -3.64980
5
-755.9341004000
F    0.00000   0.00000   -0.22081
F    0.00000   0.00000   2.29235
F    0.00000   0.00000   3.70321
F    0.00000   0.00000   -2.03558
F    0.00000   0.00000   -3.73916
5
-755.9338705500
F    0.00000   0.00000   0.06775
F    0.00000   0.00000   1.84891
F    0.00000   0.00000   3.53017
F    0.00000   0.00000   -1.98855
F    0.00000   0.00000   -3.45828
5
-755.9305816100
F    0.00000   0.00000   0.20523
F    0.00000   0.00000   1.99360
F    0.00000   0.00000   3.72249
F    0.00000   0.00000   -2.22233
F    0.00000   0.00000   -3.69899
5
-755.9330525400
F    0.00000   0.00000   0.29782
F    0.00000   0.00000   2.03188
F    0.00000   0.00000   3.75096
F    0.00000   0.00000   -2.31177
F    0.00000   0.00000   -3.76889
5
-755.9338842900
F    0.00000   0.00000   -0.20275
F    0.00000   0.00000   2.18082
F    0.00000   0.00000   3.60462
F    0.00000   0.00000   -1.89831
F    0.00000   0.00000   -3.68438
5
-755.9341433100
F    0.00000   0.00000   0.07085
F    0.00000   0.00000   1.84340
F    0.00000   0.00000   3.52420
F    0.00000   0.00000   -1.98589
F    0.00000   0.00000   -3.45255
5
-755.9339413700
F    0.00000   0.00000   0.07060
F    0.00000   0.00000   1.84248
F    0.00000   0.00000   3.52610
F    0.00000   0.00000   -1.98569
F    0.00000   0.00000   -3.45349
5
-755.9369303600
F    0.00000   0.00000   0.09047
F    0.00000   0.00000   1.87070
F    0.00000   0.00000   3.50915
F    0.00000   0.00000   -2.00558
F    0.00000   0.00000   -3.46474
5
-755.9378367700
F    0.00000   0.00000   0.14427
F    0.00000   0.00000   1.97456
F    0.00000   0.00000   3.60248
F    0.00000   0.00000   -2.13559
F    0.00000   0.00000   -3.58572
5
-755.9332010200
F    0.00000   0.00000   -0.13378
F    0.00000   0.00000   2.03762
F    0.00000   0.00000   3.50551
F    0.00000   0.00000   -1.83391
F    0.00000   0.00000   -3.57544
5
-755.9376352400
F    0.00000   0.00000   0.20944
F    0.00000   0.00000   2.01731
F    0.00000   0.00000   3.66441
F    0.00000   0.00000   -2.23517
F    0.00000   0.00000   -3.65598
5
-755.9327118300
F    0.00000   0.00000   -0.25067
F    0.00000   0.00000   2.24641
F    0.00000   0.00000   3.69028
F    0.00000   0.00000   -1.95351
F    0.00000   0.00000   -3.73250
5
-755.9365208700
F    0.00000   0.00000   -0.18379
F    0.00000   0.00000   2.08040
F    0.00000   0.00000   3.54026
F    0.00000   0.00000   -1.88149
F    0.00000   0.00000   -3.55538
5
-755.9343257000
F    0.00000   0.00000   0.07289
F    0.00000   0.00000   1.83833
F    0.00000   0.00000   3.52045
F    0.00000   0.00000   -1.98451
F    0.00000   0.00000   -3.44716
5
-755.9366601500
F    0.00000   0.00000   -0.12704
F    0.00000   0.00000   2.08097
F    0.00000   0.00000   3.55841
F    0.00000   0.00000   -1.94191
F    0.00000   0.00000   -3.57043
5
-755.9301791500
F    0.00000   0.00000   -0.23218
F    0.00000   0.00000   2.25276
F    0.00000   0.00000   3.71337
F    0.00000   0.00000   -1.97969
F    0.00000   0.00000   -3.75426
5
-755.9349217000
F    0.00000   0.00000   -0.25313
F    0.00000   0.00000   2.21315
F    0.00000   0.00000   3.65562
F    0.00000   0.00000   -1.93370
F    0.00000   0.00000   -3.68195
5
-755.9325929300
F    0.00000   0.00000   0.09835
F    0.00000   0.00000   1.82548
F    0.00000   0.00000   3.58329
F    0.00000   0.00000   -2.03200
F    0.00000   0.00000   -3.47512
5
-755.9360027800
F    0.00000   0.00000   -0.18133
F    0.00000   0.00000   2.07770
F    0.00000   0.00000   3.53273
F    0.00000   0.00000   -1.86330
F    0.00000   0.00000   -3.56579
5
-755.9317786300
F    0.00000   0.00000   -0.06994
F    0.00000   0.00000   2.06359
F    0.00000   0.00000   3.50234
F    0.00000   0.00000   -1.88226
F    0.00000   0.00000   -3.61372
5
-755.9331663800
F    0.00000   0.00000   0.30446
F    0.00000   0.00000   2.04094
F    0.00000   0.00000   3.75527
F    0.00000   0.00000   -2.32246
F    0.00000   0.00000   -3.77821
5
-755.9363466600
F    0.00000   0.00000   0.29313
F    0.00000   0.00000   1.98906
F    0.00000   0.00000   3.69747
F    0.00000   0.00000   -2.27742
F    0.00000   0.00000   -3.70224
5
-755.9378662400
F    0.00000   0.00000   0.12484
F    0.00000   0.00000   1.95575
F    0.00000   0.00000   3.57927
F    0.00000   0.00000   -2.10175
F    0.00000   0.00000   -3.55813
5
-755.9297445300
F    0.00000   0.00000   0.00000
F    0.00000   0.00000   2.30000
F    0.00000   0.00000   3.75000
F    0.00000   0.00000   -1.75000
F    0.00000   0.00000   -3.55000
5
-755.9342822500
F    0.00000   0.00000   0.06873
F    0.00000   0.00000   1.85040
F    0.00000   0.00000   3.52166
F    0.00000   0.00000   -1.98428
F    0.00000   0.00000   -3.45651
5
-755.9350197400
F    0.00000   0.00000   0.00000
F    0.00000   0.00000   2.50000
F    0.00000   0.00000   3.90000
F    0.00000   0.00000   -1.80000
F    0.00000   0.00000   -3.50000
5
-755.9376942500
F    0.00000   0.00000   -0.17064
F    0.00000   0.00000   2.07236
F    0.00000   0.00000   3.52327
F    0.00000   0.00000   -1.88882
F    0.00000   0.00000   -3.53617
5
-755.9362916300
F    0.00000   0.00000   0.13687
F    0.00000   0.00000   1.83429
F    0.00000   0.00000   3.52458
F    0.00000   0.00000   -2.02503
F    0.00000   0.00000   -3.47071
5
-755.9337092300
F    0.00000   0.00000   -0.12127
F    0.00000   0.00000   2.15476
F    0.00000   0.00000   3.60897
F    0.00000   0.00000   -1.98075
F    0.00000   0.00000   -3.66171
5
-755.9363833900
F    0.00000   0.00000   0.12960
F    0.00000   0.00000   1.84003
F    0.00000   0.00000   3.55077
F    0.00000   0.00000   -2.05337
F    0.00000   0.00000   -3.46704
5
-755.9358224500
F    0.00000   0.00000   0.00000
F    0.00000   0.00000   2.40000
F    0.00000   0.00000   3.80000
F    0.00000   0.00000   -1.70000
F    0.00000   0.00000   -3.45000
5
-755.9371778700
F    0.00000   0.00000   0.24784
F    0.00000   0.00000   1.93720
F    0.00000   0.00000   3.62384
F    0.00000   0.00000   -2.18624
F    0.00000   0.00000   -3.62263
5
-755.9296206600
F    0.00000   0.00000   -0.20520
F    0.00000   0.00000   2.21682
F    0.00000   0.00000   3.68657
F    0.00000   0.00000   -1.96358
F    0.00000   0.00000   -3.73462
5
-755.9348599600
F    0.00000   0.00000   -0.15957
F    0.00000   0.00000   2.19372
F    0.00000   0.00000   3.64770
F    0.00000   0.00000   -2.00883
F    0.00000   0.00000   -3.67301
5
-755.9307933600
F    0.00000   0.00000   -0.19060
F    0.00000   0.00000   2.21936
F    0.00000   0.00000   3.69342
F    0.00000   0.00000   -2.00216
F    0.00000   0.00000   -3.72002
5
-755.9343491100
F    0.00000   0.00000   0.06435
F    0.00000   0.00000   1.84869
F    0.00000   0.00000   3.52571
F    0.00000   0.00000   -1.98857
F    0.00000   0.00000   -3.45018
5
-755.9338285600
F    0.00000   0.00000   0.06573
F    0.00000   0.00000   1.84694
F    0.00000   0.00000   3.52670
F    0.00000   0.00000   -1.98427
F    0.00000   0.00000   -3.45509
5
-755.9340619800
F    0.00000   0.00000   -0.15609
F    0.00000   0.00000   2.07323
F    0.00000   0.00000   3.52280
F    0.00000   0.00000   -1.84005
F    0.00000   0.00000   -3.59990
5
-755.9359122400
F    0.00000   0.00000   0.12681
F    0.00000   0.00000   1.97383
F    0.00000   0.00000   3.61715
F    0.00000   0.00000   -2.12526
F    0.00000   0.00000   -3.59254
5
-755.9356790000
F    0.00000   0.00000   0.12001
F    0.00000   0.00000   1.97940
F    0.00000   0.00000   3.64217
F    0.00000   0.00000   -2.15201
F    0.00000   0.00000   -3.58957
5
-755.9325781600
F    0.00000   0.00000   -0.16725
F    0.00000   0.00000   2.12977
F    0.00000   0.00000   3.56953
F    0.00000   0.00000   -1.86861
F    0.00000   0.00000   -3.66344
5
-755.9311727800
F    0.00000   0.00000   0.00000
F    0.00000   0.00000   2.20000
F    0.00000   0.00000   3.70000
F    0.00000   0.00000   -1.80000
F    0.00000   0.00000   -3.50000
5
-755.9383072600
F    0.00000   0.00000   -0.23642
F    0.00000   0.00000   2.20392
F    0.00000   0.00000   3.61318
F    0.00000   0.00000   -1.95698
F    0.00000   0.00000   -3.62371
5
-755.9325832600
F    0.00000   0.00000   0.27523
F    0.00000   0.00000   1.99420
F    0.00000   0.00000   3.77391
F    0.00000   0.00000   -2.31070
F    0.00000   0.00000   -3.73264
5
-755.9351313900
F    0.00000   0.00000   0.07475
F    0.00000   0.00000   1.85732
F    0.00000   0.00000   3.51157
F    0.00000   0.00000   -1.98430
F    0.00000   0.00000   -3.45935
5
-755.9387803800
F    0.00000   0.00000   -0.17693
F    0.00000   0.00000   2.12680
F    0.00000   0.00000   3.53507
F    0.00000   0.00000   -1.91645
F    0.00000   0.00000   -3.56850
5
-755.9317822900
F    0.00000   0.00000   0.00000
F    0.00000   0.00000   2.10000
F    0.00000   0.00000   3.55000
F    0.00000   0.00000   -1.75000
F    0.00000   0.00000   -3.50000
5
-755.9341898600
F    0.00000   0.00000   0.08424
F    0.00000   0.00000   1.92281
F    0.00000   0.00000   3.57914
F    0.00000   0.00000   -2.04987
F    0.00000   0.00000   -3.53633
5
-755.9363937300
F    0.00000   0.00000   0.28233
F    0.00000   0.00000   1.99850
F    0.00000   0.00000   3.67322
F    0.00000   0.00000   -2.25464
F    0.00000   0.00000   -3.69941
5
-755.9335204200
F    0.00000   0.00000   0.06245
F    0.00000   0.00000   1.84809
F    0.00000   0.00000   3.53163
F    0.00000   0.00000   -1.98567
F    0.00000   0.00000   -3.45650
5
-755.9301742900
F    0.00000   0.00000   0.08425
F    0.00000   0.00000   1.91045
F    0.00000   0.00000   3.65689
F    0.00000   0.00000   -2.10170
F    0.00000   0.00000   -3.54989
5
-755.9362986900
F    0.00000   0.00000   0.00000
F    0.00000   0.00000   2.20000
F    0.00000   0.00000   3.60000
F    0.00000   0.00000   -1.75000
F    0.00000   0.00000   -3.45000
5
-755.9315545500
F    0.00000   0.00000   0.10885
F    0.00000   0.00000   1.86723
F    0.00000   0.00000   3.57100
F    0.00000   0.00000   -2.02249
F    0.00000   0.00000   -3.52459
5
-755.9329698100
F    0.00000   0.00000   0.05636
F    0.00000   0.00000   1.87234
F    0.00000   0.00000   3.55991
F    0.00000   0.00000   -2.00925
F    0.00000   0.00000   -3.47936
5
-755.9295649300
F    0.00000   0.00000   0.00000
F    0.00000   0.00000   2.40000
F    0.00000   0.00000   3.85000
F    0.00000   0.00000   -1.75000
F    0.00000   0.00000   -3.55000
5
-755.9318214600
F    0.00000   0.00000   0.00000
F    0.00000   0.00000   2.25585
F    0.00000   0.00000   3.75608
F    0.00000   0.00000   -1.79237
F    0.00000   0.00000   -3.48235
5
-755.9333562900
F    0.00000   0.00000   0.06272
F    0.00000   0.00000   1.84347
F    0.00000   0.00000   3.53174
F    0.00000   0.00000   -1.98427
F    0.00000   0.00000   -3.45367
5
-755.9361839900
F    0.00000   0.00000   0.10013
F    0.00000   0.00000   1.87828
F    0.00000   0.00000   3.56480
F    0.00000   0.00000   -2.06853
F    0.00000   0.00000   -3.47467
5
-755.9336681000
F    0.00000   0.00000   0.16222
F    0.00000   0.00000   1.85345
F    0.00000   0.00000   3.63871
F    0.00000   0.00000   -2.11119
F    0.00000   0.00000   -3.54318
5
-755.9332423400
F    0.00000   0.00000   0.06710
F    0.00000   0.00000   1.84518
F    0.00000   0.00000   3.52769
F    0.00000   0.00000   -1.97997
F    0.00000   0.00000   -3.45999
5
-755.9358338900
F    0.00000   0.00000   -0.18078
F    0.00000   0.00000   2.14531
F    0.00000   0.00000   3.54505
F    0.00000   0.00000   -1.88016
F    0.00000   0.00000   -3.62941
5
-755.9305849500
F    0.00000   0.00000   -0.16547
F    0.00000   0.00000   2.23665
F    0.00000   0.00000   3.65477
F    0.00000   0.00000   -1.98401
F    0.00000   0.00000   -3.74194
5
-755.9349587400
F    0.00000   0.00000   -0.27322
F    0.00000   0.00000   2.32851
F    0.00000   0.00000   3.72478
F    0.00000   0.00000   -2.03262
F    0.00000   0.00000   -3.74745
5
-755.9346529300
F    0.00000   0.00000   0.24381
F    0.00000   0.00000   1.92985
F    0.00000   0.00000   3.70435
F    0.00000   0.00000   -2.22896
F    0.00000   0.00000   -3.64906
5
-755.9309136000
F    0.00000   0.00000   -0.09997
F    0.00000   0.00000   2.06928
F    0.00000   0.00000   3.56540
F    0.00000   0.00000   -1.91611
F    0.00000   0.00000   -3.61860
5
-755.9337836100
F    0.00000   0.00000   0.06370
F    0.00000   0.00000   1.84497
F    0.00000   0.00000   3.52323
F    0.00000   0.00000   -1.98000
F    0.00000   0.00000   -3.45190
5
-755.9346646900
F    0.00000   0.00000   0.09983
F    0.00000   0.00000   1.81576
F    0.00000   0.00000   3.52252
F    0.00000   0.00000   -1.99420
F    0.00000   0.00000   -3.44392
5
-755.9321754900
F    0.00000   0.00000   0.14803
F    0.00000   0.00000   1.93458
F    0.00000   0.00000   3.69498
F    0.00000   0.00000   -2.18880
F    0.00000   0.00000   -3.58880
5
-755.9378938100
F    0.00000   0.00000   -0.16419
F    0.00000   0.00000   2.07222
F    0.00000   0.00000   3.52937
F    0.00000   0.00000   -1.90326
F    0.00000   0.00000   -3.53414
5
-755.9353080900
F    0.00000   0.00000   0.00000
F    0.00000   0.00000   2.29446
F    0.00000   0.00000   3.75863
F    0.00000   0.00000   -1.68063
F    0.00000   0.00000   -3.38958
5
-755.9329296500
F    0.00000   0.00000   -0.08472
F    0.00000   0.00000   2.05084
F    0.00000   0.00000   3.47046
F    0.00000   0.00000   -1.84571
F    0.00000   0.00000   -3.59087
5
-755.9311782700
F    0.00000   0.00000   0.27459
F    0.00000   0.00000   1.99994
F    0.00000   0.00000   3.77506
F    0.00000   0.00000   -2.29952
F    0.00000   0.00000   -3.75006
5
-755.9337205300
F    0.00000   0.00000   0.06085
F    0.00000   0.00000   1.85139
F    0.00000   0.00000   3.52730
F    0.00000   0.00000   -1.98286
F    0.00000   0.00000   -3.45668
5
-755.9338539900
F    0.00000   0.00000   0.18493
F    0.00000   0.00000   1.87196
F    0.00000   0.00000   3.66009
F    0.00000   0.00000   -2.14340
F    0.00000   0.00000   -3.57358
5
-755.9371844300
F    0.00000   0.00000   -0.26787
F    0.00000   0.00000   2.26393
F    0.00000   0.00000   3.70206
F    0.00000   0.00000   -2.02478
F    0.00000   0.00000   -3.67334
5
-755.9340366300
F    0.00000   0.00000   0.06677
F    0.00000   0.00000   1.83901
F    0.00000   0.00000   3.51760
F    0.00000   0.00000   -1.97761
F    0.00000   0.00000   -3.44578
5
-755.9376782000
F    0.00000   0.00000   0.00000
F    0.00000   0.00000   2.40000
F    0.00000   0.00000   3.80000
F    0.00000   0.00000   -1.70000
F    0.00000   0.00000   -3.40000
5
-755.9380415300
F    0.00000   0.00000   0.18049
F    0.00000   0.00000   1.96208
F    0.00000   0.00000   3.62105
F    0.00000   0.00000   -2.18302
F    0.00000   0.00000   -3.58060
5
-755.9378280400
F    0.00000   0.00000   0.10814
F    0.00000   0.00000   1.93900
F    0.00000   0.00000   3.55713
F    0.00000   0.00000   -2.07054
F    0.00000   0.00000   -3.53373
5
-755.9322220500
F    0.00000   0.00000   0.00000
F    0.00000   0.00000   2.40000
F    0.00000   0.00000   3.80000
F    0.00000   0.00000   -1.80000
F    0.00000   0.00000   -3.55000
5
-755.9332964000
F    0.00000   0.00000   0.13977
F    0.00000   0.00000   1.83738
F    0.00000   0.00000   3.61975
F    0.00000   0.00000   -2.08155
F    0.00000   0.00000   -3.51535
5
-755.9328715100
F    0.00000   0.00000   0.09954
F    0.00000   0.00000   1.92605
F    0.00000   0.00000   3.59458
F    0.00000   0.00000   -2.06122
F    0.00000   0.00000   -3.55895
5
-755.9355934400
F    0.00000   0.00000   0.00000
F    0.00000   0.00000   2.50000
F    0.00000   0.00000   3.90000
F    0.00000   0.00000   -1.70000
F    0.00000   0.00000   -3.45000
5
-755.9286001700
F    0.00000   0.00000   -0.14138
F    0.00000   0.00000   2.13941
F    0.00000   0.00000   3.61624
F    0.00000   0.00000   -1.92086
F    0.00000   0.00000   -3.69340
5
-755.9376393100
F    0.00000   0.00000   -0.09402
F    0.00000   0.00000   2.03390
F    0.00000   0.00000   3.49999
F    0.00000   0.00000   -1.91071
F    0.00000   0.00000   -3.52916
5
-755.9302975000
F    0.00000   0.00000   -0.14415
F    0.00000   0.00000   2.20945
F    0.00000   0.00000   3.63111
F    0.00000   0.00000   -1.96888
F    0.00000   0.00000   -3.72754
5
-755.9344125500
F    0.00000   0.00000   -0.19460
F    0.00000   0.00000   2.26684
F    0.00000   0.00000   3.68198
F    0.00000   0.00000   -2.03212
F    0.00000   0.00000   -3.72210
5
-755.9319998700
F    0.00000   0.00000   0.00000
F    0.00000   0.00000   2.30000
F    0.00000   0.00000   3.80000
F    0.00000   0.00000   -1.75000
F    0.00000   0.00000   -3.45000
5
-755.9378539700
F    0.00000   0.00000   -0.21922
F    0.00000   0.00000   2.18610
F    0.00000   0.00000   3.63614
F    0.00000   0.00000   -1.98660
F    0.00000   0.00000   -3.61642
5
-755.9341998900
F    0.00000   0.00000   0.06868
F    0.00000   0.00000   1.83374
F    0.00000   0.00000   3.51413
F    0.00000   0.00000   -1.97638
F    0.00000   0.00000   -3.44016
5
-755.9359347200
F    0.00000   0.00000   -0.09938
F    0.00000   0.00000   2.04644
F    0.00000   0.00000   3.53355
F    0.00000   0.00000   -1.92549
F    0.00000   0.00000   -3.55512
5
-755.9357187300
F    0.00000   0.00000   0.00000
F    0.00000   0.00000   2.30000
F    0.00000   0.00000   3.70000
F    0.00000   0.00000   -1.70000
F    0.00000   0.00000   -3.45000
5
-755.9366137400
F    0.00000   0.00000   -0.09389
F    0.00000   0.00000   2.08479
F    0.00000   0.00000   3.49775
F    0.00000   0.00000   -1.91129
F    0.00000   0.00000   -3.57736
5
-755.9288755700
F    0.00000   0.00000   -0.21159
F    0.00000   0.00000   2.26226
F    0.00000   0.00000   3.72038
F    0.00000   0.00000   -2.00065
F    0.00000   0.00000   -3.77040
5
-755.9352168300
F    0.00000   0.00000   -0.19659
F    0.00000   0.00000   2.15345
F    0.00000   0.00000   3.63638
F    0.00000   0.00000   -1.97248
F    0.00000   0.00000   -3.62076
5
-755.9377914800
F    0.00000   0.00000   0.20281
F    0.00000   0.00000   1.89875
F    0.00000   0.00000   3.56109
F    0.00000   0.00000   -2.11124
F    0.00000   0.00000   -3.55142
5
-755.9361749500
F    0.00000   0.00000   0.14876
F    0.00000   0.00000   1.99983
F    0.00000   0.00000   3.66264
F    0.00000   0.00000   -2.19519
F    0.00000   0.00000   -3.61605
5
-755.9318826800
F    0.00000   0.00000   0.00000
F    0.00000   0.00000   2.10000
F    0.00000   0.00000   3.60000
F    0.00000   0.00000   -1.75000
F    0.00000   0.00000   -3.45000
5
-755.9355005200
F    0.00000   0.00000   0.31058
F    0.00000   0.00000   2.06510
F    0.00000   0.00000   3.73609
F    0.00000   0.00000   -2.33636
F    0.00000   0.00000   -3.77540
5
-755.9319176200
F    0.00000   0.00000   0.07177
F    0.00000   0.00000   1.83152
F    0.00000   0.00000   3.54383
F    0.00000   0.00000   -1.98400
F    0.00000   0.00000   -3.46312
5
-755.9376329100
F    0.00000   0.00000   0.18463
F    0.00000   0.00000   1.87964
F    0.00000   0.00000   3.54292
F    0.00000   0.00000   -2.08229
F    0.00000   0.00000   -3.52490
5
-755.9310204000
F    0.00000   0.00000   0.00000
F    0.00000   0.00000   2.10000
F    0.00000   0.00000   3.60000
F    0.00000   0.00000   -1.80000
F    0.00000   0.00000   -3.50000
5
-755.9317558900
F    0.00000   0.00000   0.08089
F    0.00000   0.00000   1.82400
F    0.00000   0.00000   3.57931
F    0.00000   0.00000   -2.01852
F    0.00000   0.00000   -3.46568
5
-755.9336119700
F    0.00000   0.00000   0.26028
F    0.00000   0.00000   2.05474
F    0.00000   0.00000   3.77088
F    0.00000   0.00000   -2.34172
F    0.00000   0.00000   -3.74417
5
-755.9369487500
F    0.00000   0.00000   0.08933
F    0.00000   0.00000   1.89350
F    0.00000   0.00000   3.51528
F    0.00000   0.00000   -2.01125
F    0.00000   0.00000   -3.48686
5
-755.9338897300
F    0.00000   0.00000   0.00000
F    0.00000   0.00000   2.41501
F    0.00000   0.00000   3.89404
F    0.00000   0.00000   -1.80231
F    0.00000   0.00000   -3.46718
5
-755.9356972000
F    0.00000   0.00000   0.17574
F    0.00000   0.00000   1.84915
F    0.00000   0.00000   3.56426
F    0.00000   0.00000   -2.06774
F    0.00000   0.00000   -3.52140
5
-755.9348365600
F    0.00000   0.00000   -0.07760
F    0.00000   0.00000   2.07429
F    0.00000   0.00000   3.54102
F    0.00000   0.00000   -1.94072
F    0.00000   0.00000   -3.59700
5
-755.9378423500
F    0.00000   0.00000   0.22286
F    0.00000   0.00000   1.91880
F    0.00000   0.00000   3.58191
F    0.00000   0.00000   -2.14314
F    0.00000   0.00000   -3.58044
5
-755.9289052300
F    0.00000   0.00000   -0.17436
F    0.00000   0.00000   2.20971
F    0.00000   0.00000   3.68159
F    0.00000   0.00000   -1.98303
F    0.00000   0.00000   -3.73390
5
-755.9358944800
F    0.00000   0.00000   0.08077
F    0.00000   0.00000   1.86425
F    0.00000   0.00000   3.50149
F    0.00000   0.00000   -1.98432
F    0.00000   0.00000   -3.46219
5
-755.9378391000
F    0.00000   0.00000   -0.25393
F    0.00000   0.00000   2.22208
F    0.00000   0.00000   3.65979
F    0.00000   0.00000   -1.99236
F    0.00000   0.00000   -3.63559
5
-755.9296466300
F    0.00000   0.00000   -0.18154
F    0.00000   0.00000   2.24414
F    0.00000   0.00000   3.66347
F    0.00000   0.00000   -1.96735
F    0.00000   0.00000   -3.75872
5
-755.9341017600
F    0.00000   0.00000   -0.19335
F    0.00000   0.00000   2.26932
F    0.00000   0.00000   3.68284
F    0.00000   0.00000   -2.03227
F    0.00000   0.00000   -3.72654
5
-755.9376017700
F    0.00000   0.00000   0.00000
F    0.00000   0.00000   2.30000
F    0.00000   0.00000   3.70000
F    0.00000   0.00000   -1.70000
F    0.00000   0.00000   -3.40000
5
-755.9343510200
F    0.00000   0.00000   -0.20946
F    0.00000   0.00000   2.17387
F    0.00000   0.00000   3.60017
F    0.00000   0.00000   -1.88968
F    0.00000   0.00000   -3.67491
5
-755.9328738400
F    0.00000   0.00000   -0.09104
F    0.00000   0.00000   2.01834
F    0.00000   0.00000   3.45671
F    0.00000   0.00000   -1.81616
F    0.00000   0.00000   -3.56786
5
-755.9371357500
F    0.00000   0.00000   0.28821
F    0.00000   0.00000   1.98624
F    0.00000   0.00000   3.68212
F    0.00000   0.00000   -2.27201
F    0.00000   0.00000   -3.68455
5
-755.9322748600
F    0.00000   0.00000   0.00000
F    0.00000   0.00000   2.30000
F    0.00000   0.00000   3.70000
F    0.00000   0.00000   -1.80000
F    0.00000   0.00000   -3.55000
5
-755.9356189400
F    0.00000   0.00000   -0.12342
F    0.00000   0.00000   2.16714
F    0.00000   0.00000   3.58987
F    0.00000   0.00000   -1.98226
F    0.00000   0.00000   -3.65133
5
-755.9295420500
F    0.00000   0.00000   0.16258
F    0.00000   0.00000   1.99147
F    0.00000   0.00000   3.75134
F    0.00000   0.00000   -2.23687
F    0.00000   0.00000   -3.66852
5
-755.9380531600
F    0.00000   0.00000   -0.25355
F    0.00000   0.00000   2.20503
F    0.00000   0.00000   3.63021
F    0.00000   0.00000   -1.95982
F    0.00000   0.00000   -3.62187
5
-755.9303876600
F    0.00000   0.00000   0.08576
F    0.00000   0.00000   1.91674
F    0.00000   0.00000   3.66544
F    0.00000   0.00000   -2.11741
F    0.00000   0.00000   -3.55054
5
-755.9334273400
F    0.00000   0.00000   0.05786
F    0.00000   0.00000   1.84555
F    0.00000   0.00000   3.52427
F    0.00000   0.00000   -1.97652
F    0.00000   0.00000   -3.45117
5
-755.9334722100
F    0.00000   0.00000   -0.16762
F    0.00000   0.00000   2.23596
F    0.00000   0.00000   3.63839
F    0.00000   0.00000   -1.99608
F    0.00000   0.00000   -3.71066
5
-755.9328616000
F    0.00000   0.00000   0.23665
F    0.00000   0.00000   1.92468
F    0.00000   0.00000   3.70321
F    0.00000   0.00000   -2.20527
F    0.00000   0.00000   -3.65927
5
-755.9357061000
F    0.00000   0.00000   -0.17532
F    0.00000   0.00000   2.08731
F    0.00000   0.00000   3.52164
F    0.00000   0.00000   -1.84389
F    0.00000   0.00000   -3.58974
5
-755.9351760200
F    0.00000   0.00000   0.06161
F    0.00000   0.00000   1.85221
F    0.00000   0.00000   3.52374
F    0.00000   0.00000   -1.99717
F    0.00000   0.00000   -3.44038
5
-755.9286554900
F    0.00000   0.00000   0.09127
F    0.00000   0.00000   1.88718
F    0.00000   0.00000   3.65021
F    0.00000   0.00000   -2.07694
F    0.00000   0.00000   -3.55172
5
-755.9300475700
F    0.00000   0.00000   0.18937
F    0.00000   0.00000   1.91452
F    0.00000   0.00000   3.70845
F    0.00000   0.00000   -2.17270
F    0.00000   0.00000   -3.63963
5
-755.9333228200
F    0.00000   0.00000   0.30143
F    0.00000   0.00000   1.99657
F    0.00000   0.00000   3.76087
F    0.00000   0.00000   -2.31041
F    0.00000   0.00000   -3.74846
5
-755.9357116400
F    0.00000   0.00000   -0.07337
F    0.00000   0.00000   2.07660
F    0.00000   0.00000   3.51322
F    0.00000   0.00000   -1.92764
F    0.00000   0.00000   -3.58880
5
-755.9318402400
F    0.00000   0.00000   0.00000
F    0.00000   0.00000   2.30000
F    0.00000   0.00000   3.75000
F    0.00000   0.00000   -1.70000
F    0.00000   0.00000   -3.50000
5
-755.9311862600
F    0.00000   0.00000   -0.11310
F    0.00000   0.00000   2.01670
F    0.00000   0.00000   3.51268
F    0.00000   0.00000   -1.84469
F    0.00000   0.00000   -3.57159
5
-755.9294238600
F    0.00000   0.00000   -0.15160
F    0.00000   0.00000   2.21464
F    0.00000   0.00000   3.63655
F    0.00000   0.00000   -1.95947
F    0.00000   0.00000   -3.74011
5
-755.9303211800
F    0.00000   0.00000   -0.10888
F    0.00000   0.00000   2.15433
F    0.00000   0.00000   3.57438
F    0.00000   0.00000   -1.92890
F    0.00000   0.00000   -3.69093
5
-755.9370998600
F    0.00000   0.00000   0.28753
F    0.00000   0.00000   2.01606
F    0.00000   0.00000   3.70000
F    0.00000   0.00000   -2.30085
F    0.00000   0.00000   -3.70275
5
-755.9320909400
F    0.00000   0.00000   0.26607
F    0.00000   0.00000   2.00536
F    0.00000   0.00000   3.78526
F    0.00000   0.00000   -2.32509
F    0.00000   0.00000   -3.73160
5
-755.9357855800
F    0.00000   0.00000   0.28013
F    0.00000   0.00000   2.07688
F    0.00000   0.00000   3.74131
F    0.00000   0.00000   -2.33711
F    0.00000   0.00000   -3.76121
5
-755.9337955800
F    0.00000   0.00000   0.18528
F    0.00000   0.00000   2.03206
F    0.00000   0.00000   3.70436
F    0.00000   0.00000   -2.23199
F    0.00000   0.00000   -3.68971
5
-755.9366758900
F    0.00000   0.00000   -0.17994
F    0.00000   0.00000   2.12380
F    0.00000   0.00000   3.52521
F    0.00000   0.00000   -1.86836
F    0.00000   0.00000   -3.60071
5
-755.9323590900
F    0.00000   0.00000   0.05670
F    0.00000   0.00000   1.83655
F    0.00000   0.00000   3.54183
F    0.00000   0.00000   -1.98425
F    0.00000   0.00000   -3.45083
5
-755.9338896000
F    0.00000   0.00000   -0.13535
F    0.00000   0.00000   2.12114
F    0.00000   0.00000   3.51782
F    0.00000   0.00000   -1.87117
F    0.00000   0.00000   -3.63244
5
-755.9393142600
F    0.00000   0.00000   -0.17873
F    0.00000   0.00000   2.15530
F    0.00000   0.00000   3.58056
F    0.00000   0.00000   -1.96882
F    0.00000   0.00000   -3.58832
5
-755.9372822600
F    0.00000   0.00000   0.16712
F    0.00000   0.00000   1.85806
F    0.00000   0.00000   3.52725
F    0.00000   0.00000   -2.05406
F    0.00000   0.00000   -3.49837
5
-755.9298086100
F    0.00000   0.00000   -0.17024
F    0.00000   0.00000   2.23173
F    0.00000   0.00000   3.64664
F    0.00000   0.00000   -1.95939
F    0.00000   0.00000   -3.74874
5
-755.9301724400
F    0.00000   0.00000   0.16775
F    0.00000   0.00000   1.92399
F    0.00000   0.00000   3.73171
F    0.00000   0.00000   -2.20217
F    0.00000   0.00000   -3.62127
5
-755.9358717800
F    0.00000   0.00000   0.29365
F    0.00000   0.00000   1.99438
F    0.00000   0.00000   3.68186
F    0.00000   0.00000   -2.26090
F    0.00000   0.00000   -3.70899
5
-755.9374194700
F    0.00000   0.00000   -0.15338
F    0.00000   0.00000   2.15637
F    0.00000   0.00000   3.61239
F    0.00000   0.00000   -1.99479
F    0.00000   0.00000   -3.62059
5
-755.9292562700
F    0.00000   0.00000   -0.14295
F    0.00000   0.00000   2.21003
F    0.00000   0.00000   3.64170
F    0.00000   0.00000   -1.97139
F    0.00000   0.00000   -3.73738
5
-755.9287960000
F    0.00000   0.00000   0.16371
F    0.00000   0.00000   1.98346
F    0.00000   0.00000   3.73266
F    0.00000   0.00000   -2.20507
F    0.00000   0.00000   -3.67475
5
-755.9336831200
F    0.00000   0.00000   0.05964
F    0.00000   0.00000   1.84103
F    0.00000   0.00000   3.51629
F    0.00000   0.00000   -1.97145
F    0.00000   0.00000   -3.44552
5
-755.9337946700
F    0.00000   0.00000   0.32761
F    0.00000   0.00000   2.04614
F    0.00000   0.00000   3.75515
F    0.00000   0.00000   -2.33849
F    0.00000   0.00000   -3.79041
5
-755.9317594200
F    0.00000   0.00000   0.00000
F    0.00000   0.00000   2.40000
F    0.00000   0.00000   3.85000
F    0.00000   0.00000   -1.70000
F    0.00000   0.00000   -3.50000
5
-755.9325615500
F    0.00000   0.00000   0.11420
F    0.00000   0.00000   1.82304
F    0.00000   0.00000   3.60245
F    0.00000   0.00000   -2.05152
F    0.00000   0.00000   -3.48817
5
-755.9374366000
F    0.00000   0.00000   0.00000
F    0.00000   0.00000   2.50000
F    0.00000   0.00000   3.90000
F    0.00000   0.00000   -1.70000
F    0.00000   0.00000   -3.40000
5
-755.9350871600
F    0.00000   0.00000   0.00000
F    0.00000   0.00000   2.20000
F    0.00000   0.00000   3.60000
F    0.00000   0.00000   -1.80000
F    0.00000   0.00000   -3.50000
5
-755.9367397300
F    0.00000   0.00000   -0.21551
F    0.00000   0.00000   2.15583
F    0.00000   0.00000   3.56924
F    0.00000   0.00000   -1.88560
F    0.00000   0.00000   -3.62397
5
-755.9389832900
F    0.00000   0.00000   0.17750
F    0.00000   0.00000   1.93295
F    0.00000   0.00000   3.55155
F    0.00000   0.00000   -2.11061
F    0.00000   0.00000   -3.55140
5
-755.9349243800
F    0.00000   0.00000   0.25893
F    0.00000   0.00000   1.99029
F    0.00000   0.00000   3.66073
F    0.00000   0.00000   -2.21897
F    0.00000   0.00000   -3.69099
5
-755.9361921400
F    0.00000   0.00000   0.08209
F    0.00000   0.00000   1.84101
F    0.00000   0.00000   3.49253
F    0.00000   0.00000   -1.98043
F    0.00000   0.00000   -3.43519
5
-755.9310107400
F    0.00000   0.00000   -0.31314
F    0.00000   0.00000   2.35381
F    0.00000   0.00000   3.81057
F    0.00000   0.00000   -2.05195
F    0.00000   0.00000   -3.79929
5
-755.9339160600
F    0.00000   0.00000   0.06270
F    0.00000   0.00000   1.83463
F    0.00000   0.00000   3.51100
F    0.00000   0.00000   -1.96932
F    0.00000   0.00000   -3.43900
5
-755.9294860900
F    0.00000   0.00000   0.00000
F    0.00000   0.00000   2.20000
F    0.00000   0.00000   3.65000
F    0.00000   0.00000   -1.75000
F    0.00000   0.00000   -3.55000
5
-755.9318434900
F    0.00000   0.00000   0.00000
F    0.00000   0.00000   2.50000
F    0.00000   0.00000   3.90000
F    0.00000   0.00000   -1.80000
F    0.00000   0.00000   -3.55000
5
-755.9363819000
F    0.00000   0.00000   0.27755
F    0.00000   0.00000   2.03543
F    0.00000   0.00000   3.68562
F    0.00000   0.00000   -2.27471
F    0.00000   0.00000   -3.72389
5
-755.9302731700
F    0.00000   0.00000   0.10417
F    0.00000   0.00000   1.83746
F    0.00000   0.00000   3.62490
F    0.00000   0.00000   -2.05430
F    0.00000   0.00000   -3.51223
5
-755.9312103800
F    0.00000   0.00000   -0.09856
F    0.00000   0.00000   2.01879
F    0.00000   0.00000   3.48491
F    0.00000   0.00000   -1.82081
F    0.00000   0.00000   -3.58433
5
-755.9348345000
F    0.00000   0.00000   -0.12054
F    0.00000   0.00000   2.16472
F    0.00000   0.00000   3.60820
F    0.00000   0.00000   -1.99289
F    0.00000   0.00000   -3.65949
5
-755.9336795300
F    0.00000   0.00000   0.00000
F    0.00000   0.00000   2.20000
F    0.00000   0.00000   3.60000
F    0.00000   0.00000   -1.75000
F    0.00000   0.00000   -3.50000
5
-755.9366178900
F    0.00000   0.00000   -0.12842
F    0.00000   0.00000   2.02228
F    0.00000   0.00000   3.45039
F    0.00000   0.00000   -1.82559
F    0.00000   0.00000   -3.51866
5
-755.9302356300
F    0.00000   0.00000   -0.18901
F    0.00000   0.00000   2.26122
F    0.00000   0.00000   3.71333
F    0.00000   0.00000   -2.02918
F    0.00000   0.00000   -3.75637
5
-755.9308447000
F    0.00000   0.00000   0.00000
F    0.00000   0.00000   2.30000
F    0.00000   0.00000   3.80000
F    0.00000   0.00000   -1.80000
F    0.00000   0.00000   -3.50000
5
-755.9389890100
F    0.00000   0.00000   0.19273
F    0.00000   0.00000   1.95740
F    0.00000   0.00000   3.57495
F    0.00000   0.00000   -2.14278
F    0.00000   0.00000   -3.58230
5
-755.9316498700
F    0.00000   0.00000   -0.17413
F    0.00000   0.00000   2.25424
F    0.00000   0.00000   3.69020
F    0.00000   0.00000   -2.02838
F    0.00000   0.00000   -3.74192
5
-755.9345313000
F    0.00000   0.00000   0.08596
F    0.00000   0.00000   1.95945
F    0.00000   0.00000   3.62338
F    0.00000   0.00000   -2.10572
F    0.00000   0.00000   -3.56306
5
-755.9368654300
F    0.00000   0.00000   -0.27696
F    0.00000   0.00000   2.23586
F    0.00000   0.00000   3.65883
F    0.00000   0.00000   -1.95312
F    0.00000   0.00000   -3.66462
5
-755.9312637600
F    0.00000   0.00000   -0.10668
F    0.00000   0.00000   2.15986
F    0.00000   0.00000   3.60438
F    0.00000   0.00000   -1.97017
F    0.00000   0.00000   -3.68739
5
-755.9311087100
F    0.00000   0.00000   0.05324
F    0.00000   0.00000   1.88478
F    0.00000   0.00000   3.60116
F    0.00000   0.00000   -2.03852
F    0.00000   0.00000   -3.50066
5
-755.9366988100
F    0.00000   0.00000   -0.12930
F    0.00000   0.00000   2.04234
F    0.00000   0.00000   3.52788
F    0.00000   0.00000   -1.91071
F    0.00000   0.00000   -3.53021
5
-755.9335003400
F    0.00000   0.00000   -0.11883
F    0.00000   0.00000   2.12332
F    0.00000   0.00000   3.60613
F    0.00000   0.00000   -1.97362
F    0.00000   0.00000   -3.63700
5
-755.9341174700
F    0.00000   0.00000   -0.10283
F    0.00000   0.00000   2.14462
F    0.00000   0.00000   3.58900
F    0.00000   0.00000   -1.97741
F    0.00000   0.00000   -3.65337
5
-755.9312670400
F    0.00000   0.00000   -0.20658
F    0.00000   0.00000   2.25799
F    0.00000   0.00000   3.72522
F    0.00000   0.00000   -2.03682
F    0.00000   0.00000   -3.73981
5
-755.9333180400
F    0.00000   0.00000   -0.29448
F    0.00000   0.00000   2.30104
F    0.00000   0.00000   3.73650
F    0.00000   0.00000   -1.98487
F    0.00000   0.00000   -3.75819
5
-755.9350118200
F    0.00000   0.00000   0.17817
F    0.00000   0.00000   1.85166
F    0.00000   0.00000   3.56873
F    0.00000   0.00000   -2.06704
F    0.00000   0.00000   -3.53153
5
-755.9290705700
F    0.00000   0.00000   0.09575
F    0.00000   0.00000   1.92852
F    0.00000   0.00000   3.68964
F    0.00000   0.00000   -2.13519
F    0.00000   0.00000   -3.57872
5
-755.9290841200
F    0.00000   0.00000   0.00000
F    0.00000   0.00000   2.50000
F    0.00000   0.00000   3.95000
F    0.00000   0.00000   -1.75000
F    0.00000   0.00000   -3.55000
5
-755.9335202800
F    0.00000   0.00000   0.05111
F    0.00000   0.00000   1.86030
F    0.00000   0.00000   3.52849
F    0.00000   0.00000   -1.98002
F    0.00000   0.00000   -3.45988
5
-755.9354680200
F    0.00000   0.00000   -0.19585
F    0.00000   0.00000   2.11888
F    0.00000   0.00000   3.60419
F    0.00000   0.00000   -1.94012
F    0.00000   0.00000   -3.58709
5
-755.9377284100
F    0.00000   0.00000   0.09477
F    0.00000   0.00000   1.92247
F    0.00000   0.00000   3.53335
F    0.00000   0.00000   -2.03950
F    0.00000   0.00000   -3.51109
5
-755.9304001600
F    0.00000   0.00000   0.18095
F    0.00000   0.00000   1.90803
F    0.00000   0.00000   3.65796
F    0.00000   0.00000   -2.12630
F    0.00000   0.00000   -3.62063
5
-755.9305573600
F    0.00000   0.00000   0.22515
F    0.00000   0.00000   1.94906
F    0.00000   0.00000   3.76011
F    0.00000   0.00000   -2.24877
F    0.00000   0.00000   -3.68555
5
-755.9359811700
F    0.00000   0.00000   0.07964
F    0.00000   0.00000   1.86573
F    0.00000   0.00000   3.54339
F    0.00000   0.00000   -2.03730
F    0.00000   0.00000   -3.45145
5
-755.9282182400
F    0.00000   0.00000   -0.18266
F    0.00000   0.00000   2.24609
F    0.00000   0.00000   3.68515
F    0.00000   0.00000   -1.97720
F    0.00000   0.00000   -3.77137
5
-755.9301813600
F    0.00000   0.00000   0.00000
F    0.00000   0.00000   2.10000
F    0.00000   0.00000   3.55000
F    0.00000   0.00000   -1.80000
F    0.00000   0.00000   -3.55000
5
-755.9357378000
F    0.00000   0.00000   0.07097
F    0.00000   0.00000   1.85584
F    0.00000   0.00000   3.49511
F    0.00000   0.00000   -1.97380
F    0.00000   0.00000   -3.44811
5
-755.9344936000
F    0.00000   0.00000   0.17593
F    0.00000   0.00000   1.85171
F    0.00000   0.00000   3.57390
F    0.00000   0.00000   -2.06598
F    0.00000   0.00000   -3.53555
5
-755.9341934200
F    0.00000   0.00000   0.32360
F    0.00000   0.00000   2.09142
F    0.00000   0.00000   3.76919
F    0.00000   0.00000   -2.36970
F    0.00000   0.00000   -3.81450
5
-755.9300828500
F    0.00000   0.00000   0.06328
F    0.00000   0.00000   1.89674
F    0.00000   0.00000   3.63396
F    0.00000   0.00000   -2.06979
F    0.00000   0.00000   -3.52418
5
-755.9342626800
F    0.00000   0.00000   -0.19184
F    0.00000   0.00000   2.19295
F    0.00000   0.00000   3.67306
F    0.00000   0.00000   -2.00979
F    0.00000   0.00000   -3.66438
5
-755.9381434800
F    0.00000   0.00000   -0.11319
F    0.00000   0.00000   2.02629
F    0.00000   0.00000   3.48937
F    0.00000   0.00000   -1.89559
F    0.00000   0.00000   -3.50688
5
-755.9299877300
F    0.00000   0.00000   -0.12664
F    0.00000   0.00000   2.06301
F    0.00000   0.00000   3.57245
F    0.00000   0.00000   -1.89523
F    0.00000   0.00000   -3.61359
5
-755.9303744100
F    0.00000   0.00000   -0.18758
F    0.00000   0.00000   2.14417
F    0.00000   0.00000   3.64469
F    0.00000   0.00000   -1.93684
F    0.00000   0.00000   -3.66445
5
-755.9363414100
F    0.00000   0.00000   -0.08919
F    0.00000   0.00000   1.98130
F    0.00000   0.00000   3.45644
F    0.00000   0.00000   -1.85874
F    0.00000   0.00000   -3.48980
5
-755.9317225200
F    0.00000   0.00000   -0.08397
F    0.00000   0.00000   2.04942
F    0.00000   0.00000   3.47374
F    0.00000   0.00000   -1.83528
F    0.00000   0.00000   -3.60391
5
-755.9320890300
F    0.00000   0.00000   0.26146
F    0.00000   0.00000   2.02983
F    0.00000   0.00000   3.72627
F    0.00000   0.00000   -2.26886
F    0.00000   0.00000   -3.74870
5
-755.9315268200
F    0.00000   0.00000   0.27561
F    0.00000   0.00000   1.98276
F    0.00000   0.00000   3.75416
F    0.00000   0.00000   -2.27594
F    0.00000   0.00000   -3.73659
5
-755.9350080100
F    0.00000   0.00000   -0.20067
F    0.00000   0.00000   2.16995
F    0.00000   0.00000   3.57775
F    0.00000   0.00000   -1.88421
F    0.00000   0.00000   -3.66281
5
-755.9333712000
F    0.00000   0.00000   -0.25154
F    0.00000   0.00000   2.27591
F    0.00000   0.00000   3.68170
F    0.00000   0.00000   -1.95904
F    0.00000   0.00000   -3.74703
5
-755.9365372200
F    0.00000   0.00000   0.12754
F    0.00000   0.00000   1.99099
F    0.00000   0.00000   3.64379
F    0.00000   0.00000   -2.16843
F    0.00000   0.00000   -3.59389
5
-755.9293300200
F    0.00000   0.00000   0.00000
F    0.00000   0.00000   2.20000
F    0.00000   0.00000   3.70000
F    0.00000   0.00000   -1.75000
F    0.00000   0.00000   -3.50000
5
-755.9391002900
F    0.00000   0.00000   -0.17646
F    0.00000   0.00000   2.13680
F    0.00000   0.00000   3.54091
F    0.00000   0.00000   -1.93072
F    0.00000   0.00000   -3.57052
5
-755.9297293200
F    0.00000   0.00000   0.28288
F    0.00000   0.00000   2.05524
F    0.00000   0.00000   3.83202
F    0.00000   0.00000   -2.37337
F    0.00000   0.00000   -3.79677
5
-755.9340731800
F    0.00000   0.00000   -0.15156
F    0.00000   0.00000   2.10359
F    0.00000   0.00000   3.51910
F    0.00000   0.00000   -1.84340
F    0.00000   0.00000   -3.62773
5
-755.9331494800
F    0.00000   0.00000   -0.28760
F    0.00000   0.00000   2.27147
F    0.00000   0.00000   3.72580
F    0.00000   0.00000   -1.97582
F    0.00000   0.00000   -3.73385
5
-755.9355498400
F    0.00000   0.00000   0.14084
F    0.00000   0.00000   1.89761
F    0.00000   0.00000   3.53191
F    0.00000   0.00000   -2.03825
F    0.00000   0.00000   -3.53211
5
-755.9326574100
F    0.00000   0.00000   -0.23048
F    0.00000   0.00000   2.25591
F    0.00000   0.00000   3.66312
F    0.00000   0.00000   -1.94493
F    0.00000   0.00000   -3.74362
5
-755.9331047400
F    0.00000   0.00000   -0.13162
F    0.00000   0.00000   2.20061
F    0.00000   0.00000   3.61962
F    0.00000   0.00000   -1.99286
F    0.00000   0.00000   -3.69574
5
-755.9283073000
F    0.00000   0.00000   -0.10542
F    0.00000   0.00000   2.08382
F    0.00000   0.00000   3.55390
F    0.00000   0.00000   -1.87109
F    0.00000   0.00000   -3.66121
5
-755.9349008400
F    0.00000   0.00000   0.10957
F    0.00000   0.00000   1.80686
F    0.00000   0.00000   3.52132
F    0.00000   0.00000   -1.99703
F    0.00000   0.00000   -3.44072
5
-755.9318911600
F    0.00000   0.00000   0.06984
F    0.00000   0.00000   1.84167
F    0.00000   0.00000   3.52966
F    0.00000   0.00000   -1.97137
F    0.00000   0.00000   -3.46980
5
-755.9351248500
F    0.00000   0.00000   0.00000
F    0.00000   0.00000   2.10000
F    0.00000   0.00000   3.55000
F    0.00000   0.00000   -1.70000
F    0.00000   0.00000   -3.40000
5
-755.9358022400
F    0.00000   0.00000   0.22648
F    0.00000   0.00000   1.91334
F    0.00000   0.00000   3.67156
F    0.00000   0.00000   -2.20668
F    0.00000   0.00000   -3.60470
5
-755.9333225100
F    0.00000   0.00000   0.05326
F    0.00000   0.00000   1.84301
F    0.00000   0.00000   3.51692
F    0.00000   0.00000   -1.96736
F    0.00000   0.00000   -3.44583
5
-755.9337339700
F    0.00000   0.00000   0.17149
F    0.00000   0.00000   2.02779
F    0.00000   0.00000   3.69612
F    0.00000   0.00000   -2.21677
F    0.00000   0.00000   -3.67863
5
-755.9323467300
F    0.00000   0.00000   0.04486
F    0.00000   0.00000   1.87778
F    0.00000   0.00000   3.56496
F    0.00000   0.00000   -2.00700
F    0.00000   0.00000   -3.48060
5
-755.9376446800
F    0.00000   0.00000   -0.20947
F    0.00000   0.00000   2.11171
F    0.00000   0.00000   3.55242
F    0.00000   0.00000   -1.89430
F    0.00000   0.00000   -3.56036
5
-755.9276965700
F    0.00000   0.00000   0.14029
F    0.00000   0.00000   1.91682
F    0.00000   0.00000   3.70820
F    0.00000   0.00000   -2.14635
F    0.00000   0.00000   -3.61896
5
-755.9367829300
F    0.00000   0.00000   -0.29977
F    0.00000   0.00000   2.33576
F    0.00000   0.00000   3.73744
F    0.00000   0.00000   -2.04959
F    0.00000   0.00000   -3.72384
5
-755.9310212000
F    0.00000   0.00000   0.09059
F    0.00000   0.00000   1.85177
F    0.00000   0.00000   3.55120
F    0.00000   0.00000   -1.99248
F    0.00000   0.00000   -3.50109
5
-755.9327245500
F    0.00000   0.00000   0.24579
F    0.00000   0.00000   2.07881
F    0.00000   0.00000   3.76655
F    0.00000   0.00000   -2.32248
F    0.00000   0.00000   -3.76867
5
-755.9355573300
F    0.00000   0.00000   -0.34585
F    0.00000   0.00000   2.37184
F    0.00000   0.00000   3.78757
F    0.00000   0.00000   -2.05404
F    0.00000   0.00000   -3.75952
5
-755.9359973400
F    0.00000   0.00000   -0.15811
F    0.00000   0.00000   2.12489
F    0.00000   0.00000   3.60957
F    0.00000   0.00000   -1.97471
F    0.00000   0.00000   -3.60163
5
-755.9335377900
F    0.00000   0.00000   0.26186
F    0.00000   0.00000   2.07031
F    0.00000   0.00000   3.74183
F    0.00000   0.00000   -2.30669
F    0.00000   0.00000   -3.76731
5
-755.9335679100
F    0.00000   0.00000   0.05559
F    0.00000   0.00000   1.83709
F    0.00000   0.00000   3.50936
F    0.00000   0.00000   -1.96289
F    0.00000   0.00000   -3.43914
5
-755.9365300500
F    0.00000   0.00000   0.14837
F    0.00000   0.00000   1.82885
F    0.00000   0.00000   3.51953
F    0.00000   0.00000   -2.02728
F    0.00000   0.00000   -3.46947
5
-755.9297530000
F    0.00000   0.00000   -0.10842
F    0.00000   0.00000   2.11531
F    0.00000   0.00000   3.53995
F    0.00000   0.00000   -1.87200
F    0.00000   0.00000   -3.67484
5
-755.9343485600
F    0.00000   0.00000   -0.19903
F    0.00000   0.00000   2.28032
F    0.00000   0.00000   3.68702
F    0.00000   0.00000   -2.03903
F    0.00000   0.00000   -3.72927
5
-755.9365460700
F    0.00000   0.00000   -0.07152
F    0.00000   0.00000   2.04140
F    0.00000   0.00000   3.51627
F    0.00000   0.00000   -1.93114
F    0.00000   0.00000   -3.55500
5
-755.9305755700
F    0.00000   0.00000   -0.06178
F    0.00000   0.00000   2.06297
F    0.00000   0.00000   3.49566
F    0.00000   0.00000   -1.87401
F    0.00000   0.00000   -3.62285
5
-755.9355133100
F    0.00000   0.00000   -0.20481
F    0.00000   0.00000   2.17895
F    0.00000   0.00000   3.57658
F    0.00000   0.00000   -1.89250
F    0.00000   0.00000   -3.65822
5
-755.9337798500
F    0.00000   0.00000   0.05862
F    0.00000   0.00000   1.83024
F    0.00000   0.00000   3.50440
F    0.00000   0.00000   -1.96104
F    0.00000   0.00000   -3.43223
5
-755.9305329200
F    0.00000   0.00000   0.16788
F    0.00000   0.00000   1.91918
F    0.00000   0.00000   3.63361
F    0.00000   0.00000   -2.10604
F    0.00000   0.00000   -3.61463
5
-755.9304890100
F    0.00000   0.00000   -0.17714
F    0.00000   0.00000   2.26072
F    0.00000   0.00000   3.66652
F    0.00000   0.00000   -1.99450
F    0.00000   0.00000   -3.75561
5
-755.9324174800
F    0.00000   0.00000   -0.08068
F    0.00000   0.00000   1.97286
F    0.00000   0.00000   3.48018
F    0.00000   0.00000   -1.85071
F    0.00000   0.00000   -3.52165
5
-755.9348495100
F    0.00000   0.00000   -0.06025
F    0.00000   0.00000   2.05882
F    0.00000   0.00000   3.48815
F    0.00000   0.00000   -1.90589
F    0.00000   0.00000   -3.58082
5
-755.9291672500
F    0.00000   0.00000   -0.17897
F    0.00000   0.00000   2.26790
F    0.00000   0.00000   3.70023
F    0.00000   0.00000   -2.01665
F    0.00000   0.00000   -3.77252
5
-755.9349484900
F    0.00000   0.00000   -0.30254
F    0.00000   0.00000   2.31167
F    0.00000   0.00000   3.76870
F    0.00000   0.00000   -2.05705
F    0.00000   0.00000   -3.72078
5
-755.9287434400
F    0.00000   0.00000   -0.21416
F    0.00000   0.00000   2.22744
F    0.00000   0.00000   3.71188
F    0.00000   0.00000   -1.98411
F    0.00000   0.00000   -3.74106
5
-755.9365621900
F    0.00000   0.00000   0.08679
F    0.00000   0.00000   1.87117
F    0.00000   0.00000   3.49141
F    0.00000   0.00000   -1.98434
F    0.00000   0.00000   -3.46503
5
-755.9390523100
F    0.00000   0.00000   0.19723
F    0.00000   0.00000   1.92711
F    0.00000   0.00000   3.57156
F    0.00000   0.00000   -2.14513
F    0.00000   0.00000   -3.55077
5
-755.9341002900
F    0.00000   0.00000   -0.36972
F    0.00000   0.00000   2.42994
F    0.00000   0.00000   3.85643
F    0.00000   0.00000   -2.11118
F    0.00000   0.00000   -3.80547
5
-755.9351731900
F    0.00000   0.00000   -0.20973
F    0.00000   0.00000   2.18206
F    0.00000   0.00000   3.58669
F    0.00000   0.00000   -1.89083
F    0.00000   0.00000   -3.66819
5
-755.9366040900
F    0.00000   0.00000   -0.08935
F    0.00000   0.00000   2.03652
F    0.00000   0.00000   3.44547
F    0.00000   0.00000   -1.86041
F    0.00000   0.00000   -3.53222
5
-755.9361630800
F    0.00000   0.00000   -0.07007
F    0.00000   0.00000   1.98731
F    0.00000   0.00000   3.42569
F    0.00000   0.00000   -1.84276
F    0.00000   0.00000   -3.50018
5
-755.9329341300
F    0.00000   0.00000   -0.16095
F    0.00000   0.00000   2.04728
F    0.00000   0.00000   3.54348
F    0.00000   0.00000   -1.86333
F    0.00000   0.00000   -3.56649
5
-755.9360358800
F    0.00000   0.00000   -0.21279
F    0.00000   0.00000   2.21355
F    0.00000   0.00000   3.59632
F    0.00000   0.00000   -1.93458
F    0.00000   0.00000   -3.66251
5
-755.9304210200
F    0.00000   0.00000   0.14756
F    0.00000   0.00000   1.89956
F    0.00000   0.00000   3.61185
F    0.00000   0.00000   -2.07330
F    0.00000   0.00000   -3.58566
5
-755.9313407700
F    0.00000   0.00000   -0.34473
F    0.00000   0.00000   2.40766
F    0.00000   0.00000   3.86142
F    0.00000   0.00000   -2.10388
F    0.00000   0.00000   -3.82047
5
-755.9343773700
F    0.00000   0.00000   0.22755
F    0.00000   0.00000   2.02869
F    0.00000   0.00000   3.73612
F    0.00000   0.00000   -2.30109
F    0.00000   0.00000   -3.69127
5
-755.9313707400
F    0.00000   0.00000   0.00000
F    0.00000   0.00000   2.50000
F    0.00000   0.00000   3.95000
F    0.00000   0.00000   -1.70000
F    0.00000   0.00000   -3.50000
5
-755.9282312800
F    0.00000   0.00000   -0.14437
F    0.00000   0.00000   2.14247
F    0.00000   0.00000   3.63693
F    0.00000   0.00000   -1.94432
F    0.00000   0.00000   -3.69072
5
-755.9292348900
F    0.00000   0.00000   -0.10561
F    0.00000   0.00000   2.15039
F    0.00000   0.00000   3.57036
F    0.00000   0.00000   -1.91669
F    0.00000   0.00000   -3.69845
5
-755.9341844400
F    0.00000   0.00000   0.07538
F    0.00000   0.00000   1.91358
F    0.00000   0.00000   3.60812
F    0.00000   0.00000   -2.09205
F    0.00000   0.00000   -3.50504
5
-755.9294600100
F    0.00000   0.00000   -0.10038
F    0.00000   0.00000   2.14333
F    0.00000   0.00000   3.56234
F    0.00000   0.00000   -1.91425
F    0.00000   0.00000   -3.69104
5
-755.9376246900
F    0.00000   0.00000   0.18550
F    0.00000   0.00000   1.86151
F    0.00000   0.00000   3.54052
F    0.00000   0.00000   -2.07803
F    0.00000   0.00000   -3.50949
5
-755.9290206600
F    0.00000   0.00000   0.07347
F    0.00000   0.00000   1.91152
F    0.00000   0.00000   3.66560
F    0.00000   0.00000   -2.10083
F    0.00000   0.00000   -3.54975
5
-755.9334505500
F    0.00000   0.00000   0.24194
F    0.00000   0.00000   2.08043
F    0.00000   0.00000   3.75735
F    0.00000   0.00000   -2.31789
F    0.00000   0.00000   -3.76183
5
-755.9312994900
F    0.00000   0.00000   0.05068
F    0.00000   0.00000   1.82963
F    0.00000   0.00000   3.55191
F    0.00000   0.00000   -1.98423
F    0.00000   0.00000   -3.44798
5
-755.9316915700
F    0.00000   0.00000   -0.04317
F    0.00000   0.00000   1.99198
F    0.00000   0.00000   3.45548
F    0.00000   0.00000   -1.84831
F    0.00000   0.00000   -3.55599
5
-755.9363096800
F    0.00000   0.00000   0.27426
F    0.00000   0.00000   1.93954
F    0.00000   0.00000   3.67967
F    0.00000   0.00000   -2.23701
F    0.00000   0.00000   -3.65646
5
-755.9312422900
F    0.00000   0.00000   0.00000
F    0.00000   0.00000   2.40000
F    0.00000   0.00000   3.80000
F    0.00000   0.00000   -1.75000
F    0.00000   0.00000   -3.55000
5
-755.9356856800
F    0.00000   0.00000   -0.10996
F    0.00000   0.00000   2.01729
F    0.00000   0.00000   3.51722
F    0.00000   0.00000   -1.90217
F    0.00000   0.00000   -3.52239
5
-755.9352518000
F    0.00000   0.00000   -0.19988
F    0.00000   0.00000   2.20247
F    0.00000   0.00000   3.58580
F    0.00000   0.00000   -1.92099
F    0.00000   0.00000   -3.66741
5
-755.9301192300
F    0.00000   0.00000   0.12136
F    0.00000   0.00000   1.94895
F    0.00000   0.00000   3.71139
F    0.00000   0.00000   -2.18521
F    0.00000   0.00000   -3.59649
5
-755.9327599200
F    0.00000   0.00000   -0.23302
F    0.00000   0.00000   2.27632
F    0.00000   0.00000   3.66980
F    0.00000   0.00000   -1.96469
F    0.00000   0.00000   -3.74841
5
-755.9273261000
F    0.00000   0.00000   0.00000
F    0.00000   0.00000   2.30000
F    0.00000   0.00000   3.75000
F    0.00000   0.00000   -1.80000
F    0.00000   0.00000   -3.60000
5
-755.9385979100
F    0.00000   0.00000   -0.25458
F    0.00000   0.00000   2.23223
F    0.00000   0.00000   3.65430
F    0.00000   0.00000   -1.99916
F    0.00000   0.00000   -3.63280
5
-755.9384851200
F    0.00000   0.00000   0.13975
F    0.00000   0.00000   1.98596
F    0.00000   0.00000   3.59608
F    0.00000   0.00000   -2.13473
F    0.00000   0.00000   -3.58707
5
-755.9328670800
F    0.00000   0.00000   -0.24041
F    0.00000   0.00000   2.32775
F    0.00000   0.00000   3.76583
F    0.00000   0.00000   -2.08298
F    0.00000   0.00000   -3.77019
5
-755.9339737800
F    0.00000   0.00000   -0.26933
F    0.00000   0.00000   2.22489
F    0.00000   0.00000   3.68096
F    0.00000   0.00000   -1.94173
F    0.00000   0.00000   -3.69480
5
-755.9384796300
F    0.00000   0.00000   -0.21555
F    0.00000   0.00000   2.20515
F    0.00000   0.00000   3.64736
F    0.00000   0.00000   -2.01056
F    0.00000   0.00000   -3.62640
5
-755.9328322200
F    0.00000   0.00000   -0.15413
F    0.00000   0.00000   2.21112
F    0.00000   0.00000   3.60064
F    0.00000   0.00000   -1.96032
F    0.00000   0.00000   -3.69732
5
-755.9392792600
F    0.00000   0.00000   0.00000
F    0.00000   0.00000   2.20000
F    0.00000   0.00000   3.65000
F    0.00000   0.00000   -1.80000
F    0.00000   0.00000   -3.40000
5
-755.9332539100
F    0.00000   0.00000   0.05753
F    0.00000   0.00000   1.82381
F    0.00000   0.00000   3.50567
F    0.00000   0.00000   -1.95710
F    0.00000   0.00000   -3.42990
5
-755.9289698200
F    0.00000   0.00000   -0.22831
F    0.00000   0.00000   2.32863
F    0.00000   0.00000   3.74891
F    0.00000   0.00000   -2.03792
F    0.00000   0.00000   -3.81130
5
-755.9370310800
F    0.00000   0.00000   -0.26334
F    0.00000   0.00000   2.19668
F    0.00000   0.00000   3.62900
F    0.00000   0.00000   -1.93091
F    0.00000   0.00000   -3.63143
5
-755.9385223700
F    0.00000   0.00000   0.12069
F    0.00000   0.00000   1.96712
F    0.00000   0.00000   3.57267
F    0.00000   0.00000   -2.10070
F    0.00000   0.00000   -3.55979
5
-755.9354313500
F    0.00000   0.00000   0.28061
F    0.00000   0.00000   2.06316
F    0.00000   0.00000   3.71249
F    0.00000   0.00000   -2.30028
F    0.00000   0.00000   -3.75599
5
-755.9314688100
F    0.00000   0.00000   0.00000
F    0.00000   0.00000   2.20000
F    0.00000   0.00000   3.65000
F    0.00000   0.00000   -1.70000
F    0.00000   0.00000   -3.50000
5
-755.9348977900
F    0.00000   0.00000   -0.23918
F    0.00000   0.00000   2.23444
F    0.00000   0.00000   3.63460
F    0.00000   0.00000   -1.92633
F    0.00000   0.00000   -3.70353
5
-755.9333580600
F    0.00000   0.00000   0.06496
F    0.00000   0.00000   1.81354
F    0.00000   0.00000   3.50552
F    0.00000   0.00000   -1.95942
F    0.00000   0.00000   -3.42461
5
-755.9314094400
F    0.00000   0.00000   -0.20810
F    0.00000   0.00000   2.17547
F    0.00000   0.00000   3.67691
F    0.00000   0.00000   -1.97533
F    0.00000   0.00000   -3.66896
5
-755.9382665200
F    0.00000   0.00000   -0.25627
F    0.00000   0.00000   2.21924
F    0.00000   0.00000   3.62354
F    0.00000   0.00000   -1.95797
F    0.00000   0.00000   -3.62853
5
-755.9329871900
F    0.00000   0.00000   0.00000
F    0.00000   0.00000   2.10000
F    0.00000   0.00000   3.55000
F    0.00000   0.00000   -1.70000
F    0.00000   0.00000   -3.45000
5
-755.9314889000
F    0.00000   0.00000   0.00000
F    0.00000   0.00000   2.40000
F    0.00000   0.00000   3.90000
F    0.00000   0.00000   -1.75000
F    0.00000   0.00000   -3.45000
5
-755.9340365500
F    0.00000   0.00000   -0.26392
F    0.00000   0.00000   2.20851
F    0.00000   0.00000   3.68709
F    0.00000   0.00000   -1.97075
F    0.00000   0.00000   -3.66092
5
-755.9287076200
F    0.00000   0.00000   -0.21042
F    0.00000   0.00000   2.28258
F    0.00000   0.00000   3.70390
F    0.00000   0.00000   -1.98353
F    0.00000   0.00000   -3.79254
5
-755.9293295800
F    0.00000   0.00000   -0.10132
F    0.00000   0.00000   2.14298
F    0.00000   0.00000   3.60993
F    0.00000   0.00000   -1.96105
F    0.00000   0.00000   -3.69054
5
-755.9323290300
F    0.00000   0.00000   0.39184
F    0.00000   0.00000   2.12288
F    0.00000   0.00000   3.84545
F    0.00000   0.00000   -2.46476
F    0.00000   0.00000   -3.89542
5
-755.9279033300
F    0.00000   0.00000   -0.16345
F    0.00000   0.00000   2.17521
F    0.00000   0.00000   3.66553
F    0.00000   0.00000   -1.96182
F    0.00000   0.00000   -3.71546
5
-755.9297278700
F    0.00000   0.00000   -0.21072
F    0.00000   0.00000   2.20665
F    0.00000   0.00000   3.70331
F    0.00000   0.00000   -1.98869
F    0.00000   0.00000   -3.71054
5
-755.9368756800
F    0.00000   0.00000   -0.18414
F    0.00000   0.00000   2.20897
F    0.00000   0.00000   3.66298
F    0.00000   0.00000   -2.02966
F    0.00000   0.00000   -3.65815
5
-755.9294267800
F    0.00000   0.00000   -0.26445
F    0.00000   0.00000   2.29345
F    0.00000   0.00000   3.75266
F    0.00000   0.00000   -1.99368
F    0.00000   0.00000   -3.78798
5
-755.9302090200
F    0.00000   0.00000   0.12887
F    0.00000   0.00000   1.88199
F    0.00000   0.00000   3.59193
F    0.00000   0.00000   -2.04325
F    0.00000   0.00000   -3.55954
5
-755.9332073600
F    0.00000   0.00000   0.04867
F    0.00000   0.00000   1.84047
F    0.00000   0.00000   3.50956
F    0.00000   0.00000   -1.95820
F    0.00000   0.00000   -3.44050
5
-755.9296321400
F    0.00000   0.00000   0.18102
F    0.00000   0.00000   1.91855
F    0.00000   0.00000   3.74472
F    0.00000   0.00000   -2.20841
F    0.00000   0.00000   -3.63588
5
-755.9310165600
F    0.00000   0.00000   0.07969
F    0.00000   0.00000   1.81408
F    0.00000   0.00000   3.58846
F    0.00000   0.00000   -2.01956
F    0.00000   0.00000   -3.46265
5
-755.9317760000
F    0.00000   0.00000   -0.15348
F    0.00000   0.00000   2.13287
F    0.00000   0.00000   3.63687
F    0.00000   0.00000   -1.97107
F    0.00000   0.00000   -3.64520
5
-755.9296727100
F    0.00000   0.00000   -0.16654
F    0.00000   0.00000   2.24142
F    0.00000   0.00000   3.64657
F    0.00000   0.00000   -1.96872
F    0.00000   0.00000   -3.75273
5
-755.9332847400
F    0.00000   0.00000   0.18894
F    0.00000   0.00000   1.89409
F    0.00000   0.00000   3.69393
F    0.00000   0.00000   -2.18784
F    0.00000   0.00000   -3.58911
5
-755.9333488900
F    0.00000   0.00000   0.04137
F    0.00000   0.00000   1.86920
F    0.00000   0.00000   3.52969
F    0.00000   0.00000   -1.97719
F    0.00000   0.00000   -3.46307
5
-755.9336326000
F    0.00000   0.00000   0.25462
F    0.00000   0.00000   2.08325
F    0.00000   0.00000   3.75215
F    0.00000   0.00000   -2.31878
F    0.00000   0.00000   -3.77124
5
-755.9313070600
F    0.00000   0.00000   -0.06746
F    0.00000   0.00000   1.97267
F    0.00000   0.00000   3.48372
F    0.00000   0.00000   -1.85395
F    0.00000   0.00000   -3.53498
5
-755.9307169000
F    0.00000   0.00000   0.05253
F    0.00000   0.00000   1.83332
F    0.00000   0.00000   3.57887
F    0.00000   0.00000   -2.00913
F    0.00000   0.00000   -3.45559
5
-755.9289643600
F    0.00000   0.00000   -0.25177
F    0.00000   0.00000   2.30855
F    0.00000   0.00000   3.78063
F    0.00000   0.00000   -2.04968
F    0.00000   0.00000   -3.78773
5
-755.9331579800
F    0.00000   0.00000   -0.25845
F    0.00000   0.00000   2.20097
F    0.00000   0.00000   3.67922
F    0.00000   0.00000   -1.94835
F    0.00000   0.00000   -3.67339
5
-755.9375998900
F    0.00000   0.00000   0.09054
F    0.00000   0.00000   1.90343
F    0.00000   0.00000   3.50613
F    0.00000   0.00000   -2.01021
F    0.00000   0.00000   -3.48989
5
-755.9279635000
F    0.00000   0.00000   0.23670
F    0.00000   0.00000   2.02544
F    0.00000   0.00000   3.82022
F    0.00000   0.00000   -2.32474
F    0.00000   0.00000   -3.75761
5
-755.9329518800
F    0.00000   0.00000   0.00000
F    0.00000   0.00000   2.78899
F    0.00000   0.00000   4.19646
F    0.00000   0.00000   -1.78054
F    0.00000   0.00000   -3.48838
5
-755.9322645800
F    0.00000   0.00000   0.29722
F    0.00000   0.00000   1.98806
F    0.00000   0.00000   3.75328
F    0.00000   0.00000   -2.28988
F    0.00000   0.00000   -3.74869
5
-755.9344939100
F    0.00000   0.00000   0.05868
F    0.00000   0.00000   1.84661
F    0.00000   0.00000   3.49128
F    0.00000   0.00000   -1.95487
F    0.00000   0.00000   -3.44170
5
-755.9338869600
F    0.00000   0.00000   0.06552
F    0.00000   0.00000   1.90359
F    0.00000   0.00000   3.54087
F    0.00000   0.00000   -2.00104
F    0.00000   0.00000   -3.50893
5
-755.9389077300
F    0.00000   0.00000   -0.16504
F    0.00000   0.00000   2.08517
F    0.00000   0.00000   3.49641
F    0.00000   0.00000   -1.88699
F    0.00000   0.00000   -3.52955
5
-755.9305686300
F    0.00000   0.00000   0.26139
F    0.00000   0.00000   1.96958
F    0.00000   0.00000   3.75115
F    0.00000   0.00000   -2.25671
F    0.00000   0.00000   -3.72541
5
-755.9295711400
F    0.00000   0.00000   -0.08809
F    0.00000   0.00000   2.12711
F    0.00000   0.00000   3.59184
F    0.00000   0.00000   -1.95223
F    0.00000   0.00000   -3.67863
5
-755.9334395100
F    0.00000   0.00000   0.05154
F    0.00000   0.00000   1.83315
F    0.00000   0.00000   3.50242
F    0.00000   0.00000   -1.95434
F    0.00000   0.00000   -3.43276
5
-755.9317192400
F    0.00000   0.00000   0.06566
F    0.00000   0.00000   1.94087
F    0.00000   0.00000   3.64125
F    0.00000   0.00000   -2.09650
F    0.00000   0.00000   -3.55128
5
-755.9331755100
F    0.00000   0.00000   0.05009
F    0.00000   0.00000   1.83407
F    0.00000   0.00000   3.50581
F    0.00000   0.00000   -1.95479
F    0.00000   0.00000   -3.43518
5
-755.9270425700
F    0.00000   0.00000   0.00000
F    0.00000   0.00000   2.40000
F    0.00000   0.00000   3.85000
F    0.00000   0.00000   -1.80000
F    0.00000   0.00000   -3.60000
5
-755.9376874900
F    0.00000   0.00000   -0.25622
F    0.00000   0.00000   2.23484
F    0.00000   0.00000   3.62727
F    0.00000   0.00000   -1.95664
F    0.00000   0.00000   -3.64925
5
-755.9345707300
F    0.00000   0.00000   -0.10721
F    0.00000   0.00000   2.06899
F    0.00000   0.00000   3.57090
F    0.00000   0.00000   -1.95016
F    0.00000   0.00000   -3.58252
5
-755.9336212000
F    0.00000   0.00000   0.05047
F    0.00000   0.00000   1.84167
F    0.00000   0.00000   3.50102
F    0.00000   0.00000   -1.95404
F    0.00000   0.00000   -3.43912
5
-755.9352238900
F    0.00000   0.00000   -0.19774
F    0.00000   0.00000   2.08415
F    0.00000   0.00000   3.55022
F    0.00000   0.00000   -1.86362
F    0.00000   0.00000   -3.57301
5
-755.9384899100
F    0.00000   0.00000   0.10463
F    0.00000   0.00000   1.95029
F    0.00000   0.00000   3.55017
F    0.00000   0.00000   -2.06931
F    0.00000   0.00000   -3.53577
5
-755.9336289300
F    0.00000   0.00000   0.05455
F    0.00000   0.00000   1.82586
F    0.00000   0.00000   3.49780
F    0.00000   0.00000   -1.95276
F    0.00000   0.00000   -3.42545
5
-755.9355216400
F    0.00000   0.00000   -0.21889
F    0.00000   0.00000   2.18732
F    0.00000   0.00000   3.59076
F    0.00000   0.00000   -1.89246
F    0.00000   0.00000   -3.66673
5
-755.9324896100
F    0.00000   0.00000   0.09711
F    0.00000   0.00000   1.87595
F    0.00000   0.00000   3.53195
F    0.00000   0.00000   -1.99284
F    0.00000   0.00000   -3.51217
5
-755.9334823300
F    0.00000   0.00000   0.07240
F    0.00000   0.00000   1.80328
F    0.00000   0.00000   3.50537
F    0.00000   0.00000   -1.96174
F    0.00000   0.00000   -3.41932
5
-755.9282936300
F    0.00000   0.00000   0.24660
F    0.00000   0.00000   1.99472
F    0.00000   0.00000   3.79569
F    0.00000   0.00000   -2.28913
F    0.00000   0.00000   -3.74788
5
-755.9346833700
F    0.00000   0.00000   0.00000
F    0.00000   0.00000   2.59023
F    0.00000   0.00000   4.05508
F    0.00000   0.00000   -1.76490
F    0.00000   0.00000   -3.42190
5
-755.9297364800
F    0.00000   0.00000   0.29477
F    0.00000   0.00000   2.04858
F    0.00000   0.00000   3.78916
F    0.00000   0.00000   -2.32858
F    0.00000   0.00000   -3.80392
5
-755.9367739100
F    0.00000   0.00000   0.22658
F    0.00000   0.00000   1.88618
F    0.00000   0.00000   3.58887
F    0.00000   0.00000   -2.12980
F    0.00000   0.00000   -3.57183
5
-755.9312018300
F    0.00000   0.00000   0.00000
F    0.00000   0.00000   2.30000
F    0.00000   0.00000   3.70000
F    0.00000   0.00000   -1.75000
F    0.00000   0.00000   -3.55000
5
-755.9379135900
F    0.00000   0.00000   0.00000
F    0.00000   0.00000   2.57212
F    0.00000   0.00000   3.97262
F    0.00000   0.00000   -1.73259
F    0.00000   0.00000   -3.39273
5
-755.9276914400
F    0.00000   0.00000   0.00000
F    0.00000   0.00000   2.20000
F    0.00000   0.00000   3.70000
F    0.00000   0.00000   -1.80000
F    0.00000   0.00000   -3.55000
5
-755.9379223700
F    0.00000   0.00000   -0.19457
F    0.00000   0.00000   2.13328
F    0.00000   0.00000   3.52762
F    0.00000   0.00000   -1.88683
F    0.00000   0.00000   -3.57950
5
-755.9367347400
F    0.00000   0.00000   -0.16698
F    0.00000   0.00000   2.22557
F    0.00000   0.00000   3.63463
F    0.00000   0.00000   -2.01990
F    0.00000   0.00000   -3.67332
5
-755.9316488900
F    0.00000   0.00000   -0.09769
F    0.00000   0.00000   2.13411
F    0.00000   0.00000   3.60593
F    0.00000   0.00000   -1.97652
F    0.00000   0.00000   -3.66583
5
-755.9314913400
F    0.00000   0.00000   0.36323
F    0.00000   0.00000   2.11400
F    0.00000   0.00000   3.82468
F    0.00000   0.00000   -2.42352
F    0.00000   0.00000   -3.87839
5
-755.9391793500
F    0.00000   0.00000   0.00000
F    0.00000   0.00000   2.30000
F    0.00000   0.00000   3.75000
F    0.00000   0.00000   -1.80000
F    0.00000   0.00000   -3.40000
5
-755.9337186600
F    0.00000   0.00000   0.04468
F    0.00000   0.00000   1.84137
F    0.00000   0.00000   3.50464
F    0.00000   0.00000   -1.95767
F    0.00000   0.00000   -3.43303
5
-755.9357700100
F    0.00000   0.00000   -0.14355
F    0.00000   0.00000   2.04437
F    0.00000   0.00000   3.46715
F    0.00000   0.00000   -1.81442
F    0.00000   0.00000   -3.55356
5
-755.9312052900
F    0.00000   0.00000   0.19824
F    0.00000   0.00000   1.92760
F    0.00000   0.00000   3.74290
F    0.00000   0.00000   -2.23158
F    0.00000   0.00000   -3.63716
5
-755.9365731500
F    0.00000   0.00000   0.17568
F    0.00000   0.00000   1.91801
F    0.00000   0.00000   3.62032
F    0.00000   0.00000   -2.16748
F    0.00000   0.00000   -3.54653
5
-755.9290298800
F    0.00000   0.00000   0.18968
F    0.00000   0.00000   1.94269
F    0.00000   0.00000   3.68582
F    0.00000   0.00000   -2.15737
F    0.00000   0.00000   -3.66082
5
-755.9393709800
F    0.00000   0.00000   -0.19063
F    0.00000   0.00000   2.12248
F    0.00000   0.00000   3.54885
F    0.00000   0.00000   -1.93144
F    0.00000   0.00000   -3.54926
5
-755.9346449600
F    0.00000   0.00000   -0.34646
F    0.00000   0.00000   2.37151
F    0.00000   0.00000   3.81895
F    0.00000   0.00000   -2.08611
F    0.00000   0.00000   -3.75789
5
-755.9331458500
F    0.00000   0.00000   0.04637
F    0.00000   0.00000   1.83920
F    0.00000   0.00000   3.50589
F    0.00000   0.00000   -1.95363
F    0.00000   0.00000   -3.43783
5
-755.9365413600
F    0.00000   0.00000   -0.23413
F    0.00000   0.00000   2.21143
F    0.00000   0.00000   3.60131
F    0.00000   0.00000   -1.92021
F    0.00000   0.00000   -3.65840
5
-755.9334854900
F    0.00000   0.00000   0.00000
F    0.00000   0.00000   2.40000
F    0.00000   0.00000   3.80000
F    0.00000   0.00000   -1.70000
F    0.00000   0.00000   -3.50000
5
-755.9327450900
F    0.00000   0.00000   0.00000
F    0.00000   0.00000   2.20000
F    0.00000   0.00000   3.70000
F    0.00000   0.00000   -1.70000
F    0.00000   0.00000   -3.40000
5
-755.9318455600
F    0.00000   0.00000   0.00000
F    0.00000   0.00000   2.20000
F    0.00000   0.00000   3.60000
F    0.00000   0.00000   -1.80000
F    0.00000   0.00000   -3.55000
5
-755.9395457000
F    0.00000   0.00000   -0.20065
F    0.00000   0.00000   2.18293
F    0.00000   0.00000   3.59882
F    0.00000   0.00000   -1.98282
F    0.00000   0.00000   -3.59828
5
-755.9356842700
F    0.00000   0.00000   0.11555
F    0.00000   0.00000   1.88505
F    0.00000   0.00000   3.50505
F    0.00000   0.00000   -2.00337
F    0.00000   0.00000   -3.50228
5
-755.9291191900
F    0.00000   0.00000   0.22691
F    0.00000   0.00000   1.97967
F    0.00000   0.00000   3.72676
F    0.00000   0.00000   -2.21969
F    0.00000   0.00000   -3.71364
5
-755.9289069100
F    0.00000   0.00000   0.00000
F    0.00000   0.00000   2.10000
F    0.00000   0.00000   3.60000
F    0.00000   0.00000   -1.75000
F    0.00000   0.00000   -3.50000
5
-755.9353804200
F    0.00000   0.00000   0.13901
F    0.00000   0.00000   1.86710
F    0.00000   0.00000   3.50673
F    0.00000   0.00000   -2.01078
F    0.00000   0.00000   -3.50205
5
-755.9351153600
F    0.00000   0.00000   0.00000
F    0.00000   0.00000   2.20000
F    0.00000   0.00000   3.60000
F    0.00000   0.00000   -1.70000
F    0.00000   0.00000   -3.45000
5
-755.9306282400
F    0.00000   0.00000   0.00000
F    0.00000   0.00000   2.10257
F    0.00000   0.00000   3.61266
F    0.00000   0.00000   -1.73151
F    0.00000   0.00000   -3.44541
5
-755.9370405000
F    0.00000   0.00000   0.00000
F    0.00000   0.00000   2.20000
F    0.00000   0.00000   3.60000
F    0.00000   0.00000   -1.70000
F    0.00000   0.00000   -3.40000
5
-755.9352545700
F    0.00000   0.00000   0.06689
F    0.00000   0.00000   1.85155
F    0.00000   0.00000   3.48154
F    0.00000   0.00000   -1.95569
F    0.00000   0.00000   -3.44429
5
-755.9305914100
F    0.00000   0.00000   -0.08456
F    0.00000   0.00000   2.13485
F    0.00000   0.00000   3.58877
F    0.00000   0.00000   -1.96231
F    0.00000   0.00000   -3.67675
5
-755.9326776300
F    0.00000   0.00000   0.03903
F    0.00000   0.00000   1.85325
F    0.00000   0.00000   3.52235
F    0.00000   0.00000   -1.96373
F    0.00000   0.00000   -3.45090
5
-755.9394309000
F    0.00000   0.00000   -0.14046
F    0.00000   0.00000   2.06425
F    0.00000   0.00000   3.49031
F    0.00000   0.00000   -1.90071
F    0.00000   0.00000   -3.51339
5
-755.9301773400
F    0.00000   0.00000   0.23024
F    0.00000   0.00000   2.07721
F    0.00000   0.00000   3.80108
F    0.00000   0.00000   -2.33631
F    0.00000   0.00000   -3.77222
5
-755.9326387100
F    0.00000   0.00000   -0.04336
F    0.00000   0.00000   1.95545
F    0.00000   0.00000   3.43584
F    0.00000   0.00000   -1.83517
F    0.00000   0.00000   -3.51275
5
-755.9334269700
F    0.00000   0.00000   0.08684
F    0.00000   0.00000   1.95715
F    0.00000   0.00000   3.65184
F    0.00000   0.00000   -2.13876
F    0.00000   0.00000   -3.55706
5
-755.9355677400
F    0.00000   0.00000   0.29399
F    0.00000   0.00000   2.06764
F    0.00000   0.00000   3.75455
F    0.00000   0.00000   -2.36278
F    0.00000   0.00000   -3.75341
5
-755.9319578900
F    0.00000   0.00000   0.07990
F    0.00000   0.00000   1.93494
F    0.00000   0.00000   3.65515
F    0.00000   0.00000   -2.12730
F    0.00000   0.00000   -3.54268
5
-755.9308065900
F    0.00000   0.00000   0.39582
F    0.00000   0.00000   2.14883
F    0.00000   0.00000   3.87032
F    0.00000   0.00000   -2.48790
F    0.00000   0.00000   -3.92708
5
-755.9356843900
F    0.00000   0.00000   0.05886
F    0.00000   0.00000   1.85572
F    0.00000   0.00000   3.52176
F    0.00000   0.00000   -2.00577
F    0.00000   0.00000   -3.43057
5
-755.9309278700
F    0.00000   0.00000   -0.10208
F    0.00000   0.00000   2.15278
F    0.00000   0.00000   3.55537
F    0.00000   0.00000   -1.92662
F    0.00000   0.00000   -3.67944
5
-755.9334573300
F    0.00000   0.00000   0.16637
F    0.00000   0.00000   1.84208
F    0.00000   0.00000   3.64531
F    0.00000   0.00000   -2.11224
F    0.00000   0.00000   -3.54152
5
-755.9345392700
F    0.00000   0.00000   0.06245
F    0.00000   0.00000   1.88904
F    0.00000   0.00000   3.51329
F    0.00000   0.00000   -1.97785
F    0.00000   0.00000   -3.48693
5
-755.9285443000
F    0.00000   0.00000   -0.22519
F    0.00000   0.00000   2.24645
F    0.00000   0.00000   3.70779
F    0.00000   0.00000   -1.95854
F    0.00000   0.00000   -3.77050
5
-755.9330324500
F    0.00000   0.00000   0.14328
F    0.00000   0.00000   1.82609
F    0.00000   0.00000   3.62671
F    0.00000   0.00000   -2.08277
F    0.00000   0.00000   -3.51331
5
-755.9325160500
F    0.00000   0.00000   0.04806
F    0.00000   0.00000   1.83702
F    0.00000   0.00000   3.50714
F    0.00000   0.00000   -1.94959
F    0.00000   0.00000   -3.44262
5
-755.9378256400
F    0.00000   0.00000   0.24342
F    0.00000   0.00000   1.99241
F    0.00000   0.00000   3.65846
F    0.00000   0.00000   -2.25382
F    0.00000   0.00000   -3.64047
5
-755.9385887100
F    0.00000   0.00000   0.00000
F    0.00000   0.00000   2.35616
F    0.00000   0.00000   3.80725
F    0.00000   0.00000   -1.75953
F    0.00000   0.00000   -3.36913
5
-755.9271846800
F    0.00000   0.00000   0.00000
F    0.00000   0.00000   2.20000
F    0.00000   0.00000   3.65000
F    0.00000   0.00000   -1.80000
F    0.00000   0.00000   -3.60000
5
-755.9377277000
F    0.00000   0.00000   0.19567
F    0.00000   0.00000   1.87808
F    0.00000   0.00000   3.53464
F    0.00000   0.00000   -2.08343
F    0.00000   0.00000   -3.52496
5
-755.9378764300
F    0.00000   0.00000   0.21359
F    0.00000   0.00000   1.89769
F    0.00000   0.00000   3.55238
F    0.00000   0.00000   -2.11210
F    0.00000   0.00000   -3.55156
5
-755.9341962000
F    0.00000   0.00000   -0.06353
F    0.00000   0.00000   2.03636
F    0.00000   0.00000   3.53391
F    0.00000   0.00000   -1.93438
F    0.00000   0.00000   -3.57236
5
-755.9331251100
F    0.00000   0.00000   0.04265
F    0.00000   0.00000   1.84433
F    0.00000   0.00000   3.50596
F    0.00000   0.00000   -1.95247
F    0.00000   0.00000   -3.44047
5
-755.9326447400
F    0.00000   0.00000   0.04227
F    0.00000   0.00000   1.83673
F    0.00000   0.00000   3.51076
F    0.00000   0.00000   -1.95321
F    0.00000   0.00000   -3.43654
5
-755.9301143300
F    0.00000   0.00000   0.04185
F    0.00000   0.00000   1.88745
F    0.00000   0.00000   3.60855
F    0.00000   0.00000   -2.03696
F    0.00000   0.00000   -3.50089
5
-755.9346832600
F    0.00000   0.00000   0.18692
F    0.00000   0.00000   1.88321
F    0.00000   0.00000   3.55324
F    0.00000   0.00000   -2.06753
F    0.00000   0.00000   -3.55584
5
-755.9300912500
F    0.00000   0.00000   -0.13086
F    0.00000   0.00000   2.05171
F    0.00000   0.00000   3.57419
F    0.00000   0.00000   -1.89870
F    0.00000   0.00000   -3.59634
5
-755.9302171600
F    0.00000   0.00000   0.00000
F    0.00000   0.00000   2.40000
F    0.00000   0.00000   3.90000
F    0.00000   0.00000   -1.80000
F    0.00000   0.00000   -3.50000
5
-755.9332562700
F    0.00000   0.00000   0.00000
F    0.00000   0.00000   2.50000
F    0.00000   0.00000   3.90000
F    0.00000   0.00000   -1.70000
F    0.00000   0.00000   -3.50000
5
-755.9313292800
F    0.00000   0.00000   0.05105
F    0.00000   0.00000   1.90525
F    0.00000   0.00000   3.62364
F    0.00000   0.00000   -2.07241
F    0.00000   0.00000   -3.50753
5
-755.9276811500
F    0.00000   0.00000   -0.07530
F    0.00000   0.00000   2.03208
F    0.00000   0.00000   3.52376
F    0.00000   0.00000   -1.85893
F    0.00000   0.00000   -3.62160
5
-755.9354902500
F    0.00000   0.00000   -0.17443
F    0.00000   0.00000   2.24052
F    0.00000   0.00000   3.67990
F    0.00000   0.00000   -2.04761
F    0.00000   0.00000   -3.69838
5
-755.9303390600
F    0.00000   0.00000   -0.14960
F    0.00000   0.00000   2.06003
F    0.00000   0.00000   3.55551
F    0.00000   0.00000   -1.85206
F    0.00000   0.00000   -3.61388
5
-755.9289096500
F    0.00000   0.00000   -0.26408
F    0.00000   0.00000   2.28259
F    0.00000   0.00000   3.75706
F    0.00000   0.00000   -1.99716
F    0.00000   0.00000   -3.77840
5
-755.9275820800
F    0.00000   0.00000   0.17145
F    0.00000   0.00000   2.00889
F    0.00000   0.00000   3.78345
F    0.00000   0.00000   -2.26357
F    0.00000   0.00000   -3.70024
5
-755.9344223400
F    0.00000   0.00000   0.24459
F    0.00000   0.00000   2.09152
F    0.00000   0.00000   3.75529
F    0.00000   0.00000   -2.32872
F    0.00000   0.00000   -3.76268
5
-755.9353883900
F    0.00000   0.00000   0.16723
F    0.00000   0.00000   1.83758
F    0.00000   0.00000   3.60934
F    0.00000   0.00000   -2.10256
F    0.00000   0.00000   -3.51159
5
-755.9314444700
F    0.00000   0.00000   -0.16562
F    0.00000   0.00000   2.24789
F    0.00000   0.00000   3.69733
F    0.00000   0.00000   -2.04039
F    0.00000   0.00000   -3.73921
5
-755.9336724700
F    0.00000   0.00000   0.18945
F    0.00000   0.00000   1.86056
F    0.00000   0.00000   3.66649
F    0.00000   0.00000   -2.14427
F    0.00000   0.00000   -3.57223
5
-755.9340301300
F    0.00000   0.00000   -0.26772
F    0.00000   0.00000   2.20677
F    0.00000   0.00000   3.67129
F    0.00000   0.00000   -1.93557
F    0.00000   0.00000   -3.67478
5
-755.9330816400
F    0.00000   0.00000   0.04407
F    0.00000   0.00000   1.83793
F    0.00000   0.00000   3.50221
F    0.00000   0.00000   -1.94905
F    0.00000   0.00000   -3.43516
5
-755.9298317000
F    0.00000   0.00000   0.11059
F    0.00000   0.00000   1.86502
F    0.00000   0.00000   3.57224
F    0.00000   0.00000   -2.01328
F    0.00000   0.00000   -3.53457
5
-755.9350844800
F    0.00000   0.00000   -0.18633
F    0.00000   0.00000   2.07259
F    0.00000   0.00000   3.53050
F    0.00000   0.00000   -1.84195
F    0.00000   0.00000   -3.57482
5
-755.9280040800
F    0.00000   0.00000   0.12748
F    0.00000   0.00000   1.97124
F    0.00000   0.00000   3.70940
F    0.00000   0.00000   -2.16228
F    0.00000   0.00000   -3.64584
5
-755.9395931400
F    0.00000   0.00000   -0.14659
F    0.00000   0.00000   2.12235
F    0.00000   0.00000   3.53024
F    0.00000   0.00000   -1.94445
F    0.00000   0.00000   -3.56155
5
-755.9379416600
F    0.00000   0.00000   -0.29132
F    0.00000   0.00000   2.28405
F    0.00000   0.00000   3.68596
F    0.00000   0.00000   -2.00775
F    0.00000   0.00000   -3.67095
5
-755.9278563800
F    0.00000   0.00000   0.08516
F    0.00000   0.00000   1.92933
F    0.00000   0.00000   3.69862
F    0.00000   0.00000   -2.13453
F    0.00000   0.00000   -3.57858
5
-755.9316908700
F    0.00000   0.00000   -0.11952
F    0.00000   0.00000   2.19712
F    0.00000   0.00000   3.60654
F    0.00000   0.00000   -1.98036
F    0.00000   0.00000   -3.70378
5
-755.9384558900
F    0.00000   0.00000   -0.24840
F    0.00000   0.00000   2.25052
F    0.00000   0.00000   3.64467
F    0.00000   0.00000   -1.99922
F    0.00000   0.00000   -3.64756
5
-755.9387041600
F    0.00000   0.00000   -0.13367
F    0.00000   0.00000   2.02970
F    0.00000   0.00000   3.47261
F    0.00000   0.00000   -1.87767
F    0.00000   0.00000   -3.49097
5
-755.9287657400
F    0.00000   0.00000   0.00000
F    0.00000   0.00000   2.40000
F    0.00000   0.00000   3.90000
F    0.00000   0.00000   -1.75000
F    0.00000   0.00000   -3.50000
5
-755.9383440800
F    0.00000   0.00000   0.16170
F    0.00000   0.00000   1.93741
F    0.00000   0.00000   3.58800
F    0.00000   0.00000   -2.14964
F    0.00000   0.00000   -3.53748
5
-755.9316238700
F    0.00000   0.00000   -0.37242
F    0.00000   0.00000   2.41251
F    0.00000   0.00000   3.86532
F    0.00000   0.00000   -2.08388
F    0.00000   0.00000   -3.82152
5
-755.9379231500
F    0.00000   0.00000   0.23346
F    0.00000   0.00000   1.91799
F    0.00000   0.00000   3.57293
F    0.00000   0.00000   -2.14380
F    0.00000   0.00000   -3.58058
5
-755.9316977100
F    0.00000   0.00000   0.03336
F    0.00000   0.00000   1.88321
F    0.00000   0.00000   3.57001
F    0.00000   0.00000   -2.00475
F    0.00000   0.00000   -3.48183
5
-755.9346197500
F    0.00000   0.00000   -0.21333
F    0.00000   0.00000   2.30379
F    0.00000   0.00000   3.72306
F    0.00000   0.00000   -2.07166
F    0.00000   0.00000   -3.74186
5
-755.9381172800
F    0.00000   0.00000   0.08130
F    0.00000   0.00000   1.91456
F    0.00000   0.00000   3.50921
F    0.00000   0.00000   -2.01436
F    0.00000   0.00000   -3.49071
5
-755.9291534800
F    0.00000   0.00000   0.30078
F    0.00000   0.00000   2.03811
F    0.00000   0.00000   3.84423
F    0.00000   0.00000   -2.37662
F    0.00000   0.00000   -3.80650
5
-755.9332959000
F    0.00000   0.00000   0.04748
F    0.00000   0.00000   1.82921
F    0.00000   0.00000   3.49548
F    0.00000   0.00000   -1.94579
F    0.00000   0.00000   -3.42638
5
-755.9333737500
F    0.00000   0.00000   -0.22021
F    0.00000   0.00000   2.22191
F    0.00000   0.00000   3.62738
F    0.00000   0.00000   -1.91067
F    0.00000   0.00000   -3.71841
5
-755.9373951000
F    0.00000   0.00000   0.17851
F    0.00000   0.00000   1.85539
F    0.00000   0.00000   3.51985
F    0.00000   0.00000   -2.05562
F    0.00000   0.00000   -3.49814
5
-755.9274401400
F    0.00000   0.00000   0.00000
F    0.00000   0.00000   2.30000
F    0.00000   0.00000   3.80000
F    0.00000   0.00000   -1.80000
F    0.00000   0.00000   -3.55000
5
-755.9326846900
F    0.00000   0.00000   0.00000
F    0.00000   0.00000   2.30000
F    0.00000   0.00000   3.80000
F    0.00000   0.00000   -1.70000
F    0.00000   0.00000   -3.40000
5
-755.9351206800
F    0.00000   0.00000   0.11932
F    0.00000   0.00000   1.79795
F    0.00000   0.00000   3.52013
F    0.00000   0.00000   -1.99987
F    0.00000   0.00000   -3.43753
5
-755.9289508400
F    0.00000   0.00000   0.05224
F    0.00000   0.00000   1.89830
F    0.00000   0.00000   3.64223
F    0.00000   0.00000   -2.06866
F    0.00000   0.00000   -3.52412
5
-755.9329468400
F    0.00000   0.00000   0.15930
F    0.00000   0.00000   1.83057
F    0.00000   0.00000   3.57678
F    0.00000   0.00000   -2.04425
F    0.00000   0.00000   -3.52240
5
-755.9380014500
F    0.00000   0.00000   -0.18235
F    0.00000   0.00000   2.10105
F    0.00000   0.00000   3.50135
F    0.00000   0.00000   -1.86641
F    0.00000   0.00000   -3.55365
5
-755.9285602400
F    0.00000   0.00000   0.10677
F    0.00000   0.00000   1.95706
F    0.00000   0.00000   3.68117
F    0.00000   0.00000   -2.12729
F    0.00000   0.00000   -3.61771
5
-755.9360819100
F    0.00000   0.00000   0.27638
F    0.00000   0.00000   2.06033
F    0.00000   0.00000   3.69555
F    0.00000   0.00000   -2.28799
F    0.00000   0.00000   -3.74426
5
-755.9389235600
F    0.00000   0.00000   -0.13491
F    0.00000   0.00000   2.14400
F    0.00000   0.00000   3.58691
F    0.00000   0.00000   -1.99500
F    0.00000   0.00000   -3.60101
5
-755.9337613800
F    0.00000   0.00000   0.10699
F    0.00000   0.00000   1.79256
F    0.00000   0.00000   3.53916
F    0.00000   0.00000   -1.99831
F    0.00000   0.00000   -3.44041
5
-755.9283174800
F    0.00000   0.00000   -0.28454
F    0.00000   0.00000   2.35349
F    0.00000   0.00000   3.79663
F    0.00000   0.00000   -2.02929
F    0.00000   0.00000   -3.83630
5
-755.9355032900
F    0.00000   0.00000   -0.08572
F    0.00000   0.00000   1.95933
F    0.00000   0.00000   3.41364
F    0.00000   0.00000   -1.81237
F    0.00000   0.00000   -3.47488
5
-755.9321784600
F    0.00000   0.00000   0.11636
F    0.00000   0.00000   1.81199
F    0.00000   0.00000   3.61013
F    0.00000   0.00000   -2.05286
F    0.00000   0.00000   -3.48563
5
-755.9383862600
F    0.00000   0.00000   0.09261
F    0.00000   0.00000   1.93352
F    0.00000   0.00000   3.52567
F    0.00000   0.00000   -2.03817
F    0.00000   0.00000   -3.51363
5
-755.9311836700
F    0.00000   0.00000   -0.26047
F    0.00000   0.00000   2.28498
F    0.00000   0.00000   3.77027
F    0.00000   0.00000   -2.05235
F    0.00000   0.00000   -3.74243
5
-755.9298364400
F    0.00000   0.00000   -0.22827
F    0.00000   0.00000   2.19967
F    0.00000   0.00000   3.68317
F    0.00000   0.00000   -1.93657
F    0.00000   0.00000   -3.71799
5
-755.9302739000
F    0.00000   0.00000   -0.15555
F    0.00000   0.00000   2.25357
F    0.00000   0.00000   3.66672
F    0.00000   0.00000   -2.01242
F    0.00000   0.00000   -3.75233
5
-755.9384008000
F    0.00000   0.00000   -0.16256
F    0.00000   0.00000   2.11305
F    0.00000   0.00000   3.50295
F    0.00000   0.00000   -1.89723
F    0.00000   0.00000   -3.55621
5
-755.9346799600
F    0.00000   0.00000   0.04131
F    0.00000   0.00000   1.84573
F    0.00000   0.00000   3.50214
F    0.00000   0.00000   -1.96575
F    0.00000   0.00000   -3.42344
5
-755.9334591900
F    0.00000   0.00000   0.05047
F    0.00000   0.00000   1.82147
F    0.00000   0.00000   3.49121
F    0.00000   0.00000   -1.94447
F    0.00000   0.00000   -3.41868
5
-755.9282809000
F    0.00000   0.00000   -0.22070
F    0.00000   0.00000   2.28725
F    0.00000   0.00000   3.71285
F    0.00000   0.00000   -1.97714
F    0.00000   0.00000   -3.80225
5
-755.9385738900
F    0.00000   0.00000   -0.25774
F    0.00000   0.00000   2.27185
F    0.00000   0.00000   3.67838
F    0.00000   0.00000   -2.03035
F    0.00000   0.00000   -3.66214
5
-755.9333665000
F    0.00000   0.00000   0.00000
F    0.00000   0.00000   2.30000
F    0.00000   0.00000   3.70000
F    0.00000   0.00000   -1.70000
F    0.00000   0.00000   -3.50000
5
-755.9335935400
F    0.00000   0.00000   0.11338
F    0.00000   0.00000   1.79351
F    0.00000   0.00000   3.53826
F    0.00000   0.00000   -1.99655
F    0.00000   0.00000   -3.44860
5
-755.9305731300
F    0.00000   0.00000   0.00000
F    0.00000   0.00000   2.20000
F    0.00000   0.00000   3.70000
F    0.00000   0.00000   -1.70000
F    0.00000   0.00000   -3.45000
5
-755.9326231300
F    0.00000   0.00000   0.03949
F    0.00000   0.00000   1.86590
F    0.00000   0.00000   3.52044
F    0.00000   0.00000   -1.96090
F    0.00000   0.00000   -3.46493
5
-755.9371253100
F    0.00000   0.00000   0.09281
F    0.00000   0.00000   1.87810
F    0.00000   0.00000   3.48132
F    0.00000   0.00000   -1.98435
F    0.00000   0.00000   -3.46787
5
-755.9389508300
F    0.00000   0.00000   0.18171
F    0.00000   0.00000   1.90769
F    0.00000   0.00000   3.52525
F    0.00000   0.00000   -2.08894
F    0.00000   0.00000   -3.52571
5
-755.9301821000
F    0.00000   0.00000   0.04466
F    0.00000   0.00000   1.82270
F    0.00000   0.00000   3.56199
F    0.00000   0.00000   -1.98421
F    0.00000   0.00000   -3.44514
5
-755.9312674400
F    0.00000   0.00000   0.16667
F    0.00000   0.00000   1.93738
F    0.00000   0.00000   3.72097
F    0.00000   0.00000   -2.21868
F    0.00000   0.00000   -3.60634
5
-755.9374525900
F    0.00000   0.00000   0.20451
F    0.00000   0.00000   1.86402
F    0.00000   0.00000   3.55514
F    0.00000   0.00000   -2.09673
F    0.00000   0.00000   -3.52694
5
-755.9372139800
F    0.00000   0.00000   0.10297
F    0.00000   0.00000   1.93495
F    0.00000   0.00000   3.53201
F    0.00000   0.00000   -2.03871
F    0.00000   0.00000   -3.53122
5
-755.9336173200
F    0.00000   0.00000   0.07983
F    0.00000   0.00000   1.79302
F    0.00000   0.00000   3.50523
F    0.00000   0.00000   -1.96405
F    0.00000   0.00000   -3.41403
5
-755.9355281900
F    0.00000   0.00000   0.33341
F    0.00000   0.00000   2.10549
F    0.00000   0.00000   3.77899
F    0.00000   0.00000   -2.40876
F    0.00000   0.00000   -3.80913
5
-755.9322852600
F    0.00000   0.00000   0.28837
F    0.00000   0.00000   2.00942
F    0.00000   0.00000   3.79743
F    0.00000   0.00000   -2.34992
F    0.00000   0.00000   -3.74529
5
-755.9312340700
F    0.00000   0.00000   -0.30764
F    0.00000   0.00000   2.30434
F    0.00000   0.00000   3.78465
F    0.00000   0.00000   -2.02750
F    0.00000   0.00000   -3.75385
5
-755.9352013300
F    0.00000   0.00000   0.23846
F    0.00000   0.00000   2.03735
F    0.00000   0.00000   3.72885
F    0.00000   0.00000   -2.31033
F    0.00000   0.00000   -3.69433
5
-755.9350233200
F    0.00000   0.00000   0.34792
F    0.00000   0.00000   2.06051
F    0.00000   0.00000   3.78220
F    0.00000   0.00000   -2.39852
F    0.00000   0.00000   -3.79211
5
-755.9388184800
F    0.00000   0.00000   0.00000
F    0.00000   0.00000   2.10000
F    0.00000   0.00000   3.55000
F    0.00000   0.00000   -1.80000
F    0.00000   0.00000   -3.40000
5
-755.9297987800
F    0.00000   0.00000   0.27577
F    0.00000   0.00000   1.99523
F    0.00000   0.00000   3.81448
F    0.00000   0.00000   -2.32702
F    0.00000   0.00000   -3.75846
5
-755.9358848900
F    0.00000   0.00000   -0.23056
F    0.00000   0.00000   2.22030
F    0.00000   0.00000   3.60486
F    0.00000   0.00000   -1.92210
F    0.00000   0.00000   -3.67250
5
-755.9303258000
F    0.00000   0.00000   0.07259
F    0.00000   0.00000   1.83815
F    0.00000   0.00000   3.53164
F    0.00000   0.00000   -1.96277
F    0.00000   0.00000   -3.47961
5
-755.9377296900
F    0.00000   0.00000   0.11402
F    0.00000   0.00000   1.91053
F    0.00000   0.00000   3.50533
F    0.00000   0.00000   -2.02309
F    0.00000   0.00000   -3.50679
5
-755.9296495400
F    0.00000   0.00000   -0.15315
F    0.00000   0.00000   2.23058
F    0.00000   0.00000   3.68992
F    0.00000   0.00000   -2.02454
F    0.00000   0.00000   -3.74281
5
-755.9359467600
F    0.00000   0.00000   0.14179
F    0.00000   0.00000   2.02730
F    0.00000   0.00000   3.67603
F    0.00000   0.00000   -2.20659
F    0.00000   0.00000   -3.63853
5
-755.9315746200
F    0.00000   0.00000   0.11481
F    0.00000   0.00000   1.80838
F    0.00000   0.00000   3.60579
F    0.00000   0.00000   -2.04078
F    0.00000   0.00000   -3.48820
5
-755.9292269200
F    0.00000   0.00000   -0.09305
F    0.00000   0.00000   2.00515
F    0.00000   0.00000   3.52950
F    0.00000   0.00000   -1.86779
F    0.00000   0.00000   -3.57381
5
-755.9332033500
F    0.00000   0.00000   0.03162
F    0.00000   0.00000   1.87811
F    0.00000   0.00000   3.53088
F    0.00000   0.00000   -1.97435
F    0.00000   0.00000   -3.46626
5
-755.9347570300
F    0.00000   0.00000   -0.08342
F    0.00000   0.00000   2.02439
F    0.00000   0.00000   3.42789
F    0.00000   0.00000   -1.82819
F    0.00000   0.00000   -3.54068
5
-755.9264634500
F    0.00000   0.00000   0.00000
F    0.00000   0.00000   2.50000
F    0.00000   0.00000   3.95000
F    0.00000   0.00000   -1.80000
F    0.00000   0.00000   -3.60000
5
-755.9344125400
F    0.00000   0.00000   -0.14497
F    0.00000   0.00000   2.06731
F    0.00000   0.00000   3.48942
F    0.00000   0.00000   -1.81529
F    0.00000   0.00000   -3.59647
5
-755.9290002000
F    0.00000   0.00000   0.04133
F    0.00000   0.00000   1.87133
F    0.00000   0.00000   3.61360
F    0.00000   0.00000   -2.03246
F    0.00000   0.00000   -3.49380
5
-755.9305993700
F    0.00000   0.00000   0.00000
F    0.00000   0.00000   2.30000
F    0.00000   0.00000   3.80000
F    0.00000   0.00000   -1.70000
F    0.00000   0.00000   -3.45000
5
-755.9350451400
F    0.00000   0.00000   0.28706
F    0.00000   0.00000   2.04732
F    0.00000   0.00000   3.69406
F    0.00000   0.00000   -2.27994
F    0.00000   0.00000   -3.74849
5
-755.9350817500
F    0.00000   0.00000   0.03497
F    0.00000   0.00000   1.87281
F    0.00000   0.00000   3.52004
F    0.00000   0.00000   -1.98489
F    0.00000   0.00000   -3.44293
5
-755.9324677500
F    0.00000   0.00000   0.03473
F    0.00000   0.00000   1.90510
F    0.00000   0.00000   3.57534
F    0.00000   0.00000   -2.01688
F    0.00000   0.00000   -3.49829
5
-755.9273894200
F    0.00000   0.00000   0.21480
F    0.00000   0.00000   2.04903
F    0.00000   0.00000   3.81499
F    0.00000   0.00000   -2.31741
F    0.00000   0.00000   -3.76141
5
-755.9301063900
F    0.00000   0.00000   -0.09314
F    0.00000   0.00000   2.01485
F    0.00000   0.00000   3.54310
F    0.00000   0.00000   -1.89174
F    0.00000   0.00000   -3.57306
5
-755.9274362200
F    0.00000   0.00000   0.00000
F    0.00000   0.00000   2.10000
F    0.00000   0.00000   3.60000
F    0.00000   0.00000   -1.80000
F    0.00000   0.00000   -3.55000
5
-755.9275162100
F    0.00000   0.00000   0.08212
F    0.00000   0.00000   1.90754
F    0.00000   0.00000   3.69552
F    0.00000   0.00000   -2.12516
F    0.00000   0.00000   -3.56002
5
-755.9358974300
F    0.00000   0.00000   0.07509
F    0.00000   0.00000   1.85649
F    0.00000   0.00000   3.47181
F    0.00000   0.00000   -1.95652
F    0.00000   0.00000   -3.44687
5
-755.9369242700
F    0.00000   0.00000   -0.13960
F    0.00000   0.00000   2.01584
F    0.00000   0.00000   3.44444
F    0.00000   0.00000   -1.81862
F    0.00000   0.00000   -3.50206
5
-755.9353587300
F    0.00000   0.00000   -0.33920
F    0.00000   0.00000   2.32467
F    0.00000   0.00000   3.77337
F    0.00000   0.00000   -2.04112
F    0.00000   0.00000   -3.71773
5
-755.9324387500
F    0.00000   0.00000   -0.24215
F    0.00000   0.00000   2.20026
F    0.00000   0.00000   3.65977
F    0.00000   0.00000   -1.91287
F    0.00000   0.00000   -3.70501
5
-755.9275935300
F    0.00000   0.00000   0.22406
F    0.00000   0.00000   2.04835
F    0.00000   0.00000   3.79721
F    0.00000   0.00000   -2.30040
F    0.00000   0.00000   -3.76922
5
-755.9338545800
F    0.00000   0.00000   0.20483
F    0.00000   0.00000   1.99205
F    0.00000   0.00000   3.71711
F    0.00000   0.00000   -2.26817
F    0.00000   0.00000   -3.64583
5
-755.9299118300
F    0.00000   0.00000   -0.08553
F    0.00000   0.00000   2.09268
F    0.00000   0.00000   3.50353
F    0.00000   0.00000   -1.85938
F    0.00000   0.00000   -3.65130
5
-755.9279192500
F    0.00000   0.00000   -0.04980
F    0.00000   0.00000   2.02457
F    0.00000   0.00000   3.49645
F    0.00000   0.00000   -1.85499
F    0.00000   0.00000   -3.61623
5
-755.9318690700
F    0.00000   0.00000   0.29109
F    0.00000   0.00000   1.97969
F    0.00000   0.00000   3.78889
F    0.00000   0.00000   -2.31474
F    0.00000   0.00000   -3.74493
5
-755.9304450700
F    0.00000   0.00000   -0.19167
F    0.00000   0.00000   2.22031
F    0.00000   0.00000   3.71200
F    0.00000   0.00000   -2.02471
F    0.00000   0.00000   -3.71593
5
-755.9351311700
F    0.00000   0.00000   0.18789
F    0.00000   0.00000   1.94521
F    0.00000   0.00000   3.66616
F    0.00000   0.00000   -2.21280
F    0.00000   0.00000   -3.58646
5
-755.9327241100
F    0.00000   0.00000   0.16772
F    0.00000   0.00000   2.01198
F    0.00000   0.00000   3.66952
F    0.00000   0.00000   -2.17777
F    0.00000   0.00000   -3.67145
5
-755.9331079100
F    0.00000   0.00000   0.03522
F    0.00000   0.00000   1.85459
F    0.00000   0.00000   3.50611
F    0.00000   0.00000   -1.95015
F    0.00000   0.00000   -3.44576
5
-755.9300929000
F    0.00000   0.00000   -0.08524
F    0.00000   0.00000   2.13415
F    0.00000   0.00000   3.54155
F    0.00000   0.00000   -1.91605
F    0.00000   0.00000   -3.67441
5
-755.9261552900
F    0.00000   0.00000   -0.16671
F    0.00000   0.00000   2.24219
F    0.00000   0.00000   3.69360
F    0.00000   0.00000   -1.98641
F    0.00000   0.00000   -3.78266
5
-755.9282212100
F    0.00000   0.00000   -0.18858
F    0.00000   0.00000   2.27193
F    0.00000   0.00000   3.73434
F    0.00000   0.00000   -2.04014
F    0.00000   0.00000   -3.77756
5
-755.9276242600
F    0.00000   0.00000   -0.07018
F    0.00000   0.00000   2.10447
F    0.00000   0.00000   3.56721
F    0.00000   0.00000   -1.92271
F    0.00000   0.00000   -3.67878
5
-755.9309021600
F    0.00000   0.00000   0.00000
F    0.00000   0.00000   2.21536
F    0.00000   0.00000   3.66258
F    0.00000   0.00000   -1.69557
F    0.00000   0.00000   -3.51363
5
-755.9364918600
F    0.00000   0.00000   0.00000
F    0.00000   0.00000   2.10000
F    0.00000   0.00000   3.60000
F    0.00000   0.00000   -1.80000
F    0.00000   0.00000   -3.40000
5
-755.9380471800
F    0.00000   0.00000   -0.29187
F    0.00000   0.00000   2.26029
F    0.00000   0.00000   3.68118
F    0.00000   0.00000   -2.00130
F    0.00000   0.00000   -3.64831
5
-755.9307614900
F    0.00000   0.00000   -0.04704
F    0.00000   0.00000   2.02639
F    0.00000   0.00000   3.52557
F    0.00000   0.00000   -1.91079
F    0.00000   0.00000   -3.59413
5
-755.9374746500
F    0.00000   0.00000   -0.30752
F    0.00000   0.00000   2.30557
F    0.00000   0.00000   3.70284
F    0.00000   0.00000   -2.01090
F    0.00000   0.00000   -3.68998
5
-755.9386061600
F    0.00000   0.00000   -0.07768
F    0.00000   0.00000   2.02601
F    0.00000   0.00000   3.49685
F    0.00000   0.00000   -1.92756
F    0.00000   0.00000   -3.51764
5
-755.9286796700
F    0.00000   0.00000   -0.06123
F    0.00000   0.00000   2.02363
F    0.00000   0.00000   3.53330
F    0.00000   0.00000   -1.89189
F    0.00000   0.00000   -3.60381
5
-755.9381866900
F    0.00000   0.00000   -0.17607
F    0.00000   0.00000   2.14657
F    0.00000   0.00000   3.52964
F    0.00000   0.00000   -1.91873
F    0.00000   0.00000   -3.58142
5
-755.9267002900
F    0.00000   0.00000   -0.11601
F    0.00000   0.00000   2.09264
F    0.00000   0.00000   3.59652
F    0.00000   0.00000   -1.90403
F    0.00000   0.00000   -3.66912
5
-755.9340423500
F    0.00000   0.00000   0.06215
F    0.00000   0.00000   1.81841
F    0.00000   0.00000   3.52356
F    0.00000   0.00000   -1.99207
F    0.00000   0.00000   -3.41206
5
-755.9336275500
F    0.00000   0.00000   0.11089
F    0.00000   0.00000   1.94687
F    0.00000   0.00000   3.57882
F    0.00000   0.00000   -2.06051
F    0.00000   0.00000   -3.57607
5
-755.9275657400
F    0.00000   0.00000   -0.05415
F    0.00000   0.00000   2.03077
F    0.00000   0.00000   3.50079
F    0.00000   0.00000   -1.85277
F    0.00000   0.00000   -3.62464
5
-755.9284800600
F    0.00000   0.00000   -0.18189
F    0.00000   0.00000   2.28517
F    0.00000   0.00000   3.69380
F    0.00000   0.00000   -2.00910
F    0.00000   0.00000   -3.78798
5
-755.9283410100
F    0.00000   0.00000   -0.22488
F    0.00000   0.00000   2.32500
F    0.00000   0.00000   3.77840
F    0.00000   0.00000   -2.07046
F    0.00000   0.00000   -3.80805
5
-755.9322710700
F    0.00000   0.00000   0.00000
F    0.00000   0.00000   2.10000
F    0.00000   0.00000   3.60000
F    0.00000   0.00000   -1.70000
F    0.00000   0.00000   -3.40000
5
-755.9358330300
F    0.00000   0.00000   -0.18344
F    0.00000   0.00000   2.07728
F    0.00000   0.00000   3.56699
F    0.00000   0.00000   -1.91636
F    0.00000   0.00000   -3.54446
5
-755.9379046600
F    0.00000   0.00000   -0.25266
F    0.00000   0.00000   2.29786
F    0.00000   0.00000   3.71546
F    0.00000   0.00000   -2.06683
F    0.00000   0.00000   -3.69383
5
-755.9300894400
F    0.00000   0.00000   0.00000
F    0.00000   0.00000   2.00000
F    0.00000   0.00000   3.50000
F    0.00000   0.00000   -1.80000
F    0.00000   0.00000   -3.50000
5
-755.9315761400
F    0.00000   0.00000   0.03406
F    0.00000   0.00000   1.83178
F    0.00000   0.00000   3.52049
F    0.00000   0.00000   -1.95239
F    0.00000   0.00000   -3.43395
5
-755.9329437300
F    0.00000   0.00000   0.03948
F    0.00000   0.00000   1.83538
F    0.00000   0.00000   3.49486
F    0.00000   0.00000   -1.93989
F    0.00000   0.00000   -3.42983
5
-755.9399692800
F    0.00000   0.00000   0.12129
F    0.00000   0.00000   1.92818
F    0.00000   0.00000   3.52476
F    0.00000   0.00000   -2.07310
F    0.00000   0.00000   -3.50113
5
-755.9320709000
F    0.00000   0.00000   0.05382
F    0.00000   0.00000   1.79991
F    0.00000   0.00000   3.52016
F    0.00000   0.00000   -1.96064
F    0.00000   0.00000   -3.41325
5
-755.9319969400
F    0.00000   0.00000   0.29181
F    0.00000   0.00000   1.99450
F    0.00000   0.00000   3.80113
F    0.00000   0.00000   -2.34024
F    0.00000   0.00000   -3.74721
5
-755.9366865700
F    0.00000   0.00000   0.15987
F    0.00000   0.00000   1.82342
F    0.00000   0.00000   3.51448
F    0.00000   0.00000   -2.02953
F    0.00000   0.00000   -3.46823
5
-755.9374708400
F    0.00000   0.00000   0.11856
F    0.00000   0.00000   1.82888
F    0.00000   0.00000   3.48074
F    0.00000   0.00000   -2.00057
F    0.00000   0.00000   -3.42762
5
-755.9352560000
F    0.00000   0.00000   0.16254
F    0.00000   0.00000   1.81466
F    0.00000   0.00000   3.55804
F    0.00000   0.00000   -2.04537
F    0.00000   0.00000   -3.48988
5
-755.9291211900
F    0.00000   0.00000   -0.05836
F    0.00000   0.00000   2.00029
F    0.00000   0.00000   3.45941
F    0.00000   0.00000   -1.81378
F    0.00000   0.00000   -3.58756
5
-755.9311383600
F    0.00000   0.00000   -0.12251
F    0.00000   0.00000   1.99294
F    0.00000   0.00000   3.50812
F    0.00000   0.00000   -1.83963
F    0.00000   0.00000   -3.53891
5
-755.9278103700
F    0.00000   0.00000   0.06269
F    0.00000   0.00000   1.91258
F    0.00000   0.00000   3.67431
F    0.00000   0.00000   -2.09997
F    0.00000   0.00000   -3.54961
5
-755.9331369600
F    0.00000   0.00000   0.04343
F    0.00000   0.00000   1.82527
F    0.00000   0.00000   3.48854
F    0.00000   0.00000   -1.93724
F    0.00000   0.00000   -3.42000
5
-755.9296308000
F    0.00000   0.00000   -0.25965
F    0.00000   0.00000   2.28098
F    0.00000   0.00000   3.77355
F    0.00000   0.00000   -2.04184
F    0.00000   0.00000   -3.75305
5
-755.9295717900
F    0.00000   0.00000   0.04680
F    0.00000   0.00000   1.82496
F    0.00000   0.00000   3.58631
F    0.00000   0.00000   -2.00600
F    0.00000   0.00000   -3.45207
5
-755.9310985300
F    0.00000   0.00000   0.05144
F    0.00000   0.00000   1.83266
F    0.00000   0.00000   3.50963
F    0.00000   0.00000   -1.94151
F    0.00000   0.00000   -3.45222
5
-755.9280402400
F    0.00000   0.00000   -0.16068
F    0.00000   0.00000   2.26361
F    0.00000   0.00000   3.68162
F    0.00000   0.00000   -2.00590
F    0.00000   0.00000   -3.77865
5
-755.9335000200
F    0.00000   0.00000   -0.21906
F    0.00000   0.00000   2.14517
F    0.00000   0.00000   3.60467
F    0.00000   0.00000   -1.87529
F    0.00000   0.00000   -3.65550
5
-755.9321232100
F    0.00000   0.00000   0.24460
F    0.00000   0.00000   1.95516
F    0.00000   0.00000   3.76585
F    0.00000   0.00000   -2.28412
F    0.00000   0.00000   -3.68149
5
-755.9382787500
F    0.00000   0.00000   -0.13975
F    0.00000   0.00000   2.02875
F    0.00000   0.00000   3.49115
F    0.00000   0.00000   -1.88909
F    0.00000   0.00000   -3.49106
5
-755.9354607400
F    0.00000   0.00000   -0.31163
F    0.00000   0.00000   2.38478
F    0.00000   0.00000   3.81489
F    0.00000   0.00000   -2.12076
F    0.00000   0.00000   -3.76729
5
-755.9359474200
F    0.00000   0.00000   0.13697
F    0.00000   0.00000   1.82639
F    0.00000   0.00000   3.48430
F    0.00000   0.00000   -1.99095
F    0.00000   0.00000   -3.45671
5
-755.9331938400
F    0.00000   0.00000   -0.02646
F    0.00000   0.00000   1.96748
F    0.00000   0.00000   3.46112
F    0.00000   0.00000   -1.87659
F    0.00000   0.00000   -3.52556
5
-755.9277684800
F    0.00000   0.00000   0.00000
F    0.00000   0.00000   2.70350
F    0.00000   0.00000   4.17068
F    0.00000   0.00000   -1.75610
F    0.00000   0.00000   -3.52630
5
-755.9374300300
F    0.00000   0.00000   -0.26993
F    0.00000   0.00000   2.27543
F    0.00000   0.00000   3.65799
F    0.00000   0.00000   -1.99059
F    0.00000   0.00000   -3.67290
5
-755.9323258600
F    0.00000   0.00000   -0.06252
F    0.00000   0.00000   2.10401
F    0.00000   0.00000   3.51991
F    0.00000   0.00000   -1.92652
F    0.00000   0.00000   -3.63487
5
-755.9294540300
F    0.00000   0.00000   0.29343
F    0.00000   0.00000   2.01209
F    0.00000   0.00000   3.77771
F    0.00000   0.00000   -2.30130
F    0.00000   0.00000   -3.78193
5
-755.9389431700
F    0.00000   0.00000   0.00000
F    0.00000   0.00000   2.20000
F    0.00000   0.00000   3.65000
F    0.00000   0.00000   -1.75000
F    0.00000   0.00000   -3.35000
5
-755.9387332700
F    0.00000   0.00000   0.00000
F    0.00000   0.00000   2.40000
F    0.00000   0.00000   3.85000
F    0.00000   0.00000   -1.80000
F    0.00000   0.00000   -3.40000
5
-755.9276968900
F    0.00000   0.00000   -0.13740
F    0.00000   0.00000   2.08432
F    0.00000   0.00000   3.60353
F    0.00000   0.00000   -1.90502
F    0.00000   0.00000   -3.64543
5
-755.9327110200
F    0.00000   0.00000   0.25697
F    0.00000   0.00000   2.07444
F    0.00000   0.00000   3.78907
F    0.00000   0.00000   -2.36537
F    0.00000   0.00000   -3.75511
5
-755.9259007900
F    0.00000   0.00000   -0.11700
F    0.00000   0.00000   2.14482
F    0.00000   0.00000   3.62850
F    0.00000   0.00000   -1.93974
F    0.00000   0.00000   -3.71658
5
-755.9359838500
F    0.00000   0.00000   0.11904
F    0.00000   0.00000   1.89439
F    0.00000   0.00000   3.58494
F    0.00000   0.00000   -2.10884
F    0.00000   0.00000   -3.48953
5
-755.9364212000
F    0.00000   0.00000   -0.16720
F    0.00000   0.00000   2.11244
F    0.00000   0.00000   3.49860
F    0.00000   0.00000   -1.85539
F    0.00000   0.00000   -3.58844
5
-755.9264294000
F    0.00000   0.00000   -0.14069
F    0.00000   0.00000   2.12228
F    0.00000   0.00000   3.62186
F    0.00000   0.00000   -1.90982
F    0.00000   0.00000   -3.69362
5
-755.9333764400
F    0.00000   0.00000   0.23935
F    0.00000   0.00000   1.92060
F    0.00000   0.00000   3.62517
F    0.00000   0.00000   -2.14821
F    0.00000   0.00000   -3.63691
5
-755.9357641200
F    0.00000   0.00000   0.14968
F    0.00000   0.00000   2.04066
F    0.00000   0.00000   3.68545
F    0.00000   0.00000   -2.21866
F    0.00000   0.00000   -3.65713
5
-755.9265130400
F    0.00000   0.00000   0.00000
F    0.00000   0.00000   2.47191
F    0.00000   0.00000   3.90474
F    0.00000   0.00000   -1.78491
F    0.00000   0.00000   -3.61030
5
-755.9286688900
F    0.00000   0.00000   0.00000
F    0.00000   0.00000   2.40000
F    0.00000   0.00000   3.80000
F    0.00000   0.00000   -1.80000
F    0.00000   0.00000   -3.60000
5
-755.9392054100
F    0.00000   0.00000   -0.15244
F    0.00000   0.00000   2.08164
F    0.00000   0.00000   3.48502
F    0.00000   0.00000   -1.89267
F    0.00000   0.00000   -3.52154
5
-755.9285903700
F    0.00000   0.00000   0.22270
F    0.00000   0.00000   2.04894
F    0.00000   0.00000   3.76892
F    0.00000   0.00000   -2.27829
F    0.00000   0.00000   -3.76228
5
-755.9307509700
F    0.00000   0.00000   0.00000
F    0.00000   0.00000   2.00000
F    0.00000   0.00000   3.50000
F    0.00000   0.00000   -1.75000
F    0.00000   0.00000   -3.45000
5
-755.9356355600
F    0.00000   0.00000   0.34591
F    0.00000   0.00000   2.12855
F    0.00000   0.00000   3.78073
F    0.00000   0.00000   -2.41890
F    0.00000   0.00000   -3.83629
5
-755.9359117200
F    0.00000   0.00000   0.31383
F    0.00000   0.00000   2.10532
F    0.00000   0.00000   3.74306
F    0.00000   0.00000   -2.36118
F    0.00000   0.00000   -3.80102
5
-755.9302872400
F    0.00000   0.00000   -0.26844
F    0.00000   0.00000   2.33893
F    0.00000   0.00000   3.74299
F    0.00000   0.00000   -1.99844
F    0.00000   0.00000   -3.81503
5
-755.9371655800
F    0.00000   0.00000   -0.28456
F    0.00000   0.00000   2.26176
F    0.00000   0.00000   3.65557
F    0.00000   0.00000   -1.95866
F    0.00000   0.00000   -3.67410
5
-755.9302964500
F    0.00000   0.00000   0.07848
F    0.00000   0.00000   1.80415
F    0.00000   0.00000   3.59760
F    0.00000   0.00000   -2.02060
F    0.00000   0.00000   -3.45963
5
-755.9359157600
F    0.00000   0.00000   0.13950
F    0.00000   0.00000   1.90965
F    0.00000   0.00000   3.60613
F    0.00000   0.00000   -2.13964
F    0.00000   0.00000   -3.51565
5
-755.9380786500
F    0.00000   0.00000   -0.21683
F    0.00000   0.00000   2.14663
F    0.00000   0.00000   3.54301
F    0.00000   0.00000   -1.89049
F    0.00000   0.00000   -3.58232
5
-755.9371197000
F    0.00000   0.00000   -0.18722
F    0.00000   0.00000   2.06029
F    0.00000   0.00000   3.51850
F    0.00000   0.00000   -1.87396
F    0.00000   0.00000   -3.51762
5
-755.9311812800
F    0.00000   0.00000   0.02969
F    0.00000   0.00000   1.83720
F    0.00000   0.00000   3.55007
F    0.00000   0.00000   -1.98209
F    0.00000   0.00000   -3.43486
5
-755.9310509100
F    0.00000   0.00000   -0.06778
F    0.00000   0.00000   2.12731
F    0.00000   0.00000   3.55573
F    0.00000   0.00000   -1.94937
F    0.00000   0.00000   -3.66589
5
-755.9300105000
F    0.00000   0.00000   0.28617
F    0.00000   0.00000   1.99292
F    0.00000   0.00000   3.81615
F    0.00000   0.00000   -2.33082
F    0.00000   0.00000   -3.76442
5
-755.9372422700
F    0.00000   0.00000   -0.28851
F    0.00000   0.00000   2.27757
F    0.00000   0.00000   3.66666
F    0.00000   0.00000   -1.97647
F    0.00000   0.00000   -3.67925
5
-755.9285627600
F    0.00000   0.00000   0.00000
F    0.00000   0.00000   2.10000
F    0.00000   0.00000   3.55000
F    0.00000   0.00000   -1.75000
F    0.00000   0.00000   -3.55000
5
-755.9329501100
F    0.00000   0.00000   -0.27643
F    0.00000   0.00000   2.27580
F    0.00000   0.00000   3.76161
F    0.00000   0.00000   -2.04957
F    0.00000   0.00000   -3.71142
5
-755.9368039200
F    0.00000   0.00000   -0.22514
F    0.00000   0.00000   2.12921
F    0.00000   0.00000   3.55912
F    0.00000   0.00000   -1.86802
F    0.00000   0.00000   -3.59518
5
-755.9292866400
F    0.00000   0.00000   0.09278
F    0.00000   0.00000   1.84898
F    0.00000   0.00000   3.55276
F    0.00000   0.00000   -1.98351
F    0.00000   0.00000   -3.51101
5
-755.9326554700
F    0.00000   0.00000   -0.30521
F    0.00000   0.00000   2.26831
F    0.00000   0.00000   3.74691
F    0.00000   0.00000   -1.99601
F    0.00000   0.00000   -3.71400
5
-755.9369052300
F    0.00000   0.00000   -0.15298
F    0.00000   0.00000   2.17406
F    0.00000   0.00000   3.64123
F    0.00000   0.00000   -2.02373
F    0.00000   0.00000   -3.63858
5
-755.9282432900
F    0.00000   0.00000   -0.33227
F    0.00000   0.00000   2.40192
F    0.00000   0.00000   3.85305
F    0.00000   0.00000   -2.06259
F    0.00000   0.00000   -3.86011
5
-755.9402261900
F    0.00000   0.00000   -0.14194
F    0.00000   0.00000   2.09748
F    0.00000   0.00000   3.52838
F    0.00000   0.00000   -1.94704
F    0.00000   0.00000   -3.53688
5
-755.9359921500
F    0.00000   0.00000   0.09838
F    0.00000   0.00000   1.88049
F    0.00000   0.00000   3.56356
F    0.00000   0.00000   -2.07774
F    0.00000   0.00000   -3.46469
5
-755.9305131800
F    0.00000   0.00000   -0.23671
F    0.00000   0.00000   2.18000
F    0.00000   0.00000   3.67721
F    0.00000   0.00000   -1.93568
F    0.00000   0.00000   -3.68482
5
-755.9381955800
F    0.00000   0.00000   0.09175
F    0.00000   0.00000   1.91335
F    0.00000   0.00000   3.49698
F    0.00000   0.00000   -2.00917
F    0.00000   0.00000   -3.49291
5
-755.9277426200
F    0.00000   0.00000   -0.15898
F    0.00000   0.00000   2.25088
F    0.00000   0.00000   3.65905
F    0.00000   0.00000   -1.97623
F    0.00000   0.00000   -3.77472
5
-755.9265039900
F    0.00000   0.00000   0.11014
F    0.00000   0.00000   1.88647
F    0.00000   0.00000   3.71694
F    0.00000   0.00000   -2.13445
F    0.00000   0.00000   -3.57910
5
-755.9302735600
F    0.00000   0.00000   -0.15050
F    0.00000   0.00000   2.22421
F    0.00000   0.00000   3.69114
F    0.00000   0.00000   -2.03222
F    0.00000   0.00000   -3.73263
5
-755.9277816400
F    0.00000   0.00000   -0.16067
F    0.00000   0.00000   2.25600
F    0.00000   0.00000   3.70744
F    0.00000   0.00000   -2.02838
F    0.00000   0.00000   -3.77440
5
-755.9272984900
F    0.00000   0.00000   -0.09791
F    0.00000   0.00000   2.17071
F    0.00000   0.00000   3.61807
F    0.00000   0.00000   -1.96438
F    0.00000   0.00000   -3.72649
5
-755.9366146000
F    0.00000   0.00000   0.07102
F    0.00000   0.00000   1.89958
F    0.00000   0.00000   3.49086
F    0.00000   0.00000   -1.97896
F    0.00000   0.00000   -3.48250
5
-755.9343843300
F    0.00000   0.00000   0.32322
F    0.00000   0.00000   2.05246
F    0.00000   0.00000   3.71409
F    0.00000   0.00000   -2.31090
F    0.00000   0.00000   -3.77887
5
-755.9275644900
F    0.00000   0.00000   0.25534
F    0.00000   0.00000   1.99180
F    0.00000   0.00000   3.81272
F    0.00000   0.00000   -2.30127
F    0.00000   0.00000   -3.75858
5
-755.9296426500
F    0.00000   0.00000   0.23994
F    0.00000   0.00000   1.94166
F    0.00000   0.00000   3.76963
F    0.00000   0.00000   -2.24913
F    0.00000   0.00000   -3.70209
5
-755.9375137700
F    0.00000   0.00000   0.28797
F    0.00000   0.00000   2.03659
F    0.00000   0.00000   3.66032
F    0.00000   0.00000   -2.27088
F    0.00000   0.00000   -3.71400
5
-755.9299931600
F    0.00000   0.00000   -0.24061
F    0.00000   0.00000   2.24391
F    0.00000   0.00000   3.74516
F    0.00000   0.00000   -2.02532
F    0.00000   0.00000   -3.72314
5
-755.9384598700
F    0.00000   0.00000   0.13375
F    0.00000   0.00000   1.89750
F    0.00000   0.00000   3.49092
F    0.00000   0.00000   -2.02815
F    0.00000   0.00000   -3.49401
5
-755.9391920800
F    0.00000   0.00000   0.11654
F    0.00000   0.00000   1.97849
F    0.00000   0.00000   3.56607
F    0.00000   0.00000   -2.09965
F    0.00000   0.00000   -3.56145
5
-755.9356978200
F    0.00000   0.00000   -0.13631
F    0.00000   0.00000   2.01398
F    0.00000   0.00000   3.44450
F    0.00000   0.00000   -1.79832
F    0.00000   0.00000   -3.52386
5
-755.9331267300
F    0.00000   0.00000   0.02778
F    0.00000   0.00000   1.86485
F    0.00000   0.00000   3.50625
F    0.00000   0.00000   -1.94784
F    0.00000   0.00000   -3.45105
5
-755.9349149900
F    0.00000   0.00000   0.13288
F    0.00000   0.00000   1.81616
F    0.00000   0.00000   3.48875
F    0.00000   0.00000   -1.98146
F    0.00000   0.00000   -3.45633
5
-755.9298114500
F    0.00000   0.00000   -0.05222
F    0.00000   0.00000   2.07717
F    0.00000   0.00000   3.49712
F    0.00000   0.00000   -1.88553
F    0.00000   0.00000   -3.63653
5
-755.9364206600
F    0.00000   0.00000   0.00000
F    0.00000   0.00000   2.20000
F    0.00000   0.00000   3.70000
F    0.00000   0.00000   -1.80000
F    0.00000   0.00000   -3.40000
5
-755.9281039800
F    0.00000   0.00000   0.23930
F    0.00000   0.00000   2.06448
F    0.00000   0.00000   3.79214
F    0.00000   0.00000   -2.30859
F    0.00000   0.00000   -3.78733
5
-755.9391539700
F    0.00000   0.00000   0.13524
F    0.00000   0.00000   1.99736
F    0.00000   0.00000   3.58968
F    0.00000   0.00000   -2.13386
F    0.00000   0.00000   -3.58842
5
-755.9283525700
F    0.00000   0.00000   -0.20420
F    0.00000   0.00000   2.27592
F    0.00000   0.00000   3.68578
F    0.00000   0.00000   -1.96335
F    0.00000   0.00000   -3.79415
5
-755.9359070200
F    0.00000   0.00000   0.05598
F    0.00000   0.00000   1.91601
F    0.00000   0.00000   3.51262
F    0.00000   0.00000   -1.98666
F    0.00000   0.00000   -3.49795
5
-755.9396239100
F    0.00000   0.00000   -0.09341
F    0.00000   0.00000   2.04704
F    0.00000   0.00000   3.50436
F    0.00000   0.00000   -1.93799
F    0.00000   0.00000   -3.51999
5
-755.9350865700
F    0.00000   0.00000   0.00000
F    0.00000   0.00000   2.10000
F    0.00000   0.00000   3.50000
F    0.00000   0.00000   -1.75000
F    0.00000   0.00000   -3.45000
5
-755.9339598400
F    0.00000   0.00000   0.28050
F    0.00000   0.00000   1.95416
F    0.00000   0.00000   3.75330
F    0.00000   0.00000   -2.29126
F    0.00000   0.00000   -3.69670
5
-755.9319099200
F    0.00000   0.00000   0.37666
F    0.00000   0.00000   2.17690
F    0.00000   0.00000   3.85698
F    0.00000   0.00000   -2.48782
F    0.00000   0.00000   -3.92271
5
-755.9322893600
F    0.00000   0.00000   0.00000
F    0.00000   0.00000   2.40000
F    0.00000   0.00000   3.90000
F    0.00000   0.00000   -1.70000
F    0.00000   0.00000   -3.40000
5
-755.9371860400
F    0.00000   0.00000   0.33192
F    0.00000   0.00000   2.08605
F    0.00000   0.00000   3.72852
F    0.00000   0.00000   -2.36759
F    0.00000   0.00000   -3.77890
5
-755.9367131100
F    0.00000   0.00000   -0.30103
F    0.00000   0.00000   2.35381
F    0.00000   0.00000   3.74002
F    0.00000   0.00000   -2.06283
F    0.00000   0.00000   -3.72996
5
-755.9311837800
F    0.00000   0.00000   0.00000
F    0.00000   0.00000   2.20000
F    0.00000   0.00000   3.65000
F    0.00000   0.00000   -1.90000
F    0.00000   0.00000   -3.60000
5
-755.9302636600
F    0.00000   0.00000   0.00000
F    0.00000   0.00000   2.40000
F    0.00000   0.00000   3.90000
F    0.00000   0.00000   -1.70000
F    0.00000   0.00000   -3.45000
5
-755.9379732000
F    0.00000   0.00000   0.18449
F    0.00000   0.00000   1.98400
F    0.00000   0.00000   3.57971
F    0.00000   0.00000   -2.13783
F    0.00000   0.00000   -3.61037
5
-755.9320374500
F    0.00000   0.00000   0.00000
F    0.00000   0.00000   2.00000
F    0.00000   0.00000   3.45000
F    0.00000   0.00000   -1.80000
F    0.00000   0.00000   -3.50000
5
-755.9270672700
F    0.00000   0.00000   -0.05023
F    0.00000   0.00000   2.01095
F    0.00000   0.00000   3.50223
F    0.00000   0.00000   -1.85284
F    0.00000   0.00000   -3.61011
5
-755.9297451000
F    0.00000   0.00000   -0.18209
F    0.00000   0.00000   2.14697
F    0.00000   0.00000   3.66573
F    0.00000   0.00000   -1.96935
F    0.00000   0.00000   -3.66126
5
-755.9328646700
F    0.00000   0.00000   0.00000
F    0.00000   0.00000   2.00000
F    0.00000   0.00000   3.45000
F    0.00000   0.00000   -1.75000
F    0.00000   0.00000   -3.45000
5
-755.9268643800
F    0.00000   0.00000   0.00000
F    0.00000   0.00000   2.40000
F    0.00000   0.00000   3.90000
F    0.00000   0.00000   -1.80000
F    0.00000   0.00000   -3.55000
5
-755.9310008400
F    0.00000   0.00000   0.00000
F    0.00000   0.00000   2.30000
F    0.00000   0.00000   3.75000
F    0.00000   0.00000   -1.90000
F    0.00000   0.00000   -3.60000
5
-755.9339509800
F    0.00000   0.00000   -0.13024
F    0.00000   0.00000   1.97753
F    0.00000   0.00000   3.46518
F    0.00000   0.00000   -1.81739
F    0.00000   0.00000   -3.49508
5
-755.9299227800
F    0.00000   0.00000   -0.22816
F    0.00000   0.00000   2.29625
F    0.00000   0.00000   3.77319
F    0.00000   0.00000   -2.07196
F    0.00000   0.00000   -3.76932
5
-755.9287115000
F    0.00000   0.00000   0.00000
F    0.00000   0.00000   2.30000
F    0.00000   0.00000   3.70000
F    0.00000   0.00000   -1.80000
F    0.00000   0.00000   -3.60000
5
-755.9282833800
F    0.00000   0.00000   0.00000
F    0.00000   0.00000   2.50000
F    0.00000   0.00000   3.90000
F    0.00000   0.00000   -1.80000
F    0.00000   0.00000   -3.60000
5
-755.9297857400
F    0.00000   0.00000   -0.08701
F    0.00000   0.00000   1.98260
F    0.00000   0.00000   3.51885
F    0.00000   0.00000   -1.86828
F    0.00000   0.00000   -3.54617
5
-755.9266386100
F    0.00000   0.00000   -0.22905
F    0.00000   0.00000   2.34654
F    0.00000   0.00000   3.76912
F    0.00000   0.00000   -2.04506
F    0.00000   0.00000   -3.84155
5
-755.9390452900
F    0.00000   0.00000   0.23606
F    0.00000   0.00000   2.00663
F    0.00000   0.00000   3.63377
F    0.00000   0.00000   -2.24032
F    0.00000   0.00000   -3.63613
5
-755.9356717700
F    0.00000   0.00000   0.21169
F    0.00000   0.00000   2.08150
F    0.00000   0.00000   3.72235
F    0.00000   0.00000   -2.28866
F    0.00000   0.00000   -3.72688
5
-755.9378672500
F    0.00000   0.00000   -0.27093
F    0.00000   0.00000   2.21570
F    0.00000   0.00000   3.62019
F    0.00000   0.00000   -1.93600
F    0.00000   0.00000   -3.62896
5
-755.9327969600
F    0.00000   0.00000   0.03489
F    0.00000   0.00000   1.83284
F    0.00000   0.00000   3.48750
F    0.00000   0.00000   -1.93074
F    0.00000   0.00000   -3.42449
5
-755.9337590700
F    0.00000   0.00000   0.08727
F    0.00000   0.00000   1.78276
F    0.00000   0.00000   3.50508
F    0.00000   0.00000   -1.96637
F    0.00000   0.00000   -3.40874
5
-755.9306551500
F    0.00000   0.00000   0.00000
F    0.00000   0.00000   2.20000
F    0.00000   0.00000   3.60000
F    0.00000   0.00000   -1.75000
F    0.00000   0.00000   -3.55000
5
-755.9357539100
F    0.00000   0.00000   0.16133
F    0.00000   0.00000   1.92734
F    0.00000   0.00000   3.62896
F    0.00000   0.00000   -2.17295
F    0.00000   0.00000   -3.54467
5
-755.9277854100
F    0.00000   0.00000   -0.16069
F    0.00000   0.00000   2.23924
F    0.00000   0.00000   3.64497
F    0.00000   0.00000   -1.95336
F    0.00000   0.00000   -3.77015
5
-755.9259904400
F    0.00000   0.00000   -0.24404
F    0.00000   0.00000   2.34031
F    0.00000   0.00000   3.78101
F    0.00000   0.00000   -2.03129
F    0.00000   0.00000   -3.84598
5
-755.9268636900
F    0.00000   0.00000   0.23977
F    0.00000   0.00000   2.04782
F    0.00000   0.00000   3.84701
F    0.00000   0.00000   -2.35827
F    0.00000   0.00000   -3.77632
5
-755.9330896200
F    0.00000   0.00000   0.02188
F    0.00000   0.00000   1.88702
F    0.00000   0.00000   3.53208
F    0.00000   0.00000   -1.97152
F    0.00000   0.00000   -3.46945
5
-755.9322779500
F    0.00000   0.00000   -0.16519
F    0.00000   0.00000   2.26776
F    0.00000   0.00000   3.66694
F    0.00000   0.00000   -2.02965
F    0.00000   0.00000   -3.73985
5
-755.9323709600
F    0.00000   0.00000   0.06493
F    0.00000   0.00000   1.80104
F    0.00000   0.00000   3.54761
F    0.00000   0.00000   -1.99653
F    0.00000   0.00000   -3.41704
5
-755.9280689400
F    0.00000   0.00000   -0.12573
F    0.00000   0.00000   2.19060
F    0.00000   0.00000   3.59529
F    0.00000   0.00000   -1.92571
F    0.00000   0.00000   -3.73445
5
-755.9327924100
F    0.00000   0.00000   -0.08607
F    0.00000   0.00000   2.14484
F    0.00000   0.00000   3.60359
F    0.00000   0.00000   -1.99477
F    0.00000   0.00000   -3.66758
5
-755.9360708000
F    0.00000   0.00000   -0.12381
F    0.00000   0.00000   2.00895
F    0.00000   0.00000   3.51180
F    0.00000   0.00000   -1.89741
F    0.00000   0.00000   -3.49953
5
-755.9378801900
F    0.00000   0.00000   0.21422
F    0.00000   0.00000   2.05025
F    0.00000   0.00000   3.65796
F    0.00000   0.00000   -2.23622
F    0.00000   0.00000   -3.68620
5
-755.9307602500
F    0.00000   0.00000   -0.04413
F    0.00000   0.00000   1.94978
F    0.00000   0.00000   3.47768
F    0.00000   0.00000   -1.86138
F    0.00000   0.00000   -3.52196
5
-755.9391543000
F    0.00000   0.00000   0.10111
F    0.00000   0.00000   1.96158
F    0.00000   0.00000   3.54321
F    0.00000   0.00000   -2.06809
F    0.00000   0.00000   -3.53781
5
-755.9344317900
F    0.00000   0.00000   -0.35488
F    0.00000   0.00000   2.36159
F    0.00000   0.00000   3.78603
F    0.00000   0.00000   -2.01760
F    0.00000   0.00000   -3.77513
5
-755.9329615200
F    0.00000   0.00000   0.03937
F    0.00000   0.00000   1.82133
F    0.00000   0.00000   3.48160
F    0.00000   0.00000   -1.92869
F    0.00000   0.00000   -3.41362
5
-755.9384521000
F    0.00000   0.00000   -0.28742
F    0.00000   0.00000   2.29734
F    0.00000   0.00000   3.70624
F    0.00000   0.00000   -2.04436
F    0.00000   0.00000   -3.67179
5
-755.9383642100
F    0.00000   0.00000   -0.19019
F    0.00000   0.00000   2.10342
F    0.00000   0.00000   3.50255
F    0.00000   0.00000   -1.87237
F    0.00000   0.00000   -3.54342
5
-755.9254306500
F    0.00000   0.00000   0.13708
F    0.00000   0.00000   1.93012
F    0.00000   0.00000   3.75871
F    0.00000   0.00000   -2.18753
F    0.00000   0.00000   -3.63837
5
-755.9345233900
F    0.00000   0.00000   0.30382
F    0.00000   0.00000   1.95864
F    0.00000   0.00000   3.69805
F    0.00000   0.00000   -2.25315
F    0.00000   0.00000   -3.70736
5
-755.9278623200
F    0.00000   0.00000   0.35831
F    0.00000   0.00000   2.16009
F    0.00000   0.00000   3.89192
F    0.00000   0.00000   -2.47966
F    0.00000   0.00000   -3.93066
5
-755.9261503700
F    0.00000   0.00000   0.18000
F    0.00000   0.00000   1.95449
F    0.00000   0.00000   3.79239
F    0.00000   0.00000   -2.24405
F    0.00000   0.00000   -3.68283
5
-755.9344988400
F    0.00000   0.00000   -0.28300
F    0.00000   0.00000   2.36258
F    0.00000   0.00000   3.80681
F    0.00000   0.00000   -2.11927
F    0.00000   0.00000   -3.76712
5
-755.9359571800
F    0.00000   0.00000   0.37184
F    0.00000   0.00000   2.05988
F    0.00000   0.00000   3.74379
F    0.00000   0.00000   -2.37587
F    0.00000   0.00000   -3.79964
5
-755.9312732500
F    0.00000   0.00000   -0.11576
F    0.00000   0.00000   1.97618
F    0.00000   0.00000   3.47865
F    0.00000   0.00000   -1.81045
F    0.00000   0.00000   -3.52862
5
-755.9310305900
F    0.00000   0.00000   0.02185
F    0.00000   0.00000   1.88865
F    0.00000   0.00000   3.57506
F    0.00000   0.00000   -2.00249
F    0.00000   0.00000   -3.48307
5
-755.9299823400
F    0.00000   0.00000   0.00000
F    0.00000   0.00000   2.10000
F    0.00000   0.00000   3.60000
F    0.00000   0.00000   -1.70000
F    0.00000   0.00000   -3.45000
5
-755.9382758200
F    0.00000   0.00000   -0.27162
F    0.00000   0.00000   2.21432
F    0.00000   0.00000   3.62351
F    0.00000   0.00000   -1.95085
F    0.00000   0.00000   -3.61536
5
-755.9364132700
F    0.00000   0.00000   0.08330
F    0.00000   0.00000   1.86143
F    0.00000   0.00000   3.46207
F    0.00000   0.00000   -1.95734
F    0.00000   0.00000   -3.44946
5
-755.9280818700
F    0.00000   0.00000   0.00000
F    0.00000   0.00000   2.50000
F    0.00000   0.00000   4.00000
F    0.00000   0.00000   -1.75000
F    0.00000   0.00000   -3.50000
5
-755.9263939400
F    0.00000   0.00000   0.16471
F    0.00000   0.00000   1.94483
F    0.00000   0.00000   3.78245
F    0.00000   0.00000   -2.23172
F    0.00000   0.00000   -3.66026
5
-755.9263467000
F    0.00000   0.00000   -0.09096
F    0.00000   0.00000   2.12678
F    0.00000   0.00000   3.56232
F    0.00000   0.00000   -1.88846
F    0.00000   0.00000   -3.70969
5
-755.9388476500
F    0.00000   0.00000   -0.15457
F    0.00000   0.00000   2.04987
F    0.00000   0.00000   3.50228
F    0.00000   0.00000   -1.90024
F    0.00000   0.00000   -3.49734
5
-755.9290708600
F    0.00000   0.00000   0.03047
F    0.00000   0.00000   1.89012
F    0.00000   0.00000   3.61595
F    0.00000   0.00000   -2.03541
F    0.00000   0.00000   -3.50112
5
-755.9287623200
F    0.00000   0.00000   -0.30930
F    0.00000   0.00000   2.34247
F    0.00000   0.00000   3.80840
F    0.00000   0.00000   -2.02233
F    0.00000   0.00000   -3.81924
5
-755.9271495300
F    0.00000   0.00000   -0.27424
F    0.00000   0.00000   2.34152
F    0.00000   0.00000   3.78998
F    0.00000   0.00000   -2.01618
F    0.00000   0.00000   -3.84107
5
-755.9284981900
F    0.00000   0.00000   -0.23578
F    0.00000   0.00000   2.24522
F    0.00000   0.00000   3.74886
F    0.00000   0.00000   -2.01905
F    0.00000   0.00000   -3.73925
5
-755.9309405000
F    0.00000   0.00000   -0.26880
F    0.00000   0.00000   2.34410
F    0.00000   0.00000   3.73423
F    0.00000   0.00000   -2.00303
F    0.00000   0.00000   -3.80649
5
-755.9359421300
F    0.00000   0.00000   0.07745
F    0.00000   0.00000   1.86852
F    0.00000   0.00000   3.54182
F    0.00000   0.00000   -2.04626
F    0.00000   0.00000   -3.44153
5
-755.9333026300
F    0.00000   0.00000   -0.19409
F    0.00000   0.00000   2.16873
F    0.00000   0.00000   3.58196
F    0.00000   0.00000   -1.86685
F    0.00000   0.00000   -3.68975
5
-755.9319286400
F    0.00000   0.00000   -0.18511
F    0.00000   0.00000   2.20645
F    0.00000   0.00000   3.59713
F    0.00000   0.00000   -1.90139
F    0.00000   0.00000   -3.71708
5
-755.9357261500
F    0.00000   0.00000   0.13825
F    0.00000   0.00000   1.80304
F    0.00000   0.00000   3.54716
F    0.00000   0.00000   -2.03836
F    0.00000   0.00000   -3.45010
5
-755.9353676200
F    0.00000   0.00000   0.03793
F    0.00000   0.00000   1.85009
F    0.00000   0.00000   3.49965
F    0.00000   0.00000   -1.97383
F    0.00000   0.00000   -3.41384
5
-755.9356738500
F    0.00000   0.00000   0.17404
F    0.00000   0.00000   1.82383
F    0.00000   0.00000   3.59587
F    0.00000   0.00000   -2.08898
F    0.00000   0.00000   -3.50475
5
-755.9321767000
F    0.00000   0.00000   0.40873
F    0.00000   0.00000   2.19473
F    0.00000   0.00000   3.87501
F    0.00000   0.00000   -2.52898
F    0.00000   0.00000   -3.94949
5
-755.9278319900
F    0.00000   0.00000   0.14066
F    0.00000   0.00000   1.96553
F    0.00000   0.00000   3.75938
F    0.00000   0.00000   -2.23062
F    0.00000   0.00000   -3.63495
5
-755.9313309700
F    0.00000   0.00000   -0.14556
F    0.00000   0.00000   2.01224
F    0.00000   0.00000   3.51981
F    0.00000   0.00000   -1.83402
F    0.00000   0.00000   -3.55247
5
-755.9290133400
F    0.00000   0.00000   0.03864
F    0.00000   0.00000   1.81578
F    0.00000   0.00000   3.57208
F    0.00000   0.00000   -1.98419
F    0.00000   0.00000   -3.44230
5
-755.9398044100
F    0.00000   0.00000   -0.21025
F    0.00000   0.00000   2.17903
F    0.00000   0.00000   3.60585
F    0.00000   0.00000   -1.98920
F    0.00000   0.00000   -3.58543
5
-755.9292662500
F    0.00000   0.00000   0.03661
F    0.00000   0.00000   1.81264
F    0.00000   0.00000   3.54976
F    0.00000   0.00000   -1.96237
F    0.00000   0.00000   -3.43663
5
-755.9376064200
F    0.00000   0.00000   -0.24779
F    0.00000   0.00000   2.17484
F    0.00000   0.00000   3.58236
F    0.00000   0.00000   -1.89780
F    0.00000   0.00000   -3.61162
5
-755.9344627100
F    0.00000   0.00000   0.21298
F    0.00000   0.00000   2.06052
F    0.00000   0.00000   3.74193
F    0.00000   0.00000   -2.31168
F    0.00000   0.00000   -3.70375
5
-755.9345831600
F    0.00000   0.00000   0.11411
F    0.00000   0.00000   2.01845
F    0.00000   0.00000   3.66097
F    0.00000   0.00000   -2.16221
F    0.00000   0.00000   -3.63132
5
-755.9379776200
F    0.00000   0.00000   -0.26451
F    0.00000   0.00000   2.22728
F    0.00000   0.00000   3.61737
F    0.00000   0.00000   -1.94715
F    0.00000   0.00000   -3.63298
5
-755.9314258700
F    0.00000   0.00000   -0.15348
F    0.00000   0.00000   2.02325
F    0.00000   0.00000   3.52799
F    0.00000   0.00000   -1.83635
F    0.00000   0.00000   -3.56141
5
-755.9268170000
F    0.00000   0.00000   0.12896
F    0.00000   0.00000   1.86719
F    0.00000   0.00000   3.66259
F    0.00000   0.00000   -2.07912
F    0.00000   0.00000   -3.57961
5
-755.9328077300
F    0.00000   0.00000   -0.18461
F    0.00000   0.00000   2.09583
F    0.00000   0.00000   3.55925
F    0.00000   0.00000   -1.83977
F    0.00000   0.00000   -3.63070
5
-755.9334277900
F    0.00000   0.00000   -0.32030
F    0.00000   0.00000   2.37318
F    0.00000   0.00000   3.76211
F    0.00000   0.00000   -2.01908
F    0.00000   0.00000   -3.79590
5
-755.9399347400
F    0.00000   0.00000   -0.13956
F    0.00000   0.00000   2.07405
F    0.00000   0.00000   3.49013
F    0.00000   0.00000   -1.91199
F    0.00000   0.00000   -3.51263
5
-755.9304111600
F    0.00000   0.00000   0.02586
F    0.00000   0.00000   1.82684
F    0.00000   0.00000   3.53023
F    0.00000   0.00000   -1.95156
F    0.00000   0.00000   -3.43137
5
-755.9348802200
F    0.00000   0.00000   -0.27670
F    0.00000   0.00000   2.21534
F    0.00000   0.00000   3.69459
F    0.00000   0.00000   -1.99045
F    0.00000   0.00000   -3.64278
5
-755.9373147100
F    0.00000   0.00000   -0.26630
F    0.00000   0.00000   2.32469
F    0.00000   0.00000   3.71459
F    0.00000   0.00000   -2.06287
F    0.00000   0.00000   -3.71012
5
-755.9265888200
F    0.00000   0.00000   0.07456
F    0.00000   0.00000   1.93014
F    0.00000   0.00000   3.70760
F    0.00000   0.00000   -2.13387
F    0.00000   0.00000   -3.57843
5
-755.9293926100
F    0.00000   0.00000   0.00000
F    0.00000   0.00000   2.50000
F    0.00000   0.00000   4.00000
F    0.00000   0.00000   -1.80000
F    0.00000   0.00000   -3.50000
5
-755.9342802500
F    0.00000   0.00000   -0.26404
F    0.00000   0.00000   2.29462
F    0.00000   0.00000   3.67350
F    0.00000   0.00000   -1.96745
F    0.00000   0.00000   -3.73664
5
-755.9374395400
F    0.00000   0.00000   -0.18189
F    0.00000   0.00000   2.06714
F    0.00000   0.00000   3.48458
F    0.00000   0.00000   -1.83566
F    0.00000   0.00000   -3.53417
5
-755.9339742700
F    0.00000   0.00000   0.00000
F    0.00000   0.00000   2.10000
F    0.00000   0.00000   3.50000
F    0.00000   0.00000   -1.80000
F    0.00000   0.00000   -3.50000
5
-755.9351267700
F    0.00000   0.00000   0.13500
F    0.00000   0.00000   1.91791
F    0.00000   0.00000   3.52560
F    0.00000   0.00000   -2.03258
F    0.00000   0.00000   -3.54592
5
-755.9355324700
F    0.00000   0.00000   -0.19730
F    0.00000   0.00000   2.07220
F    0.00000   0.00000   3.55714
F    0.00000   0.00000   -1.89458
F    0.00000   0.00000   -3.53746
5
-755.9320089100
F    0.00000   0.00000   -0.14613
F    0.00000   0.00000   2.14571
F    0.00000   0.00000   3.53757
F    0.00000   0.00000   -1.86312
F    0.00000   0.00000   -3.67403
5
-755.9338886200
F    0.00000   0.00000   0.03989
F    0.00000   0.00000   1.84721
F    0.00000   0.00000   3.47127
F    0.00000   0.00000   -1.92555
F    0.00000   0.00000   -3.43281
5
-755.9269763600
F    0.00000   0.00000   -0.12893
F    0.00000   0.00000   2.07480
F    0.00000   0.00000   3.59955
F    0.00000   0.00000   -1.90202
F    0.00000   0.00000   -3.64340
5
-755.9317777200
F    0.00000   0.00000   0.31673
F    0.00000   0.00000   2.08822
F    0.00000   0.00000   3.76274
F    0.00000   0.00000   -2.34304
F    0.00000   0.00000   -3.82466
5
-755.9346458900
F    0.00000   0.00000   -0.04546
F    0.00000   0.00000   2.04984
F    0.00000   0.00000   3.53705
F    0.00000   0.00000   -1.95489
F    0.00000   0.00000   -3.58655
5
-755.9358906600
F    0.00000   0.00000   0.06223
F    0.00000   0.00000   1.82654
F    0.00000   0.00000   3.45538
F    0.00000   0.00000   -1.94036
F    0.00000   0.00000   -3.40380
5
-755.9279156300
F    0.00000   0.00000   0.08268
F    0.00000   0.00000   1.86499
F    0.00000   0.00000   3.67954
F    0.00000   0.00000   -2.10495
F    0.00000   0.00000   -3.52226
5
-755.9291368900
F    0.00000   0.00000   -0.31985
F    0.00000   0.00000   2.33655
F    0.00000   0.00000   3.81857
F    0.00000   0.00000   -2.03782
F    0.00000   0.00000   -3.79746
5
-755.9342841700
F    0.00000   0.00000   -0.26345
F    0.00000   0.00000   2.28038
F    0.00000   0.00000   3.66783
F    0.00000   0.00000   -1.94875
F    0.00000   0.00000   -3.73602
5
-755.9311518500
F    0.00000   0.00000   -0.20738
F    0.00000   0.00000   2.11150
F    0.00000   0.00000   3.62338
F    0.00000   0.00000   -1.90911
F    0.00000   0.00000   -3.61838
5
-755.9284138100
F    0.00000   0.00000   -0.23528
F    0.00000   0.00000   2.26445
F    0.00000   0.00000   3.71312
F    0.00000   0.00000   -1.95092
F    0.00000   0.00000   -3.79138
5
-755.9277694600
F    0.00000   0.00000   0.04121
F    0.00000   0.00000   1.89985
F    0.00000   0.00000   3.65051
F    0.00000   0.00000   -2.06752
F    0.00000   0.00000   -3.52405
5
-755.9358576500
F    0.00000   0.00000   -0.24707
F    0.00000   0.00000   2.26109
F    0.00000   0.00000   3.73018
F    0.00000   0.00000   -2.06150
F    0.00000   0.00000   -3.68270
5
-755.9274590700
F    0.00000   0.00000   -0.17097
F    0.00000   0.00000   2.27284
F    0.00000   0.00000   3.67699
F    0.00000   0.00000   -1.98922
F    0.00000   0.00000   -3.78964
5
-755.9312911200
F    0.00000   0.00000   0.33522
F    0.00000   0.00000   2.15918
F    0.00000   0.00000   3.83890
F    0.00000   0.00000   -2.44229
F    0.00000   0.00000   -3.89101
5
-755.9361520100
F    0.00000   0.00000   -0.18946
F    0.00000   0.00000   2.05626
F    0.00000   0.00000   3.50723
F    0.00000   0.00000   -1.83635
F    0.00000   0.00000   -3.53769
5
-755.9272789600
F    0.00000   0.00000   0.26634
F    0.00000   0.00000   2.05121
F    0.00000   0.00000   3.86038
F    0.00000   0.00000   -2.38446
F    0.00000   0.00000   -3.79346
5
-755.9279945700
F    0.00000   0.00000   -0.18834
F    0.00000   0.00000   2.13566
F    0.00000   0.00000   3.64545
F    0.00000   0.00000   -1.91222
F    0.00000   0.00000   -3.68055
5
-755.9358328500
F    0.00000   0.00000   0.00000
F    0.00000   0.00000   2.00000
F    0.00000   0.00000   3.50000
F    0.00000   0.00000   -1.80000
F    0.00000   0.00000   -3.40000
5
-755.9268867700
F    0.00000   0.00000   0.40161
F    0.00000   0.00000   2.19443
F    0.00000   0.00000   3.94225
F    0.00000   0.00000   -2.55409
F    0.00000   0.00000   -3.98421
5
-755.9254088700
F    0.00000   0.00000   -0.23117
F    0.00000   0.00000   2.30642
F    0.00000   0.00000   3.77841
F    0.00000   0.00000   -2.03288
F    0.00000   0.00000   -3.82079
5
-755.9376335700
F    0.00000   0.00000   0.08200
F    0.00000   0.00000   1.94653
F    0.00000   0.00000   3.52776
F    0.00000   0.00000   -2.02917
F    0.00000   0.00000   -3.52712
5
-755.9251620600
F    0.00000   0.00000   -0.22375
F    0.00000   0.00000   2.32229
F    0.00000   0.00000   3.77365
F    0.00000   0.00000   -2.03436
F    0.00000   0.00000   -3.83782
5
-755.9264796200
F    0.00000   0.00000   0.07799
F    0.00000   0.00000   1.89326
F    0.00000   0.00000   3.63311
F    0.00000   0.00000   -2.04360
F    0.00000   0.00000   -3.56076
5
-755.9318891400
F    0.00000   0.00000   -0.13249
F    0.00000   0.00000   1.98506
F    0.00000   0.00000   3.49450
F    0.00000   0.00000   -1.82647
F    0.00000   0.00000   -3.52060
5
-755.9391332900
F    0.00000   0.00000   0.19102
F    0.00000   0.00000   1.94858
F    0.00000   0.00000   3.54104
F    0.00000   0.00000   -2.11538
F    0.00000   0.00000   -3.56525
5
-755.9380744000
F    0.00000   0.00000   0.15864
F    0.00000   0.00000   1.84497
F    0.00000   0.00000   3.49072
F    0.00000   0.00000   -2.03438
F    0.00000   0.00000   -3.45994
5
-755.9318967400
F    0.00000   0.00000   0.14523
F    0.00000   0.00000   1.81409
F    0.00000   0.00000   3.62614
F    0.00000   0.00000   -2.06662
F    0.00000   0.00000   -3.51884
5
-755.9335081000
F    0.00000   0.00000   0.05258
F    0.00000   0.00000   1.87842
F    0.00000   0.00000   3.57700
F    0.00000   0.00000   -2.05204
F    0.00000   0.00000   -3.45596
5
-755.9322102200
F    0.00000   0.00000   -0.07647
F    0.00000   0.00000   1.94069
F    0.00000   0.00000   3.47151
F    0.00000   0.00000   -1.84936
F    0.00000   0.00000   -3.48637
5
-755.9375719700
F    0.00000   0.00000   0.09883
F    0.00000   0.00000   1.88502
F    0.00000   0.00000   3.47124
F    0.00000   0.00000   -1.98437
F    0.00000   0.00000   -3.47072
5
-755.9331800400
F    0.00000   0.00000   0.02035
F    0.00000   0.00000   1.87511
F    0.00000   0.00000   3.50640
F    0.00000   0.00000   -1.94552
F    0.00000   0.00000   -3.45634
5
-755.9335664200
F    0.00000   0.00000   -0.05943
F    0.00000   0.00000   1.98725
F    0.00000   0.00000   3.51970
F    0.00000   0.00000   -1.91762
F    0.00000   0.00000   -3.52991
5
-755.9268502600
F    0.00000   0.00000   -0.26152
F    0.00000   0.00000   2.31779
F    0.00000   0.00000   3.77414
F    0.00000   0.00000   -2.00156
F    0.00000   0.00000   -3.82885
5
-755.9330348400
F    0.00000   0.00000   0.03083
F    0.00000   0.00000   1.84306
F    0.00000   0.00000   3.48052
F    0.00000   0.00000   -1.92432
F    0.00000   0.00000   -3.43009
5
-755.9326771400
F    0.00000   0.00000   -0.02653
F    0.00000   0.00000   1.97397
F    0.00000   0.00000   3.49319
F    0.00000   0.00000   -1.90325
F    0.00000   0.00000   -3.53738
5
-755.9332565700
F    0.00000   0.00000   -0.04364
F    0.00000   0.00000   2.03983
F    0.00000   0.00000   3.53959
F    0.00000   0.00000   -1.94714
F    0.00000   0.00000   -3.58864
5
-755.9391203500
F    0.00000   0.00000   -0.25448
F    0.00000   0.00000   2.23954
F    0.00000   0.00000   3.63915
F    0.00000   0.00000   -1.99946
F    0.00000   0.00000   -3.62474
5
-755.9272085500
F    0.00000   0.00000   -0.07085
F    0.00000   0.00000   1.98577
F    0.00000   0.00000   3.50669
F    0.00000   0.00000   -1.84173
F    0.00000   0.00000   -3.57988
5
-755.9311573500
F    0.00000   0.00000   -0.17874
F    0.00000   0.00000   2.15602
F    0.00000   0.00000   3.58999
F    0.00000   0.00000   -1.86255
F    0.00000   0.00000   -3.70471
5
-755.9327331200
F    0.00000   0.00000   -0.02674
F    0.00000   0.00000   2.04044
F    0.00000   0.00000   3.50600
F    0.00000   0.00000   -1.92553
F    0.00000   0.00000   -3.59417
5
-755.9353156300
F    0.00000   0.00000   0.12906
F    0.00000   0.00000   1.78905
F    0.00000   0.00000   3.51893
F    0.00000   0.00000   -2.00270
F    0.00000   0.00000   -3.43434
5
-755.9331518600
F    0.00000   0.00000   0.16167
F    0.00000   0.00000   1.83590
F    0.00000   0.00000   3.53141
F    0.00000   0.00000   -2.01633
F    0.00000   0.00000   -3.51265
5
-755.9346214500
F    0.00000   0.00000   0.04895
F    0.00000   0.00000   1.85135
F    0.00000   0.00000   3.46201
F    0.00000   0.00000   -1.92679
F    0.00000   0.00000   -3.43552
5
-755.9386984700
F    0.00000   0.00000   0.00000
F    0.00000   0.00000   2.20000
F    0.00000   0.00000   3.65000
F    0.00000   0.00000   -1.90000
F    0.00000   0.00000   -3.50000
5
-755.9394633600
F    0.00000   0.00000   -0.15185
F    0.00000   0.00000   2.06065
F    0.00000   0.00000   3.47958
F    0.00000   0.00000   -1.88986
F    0.00000   0.00000   -3.49852
5
-755.9337809500
F    0.00000   0.00000   -0.06581
F    0.00000   0.00000   1.95039
F    0.00000   0.00000   3.39054
F    0.00000   0.00000   -1.78808
F    0.00000   0.00000   -3.48704
5
-755.9305275300
F    0.00000   0.00000   -0.14924
F    0.00000   0.00000   2.22090
F    0.00000   0.00000   3.60236
F    0.00000   0.00000   -1.95170
F    0.00000   0.00000   -3.72233
5
-755.9286149500
F    0.00000   0.00000   0.16881
F    0.00000   0.00000   1.91801
F    0.00000   0.00000   3.63427
F    0.00000   0.00000   -2.09648
F    0.00000   0.00000   -3.62462
5
-755.9285090200
F    0.00000   0.00000   0.14871
F    0.00000   0.00000   1.89811
F    0.00000   0.00000   3.61267
F    0.00000   0.00000   -2.06382
F    0.00000   0.00000   -3.59566
5
-755.9362853000
F    0.00000   0.00000   0.00000
F    0.00000   0.00000   2.10000
F    0.00000   0.00000   3.60000
F    0.00000   0.00000   -1.90000
F    0.00000   0.00000   -3.50000
5
-755.9280391700
F    0.00000   0.00000   0.19025
F    0.00000   0.00000   1.97951
F    0.00000   0.00000   3.79299
F    0.00000   0.00000   -2.28279
F    0.00000   0.00000   -3.67996
5
-755.9390222800
F    0.00000   0.00000   0.09045
F    0.00000   0.00000   1.94456
F    0.00000   0.00000   3.51799
F    0.00000   0.00000   -2.03683
F    0.00000   0.00000   -3.51618
5
-755.9302636600
F    0.00000   0.00000   0.04106
F    0.00000   0.00000   1.84545
F    0.00000   0.00000   3.51083
F    0.00000   0.00000   -1.93416
F    0.00000   0.00000   -3.46317
5
-755.9296102500
F    0.00000   0.00000   0.34937
F    0.00000   0.00000   2.09881
F    0.00000   0.00000   3.88319
F    0.00000   0.00000   -2.46851
F    0.00000   0.00000   -3.86285
5
-755.9305813500
F    0.00000   0.00000   0.07910
F    0.00000   0.00000   1.93982
F    0.00000   0.00000   3.60074
F    0.00000   0.00000   -2.04652
F    0.00000   0.00000   -3.57314
5
-755.9330220300
F    0.00000   0.00000   0.18112
F    0.00000   0.00000   2.07508
F    0.00000   0.00000   3.75071
F    0.00000   0.00000   -2.28794
F    0.00000   0.00000   -3.71897
5
-755.9260649600
F    0.00000   0.00000   0.00000
F    0.00000   0.00000   2.20000
F    0.00000   0.00000   3.70000
F    0.00000   0.00000   -1.75000
F    0.00000   0.00000   -3.55000
5
-755.9290412900
F    0.00000   0.00000   -0.23472
F    0.00000   0.00000   2.19697
F    0.00000   0.00000   3.69165
F    0.00000   0.00000   -1.93622
F    0.00000   0.00000   -3.71769
5
-755.9292454400
F    0.00000   0.00000   -0.08832
F    0.00000   0.00000   2.11165
F    0.00000   0.00000   3.51220
F    0.00000   0.00000   -1.86743
F    0.00000   0.00000   -3.66810
5
-755.9306219200
F    0.00000   0.00000   0.18025
F    0.00000   0.00000   1.86220
F    0.00000   0.00000   3.70044
F    0.00000   0.00000   -2.14652
F    0.00000   0.00000   -3.59637
5
-755.9349437500
F    0.00000   0.00000   -0.32953
F    0.00000   0.00000   2.33311
F    0.00000   0.00000   3.74264
F    0.00000   0.00000   -1.98726
F    0.00000   0.00000   -3.75896
5
-755.9343363600
F    0.00000   0.00000   0.00000
F    0.00000   0.00000   2.37657
F    0.00000   0.00000   3.86215
F    0.00000   0.00000   -1.67682
F    0.00000   0.00000   -3.35599
5
-755.9307715900
F    0.00000   0.00000   0.09621
F    0.00000   0.00000   1.96843
F    0.00000   0.00000   3.63410
F    0.00000   0.00000   -2.09222
F    0.00000   0.00000   -3.60652
5
-755.9304086000
F    0.00000   0.00000   0.00000
F    0.00000   0.00000   2.10000
F    0.00000   0.00000   3.55000
F    0.00000   0.00000   -1.70000
F    0.00000   0.00000   -3.50000
5
-755.9300638000
F    0.00000   0.00000   -0.02838
F    0.00000   0.00000   2.04097
F    0.00000   0.00000   3.51649
F    0.00000   0.00000   -1.91465
F    0.00000   0.00000   -3.61444
5
-755.9365053700
F    0.00000   0.00000   -0.18214
F    0.00000   0.00000   2.12711
F    0.00000   0.00000   3.51036
F    0.00000   0.00000   -1.85834
F    0.00000   0.00000   -3.59700
5
-755.9284387700
F    0.00000   0.00000   -0.11672
F    0.00000   0.00000   2.09588
F    0.00000   0.00000   3.61981
F    0.00000   0.00000   -1.95122
F    0.00000   0.00000   -3.64775
5
-755.9327324600
F    0.00000   0.00000   0.00000
F    0.00000   0.00000   2.20000
F    0.00000   0.00000   3.60000
F    0.00000   0.00000   -1.70000
F    0.00000   0.00000   -3.50000
5
-755.9331841500
F    0.00000   0.00000   -0.04640
F    0.00000   0.00000   1.92017
F    0.00000   0.00000   3.43955
F    0.00000   0.00000   -1.84434
F    0.00000   0.00000   -3.46899
5
-755.9296207800
F    0.00000   0.00000   0.13810
F    0.00000   0.00000   1.98672
F    0.00000   0.00000   3.74242
F    0.00000   0.00000   -2.23613
F    0.00000   0.00000   -3.63111
5
-755.9326374500
F    0.00000   0.00000   0.03029
F    0.00000   0.00000   1.83030
F    0.00000   0.00000   3.48015
F    0.00000   0.00000   -1.92158
F    0.00000   0.00000   -3.41915
5
-755.9297700700
F    0.00000   0.00000   -0.03524
F    0.00000   0.00000   2.06787
F    0.00000   0.00000   3.50538
F    0.00000   0.00000   -1.90507
F    0.00000   0.00000   -3.63295
5
-755.9332117200
F    0.00000   0.00000   0.02437
F    0.00000   0.00000   1.84358
F    0.00000   0.00000   3.48356
F    0.00000   0.00000   -1.92743
F    0.00000   0.00000   -3.42408
5
-755.9260243200
F    0.00000   0.00000   0.00000
F    0.00000   0.00000   2.30000
F    0.00000   0.00000   3.80000
F    0.00000   0.00000   -1.75000
F    0.00000   0.00000   -3.55000
5
-755.9325636200
F    0.00000   0.00000   0.02629
F    0.00000   0.00000   1.84099
F    0.00000   0.00000   3.48515
F    0.00000   0.00000   -1.92370
F    0.00000   0.00000   -3.42873
5
-755.9326102700
F    0.00000   0.00000   0.02477
F    0.00000   0.00000   1.84591
F    0.00000   0.00000   3.48722
F    0.00000   0.00000   -1.92526
F    0.00000   0.00000   -3.43264
5
-755.9325164500
F    0.00000   0.00000   0.02782
F    0.00000   0.00000   1.83607
F    0.00000   0.00000   3.48309
F    0.00000   0.00000   -1.92215
F    0.00000   0.00000   -3.42483
5
-755.9285838900
F    0.00000   0.00000   0.04739
F    0.00000   0.00000   1.85099
F    0.00000   0.00000   3.54410
F    0.00000   0.00000   -1.95610
F    0.00000   0.00000   -3.48638
5
-755.9286599000
F    0.00000   0.00000   0.29578
F    0.00000   0.00000   2.04794
F    0.00000   0.00000   3.86099
F    0.00000   0.00000   -2.40220
F    0.00000   0.00000   -3.80251
5
-755.9268177200
F    0.00000   0.00000   0.00000
F    0.00000   0.00000   2.78026
F    0.00000   0.00000   4.24297
F    0.00000   0.00000   -1.80460
F    0.00000   0.00000   -3.54697
5
-755.9376943100
F    0.00000   0.00000   0.20670
F    0.00000   0.00000   1.87653
F    0.00000   0.00000   3.52637
F    0.00000   0.00000   -2.08457
F    0.00000   0.00000   -3.52503
5
-755.9298824400
F    0.00000   0.00000   0.01909
F    0.00000   0.00000   1.83622
F    0.00000   0.00000   3.54344
F    0.00000   0.00000   -1.95994
F    0.00000   0.00000   -3.43881
5
-755.9324117700
F    0.00000   0.00000   0.00000
F    0.00000   0.00000   2.10000
F    0.00000   0.00000   3.50000
F    0.00000   0.00000   -1.75000
F    0.00000   0.00000   -3.50000
5
-755.9269319800
F    0.00000   0.00000   -0.20127
F    0.00000   0.00000   2.28246
F    0.00000   0.00000   3.69835
F    0.00000   0.00000   -1.96911
F    0.00000   0.00000   -3.81043
5
-755.9259176400
F    0.00000   0.00000   0.22348
F    0.00000   0.00000   2.06363
F    0.00000   0.00000   3.82608
F    0.00000   0.00000   -2.32459
F    0.00000   0.00000   -3.78859
5
-755.9327687600
F    0.00000   0.00000   0.03532
F    0.00000   0.00000   1.81739
F    0.00000   0.00000   3.47467
F    0.00000   0.00000   -1.92014
F    0.00000   0.00000   -3.40724
5
-755.9342612700
F    0.00000   0.00000   0.02964
F    0.00000   0.00000   1.88915
F    0.00000   0.00000   3.49106
F    0.00000   0.00000   -1.94162
F    0.00000   0.00000   -3.46823
5
-755.9385751100
F    0.00000   0.00000   0.00000
F    0.00000   0.00000   2.40000
F    0.00000   0.00000   3.85000
F    0.00000   0.00000   -1.75000
F    0.00000   0.00000   -3.35000
5
-755.9345374800
F    0.00000   0.00000   -0.23932
F    0.00000   0.00000   2.18793
F    0.00000   0.00000   3.61932
F    0.00000   0.00000   -1.88331
F    0.00000   0.00000   -3.68462
5
-755.9294912300
F    0.00000   0.00000   0.05481
F    0.00000   0.00000   1.82830
F    0.00000   0.00000   3.51213
F    0.00000   0.00000   -1.93343
F    0.00000   0.00000   -3.46181
5
-755.9327043300
F    0.00000   0.00000   0.02172
F    0.00000   0.00000   1.85576
F    0.00000   0.00000   3.49134
F    0.00000   0.00000   -1.92837
F    0.00000   0.00000   -3.44045
5
-755.9328352600
F    0.00000   0.00000   0.14680
F    0.00000   0.00000   1.81480
F    0.00000   0.00000   3.63367
F    0.00000   0.00000   -2.08400
F    0.00000   0.00000   -3.51127
5
-755.9337017400
F    0.00000   0.00000   0.06713
F    0.00000   0.00000   1.85136
F    0.00000   0.00000   3.46600
F    0.00000   0.00000   -1.93069
F    0.00000   0.00000   -3.45379
5
-755.9378313600
F    0.00000   0.00000   0.22437
F    0.00000   0.00000   1.89663
F    0.00000   0.00000   3.54367
F    0.00000   0.00000   -2.11297
F    0.00000   0.00000   -3.55170
5
-755.9383716900
F    0.00000   0.00000   0.00000
F    0.00000   0.00000   2.10000
F    0.00000   0.00000   3.55000
F    0.00000   0.00000   -1.75000
F    0.00000   0.00000   -3.35000
5
-755.9376493000
F    0.00000   0.00000   -0.27128
F    0.00000   0.00000   2.22762
F    0.00000   0.00000   3.67863
F    0.00000   0.00000   -2.01037
F    0.00000   0.00000   -3.62461
5
-755.9304580800
F    0.00000   0.00000   0.00000
F    0.00000   0.00000   2.40000
F    0.00000   0.00000   3.85000
F    0.00000   0.00000   -1.90000
F    0.00000   0.00000   -3.60000
5
-755.9360897200
F    0.00000   0.00000   -0.09917
F    0.00000   0.00000   1.95971
F    0.00000   0.00000   3.40168
F    0.00000   0.00000   -1.80213
F    0.00000   0.00000   -3.46010
5
-755.9324200200
F    0.00000   0.00000   0.03087
F    0.00000   0.00000   1.82622
F    0.00000   0.00000   3.47897
F    0.00000   0.00000   -1.91904
F    0.00000   0.00000   -3.41702
5
-755.9397685000
F    0.00000   0.00000   -0.19760
F    0.00000   0.00000   2.15111
F    0.00000   0.00000   3.58995
F    0.00000   0.00000   -1.97823
F    0.00000   0.00000   -3.56524
5
-755.9283036400
F    0.00000   0.00000   0.13028
F    0.00000   0.00000   1.88022
F    0.00000   0.00000   3.59293
F    0.00000   0.00000   -2.03388
F    0.00000   0.00000   -3.56955
5
-755.9259671300
F    0.00000   0.00000   -0.24738
F    0.00000   0.00000   2.36117
F    0.00000   0.00000   3.78281
F    0.00000   0.00000   -2.03712
F    0.00000   0.00000   -3.85948
5
-755.9339593800
F    0.00000   0.00000   -0.17833
F    0.00000   0.00000   2.10323
F    0.00000   0.00000   3.53732
F    0.00000   0.00000   -1.82770
F    0.00000   0.00000   -3.63451
5
-755.9301766600
F    0.00000   0.00000   -0.10233
F    0.00000   0.00000   2.15405
F    0.00000   0.00000   3.63800
F    0.00000   0.00000   -2.00021
F    0.00000   0.00000   -3.68950
5
-755.9336639800
F    0.00000   0.00000   0.17957
F    0.00000   0.00000   1.97636
F    0.00000   0.00000   3.60381
F    0.00000   0.00000   -2.12326
F    0.00000   0.00000   -3.63649
5
-755.9319201100
F    0.00000   0.00000   0.17902
F    0.00000   0.00000   1.85553
F    0.00000   0.00000   3.69545
F    0.00000   0.00000   -2.15196
F    0.00000   0.00000   -3.57805
5
-755.9366590700
F    0.00000   0.00000   -0.25994
F    0.00000   0.00000   2.34046
F    0.00000   0.00000   3.73268
F    0.00000   0.00000   -2.08240
F    0.00000   0.00000   -3.73080
5
-755.9325059400
F    0.00000   0.00000   -0.42780
F    0.00000   0.00000   2.51404
F    0.00000   0.00000   3.95347
F    0.00000   0.00000   -2.18555
F    0.00000   0.00000   -3.85415
5
-755.9318686200
F    0.00000   0.00000   0.02822
F    0.00000   0.00000   1.83841
F    0.00000   0.00000   3.48675
F    0.00000   0.00000   -1.91998
F    0.00000   0.00000   -3.43339
5
-755.9262644200
F    0.00000   0.00000   0.22700
F    0.00000   0.00000   2.03493
F    0.00000   0.00000   3.84614
F    0.00000   0.00000   -2.34735
F    0.00000   0.00000   -3.76072
5
-755.9333139900
F    0.00000   0.00000   0.17052
F    0.00000   0.00000   1.83072
F    0.00000   0.00000   3.65192
F    0.00000   0.00000   -2.11329
F    0.00000   0.00000   -3.53986
5
-755.9396284300
F    0.00000   0.00000   -0.18583
F    0.00000   0.00000   2.12864
F    0.00000   0.00000   3.52771
F    0.00000   0.00000   -1.92636
F    0.00000   0.00000   -3.54416
5
-755.9347772100
F    0.00000   0.00000   -0.22970
F    0.00000   0.00000   2.30245
F    0.00000   0.00000   3.67451
F    0.00000   0.00000   -2.02497
F    0.00000   0.00000   -3.72230
5
-755.9289411400
F    0.00000   0.00000   0.37059
F    0.00000   0.00000   2.07361
F    0.00000   0.00000   3.86649
F    0.00000   0.00000   -2.42833
F    0.00000   0.00000   -3.88236
5
-755.9373883600
F    0.00000   0.00000   0.18990
F    0.00000   0.00000   1.85272
F    0.00000   0.00000   3.51246
F    0.00000   0.00000   -2.05717
F    0.00000   0.00000   -3.49791
5
-755.9266795100
F    0.00000   0.00000   -0.10618
F    0.00000   0.00000   2.16193
F    0.00000   0.00000   3.57734
F    0.00000   0.00000   -1.90335
F    0.00000   0.00000   -3.72975
5
-755.9397694200
F    0.00000   0.00000   -0.09561
F    0.00000   0.00000   2.02233
F    0.00000   0.00000   3.46095
F    0.00000   0.00000   -1.90167
F    0.00000   0.00000   -3.48600
5
-755.9348150400
F    0.00000   0.00000   -0.23862
F    0.00000   0.00000   2.15008
F    0.00000   0.00000   3.60262
F    0.00000   0.00000   -1.87523
F    0.00000   0.00000   -3.63884
5
-755.9361005000
F    0.00000   0.00000   -0.30447
F    0.00000   0.00000   2.23893
F    0.00000   0.00000   3.67956
F    0.00000   0.00000   -1.95083
F    0.00000   0.00000   -3.66319
5
-755.9302821000
F    0.00000   0.00000   -0.10424
F    0.00000   0.00000   1.96325
F    0.00000   0.00000   3.47164
F    0.00000   0.00000   -1.80344
F    0.00000   0.00000   -3.52722
5
-755.9358311400
F    0.00000   0.00000   -0.18467
F    0.00000   0.00000   2.26456
F    0.00000   0.00000   3.65119
F    0.00000   0.00000   -2.03317
F    0.00000   0.00000   -3.69791
5
-755.9318545600
F    0.00000   0.00000   0.11852
F    0.00000   0.00000   1.80095
F    0.00000   0.00000   3.61780
F    0.00000   0.00000   -2.05419
F    0.00000   0.00000   -3.48308
5
-755.9298923700
F    0.00000   0.00000   0.04594
F    0.00000   0.00000   1.81782
F    0.00000   0.00000   3.50170
F    0.00000   0.00000   -1.92349
F    0.00000   0.00000   -3.44196
5
-755.9319069500
F    0.00000   0.00000   -0.41699
F    0.00000   0.00000   2.50600
F    0.00000   0.00000   3.95270
F    0.00000   0.00000   -2.18572
F    0.00000   0.00000   -3.85600
5
-755.9363162000
F    0.00000   0.00000   0.05043
F    0.00000   0.00000   1.97076
F    0.00000   0.00000   3.58545
F    0.00000   0.00000   -2.06509
F    0.00000   0.00000   -3.54156
5
-755.9327980100
F    0.00000   0.00000   0.01866
F    0.00000   0.00000   1.86561
F    0.00000   0.00000   3.49546
F    0.00000   0.00000   -1.93148
F    0.00000   0.00000   -3.44825
5
-755.9341921300
F    0.00000   0.00000   -0.18767
F    0.00000   0.00000   2.05655
F    0.00000   0.00000   3.55775
F    0.00000   0.00000   -1.88882
F    0.00000   0.00000   -3.53781
5
-755.9349158000
F    0.00000   0.00000   0.20387
F    0.00000   0.00000   2.01927
F    0.00000   0.00000   3.63820
F    0.00000   0.00000   -2.18338
F    0.00000   0.00000   -3.67796
5
-755.9363207400
F    0.00000   0.00000   0.00000
F    0.00000   0.00000   2.55410
F    0.00000   0.00000   4.00761
F    0.00000   0.00000   -1.68927
F    0.00000   0.00000   -3.34151
5
-755.9376292500
F    0.00000   0.00000   -0.04833
F    0.00000   0.00000   2.04277
F    0.00000   0.00000   3.47211
F    0.00000   0.00000   -1.92295
F    0.00000   0.00000   -3.54360
5
-755.9266027200
F    0.00000   0.00000   0.21006
F    0.00000   0.00000   1.96341
F    0.00000   0.00000   3.81373
F    0.00000   0.00000   -2.27813
F    0.00000   0.00000   -3.70907
5
-755.9297278000
F    0.00000   0.00000   -0.12573
F    0.00000   0.00000   2.15856
F    0.00000   0.00000   3.55004
F    0.00000   0.00000   -1.88386
F    0.00000   0.00000   -3.69900
5
-755.9376826500
F    0.00000   0.00000   -0.20153
F    0.00000   0.00000   2.08665
F    0.00000   0.00000   3.54547
F    0.00000   0.00000   -1.90692
F    0.00000   0.00000   -3.52367
5
-755.9264008100
F    0.00000   0.00000   0.00000
F    0.00000   0.00000   2.10000
F    0.00000   0.00000   3.55000
F    0.00000   0.00000   -1.80000
F    0.00000   0.00000   -3.60000
5
-755.9282409800
F    0.00000   0.00000   -0.06306
F    0.00000   0.00000   2.12540
F    0.00000   0.00000   3.54455
F    0.00000   0.00000   -1.92213
F    0.00000   0.00000   -3.68477
5
-755.9356786000
F    0.00000   0.00000   0.07799
F    0.00000   0.00000   1.84177
F    0.00000   0.00000   3.44842
F    0.00000   0.00000   -1.93723
F    0.00000   0.00000   -3.43094
5
-755.9330071700
F    0.00000   0.00000   0.33963
F    0.00000   0.00000   1.99893
F    0.00000   0.00000   3.78823
F    0.00000   0.00000   -2.34516
F    0.00000   0.00000   -3.78163
5
-755.9378726500
F    0.00000   0.00000   0.24405
F    0.00000   0.00000   1.91719
F    0.00000   0.00000   3.56395
F    0.00000   0.00000   -2.14446
F    0.00000   0.00000   -3.58073
5
-755.9269827000
F    0.00000   0.00000   -0.28474
F    0.00000   0.00000   2.31518
F    0.00000   0.00000   3.80419
F    0.00000   0.00000   -2.02942
F    0.00000   0.00000   -3.80522
5
-755.9285771000
F    0.00000   0.00000   0.07534
F    0.00000   0.00000   1.83464
F    0.00000   0.00000   3.53361
F    0.00000   0.00000   -1.95417
F    0.00000   0.00000   -3.48941
5
-755.9320675200
F    0.00000   0.00000   0.02176
F    0.00000   0.00000   1.83892
F    0.00000   0.00000   3.48978
F    0.00000   0.00000   -1.92309
F    0.00000   0.00000   -3.42738
5
-755.9330075500
F    0.00000   0.00000   0.01213
F    0.00000   0.00000   1.89592
F    0.00000   0.00000   3.53327
F    0.00000   0.00000   -1.96868
F    0.00000   0.00000   -3.47265
5
-755.9290621800
F    0.00000   0.00000   0.10343
F    0.00000   0.00000   1.88178
F    0.00000   0.00000   3.56070
F    0.00000   0.00000   -2.00066
F    0.00000   0.00000   -3.54524
5
-755.9323214300
F    0.00000   0.00000   0.03393
F    0.00000   0.00000   1.81637
F    0.00000   0.00000   3.47485
F    0.00000   0.00000   -1.91593
F    0.00000   0.00000   -3.40922
5
-755.9352755400
F    0.00000   0.00000   -0.24201
F    0.00000   0.00000   2.18051
F    0.00000   0.00000   3.60867
F    0.00000   0.00000   -1.87931
F    0.00000   0.00000   -3.66787
5
-755.9371056700
F    0.00000   0.00000   -0.27958
F    0.00000   0.00000   2.24134
F    0.00000   0.00000   3.69835
F    0.00000   0.00000   -2.02179
F    0.00000   0.00000   -3.63832
5
-755.9359124100
F    0.00000   0.00000   0.00000
F    0.00000   0.00000   2.00000
F    0.00000   0.00000   3.50000
F    0.00000   0.00000   -1.90000
F    0.00000   0.00000   -3.50000
5
-755.9292759900
F    0.00000   0.00000   -0.06370
F    0.00000   0.00000   2.13097
F    0.00000   0.00000   3.54739
F    0.00000   0.00000   -1.93512
F    0.00000   0.00000   -3.67954
5
-755.9327830600
F    0.00000   0.00000   -0.27361
F    0.00000   0.00000   2.19866
F    0.00000   0.00000   3.69142
F    0.00000   0.00000   -1.96000
F    0.00000   0.00000   -3.65646
5
-755.9243381000
F    0.00000   0.00000   -0.11840
F    0.00000   0.00000   2.14342
F    0.00000   0.00000   3.62953
F    0.00000   0.00000   -1.92558
F    0.00000   0.00000   -3.72897
5
-755.9345339500
F    0.00000   0.00000   0.03064
F    0.00000   0.00000   1.87541
F    0.00000   0.00000   3.47355
F    0.00000   0.00000   -1.92835
F    0.00000   0.00000   -3.45125
5
-755.9318796600
F    0.00000   0.00000   -0.23616
F    0.00000   0.00000   2.17564
F    0.00000   0.00000   3.64673
F    0.00000   0.00000   -1.89517
F    0.00000   0.00000   -3.69104
5
-755.9265472200
F    0.00000   0.00000   0.05192
F    0.00000   0.00000   1.91364
F    0.00000   0.00000   3.68302
F    0.00000   0.00000   -2.09910
F    0.00000   0.00000   -3.54947
5
-755.9243777100
F    0.00000   0.00000   0.09933
F    0.00000   0.00000   1.92755
F    0.00000   0.00000   3.72765
F    0.00000   0.00000   -2.13963
F    0.00000   0.00000   -3.61490
5
-755.9340045700
F    0.00000   0.00000   0.24138
F    0.00000   0.00000   2.10210
F    0.00000   0.00000   3.74579
F    0.00000   0.00000   -2.31472
F    0.00000   0.00000   -3.77454
5
-755.9384369100
F    0.00000   0.00000   0.00000
F    0.00000   0.00000   2.10000
F    0.00000   0.00000   3.55000
F    0.00000   0.00000   -1.90000
F    0.00000   0.00000   -3.50000
5
-755.9307451700
F    0.00000   0.00000   0.24952
F    0.00000   0.00000   2.05137
F    0.00000   0.00000   3.72438
F    0.00000   0.00000   -2.26223
F    0.00000   0.00000   -3.76304
5
-755.9338012100
F    0.00000   0.00000   -0.30087
F    0.00000   0.00000   2.30508
F    0.00000   0.00000   3.78470
F    0.00000   0.00000   -2.07296
F    0.00000   0.00000   -3.71595
5
-755.9249133400
F    0.00000   0.00000   -0.18871
F    0.00000   0.00000   2.28967
F    0.00000   0.00000   3.72201
F    0.00000   0.00000   -1.99796
F    0.00000   0.00000   -3.82501
5
-755.9358305900
F    0.00000   0.00000   0.05611
F    0.00000   0.00000   1.85924
F    0.00000   0.00000   3.51979
F    0.00000   0.00000   -2.01437
F    0.00000   0.00000   -3.42076
5
-755.9335585800
F    0.00000   0.00000   0.19397
F    0.00000   0.00000   1.84916
F    0.00000   0.00000   3.67289
F    0.00000   0.00000   -2.14513
F    0.00000   0.00000   -3.57088
5
-755.9318637300
F    0.00000   0.00000   -0.15587
F    0.00000   0.00000   2.22866
F    0.00000   0.00000   3.70042
F    0.00000   0.00000   -2.05189
F    0.00000   0.00000   -3.72132
5
-755.9318438600
F    0.00000   0.00000   0.20543
F    0.00000   0.00000   1.88353
F    0.00000   0.00000   3.59705
F    0.00000   0.00000   -2.09007
F    0.00000   0.00000   -3.59593
5
-755.9380699700
F    0.00000   0.00000   0.00000
F    0.00000   0.00000   2.50000
F    0.00000   0.00000   3.95000
F    0.00000   0.00000   -1.80000
F    0.00000   0.00000   -3.40000
5
-755.9328906800
F    0.00000   0.00000   0.01561
F    0.00000   0.00000   1.87546
F    0.00000   0.00000   3.49958
F    0.00000   0.00000   -1.93459
F    0.00000   0.00000   -3.45606
5
-755.9394264100
F    0.00000   0.00000   0.06352
F    0.00000   0.00000   1.92537
F    0.00000   0.00000   3.49865
F    0.00000   0.00000   -2.01097
F    0.00000   0.00000   -3.47657
5
-755.9261511700
F    0.00000   0.00000   -0.12738
F    0.00000   0.00000   2.19177
F    0.00000   0.00000   3.60989
F    0.00000   0.00000   -1.91784
F    0.00000   0.00000   -3.75645
5
-755.9303561400
F    0.00000   0.00000   -0.41284
F    0.00000   0.00000   2.45579
F    0.00000   0.00000   3.91939
F    0.00000   0.00000   -2.11417
F    0.00000   0.00000   -3.84818
5
-755.9343548700
F    0.00000   0.00000   0.02053
F    0.00000   0.00000   1.84874
F    0.00000   0.00000   3.48038
F    0.00000   0.00000   -1.93489
F    0.00000   0.00000   -3.41477
5
-755.9332684600
F    0.00000   0.00000   0.01291
F    0.00000   0.00000   1.88537
F    0.00000   0.00000   3.50655
F    0.00000   0.00000   -1.94320
F    0.00000   0.00000   -3.46162
5
-755.9352252300
F    0.00000   0.00000   0.05801
F    0.00000   0.00000   1.85550
F    0.00000   0.00000   3.45275
F    0.00000   0.00000   -1.92802
F    0.00000   0.00000   -3.43823
5
-755.9375984200
F    0.00000   0.00000   0.08738
F    0.00000   0.00000   1.83563
F    0.00000   0.00000   3.46663
F    0.00000   0.00000   -1.98464
F    0.00000   0.00000   -3.40499
5
-755.9345862900
F    0.00000   0.00000   -0.15959
F    0.00000   0.00000   2.26113
F    0.00000   0.00000   3.67171
F    0.00000   0.00000   -2.05381
F    0.00000   0.00000   -3.71944
5
-755.9298523900
F    0.00000   0.00000   -0.08190
F    0.00000   0.00000   2.07387
F    0.00000   0.00000   3.47789
F    0.00000   0.00000   -1.83227
F    0.00000   0.00000   -3.63759
5
-755.9311720800
F    0.00000   0.00000   -0.03214
F    0.00000   0.00000   1.91424
F    0.00000   0.00000   3.43333
F    0.00000   0.00000   -1.83044
F    0.00000   0.00000   -3.48499
5
-755.9302915900
F    0.00000   0.00000   -0.21846
F    0.00000   0.00000   2.18524
F    0.00000   0.00000   3.65052
F    0.00000   0.00000   -1.89493
F    0.00000   0.00000   -3.72236
5
-755.9378604900
F    0.00000   0.00000   0.21212
F    0.00000   0.00000   2.07359
F    0.00000   0.00000   3.68203
F    0.00000   0.00000   -2.26426
F    0.00000   0.00000   -3.70349
5
-755.9306602800
F    0.00000   0.00000   0.03769
F    0.00000   0.00000   1.86249
F    0.00000   0.00000   3.59780
F    0.00000   0.00000   -2.04207
F    0.00000   0.00000   -3.45590
5
-755.9368534700
F    0.00000   0.00000   -0.07653
F    0.00000   0.00000   1.98120
F    0.00000   0.00000   3.49373
F    0.00000   0.00000   -1.91193
F    0.00000   0.00000   -3.48648
5
-755.9352445700
F    0.00000   0.00000   0.25054
F    0.00000   0.00000   2.09811
F    0.00000   0.00000   3.75893
F    0.00000   0.00000   -2.35592
F    0.00000   0.00000   -3.75167
5
-755.9296857400
F    0.00000   0.00000   0.00000
F    0.00000   0.00000   2.50000
F    0.00000   0.00000   4.00000
F    0.00000   0.00000   -1.70000
F    0.00000   0.00000   -3.45000
5
-755.9308778000
F    0.00000   0.00000   -0.10585
F    0.00000   0.00000   2.04135
F    0.00000   0.00000   3.47713
F    0.00000   0.00000   -1.79638
F    0.00000   0.00000   -3.61626
5
-755.9360836600
F    0.00000   0.00000   -0.02101
F    0.00000   0.00000   1.94686
F    0.00000   0.00000   3.45103
F    0.00000   0.00000   -1.89339
F    0.00000   0.00000   -3.48349
5
-755.9339811300
F    0.00000   0.00000   0.10356
F    0.00000   0.00000   1.96196
F    0.00000   0.00000   3.57353
F    0.00000   0.00000   -2.05753
F    0.00000   0.00000   -3.58152
5
-755.9255537000
F    0.00000   0.00000   -0.04952
F    0.00000   0.00000   2.04999
F    0.00000   0.00000   3.51377
F    0.00000   0.00000   -1.85805
F    0.00000   0.00000   -3.65619
5
-755.9373012400
F    0.00000   0.00000   0.26314
F    0.00000   0.00000   1.99393
F    0.00000   0.00000   3.66928
F    0.00000   0.00000   -2.27662
F    0.00000   0.00000   -3.64973
5
-755.9344637400
F    0.00000   0.00000   -0.15676
F    0.00000   0.00000   2.21979
F    0.00000   0.00000   3.68698
F    0.00000   0.00000   -2.05563
F    0.00000   0.00000   -3.69438
5
-755.9355197100
F    0.00000   0.00000   -0.03271
F    0.00000   0.00000   2.01951
F    0.00000   0.00000   3.44567
F    0.00000   0.00000   -1.89182
F    0.00000   0.00000   -3.54066
5
-755.9338618600
F    0.00000   0.00000   0.00000
F    0.00000   0.00000   2.03167
F    0.00000   0.00000   3.45213
F    0.00000   0.00000   -1.82022
F    0.00000   0.00000   -3.49923
5
-755.9354554300
F    0.00000   0.00000   -0.30421
F    0.00000   0.00000   2.24129
F    0.00000   0.00000   3.68599
F    0.00000   0.00000   -1.94435
F    0.00000   0.00000   -3.67872
5
-755.9336045300
F    0.00000   0.00000   -0.09702
F    0.00000   0.00000   1.94510
F    0.00000   0.00000   3.40985
F    0.00000   0.00000   -1.77889
F    0.00000   0.00000   -3.47904
5
-755.9301735900
F    0.00000   0.00000   0.00000
F    0.00000   0.00000   2.78358
F    0.00000   0.00000   4.16653
F    0.00000   0.00000   -1.77226
F    0.00000   0.00000   -3.53537
5
-755.9312975600
F    0.00000   0.00000   -0.05768
F    0.00000   0.00000   1.98542
F    0.00000   0.00000   3.41065
F    0.00000   0.00000   -1.78913
F    0.00000   0.00000   -3.54926
5
-755.9381239700
F    0.00000   0.00000   -0.14333
F    0.00000   0.00000   2.09723
F    0.00000   0.00000   3.58298
F    0.00000   0.00000   -1.97876
F    0.00000   0.00000   -3.55812
5
-755.9273055100
F    0.00000   0.00000   -0.15034
F    0.00000   0.00000   2.22176
F    0.00000   0.00000   3.70442
F    0.00000   0.00000   -2.02477
F    0.00000   0.00000   -3.75107
5
-755.9360750800
F    0.00000   0.00000   -0.16374
F    0.00000   0.00000   2.01778
F    0.00000   0.00000   3.46479
F    0.00000   0.00000   -1.81149
F    0.00000   0.00000   -3.50735
5
-755.9346696000
F    0.00000   0.00000   0.07556
F    0.00000   0.00000   1.80983
F    0.00000   0.00000   3.51494
F    0.00000   0.00000   -1.99972
F    0.00000   0.00000   -3.40061
5
-755.9340641500
F    0.00000   0.00000   0.08832
F    0.00000   0.00000   1.77874
F    0.00000   0.00000   3.51020
F    0.00000   0.00000   -1.97769
F    0.00000   0.00000   -3.39957
5
-755.9253465900
F    0.00000   0.00000   0.00000
F    0.00000   0.00000   2.55804
F    0.00000   0.00000   3.99976
F    0.00000   0.00000   -1.84978
F    0.00000   0.00000   -3.62951
5
-755.9282032700
F    0.00000   0.00000   0.15546
F    0.00000   0.00000   1.88473
F    0.00000   0.00000   3.61250
F    0.00000   0.00000   -2.06062
F    0.00000   0.00000   -3.59206
5
-755.9322195800
F    0.00000   0.00000   0.03698
F    0.00000   0.00000   1.80652
F    0.00000   0.00000   3.47073
F    0.00000   0.00000   -1.91281
F    0.00000   0.00000   -3.40141
5
-755.9359433500
F    0.00000   0.00000   0.00000
F    0.00000   0.00000   2.10000
F    0.00000   0.00000   3.60000
F    0.00000   0.00000   -1.75000
F    0.00000   0.00000   -3.35000
5
-755.9369022800
F    0.00000   0.00000   -0.12089
F    0.00000   0.00000   1.97283
F    0.00000   0.00000   3.42588
F    0.00000   0.00000   -1.82411
F    0.00000   0.00000   -3.45372
5
-755.9243056600
F    0.00000   0.00000   -0.17028
F    0.00000   0.00000   2.25361
F    0.00000   0.00000   3.69899
F    0.00000   0.00000   -1.97387
F    0.00000   0.00000   -3.80845
5
-755.9307960200
F    0.00000   0.00000   0.00000
F    0.00000   0.00000   2.10000
F    0.00000   0.00000   3.55000
F    0.00000   0.00000   -1.90000
F    0.00000   0.00000   -3.60000
5
-755.9271846700
F    0.00000   0.00000   -0.30932
F    0.00000   0.00000   2.40618
F    0.00000   0.00000   3.83085
F    0.00000   0.00000   -2.04634
F    0.00000   0.00000   -3.88136
5
-755.9329825100
F    0.00000   0.00000   0.01256
F    0.00000   0.00000   1.88531
F    0.00000   0.00000   3.50371
F    0.00000   0.00000   -1.93771
F    0.00000   0.00000   -3.46387
5
-755.9279291800
F    0.00000   0.00000   0.11234
F    0.00000   0.00000   1.86281
F    0.00000   0.00000   3.57348
F    0.00000   0.00000   -2.00407
F    0.00000   0.00000   -3.54455
5
-755.9362128500
F    0.00000   0.00000   0.12519
F    0.00000   0.00000   1.79758
F    0.00000   0.00000   3.47306
F    0.00000   0.00000   -1.97918
F    0.00000   0.00000   -3.41665
5
-755.9321795600
F    0.00000   0.00000   0.23105
F    0.00000   0.00000   2.07185
F    0.00000   0.00000   3.78377
F    0.00000   0.00000   -2.35101
F    0.00000   0.00000   -3.73566
5
-755.9384239400
F    0.00000   0.00000   0.00000
F    0.00000   0.00000   2.30000
F    0.00000   0.00000   3.75000
F    0.00000   0.00000   -1.90000
F    0.00000   0.00000   -3.50000
5
-755.9316757600
F    0.00000   0.00000   0.00000
F    0.00000   0.00000   2.50000
F    0.00000   0.00000   4.00000
F    0.00000   0.00000   -1.70000
F    0.00000   0.00000   -3.40000
5
-755.9359813400
F    0.00000   0.00000   -0.11306
F    0.00000   0.00000   2.08060
F    0.00000   0.00000   3.58842
F    0.00000   0.00000   -1.98047
F    0.00000   0.00000   -3.57549
5
-755.9312423100
F    0.00000   0.00000   -0.26546
F    0.00000   0.00000   2.34122
F    0.00000   0.00000   3.81508
F    0.00000   0.00000   -2.11084
F    0.00000   0.00000   -3.78000
5
-755.9252743200
F    0.00000   0.00000   0.31343
F    0.00000   0.00000   2.12819
F    0.00000   0.00000   3.91418
F    0.00000   0.00000   -2.46371
F    0.00000   0.00000   -3.89208
5
-755.9288444700
F    0.00000   0.00000   -0.16547
F    0.00000   0.00000   2.26959
F    0.00000   0.00000   3.65693
F    0.00000   0.00000   -1.99213
F    0.00000   0.00000   -3.76892
5
-755.9271650000
F    0.00000   0.00000   0.16439
F    0.00000   0.00000   1.95927
F    0.00000   0.00000   3.67863
F    0.00000   0.00000   -2.13768
F    0.00000   0.00000   -3.66461
5
-755.9333896300
F    0.00000   0.00000   -0.09701
F    0.00000   0.00000   1.96671
F    0.00000   0.00000   3.50154
F    0.00000   0.00000   -1.88070
F    0.00000   0.00000   -3.49053
5
-755.9324667800
F    0.00000   0.00000   0.02570
F    0.00000   0.00000   1.82776
F    0.00000   0.00000   3.47280
F    0.00000   0.00000   -1.91243
F    0.00000   0.00000   -3.41382
5
-755.9377839400
F    0.00000   0.00000   0.12895
F    0.00000   0.00000   1.99981
F    0.00000   0.00000   3.58544
F    0.00000   0.00000   -2.11427
F    0.00000   0.00000   -3.59993
5
-755.9360930800
F    0.00000   0.00000   -0.10713
F    0.00000   0.00000   2.13575
F    0.00000   0.00000   3.51766
F    0.00000   0.00000   -1.94011
F    0.00000   0.00000   -3.60617
5
-755.9249166000
F    0.00000   0.00000   -0.14725
F    0.00000   0.00000   2.14463
F    0.00000   0.00000   3.63710
F    0.00000   0.00000   -1.90783
F    0.00000   0.00000   -3.72666
5
-755.9381920200
F    0.00000   0.00000   0.24241
F    0.00000   0.00000   2.06190
F    0.00000   0.00000   3.68787
F    0.00000   0.00000   -2.29887
F    0.00000   0.00000   -3.69331
5
-755.9260671400
F    0.00000   0.00000   0.00000
F    0.00000   0.00000   2.50000
F    0.00000   0.00000   4.00000
F    0.00000   0.00000   -1.80000
F    0.00000   0.00000   -3.55000
5
-755.9271685900
F    0.00000   0.00000   -0.10958
F    0.00000   0.00000   2.21472
F    0.00000   0.00000   3.63746
F    0.00000   0.00000   -1.98858
F    0.00000   0.00000   -3.75401
5
-755.9247973600
F    0.00000   0.00000   -0.10928
F    0.00000   0.00000   2.12639
F    0.00000   0.00000   3.62984
F    0.00000   0.00000   -1.93989
F    0.00000   0.00000   -3.70706
5
-755.9396086400
F    0.00000   0.00000   -0.11533
F    0.00000   0.00000   2.07574
F    0.00000   0.00000   3.47713
F    0.00000   0.00000   -1.91541
F    0.00000   0.00000   -3.52213
5
-755.9374392600
F    0.00000   0.00000   0.02651
F    0.00000   0.00000   1.93614
F    0.00000   0.00000   3.53202
F    0.00000   0.00000   -2.00992
F    0.00000   0.00000   -3.48475
5
-755.9296021100
F    0.00000   0.00000   0.07727
F    0.00000   0.00000   1.79422
F    0.00000   0.00000   3.60675
F    0.00000   0.00000   -2.02164
F    0.00000   0.00000   -3.45660
5
-755.9338984700
F    0.00000   0.00000   0.09471
F    0.00000   0.00000   1.77250
F    0.00000   0.00000   3.50493
F    0.00000   0.00000   -1.96869
F    0.00000   0.00000   -3.40346
5
-755.9356435700
F    0.00000   0.00000   -0.13005
F    0.00000   0.00000   2.05026
F    0.00000   0.00000   3.56567
F    0.00000   0.00000   -1.94682
F    0.00000   0.00000   -3.53906
5
-755.9359179300
F    0.00000   0.00000   0.00000
F    0.00000   0.00000   2.30000
F    0.00000   0.00000   3.80000
F    0.00000   0.00000   -1.80000
F    0.00000   0.00000   -3.40000
5
-755.9280519400
F    0.00000   0.00000   0.00000
F    0.00000   0.00000   2.30000
F    0.00000   0.00000   3.80000
F    0.00000   0.00000   -1.70000
F    0.00000   0.00000   -3.50000
5
-755.9288309900
F    0.00000   0.00000   -0.09181
F    0.00000   0.00000   2.09125
F    0.00000   0.00000   3.50260
F    0.00000   0.00000   -1.83628
F    0.00000   0.00000   -3.66576
5
-755.9383874600
F    0.00000   0.00000   -0.05470
F    0.00000   0.00000   1.96900
F    0.00000   0.00000   3.45131
F    0.00000   0.00000   -1.89701
F    0.00000   0.00000   -3.46859
5
-755.9401630500
F    0.00000   0.00000   0.00000
F    0.00000   0.00000   2.30000
F    0.00000   0.00000   3.70000
F    0.00000   0.00000   -1.80000
F    0.00000   0.00000   -3.40000
5
-755.9337182400
F    0.00000   0.00000   -0.35295
F    0.00000   0.00000   2.39691
F    0.00000   0.00000   3.79186
F    0.00000   0.00000   -2.02779
F    0.00000   0.00000   -3.80803
5
-755.9292555900
F    0.00000   0.00000   -0.18385
F    0.00000   0.00000   2.20928
F    0.00000   0.00000   3.71612
F    0.00000   0.00000   -2.02777
F    0.00000   0.00000   -3.71377
5
-755.9315882600
F    0.00000   0.00000   -0.13911
F    0.00000   0.00000   2.21264
F    0.00000   0.00000   3.58856
F    0.00000   0.00000   -1.96047
F    0.00000   0.00000   -3.70162
5
-755.9367505700
F    0.00000   0.00000   0.17137
F    0.00000   0.00000   1.81798
F    0.00000   0.00000   3.50943
F    0.00000   0.00000   -2.03179
F    0.00000   0.00000   -3.46700
5
-755.9299280900
F    0.00000   0.00000   0.00000
F    0.00000   0.00000   2.00000
F    0.00000   0.00000   3.45000
F    0.00000   0.00000   -1.75000
F    0.00000   0.00000   -3.50000
5
-755.9308977200
F    0.00000   0.00000   -0.02493
F    0.00000   0.00000   1.94235
F    0.00000   0.00000   3.48474
F    0.00000   0.00000   -1.88251
F    0.00000   0.00000   -3.51966
5
-755.9271773800
F    0.00000   0.00000   -0.04399
F    0.00000   0.00000   2.02567
F    0.00000   0.00000   3.46813
F    0.00000   0.00000   -1.82594
F    0.00000   0.00000   -3.62388
5
-755.9389152600
F    0.00000   0.00000   -0.09195
F    0.00000   0.00000   2.07440
F    0.00000   0.00000   3.47565
F    0.00000   0.00000   -1.92133
F    0.00000   0.00000   -3.53678
5
-755.9374291200
F    0.00000   0.00000   0.33865
F    0.00000   0.00000   2.07181
F    0.00000   0.00000   3.71932
F    0.00000   0.00000   -2.36768
F    0.00000   0.00000   -3.76210
5
-755.9384602100
F    0.00000   0.00000   0.22168
F    0.00000   0.00000   2.06080
F    0.00000   0.00000   3.67941
F    0.00000   0.00000   -2.28042
F    0.00000   0.00000   -3.68146
5
-755.9303080300
F    0.00000   0.00000   0.29791
F    0.00000   0.00000   2.01718
F    0.00000   0.00000   3.72670
F    0.00000   0.00000   -2.27007
F    0.00000   0.00000   -3.77172
5
-755.9262702600
F    0.00000   0.00000   0.32884
F    0.00000   0.00000   2.07169
F    0.00000   0.00000   3.86157
F    0.00000   0.00000   -2.39345
F    0.00000   0.00000   -3.86865
5
-755.9325581800
F    0.00000   0.00000   0.03127
F    0.00000   0.00000   1.81345
F    0.00000   0.00000   3.46773
F    0.00000   0.00000   -1.91158
F    0.00000   0.00000   -3.40086
5
-755.9256143300
F    0.00000   0.00000   0.00000
F    0.00000   0.00000   2.40000
F    0.00000   0.00000   3.90000
F    0.00000   0.00000   -1.75000
F    0.00000   0.00000   -3.55000
5
-755.9388203800
F    0.00000   0.00000   -0.18936
F    0.00000   0.00000   2.09146
F    0.00000   0.00000   3.49621
F    0.00000   0.00000   -1.87891
F    0.00000   0.00000   -3.51939
5
-755.9334303600
F    0.00000   0.00000   -0.20459
F    0.00000   0.00000   2.22436
F    0.00000   0.00000   3.71730
F    0.00000   0.00000   -2.05096
F    0.00000   0.00000   -3.68610
5
-755.9282558100
F    0.00000   0.00000   0.00000
F    0.00000   0.00000   2.20000
F    0.00000   0.00000   3.60000
F    0.00000   0.00000   -1.80000
F    0.00000   0.00000   -3.60000
5
-755.9304113700
F    0.00000   0.00000   0.09314
F    0.00000   0.00000   1.89172
F    0.00000   0.00000   3.66144
F    0.00000   0.00000   -2.13121
F    0.00000   0.00000   -3.51509
5
-755.9279522000
F    0.00000   0.00000   0.00000
F    0.00000   0.00000   2.20000
F    0.00000   0.00000   3.70000
F    0.00000   0.00000   -1.70000
F    0.00000   0.00000   -3.50000
5
-755.9306652700
F    0.00000   0.00000   -0.10731
F    0.00000   0.00000   2.20656
F    0.00000   0.00000   3.60916
F    0.00000   0.00000   -1.99221
F    0.00000   0.00000   -3.71620
5
-755.9385567400
F    0.00000   0.00000   0.14350
F    0.00000   0.00000   1.85991
F    0.00000   0.00000   3.49932
F    0.00000   0.00000   -2.05289
F    0.00000   0.00000   -3.44984
5
-755.9291607700
F    0.00000   0.00000   0.01765
F    0.00000   0.00000   1.82190
F    0.00000   0.00000   3.53997
F    0.00000   0.00000   -1.95074
F    0.00000   0.00000   -3.42878
5
-755.9354708600
F    0.00000   0.00000   -0.16918
F    0.00000   0.00000   2.26902
F    0.00000   0.00000   3.68065
F    0.00000   0.00000   -2.06434
F    0.00000   0.00000   -3.71615
5
-755.9273681900
F    0.00000   0.00000   -0.23476
F    0.00000   0.00000   2.21225
F    0.00000   0.00000   3.71552
F    0.00000   0.00000   -1.95534
F    0.00000   0.00000   -3.73767
5
-755.9367952400
F    0.00000   0.00000   0.09150
F    0.00000   0.00000   1.86637
F    0.00000   0.00000   3.45233
F    0.00000   0.00000   -1.95817
F    0.00000   0.00000   -3.45204
5
-755.9286184100
F    0.00000   0.00000   -0.12621
F    0.00000   0.00000   2.23159
F    0.00000   0.00000   3.68003
F    0.00000   0.00000   -2.03125
F    0.00000   0.00000   -3.75416
5
-755.9303458900
F    0.00000   0.00000   0.03206
F    0.00000   0.00000   1.83324
F    0.00000   0.00000   3.48993
F    0.00000   0.00000   -1.91252
F    0.00000   0.00000   -3.44270
5
-755.9321500900
F    0.00000   0.00000   -0.15840
F    0.00000   0.00000   2.00808
F    0.00000   0.00000   3.51618
F    0.00000   0.00000   -1.83528
F    0.00000   0.00000   -3.53058
5
-755.9303508700
F    0.00000   0.00000   0.01035
F    0.00000   0.00000   1.89409
F    0.00000   0.00000   3.58011
F    0.00000   0.00000   -2.00024
F    0.00000   0.00000   -3.48431
5
-755.9315614300
F    0.00000   0.00000   0.36793
F    0.00000   0.00000   2.06355
F    0.00000   0.00000   3.77563
F    0.00000   0.00000   -2.36483
F    0.00000   0.00000   -3.84226
5
-755.9244631900
F    0.00000   0.00000   0.00000
F    0.00000   0.00000   2.33054
F    0.00000   0.00000   3.80048
F    0.00000   0.00000   -1.85619
F    0.00000   0.00000   -3.63985
5
-755.9399529100
F    0.00000   0.00000   -0.17822
F    0.00000   0.00000   2.10146
F    0.00000   0.00000   3.52637
F    0.00000   0.00000   -1.92959
F    0.00000   0.00000   -3.52001
5
-755.9374506300
F    0.00000   0.00000   -0.31389
F    0.00000   0.00000   2.25925
F    0.00000   0.00000   3.68303
F    0.00000   0.00000   -1.98236
F    0.00000   0.00000   -3.64603
5
-755.9330731700
F    0.00000   0.00000   0.00951
F    0.00000   0.00000   1.89515
F    0.00000   0.00000   3.50783
F    0.00000   0.00000   -1.94082
F    0.00000   0.00000   -3.47167
5
-755.9303695600
F    0.00000   0.00000   0.00000
F    0.00000   0.00000   2.03362
F    0.00000   0.00000   3.45677
F    0.00000   0.00000   -1.77126
F    0.00000   0.00000   -3.52385
5
-755.9276051300
F    0.00000   0.00000   -0.38256
F    0.00000   0.00000   2.44326
F    0.00000   0.00000   3.91610
F    0.00000   0.00000   -2.10438
F    0.00000   0.00000   -3.87242
5
-755.9276389500
F    0.00000   0.00000   0.00000
F    0.00000   0.00000   2.00000
F    0.00000   0.00000   3.50000
F    0.00000   0.00000   -1.75000
F    0.00000   0.00000   -3.50000
5
-755.9380928600
F    0.00000   0.00000   -0.32221
F    0.00000   0.00000   2.32359
F    0.00000   0.00000   3.73162
F    0.00000   0.00000   -2.05146
F    0.00000   0.00000   -3.68154
5
-755.9311729200
F    0.00000   0.00000   0.03064
F    0.00000   0.00000   1.84398
F    0.00000   0.00000   3.56849
F    0.00000   0.00000   -2.01271
F    0.00000   0.00000   -3.43041
5
-755.9299476300
F    0.00000   0.00000   0.17298
F    0.00000   0.00000   1.96776
F    0.00000   0.00000   3.74913
F    0.00000   0.00000   -2.25652
F    0.00000   0.00000   -3.63335
5
-755.9272691100
F    0.00000   0.00000   0.15250
F    0.00000   0.00000   2.04381
F    0.00000   0.00000   3.78828
F    0.00000   0.00000   -2.27154
F    0.00000   0.00000   -3.71304
5
-755.9330744300
F    0.00000   0.00000   0.30779
F    0.00000   0.00000   2.02664
F    0.00000   0.00000   3.79215
F    0.00000   0.00000   -2.37632
F    0.00000   0.00000   -3.75026
5
-755.9387194100
F    0.00000   0.00000   0.09295
F    0.00000   0.00000   1.92328
F    0.00000   0.00000   3.48784
F    0.00000   0.00000   -2.00813
F    0.00000   0.00000   -3.49594
5
-755.9360064900
F    0.00000   0.00000   0.00000
F    0.00000   0.00000   2.20000
F    0.00000   0.00000   3.70000
F    0.00000   0.00000   -1.75000
F    0.00000   0.00000   -3.35000
5
-755.9258262600
F    0.00000   0.00000   -0.18641
F    0.00000   0.00000   2.20726
F    0.00000   0.00000   3.67569
F    0.00000   0.00000   -1.92461
F    0.00000   0.00000   -3.77193
5
-755.9284751800
F    0.00000   0.00000   -0.37942
F    0.00000   0.00000   2.51002
F    0.00000   0.00000   3.96383
F    0.00000   0.00000   -2.19781
F    0.00000   0.00000   -3.89662
5
-755.9281318200
F    0.00000   0.00000   -0.03742
F    0.00000   0.00000   2.00789
F    0.00000   0.00000   3.53094
F    0.00000   0.00000   -1.90385
F    0.00000   0.00000   -3.59756
5
-755.9353464000
F    0.00000   0.00000   -0.07484
F    0.00000   0.00000   1.92950
F    0.00000   0.00000   3.43306
F    0.00000   0.00000   -1.84416
F    0.00000   0.00000   -3.44357
5
-755.9292448800
F    0.00000   0.00000   -0.08927
F    0.00000   0.00000   1.98418
F    0.00000   0.00000   3.53674
F    0.00000   0.00000   -1.88524
F    0.00000   0.00000   -3.54641
5
-755.9302421100
F    0.00000   0.00000   -0.03964
F    0.00000   0.00000   1.98395
F    0.00000   0.00000   3.41286
F    0.00000   0.00000   -1.80104
F    0.00000   0.00000   -3.55613
5
-755.9363269800
F    0.00000   0.00000   0.14583
F    0.00000   0.00000   1.94909
F    0.00000   0.00000   3.62026
F    0.00000   0.00000   -2.17203
F    0.00000   0.00000   -3.54315
5
-755.9331910000
F    0.00000   0.00000   -0.10887
F    0.00000   0.00000   2.02420
F    0.00000   0.00000   3.56153
F    0.00000   0.00000   -1.93329
F    0.00000   0.00000   -3.54356
5
-755.9287922500
F    0.00000   0.00000   0.12137
F    0.00000   0.00000   1.84171
F    0.00000   0.00000   3.55186
F    0.00000   0.00000   -1.98985
F    0.00000   0.00000   -3.52508
5
-755.9332175800
F    0.00000   0.00000   -0.11801
F    0.00000   0.00000   2.21196
F    0.00000   0.00000   3.65524
F    0.00000   0.00000   -2.04153
F    0.00000   0.00000   -3.70765
5
-755.9277878500
F    0.00000   0.00000   -0.02594
F    0.00000   0.00000   1.98789
F    0.00000   0.00000   3.44378
F    0.00000   0.00000   -1.82109
F    0.00000   0.00000   -3.58464
5
-755.9333893900
F    0.00000   0.00000   0.00547
F    0.00000   0.00000   1.89563
F    0.00000   0.00000   3.50670
F    0.00000   0.00000   -1.94088
F    0.00000   0.00000   -3.46691
5
-755.9265560400
F    0.00000   0.00000   0.23538
F    0.00000   0.00000   2.06370
F    0.00000   0.00000   3.79543
F    0.00000   0.00000   -2.30104
F    0.00000   0.00000   -3.79346
5
-755.9299327300
F    0.00000   0.00000   -0.06686
F    0.00000   0.00000   2.13804
F    0.00000   0.00000   3.54288
F    0.00000   0.00000   -1.93847
F    0.00000   0.00000   -3.67558
5
-755.9347187700
F    0.00000   0.00000   -0.01200
F    0.00000   0.00000   1.93391
F    0.00000   0.00000   3.46944
F    0.00000   0.00000   -1.90991
F    0.00000   0.00000   -3.49344
5
-755.9347187700
F    0.00000   0.00000   0.01200
F    0.00000   0.00000   1.90991
F    0.00000   0.00000   3.49344
F    0.00000   0.00000   -1.93391
F    0.00000   0.00000   -3.46944
5
-755.9321156200
F    0.00000   0.00000   0.04003
F    0.00000   0.00000   1.79668
F    0.00000   0.00000   3.46660
F    0.00000   0.00000   -1.90970
F    0.00000   0.00000   -3.39360
5
-755.9250701800
F    0.00000   0.00000   0.29728
F    0.00000   0.00000   2.05749
F    0.00000   0.00000   3.88764
F    0.00000   0.00000   -2.39776
F    0.00000   0.00000   -3.84465
5
-755.9277992300
F    0.00000   0.00000   0.03262
F    0.00000   0.00000   1.80885
F    0.00000   0.00000   3.58216
F    0.00000   0.00000   -1.98418
F    0.00000   0.00000   -3.43946
5
-755.9400194100
F    0.00000   0.00000   0.00000
F    0.00000   0.00000   2.40000
F    0.00000   0.00000   3.80000
F    0.00000   0.00000   -1.80000
F    0.00000   0.00000   -3.40000
5
-755.9285897900
F    0.00000   0.00000   0.05171
F    0.00000   0.00000   1.78545
F    0.00000   0.00000   3.53577
F    0.00000   0.00000   -1.94273
F    0.00000   0.00000   -3.43020
5
-755.9309878700
F    0.00000   0.00000   0.01270
F    0.00000   0.00000   1.83477
F    0.00000   0.00000   3.49904
F    0.00000   0.00000   -1.92186
F    0.00000   0.00000   -3.42466
5
-755.9306809000
F    0.00000   0.00000   0.00000
F    0.00000   0.00000   2.10000
F    0.00000   0.00000   3.50000
F    0.00000   0.00000   -1.80000
F    0.00000   0.00000   -3.55000
5
-755.9278563800
F    0.00000   0.00000   0.37009
F    0.00000   0.00000   2.11266
F    0.00000   0.00000   3.91933
F    0.00000   0.00000   -2.50098
F    0.00000   0.00000   -3.90110
5
-755.9274563900
F    0.00000   0.00000   0.09953
F    0.00000   0.00000   1.89629
F    0.00000   0.00000   3.71361
F    0.00000   0.00000   -2.15496
F    0.00000   0.00000   -3.55447
5
-755.9293797600
F    0.00000   0.00000   -0.18461
F    0.00000   0.00000   2.13433
F    0.00000   0.00000   3.66560
F    0.00000   0.00000   -1.96836
F    0.00000   0.00000   -3.64696
5
-755.9283868600
F    0.00000   0.00000   0.07137
F    0.00000   0.00000   1.84832
F    0.00000   0.00000   3.52770
F    0.00000   0.00000   -1.94896
F    0.00000   0.00000   -3.49842
5
-755.9274936600
F    0.00000   0.00000   0.28975
F    0.00000   0.00000   2.14421
F    0.00000   0.00000   3.88562
F    0.00000   0.00000   -2.45068
F    0.00000   0.00000   -3.86890
5
-755.9326523400
F    0.00000   0.00000   -0.28086
F    0.00000   0.00000   2.26254
F    0.00000   0.00000   3.70410
F    0.00000   0.00000   -1.93329
F    0.00000   0.00000   -3.75248
5
-755.9349822200
F    0.00000   0.00000   -0.01334
F    0.00000   0.00000   1.92930
F    0.00000   0.00000   3.46869
F    0.00000   0.00000   -1.90483
F    0.00000   0.00000   -3.47983
5
-755.9398613600
F    0.00000   0.00000   0.11239
F    0.00000   0.00000   1.98986
F    0.00000   0.00000   3.55946
F    0.00000   0.00000   -2.09860
F    0.00000   0.00000   -3.56311
5
-755.9392568500
F    0.00000   0.00000   0.15769
F    0.00000   0.00000   2.02454
F    0.00000   0.00000   3.60505
F    0.00000   0.00000   -2.16451
F    0.00000   0.00000   -3.62276
5
-755.9240089300
F    0.00000   0.00000   0.24104
F    0.00000   0.00000   2.03659
F    0.00000   0.00000   3.84761
F    0.00000   0.00000   -2.32848
F    0.00000   0.00000   -3.79676
5
-755.9279819500
F    0.00000   0.00000   0.01908
F    0.00000   0.00000   1.89279
F    0.00000   0.00000   3.62334
F    0.00000   0.00000   -2.03385
F    0.00000   0.00000   -3.50135
5
-755.9363076200
F    0.00000   0.00000   -0.21816
F    0.00000   0.00000   2.11623
F    0.00000   0.00000   3.54514
F    0.00000   0.00000   -1.84431
F    0.00000   0.00000   -3.59889
5
-755.9326730300
F    0.00000   0.00000   0.17373
F    0.00000   0.00000   1.86861
F    0.00000   0.00000   3.68727
F    0.00000   0.00000   -2.17165
F    0.00000   0.00000   -3.55797
5
-755.9272883700
F    0.00000   0.00000   0.12186
F    0.00000   0.00000   1.91805
F    0.00000   0.00000   3.74011
F    0.00000   0.00000   -2.19157
F    0.00000   0.00000   -3.58845
5
-755.9255483500
F    0.00000   0.00000   0.00000
F    0.00000   0.00000   2.10000
F    0.00000   0.00000   3.60000
F    0.00000   0.00000   -1.75000
F    0.00000   0.00000   -3.55000
5
-755.9331623300
F    0.00000   0.00000   0.00645
F    0.00000   0.00000   1.90500
F    0.00000   0.00000   3.51195
F    0.00000   0.00000   -1.94393
F    0.00000   0.00000   -3.47948
5
-755.9340129700
F    0.00000   0.00000   0.01200
F    0.00000   0.00000   1.90991
F    0.00000   0.00000   3.49344
F    0.00000   0.00000   -1.93391
F    0.00000   0.00000   -3.48144
5
-755.9340129700
F    0.00000   0.00000   -0.01200
F    0.00000   0.00000   1.93391
F    0.00000   0.00000   3.48144
F    0.00000   0.00000   -1.90991
F    0.00000   0.00000   -3.49344
5
-755.9310203600
F    0.00000   0.00000   0.03225
F    0.00000   0.00000   1.85587
F    0.00000   0.00000   3.48403
F    0.00000   0.00000   -1.91222
F    0.00000   0.00000   -3.45993
5
-755.9354537300
F    0.00000   0.00000   0.01200
F    0.00000   0.00000   1.90991
F    0.00000   0.00000   3.48144
F    0.00000   0.00000   -1.93391
F    0.00000   0.00000   -3.46944
5
-755.9354537300
F    0.00000   0.00000   -0.01200
F    0.00000   0.00000   1.93391
F    0.00000   0.00000   3.46944
F    0.00000   0.00000   -1.90991
F    0.00000   0.00000   -3.48144
5
-755.9359738200
F    0.00000   0.00000   0.00000
F    0.00000   0.00000   2.20000
F    0.00000   0.00000   3.70000
F    0.00000   0.00000   -1.90000
F    0.00000   0.00000   -3.50000
5
-755.9372831900
F    0.00000   0.00000   0.24824
F    0.00000   0.00000   2.02662
F    0.00000   0.00000   3.62529
F    0.00000   0.00000   -2.21634
F    0.00000   0.00000   -3.68381
5
-755.9323573600
F    0.00000   0.00000   0.00000
F    0.00000   0.00000   2.57667
F    0.00000   0.00000   4.06374
F    0.00000   0.00000   -1.81875
F    0.00000   0.00000   -3.46712
5
-755.9345363000
F    0.00000   0.00000   -0.18284
F    0.00000   0.00000   2.15982
F    0.00000   0.00000   3.66422
F    0.00000   0.00000   -2.01384
F    0.00000   0.00000   -3.62735
5
-755.9238619500
F    0.00000   0.00000   0.00000
F    0.00000   0.00000   2.20000
F    0.00000   0.00000   3.70000
F    0.00000   0.00000   -1.80000
F    0.00000   0.00000   -3.60000
5
-755.9357285000
F    0.00000   0.00000   0.00000
F    0.00000   0.00000   2.10000
F    0.00000   0.00000   3.50000
F    0.00000   0.00000   -1.70000
F    0.00000   0.00000   -3.40000
5
-755.9347547400
F    0.00000   0.00000   0.01200
F    0.00000   0.00000   1.90991
F    0.00000   0.00000   3.48144
F    0.00000   0.00000   -1.93391
F    0.00000   0.00000   -3.48144
5
-755.9347547400
F    0.00000   0.00000   -0.01200
F    0.00000   0.00000   1.93391
F    0.00000   0.00000   3.48144
F    0.00000   0.00000   -1.90991
F    0.00000   0.00000   -3.48144
5
-755.9268974900
F    0.00000   0.00000   0.19104
F    0.00000   0.00000   1.98738
F    0.00000   0.00000   3.80983
F    0.00000   0.00000   -2.29632
F    0.00000   0.00000   -3.69193
5
-755.9359584800
F    0.00000   0.00000   -0.29115
F    0.00000   0.00000   2.24317
F    0.00000   0.00000   3.71258
F    0.00000   0.00000   -2.02027
F    0.00000   0.00000   -3.64433
5
-755.9329590500
F    0.00000   0.00000   0.00239
F    0.00000   0.00000   1.90483
F    0.00000   0.00000   3.53447
F    0.00000   0.00000   -1.96584
F    0.00000   0.00000   -3.47584
5
-755.9355466900
F    0.00000   0.00000   -0.06461
F    0.00000   0.00000   2.12063
F    0.00000   0.00000   3.57758
F    0.00000   0.00000   -2.00061
F    0.00000   0.00000   -3.63300
5
-755.9398304300
F    0.00000   0.00000   0.13072
F    0.00000   0.00000   2.00876
F    0.00000   0.00000   3.58328
F    0.00000   0.00000   -2.13299
F    0.00000   0.00000   -3.58977
5
-755.9372235300
F    0.00000   0.00000   -0.34234
F    0.00000   0.00000   2.32427
F    0.00000   0.00000   3.72564
F    0.00000   0.00000   -2.01213
F    0.00000   0.00000   -3.69543
5
-755.9339342200
F    0.00000   0.00000   -0.01200
F    0.00000   0.00000   1.92191
F    0.00000   0.00000   3.46944
F    0.00000   0.00000   -1.90991
F    0.00000   0.00000   -3.49344
5
-755.9339342200
F    0.00000   0.00000   0.01200
F    0.00000   0.00000   1.90991
F    0.00000   0.00000   3.49344
F    0.00000   0.00000   -1.92191
F    0.00000   0.00000   -3.46944
5
-755.9244567100
F    0.00000   0.00000   -0.10461
F    0.00000   0.00000   2.07706
F    0.00000   0.00000   3.57954
F    0.00000   0.00000   -1.87159
F    0.00000   0.00000   -3.68040
5
-755.9302243800
F    0.00000   0.00000   -0.10157
F    0.00000   0.00000   2.18578
F    0.00000   0.00000   3.65071
F    0.00000   0.00000   -2.02119
F    0.00000   0.00000   -3.71373
5
-755.9304291000
F    0.00000   0.00000   0.14054
F    0.00000   0.00000   1.81378
F    0.00000   0.00000   3.64779
F    0.00000   0.00000   -2.07268
F    0.00000   0.00000   -3.52942
5
-755.9241373000
F    0.00000   0.00000   -0.17806
F    0.00000   0.00000   2.26517
F    0.00000   0.00000   3.70443
F    0.00000   0.00000   -1.97228
F    0.00000   0.00000   -3.81927
5
-755.9354892300
F    0.00000   0.00000   0.01200
F    0.00000   0.00000   1.92191
F    0.00000   0.00000   3.49344
F    0.00000   0.00000   -1.93391
F    0.00000   0.00000   -3.46944
5
-755.9354892300
F    0.00000   0.00000   -0.01200
F    0.00000   0.00000   1.93391
F    0.00000   0.00000   3.46944
F    0.00000   0.00000   -1.92191
F    0.00000   0.00000   -3.49344
5
-755.9263766900
F    0.00000   0.00000   0.00000
F    0.00000   0.00000   2.00000
F    0.00000   0.00000   3.50000
F    0.00000   0.00000   -1.80000
F    0.00000   0.00000   -3.55000
5
-755.9385511400
F    0.00000   0.00000   -0.26806
F    0.00000   0.00000   2.24110
F    0.00000   0.00000   3.62714
F    0.00000   0.00000   -1.97608
F    0.00000   0.00000   -3.62410
5
-755.9285167600
F    0.00000   0.00000   -0.11151
F    0.00000   0.00000   2.21487
F    0.00000   0.00000   3.66463
F    0.00000   0.00000   -2.02291
F    0.00000   0.00000   -3.74507
5
-755.9347953300
F    0.00000   0.00000   0.01200
F    0.00000   0.00000   1.92191
F    0.00000   0.00000   3.49344
F    0.00000   0.00000   -1.93391
F    0.00000   0.00000   -3.48144
5
-755.9347953300
F    0.00000   0.00000   -0.01200
F    0.00000   0.00000   1.93391
F    0.00000   0.00000   3.48144
F    0.00000   0.00000   -1.92191
F    0.00000   0.00000   -3.49344
5
-755.9237711100
F    0.00000   0.00000   -0.20328
F    0.00000   0.00000   2.29067
F    0.00000   0.00000   3.76329
F    0.00000   0.00000   -2.02636
F    0.00000   0.00000   -3.82432
5
-755.9346805500
F    0.00000   0.00000   0.01200
F    0.00000   0.00000   1.90991
F    0.00000   0.00000   3.48144
F    0.00000   0.00000   -1.92191
F    0.00000   0.00000   -3.46944
5
-755.9346805500
F    0.00000   0.00000   -0.01200
F    0.00000   0.00000   1.92191
F    0.00000   0.00000   3.46944
F    0.00000   0.00000   -1.90991
F    0.00000   0.00000   -3.48144
5
-755.9322771600
F    0.00000   0.00000   -0.02847
F    0.00000   0.00000   1.99936
F    0.00000   0.00000   3.41678
F    0.00000   0.00000   -1.84203
F    0.00000   0.00000   -3.54564
5
-755.9264696500
F    0.00000   0.00000   -0.10592
F    0.00000   0.00000   2.01314
F    0.00000   0.00000   3.53391
F    0.00000   0.00000   -1.83424
F    0.00000   0.00000   -3.60688
5
-755.9329252100
F    0.00000   0.00000   0.00000
F    0.00000   0.00000   2.63993
F    0.00000   0.00000   4.12418
F    0.00000   0.00000   -1.77368
F    0.00000   0.00000   -3.41984
5
-755.9398048200
F    0.00000   0.00000   0.09760
F    0.00000   0.00000   1.97287
F    0.00000   0.00000   3.53625
F    0.00000   0.00000   -2.06687
F    0.00000   0.00000   -3.53985
5
-755.9335081400
F    0.00000   0.00000   0.29739
F    0.00000   0.00000   2.09839
F    0.00000   0.00000   3.73513
F    0.00000   0.00000   -2.32592
F    0.00000   0.00000   -3.80499
5
-755.9252713200
F    0.00000   0.00000   0.06397
F    0.00000   0.00000   1.93095
F    0.00000   0.00000   3.71658
F    0.00000   0.00000   -2.13320
F    0.00000   0.00000   -3.57829
5
-755.9305337300
F    0.00000   0.00000   -0.03000
F    0.00000   0.00000   2.06327
F    0.00000   0.00000   3.48327
F    0.00000   0.00000   -1.89831
F    0.00000   0.00000   -3.61823
5
-755.9396363800
F    0.00000   0.00000   0.10327
F    0.00000   0.00000   1.88950
F    0.00000   0.00000   3.46759
F    0.00000   0.00000   -2.00914
F    0.00000   0.00000   -3.45123
5
-755.9330040200
F    0.00000   0.00000   -0.16627
F    0.00000   0.00000   2.22817
F    0.00000   0.00000   3.70748
F    0.00000   0.00000   -2.06144
F    0.00000   0.00000   -3.70794
5
-755.9347260000
F    0.00000   0.00000   0.00000
F    0.00000   0.00000   1.90991
F    0.00000   0.00000   3.48144
F    0.00000   0.00000   -1.93391
F    0.00000   0.00000   -3.48144
5
-755.9347260000
F    0.00000   0.00000   -0.01200
F    0.00000   0.00000   1.92191
F    0.00000   0.00000   3.46944
F    0.00000   0.00000   -1.92191
F    0.00000   0.00000   -3.49344
5
-755.9281200500
F    0.00000   0.00000   0.18842
F    0.00000   0.00000   1.88268
F    0.00000   0.00000   3.67623
F    0.00000   0.00000   -2.12122
F    0.00000   0.00000   -3.62611
5
-755.9336019300
F    0.00000   0.00000   0.00000
F    0.00000   0.00000   2.10927
F    0.00000   0.00000   3.51136
F    0.00000   0.00000   -1.69308
F    0.00000   0.00000   -3.45409
5
-755.9296201400
F    0.00000   0.00000   0.27115
F    0.00000   0.00000   1.95598
F    0.00000   0.00000   3.80236
F    0.00000   0.00000   -2.29258
F    0.00000   0.00000   -3.73690
5
-755.9247540000
F    0.00000   0.00000   0.18234
F    0.00000   0.00000   1.99554
F    0.00000   0.00000   3.82831
F    0.00000   0.00000   -2.29402
F    0.00000   0.00000   -3.71217
5
-755.9239417600
F    0.00000   0.00000   0.15754
F    0.00000   0.00000   1.97727
F    0.00000   0.00000   3.76190
F    0.00000   0.00000   -2.20009
F    0.00000   0.00000   -3.69663
5
-755.9372277400
F    0.00000   0.00000   -0.29926
F    0.00000   0.00000   2.26308
F    0.00000   0.00000   3.65638
F    0.00000   0.00000   -1.95069
F    0.00000   0.00000   -3.66951
5
-755.9294303000
F    0.00000   0.00000   -0.28290
F    0.00000   0.00000   2.24429
F    0.00000   0.00000   3.75077
F    0.00000   0.00000   -1.98977
F    0.00000   0.00000   -3.72239
5
-755.9271471500
F    0.00000   0.00000   0.31774
F    0.00000   0.00000   2.04514
F    0.00000   0.00000   3.88762
F    0.00000   0.00000   -2.41317
F    0.00000   0.00000   -3.83733
5
-755.9381250800
F    0.00000   0.00000   -0.26929
F    0.00000   0.00000   2.27207
F    0.00000   0.00000   3.64979
F    0.00000   0.00000   -2.00081
F    0.00000   0.00000   -3.65176
5
-755.9378099700
F    0.00000   0.00000   0.28412
F    0.00000   0.00000   2.02535
F    0.00000   0.00000   3.67683
F    0.00000   0.00000   -2.30425
F    0.00000   0.00000   -3.68205
5
-755.9339491000
F    0.00000   0.00000   0.00000
F    0.00000   0.00000   1.93391
F    0.00000   0.00000   3.48144
F    0.00000   0.00000   -1.90991
F    0.00000   0.00000   -3.49344
5
-755.9339491000
F    0.00000   0.00000   0.00000
F    0.00000   0.00000   1.90991
F    0.00000   0.00000   3.49344
F    0.00000   0.00000   -1.93391
F    0.00000   0.00000   -3.48144
5
-755.9320345000
F    0.00000   0.00000   -0.03811
F    0.00000   0.00000   2.05765
F    0.00000   0.00000   3.46349
F    0.00000   0.00000   -1.88764
F    0.00000   0.00000   -3.59540
5
-755.9346213900
F    0.00000   0.00000   0.00000
F    0.00000   0.00000   1.90991
F    0.00000   0.00000   3.49344
F    0.00000   0.00000   -1.93391
F    0.00000   0.00000   -3.46944
5
-755.9346213900
F    0.00000   0.00000   0.00000
F    0.00000   0.00000   1.93391
F    0.00000   0.00000   3.46944
F    0.00000   0.00000   -1.90991
F    0.00000   0.00000   -3.49344
5
-755.9304891800
F    0.00000   0.00000   0.07193
F    0.00000   0.00000   1.80808
F    0.00000   0.00000   3.47548
F    0.00000   0.00000   -1.91412
F    0.00000   0.00000   -3.44136
5
-755.9296699700
F    0.00000   0.00000   0.00000
F    0.00000   0.00000   2.50000
F    0.00000   0.00000   3.95000
F    0.00000   0.00000   -1.90000
F    0.00000   0.00000   -3.60000
5
-755.9337454700
F    0.00000   0.00000   0.00000
F    0.00000   0.00000   2.10000
F    0.00000   0.00000   3.50000
F    0.00000   0.00000   -1.70000
F    0.00000   0.00000   -3.45000
5
-755.9387774100
F    0.00000   0.00000   -0.18237
F    0.00000   0.00000   2.08940
F    0.00000   0.00000   3.48627
F    0.00000   0.00000   -1.87563
F    0.00000   0.00000   -3.51767
5
-755.9376562300
F    0.00000   0.00000   0.01811
F    0.00000   0.00000   1.91198
F    0.00000   0.00000   3.49385
F    0.00000   0.00000   -1.97102
F    0.00000   0.00000   -3.45291
5
-755.9353915300
F    0.00000   0.00000   0.00000
F    0.00000   0.00000   1.90991
F    0.00000   0.00000   3.48144
F    0.00000   0.00000   -1.93391
F    0.00000   0.00000   -3.46944
5
-755.9353915300
F    0.00000   0.00000   0.00000
F    0.00000   0.00000   1.93391
F    0.00000   0.00000   3.46944
F    0.00000   0.00000   -1.90991
F    0.00000   0.00000   -3.48144
5
-755.9243819300
F    0.00000   0.00000   0.25164
F    0.00000   0.00000   2.03084
F    0.00000   0.00000   3.87167
F    0.00000   0.00000   -2.35745
F    0.00000   0.00000   -3.79671
5
-755.9288658700
F    0.00000   0.00000   0.15019
F    0.00000   0.00000   1.99990
F    0.00000   0.00000   3.76237
F    0.00000   0.00000   -2.26212
F    0.00000   0.00000   -3.65034
5
-755.9284948000
F    0.00000   0.00000   0.00000
F    0.00000   0.00000   2.00000
F    0.00000   0.00000   3.45000
F    0.00000   0.00000   -1.80000
F    0.00000   0.00000   -3.55000
5
-755.9355079700
F    0.00000   0.00000   0.01200
F    0.00000   0.00000   1.92191
F    0.00000   0.00000   3.48144
F    0.00000   0.00000   -1.93391
F    0.00000   0.00000   -3.48144
5
-755.9355079700
F    0.00000   0.00000   -0.01200
F    0.00000   0.00000   1.93391
F    0.00000   0.00000   3.48144
F    0.00000   0.00000   -1.92191
F    0.00000   0.00000   -3.48144
5
-755.9317970000
F    0.00000   0.00000   0.46043
F    0.00000   0.00000   2.22695
F    0.00000   0.00000   3.88799
F    0.00000   0.00000   -2.57143
F    0.00000   0.00000   -4.00395
5
-755.9339410900
F    0.00000   0.00000   0.01200
F    0.00000   0.00000   1.90991
F    0.00000   0.00000   3.48144
F    0.00000   0.00000   -1.92191
F    0.00000   0.00000   -3.48144
5
-755.9339410900
F    0.00000   0.00000   -0.01200
F    0.00000   0.00000   1.92191
F    0.00000   0.00000   3.48144
F    0.00000   0.00000   -1.90991
F    0.00000   0.00000   -3.48144
5
-755.9361657800
F    0.00000   0.00000   -0.22592
F    0.00000   0.00000   2.11319
F    0.00000   0.00000   3.59165
F    0.00000   0.00000   -1.92795
F    0.00000   0.00000   -3.55096
5
-755.9344528100
F    0.00000   0.00000   0.00000
F    0.00000   0.00000   2.23318
F    0.00000   0.00000   3.60306
F    0.00000   0.00000   -1.73093
F    0.00000   0.00000   -3.46713
5
-755.9356916500
F    0.00000   0.00000   0.06707
F    0.00000   0.00000   1.85964
F    0.00000   0.00000   3.44349
F    0.00000   0.00000   -1.92925
F    0.00000   0.00000   -3.44095
5
-755.9347292300
F    0.00000   0.00000   0.00000
F    0.00000   0.00000   1.92191
F    0.00000   0.00000   3.48144
F    0.00000   0.00000   -1.92191
F    0.00000   0.00000   -3.48144
5
-755.9348051000
F    0.00000   0.00000   0.00000
F    0.00000   0.00000   1.92556
F    0.00000   0.00000   3.48474
F    0.00000   0.00000   -1.92556
F    0.00000   0.00000   -3.48474
5
-755.9339916500
F    0.00000   0.00000   -0.01200
F    0.00000   0.00000   1.92191
F    0.00000   0.00000   3.48144
F    0.00000   0.00000   -1.92191
F    0.00000   0.00000   -3.49344
5
-755.9339916500
F    0.00000   0.00000   0.00000
F    0.00000   0.00000   1.90991
F    0.00000   0.00000   3.48144
F    0.00000   0.00000   -1.93391
F    0.00000   0.00000   -3.49344
5
-755.9346498700
F    0.00000   0.00000   0.00000
F    0.00000   0.00000   1.91826
F    0.00000   0.00000   3.47814
F    0.00000   0.00000   -1.91826
F    0.00000   0.00000   -3.47814
5
-755.9354431100
F    0.00000   0.00000   -0.01200
F    0.00000   0.00000   1.92191
F    0.00000   0.00000   3.46944
F    0.00000   0.00000   -1.92191
F    0.00000   0.00000   -3.48144
5
-755.9354431100
F    0.00000   0.00000   0.00000
F    0.00000   0.00000   1.90991
F    0.00000   0.00000   3.46944
F    0.00000   0.00000   -1.93391
F    0.00000   0.00000   -3.48144
5
-755.9347535100
F    0.00000   0.00000   0.00000
F    0.00000   0.00000   1.92191
F    0.00000   0.00000   3.49344
F    0.00000   0.00000   -1.93391
F    0.00000   0.00000   -3.48144
5
-755.9347535100
F    0.00000   0.00000   0.00000
F    0.00000   0.00000   1.93391
F    0.00000   0.00000   3.48144
F    0.00000   0.00000   -1.92191
F    0.00000   0.00000   -3.49344
5
-755.9346385400
F    0.00000   0.00000   0.00000
F    0.00000   0.00000   1.92191
F    0.00000   0.00000   3.46944
F    0.00000   0.00000   -1.90991
F    0.00000   0.00000   -3.48144
5
-755.9346385400
F    0.00000   0.00000   0.00000
F    0.00000   0.00000   1.90991
F    0.00000   0.00000   3.48144
F    0.00000   0.00000   -1.92191
F    0.00000   0.00000   -3.46944
5
-755.9332391400
F    0.00000   0.00000   0.01200
F    0.00000   0.00000   1.90991
F    0.00000   0.00000   3.49344
F    0.00000   0.00000   -1.93391
F    0.00000   0.00000   -3.49344
5
-755.9332391400
F    0.00000   0.00000   -0.01200
F    0.00000   0.00000   1.93391
F    0.00000   0.00000   3.49344
F    0.00000   0.00000   -1.90991
F    0.00000   0.00000   -3.49344
5
-755.9322836900
F    0.00000   0.00000   0.02110
F    0.00000   0.00000   1.82521
F    0.00000   0.00000   3.46544
F    0.00000   0.00000   -1.90327
F    0.00000   0.00000   -3.40848
5
-755.9339876100
F    0.00000   0.00000   0.01200
F    0.00000   0.00000   1.90991
F    0.00000   0.00000   3.48144
F    0.00000   0.00000   -1.93391
F    0.00000   0.00000   -3.49344
5
-755.9339876100
F    0.00000   0.00000   -0.01200
F    0.00000   0.00000   1.93391
F    0.00000   0.00000   3.49344
F    0.00000   0.00000   -1.90991
F    0.00000   0.00000   -3.48144
5
-755.9354361100
F    0.00000   0.00000   -0.01200
F    0.00000   0.00000   1.93391
F    0.00000   0.00000   3.48144
F    0.00000   0.00000   -1.90991
F    0.00000   0.00000   -3.46944
5
-755.9354361100
F    0.00000   0.00000   0.01200
F    0.00000   0.00000   1.90991
F    0.00000   0.00000   3.46944
F    0.00000   0.00000   -1.93391
F    0.00000   0.00000   -3.48144
5
-755.9331878900
F    0.00000   0.00000   0.01200
F    0.00000   0.00000   1.90991
F    0.00000   0.00000   3.49344
F    0.00000   0.00000   -1.92191
F    0.00000   0.00000   -3.48144
5
-755.9331878900
F    0.00000   0.00000   -0.01200
F    0.00000   0.00000   1.92191
F    0.00000   0.00000   3.48144
F    0.00000   0.00000   -1.90991
F    0.00000   0.00000   -3.49344
5
-755.9246172500
F    0.00000   0.00000   0.34255
F    0.00000   0.00000   2.14773
F    0.00000   0.00000   3.94245
F    0.00000   0.00000   -2.50611
F    0.00000   0.00000   -3.92662
5
-755.9339330400
F    0.00000   0.00000   0.00000
F    0.00000   0.00000   1.90991
F    0.00000   0.00000   3.48144
F    0.00000   0.00000   -1.92191
F    0.00000   0.00000   -3.48144
5
-755.9339330400
F    0.00000   0.00000   -0.01200
F    0.00000   0.00000   1.90991
F    0.00000   0.00000   3.46944
F    0.00000   0.00000   -1.92191
F    0.00000   0.00000   -3.49344
5
-755.9355609900
F    0.00000   0.00000   0.01200
F    0.00000   0.00000   1.93391
F    0.00000   0.00000   3.49344
F    0.00000   0.00000   -1.93391
F    0.00000   0.00000   -3.48144
5
-755.9355609900
F    0.00000   0.00000   -0.01200
F    0.00000   0.00000   1.93391
F    0.00000   0.00000   3.48144
F    0.00000   0.00000   -1.93391
F    0.00000   0.00000   -3.49344
5
-755.9355007200
F    0.00000   0.00000   -0.01200
F    0.00000   0.00000   1.92191
F    0.00000   0.00000   3.46944
F    0.00000   0.00000   -1.93391
F    0.00000   0.00000   -3.49344
5
-755.9355007200
F    0.00000   0.00000   0.00000
F    0.00000   0.00000   1.92191
F    0.00000   0.00000   3.48144
F    0.00000   0.00000   -1.93391
F    0.00000   0.00000   -3.48144
5
-755.9236764700
F    0.00000   0.00000   0.00000
F    0.00000   0.00000   2.30000
F    0.00000   0.00000   3.80000
F    0.00000   0.00000   -1.80000
F    0.00000   0.00000   -3.60000
5
-755.9347802700
F    0.00000   0.00000   0.00000
F    0.00000   0.00000   1.92906
F    0.00000   0.00000   3.48867
F    0.00000   0.00000   -1.92906
F    0.00000   0.00000   -3.48867
5
-755.9332496800
F    0.00000   0.00000   0.00340
F    0.00000   0.00000   1.91485
F    0.00000   0.00000   3.51607
F    0.00000   0.00000   -1.94704
F    0.00000   0.00000   -3.48729
5
-755.9347781700
F    0.00000   0.00000   0.00000
F    0.00000   0.00000   1.92191
F    0.00000   0.00000   3.48144
F    0.00000   0.00000   -1.93391
F    0.00000   0.00000   -3.49344
5
-755.9347781700
F    0.00000   0.00000   -0.01200
F    0.00000   0.00000   1.92191
F    0.00000   0.00000   3.48144
F    0.00000   0.00000   -1.93391
F    0.00000   0.00000   -3.49344
5
-755.9346620300
F    0.00000   0.00000   -0.01200
F    0.00000   0.00000   1.90991
F    0.00000   0.00000   3.46944
F    0.00000   0.00000   -1.92191
F    0.00000   0.00000   -3.48144
5
-755.9346620300
F    0.00000   0.00000   0.00000
F    0.00000   0.00000   1.90991
F    0.00000   0.00000   3.46944
F    0.00000   0.00000   -1.92191
F    0.00000   0.00000   -3.48144
5
-755.9338772700
F    0.00000   0.00000   -0.01200
F    0.00000   0.00000   1.90991
F    0.00000   0.00000   3.46944
F    0.00000   0.00000   -1.90991
F    0.00000   0.00000   -3.48144
5
-755.9338772700
F    0.00000   0.00000   0.01200
F    0.00000   0.00000   1.90991
F    0.00000   0.00000   3.48144
F    0.00000   0.00000   -1.90991
F    0.00000   0.00000   -3.46944
5
-755.9249244600
F    0.00000   0.00000   -0.12381
F    0.00000   0.00000   2.20326
F    0.00000   0.00000   3.62289
F    0.00000   0.00000   -1.93049
F    0.00000   0.00000   -3.77186
5
-755.9361281600
F    0.00000   0.00000   0.01200
F    0.00000   0.00000   1.90991
F    0.00000   0.00000   3.46944
F    0.00000   0.00000   -1.93391
F    0.00000   0.00000   -3.46944
5
-755.9361281600
F    0.00000   0.00000   -0.01200
F    0.00000   0.00000   1.93391
F    0.00000   0.00000   3.46944
F    0.00000   0.00000   -1.90991
F    0.00000   0.00000   -3.46944
5
-755.9361952100
F    0.00000   0.00000   -0.01200
F    0.00000   0.00000   1.93391
F    0.00000   0.00000   3.46944
F    0.00000   0.00000   -1.92191
F    0.00000   0.00000   -3.48144
5
-755.9361952100
F    0.00000   0.00000   0.01200
F    0.00000   0.00000   1.92191
F    0.00000   0.00000   3.48144
F    0.00000   0.00000   -1.93391
F    0.00000   0.00000   -3.46944
5
-755.9257590600
F    0.00000   0.00000   0.37581
F    0.00000   0.00000   2.12824
F    0.00000   0.00000   3.89525
F    0.00000   0.00000   -2.46134
F    0.00000   0.00000   -3.93796
5
-755.9340331000
F    0.00000   0.00000   0.01200
F    0.00000   0.00000   1.92191
F    0.00000   0.00000   3.49344
F    0.00000   0.00000   -1.93391
F    0.00000   0.00000   -3.49344
5
-755.9340331000
F    0.00000   0.00000   -0.01200
F    0.00000   0.00000   1.93391
F    0.00000   0.00000   3.49344
F    0.00000   0.00000   -1.92191
F    0.00000   0.00000   -3.49344
5
-755.9347157300
F    0.00000   0.00000   0.00000
F    0.00000   0.00000   1.90991
F    0.00000   0.00000   3.46944
F    0.00000   0.00000   -1.93391
F    0.00000   0.00000   -3.49344
5
-755.9347157300
F    0.00000   0.00000   -0.01200
F    0.00000   0.00000   1.92191
F    0.00000   0.00000   3.48144
F    0.00000   0.00000   -1.92191
F    0.00000   0.00000   -3.48144
5
-755.9265322900
F    0.00000   0.00000   0.03018
F    0.00000   0.00000   1.90141
F    0.00000   0.00000   3.65879
F    0.00000   0.00000   -2.06639
F    0.00000   0.00000   -3.52399
5
-755.9347122100
F    0.00000   0.00000   -0.00499
F    0.00000   0.00000   1.92107
F    0.00000   0.00000   3.48477
F    0.00000   0.00000   -1.92275
F    0.00000   0.00000   -3.47811
5
-755.9347122100
F    0.00000   0.00000   0.00499
F    0.00000   0.00000   1.92275
F    0.00000   0.00000   3.47811
F    0.00000   0.00000   -1.92107
F    0.00000   0.00000   -3.48477
5
-755.9284249200
F    0.00000   0.00000   0.00000
F    0.00000   0.00000   2.10000
F    0.00000   0.00000   3.60000
F    0.00000   0.00000   -1.90000
F    0.00000   0.00000   -3.60000
5
-755.9356214000
F    0.00000   0.00000   0.00000
F    0.00000   0.00000   1.99277
F    0.00000   0.00000   3.46067
F    0.00000   0.00000   -1.89782
F    0.00000   0.00000   -3.51712
5
-755.9266029800
F    0.00000   0.00000   0.00000
F    0.00000   0.00000   2.30000
F    0.00000   0.00000   3.75000
F    0.00000   0.00000   -1.90000
F    0.00000   0.00000   -3.65000
5
-755.9277627700
F    0.00000   0.00000   0.00000
F    0.00000   0.00000   2.40000
F    0.00000   0.00000   3.90000
F    0.00000   0.00000   -1.70000
F    0.00000   0.00000   -3.50000
5
-755.9353665500
F    0.00000   0.00000   0.01200
F    0.00000   0.00000   1.90991
F    0.00000   0.00000   3.46944
F    0.00000   0.00000   -1.92191
F    0.00000   0.00000   -3.46944
5
-755.9353665500
F    0.00000   0.00000   -0.01200
F    0.00000   0.00000   1.92191
F    0.00000   0.00000   3.46944
F    0.00000   0.00000   -1.90991
F    0.00000   0.00000   -3.46944
5
-755.9349480100
F    0.00000   0.00000   0.00000
F    0.00000   0.00000   1.93287
F    0.00000   0.00000   3.49134
F    0.00000   0.00000   -1.93287
F    0.00000   0.00000   -3.49134
5
-755.9344790600
F    0.00000   0.00000   0.00000
F    0.00000   0.00000   1.91095
F    0.00000   0.00000   3.47154
F    0.00000   0.00000   -1.91095
F    0.00000   0.00000   -3.47154
5
-755.9355862500
F    0.00000   0.00000   0.00000
F    0.00000   0.00000   1.92521
F    0.00000   0.00000   3.47778
F    0.00000   0.00000   -1.92521
F    0.00000   0.00000   -3.47778
5
-755.9338381100
F    0.00000   0.00000   0.00000
F    0.00000   0.00000   1.91861
F    0.00000   0.00000   3.48509
F    0.00000   0.00000   -1.91861
F    0.00000   0.00000   -3.48509
5
-755.9264028300
F    0.00000   0.00000   -0.23391
F    0.00000   0.00000   2.31991
F    0.00000   0.00000   3.73893
F    0.00000   0.00000   -1.98369
F    0.00000   0.00000   -3.84124
5
-755.9348225500
F    0.00000   0.00000   0.00000
F    0.00000   0.00000   1.93391
F    0.00000   0.00000   3.49344
F    0.00000   0.00000   -1.93391
F    0.00000   0.00000   -3.49344
5
-755.9345900600
F    0.00000   0.00000   0.00000
F    0.00000   0.00000   1.90991
F    0.00000   0.00000   3.46944
F    0.00000   0.00000   -1.90991
F    0.00000   0.00000   -3.46944
5
-755.9340241300
F    0.00000   0.00000   0.00000
F    0.00000   0.00000   1.92191
F    0.00000   0.00000   3.49344
F    0.00000   0.00000   -1.93391
F    0.00000   0.00000   -3.49344
5
-755.9340241300
F    0.00000   0.00000   0.00000
F    0.00000   0.00000   1.93391
F    0.00000   0.00000   3.49344
F    0.00000   0.00000   -1.92191
F    0.00000   0.00000   -3.49344
5
-755.9363525500
F    0.00000   0.00000   -0.01146
F    0.00000   0.00000   1.99684
F    0.00000   0.00000   3.46388
F    0.00000   0.00000   -1.91917
F    0.00000   0.00000   -3.53009
5
-755.9339707700
F    0.00000   0.00000   -0.01200
F    0.00000   0.00000   1.90991
F    0.00000   0.00000   3.48144
F    0.00000   0.00000   -1.93391
F    0.00000   0.00000   -3.49344
5
-755.9339707700
F    0.00000   0.00000   0.00000
F    0.00000   0.00000   1.92191
F    0.00000   0.00000   3.48144
F    0.00000   0.00000   -1.92191
F    0.00000   0.00000   -3.49344
5
-755.9353602700
F    0.00000   0.00000   0.00000
F    0.00000   0.00000   1.92191
F    0.00000   0.00000   3.46944
F    0.00000   0.00000   -1.90991
F    0.00000   0.00000   -3.46944
5
-755.9353602700
F    0.00000   0.00000   0.00000
F    0.00000   0.00000   1.90991
F    0.00000   0.00000   3.46944
F    0.00000   0.00000   -1.92191
F    0.00000   0.00000   -3.46944
5
-755.9354228100
F    0.00000   0.00000   -0.01200
F    0.00000   0.00000   1.90991
F    0.00000   0.00000   3.46944
F    0.00000   0.00000   -1.93391
F    0.00000   0.00000   -3.48144
5
-755.9354228100
F    0.00000   0.00000   0.00000
F    0.00000   0.00000   1.92191
F    0.00000   0.00000   3.46944
F    0.00000   0.00000   -1.92191
F    0.00000   0.00000   -3.48144
5
-755.9273816400
F    0.00000   0.00000   0.09497
F    0.00000   0.00000   1.84619
F    0.00000   0.00000   3.55432
F    0.00000   0.00000   -1.97455
F    0.00000   0.00000   -3.52094
5
-755.9331191800
F    0.00000   0.00000   0.01200
F    0.00000   0.00000   1.90991
F    0.00000   0.00000   3.49344
F    0.00000   0.00000   -1.90991
F    0.00000   0.00000   -3.46944
5
-755.9331191800
F    0.00000   0.00000   -0.01200
F    0.00000   0.00000   1.90991
F    0.00000   0.00000   3.46944
F    0.00000   0.00000   -1.90991
F    0.00000   0.00000   -3.49344
5
-755.9338571200
F    0.00000   0.00000   0.00000
F    0.00000   0.00000   1.90991
F    0.00000   0.00000   3.49344
F    0.00000   0.00000   -1.92191
F    0.00000   0.00000   -3.46944
5
-755.9338571200
F    0.00000   0.00000   0.00000
F    0.00000   0.00000   1.92191
F    0.00000   0.00000   3.46944
F    0.00000   0.00000   -1.90991
F    0.00000   0.00000   -3.49344
5
-755.9335422400
F    0.00000   0.00000   -0.00196
F    0.00000   0.00000   1.90589
F    0.00000   0.00000   3.50684
F    0.00000   0.00000   -1.93857
F    0.00000   0.00000   -3.47220
5
-755.9346709200
F    0.00000   0.00000   0.00000
F    0.00000   0.00000   1.92191
F    0.00000   0.00000   3.46944
F    0.00000   0.00000   -1.92191
F    0.00000   0.00000   -3.49344
5
-755.9346709200
F    0.00000   0.00000   -0.01200
F    0.00000   0.00000   1.90991
F    0.00000   0.00000   3.48144
F    0.00000   0.00000   -1.93391
F    0.00000   0.00000   -3.48144
5
-755.9362435700
F    0.00000   0.00000   0.01200
F    0.00000   0.00000   1.93391
F    0.00000   0.00000   3.49344
F    0.00000   0.00000   -1.93391
F    0.00000   0.00000   -3.46944
5
-755.9362435700
F    0.00000   0.00000   -0.01200
F    0.00000   0.00000   1.93391
F    0.00000   0.00000   3.46944
F    0.00000   0.00000   -1.93391
F    0.00000   0.00000   -3.49344
5
-755.9379896200
F    0.00000   0.00000   0.00000
F    0.00000   0.00000   2.50000
F    0.00000   0.00000   3.95000
F    0.00000   0.00000   -1.75000
F    0.00000   0.00000   -3.35000
5
-755.9338563000
F    0.00000   0.00000   0.00000
F    0.00000   0.00000   1.90991
F    0.00000   0.00000   3.48144
F    0.00000   0.00000   -1.90991
F    0.00000   0.00000   -3.46944
5
-755.9338563000
F    0.00000   0.00000   0.00000
F    0.00000   0.00000   1.90991
F    0.00000   0.00000   3.46944
F    0.00000   0.00000   -1.90991
F    0.00000   0.00000   -3.48144
5
-755.9355405500
F    0.00000   0.00000   0.00000
F    0.00000   0.00000   1.93391
F    0.00000   0.00000   3.49344
F    0.00000   0.00000   -1.93391
F    0.00000   0.00000   -3.48144
5
-755.9355405500
F    0.00000   0.00000   0.00000
F    0.00000   0.00000   1.93391
F    0.00000   0.00000   3.48144
F    0.00000   0.00000   -1.93391
F    0.00000   0.00000   -3.49344
5
-755.9354139300
F    0.00000   0.00000   0.00000
F    0.00000   0.00000   1.92191
F    0.00000   0.00000   3.49344
F    0.00000   0.00000   -1.93391
F    0.00000   0.00000   -3.46944
5
-755.9354139300
F    0.00000   0.00000   0.00000
F    0.00000   0.00000   1.93391
F    0.00000   0.00000   3.46944
F    0.00000   0.00000   -1.92191
F    0.00000   0.00000   -3.49344
5
-755.9347524000
F    0.00000   0.00000   0.01200
F    0.00000   0.00000   1.92191
F    0.00000   0.00000   3.48144
F    0.00000   0.00000   -1.93391
F    0.00000   0.00000   -3.49344
5
-755.9347524000
F    0.00000   0.00000   -0.01200
F    0.00000   0.00000   1.93391
F    0.00000   0.00000   3.49344
F    0.00000   0.00000   -1.92191
F    0.00000   0.00000   -3.48144
5
-755.9348101100
F    0.00000   0.00000   -0.01200
F    0.00000   0.00000   1.93391
F    0.00000   0.00000   3.49344
F    0.00000   0.00000   -1.93391
F    0.00000   0.00000   -3.49344
5
-755.9348101100
F    0.00000   0.00000   0.01200
F    0.00000   0.00000   1.93391
F    0.00000   0.00000   3.49344
F    0.00000   0.00000   -1.93391
F    0.00000   0.00000   -3.49344
5
-755.9332081500
F    0.00000   0.00000   0.00000
F    0.00000   0.00000   1.90991
F    0.00000   0.00000   3.49344
F    0.00000   0.00000   -1.93391
F    0.00000   0.00000   -3.49344
5
-755.9332081500
F    0.00000   0.00000   0.00000
F    0.00000   0.00000   1.93391
F    0.00000   0.00000   3.49344
F    0.00000   0.00000   -1.90991
F    0.00000   0.00000   -3.49344
5
-755.9346341400
F    0.00000   0.00000   -0.01200
F    0.00000   0.00000   1.92191
F    0.00000   0.00000   3.48144
F    0.00000   0.00000   -1.90991
F    0.00000   0.00000   -3.46944
5
-755.9346341400
F    0.00000   0.00000   0.01200
F    0.00000   0.00000   1.90991
F    0.00000   0.00000   3.46944
F    0.00000   0.00000   -1.92191
F    0.00000   0.00000   -3.48144
5
-755.9398664900
F    0.00000   0.00000   0.00000
F    0.00000   0.00000   2.20000
F    0.00000   0.00000   3.60000
F    0.00000   0.00000   -1.80000
F    0.00000   0.00000   -3.40000
5
-755.9345754400
F    0.00000   0.00000   0.01200
F    0.00000   0.00000   1.90991
F    0.00000   0.00000   3.46944
F    0.00000   0.00000   -1.90991
F    0.00000   0.00000   -3.46944
5
-755.9345754400
F    0.00000   0.00000   -0.01200
F    0.00000   0.00000   1.90991
F    0.00000   0.00000   3.46944
F    0.00000   0.00000   -1.90991
F    0.00000   0.00000   -3.46944
5
-755.9324666400
F    0.00000   0.00000   0.00000
F    0.00000   0.00000   2.09383
F    0.00000   0.00000   3.62478
F    0.00000   0.00000   -1.90174
F    0.00000   0.00000   -3.52537
5
-755.9313393300
F    0.00000   0.00000   -0.09422
F    0.00000   0.00000   1.97328
F    0.00000   0.00000   3.43262
F    0.00000   0.00000   -1.76791
F    0.00000   0.00000   -3.54377
5
-755.9316502100
F    0.00000   0.00000   0.22808
F    0.00000   0.00000   1.99018
F    0.00000   0.00000   3.75928
F    0.00000   0.00000   -2.30527
F    0.00000   0.00000   -3.67227
5
-755.9361017800
F    0.00000   0.00000   0.00000
F    0.00000   0.00000   1.93391
F    0.00000   0.00000   3.46944
F    0.00000   0.00000   -1.90991
F    0.00000   0.00000   -3.46944
5
-755.9361017800
F    0.00000   0.00000   0.00000
F    0.00000   0.00000   1.90991
F    0.00000   0.00000   3.46944
F    0.00000   0.00000   -1.93391
F    0.00000   0.00000   -3.46944
5
-755.9338988400
F    0.00000   0.00000   0.00000
F    0.00000   0.00000   1.90991
F    0.00000   0.00000   3.46944
F    0.00000   0.00000   -1.92191
F    0.00000   0.00000   -3.49344
5
-755.9338988400
F    0.00000   0.00000   -0.01200
F    0.00000   0.00000   1.90991
F    0.00000   0.00000   3.48144
F    0.00000   0.00000   -1.92191
F    0.00000   0.00000   -3.48144
5
-755.9354670600
F    0.00000   0.00000   -0.01200
F    0.00000   0.00000   1.92191
F    0.00000   0.00000   3.48144
F    0.00000   0.00000   -1.93391
F    0.00000   0.00000   -3.48144
5
-755.9354670600
F    0.00000   0.00000   0.00000
F    0.00000   0.00000   1.92191
F    0.00000   0.00000   3.46944
F    0.00000   0.00000   -1.93391
F    0.00000   0.00000   -3.49344
5
-755.9238745400
F    0.00000   0.00000   -0.39566
F    0.00000   0.00000   2.53818
F    0.00000   0.00000   3.98472
F    0.00000   0.00000   -2.16497
F    0.00000   0.00000   -3.96227
5
-755.9350779300
F    0.00000   0.00000   0.00000
F    0.00000   0.00000   1.94018
F    0.00000   0.00000   3.49794
F    0.00000   0.00000   -1.94018
F    0.00000   0.00000   -3.49794
5
-755.9352769100
F    0.00000   0.00000   0.01669
F    0.00000   0.00000   1.85391
F    0.00000   0.00000   3.47719
F    0.00000   0.00000   -1.94234
F    0.00000   0.00000   -3.40545
5
-755.9366305700
F    0.00000   0.00000   -0.06878
F    0.00000   0.00000   2.10833
F    0.00000   0.00000   3.51228
F    0.00000   0.00000   -1.95509
F    0.00000   0.00000   -3.59673
5
-755.9342932800
F    0.00000   0.00000   0.00000
F    0.00000   0.00000   1.90364
F    0.00000   0.00000   3.46494
F    0.00000   0.00000   -1.90364
F    0.00000   0.00000   -3.46494
5
-755.9331448000
F    0.00000   0.00000   0.00000
F    0.00000   0.00000   1.92191
F    0.00000   0.00000   3.48144
F    0.00000   0.00000   -1.90991
F    0.00000   0.00000   -3.49344
5
-755.9331448000
F    0.00000   0.00000   0.00000
F    0.00000   0.00000   1.90991
F    0.00000   0.00000   3.49344
F    0.00000   0.00000   -1.92191
F    0.00000   0.00000   -3.48144
5
-755.9346758500
F    0.00000   0.00000   -0.01200
F    0.00000   0.00000   1.93391
F    0.00000   0.00000   3.49344
F    0.00000   0.00000   -1.90991
F    0.00000   0.00000   -3.46944
5
-755.9346758500
F    0.00000   0.00000   0.01200
F    0.00000   0.00000   1.90991
F    0.00000   0.00000   3.46944
F    0.00000   0.00000   -1.93391
F    0.00000   0.00000   -3.49344
5
-755.9282737400
F    0.00000   0.00000   0.00000
F    0.00000   0.00000   2.20000
F    0.00000   0.00000   3.70000
F    0.00000   0.00000   -1.90000
F    0.00000   0.00000   -3.60000
5
-755.9331163000
F    0.00000   0.00000   0.00000
F    0.00000   0.00000   1.90991
F    0.00000   0.00000   3.48144
F    0.00000   0.00000   -1.90991
F    0.00000   0.00000   -3.48144
5
-755.9266566200
F    0.00000   0.00000   0.12316
F    0.00000   0.00000   1.92486
F    0.00000   0.00000   3.63431
F    0.00000   0.00000   -2.06989
F    0.00000   0.00000   -3.61244
5
-755.9362532900
F    0.00000   0.00000   0.00000
F    0.00000   0.00000   1.93391
F    0.00000   0.00000   3.48144
F    0.00000   0.00000   -1.93391
F    0.00000   0.00000   -3.48144
5
-755.9361545300
F    0.00000   0.00000   0.00000
F    0.00000   0.00000   1.93391
F    0.00000   0.00000   3.46944
F    0.00000   0.00000   -1.92191
F    0.00000   0.00000   -3.48144
5
-755.9361545300
F    0.00000   0.00000   0.00000
F    0.00000   0.00000   1.92191
F    0.00000   0.00000   3.48144
F    0.00000   0.00000   -1.93391
F    0.00000   0.00000   -3.46944
5
-755.9330743600
F    0.00000   0.00000   -0.08559
F    0.00000   0.00000   2.17823
F    0.00000   0.00000   3.59469
F    0.00000   0.00000   -2.00360
F    0.00000   0.00000   -3.68373
5
-755.9339910600
F    0.00000   0.00000   0.01200
F    0.00000   0.00000   1.93391
F    0.00000   0.00000   3.49344
F    0.00000   0.00000   -1.92191
F    0.00000   0.00000   -3.49344
5
-755.9339910600
F    0.00000   0.00000   -0.01200
F    0.00000   0.00000   1.92191
F    0.00000   0.00000   3.49344
F    0.00000   0.00000   -1.93391
F    0.00000   0.00000   -3.49344
5
-755.9331639600
F    0.00000   0.00000   0.00000
F    0.00000   0.00000   1.90991
F    0.00000   0.00000   3.48144
F    0.00000   0.00000   -1.92191
F    0.00000   0.00000   -3.49344
5
-755.9331639600
F    0.00000   0.00000   -0.01200
F    0.00000   0.00000   1.90991
F    0.00000   0.00000   3.48144
F    0.00000   0.00000   -1.92191
F    0.00000   0.00000   -3.49344
5
-755.9315157800
F    0.00000   0.00000   -0.06424
F    0.00000   0.00000   2.07357
F    0.00000   0.00000   3.45997
F    0.00000   0.00000   -1.86407
F    0.00000   0.00000   -3.60524
5
-755.9361839100
F    0.00000   0.00000   0.00000
F    0.00000   0.00000   1.92191
F    0.00000   0.00000   3.46944
F    0.00000   0.00000   -1.93391
F    0.00000   0.00000   -3.48144
5
-755.9361839100
F    0.00000   0.00000   -0.01200
F    0.00000   0.00000   1.92191
F    0.00000   0.00000   3.46944
F    0.00000   0.00000   -1.93391
F    0.00000   0.00000   -3.48144
5
-755.9353254500
F    0.00000   0.00000   0.01200
F    0.00000   0.00000   1.92191
F    0.00000   0.00000   3.46944
F    0.00000   0.00000   -1.90991
F    0.00000   0.00000   -3.46944
5
-755.9353254500
F    0.00000   0.00000   -0.01200
F    0.00000   0.00000   1.90991
F    0.00000   0.00000   3.46944
F    0.00000   0.00000   -1.92191
F    0.00000   0.00000   -3.46944
5
-755.9272540400
F    0.00000   0.00000   -0.06265
F    0.00000   0.00000   2.07265
F    0.00000   0.00000   3.48910
F    0.00000   0.00000   -1.83939
F    0.00000   0.00000   -3.65972
5
-755.9316529800
F    0.00000   0.00000   -0.12683
F    0.00000   0.00000   2.15088
F    0.00000   0.00000   3.52221
F    0.00000   0.00000   -1.88509
F    0.00000   0.00000   -3.66117
5
-755.9351802000
F    0.00000   0.00000   0.04918
F    0.00000   0.00000   1.85443
F    0.00000   0.00000   3.52084
F    0.00000   0.00000   -2.01131
F    0.00000   0.00000   -3.41314
5
-755.9332065600
F    0.00000   0.00000   0.00000
F    0.00000   0.00000   1.92191
F    0.00000   0.00000   3.49344
F    0.00000   0.00000   -1.92191
F    0.00000   0.00000   -3.49344
5
-755.9361102500
F    0.00000   0.00000   0.00000
F    0.00000   0.00000   1.92191
F    0.00000   0.00000   3.46944
F    0.00000   0.00000   -1.92191
F    0.00000   0.00000   -3.46944
5
-755.9260540400
F    0.00000   0.00000   -0.08618
F    0.00000   0.00000   2.18538
F    0.00000   0.00000   3.61424
F    0.00000   0.00000   -1.96938
F    0.00000   0.00000   -3.74407
5
-755.9385247000
F    0.00000   0.00000   -0.20187
F    0.00000   0.00000   2.10415
F    0.00000   0.00000   3.50293
F    0.00000   0.00000   -1.87451
F    0.00000   0.00000   -3.53070
5
-755.9362397500
F    0.00000   0.00000   -0.01200
F    0.00000   0.00000   1.93391
F    0.00000   0.00000   3.48144
F    0.00000   0.00000   -1.93391
F    0.00000   0.00000   -3.48144
5
-755.9362397500
F    0.00000   0.00000   0.01200
F    0.00000   0.00000   1.93391
F    0.00000   0.00000   3.48144
F    0.00000   0.00000   -1.93391
F    0.00000   0.00000   -3.48144
5
-755.9331028500
F    0.00000   0.00000   0.01200
F    0.00000   0.00000   1.90991
F    0.00000   0.00000   3.48144
F    0.00000   0.00000   -1.90991
F    0.00000   0.00000   -3.48144
5
-755.9331028500
F    0.00000   0.00000   -0.01200
F    0.00000   0.00000   1.90991
F    0.00000   0.00000   3.48144
F    0.00000   0.00000   -1.90991
F    0.00000   0.00000   -3.48144
5
-755.9339241200
F    0.00000   0.00000   0.01200
F    0.00000   0.00000   1.92191
F    0.00000   0.00000   3.48144
F    0.00000   0.00000   -1.92191
F    0.00000   0.00000   -3.49344
5
-755.9339241200
F    0.00000   0.00000   -0.01200
F    0.00000   0.00000   1.92191
F    0.00000   0.00000   3.49344
F    0.00000   0.00000   -1.92191
F    0.00000   0.00000   -3.48144
5
-755.9346863800
F    0.00000   0.00000   -0.01200
F    0.00000   0.00000   1.92191
F    0.00000   0.00000   3.49344
F    0.00000   0.00000   -1.93391
F    0.00000   0.00000   -3.48144
5
-755.9346863800
F    0.00000   0.00000   0.01200
F    0.00000   0.00000   1.93391
F    0.00000   0.00000   3.48144
F    0.00000   0.00000   -1.92191
F    0.00000   0.00000   -3.49344
5
-755.9320052100
F    0.00000   0.00000   0.04308
F    0.00000   0.00000   1.78683
F    0.00000   0.00000   3.46248
F    0.00000   0.00000   -1.90659
F    0.00000   0.00000   -3.38580
5
-755.9353743400
F    0.00000   0.00000   0.01200
F    0.00000   0.00000   1.92191
F    0.00000   0.00000   3.46944
F    0.00000   0.00000   -1.92191
F    0.00000   0.00000   -3.48144
5
-755.9353743400
F    0.00000   0.00000   -0.01200
F    0.00000   0.00000   1.92191
F    0.00000   0.00000   3.48144
F    0.00000   0.00000   -1.92191
F    0.00000   0.00000   -3.46944
5
-755.9345691400
F    0.00000   0.00000   -0.01200
F    0.00000   0.00000   1.90991
F    0.00000   0.00000   3.48144
F    0.00000   0.00000   -1.92191
F    0.00000   0.00000   -3.46944
5
-755.9345691400
F    0.00000   0.00000   0.01200
F    0.00000   0.00000   1.92191
F    0.00000   0.00000   3.46944
F    0.00000   0.00000   -1.90991
F    0.00000   0.00000   -3.48144
5
-755.9326374300
F    0.00000   0.00000   0.09446
F    0.00000   0.00000   1.90397
F    0.00000   0.00000   3.62901
F    0.00000   0.00000   -2.12650
F    0.00000   0.00000   -3.50093
5
-755.9354945000
F    0.00000   0.00000   -0.01200
F    0.00000   0.00000   1.93391
F    0.00000   0.00000   3.49344
F    0.00000   0.00000   -1.93391
F    0.00000   0.00000   -3.48144
5
-755.9354945000
F    0.00000   0.00000   0.01200
F    0.00000   0.00000   1.93391
F    0.00000   0.00000   3.48144
F    0.00000   0.00000   -1.93391
F    0.00000   0.00000   -3.49344
5
-755.9331941500
F    0.00000   0.00000   -0.01200
F    0.00000   0.00000   1.92191
F    0.00000   0.00000   3.49344
F    0.00000   0.00000   -1.92191
F    0.00000   0.00000   -3.49344
5
-755.9331941500
F    0.00000   0.00000   0.01200
F    0.00000   0.00000   1.92191
F    0.00000   0.00000   3.49344
F    0.00000   0.00000   -1.92191
F    0.00000   0.00000   -3.49344
5
-755.9338600900
F    0.00000   0.00000   -0.01200
F    0.00000   0.00000   1.90991
F    0.00000   0.00000   3.49344
F    0.00000   0.00000   -1.93391
F    0.00000   0.00000   -3.48144
5
-755.9338600900
F    0.00000   0.00000   0.01200
F    0.00000   0.00000   1.93391
F    0.00000   0.00000   3.48144
F    0.00000   0.00000   -1.90991
F    0.00000   0.00000   -3.49344
5
-755.9299505900
F    0.00000   0.00000   0.05125
F    0.00000   0.00000   1.78423
F    0.00000   0.00000   3.48402
F    0.00000   0.00000   -1.90867
F    0.00000   0.00000   -3.41084
5
-755.9338074600
F    0.00000   0.00000   0.01200
F    0.00000   0.00000   1.90991
F    0.00000   0.00000   3.46944
F    0.00000   0.00000   -1.90991
F    0.00000   0.00000   -3.48144
5
-755.9338074600
F    0.00000   0.00000   -0.01200
F    0.00000   0.00000   1.90991
F    0.00000   0.00000   3.48144
F    0.00000   0.00000   -1.90991
F    0.00000   0.00000   -3.46944
5
-755.9360956300
F    0.00000   0.00000   0.01200
F    0.00000   0.00000   1.92191
F    0.00000   0.00000   3.46944
F    0.00000   0.00000   -1.92191
F    0.00000   0.00000   -3.46944
5
-755.9360956300
F    0.00000   0.00000   -0.01200
F    0.00000   0.00000   1.92191
F    0.00000   0.00000   3.46944
F    0.00000   0.00000   -1.92191
F    0.00000   0.00000   -3.46944
5
-755.9330629800
F    0.00000   0.00000   0.00000
F    0.00000   0.00000   1.90991
F    0.00000   0.00000   3.49344
F    0.00000   0.00000   -1.90991
F    0.00000   0.00000   -3.46944
5
-755.9330629800
F    0.00000   0.00000   0.00000
F    0.00000   0.00000   1.90991
F    0.00000   0.00000   3.46944
F    0.00000   0.00000   -1.90991
F    0.00000   0.00000   -3.49344
5
-755.9391561200
F    0.00000   0.00000   -0.18481
F    0.00000   0.00000   2.07830
F    0.00000   0.00000   3.50218
F    0.00000   0.00000   -1.89472
F    0.00000   0.00000   -3.50095
5
-755.9271392100
F    0.00000   0.00000   -0.22642
F    0.00000   0.00000   2.29918
F    0.00000   0.00000   3.79125
F    0.00000   0.00000   -2.07463
F    0.00000   0.00000   -3.78939
5
-755.9291357800
F    0.00000   0.00000   -0.10115
F    0.00000   0.00000   1.97926
F    0.00000   0.00000   3.47236
F    0.00000   0.00000   -1.78628
F    0.00000   0.00000   -3.56419
5
-755.9331384500
F    0.00000   0.00000   -0.01200
F    0.00000   0.00000   1.92191
F    0.00000   0.00000   3.49344
F    0.00000   0.00000   -1.90991
F    0.00000   0.00000   -3.48144
5
-755.9331384500
F    0.00000   0.00000   0.01200
F    0.00000   0.00000   1.90991
F    0.00000   0.00000   3.48144
F    0.00000   0.00000   -1.92191
F    0.00000   0.00000   -3.49344
5
-755.9309363100
F    0.00000   0.00000   0.00000
F    0.00000   0.00000   2.00000
F    0.00000   0.00000   3.50000
F    0.00000   0.00000   -1.70000
F    0.00000   0.00000   -3.40000
5
-755.9361558400
F    0.00000   0.00000   0.01200
F    0.00000   0.00000   1.92191
F    0.00000   0.00000   3.46944
F    0.00000   0.00000   -1.93391
F    0.00000   0.00000   -3.48144
5
-755.9361558400
F    0.00000   0.00000   -0.01200
F    0.00000   0.00000   1.93391
F    0.00000   0.00000   3.48144
F    0.00000   0.00000   -1.92191
F    0.00000   0.00000   -3.46944
5
-755.9353018000
F    0.00000   0.00000   0.01200
F    0.00000   0.00000   1.93391
F    0.00000   0.00000   3.46944
F    0.00000   0.00000   -1.90991
F    0.00000   0.00000   -3.48144
5
-755.9353018000
F    0.00000   0.00000   -0.01200
F    0.00000   0.00000   1.90991
F    0.00000   0.00000   3.48144
F    0.00000   0.00000   -1.93391
F    0.00000   0.00000   -3.46944
5
-755.9344458100
F    0.00000   0.00000   -0.27713
F    0.00000   0.00000   2.23144
F    0.00000   0.00000   3.66672
F    0.00000   0.00000   -1.91032
F    0.00000   0.00000   -3.71071
5
-755.9374497900
F    0.00000   0.00000   0.00000
F    0.00000   0.00000   2.00000
F    0.00000   0.00000   3.45000
F    0.00000   0.00000   -1.80000
F    0.00000   0.00000   -3.40000
5
-755.9351954500
F    0.00000   0.00000   0.00000
F    0.00000   0.00000   1.94749
F    0.00000   0.00000   3.50454
F    0.00000   0.00000   -1.94749
F    0.00000   0.00000   -3.50454
5
-755.9361896600
F    0.00000   0.00000   0.00000
F    0.00000   0.00000   1.93391
F    0.00000   0.00000   3.49344
F    0.00000   0.00000   -1.93391
F    0.00000   0.00000   -3.46944
5
-755.9361896600
F    0.00000   0.00000   0.00000
F    0.00000   0.00000   1.93391
F    0.00000   0.00000   3.46944
F    0.00000   0.00000   -1.93391
F    0.00000   0.00000   -3.49344
5
-755.9357489600
F    0.00000   0.00000   0.03456
F    0.00000   0.00000   1.85445
F    0.00000   0.00000   3.49715
F    0.00000   0.00000   -1.98191
F    0.00000   0.00000   -3.40425
5
-755.9331531800
F    0.00000   0.00000   -0.01200
F    0.00000   0.00000   1.90991
F    0.00000   0.00000   3.49344
F    0.00000   0.00000   -1.93391
F    0.00000   0.00000   -3.49344
5
-755.9331531800
F    0.00000   0.00000   0.01200
F    0.00000   0.00000   1.93391
F    0.00000   0.00000   3.49344
F    0.00000   0.00000   -1.90991
F    0.00000   0.00000   -3.49344
5
-755.9380498100
F    0.00000   0.00000   -0.04210
F    0.00000   0.00000   2.03469
F    0.00000   0.00000   3.46069
F    0.00000   0.00000   -1.92150
F    0.00000   0.00000   -3.53178
5
-755.9267454600
F    0.00000   0.00000   0.00000
F    0.00000   0.00000   2.20000
F    0.00000   0.00000   3.65000
F    0.00000   0.00000   -1.90000
F    0.00000   0.00000   -3.65000
5
-755.9385549000
F    0.00000   0.00000   -0.16572
F    0.00000   0.00000   2.08554
F    0.00000   0.00000   3.47218
F    0.00000   0.00000   -1.87310
F    0.00000   0.00000   -3.51890
5
-755.9322985000
F    0.00000   0.00000   -0.08235
F    0.00000   0.00000   1.97770
F    0.00000   0.00000   3.40751
F    0.00000   0.00000   -1.76691
F    0.00000   0.00000   -3.53595
5
-755.9333343900
F    0.00000   0.00000   0.00035
F    0.00000   0.00000   1.92470
F    0.00000   0.00000   3.52020
F    0.00000   0.00000   -1.95015
F    0.00000   0.00000   -3.49509
5
-755.9340918300
F    0.00000   0.00000   0.00000
F    0.00000   0.00000   1.89633
F    0.00000   0.00000   3.45834
F    0.00000   0.00000   -1.89633
F    0.00000   0.00000   -3.45834
5
-755.9332151500
F    0.00000   0.00000   0.00000
F    0.00000   0.00000   2.00000
F    0.00000   0.00000   3.45000
F    0.00000   0.00000   -1.70000
F    0.00000   0.00000   -3.40000
5
-755.9360466400
F    0.00000   0.00000   -0.01200
F    0.00000   0.00000   1.90991
F    0.00000   0.00000   3.46944
F    0.00000   0.00000   -1.93391
F    0.00000   0.00000   -3.46944
5
-755.9360466400
F    0.00000   0.00000   0.01200
F    0.00000   0.00000   1.93391
F    0.00000   0.00000   3.46944
F    0.00000   0.00000   -1.90991
F    0.00000   0.00000   -3.46944
5
-755.9304997900
F    0.00000   0.00000   -0.11958
F    0.00000   0.00000   1.97224
F    0.00000   0.00000   3.47271
F    0.00000   0.00000   -1.79085
F    0.00000   0.00000   -3.53451
5
-755.9324248300
F    0.00000   0.00000   -0.17639
F    0.00000   0.00000   2.10810
F    0.00000   0.00000   3.55293
F    0.00000   0.00000   -1.82630
F    0.00000   0.00000   -3.65834
5
-755.9354063000
F    0.00000   0.00000   -0.01200
F    0.00000   0.00000   1.93391
F    0.00000   0.00000   3.49344
F    0.00000   0.00000   -1.92191
F    0.00000   0.00000   -3.46944
5
-755.9354063000
F    0.00000   0.00000   0.01200
F    0.00000   0.00000   1.92191
F    0.00000   0.00000   3.46944
F    0.00000   0.00000   -1.93391
F    0.00000   0.00000   -3.49344
5
-755.9338378800
F    0.00000   0.00000   -0.01200
F    0.00000   0.00000   1.92191
F    0.00000   0.00000   3.49344
F    0.00000   0.00000   -1.90991
F    0.00000   0.00000   -3.46944
5
-755.9338378800
F    0.00000   0.00000   0.01200
F    0.00000   0.00000   1.90991
F    0.00000   0.00000   3.46944
F    0.00000   0.00000   -1.92191
F    0.00000   0.00000   -3.49344
5
-755.9262038800
F    0.00000   0.00000   -0.15212
F    0.00000   0.00000   2.26784
F    0.00000   0.00000   3.66717
F    0.00000   0.00000   -1.98935
F    0.00000   0.00000   -3.79353
5
-755.9323378000
F    0.00000   0.00000   0.01200
F    0.00000   0.00000   1.90991
F    0.00000   0.00000   3.49344
F    0.00000   0.00000   -1.90991
F    0.00000   0.00000   -3.48144
5
-755.9323378000
F    0.00000   0.00000   -0.01200
F    0.00000   0.00000   1.90991
F    0.00000   0.00000   3.48144
F    0.00000   0.00000   -1.90991
F    0.00000   0.00000   -3.49344
5
-755.9299837300
F    0.00000   0.00000   0.00000
F    0.00000   0.00000   2.62633
F    0.00000   0.00000   4.07331
F    0.00000   0.00000   -1.88649
F    0.00000   0.00000   -3.57643
5
-755.9323786300
F    0.00000   0.00000   0.01200
F    0.00000   0.00000   1.90991
F    0.00000   0.00000   3.49344
F    0.00000   0.00000   -1.92191
F    0.00000   0.00000   -3.49344
5
-755.9323786300
F    0.00000   0.00000   -0.01200
F    0.00000   0.00000   1.92191
F    0.00000   0.00000   3.49344
F    0.00000   0.00000   -1.90991
F    0.00000   0.00000   -3.49344
5
-755.9369154300
F    0.00000   0.00000   0.01200
F    0.00000   0.00000   1.93391
F    0.00000   0.00000   3.48144
F    0.00000   0.00000   -1.93391
F    0.00000   0.00000   -3.46944
5
-755.9369154300
F    0.00000   0.00000   -0.01200
F    0.00000   0.00000   1.93391
F    0.00000   0.00000   3.46944
F    0.00000   0.00000   -1.93391
F    0.00000   0.00000   -3.48144
5
-755.9270120300
F    0.00000   0.00000   -0.15901
F    0.00000   0.00000   2.29537
F    0.00000   0.00000   3.71006
F    0.00000   0.00000   -2.04324
F    0.00000   0.00000   -3.80318
5
-755.9355312000
F    0.00000   0.00000   0.23281
F    0.00000   0.00000   2.10677
F    0.00000   0.00000   3.75409
F    0.00000   0.00000   -2.34571
F    0.00000   0.00000   -3.74795
5
-755.9378923000
F    0.00000   0.00000   0.10484
F    0.00000   0.00000   1.89195
F    0.00000   0.00000   3.46115
F    0.00000   0.00000   -1.98439
F    0.00000   0.00000   -3.47356
5
-755.9268263000
F    0.00000   0.00000   -0.18596
F    0.00000   0.00000   2.25922
F    0.00000   0.00000   3.66685
F    0.00000   0.00000   -1.94021
F    0.00000   0.00000   -3.79990
5
-755.9296757200
F    0.00000   0.00000   -0.25169
F    0.00000   0.00000   2.39782
F    0.00000   0.00000   3.83097
F    0.00000   0.00000   -2.13862
F    0.00000   0.00000   -3.83847
5
-755.9370992800
F    0.00000   0.00000   -0.26018
F    0.00000   0.00000   2.34274
F    0.00000   0.00000   3.73067
F    0.00000   0.00000   -2.08843
F    0.00000   0.00000   -3.72480
5
-755.9313281800
F    0.00000   0.00000   -0.05211
F    0.00000   0.00000   1.89926
F    0.00000   0.00000   3.40185
F    0.00000   0.00000   -1.79012
F    0.00000   0.00000   -3.45888
5
-755.9365040500
F    0.00000   0.00000   -0.21834
F    0.00000   0.00000   2.23918
F    0.00000   0.00000   3.71251
F    0.00000   0.00000   -2.06596
F    0.00000   0.00000   -3.66739
5
-755.9307218900
F    0.00000   0.00000   0.39673
F    0.00000   0.00000   2.20998
F    0.00000   0.00000   3.87401
F    0.00000   0.00000   -2.51469
F    0.00000   0.00000   -3.96603
5
-755.9239405400
F    0.00000   0.00000   -0.10629
F    0.00000   0.00000   2.15189
F    0.00000   0.00000   3.59884
F    0.00000   0.00000   -1.89548
F    0.00000   0.00000   -3.74896
5
-755.9356906500
F    0.00000   0.00000   0.16494
F    0.00000   0.00000   1.87041
F    0.00000   0.00000   3.59879
F    0.00000   0.00000   -2.13367
F    0.00000   0.00000   -3.50048
5
-755.9344977100
F    0.00000   0.00000   0.01200
F    0.00000   0.00000   1.93391
F    0.00000   0.00000   3.46944
F    0.00000   0.00000   -1.90991
F    0.00000   0.00000   -3.49344
5
-755.9344977100
F    0.00000   0.00000   -0.01200
F    0.00000   0.00000   1.90991
F    0.00000   0.00000   3.49344
F    0.00000   0.00000   -1.93391
F    0.00000   0.00000   -3.46944
5
-755.9368360600
F    0.00000   0.00000   0.01200
F    0.00000   0.00000   1.92191
F    0.00000   0.00000   3.46944
F    0.00000   0.00000   -1.93391
F    0.00000   0.00000   -3.46944
5
-755.9368360600
F    0.00000   0.00000   -0.01200
F    0.00000   0.00000   1.93391
F    0.00000   0.00000   3.46944
F    0.00000   0.00000   -1.92191
F    0.00000   0.00000   -3.46944
5
-755.9238559100
F    0.00000   0.00000   0.00000
F    0.00000   0.00000   2.14972
F    0.00000   0.00000   3.66402
F    0.00000   0.00000   -1.81342
F    0.00000   0.00000   -3.59054
5
-755.9330767300
F    0.00000   0.00000   -0.01200
F    0.00000   0.00000   1.90991
F    0.00000   0.00000   3.49344
F    0.00000   0.00000   -1.92191
F    0.00000   0.00000   -3.48144
5
-755.9330767300
F    0.00000   0.00000   0.01200
F    0.00000   0.00000   1.92191
F    0.00000   0.00000   3.48144
F    0.00000   0.00000   -1.90991
F    0.00000   0.00000   -3.49344
5
-755.9323688400
F    0.00000   0.00000   0.00000
F    0.00000   0.00000   1.92191
F    0.00000   0.00000   3.49344
F    0.00000   0.00000   -1.90991
F    0.00000   0.00000   -3.49344
5
-755.9323688400
F    0.00000   0.00000   0.00000
F    0.00000   0.00000   1.90991
F    0.00000   0.00000   3.49344
F    0.00000   0.00000   -1.92191
F    0.00000   0.00000   -3.49344
5
-755.9345779400
F    0.00000   0.00000   0.01497
F    0.00000   0.00000   1.92442
F    0.00000   0.00000   3.47145
F    0.00000   0.00000   -1.91940
F    0.00000   0.00000   -3.49143
5
-755.9345779400
F    0.00000   0.00000   -0.01497
F    0.00000   0.00000   1.91940
F    0.00000   0.00000   3.49143
F    0.00000   0.00000   -1.92442
F    0.00000   0.00000   -3.47145
5
-755.9317984700
F    0.00000   0.00000   0.16136
F    0.00000   0.00000   1.92027
F    0.00000   0.00000   3.55578
F    0.00000   0.00000   -2.05059
F    0.00000   0.00000   -3.58682
5
-755.9323160900
F    0.00000   0.00000   0.00000
F    0.00000   0.00000   1.90991
F    0.00000   0.00000   3.48144
F    0.00000   0.00000   -1.90991
F    0.00000   0.00000   -3.49344
5
-755.9323160900
F    0.00000   0.00000   0.00000
F    0.00000   0.00000   1.90991
F    0.00000   0.00000   3.49344
F    0.00000   0.00000   -1.90991
F    0.00000   0.00000   -3.48144
5
-755.9294775400
F    0.00000   0.00000   0.06409
F    0.00000   0.00000   1.76890
F    0.00000   0.00000   3.53462
F    0.00000   0.00000   -1.94788
F    0.00000   0.00000   -3.41972
5
-755.9368305900
F    0.00000   0.00000   0.00000
F    0.00000   0.00000   1.92191
F    0.00000   0.00000   3.46944
F    0.00000   0.00000   -1.93391
F    0.00000   0.00000   -3.46944
5
-755.9368305900
F    0.00000   0.00000   0.00000
F    0.00000   0.00000   1.93391
F    0.00000   0.00000   3.46944
F    0.00000   0.00000   -1.92191
F    0.00000   0.00000   -3.46944
5
-755.9360861700
F    0.00000   0.00000   0.01200
F    0.00000   0.00000   1.93391
F    0.00000   0.00000   3.46944
F    0.00000   0.00000   -1.92191
F    0.00000   0.00000   -3.48144
5
-755.9360861700
F    0.00000   0.00000   -0.01200
F    0.00000   0.00000   1.92191
F    0.00000   0.00000   3.48144
F    0.00000   0.00000   -1.93391
F    0.00000   0.00000   -3.46944
5
-755.9340904900
F    0.00000   0.00000   -0.06122
F    0.00000   0.00000   1.99515
F    0.00000   0.00000   3.39336
F    0.00000   0.00000   -1.81299
F    0.00000   0.00000   -3.51430
5
-755.9369497700
F    0.00000   0.00000   -0.22280
F    0.00000   0.00000   2.09526
F    0.00000   0.00000   3.53227
F    0.00000   0.00000   -1.85591
F    0.00000   0.00000   -3.54882
5
-755.9337538300
F    0.00000   0.00000   0.01200
F    0.00000   0.00000   1.92191
F    0.00000   0.00000   3.46944
F    0.00000   0.00000   -1.90991
F    0.00000   0.00000   -3.49344
5
-755.9337538300
F    0.00000   0.00000   -0.01200
F    0.00000   0.00000   1.90991
F    0.00000   0.00000   3.49344
F    0.00000   0.00000   -1.92191
F    0.00000   0.00000   -3.46944
5
-755.9368958500
F    0.00000   0.00000   0.00000
F    0.00000   0.00000   1.93391
F    0.00000   0.00000   3.48144
F    0.00000   0.00000   -1.93391
F    0.00000   0.00000   -3.46944
5
-755.9368958500
F    0.00000   0.00000   0.00000
F    0.00000   0.00000   1.93391
F    0.00000   0.00000   3.46944
F    0.00000   0.00000   -1.93391
F    0.00000   0.00000   -3.48144
5
-755.9396206200
F    0.00000   0.00000   0.08829
F    0.00000   0.00000   1.95561
F    0.00000   0.00000   3.51032
F    0.00000   0.00000   -2.03550
F    0.00000   0.00000   -3.51873
5
-755.9240330000
F    0.00000   0.00000   -0.04895
F    0.00000   0.00000   2.03978
F    0.00000   0.00000   3.52636
F    0.00000   0.00000   -1.85933
F    0.00000   0.00000   -3.65785
5
-755.9400780000
F    0.00000   0.00000   0.09453
F    0.00000   0.00000   1.91744
F    0.00000   0.00000   3.47801
F    0.00000   0.00000   -2.01599
F    0.00000   0.00000   -3.47399
5
-755.9337210100
F    0.00000   0.00000   -0.00940
F    0.00000   0.00000   1.91615
F    0.00000   0.00000   3.50699
F    0.00000   0.00000   -1.93625
F    0.00000   0.00000   -3.47749
5
-755.9353121300
F    0.00000   0.00000   -0.01200
F    0.00000   0.00000   1.92191
F    0.00000   0.00000   3.49344
F    0.00000   0.00000   -1.93391
F    0.00000   0.00000   -3.46944
5
-755.9353121300
F    0.00000   0.00000   0.01200
F    0.00000   0.00000   1.93391
F    0.00000   0.00000   3.46944
F    0.00000   0.00000   -1.92191
F    0.00000   0.00000   -3.49344
5
-755.9359529700
F    0.00000   0.00000   -0.15051
F    0.00000   0.00000   2.18132
F    0.00000   0.00000   3.66492
F    0.00000   0.00000   -2.04473
F    0.00000   0.00000   -3.65100
5
-755.9338741600
F    0.00000   0.00000   0.02831
F    0.00000   0.00000   1.93829
F    0.00000   0.00000   3.51478
F    0.00000   0.00000   -1.96179
F    0.00000   0.00000   -3.51959
5
-755.9353011500
F    0.00000   0.00000   0.00000
F    0.00000   0.00000   1.95480
F    0.00000   0.00000   3.51114
F    0.00000   0.00000   -1.95480
F    0.00000   0.00000   -3.51114
5
-755.9347922900
F    0.00000   0.00000   -0.02381
F    0.00000   0.00000   1.91641
F    0.00000   0.00000   3.39250
F    0.00000   0.00000   -1.83274
F    0.00000   0.00000   -3.45235
5
-755.9279016100
F    0.00000   0.00000   -0.07191
F    0.00000   0.00000   2.15136
F    0.00000   0.00000   3.61817
F    0.00000   0.00000   -1.98824
F    0.00000   0.00000   -3.70938
5
-755.9246330300
F    0.00000   0.00000   0.20769
F    0.00000   0.00000   1.95835
F    0.00000   0.00000   3.81327
F    0.00000   0.00000   -2.25816
F    0.00000   0.00000   -3.72114
5
-755.9323353200
F    0.00000   0.00000   0.01200
F    0.00000   0.00000   1.92191
F    0.00000   0.00000   3.49344
F    0.00000   0.00000   -1.90991
F    0.00000   0.00000   -3.49344
5
-755.9323353200
F    0.00000   0.00000   -0.01200
F    0.00000   0.00000   1.90991
F    0.00000   0.00000   3.49344
F    0.00000   0.00000   -1.92191
F    0.00000   0.00000   -3.49344
5
-755.9381324500
F    0.00000   0.00000   -0.23071
F    0.00000   0.00000   2.12186
F    0.00000   0.00000   3.53794
F    0.00000   0.00000   -1.88354
F    0.00000   0.00000   -3.54555
5
-755.9338423100
F    0.00000   0.00000   -0.01810
F    0.00000   0.00000   1.93986
F    0.00000   0.00000   3.51042
F    0.00000   0.00000   -1.93473
F    0.00000   0.00000   -3.49745
5
-755.9356415200
F    0.00000   0.00000   0.32319
F    0.00000   0.00000   2.11210
F    0.00000   0.00000   3.72833
F    0.00000   0.00000   -2.35308
F    0.00000   0.00000   -3.81054
5
-755.9320473400
F    0.00000   0.00000   0.00000
F    0.00000   0.00000   2.30000
F    0.00000   0.00000   3.70000
F    0.00000   0.00000   -1.90000
F    0.00000   0.00000   -3.60000
5
-755.9277169300
F    0.00000   0.00000   0.05819
F    0.00000   0.00000   1.82394
F    0.00000   0.00000   3.51462
F    0.00000   0.00000   -1.92535
F    0.00000   0.00000   -3.47141
5
-755.9319555900
F    0.00000   0.00000   0.00000
F    0.00000   0.00000   1.91201
F    0.00000   0.00000   3.49240
F    0.00000   0.00000   -1.91201
F    0.00000   0.00000   -3.49240
5
-755.9275774600
F    0.00000   0.00000   -0.14907
F    0.00000   0.00000   2.11153
F    0.00000   0.00000   3.65052
F    0.00000   0.00000   -1.96045
F    0.00000   0.00000   -3.65253
5
-755.9338739500
F    0.00000   0.00000   0.00000
F    0.00000   0.00000   1.88902
F    0.00000   0.00000   3.45174
F    0.00000   0.00000   -1.88902
F    0.00000   0.00000   -3.45174
5
-755.9280590900
F    0.00000   0.00000   -0.11830
F    0.00000   0.00000   2.22606
F    0.00000   0.00000   3.61965
F    0.00000   0.00000   -1.97998
F    0.00000   0.00000   -3.74743
5
-755.9367963600
F    0.00000   0.00000   -0.01200
F    0.00000   0.00000   1.92191
F    0.00000   0.00000   3.46944
F    0.00000   0.00000   -1.93391
F    0.00000   0.00000   -3.46944
5
-755.9367963600
F    0.00000   0.00000   0.01200
F    0.00000   0.00000   1.93391
F    0.00000   0.00000   3.46944
F    0.00000   0.00000   -1.92191
F    0.00000   0.00000   -3.46944
5
-755.9329807300
F    0.00000   0.00000   0.01200
F    0.00000   0.00000   1.90991
F    0.00000   0.00000   3.46944
F    0.00000   0.00000   -1.90991
F    0.00000   0.00000   -3.49344
5
-755.9329807300
F    0.00000   0.00000   -0.01200
F    0.00000   0.00000   1.90991
F    0.00000   0.00000   3.49344
F    0.00000   0.00000   -1.90991
F    0.00000   0.00000   -3.46944
5
-755.9345774800
F    0.00000   0.00000   -0.39379
F    0.00000   0.00000   2.47497
F    0.00000   0.00000   3.90923
F    0.00000   0.00000   -2.17906
F    0.00000   0.00000   -3.81135
5
-755.9377473000
F    0.00000   0.00000   0.05406
F    0.00000   0.00000   1.86613
F    0.00000   0.00000   3.44038
F    0.00000   0.00000   -1.94080
F    0.00000   0.00000   -3.41977
5
-755.9361090700
F    0.00000   0.00000   -0.01200
F    0.00000   0.00000   1.93391
F    0.00000   0.00000   3.49344
F    0.00000   0.00000   -1.93391
F    0.00000   0.00000   -3.46944
5
-755.9361090700
F    0.00000   0.00000   0.01200
F    0.00000   0.00000   1.93391
F    0.00000   0.00000   3.46944
F    0.00000   0.00000   -1.93391
F    0.00000   0.00000   -3.49344
5
-755.9322693700
F    0.00000   0.00000   0.01200
F    0.00000   0.00000   1.90991
F    0.00000   0.00000   3.48144
F    0.00000   0.00000   -1.90991
F    0.00000   0.00000   -3.49344
5
-755.9322693700
F    0.00000   0.00000   -0.01200
F    0.00000   0.00000   1.90991
F    0.00000   0.00000   3.49344
F    0.00000   0.00000   -1.90991
F    0.00000   0.00000   -3.48144
5
-755.9399834100
F    0.00000   0.00000   0.00000
F    0.00000   0.00000   2.30000
F    0.00000   0.00000   3.70000
F    0.00000   0.00000   -1.75000
F    0.00000   0.00000   -3.35000
5
-755.9256997100
F    0.00000   0.00000   -0.16203
F    0.00000   0.00000   2.21458
F    0.00000   0.00000   3.64488
F    0.00000   0.00000   -1.91273
F    0.00000   0.00000   -3.78470
5
-755.9371845900
F    0.00000   0.00000   0.00000
F    0.00000   0.00000   1.93181
F    0.00000   0.00000   3.47048
F    0.00000   0.00000   -1.93181
F    0.00000   0.00000   -3.47048
5
-755.9285177600
F    0.00000   0.00000   0.12806
F    0.00000   0.00000   1.82295
F    0.00000   0.00000   3.67890
F    0.00000   0.00000   -2.08847
F    0.00000   0.00000   -3.54144
5
-755.9298102500
F    0.00000   0.00000   -0.27138
F    0.00000   0.00000   2.43074
F    0.00000   0.00000   3.83152
F    0.00000   0.00000   -2.13774
F    0.00000   0.00000   -3.85314
5
-755.9395936100
F    0.00000   0.00000   0.00000
F    0.00000   0.00000   2.50000
F    0.00000   0.00000   3.90000
F    0.00000   0.00000   -1.80000
F    0.00000   0.00000   -3.40000
5
-755.9296695200
F    0.00000   0.00000   0.14674
F    0.00000   0.00000   1.81448
F    0.00000   0.00000   3.59948
F    0.00000   0.00000   -2.03124
F    0.00000   0.00000   -3.52946
5
-755.9318141400
F    0.00000   0.00000   0.00000
F    0.00000   0.00000   2.40000
F    0.00000   0.00000   3.80000
F    0.00000   0.00000   -1.90000
F    0.00000   0.00000   -3.60000
5
-755.9398062700
F    0.00000   0.00000   -0.07459
F    0.00000   0.00000   2.04414
F    0.00000   0.00000   3.46200
F    0.00000   0.00000   -1.92133
F    0.00000   0.00000   -3.51022
5
-755.9301397400
F    0.00000   0.00000   0.18776
F    0.00000   0.00000   1.96808
F    0.00000   0.00000   3.75299
F    0.00000   0.00000   -2.26948
F    0.00000   0.00000   -3.63936
5
-755.9379517900
F    0.00000   0.00000   -0.08344
F    0.00000   0.00000   2.14186
F    0.00000   0.00000   3.56336
F    0.00000   0.00000   -2.00268
F    0.00000   0.00000   -3.61911
5
-755.9373022900
F    0.00000   0.00000   -0.28205
F    0.00000   0.00000   2.27340
F    0.00000   0.00000   3.64616
F    0.00000   0.00000   -1.97440
F    0.00000   0.00000   -3.66312
5
-755.9368477900
F    0.00000   0.00000   0.01200
F    0.00000   0.00000   1.93391
F    0.00000   0.00000   3.46944
F    0.00000   0.00000   -1.93391
F    0.00000   0.00000   -3.48144
5
-755.9368477900
F    0.00000   0.00000   -0.01200
F    0.00000   0.00000   1.93391
F    0.00000   0.00000   3.48144
F    0.00000   0.00000   -1.93391
F    0.00000   0.00000   -3.46944
5
-755.9284374500
F    0.00000   0.00000   0.33153
F    0.00000   0.00000   2.01968
F    0.00000   0.00000   3.83575
F    0.00000   0.00000   -2.36001
F    0.00000   0.00000   -3.82695
5
-755.9339241400
F    0.00000   0.00000   -0.01684
F    0.00000   0.00000   1.92641
F    0.00000   0.00000   3.50714
F    0.00000   0.00000   -1.93393
F    0.00000   0.00000   -3.48278
5
-755.9249473600
F    0.00000   0.00000   0.00000
F    0.00000   0.00000   2.50000
F    0.00000   0.00000   4.00000
F    0.00000   0.00000   -1.75000
F    0.00000   0.00000   -3.55000
5
-755.9293065200
F    0.00000   0.00000   0.00000
F    0.00000   0.00000   2.02047
F    0.00000   0.00000   3.55796
F    0.00000   0.00000   -1.72308
F    0.00000   0.00000   -3.40621
5
-755.9325868900
F    0.00000   0.00000   -0.00120
F    0.00000   0.00000   1.92351
F    0.00000   0.00000   3.55047
F    0.00000   0.00000   -1.97739
F    0.00000   0.00000   -3.49538
5
-755.9378227100
F    0.00000   0.00000   0.02254
F    0.00000   0.00000   1.96530
F    0.00000   0.00000   3.53918
F    0.00000   0.00000   -2.01553
F    0.00000   0.00000   -3.51150
5
-755.9356242200
F    0.00000   0.00000   -0.14598
F    0.00000   0.00000   2.03091
F    0.00000   0.00000   3.44484
F    0.00000   0.00000   -1.78739
F    0.00000   0.00000   -3.54238
5
-755.9279173400
F    0.00000   0.00000   0.09370
F    0.00000   0.00000   1.81457
F    0.00000   0.00000   3.53020
F    0.00000   0.00000   -1.95069
F    0.00000   0.00000   -3.48779
5
-755.9313039400
F    0.00000   0.00000   0.31299
F    0.00000   0.00000   1.96944
F    0.00000   0.00000   3.78499
F    0.00000   0.00000   -2.30605
F    0.00000   0.00000   -3.76138
5
-755.9289500200
F    0.00000   0.00000   0.28974
F    0.00000   0.00000   1.98865
F    0.00000   0.00000   3.73503
F    0.00000   0.00000   -2.25369
F    0.00000   0.00000   -3.75972
5
-755.9260833700
F    0.00000   0.00000   0.00000
F    0.00000   0.00000   2.40000
F    0.00000   0.00000   3.85000
F    0.00000   0.00000   -1.90000
F    0.00000   0.00000   -3.65000
5
-755.9286615300
F    0.00000   0.00000   0.03590
F    0.00000   0.00000   1.82807
F    0.00000   0.00000   3.49312
F    0.00000   0.00000   -1.90507
F    0.00000   0.00000   -3.45202
5
-755.9353969000
F    0.00000   0.00000   0.00000
F    0.00000   0.00000   1.96211
F    0.00000   0.00000   3.51773
F    0.00000   0.00000   -1.96211
F    0.00000   0.00000   -3.51773
5
-755.9315100600
F    0.00000   0.00000   0.00000
F    0.00000   0.00000   1.90991
F    0.00000   0.00000   3.49344
F    0.00000   0.00000   -1.90991
F    0.00000   0.00000   -3.49344
5
-755.9354767100
F    0.00000   0.00000   0.13881
F    0.00000   0.00000   1.78014
F    0.00000   0.00000   3.51774
F    0.00000   0.00000   -2.00554
F    0.00000   0.00000   -3.43115
5
-755.9314801200
F    0.00000   0.00000   -0.08802
F    0.00000   0.00000   2.11412
F    0.00000   0.00000   3.62366
F    0.00000   0.00000   -2.00037
F    0.00000   0.00000   -3.64939
5
-755.9378178000
F    0.00000   0.00000   0.00000
F    0.00000   0.00000   2.40000
F    0.00000   0.00000   3.85000
F    0.00000   0.00000   -1.90000
F    0.00000   0.00000   -3.50000
5
-755.9314979200
F    0.00000   0.00000   0.01200
F    0.00000   0.00000   1.90991
F    0.00000   0.00000   3.49344
F    0.00000   0.00000   -1.90991
F    0.00000   0.00000   -3.49344
5
-755.9314979200
F    0.00000   0.00000   -0.01200
F    0.00000   0.00000   1.90991
F    0.00000   0.00000   3.49344
F    0.00000   0.00000   -1.90991
F    0.00000   0.00000   -3.49344
5
-755.9329421100
F    0.00000   0.00000   -0.00735
F    0.00000   0.00000   1.91373
F    0.00000   0.00000   3.53566
F    0.00000   0.00000   -1.96301
F    0.00000   0.00000   -3.47903
5
-755.9283130000
F    0.00000   0.00000   -0.14543
F    0.00000   0.00000   2.02305
F    0.00000   0.00000   3.54700
F    0.00000   0.00000   -1.83563
F    0.00000   0.00000   -3.58898
5
-755.9252407700
F    0.00000   0.00000   0.04114
F    0.00000   0.00000   1.91471
F    0.00000   0.00000   3.69173
F    0.00000   0.00000   -2.09823
F    0.00000   0.00000   -3.54934
5
-755.9239230100
F    0.00000   0.00000   0.37862
F    0.00000   0.00000   2.17291
F    0.00000   0.00000   3.97269
F    0.00000   0.00000   -2.55467
F    0.00000   0.00000   -3.96955
5
-755.9322625700
F    0.00000   0.00000   -0.02154
F    0.00000   0.00000   1.91922
F    0.00000   0.00000   3.50046
F    0.00000   0.00000   -1.91213
F    0.00000   0.00000   -3.48600
5
-755.9270783300
F    0.00000   0.00000   0.02465
F    0.00000   0.00000   1.90851
F    0.00000   0.00000   3.65781
F    0.00000   0.00000   -2.07191
F    0.00000   0.00000   -3.51905
5
-755.9375322200
F    0.00000   0.00000   0.00000
F    0.00000   0.00000   1.93391
F    0.00000   0.00000   3.46944
F    0.00000   0.00000   -1.93391
F    0.00000   0.00000   -3.46944
5
-755.9392377200
F    0.00000   0.00000   -0.09481
F    0.00000   0.00000   2.14094
F    0.00000   0.00000   3.56209
F    0.00000   0.00000   -2.00435
F    0.00000   0.00000   -3.60387
5
-755.9399072000
F    0.00000   0.00000   0.00000
F    0.00000   0.00000   2.40000
F    0.00000   0.00000   3.80000
F    0.00000   0.00000   -1.75000
F    0.00000   0.00000   -3.35000
5
-755.9279853000
F    0.00000   0.00000   -0.18023
F    0.00000   0.00000   2.15217
F    0.00000   0.00000   3.62297
F    0.00000   0.00000   -1.87103
F    0.00000   0.00000   -3.72387
5
-755.9390728500
F    0.00000   0.00000   -0.14852
F    0.00000   0.00000   2.20932
F    0.00000   0.00000   3.61776
F    0.00000   0.00000   -2.03667
F    0.00000   0.00000   -3.64189
5
-755.9287385000
F    0.00000   0.00000   -0.00882
F    0.00000   0.00000   2.02689
F    0.00000   0.00000   3.50434
F    0.00000   0.00000   -1.90813
F    0.00000   0.00000   -3.61427
5
-755.9298034500
F    0.00000   0.00000   0.00364
F    0.00000   0.00000   1.83063
F    0.00000   0.00000   3.50830
F    0.00000   0.00000   -1.92062
F    0.00000   0.00000   -3.42195
5
-755.9248941600
F    0.00000   0.00000   -0.11331
F    0.00000   0.00000   2.12808
F    0.00000   0.00000   3.64712
F    0.00000   0.00000   -1.96077
F    0.00000   0.00000   -3.70112
5
-755.9375175600
F    0.00000   0.00000   0.01200
F    0.00000   0.00000   1.93391
F    0.00000   0.00000   3.46944
F    0.00000   0.00000   -1.93391
F    0.00000   0.00000   -3.46944
5
-755.9375175600
F    0.00000   0.00000   -0.01200
F    0.00000   0.00000   1.93391
F    0.00000   0.00000   3.46944
F    0.00000   0.00000   -1.93391
F    0.00000   0.00000   -3.46944
5
-755.9337396000
F    0.00000   0.00000   -0.06670
F    0.00000   0.00000   1.99235
F    0.00000   0.00000   3.54298
F    0.00000   0.00000   -1.94200
F    0.00000   0.00000   -3.52663
5
-755.9320885900
F    0.00000   0.00000   0.01651
F    0.00000   0.00000   1.82267
F    0.00000   0.00000   3.45809
F    0.00000   0.00000   -1.89412
F    0.00000   0.00000   -3.40315
5
-755.9398714700
F    0.00000   0.00000   0.07121
F    0.00000   0.00000   1.92290
F    0.00000   0.00000   3.50901
F    0.00000   0.00000   -2.04155
F    0.00000   0.00000   -3.46157
5
-755.9336388700
F    0.00000   0.00000   0.00000
F    0.00000   0.00000   1.88171
F    0.00000   0.00000   3.44514
F    0.00000   0.00000   -1.88171
F    0.00000   0.00000   -3.44514
5
-755.9355954000
F    0.00000   0.00000   0.34969
F    0.00000   0.00000   1.99540
F    0.00000   0.00000   3.69405
F    0.00000   0.00000   -2.29817
F    0.00000   0.00000   -3.74097
5
-755.9337938800
F    0.00000   0.00000   -0.01379
F    0.00000   0.00000   1.94851
F    0.00000   0.00000   3.52339
F    0.00000   0.00000   -1.94946
F    0.00000   0.00000   -3.50865
5
-755.9351208100
F    0.00000   0.00000   0.00000
F    0.00000   0.00000   2.00000
F    0.00000   0.00000   3.50000
F    0.00000   0.00000   -1.75000
F    0.00000   0.00000   -3.35000
5
-755.9289302700
F    0.00000   0.00000   -0.16836
F    0.00000   0.00000   2.11629
F    0.00000   0.00000   3.65638
F    0.00000   0.00000   -1.96714
F    0.00000   0.00000   -3.63716
5
-755.9361116500
F    0.00000   0.00000   0.03424
F    0.00000   0.00000   1.98432
F    0.00000   0.00000   3.58404
F    0.00000   0.00000   -2.05419
F    0.00000   0.00000   -3.54841
5
-755.9235204300
F    0.00000   0.00000   0.00000
F    0.00000   0.00000   2.10000
F    0.00000   0.00000   3.60000
F    0.00000   0.00000   -1.80000
F    0.00000   0.00000   -3.60000
5
-755.9408041100
F    0.00000   0.00000   -0.07885
F    0.00000   0.00000   2.05185
F    0.00000   0.00000   3.49727
F    0.00000   0.00000   -1.95423
F    0.00000   0.00000   -3.51605
5
-755.9392966500
F    0.00000   0.00000   -0.10935
F    0.00000   0.00000   2.00880
F    0.00000   0.00000   3.43085
F    0.00000   0.00000   -1.86928
F    0.00000   0.00000   -3.46102
5
-755.9306940700
F    0.00000   0.00000   -0.32079
F    0.00000   0.00000   2.37364
F    0.00000   0.00000   3.86117
F    0.00000   0.00000   -2.12640
F    0.00000   0.00000   -3.78763
5
-755.9272578700
F    0.00000   0.00000   0.00000
F    0.00000   0.00000   2.10000
F    0.00000   0.00000   3.60000
F    0.00000   0.00000   -1.70000
F    0.00000   0.00000   -3.50000
5
-755.9388281800
F    0.00000   0.00000   -0.10691
F    0.00000   0.00000   2.14565
F    0.00000   0.00000   3.60556
F    0.00000   0.00000   -2.02963
F    0.00000   0.00000   -3.61467
5
-755.9356175400
F    0.00000   0.00000   0.00000
F    0.00000   0.00000   2.30000
F    0.00000   0.00000   3.80000
F    0.00000   0.00000   -1.75000
F    0.00000   0.00000   -3.35000
5
-755.9385166000
F    0.00000   0.00000   -0.18649
F    0.00000   0.00000   2.08725
F    0.00000   0.00000   3.48160
F    0.00000   0.00000   -1.86612
F    0.00000   0.00000   -3.51624
5
-755.9369326500
F    0.00000   0.00000   -0.06283
F    0.00000   0.00000   2.03455
F    0.00000   0.00000   3.42999
F    0.00000   0.00000   -1.88142
F    0.00000   0.00000   -3.52029
5
-755.9333390900
F    0.00000   0.00000   -0.26671
F    0.00000   0.00000   2.28842
F    0.00000   0.00000   3.67458
F    0.00000   0.00000   -1.93890
F    0.00000   0.00000   -3.75739
5
-755.9288250000
F    0.00000   0.00000   0.23004
F    0.00000   0.00000   2.04189
F    0.00000   0.00000   3.72196
F    0.00000   0.00000   -2.23830
F    0.00000   0.00000   -3.75559
5
-755.9278296900
F    0.00000   0.00000   0.00945
F    0.00000   0.00000   1.81696
F    0.00000   0.00000   3.54970
F    0.00000   0.00000   -1.94991
F    0.00000   0.00000   -3.42620
5
-755.9354793100
F    0.00000   0.00000   0.00000
F    0.00000   0.00000   1.96941
F    0.00000   0.00000   3.52433
F    0.00000   0.00000   -1.96941
F    0.00000   0.00000   -3.52433
5
-755.9323169400
F    0.00000   0.00000   -0.36352
F    0.00000   0.00000   2.33406
F    0.00000   0.00000   3.81393
F    0.00000   0.00000   -2.04330
F    0.00000   0.00000   -3.74117
5
-755.9346006700
F    0.00000   0.00000   0.28219
F    0.00000   0.00000   2.15391
F    0.00000   0.00000   3.79740
F    0.00000   0.00000   -2.40872
F    0.00000   0.00000   -3.82478
5
-755.9316883000
F    0.00000   0.00000   -0.12666
F    0.00000   0.00000   2.01199
F    0.00000   0.00000   3.47304
F    0.00000   0.00000   -1.77873
F    0.00000   0.00000   -3.57965
5
-755.9231400700
F    0.00000   0.00000   0.00000
F    0.00000   0.00000   2.40000
F    0.00000   0.00000   3.90000
F    0.00000   0.00000   -1.80000
F    0.00000   0.00000   -3.60000
5
-755.9279185800
F    0.00000   0.00000   0.26699
F    0.00000   0.00000   2.08380
F    0.00000   0.00000   3.85891
F    0.00000   0.00000   -2.41374
F    0.00000   0.00000   -3.79596
5
-755.9318892000
F    0.00000   0.00000   0.04614
F    0.00000   0.00000   1.77698
F    0.00000   0.00000   3.45836
F    0.00000   0.00000   -1.90348
F    0.00000   0.00000   -3.37799
5
-755.9336903800
F    0.00000   0.00000   0.00000
F    0.00000   0.00000   2.56648
F    0.00000   0.00000   3.97070
F    0.00000   0.00000   -1.65196
F    0.00000   0.00000   -3.47840
5
-755.9367621400
F    0.00000   0.00000   0.07114
F    0.00000   0.00000   1.90091
F    0.00000   0.00000   3.45784
F    0.00000   0.00000   -1.95417
F    0.00000   0.00000   -3.47573
5
-755.9361295400
F    0.00000   0.00000   -0.11076
F    0.00000   0.00000   2.02496
F    0.00000   0.00000   3.40968
F    0.00000   0.00000   -1.81518
F    0.00000   0.00000   -3.50870
5
-755.9316911300
F    0.00000   0.00000   0.00000
F    0.00000   0.00000   2.02273
F    0.00000   0.00000   3.44405
F    0.00000   0.00000   -1.71556
F    0.00000   0.00000   -3.46698
5
-755.9288780200
F    0.00000   0.00000   -0.10335
F    0.00000   0.00000   2.17635
F    0.00000   0.00000   3.55632
F    0.00000   0.00000   -1.92589
F    0.00000   0.00000   -3.70342
5
-755.9296252600
F    0.00000   0.00000   -0.40759
F    0.00000   0.00000   2.49850
F    0.00000   0.00000   3.96962
F    0.00000   0.00000   -2.19499
F    0.00000   0.00000   -3.86555
5
-755.9261845100
F    0.00000   0.00000   0.02175
F    0.00000   0.00000   1.85727
F    0.00000   0.00000   3.56985
F    0.00000   0.00000   -1.95866
F    0.00000   0.00000   -3.49021
5
-755.9296607100
F    0.00000   0.00000   -0.00115
F    0.00000   0.00000   1.89952
F    0.00000   0.00000   3.58516
F    0.00000   0.00000   -1.99799
F    0.00000   0.00000   -3.48554
5
-755.9289083800
F    0.00000   0.00000   0.00000
F    0.00000   0.00000   1.92218
F    0.00000   0.00000   3.42738
F    0.00000   0.00000   -1.80346
F    0.00000   0.00000   -3.49420
5
-755.9287539800
F    0.00000   0.00000   -0.12175
F    0.00000   0.00000   2.10107
F    0.00000   0.00000   3.63865
F    0.00000   0.00000   -1.97538
F    0.00000   0.00000   -3.64259
5
-755.9315497200
F    0.00000   0.00000   0.13888
F    0.00000   0.00000   1.86992
F    0.00000   0.00000   3.66944
F    0.00000   0.00000   -2.15320
F    0.00000   0.00000   -3.52504
5
-755.9343095300
F    0.00000   0.00000   -0.02495
F    0.00000   0.00000   1.91773
F    0.00000   0.00000   3.49809
F    0.00000   0.00000   -1.92609
F    0.00000   0.00000   -3.46479
5
-755.9343095300
F    0.00000   0.00000   0.02495
F    0.00000   0.00000   1.92609
F    0.00000   0.00000   3.46479
F    0.00000   0.00000   -1.91773
F    0.00000   0.00000   -3.49809
5
-755.9224454200
F    0.00000   0.00000   -0.13015
F    0.00000   0.00000   2.18517
F    0.00000   0.00000   3.65449
F    0.00000   0.00000   -1.93232
F    0.00000   0.00000   -3.77719
5
-755.9328400000
F    0.00000   0.00000   0.30745
F    0.00000   0.00000   1.94699
F    0.00000   0.00000   3.75590
F    0.00000   0.00000   -2.28107
F    0.00000   0.00000   -3.72928
5
-755.9238523200
F    0.00000   0.00000   -0.21655
F    0.00000   0.00000   2.31703
F    0.00000   0.00000   3.74953
F    0.00000   0.00000   -1.99410
F    0.00000   0.00000   -3.85591
5
-755.9309630600
F    0.00000   0.00000   0.00000
F    0.00000   0.00000   2.00000
F    0.00000   0.00000   3.45000
F    0.00000   0.00000   -1.70000
F    0.00000   0.00000   -3.45000
5
-755.9333871300
F    0.00000   0.00000   0.00000
F    0.00000   0.00000   1.87441
F    0.00000   0.00000   3.43854
F    0.00000   0.00000   -1.87441
F    0.00000   0.00000   -3.43854
5
-755.9299450800
F    0.00000   0.00000   -0.14080
F    0.00000   0.00000   2.26350
F    0.00000   0.00000   3.65285
F    0.00000   0.00000   -2.02233
F    0.00000   0.00000   -3.75322
5
-755.9302506000
F    0.00000   0.00000   0.10740
F    0.00000   0.00000   1.87775
F    0.00000   0.00000   3.66621
F    0.00000   0.00000   -2.13867
F    0.00000   0.00000   -3.51268
5
-755.9375247800
F    0.00000   0.00000   0.21773
F    0.00000   0.00000   1.87497
F    0.00000   0.00000   3.51809
F    0.00000   0.00000   -2.08570
F    0.00000   0.00000   -3.52509
5
-755.9263497300
F    0.00000   0.00000   -0.32878
F    0.00000   0.00000   2.37312
F    0.00000   0.00000   3.85056
F    0.00000   0.00000   -2.04002
F    0.00000   0.00000   -3.85488
5
-755.9315952100
F    0.00000   0.00000   0.12068
F    0.00000   0.00000   1.78990
F    0.00000   0.00000   3.62548
F    0.00000   0.00000   -2.05553
F    0.00000   0.00000   -3.48053
5
-755.9404282900
F    0.00000   0.00000   -0.12168
F    0.00000   0.00000   2.04141
F    0.00000   0.00000   3.47818
F    0.00000   0.00000   -1.91637
F    0.00000   0.00000   -3.48153
5
-755.9272062700
F    0.00000   0.00000   0.00000
F    0.00000   0.00000   2.50000
F    0.00000   0.00000   4.00000
F    0.00000   0.00000   -1.70000
F    0.00000   0.00000   -3.50000
5
-755.9293269800
F    0.00000   0.00000   -0.24671
F    0.00000   0.00000   2.39712
F    0.00000   0.00000   3.83354
F    0.00000   0.00000   -2.14297
F    0.00000   0.00000   -3.84099
5
-755.9284309600
F    0.00000   0.00000   -0.01208
F    0.00000   0.00000   2.04945
F    0.00000   0.00000   3.49446
F    0.00000   0.00000   -1.90206
F    0.00000   0.00000   -3.62977
5
-755.9355527900
F    0.00000   0.00000   0.00000
F    0.00000   0.00000   1.97672
F    0.00000   0.00000   3.53093
F    0.00000   0.00000   -1.97672
F    0.00000   0.00000   -3.53093
5
-755.9359228100
F    0.00000   0.00000   -0.14963
F    0.00000   0.00000   1.99217
F    0.00000   0.00000   3.43273
F    0.00000   0.00000   -1.79146
F    0.00000   0.00000   -3.48382
5
-755.9327088000
F    0.00000   0.00000   0.15031
F    0.00000   0.00000   1.80351
F    0.00000   0.00000   3.64063
F    0.00000   0.00000   -2.08522
F    0.00000   0.00000   -3.50922
5
-755.9352881900
F    0.00000   0.00000   -0.15708
F    0.00000   0.00000   2.02757
F    0.00000   0.00000   3.45918
F    0.00000   0.00000   -1.78522
F    0.00000   0.00000   -3.54444
5
-755.9376478600
F    0.00000   0.00000   0.23514
F    0.00000   0.00000   1.89556
F    0.00000   0.00000   3.53496
F    0.00000   0.00000   -2.11384
F    0.00000   0.00000   -3.55184
5
-755.9303083700
F    0.00000   0.00000   0.28957
F    0.00000   0.00000   2.17364
F    0.00000   0.00000   3.85695
F    0.00000   0.00000   -2.44488
F    0.00000   0.00000   -3.87528
5
-755.9372498900
F    0.00000   0.00000   0.20128
F    0.00000   0.00000   1.85005
F    0.00000   0.00000   3.50507
F    0.00000   0.00000   -2.05872
F    0.00000   0.00000   -3.49768
5
-755.9298929000
F    0.00000   0.00000   -0.18490
F    0.00000   0.00000   2.24036
F    0.00000   0.00000   3.61670
F    0.00000   0.00000   -1.92242
F    0.00000   0.00000   -3.74974
5
-755.9340273000
F    0.00000   0.00000   0.10214
F    0.00000   0.00000   1.76224
F    0.00000   0.00000   3.50479
F    0.00000   0.00000   -1.97100
F    0.00000   0.00000   -3.39817
5
-755.9324527800
F    0.00000   0.00000   -0.26396
F    0.00000   0.00000   2.23755
F    0.00000   0.00000   3.67917
F    0.00000   0.00000   -1.90812
F    0.00000   0.00000   -3.74465
5
-755.9355038100
F    0.00000   0.00000   -0.08725
F    0.00000   0.00000   2.17716
F    0.00000   0.00000   3.60954
F    0.00000   0.00000   -2.03016
F    0.00000   0.00000   -3.66930
5
-755.9266662700
F    0.00000   0.00000   0.07808
F    0.00000   0.00000   1.83112
F    0.00000   0.00000   3.53559
F    0.00000   0.00000   -1.94557
F    0.00000   0.00000   -3.49922
5
-755.9324521100
F    0.00000   0.00000   0.00000
F    0.00000   0.00000   2.14005
F    0.00000   0.00000   3.56774
F    0.00000   0.00000   -1.65920
F    0.00000   0.00000   -3.47214
5
-755.9270068500
F    0.00000   0.00000   0.26460
F    0.00000   0.00000   2.02821
F    0.00000   0.00000   3.74851
F    0.00000   0.00000   -2.26056
F    0.00000   0.00000   -3.78077
5
-755.9312740300
F    0.00000   0.00000   0.00000
F    0.00000   0.00000   2.50000
F    0.00000   0.00000   3.90000
F    0.00000   0.00000   -1.90000
F    0.00000   0.00000   -3.60000
5
-755.9369846000
F    0.00000   0.00000   0.00000
F    0.00000   0.00000   2.31941
F    0.00000   0.00000   3.69004
F    0.00000   0.00000   -1.82382
F    0.00000   0.00000   -3.47358
5
-755.9239712900
F    0.00000   0.00000   -0.15197
F    0.00000   0.00000   2.27937
F    0.00000   0.00000   3.69486
F    0.00000   0.00000   -2.00177
F    0.00000   0.00000   -3.82049
5
-755.9370318600
F    0.00000   0.00000   0.09971
F    0.00000   0.00000   1.87132
F    0.00000   0.00000   3.44260
F    0.00000   0.00000   -1.95899
F    0.00000   0.00000   -3.45463
5
-755.9276836600
F    0.00000   0.00000   0.00000
F    0.00000   0.00000   2.30000
F    0.00000   0.00000   3.80000
F    0.00000   0.00000   -1.90000
F    0.00000   0.00000   -3.60000
5
-755.9363795900
F    0.00000   0.00000   0.03827
F    0.00000   0.00000   1.84023
F    0.00000   0.00000   3.43084
F    0.00000   0.00000   -1.91640
F    0.00000   0.00000   -3.39294
5
-755.9240261100
F    0.00000   0.00000   0.32367
F    0.00000   0.00000   2.07067
F    0.00000   0.00000   3.90276
F    0.00000   0.00000   -2.41691
F    0.00000   0.00000   -3.88020
5
-755.9322285000
F    0.00000   0.00000   -0.00420
F    0.00000   0.00000   1.94220
F    0.00000   0.00000   3.54129
F    0.00000   0.00000   -1.96144
F    0.00000   0.00000   -3.51786
5
-755.9282753600
F    0.00000   0.00000   0.00000
F    0.00000   0.00000   2.20310
F    0.00000   0.00000   3.61963
F    0.00000   0.00000   -1.90187
F    0.00000   0.00000   -3.64299
5
-755.9367737500
F    0.00000   0.00000   -0.18168
F    0.00000   0.00000   2.08258
F    0.00000   0.00000   3.57722
F    0.00000   0.00000   -1.94820
F    0.00000   0.00000   -3.52992
5
-755.9286033700
F    0.00000   0.00000   0.11988
F    0.00000   0.00000   1.88163
F    0.00000   0.00000   3.54445
F    0.00000   0.00000   -1.99313
F    0.00000   0.00000   -3.55283
5
-755.9270043700
F    0.00000   0.00000   -0.09972
F    0.00000   0.00000   1.99817
F    0.00000   0.00000   3.49992
F    0.00000   0.00000   -1.79795
F    0.00000   0.00000   -3.60042
5
-755.9284044200
F    0.00000   0.00000   -0.19658
F    0.00000   0.00000   2.18909
F    0.00000   0.00000   3.64333
F    0.00000   0.00000   -1.88336
F    0.00000   0.00000   -3.75249
5
-755.9257481200
F    0.00000   0.00000   0.06356
F    0.00000   0.00000   1.80666
F    0.00000   0.00000   3.64659
F    0.00000   0.00000   -2.03011
F    0.00000   0.00000   -3.48670
5
-755.9360150700
F    0.00000   0.00000   0.07614
F    0.00000   0.00000   1.86378
F    0.00000   0.00000   3.43423
F    0.00000   0.00000   -1.93049
F    0.00000   0.00000   -3.44366
5
-755.9289406800
F    0.00000   0.00000   0.07607
F    0.00000   0.00000   1.78429
F    0.00000   0.00000   3.61590
F    0.00000   0.00000   -2.02268
F    0.00000   0.00000   -3.45358
5
-755.9276937600
F    0.00000   0.00000   0.06439
F    0.00000   0.00000   1.99097
F    0.00000   0.00000   3.71630
F    0.00000   0.00000   -2.15831
F    0.00000   0.00000   -3.61336
5
-755.9299514300
F    0.00000   0.00000   0.00000
F    0.00000   0.00000   1.90541
F    0.00000   0.00000   3.49971
F    0.00000   0.00000   -1.90541
F    0.00000   0.00000   -3.49971
5
-755.9351615500
F    0.00000   0.00000   0.00000
F    0.00000   0.00000   2.40000
F    0.00000   0.00000   3.90000
F    0.00000   0.00000   -1.80000
F    0.00000   0.00000   -3.40000
5
-755.9265440800
F    0.00000   0.00000   0.02661
F    0.00000   0.00000   1.80193
F    0.00000   0.00000   3.59225
F    0.00000   0.00000   -1.98416
F    0.00000   0.00000   -3.43662
5
-755.9332433700
F    0.00000   0.00000   0.17467
F    0.00000   0.00000   1.81935
F    0.00000   0.00000   3.65852
F    0.00000   0.00000   -2.11434
F    0.00000   0.00000   -3.53820
5
-755.9398811000
F    0.00000   0.00000   -0.21367
F    0.00000   0.00000   2.16198
F    0.00000   0.00000   3.59898
F    0.00000   0.00000   -1.98703
F    0.00000   0.00000   -3.56027
5
-755.9376832200
F    0.00000   0.00000   0.25464
F    0.00000   0.00000   1.91638
F    0.00000   0.00000   3.55498
F    0.00000   0.00000   -2.14512
F    0.00000   0.00000   -3.58087
5
-755.9390929600
F    0.00000   0.00000   -0.09316
F    0.00000   0.00000   2.14995
F    0.00000   0.00000   3.58663
F    0.00000   0.00000   -2.02533
F    0.00000   0.00000   -3.61808
5
-755.9396123000
F    0.00000   0.00000   0.00000
F    0.00000   0.00000   2.20000
F    0.00000   0.00000   3.60000
F    0.00000   0.00000   -1.75000
F    0.00000   0.00000   -3.35000
5
-755.9342610500
F    0.00000   0.00000   -0.35877
F    0.00000   0.00000   2.32956
F    0.00000   0.00000   3.77112
F    0.00000   0.00000   -1.99024
F    0.00000   0.00000   -3.75167
5
-755.9285020200
F    0.00000   0.00000   0.00000
F    0.00000   0.00000   2.00000
F    0.00000   0.00000   3.50000
F    0.00000   0.00000   -1.70000
F    0.00000   0.00000   -3.45000
5
-755.9317231000
F    0.00000   0.00000   -0.03925
F    0.00000   0.00000   1.94966
F    0.00000   0.00000   3.37461
F    0.00000   0.00000   -1.78110
F    0.00000   0.00000   -3.50392
5
-755.9245746800
F    0.00000   0.00000   0.27349
F    0.00000   0.00000   2.01269
F    0.00000   0.00000   3.83104
F    0.00000   0.00000   -2.31370
F    0.00000   0.00000   -3.80352
5
-755.9295706200
F    0.00000   0.00000   -0.09163
F    0.00000   0.00000   1.98623
F    0.00000   0.00000   3.55332
F    0.00000   0.00000   -1.90835
F    0.00000   0.00000   -3.53957
5
-755.9331152200
F    0.00000   0.00000   0.00000
F    0.00000   0.00000   1.86710
F    0.00000   0.00000   3.43194
F    0.00000   0.00000   -1.86710
F    0.00000   0.00000   -3.43194
5
-755.9329569700
F    0.00000   0.00000   -0.01710
F    0.00000   0.00000   1.92264
F    0.00000   0.00000   3.53686
F    0.00000   0.00000   -1.96017
F    0.00000   0.00000   -3.48222
5
-755.9293422300
F    0.00000   0.00000   0.00000
F    0.00000   0.00000   2.10000
F    0.00000   0.00000   3.50000
F    0.00000   0.00000   -1.75000
F    0.00000   0.00000   -3.55000
5
-755.9318253800
F    0.00000   0.00000   0.00000
F    0.00000   0.00000   2.20000
F    0.00000   0.00000   3.60000
F    0.00000   0.00000   -1.90000
F    0.00000   0.00000   -3.60000
5
-755.9356157300
F    0.00000   0.00000   0.00000
F    0.00000   0.00000   1.98403
F    0.00000   0.00000   3.53753
F    0.00000   0.00000   -1.98403
F    0.00000   0.00000   -3.53753
5
-755.9326947700
F    0.00000   0.00000   0.04695
F    0.00000   0.00000   1.99790
F    0.00000   0.00000   3.66160
F    0.00000   0.00000   -2.12717
F    0.00000   0.00000   -3.57928
5
-755.9365813800
F    0.00000   0.00000   0.01285
F    0.00000   0.00000   1.86766
F    0.00000   0.00000   3.44534
F    0.00000   0.00000   -1.91801
F    0.00000   0.00000   -3.40783
5
-755.9360721100
F    0.00000   0.00000   0.00000
F    0.00000   0.00000   2.01669
F    0.00000   0.00000   3.54035
F    0.00000   0.00000   -1.80684
F    0.00000   0.00000   -3.36799
5
-755.9301963900
F    0.00000   0.00000   -0.17511
F    0.00000   0.00000   2.03556
F    0.00000   0.00000   3.57158
F    0.00000   0.00000   -1.87708
F    0.00000   0.00000   -3.55496
5
-755.9268518300
F    0.00000   0.00000   0.00769
F    0.00000   0.00000   1.89546
F    0.00000   0.00000   3.63073
F    0.00000   0.00000   -2.03230
F    0.00000   0.00000   -3.50158
5
-755.9322850400
F    0.00000   0.00000   0.00000
F    0.00000   0.00000   2.70463
F    0.00000   0.00000   4.07587
F    0.00000   0.00000   -1.70287
F    0.00000   0.00000   -3.49288
5
-755.9395454000
F    0.00000   0.00000   0.00000
F    0.00000   0.00000   2.50000
F    0.00000   0.00000   3.90000
F    0.00000   0.00000   -1.75000
F    0.00000   0.00000   -3.35000
5
-755.9318802500
F    0.00000   0.00000   0.01192
F    0.00000   0.00000   1.82013
F    0.00000   0.00000   3.45074
F    0.00000   0.00000   -1.88496
F    0.00000   0.00000   -3.39781
5
-755.9386191400
F    0.00000   0.00000   0.00000
F    0.00000   0.00000   1.93841
F    0.00000   0.00000   3.46317
F    0.00000   0.00000   -1.93841
F    0.00000   0.00000   -3.46317
5
-755.9233625000
F    0.00000   0.00000   0.00000
F    0.00000   0.00000   2.14422
F    0.00000   0.00000   3.60449
F    0.00000   0.00000   -1.86010
F    0.00000   0.00000   -3.66116
5
-755.9323564900
F    0.00000   0.00000   0.22056
F    0.00000   0.00000   2.13158
F    0.00000   0.00000   3.79535
F    0.00000   0.00000   -2.35707
F    0.00000   0.00000   -3.79042
5
-755.9334767700
F    0.00000   0.00000   0.28801
F    0.00000   0.00000   1.92117
F    0.00000   0.00000   3.74294
F    0.00000   0.00000   -2.25755
F    0.00000   0.00000   -3.69458
5
-755.9283631500
F    0.00000   0.00000   0.04113
F    0.00000   0.00000   1.96887
F    0.00000   0.00000   3.66624
F    0.00000   0.00000   -2.09231
F    0.00000   0.00000   -3.58392
5
-755.9303036400
F    0.00000   0.00000   0.22905
F    0.00000   0.00000   1.88303
F    0.00000   0.00000   3.67142
F    0.00000   0.00000   -2.14401
F    0.00000   0.00000   -3.63950
5
-755.9355653200
F    0.00000   0.00000   -0.31161
F    0.00000   0.00000   2.22979
F    0.00000   0.00000   3.67778
F    0.00000   0.00000   -1.93848
F    0.00000   0.00000   -3.65748
5
-755.9370354700
F    0.00000   0.00000   0.27454
F    0.00000   0.00000   1.89366
F    0.00000   0.00000   3.62590
F    0.00000   0.00000   -2.18843
F    0.00000   0.00000   -3.60566
5
-755.9291017400
F    0.00000   0.00000   -0.00450
F    0.00000   0.00000   1.89219
F    0.00000   0.00000   3.45277
F    0.00000   0.00000   -1.85238
F    0.00000   0.00000   -3.48808
5
-755.9264340600
F    0.00000   0.00000   0.14986
F    0.00000   0.00000   1.89667
F    0.00000   0.00000   3.61348
F    0.00000   0.00000   -2.05434
F    0.00000   0.00000   -3.60567
5
-755.9268283100
F    0.00000   0.00000   -0.12426
F    0.00000   0.00000   2.25012
F    0.00000   0.00000   3.69802
F    0.00000   0.00000   -2.04476
F    0.00000   0.00000   -3.77912
5
-755.9308985000
F    0.00000   0.00000   0.01885
F    0.00000   0.00000   1.94033
F    0.00000   0.00000   3.54853
F    0.00000   0.00000   -1.97030
F    0.00000   0.00000   -3.53741
5
-755.9278553300
F    0.00000   0.00000   -0.10058
F    0.00000   0.00000   2.06606
F    0.00000   0.00000   3.50739
F    0.00000   0.00000   -1.80567
F    0.00000   0.00000   -3.66720
5
-755.9379798800
F    0.00000   0.00000   0.00000
F    0.00000   0.00000   2.20000
F    0.00000   0.00000   3.65000
F    0.00000   0.00000   -1.70000
F    0.00000   0.00000   -3.30000
5
-755.9373045600
F    0.00000   0.00000   0.00000
F    0.00000   0.00000   2.00000
F    0.00000   0.00000   3.45000
F    0.00000   0.00000   -1.90000
F    0.00000   0.00000   -3.50000
5
-755.9307059000
F    0.00000   0.00000   -0.41135
F    0.00000   0.00000   2.53726
F    0.00000   0.00000   3.98810
F    0.00000   0.00000   -2.23090
F    0.00000   0.00000   -3.88311
5
-755.9335164000
F    0.00000   0.00000   0.19849
F    0.00000   0.00000   1.83776
F    0.00000   0.00000   3.67930
F    0.00000   0.00000   -2.14600
F    0.00000   0.00000   -3.56954
5
-755.9380722400
F    0.00000   0.00000   0.00000
F    0.00000   0.00000   2.30000
F    0.00000   0.00000   3.75000
F    0.00000   0.00000   -1.70000
F    0.00000   0.00000   -3.30000
5
-755.9391540100
F    0.00000   0.00000   0.09416
F    0.00000   0.00000   1.93321
F    0.00000   0.00000   3.47869
F    0.00000   0.00000   -2.00709
F    0.00000   0.00000   -3.49896
5
-755.9280200200
F    0.00000   0.00000   -0.21870
F    0.00000   0.00000   2.16993
F    0.00000   0.00000   3.70634
F    0.00000   0.00000   -1.98368
F    0.00000   0.00000   -3.67388
5
-755.9265273800
F    0.00000   0.00000   0.16975
F    0.00000   0.00000   1.91684
F    0.00000   0.00000   3.63494
F    0.00000   0.00000   -2.08692
F    0.00000   0.00000   -3.63461
5
-755.9261441400
F    0.00000   0.00000   0.27402
F    0.00000   0.00000   2.01511
F    0.00000   0.00000   3.76502
F    0.00000   0.00000   -2.26795
F    0.00000   0.00000   -3.78619
5
-755.9252983800
F    0.00000   0.00000   0.00000
F    0.00000   0.00000   2.50000
F    0.00000   0.00000   3.95000
F    0.00000   0.00000   -1.90000
F    0.00000   0.00000   -3.65000
5
-755.9350092100
F    0.00000   0.00000   -0.19992
F    0.00000   0.00000   2.16375
F    0.00000   0.00000   3.54472
F    0.00000   0.00000   -1.85529
F    0.00000   0.00000   -3.65326
5
-755.9262419700
F    0.00000   0.00000   0.13168
F    0.00000   0.00000   1.87845
F    0.00000   0.00000   3.59393
F    0.00000   0.00000   -2.02451
F    0.00000   0.00000   -3.57955
5
-755.9244422800
F    0.00000   0.00000   -0.03314
F    0.00000   0.00000   1.96016
F    0.00000   0.00000   3.48204
F    0.00000   0.00000   -1.82585
F    0.00000   0.00000   -3.58322
5
-755.9305493600
F    0.00000   0.00000   0.00000
F    0.00000   0.00000   1.97723
F    0.00000   0.00000   3.56220
F    0.00000   0.00000   -1.85360
F    0.00000   0.00000   -3.44701
5
-755.9346862900
F    0.00000   0.00000   0.00000
F    0.00000   0.00000   2.23861
F    0.00000   0.00000   3.75859
F    0.00000   0.00000   -1.77689
F    0.00000   0.00000   -3.36926
5
-755.9340291300
F    0.00000   0.00000   0.13696
F    0.00000   0.00000   1.83812
F    0.00000   0.00000   3.60186
F    0.00000   0.00000   -2.10428
F    0.00000   0.00000   -3.47266
5
-755.9310163400
F    0.00000   0.00000   0.04436
F    0.00000   0.00000   1.84199
F    0.00000   0.00000   3.58002
F    0.00000   0.00000   -2.03809
F    0.00000   0.00000   -3.42828
5
-755.9399954100
F    0.00000   0.00000   -0.11044
F    0.00000   0.00000   2.01685
F    0.00000   0.00000   3.47599
F    0.00000   0.00000   -1.91433
F    0.00000   0.00000   -3.46808
5
-755.9357674200
F    0.00000   0.00000   0.07265
F    0.00000   0.00000   2.00538
F    0.00000   0.00000   3.64749
F    0.00000   0.00000   -2.15559
F    0.00000   0.00000   -3.56993
5
-755.9278526700
F    0.00000   0.00000   0.00000
F    0.00000   0.00000   2.00000
F    0.00000   0.00000   3.50000
F    0.00000   0.00000   -1.90000
F    0.00000   0.00000   -3.60000
5
-755.9246526100
F    0.00000   0.00000   0.00000
F    0.00000   0.00000   2.70821
F    0.00000   0.00000   4.20682
F    0.00000   0.00000   -1.75577
F    0.00000   0.00000   -3.52766
5
-755.9299664900
F    0.00000   0.00000   0.08675
F    0.00000   0.00000   1.99056
F    0.00000   0.00000   3.64278
F    0.00000   0.00000   -2.09590
F    0.00000   0.00000   -3.62418
5
-755.9304427100
F    0.00000   0.00000   -0.17508
F    0.00000   0.00000   2.02569
F    0.00000   0.00000   3.55561
F    0.00000   0.00000   -1.85921
F    0.00000   0.00000   -3.54700
5
-755.9225587700
F    0.00000   0.00000   0.24504
F    0.00000   0.00000   2.04304
F    0.00000   0.00000   3.89423
F    0.00000   0.00000   -2.37453
F    0.00000   0.00000   -3.80778
5
-755.9290894400
F    0.00000   0.00000   0.00000
F    0.00000   0.00000   1.90000
F    0.00000   0.00000   3.50000
F    0.00000   0.00000   -1.90000
F    0.00000   0.00000   -3.50000
5
-755.9250019300
F    0.00000   0.00000   -0.18503
F    0.00000   0.00000   2.26759
F    0.00000   0.00000   3.68379
F    0.00000   0.00000   -1.94452
F    0.00000   0.00000   -3.82183
5
-755.9352619200
F    0.00000   0.00000   0.00000
F    0.00000   0.00000   2.30000
F    0.00000   0.00000   3.80000
F    0.00000   0.00000   -1.90000
F    0.00000   0.00000   -3.50000
5
-755.9359357500
F    0.00000   0.00000   -0.15835
F    0.00000   0.00000   2.09631
F    0.00000   0.00000   3.46725
F    0.00000   0.00000   -1.83559
F    0.00000   0.00000   -3.56963
5
-755.9382023900
F    0.00000   0.00000   -0.31891
F    0.00000   0.00000   2.35933
F    0.00000   0.00000   3.77519
F    0.00000   0.00000   -2.10829
F    0.00000   0.00000   -3.70732
5
-755.9296269100
F    0.00000   0.00000   -0.12671
F    0.00000   0.00000   2.25626
F    0.00000   0.00000   3.65167
F    0.00000   0.00000   -2.02764
F    0.00000   0.00000   -3.75358
5
-755.9405112400
F    0.00000   0.00000   0.10823
F    0.00000   0.00000   2.00122
F    0.00000   0.00000   3.55286
F    0.00000   0.00000   -2.09755
F    0.00000   0.00000   -3.56477
5
-755.9317681600
F    0.00000   0.00000   0.04919
F    0.00000   0.00000   1.76713
F    0.00000   0.00000   3.45423
F    0.00000   0.00000   -1.90037
F    0.00000   0.00000   -3.37018
5
-755.9372368600
F    0.00000   0.00000   -0.15063
F    0.00000   0.00000   2.17404
F    0.00000   0.00000   3.65788
F    0.00000   0.00000   -2.04847
F    0.00000   0.00000   -3.63282
5
-755.9252483000
F    0.00000   0.00000   0.01915
F    0.00000   0.00000   1.90296
F    0.00000   0.00000   3.66706
F    0.00000   0.00000   -2.06525
F    0.00000   0.00000   -3.52392
5
-755.9250963900
F    0.00000   0.00000   -0.09952
F    0.00000   0.00000   2.10141
F    0.00000   0.00000   3.55010
F    0.00000   0.00000   -1.83928
F    0.00000   0.00000   -3.71271
5
-755.9291558200
F    0.00000   0.00000   -0.22727
F    0.00000   0.00000   2.32551
F    0.00000   0.00000   3.69415
F    0.00000   0.00000   -1.99434
F    0.00000   0.00000   -3.79806
5
-755.9369727100
F    0.00000   0.00000   -0.15068
F    0.00000   0.00000   2.03660
F    0.00000   0.00000   3.42896
F    0.00000   0.00000   -1.80818
F    0.00000   0.00000   -3.50671
5
-755.9367122200
F    0.00000   0.00000   0.18287
F    0.00000   0.00000   1.81254
F    0.00000   0.00000   3.50438
F    0.00000   0.00000   -2.03404
F    0.00000   0.00000   -3.46576
5
-755.9319038200
F    0.00000   0.00000   -0.04298
F    0.00000   0.00000   2.12986
F    0.00000   0.00000   3.57291
F    0.00000   0.00000   -1.99182
F    0.00000   0.00000   -3.66797
5
-755.9234913100
F    0.00000   0.00000   -0.13378
F    0.00000   0.00000   2.13858
F    0.00000   0.00000   3.66651
F    0.00000   0.00000   -1.95742
F    0.00000   0.00000   -3.71389
5
-755.9328236600
F    0.00000   0.00000   0.00000
F    0.00000   0.00000   1.85979
F    0.00000   0.00000   3.42534
F    0.00000   0.00000   -1.85979
F    0.00000   0.00000   -3.42534
5
-755.9287042600
F    0.00000   0.00000   -0.09158
F    0.00000   0.00000   1.98259
F    0.00000   0.00000   3.55435
F    0.00000   0.00000   -1.90327
F    0.00000   0.00000   -3.54210
5
-755.9323055000
F    0.00000   0.00000   -0.04652
F    0.00000   0.00000   2.10437
F    0.00000   0.00000   3.50013
F    0.00000   0.00000   -1.93148
F    0.00000   0.00000   -3.62650
5
-755.9310212700
F    0.00000   0.00000   0.02170
F    0.00000   0.00000   1.93412
F    0.00000   0.00000   3.47230
F    0.00000   0.00000   -1.90129
F    0.00000   0.00000   -3.52683
5
-755.9363792900
F    0.00000   0.00000   -0.36080
F    0.00000   0.00000   2.37398
F    0.00000   0.00000   3.81670
F    0.00000   0.00000   -2.10957
F    0.00000   0.00000   -3.72031
5
-755.9404219500
F    0.00000   0.00000   0.09408
F    0.00000   0.00000   1.98416
F    0.00000   0.00000   3.52929
F    0.00000   0.00000   -2.06564
F    0.00000   0.00000   -3.54189
5
-755.9287593100
F    0.00000   0.00000   0.08433
F    0.00000   0.00000   1.87004
F    0.00000   0.00000   3.66801
F    0.00000   0.00000   -2.12129
F    0.00000   0.00000   -3.50108
5
-755.9391551400
F    0.00000   0.00000   -0.07064
F    0.00000   0.00000   2.07348
F    0.00000   0.00000   3.56407
F    0.00000   0.00000   -2.00495
F    0.00000   0.00000   -3.56196
5
-755.9359511200
F    0.00000   0.00000   0.01284
F    0.00000   0.00000   1.85908
F    0.00000   0.00000   3.47401
F    0.00000   0.00000   -1.94979
F    0.00000   0.00000   -3.39614
5
-755.9353082400
F    0.00000   0.00000   0.00000
F    0.00000   0.00000   1.94132
F    0.00000   0.00000   3.40387
F    0.00000   0.00000   -1.79214
F    0.00000   0.00000   -3.40530
5
-755.9313127300
F    0.00000   0.00000   -0.15371
F    0.00000   0.00000   2.10167
F    0.00000   0.00000   3.64191
F    0.00000   0.00000   -1.98260
F    0.00000   0.00000   -3.60726
5
-755.9356574600
F    0.00000   0.00000   -0.03973
F    0.00000   0.00000   2.05601
F    0.00000   0.00000   3.57029
F    0.00000   0.00000   -1.99933
F    0.00000   0.00000   -3.58723
5
-755.9262986200
F    0.00000   0.00000   0.00000
F    0.00000   0.00000   2.10000
F    0.00000   0.00000   3.55000
F    0.00000   0.00000   -1.90000
F    0.00000   0.00000   -3.65000
5
-755.9274401100
F    0.00000   0.00000   -0.02700
F    0.00000   0.00000   1.98702
F    0.00000   0.00000   3.54003
F    0.00000   0.00000   -1.91568
F    0.00000   0.00000   -3.58436
5
-755.9333050200
F    0.00000   0.00000   0.07763
F    0.00000   0.00000   1.89034
F    0.00000   0.00000   3.46360
F    0.00000   0.00000   -1.93692
F    0.00000   0.00000   -3.49465
5
-755.9224012300
F    0.00000   0.00000   0.36806
F    0.00000   0.00000   2.13173
F    0.00000   0.00000   3.96931
F    0.00000   0.00000   -2.51448
F    0.00000   0.00000   -3.95462
5
-755.9269632600
F    0.00000   0.00000   0.24004
F    0.00000   0.00000   2.12865
F    0.00000   0.00000   3.83842
F    0.00000   0.00000   -2.36933
F    0.00000   0.00000   -3.83780
5
-755.9363237000
F    0.00000   0.00000   -0.35050
F    0.00000   0.00000   2.37615
F    0.00000   0.00000   3.82223
F    0.00000   0.00000   -2.12109
F    0.00000   0.00000   -3.72679
5
-755.9404985000
F    0.00000   0.00000   0.12620
F    0.00000   0.00000   2.02016
F    0.00000   0.00000   3.57688
F    0.00000   0.00000   -2.13212
F    0.00000   0.00000   -3.59111
5
-755.9267689200
F    0.00000   0.00000   0.04107
F    0.00000   0.00000   1.77341
F    0.00000   0.00000   3.54865
F    0.00000   0.00000   -1.93856
F    0.00000   0.00000   -3.42457
5
-755.9330492900
F    0.00000   0.00000   0.27553
F    0.00000   0.00000   1.96567
F    0.00000   0.00000   3.76299
F    0.00000   0.00000   -2.31766
F    0.00000   0.00000   -3.68652
5
-755.9339067300
F    0.00000   0.00000   -0.03493
F    0.00000   0.00000   1.91606
F    0.00000   0.00000   3.50475
F    0.00000   0.00000   -1.92776
F    0.00000   0.00000   -3.45812
5
-755.9339067300
F    0.00000   0.00000   0.03493
F    0.00000   0.00000   1.92776
F    0.00000   0.00000   3.45812
F    0.00000   0.00000   -1.91606
F    0.00000   0.00000   -3.50475
5
-755.9278493300
F    0.00000   0.00000   0.00000
F    0.00000   0.00000   2.18994
F    0.00000   0.00000   3.68219
F    0.00000   0.00000   -1.92977
F    0.00000   0.00000   -3.63017
5
-755.9223494900
F    0.00000   0.00000   -0.21126
F    0.00000   0.00000   2.33272
F    0.00000   0.00000   3.80260
F    0.00000   0.00000   -2.06702
F    0.00000   0.00000   -3.85704
5
-755.9352970100
F    0.00000   0.00000   0.09664
F    0.00000   0.00000   1.88270
F    0.00000   0.00000   3.56232
F    0.00000   0.00000   -2.08695
F    0.00000   0.00000   -3.45471
5
-755.9304106300
F    0.00000   0.00000   0.30269
F    0.00000   0.00000   2.18982
F    0.00000   0.00000   3.87029
F    0.00000   0.00000   -2.47183
F    0.00000   0.00000   -3.89098
5
-755.9332725100
F    0.00000   0.00000   0.21185
F    0.00000   0.00000   2.12612
F    0.00000   0.00000   3.76961
F    0.00000   0.00000   -2.32822
F    0.00000   0.00000   -3.77936
5
-755.9269873100
F    0.00000   0.00000   0.18981
F    0.00000   0.00000   1.88384
F    0.00000   0.00000   3.65586
F    0.00000   0.00000   -2.10109
F    0.00000   0.00000   -3.62841
5
-755.9280892000
F    0.00000   0.00000   -0.12577
F    0.00000   0.00000   2.11058
F    0.00000   0.00000   3.65194
F    0.00000   0.00000   -1.98425
F    0.00000   0.00000   -3.65250
5
-755.9285199000
F    0.00000   0.00000   -0.00542
F    0.00000   0.00000   1.82648
F    0.00000   0.00000   3.51756
F    0.00000   0.00000   -1.91939
F    0.00000   0.00000   -3.41924
5
-755.9330026900
F    0.00000   0.00000   -0.02684
F    0.00000   0.00000   1.93155
F    0.00000   0.00000   3.53805
F    0.00000   0.00000   -1.95734
F    0.00000   0.00000   -3.48541
5
-755.9331084300
F    0.00000   0.00000   -0.11303
F    0.00000   0.00000   1.96589
F    0.00000   0.00000   3.51072
F    0.00000   0.00000   -1.88635
F    0.00000   0.00000   -3.47724
5
-755.9300659800
F    0.00000   0.00000   0.12647
F    0.00000   0.00000   2.06713
F    0.00000   0.00000   3.75916
F    0.00000   0.00000   -2.25477
F    0.00000   0.00000   -3.69798
5
-755.9258756700
F    0.00000   0.00000   0.11408
F    0.00000   0.00000   1.86060
F    0.00000   0.00000   3.57472
F    0.00000   0.00000   -1.99487
F    0.00000   0.00000   -3.55454
5
-755.9323766200
F    0.00000   0.00000   -0.38635
F    0.00000   0.00000   2.46507
F    0.00000   0.00000   3.92909
F    0.00000   0.00000   -2.18680
F    0.00000   0.00000   -3.82102
5
-755.9383286000
F    0.00000   0.00000   -0.22564
F    0.00000   0.00000   2.30654
F    0.00000   0.00000   3.70022
F    0.00000   0.00000   -2.08516
F    0.00000   0.00000   -3.69597
5
-755.9354396000
F    0.00000   0.00000   0.07525
F    0.00000   0.00000   1.87131
F    0.00000   0.00000   3.54026
F    0.00000   0.00000   -2.05523
F    0.00000   0.00000   -3.43160
5
-755.9262158900
F    0.00000   0.00000   0.03373
F    0.00000   0.00000   1.88878
F    0.00000   0.00000   3.56739
F    0.00000   0.00000   -1.96282
F    0.00000   0.00000   -3.52708
5
-755.9281227800
F    0.00000   0.00000   -0.30040
F    0.00000   0.00000   2.28750
F    0.00000   0.00000   3.77702
F    0.00000   0.00000   -1.97806
F    0.00000   0.00000   -3.78607
5
-755.9231730300
F    0.00000   0.00000   0.14001
F    0.00000   0.00000   1.92158
F    0.00000   0.00000   3.69777
F    0.00000   0.00000   -2.11277
F    0.00000   0.00000   -3.64660
5
-755.9377263300
F    0.00000   0.00000   -0.16201
F    0.00000   0.00000   2.04268
F    0.00000   0.00000   3.43805
F    0.00000   0.00000   -1.82634
F    0.00000   0.00000   -3.49238
5
-755.9299693800
F    0.00000   0.00000   -0.14562
F    0.00000   0.00000   2.14646
F    0.00000   0.00000   3.67627
F    0.00000   0.00000   -2.01451
F    0.00000   0.00000   -3.66259
5
-755.9340796100
F    0.00000   0.00000   -0.04727
F    0.00000   0.00000   2.06545
F    0.00000   0.00000   3.58519
F    0.00000   0.00000   -1.99977
F    0.00000   0.00000   -3.60360
5
-755.9332954700
F    0.00000   0.00000   0.00120
F    0.00000   0.00000   2.02204
F    0.00000   0.00000   3.46697
F    0.00000   0.00000   -1.91749
F    0.00000   0.00000   -3.57272
5
-755.9223562500
F    0.00000   0.00000   0.00000
F    0.00000   0.00000   2.50000
F    0.00000   0.00000   4.00000
F    0.00000   0.00000   -1.80000
F    0.00000   0.00000   -3.60000
5
-755.9314677300
F    0.00000   0.00000   0.06024
F    0.00000   0.00000   1.91850
F    0.00000   0.00000   3.49972
F    0.00000   0.00000   -1.94854
F    0.00000   0.00000   -3.52993
5
-755.9345111500
F    0.00000   0.00000   -0.04138
F    0.00000   0.00000   1.88671
F    0.00000   0.00000   3.41854
F    0.00000   0.00000   -1.84729
F    0.00000   0.00000   -3.41658
5
-755.9226220800
F    0.00000   0.00000   -0.12295
F    0.00000   0.00000   2.24837
F    0.00000   0.00000   3.68525
F    0.00000   0.00000   -2.00008
F    0.00000   0.00000   -3.81060
5
-755.9378415600
F    0.00000   0.00000   -0.17374
F    0.00000   0.00000   2.02994
F    0.00000   0.00000   3.45598
F    0.00000   0.00000   -1.84034
F    0.00000   0.00000   -3.47183
5
-755.9293297800
F    0.00000   0.00000   0.31605
F    0.00000   0.00000   2.04929
F    0.00000   0.00000   3.73551
F    0.00000   0.00000   -2.29350
F    0.00000   0.00000   -3.80736
5
-755.9268332800
F    0.00000   0.00000   0.03975
F    0.00000   0.00000   1.82290
F    0.00000   0.00000   3.49630
F    0.00000   0.00000   -1.89761
F    0.00000   0.00000   -3.46133
5
-755.9313158300
F    0.00000   0.00000   0.00000
F    0.00000   0.00000   2.10000
F    0.00000   0.00000   3.50000
F    0.00000   0.00000   -1.70000
F    0.00000   0.00000   -3.50000
5
-755.9371139100
F    0.00000   0.00000   0.00000
F    0.00000   0.00000   2.62621
F    0.00000   0.00000   3.99440
F    0.00000   0.00000   -1.77181
F    0.00000   0.00000   -3.41726
5
-755.9351359500
F    0.00000   0.00000   0.11763
F    0.00000   0.00000   1.89616
F    0.00000   0.00000   3.58395
F    0.00000   0.00000   -2.11821
F    0.00000   0.00000   -3.47953
5
-755.9275216500
F    0.00000   0.00000   0.00000
F    0.00000   0.00000   2.40000
F    0.00000   0.00000   3.80000
F    0.00000   0.00000   -1.90000
F    0.00000   0.00000   -3.65000
5
-755.9339097300
F    0.00000   0.00000   0.38536
F    0.00000   0.00000   2.02371
F    0.00000   0.00000   3.74671
F    0.00000   0.00000   -2.35127
F    0.00000   0.00000   -3.80451
5
-755.9229034900
F    0.00000   0.00000   -0.12675
F    0.00000   0.00000   2.12027
F    0.00000   0.00000   3.65191
F    0.00000   0.00000   -1.93950
F    0.00000   0.00000   -3.70594
5
-755.9292829000
F    0.00000   0.00000   -0.01082
F    0.00000   0.00000   1.95912
F    0.00000   0.00000   3.53357
F    0.00000   0.00000   -1.92997
F    0.00000   0.00000   -3.55190
5
-755.9348964600
F    0.00000   0.00000   0.08449
F    0.00000   0.00000   1.77149
F    0.00000   0.00000   3.44747
F    0.00000   0.00000   -1.93764
F    0.00000   0.00000   -3.36581
5
-755.9290906300
F    0.00000   0.00000   -0.04069
F    0.00000   0.00000   1.97677
F    0.00000   0.00000   3.40056
F    0.00000   0.00000   -1.77600
F    0.00000   0.00000   -3.56063
5
-755.9368684400
F    0.00000   0.00000   0.00000
F    0.00000   0.00000   2.00000
F    0.00000   0.00000   3.45000
F    0.00000   0.00000   -1.75000
F    0.00000   0.00000   -3.35000
5
-755.9275975300
F    0.00000   0.00000   0.26859
F    0.00000   0.00000   2.03873
F    0.00000   0.00000   3.73358
F    0.00000   0.00000   -2.25757
F    0.00000   0.00000   -3.78334
5
-755.9316589500
F    0.00000   0.00000   0.00732
F    0.00000   0.00000   1.81759
F    0.00000   0.00000   3.44338
F    0.00000   0.00000   -1.87581
F    0.00000   0.00000   -3.39248
5
-755.9343942900
F    0.00000   0.00000   0.00000
F    0.00000   0.00000   1.90000
F    0.00000   0.00000   3.40000
F    0.00000   0.00000   -1.90000
F    0.00000   0.00000   -3.50000
5
-755.9405846800
F    0.00000   0.00000   -0.08630
F    0.00000   0.00000   2.10158
F    0.00000   0.00000   3.51521
F    0.00000   0.00000   -1.97649
F    0.00000   0.00000   -3.55400
5
-755.9277435700
F    0.00000   0.00000   0.00000
F    0.00000   0.00000   2.30000
F    0.00000   0.00000   3.70000
F    0.00000   0.00000   -1.90000
F    0.00000   0.00000   -3.65000
5
-755.9336433900
F    0.00000   0.00000   -0.01684
F    0.00000   0.00000   1.87694
F    0.00000   0.00000   3.39009
F    0.00000   0.00000   -1.82690
F    0.00000   0.00000   -3.42329
5
-755.9334052300
F    0.00000   0.00000   0.19598
F    0.00000   0.00000   1.82378
F    0.00000   0.00000   3.65770
F    0.00000   0.00000   -2.11837
F    0.00000   0.00000   -3.55908
5
-755.9295460200
F    0.00000   0.00000   -0.02029
F    0.00000   0.00000   1.96988
F    0.00000   0.00000   3.39193
F    0.00000   0.00000   -1.79840
F    0.00000   0.00000   -3.54312
5
-755.9370002900
F    0.00000   0.00000   0.00000
F    0.00000   0.00000   2.50000
F    0.00000   0.00000   3.95000
F    0.00000   0.00000   -1.90000
F    0.00000   0.00000   -3.50000
5
-755.9268625000
F    0.00000   0.00000   -0.28069
F    0.00000   0.00000   2.32066
F    0.00000   0.00000   3.83406
F    0.00000   0.00000   -2.08779
F    0.00000   0.00000   -3.78624
5
-755.9338723800
F    0.00000   0.00000   -0.24023
F    0.00000   0.00000   2.20124
F    0.00000   0.00000   3.70849
F    0.00000   0.00000   -2.03070
F    0.00000   0.00000   -3.63880
5
-755.9339227500
F    0.00000   0.00000   0.06746
F    0.00000   0.00000   1.83762
F    0.00000   0.00000   3.53714
F    0.00000   0.00000   -2.03238
F    0.00000   0.00000   -3.40983
5
-755.9402893700
F    0.00000   0.00000   0.06245
F    0.00000   0.00000   1.91208
F    0.00000   0.00000   3.47730
F    0.00000   0.00000   -2.01032
F    0.00000   0.00000   -3.44150
5
-755.9381383800
F    0.00000   0.00000   0.04175
F    0.00000   0.00000   1.99246
F    0.00000   0.00000   3.59378
F    0.00000   0.00000   -2.09567
F    0.00000   0.00000   -3.53232
5
-755.9325116000
F    0.00000   0.00000   0.00000
F    0.00000   0.00000   1.85248
F    0.00000   0.00000   3.41874
F    0.00000   0.00000   -1.85248
F    0.00000   0.00000   -3.41874
5
-755.9291386300
F    0.00000   0.00000   -0.28587
F    0.00000   0.00000   2.32149
F    0.00000   0.00000   3.75645
F    0.00000   0.00000   -1.96104
F    0.00000   0.00000   -3.83104
5
-755.9294461600
F    0.00000   0.00000   0.14952
F    0.00000   0.00000   2.00333
F    0.00000   0.00000   3.65248
F    0.00000   0.00000   -2.13362
F    0.00000   0.00000   -3.67171
5
-755.9362645000
F    0.00000   0.00000   0.17380
F    0.00000   0.00000   1.83131
F    0.00000   0.00000   3.57284
F    0.00000   0.00000   -2.10179
F    0.00000   0.00000   -3.47616
5
-755.9369898300
F    0.00000   0.00000   -0.07907
F    0.00000   0.00000   2.15641
F    0.00000   0.00000   3.56246
F    0.00000   0.00000   -2.00602
F    0.00000   0.00000   -3.63379
5
-755.9401601700
F    0.00000   0.00000   0.08614
F    0.00000   0.00000   1.96666
F    0.00000   0.00000   3.50264
F    0.00000   0.00000   -2.03416
F    0.00000   0.00000   -3.52127
5
-755.9345395900
F    0.00000   0.00000   -0.03300
F    0.00000   0.00000   2.08093
F    0.00000   0.00000   3.57607
F    0.00000   0.00000   -2.00479
F    0.00000   0.00000   -3.61920
5
-755.9309937700
F    0.00000   0.00000   -0.12095
F    0.00000   0.00000   1.94433
F    0.00000   0.00000   3.48612
F    0.00000   0.00000   -1.83632
F    0.00000   0.00000   -3.47318
5
-755.9317229200
F    0.00000   0.00000   0.00392
F    0.00000   0.00000   1.82453
F    0.00000   0.00000   3.43939
F    0.00000   0.00000   -1.87044
F    0.00000   0.00000   -3.39740
5
-755.9248946900
F    0.00000   0.00000   -0.07696
F    0.00000   0.00000   1.95253
F    0.00000   0.00000   3.50619
F    0.00000   0.00000   -1.82388
F    0.00000   0.00000   -3.55788
5
-755.9377951500
F    0.00000   0.00000   0.00000
F    0.00000   0.00000   2.40000
F    0.00000   0.00000   3.85000
F    0.00000   0.00000   -1.70000
F    0.00000   0.00000   -3.30000
5
-755.9229360900
F    0.00000   0.00000   0.21113
F    0.00000   0.00000   1.99779
F    0.00000   0.00000   3.86896
F    0.00000   0.00000   -2.32821
F    0.00000   0.00000   -3.74966
5
-755.9258151500
F    0.00000   0.00000   -0.00570
F    0.00000   0.00000   1.95363
F    0.00000   0.00000   3.43045
F    0.00000   0.00000   -1.80940
F    0.00000   0.00000   -3.56898
5
-755.9335968100
F    0.00000   0.00000   0.15812
F    0.00000   0.00000   1.85929
F    0.00000   0.00000   3.63489
F    0.00000   0.00000   -2.14488
F    0.00000   0.00000   -3.50741
5
-755.9373265700
F    0.00000   0.00000   0.19512
F    0.00000   0.00000   2.04817
F    0.00000   0.00000   3.68009
F    0.00000   0.00000   -2.27361
F    0.00000   0.00000   -3.64978
5
-755.9393464300
F    0.00000   0.00000   0.01696
F    0.00000   0.00000   1.98908
F    0.00000   0.00000   3.50739
F    0.00000   0.00000   -1.99396
F    0.00000   0.00000   -3.51947
5
-755.9228133900
F    0.00000   0.00000   0.25844
F    0.00000   0.00000   2.03619
F    0.00000   0.00000   3.83164
F    0.00000   0.00000   -2.31105
F    0.00000   0.00000   -3.81522
5
-755.9301592300
F    0.00000   0.00000   0.09907
F    0.00000   0.00000   1.77979
F    0.00000   0.00000   3.62604
F    0.00000   0.00000   -2.04071
F    0.00000   0.00000   -3.46419
5
-755.9355675700
F    0.00000   0.00000   0.05337
F    0.00000   0.00000   1.86275
F    0.00000   0.00000   3.51781
F    0.00000   0.00000   -2.02298
F    0.00000   0.00000   -3.41096
5
-755.9349528600
F    0.00000   0.00000   0.13835
F    0.00000   0.00000   1.91109
F    0.00000   0.00000   3.60532
F    0.00000   0.00000   -2.14912
F    0.00000   0.00000   -3.50565
5
-755.9278380500
F    0.00000   0.00000   0.00000
F    0.00000   0.00000   1.89881
F    0.00000   0.00000   3.50702
F    0.00000   0.00000   -1.89881
F    0.00000   0.00000   -3.50702
5
-755.9393007700
F    0.00000   0.00000   0.00000
F    0.00000   0.00000   2.30000
F    0.00000   0.00000   3.70000
F    0.00000   0.00000   -1.90000
F    0.00000   0.00000   -3.50000
5
-755.9264221100
F    0.00000   0.00000   0.00124
F    0.00000   0.00000   1.81202
F    0.00000   0.00000   3.55944
F    0.00000   0.00000   -1.94909
F    0.00000   0.00000   -3.42361
5
-755.9278696600
F    0.00000   0.00000   -0.11916
F    0.00000   0.00000   2.04296
F    0.00000   0.00000   3.51863
F    0.00000   0.00000   -1.79736
F    0.00000   0.00000   -3.64507
5
-755.9260446800
F    0.00000   0.00000   0.00000
F    0.00000   0.00000   2.55175
F    0.00000   0.00000   3.97480
F    0.00000   0.00000   -1.90871
F    0.00000   0.00000   -3.65450
5
-755.9389945600
F    0.00000   0.00000   0.24016
F    0.00000   0.00000   1.99233
F    0.00000   0.00000   3.61006
F    0.00000   0.00000   -2.23358
F    0.00000   0.00000   -3.60898
5
-755.9227443900
F    0.00000   0.00000   0.26423
F    0.00000   0.00000   2.01977
F    0.00000   0.00000   3.88012
F    0.00000   0.00000   -2.35026
F    0.00000   0.00000   -3.81386
5
-755.9388761400
F    0.00000   0.00000   0.00000
F    0.00000   0.00000   2.10000
F    0.00000   0.00000   3.50000
F    0.00000   0.00000   -1.80000
F    0.00000   0.00000   -3.40000
5
-755.9318187300
F    0.00000   0.00000   0.00000
F    0.00000   0.00000   2.65964
F    0.00000   0.00000   4.15001
F    0.00000   0.00000   -1.82150
F    0.00000   0.00000   -3.45636
5
-755.9271725600
F    0.00000   0.00000   -0.29966
F    0.00000   0.00000   2.32506
F    0.00000   0.00000   3.79414
F    0.00000   0.00000   -1.98504
F    0.00000   0.00000   -3.83451
5
-755.9289637100
F    0.00000   0.00000   -0.01265
F    0.00000   0.00000   1.90496
F    0.00000   0.00000   3.59020
F    0.00000   0.00000   -1.99573
F    0.00000   0.00000   -3.48678
5
-755.9284927100
F    0.00000   0.00000   -0.01120
F    0.00000   0.00000   1.92770
F    0.00000   0.00000   3.53057
F    0.00000   0.00000   -1.92129
F    0.00000   0.00000   -3.52577
5
-755.9249926700
F    0.00000   0.00000   -0.24618
F    0.00000   0.00000   2.28911
F    0.00000   0.00000   3.80666
F    0.00000   0.00000   -2.06217
F    0.00000   0.00000   -3.78742
5
-755.9350503100
F    0.00000   0.00000   -0.02606
F    0.00000   0.00000   1.98567
F    0.00000   0.00000   3.55929
F    0.00000   0.00000   -1.99139
F    0.00000   0.00000   -3.52752
5
-755.9338875100
F    0.00000   0.00000   0.00000
F    0.00000   0.00000   2.35849
F    0.00000   0.00000   3.86594
F    0.00000   0.00000   -1.71655
F    0.00000   0.00000   -3.33566
5
-755.9369812700
F    0.00000   0.00000   -0.31323
F    0.00000   0.00000   2.28009
F    0.00000   0.00000   3.66411
F    0.00000   0.00000   -1.95250
F    0.00000   0.00000   -3.67847
5
-755.9266105700
F    0.00000   0.00000   0.00000
F    0.00000   0.00000   2.00000
F    0.00000   0.00000   3.45000
F    0.00000   0.00000   -1.75000
F    0.00000   0.00000   -3.55000
5
-755.9349612300
F    0.00000   0.00000   0.00000
F    0.00000   0.00000   2.40000
F    0.00000   0.00000   3.90000
F    0.00000   0.00000   -1.75000
F    0.00000   0.00000   -3.35000
5
-755.9257963000
F    0.00000   0.00000   0.06156
F    0.00000   0.00000   1.81959
F    0.00000   0.00000   3.51712
F    0.00000   0.00000   -1.91727
F    0.00000   0.00000   -3.48100
5
-755.9380711300
F    0.00000   0.00000   0.11086
F    0.00000   0.00000   1.89887
F    0.00000   0.00000   3.45107
F    0.00000   0.00000   -1.98441
F    0.00000   0.00000   -3.47640
5
-755.9278999600
F    0.00000   0.00000   -0.01316
F    0.00000   0.00000   1.86576
F    0.00000   0.00000   3.57529
F    0.00000   0.00000   -1.97530
F    0.00000   0.00000   -3.45259
5
-755.9317287000
F    0.00000   0.00000   0.00657
F    0.00000   0.00000   1.81177
F    0.00000   0.00000   3.49146
F    0.00000   0.00000   -1.93387
F    0.00000   0.00000   -3.37594
5
-755.9272033800
F    0.00000   0.00000   0.20216
F    0.00000   0.00000   2.11427
F    0.00000   0.00000   3.82195
F    0.00000   0.00000   -2.33710
F    0.00000   0.00000   -3.80128
5
-755.9269754100
F    0.00000   0.00000   -0.39253
F    0.00000   0.00000   2.52639
F    0.00000   0.00000   3.99877
F    0.00000   0.00000   -2.22488
F    0.00000   0.00000   -3.90774
5
-755.9339636700
F    0.00000   0.00000   0.00000
F    0.00000   0.00000   1.90000
F    0.00000   0.00000   3.40000
F    0.00000   0.00000   -1.80000
F    0.00000   0.00000   -3.40000
5
-755.9249349900
F    0.00000   0.00000   -0.20635
F    0.00000   0.00000   2.15969
F    0.00000   0.00000   3.69752
F    0.00000   0.00000   -1.94712
F    0.00000   0.00000   -3.70374
5
-755.9225742900
F    0.00000   0.00000   0.18701
F    0.00000   0.00000   1.96452
F    0.00000   0.00000   3.76014
F    0.00000   0.00000   -2.19528
F    0.00000   0.00000   -3.71639
5
-755.9365757700
F    0.00000   0.00000   0.32616
F    0.00000   0.00000   2.10850
F    0.00000   0.00000   3.70370
F    0.00000   0.00000   -2.34215
F    0.00000   0.00000   -3.79622
5
-755.9276783200
F    0.00000   0.00000   0.23771
F    0.00000   0.00000   2.01129
F    0.00000   0.00000   3.69617
F    0.00000   0.00000   -2.20453
F    0.00000   0.00000   -3.74065
5
-755.9304185900
F    0.00000   0.00000   0.34775
F    0.00000   0.00000   2.16460
F    0.00000   0.00000   3.81326
F    0.00000   0.00000   -2.42009
F    0.00000   0.00000   -3.90552
5
-755.9332979600
F    0.00000   0.00000   0.03832
F    0.00000   0.00000   1.92068
F    0.00000   0.00000   3.44523
F    0.00000   0.00000   -1.90336
F    0.00000   0.00000   -3.50087
5
-755.9284201700
F    0.00000   0.00000   -0.00374
F    0.00000   0.00000   1.83069
F    0.00000   0.00000   3.55788
F    0.00000   0.00000   -1.96990
F    0.00000   0.00000   -3.41493
5
-755.9221557300
F    0.00000   0.00000   0.00000
F    0.00000   0.00000   2.72502
F    0.00000   0.00000   4.19949
F    0.00000   0.00000   -1.76211
F    0.00000   0.00000   -3.59610
5
-755.9269762800
F    0.00000   0.00000   0.00000
F    0.00000   0.00000   2.50000
F    0.00000   0.00000   3.90000
F    0.00000   0.00000   -1.90000
F    0.00000   0.00000   -3.65000
5
-755.9367569500
F    0.00000   0.00000   -0.22278
F    0.00000   0.00000   2.26127
F    0.00000   0.00000   3.73357
F    0.00000   0.00000   -2.09202
F    0.00000   0.00000   -3.68004
5
-755.9285925500
F    0.00000   0.00000   -0.08813
F    0.00000   0.00000   2.05850
F    0.00000   0.00000   3.47493
F    0.00000   0.00000   -1.79425
F    0.00000   0.00000   -3.65105
5
-755.9353485500
F    0.00000   0.00000   0.00000
F    0.00000   0.00000   1.91127
F    0.00000   0.00000   3.42665
F    0.00000   0.00000   -1.97833
F    0.00000   0.00000   -3.55742
5
-755.9217191300
F    0.00000   0.00000   -0.08004
F    0.00000   0.00000   2.07631
F    0.00000   0.00000   3.57034
F    0.00000   0.00000   -1.86168
F    0.00000   0.00000   -3.70494
5
-755.9270489800
F    0.00000   0.00000   0.00000
F    0.00000   0.00000   2.10000
F    0.00000   0.00000   3.50000
F    0.00000   0.00000   -1.80000
F    0.00000   0.00000   -3.60000
5
-755.9253305700
F    0.00000   0.00000   0.09716
F    0.00000   0.00000   1.84340
F    0.00000   0.00000   3.55589
F    0.00000   0.00000   -1.96558
F    0.00000   0.00000   -3.53087
5
-755.9268442200
F    0.00000   0.00000   0.33884
F    0.00000   0.00000   2.16254
F    0.00000   0.00000   3.85287
F    0.00000   0.00000   -2.43018
F    0.00000   0.00000   -3.92407
5
-755.9356624700
F    0.00000   0.00000   -0.36777
F    0.00000   0.00000   2.36509
F    0.00000   0.00000   3.76021
F    0.00000   0.00000   -1.99982
F    0.00000   0.00000   -3.75771
5
-755.9274672900
F    0.00000   0.00000   0.01106
F    0.00000   0.00000   1.94031
F    0.00000   0.00000   3.48754
F    0.00000   0.00000   -1.88625
F    0.00000   0.00000   -3.55266
5
-755.9358382900
F    0.00000   0.00000   0.11825
F    0.00000   0.00000   1.91258
F    0.00000   0.00000   3.58058
F    0.00000   0.00000   -2.12494
F    0.00000   0.00000   -3.48647
5
-755.9204211400
F    0.00000   0.00000   -0.37155
F    0.00000   0.00000   2.53939
F    0.00000   0.00000   3.98645
F    0.00000   0.00000   -2.16433
F    0.00000   0.00000   -3.98996
5
-755.9268164300
F    0.00000   0.00000   0.00000
F    0.00000   0.00000   2.40000
F    0.00000   0.00000   3.90000
F    0.00000   0.00000   -1.90000
F    0.00000   0.00000   -3.60000
5
-755.9350232900
F    0.00000   0.00000   0.05444
F    0.00000   0.00000   1.98105
F    0.00000   0.00000   3.53294
F    0.00000   0.00000   -2.00526
F    0.00000   0.00000   -3.56316
5
-755.9324925800
F    0.00000   0.00000   -0.05214
F    0.00000   0.00000   1.99813
F    0.00000   0.00000   3.38649
F    0.00000   0.00000   -1.80478
F    0.00000   0.00000   -3.52770
5
-755.9291525300
F    0.00000   0.00000   -0.19023
F    0.00000   0.00000   2.17334
F    0.00000   0.00000   3.61979
F    0.00000   0.00000   -1.86056
F    0.00000   0.00000   -3.74233
5
-755.9316320700
F    0.00000   0.00000   0.05224
F    0.00000   0.00000   1.75728
F    0.00000   0.00000   3.45011
F    0.00000   0.00000   -1.89726
F    0.00000   0.00000   -3.36237
5
-755.9208887900
F    0.00000   0.00000   -0.20507
F    0.00000   0.00000   2.29565
F    0.00000   0.00000   3.77472
F    0.00000   0.00000   -2.01480
F    0.00000   0.00000   -3.85050
5
-755.9237325300
F    0.00000   0.00000   0.00000
F    0.00000   0.00000   2.20000
F    0.00000   0.00000   3.70000
F    0.00000   0.00000   -1.90000
F    0.00000   0.00000   -3.65000
5
-755.9233765800
F    0.00000   0.00000   0.27305
F    0.00000   0.00000   2.10551
F    0.00000   0.00000   3.92012
F    0.00000   0.00000   -2.44960
F    0.00000   0.00000   -3.84907
5
-755.9225746200
F    0.00000   0.00000   -0.39026
F    0.00000   0.00000   2.54213
F    0.00000   0.00000   4.01746
F    0.00000   0.00000   -2.21401
F    0.00000   0.00000   -3.95531
5
-755.9364882600
F    0.00000   0.00000   -0.16147
F    0.00000   0.00000   2.01799
F    0.00000   0.00000   3.43357
F    0.00000   0.00000   -1.78867
F    0.00000   0.00000   -3.50141
5
-755.9295070900
F    0.00000   0.00000   0.00000
F    0.00000   0.00000   2.00000
F    0.00000   0.00000   3.45000
F    0.00000   0.00000   -1.90000
F    0.00000   0.00000   -3.60000
5
-755.9288353800
F    0.00000   0.00000   0.04564
F    0.00000   0.00000   1.89813
F    0.00000   0.00000   3.49341
F    0.00000   0.00000   -1.91666
F    0.00000   0.00000   -3.52053
5
-755.9209832000
F    0.00000   0.00000   -0.16345
F    0.00000   0.00000   2.21865
F    0.00000   0.00000   3.70924
F    0.00000   0.00000   -1.96171
F    0.00000   0.00000   -3.80273
5
-755.9275445600
F    0.00000   0.00000   0.05759
F    0.00000   0.00000   1.79605
F    0.00000   0.00000   3.63093
F    0.00000   0.00000   -2.03631
F    0.00000   0.00000   -3.44827
5
-755.9332739000
F    0.00000   0.00000   -0.30009
F    0.00000   0.00000   2.25251
F    0.00000   0.00000   3.75144
F    0.00000   0.00000   -2.03969
F    0.00000   0.00000   -3.66416
5
-755.9226923200
F    0.00000   0.00000   -0.07830
F    0.00000   0.00000   2.13761
F    0.00000   0.00000   3.63770
F    0.00000   0.00000   -1.96517
F    0.00000   0.00000   -3.73184
5
-755.9278852900
F    0.00000   0.00000   0.00000
F    0.00000   0.00000   1.90000
F    0.00000   0.00000   3.40000
F    0.00000   0.00000   -1.80000
F    0.00000   0.00000   -3.50000
5
-755.9277538700
F    0.00000   0.00000   0.14585
F    0.00000   0.00000   1.84587
F    0.00000   0.00000   3.54857
F    0.00000   0.00000   -1.99464
F    0.00000   0.00000   -3.54565
5
-755.9391437900
F    0.00000   0.00000   0.00000
F    0.00000   0.00000   2.20000
F    0.00000   0.00000   3.60000
F    0.00000   0.00000   -1.90000
F    0.00000   0.00000   -3.50000
5
-755.9324178500
F    0.00000   0.00000   0.13956
F    0.00000   0.00000   1.82810
F    0.00000   0.00000   3.64411
F    0.00000   0.00000   -2.11849
[truncated: 526,055 more chars]
