# Supplementary material for: Experimental observation of quantum mechanical fluorine tunnelling
Source: Nat Commun. 2025 Apr 29;16:4027. doi: 10.1038/s41467-025-59008-6 (PMC12041236; doi:10.1038/s41467-025-59008-6)
Supplement: Supplementary file 4 — Source Data [file 41467_2025_59008_MOESM4_ESM.zip › Codes for vibrations/2D-model/allocation.f90]

!!!!!!!!!!!!!!!!!!!!!!!!!!!!!!!!!!!!!!!!!!!!!!!!!!!!!!!!!!!!!!!!!!
!
!  this module contains routines to read input
!  parameters, to allocate arrays and
!  to write parameters to a file
!
!  contains 
!
!  contains subroutines:
!           1)  read_input()
!           2)  write_parameters()
!!!!!!!!!!!!!!!!!!!!!!!!!!!!!!!!!!!!!!!!!!!!!!!!!!!!!!!!!!!!!!!!!!

module allocation

  implicit none
  private                ! everything is private except otherwise declared.

!!!!!!!!!!!!!!!!!!!!!!!!!!!!!!!!!!!!!!!!!!!!!!!!!!!!!!!!!!!!!!!!!!!!
! input variables read from the file "parameters.dat" :
!   	equilibrium geometrie values,
!   	integration ranges for the coordinates,
!   	reduced masses
!   	number of basis functions,
!   	potential energy cutoff,
!   	depth of Lanczos iteration,
!       the upper and lower boundaries in bisec

  real(kind=8),public :: Zmax,Zmin                          ! Z integration range
  real(kind=8),public :: reducedM1,inertia                  ! reduced masses
  integer,public :: Np,Nz                                   ! size of primitive grid and of the stretch basis
  integer,public :: nbLanczos                               ! iteration depth
  real(kind=8),public :: vcut                               ! potential energy cutoff
  real(kind=8),public :: lower,upper                        ! lower and upper bound in bisec

!!!!!!!!!!!!!!!!!!!!!!!!!!!!!!!!!!!!!!!!!!!!!!!!!!!!!!!!!!!!!!!!!!!!
! a bunch of public allocatable arrays defining the hamiltonien

  real(kind=8),public,allocatable :: vecpot(:,:)            ! potential energy vector
  real(kind=8),public,allocatable :: Kphi(:,:),phi(:)       ! stretch linetic energy and quadrature points along r 
  real(kind=8),public,allocatable :: Kz(:,:),Z(:)           ! stretch linetic energy and quadrature points along z
  real(kind=8),public :: Vphi,Vz0,Vz1,Vcplg

!!!!!!!!!!!!!!!!!!!!!!!!!!!!!!!!!!!!!!!!!!!!!!!!!!!!!!!!!!!!!!!!!!
! other public constants and variables

  integer,public :: sizeB                                   ! size of 2D basis
  integer,public :: Nkept                                   ! number of converged eigenvalues 
  real(kind=8),public,allocatable :: eigenvalues(:)         ! eigenvalues
  real(kind=8),public,allocatable :: evecs(:,:,:)         ! eigenvectors
  real(kind=8),public,parameter :: h2wn = 219474.63d0
  real(kind=8),public,parameter :: ev2wn = 27.2114d0

!!!!!!!!!!!!!!!!!!!!!!!!!!!!!!!!!!!!!!!!!!!!!!!!!!!!!!!!!!!!!!!!!!

  public :: read_input,write_parameters
   
!!!!!!!!!!!!!!!!!!!!!!!!!!!!!!!!!!!!!!!!!!!!!!!!!!!!!!!!!!!!!!!!!!
  
contains

  subroutine read_input()

!!!!!!!!!!!!!!!!!!!!!!!!!!!!!!!!!!!!!!!!!!!!!!!!!!!!!!!!!!!!!!!!!!
!
!  read input from the files "parameters.dat" and "structure.dat"
!
!!!!!!!!!!!!!!!!!!!!!!!!!!!!!!!!!!!!!!!!!!!!!!!!!!!!!!!!!!!!!!!!!!
    implicit none

    open(23,file='parameters.dat',status='old')

    read(23,*) 
    read(23,*) 
    read(23,*) Np,Nz
    read(23,*) 
    read(23,*) 
    read(23,*) 
    read(23,*) Zmin,Zmax
    read(23,*) 
    read(23,*) 
    read(23,*) 
    read(23,*) reducedM1,inertia
    read(23,*) 
    read(23,*) 
    read(23,*) Vphi,Vz0,Vz1,Vcplg
    read(23,*) vcut
    read(23,*) 
    read(23,*) 
    read(23,*) lower,upper
    read(23,*) 
    read(23,*) 
    read(23,*) nbLanczos

    close(23)

  end subroutine read_input

!!!!!!!!!!!!!!!!!!!!!!!!!!!!!!!!!!!!!!!!!!!!!!!!!!!!!!!!!!!!!!!!!!

  subroutine write_parameters()

!!!!!!!!!!!!!!!!!!!!!!!!!!!!!!!!!!!!!!!!!!!!!!!!!!!!!!!!!!!!!!!!!!
!
!  write parameters to a file to validate the calculation
!
!!!!!!!!!!!!!!!!!!!!!!!!!!!!!!!!!!!!!!!!!!!!!!!!!!!!!!!!!!!!!!!!!!

    implicit none
    integer :: i

    open(77,file='check.output',status='replace')
    write(77,*) 'INPUT PARAMETERS'
    write(77,*) '----------------'
    write(77,*)
    write(77,*) 'Nphi = ',Np,'   Nz   = ',Nz
    write(77,222) vcut,lower,upper
    write(77,*) 'Number of Lanczos iterations = ',nblanczos
222 format(1x,'Vcut = ',f10.2,' lower Bound =',f10.2,'  upper Bound = ',f10.2)
    write(77,*)
    write(77,*) 'Reduced Mass'
    write(77,*)
    write(77,22)
22  format(5x,'Mass 1',9x,'Mass 2')
    write(77,'(3f15.6)') reducedM1,inertia
    write(77,*)
    write(77,*)
    write(77,*) 'Part of the stretch quadrature (atomic unit)' 
    write(77,*)
    write(77,'(10f11.6)') (phi(i),i=1,min(Np,10))
    write(77,'(10f11.6)') (Z(i),i=1,min(Nz,10))
    write(77,*) 
    write(77,*) 'END OF PARAMETERS.OUTPUT'
    close(77)

  end subroutine write_parameters
!!!!!!!!!!!!!!!!!!!!!!!!!!!!!!!!!!!!!!!!!!!!!!!!!!!!!!!!!!!!!!!!!!!!
end module allocation
