# Supplementary material for: Experimental observation of quantum mechanical fluorine tunnelling
Source: Nat Commun. 2025 Apr 29;16:4027. doi: 10.1038/s41467-025-59008-6 (PMC12041236; doi:10.1038/s41467-025-59008-6)
Supplement: Supplementary file 4 — Source Data [file 41467_2025_59008_MOESM4_ESM.zip › Codes for vibrations/2D-model/expDVR.f90]

!-----------------------------------------------------------------------
  subroutine expdvr(Kinetic,stretch,Ndvr,inertia)
!-----------------------------------------------------------------------
!  cette routine genere les elements de la matrice T associee a
!  une elongation dans une base DVR exponentielle
!-----------------------------------------------------------------------

    implicit none
    integer :: i,j,k
    integer,intent(in) :: Ndvr
    real(kind=8),intent(in) :: inertia
    real(kind=8),intent(out) :: Kinetic(Ndvr,Ndvr),stretch(Ndvr)
    real(kind=8) :: dr,prefactor,fac1,fac2,pi
    real(kind=8),parameter :: zero=0d0,two=2d0,three=3d0,half=0.5d0,one=1d0
    real(kind=8),parameter :: h2wn=219474.19d0

    pi = acos(-1d0)

!-----------------------------------------------------------------------
! definir le domaine d'integration, le nombre de points de grille et le pas de la grille
    dr = 2d0*pi/dble(Ndvr)
    prefactor = -0.5d0*h2wn/inertia
    fac2 = pi/dble(Ndvr)
    fac1 = fac2**2
    if(mod(Ndvr,2) == 0) stop 'Ndvr must be an odd integer for the plane wave DVR'

! initialisation de la matrice d'energie cinetique
! ainsi que du vecteur position

    do i = 1,Ndvr
      stretch(i) = (i-one)*dr
    end do
    do i = 1,Ndvr
    do j = 1,i-1
      k = i-j
      kinetic(j,i) = -two*prefactor*fac1*( (-1)**k )*cos(fac2*k)/(sin(fac2*k))**2
      kinetic(i,j) = kinetic(j,i)
    enddo
      kinetic(i,i) = -prefactor*fac1*(Ndvr**2-1)/three
    enddo

  end subroutine expdvr
!-----------------------------------------------------------------------
