# Supplementary material for: Experimental observation of quantum mechanical fluorine tunnelling
Source: Nat Commun. 2025 Apr 29;16:4027. doi: 10.1038/s41467-025-59008-6 (PMC12041236; doi:10.1038/s41467-025-59008-6)
Supplement: Supplementary file 4 — Source Data [file 41467_2025_59008_MOESM4_ESM.zip › Codes for vibrations/2D-model/interpolate.f90]

!!!!!!!!!!!!!!!!!!!!!!!!!!!!!!!!!!!!!!!!!!!!!!!!!!!!!!!!!!!!!!!!!!!!!!!!!!!!!!!!!!!!!
!!!!!!!!!!!!!!!!!!!!!!!!!!!!!!!!!!!!!!!!!!!!!!!!!!!!!!!!!!!!!!!!!!!!!!!!!!!!!!!!!!!!!
! evaluation of the potential by a trilinear interpolation
  subroutine wfunc(wfunc_out,Xs,Ys,Xgrid,Ygrid,WFgrid,Nx,Ny)

    implicit none
    integer,intent(in) :: Nx,Ny
    real(kind=8),intent(in) :: Xs,Ys,Xgrid(Nx),Ygrid(Ny),WFgrid(Nx,Ny)
    real(kind=8),intent(out) :: wfunc_out
  
    integer :: indx(2),indy(2)
    real(kind=8) :: w1,w2,fxy1,fxy2
    real(kind=8),parameter :: zero = 0d0, one = 1d0
!!!!!!!!!!!!!!!!!!!!!!!!!!!!!!!!!!!!!!!!!!!!!!!!!!!!!!!!!!!!!!!!!!!!!!!!!!!!!!!!!!!!!
! check for limits
    if(Xs > Xgrid(Nx) .or. Ys > Ygrid(Ny) .or. &
       Xs < Xgrid(1) .or. Ys < Ygrid(1)) then
      wfunc_out = 0d0
      return
    endif
!
!  define a box of values around the desired point
!
    call binary(Nx,Xgrid,Xs,indx)
    call binary(Ny,Ygrid,Ys,indy)
!
!  interpolate in x
!
    w1 = (Xgrid(indx(2)) - Xs)/(Xgrid(indx(2))-Xgrid(indx(1)))
    w2 = (Xs - Xgrid(indx(1)))/(Xgrid(indx(2))-Xgrid(indx(1)))
    fxy1 = wfgrid(indx(1),indy(1))*w1 + wfgrid(indx(2),indy(1))*w2
    fxy2 = wfgrid(indx(1),indy(2))*w1 + wfgrid(indx(2),indy(2))*w2
!
!  interpolate in y
!
    w1 = (Ygrid(indY(2)) - Ys)/(Ygrid(indY(2))-Ygrid(indY(1)))
    w2 = (Ys - Ygrid(indY(1)))/(Ygrid(indY(2))-Ygrid(indY(1)))
    wfunc_out= w1*fxy1 + w2*fxy2
!
  end subroutine wfunc
!!!!!!!!!!!!!!!!!!!!!!!!!!!!!!!!!!!!!!!!!!!!!!!!!!!!!!!!!!!!!!!!!!!!!!!!!!!!!!!!!!!!!
! binary search through a list
  subroutine binary(N,Vin,werte,ind)

    implicit none
    integer,intent(in) :: N
    integer,intent(out) :: ind(2)
    real(kind=8),intent(in) :: Vin(N),werte
    integer :: imin,imax,idum

    imin = 1
    imax = N+1
    mini : do 
      idum = (imin+imax)/2
      if(werte <= Vin(idum)) imax = idum
      if(werte > Vin(idum)) imin = idum
    if(imax < imin+2) exit mini
    enddo mini
    ind(1) = imin
    ind(2) = imax

  end subroutine binary
!!!!!!!!!!!!!!!!!!!!!!!!!!!!!!!!!!!!!!!!!!!!!!!!!!!!!!!!!!!!!!!!!!!!!!!!!!!!!!!!!!!!!
