# Supplementary material for: Experimental observation of quantum mechanical fluorine tunnelling
Source: Nat Commun. 2025 Apr 29;16:4027. doi: 10.1038/s41467-025-59008-6 (PMC12041236; doi:10.1038/s41467-025-59008-6)
Supplement: Supplementary file 4 — Source Data [file 41467_2025_59008_MOESM4_ESM.zip › Codes for vibrations/2D-model/main.f90]

program tensorprod2D

!!!!!!!!!!!!!!!!!!!!!!!!!!!!!!!!!!!!!!!!!!!!!!!!!!!!!!!!!!!!!!!!!!!!
!
! This program compute eigenvalues and eigenvectors of a given 2D matrix
!
!MAIN :  calls the subroutines and the modules. 
!        The program performs a 6D calculation using a contracted iterative eigensolver.
!
!  Np,Nz                                 ! size of stretch bases
!  nbLanczos                             ! iteration depth
!  vcut                                  ! potential energy cutoff
!  lower,upper                           ! lower and upper bound in bisec
!  h2wn = 219474.63d0                    ! conversion from hartree to wave numbers
!  Rmax,Rmax,Zmin,Zmin                   !  bound for stretch integration
!  reducedM1,inertia                     ! reduced mass
!  
!  eigenvalues(:),eigenvectors(:,:)      ! results
!  mult(:)                               ! multiplicity of an eigenvalue
!  vecpot(:,:)                           ! potential energy vector
!  Kphi(:,:),Kz(:,:)                     ! kinetic enregy for stretches
!  phi(:),Z(:)                           ! quadrature points for stretches
!
!!!!!!!!!!!!!!!!!!!!!!!!!!!!!!!!!!!!!!!!!!!!!!!!!!!!!!!!!!!!!!!!!!!!!!!!!!!!!!!!!!!!!!!!!!!!!!!
! the file "parameters.dat" contains all structural information and convergence parameters for the program :
!   	number of basis functions
!   	potential energy cutoff
!   	depth of Lanczos iteration,
!
!!!!!!!!!!!!!!!!!!!!!!!!!!!!!!!!!!!!!!!!!!!!!!!!!!!!!!!!!!!!!!!!!!!!!!!!!!!!!!!!!!!!!!!!!!!!!!!
! ALLOCATION contains all global variables and bunch of subroutines
!    	to read input parameters from files,
!    	to allocate arrays according to dimensions defined in read_input,
!    	to write parameters to a file to check the output,
!    	calculate the number of elements in the angular basis with or without symmetry constaints,
!    	and to create a mapping for different increments in the angular basis.
!
   use allocation
!!!!!!!!!!!!!!!!!!!!!!!!!!!!!!!!!!!!!!!!!!!!!!!!!!!!!!!!!!!!!!!!!!!!!!!!!!!!!!!!!!!!!!!!!!!!!!
!  module solveEV
!
! solveEV contains subroutine extract which performs lanczos iterations and calls
! the routines to calculate eigenvalues by bisection and eigenvectors in the lanczos
! subspace. The Lanczos vectors are stored and full reorthogonalisation of the Lanczos vectors 
! is performed. An backward error estimate is provided by the subroutine
!
   use solveEV
!!!!!!!!!!!!!!!!!!!!!!!!!!!!!!!!!!!!!!!!!!!!!!!!!!!!!!!!!!!!!!!!!!!!!!!!!!!!!!!!!!!!!!!!!!!!!!
   implicit none
   integer :: istatus
   integer :: i,j,k,iA,imaxS,imaxA
   real(kind=8) :: error,potential
   real(kind=8) :: dum,dum2,maxS,maxSdE,maxA,maxAdE
   external matvec

!!!!!!!!!!!!!!!!!!!!!!!!!!!!!!!!!!!!!!!!!!!!!!!!!!!!!!!!!!!!!!!!!!!!!!!!!!!!!!!!!!!!!!!!!!!!!!
! read input variables

   open(1,file='extract.log',status='replace')
   write(1,*)
   write(1,*) '-------------------reading input--------------------------'
   call read_input()

   sizeB = Np*Nz
   write(1,*)
   write(1,*) 'size of the basis =     ',sizeB
   write(1,*)

!  allocate arrays 
  
   allocate(Kphi(Np,Np),phi(Np),Kz(Nz,Nz),Z(Nz),vecpot(Np,Nz))
   allocate(eigenvalues(nblanczos),evecs(Np,Nz,nblanczos))

!!!!!!!!!!!!!!!!!!!!!!!!!!!!!!!!!!!!!!!!!!!!!!!!!!!!!!!!!!!!!!!!!!!!!!!!!!!!!!!!!!!!!!!
! generating 1d kinetic energy matrices
   call sincDVR(Kz,Z,Nz,reducedM1,Zmax,Zmin)
   call expDVR(Kphi,phi,Np,inertia)

! write parameters to check
   write(1,*)
   write(1,*) '------------------output : parameters---------------------'
  
   call write_parameters()

!!!!!!!!!!!!!!!!!!!!!!!!!!!!!!!!!!!!!!!!!!!!!!!!!!!!!!!!!!!!!!!!!!!!!!!!!!!!!!!!!!!!!!!!
! generating 2D potential energy vector
     
   write(1,*)
   write(1,*) '---------------generating potential vector----------------'
   call flush(1)
   open(55,file='2dpot.out',status='replace')
   do j = 1,Nz
     do i = 1,Np
       vecpot(i,j) = min(potential(phi(i),z(j)),Vcut)
       write(55,*) phi(i),z(j),vecpot(i,j)
     enddo
      write(55,*)
   enddo
   close(55)

!!!!!!!!!!!!!!!!!!!!!!!!!!!!!!!!!!!!!!!!!!!!!!!!!!!!!!!!!!!!!!!!!!!!!!!!!!!!!!!!!!!!!!!!
! compute the eigenpairs in the contracted basis representation

   if(nblanczos > sizeB) then
     write(1,*) 'maximum number of Lanczos iteration with full reorthogonalization:',sizeB
     nblanczos = sizeB
   endif
   call eigenpairs(nblanczos,lower,upper,Nkept,sizeB,eigenvalues,evecs,matvec)

! writing eigenvalues
   open(34,file='eigenvalues.output',status='replace')
   write(34,*)'Nkept  ',Nkept
   write(34,*)'ZPE    ',eigenvalues(1)
   eigenvalues = eigenvalues - eigenvalues(1)
   write(34,*)
   write(34,*) 'Printing only eigenvalues in the desired range:'
   write(34,*) '-----------------------------------------------'
   write(34,*) 
   maxA    = 0d0
   maxAdE  = 0d0
   maxS    = 0d0
   maxSdE  = 0d0
   iA = 2
   do i = 1,Nkept
      dum = 0d0
      dum2 = 0d0
      do k = 1,Nz
      do j = 1,Np
         dum  = dum  + Z(k)*evecs(j,k,1)*evecs(j,k,i)
         dum2  = dum2  + Z(k)*evecs(j,k,iA)*evecs(j,k,i)
      enddo
      enddo
      write(34,23) i,eigenvalues(i),max(eigenvalues(i)-eigenvalues(iA),0.),dum,dum2
      if(abs(dum) > maxS) then
        maxS = abs(dum)
        maxSdE = eigenvalues(i)
        imaxS = i
      endif
      if(abs(dum2) > maxA) then
        maxA = abs(dum2)
        maxAdE = eigenvalues(i) - eigenvalues(iA)
        imaxA = i
      endif
   enddo
   dum2 = maxSdE-maxAde
   write(1,'(3f15.2,6f20.5)') Vphi,Vz0,Vz1,Vcplg,eigenvalues(1),maxSdE,maxS,dum
   write(*,'(3f15.2,6f20.5)') Vphi,Vz0,Vz1,Vcplg,maxSdE,maxAde,eigenvalues(iA)-eigenvalues(1),dum2
   close(34)
   close(1)

! writing eigenvectors
   open(44,file='eigenvectors.out',status='replace')
   do j = 1,Nz
      do i = 1,Np
         write(44,*) phi(i),Z(j),evecs(i,j,1:Nkept)
      enddo
      write(44,*)
   enddo
   close(44)
  
!   dum2 = eigenvalues(iA)-eigenvalues(1)
!   call write_cube(100,evecs(1,1,1),eigenvalues(1))
!   call write_cube(101,evecs(1,1,iA),dum2)
!   call write_cube(102,evecs(1,1,imaxS),maxSdE)
!   call write_cube(103,evecs(1,1,imaxA),dum)

!!!!!!!!!!!!!!!!!!!!!!!!!!!!!!!!!!!!!!!!!!!!!!!!!!!!!!!!!!!!!!!!!!!!!!!!!!!!!!!!!!!!!!!!
23 format(i5,1x,3f20.5, 2f15.3)

end program tensorprod2D
!!!!!!!!!!!!!!!!!!!!!!!!!!!!!!!!!!!!!!!!!!!!!!!!!!!!!!!!!!!!!!!!!!!!!!!!!!!!!!!!!!!!!!!!
