# Supplementary material for: Experimental observation of quantum mechanical fluorine tunnelling
Source: Nat Commun. 2025 Apr 29;16:4027. doi: 10.1038/s41467-025-59008-6 (PMC12041236; doi:10.1038/s41467-025-59008-6)
Supplement: Supplementary file 4 — Source Data [file 41467_2025_59008_MOESM4_ESM.zip › Codes for vibrations/2D-model/makefile]

.SUFFIXES:
.SUFFIXES: .f .f90 .o


FL = gfortran-10
CMPLFLG = -c -O3
LNKFLG = -o $(TARGET) -llapack -lblas

TARGET = extract_WF_2Dmodel.x

OBJS = allocation.o potential.roamingF.o DVRS.o solveEV.o \
       matvec.o interpolate.o write_cube.o main.o

$(TARGET) : $(OBJS)
	$(FL) $(OBJS) $(LNKFLG)

#%.f : %.o
.f90.o:
	$(FL) $(CMPLFLG) $<

.f.o:
	$(FL) $(CMPLFLG) $<

#
#  clean	- remove all object files
#
clean:
	rm -f *.o *.mod  core
