# Supplementary material for: Experimental observation of quantum mechanical fluorine tunnelling
Source: Nat Commun. 2025 Apr 29;16:4027. doi: 10.1038/s41467-025-59008-6 (PMC12041236; doi:10.1038/s41467-025-59008-6)
Supplement: Supplementary file 4 — Source Data [file 41467_2025_59008_MOESM4_ESM.zip › Codes for vibrations/2D-model/matvec.f90]

!!!!!!!!!!!!!!!!!!!!!!!!!!!!!!!!!!!!!!!!!!!!!!!!!!!!!!!!!!!!!!!
! This subroutine is  designed to compute matrix-vector 
! products using the sequential summation technique :
!
!
! MATVEC
! this routine return a vector containing the result of the
! matrix-vector product of the complete Hamiltonian matrix
!
!!!!!!!!!!!!!!!!!!!!!!!!!!!!!!!!!!!!!!!!!!!!!!!!!!!!!!!!!!!!!!!

subroutine matvec(MVprod,vj)

!!!!!!!!!!!!!!!!!!!!!!!!!!!!!!!!!!!!!!!!!!!!!!!!!!!!!!!!!!!!!!!
! this routine return a vector containing the result of the
! matrix-vector product of the whole hamiltonian 
! the operation is done efficiently using sequential summation technique
!
!  INPUT
!
!  vj                 :: vector to be projected
!
!  OUTPUT
!
!  MVprod             :: result of MV product
!
!!!!!!!!!!!!!!!!!!!!!!!!!!!!!!!!!!!!!!!!!!!!!!!!!!!!!!!!!!!!!!!!!!!!
  use allocation, only : Kphi,Kz,Np,Nz,vecpot
  implicit none
  integer :: i1,i2,itmp
  real(kind=8),intent(in) :: vj(Np,Nz)
  real(kind=8),intent(out) :: MVprod(Np,Nz)
  real(kind=8) :: temp
  real(kind=8),parameter :: zero = 0d0,one = 1d0
!!!!!!!!!!!!!!!!!!!!!!!!!!!!!!!!!!!!!!!!!!!!!!!!!!!!!!!!!!!!!!!!!!!!
! X part of the kinetic energy and potential enregy contribution

  do i2 = 1,Nz
  do i1 = 1,Np
     temp = zero
     do itmp = 1,Np
        temp = temp + Kphi(itmp,i1)*vj(itmp,i2)
     end do
     MVprod(i1,i2) = temp + vecpot(i1,i2)*vj(i1,i2)
  enddo
  enddo

! Y part of the kinetic energy
  do i2 = 1,Nz
  do i1 = 1,Np
     temp = zero
     do itmp = 1,Nz
        temp = temp + Kz(itmp,i2)*vj(i1,itmp)
     end do
     MVprod(i1,i2) = MVprod(i1,i2) + temp
  enddo
  enddo

end subroutine matvec
