# Supplementary material for: Experimental observation of quantum mechanical fluorine tunnelling
Source: Nat Commun. 2025 Apr 29;16:4027. doi: 10.1038/s41467-025-59008-6 (PMC12041236; doi:10.1038/s41467-025-59008-6)
Supplement: Supplementary file 4 — Source Data [file 41467_2025_59008_MOESM4_ESM.zip › Codes for vibrations/2D-model/parameters.dat]

Size of stretch bases
Nphi	Nz
181	41

Integration range (bohr)
Zmin		Zmax
-1.		1.

Reduced masses (in atomic units)
reducedM1		moment of inertia
34618.			989.237

Potential energy parameters (V0, V1, V2, Vc)
3500.0	30000.0	   0.0	35927.16
2d4						! cutoff Vcut for potential energy (hc/cm)

Lower bound	Upper bound for eigenvalues (in hc/cm)
-1e0		3e3

Iteration depth (number of Lanczos iterations)
1200
