# Supplementary material for: Experimental observation of quantum mechanical fluorine tunnelling
Source: Nat Commun. 2025 Apr 29;16:4027. doi: 10.1038/s41467-025-59008-6 (PMC12041236; doi:10.1038/s41467-025-59008-6)
Supplement: Supplementary file 4 — Source Data [file 41467_2025_59008_MOESM4_ESM.zip › Codes for vibrations/2D-model/potential.roamingF.f90]

real(kind=8) function potential(phi,Z)

!!!!!!!!!!!!!!!!!!!!!!!!!!!!!!!!!!!!!!!!!!!!!!!!!!!!!!!!!!!!!!!!!!!!!!!!
  use allocation, only : Vphi,Vz0,Vz1,Vcplg
  implicit none
! input variables 
  real(kind=8),intent(in) :: phi,Z
! internal variables
  real(kind=8) :: Cphi2,Sphi
  real(kind=8),parameter :: two=2d0, rot=1d0, zero = 0d0, tol = 1d-15
!!!!!!!!!!!!!!!!!!!!!!!!!!!!!!!!!!!!!!!!!!!!!!!!!!!!!!!!!!!!!!!!!!!!!!!!
! potential evaluation
  Cphi2 = cos(phi*rot)**20
  Sphi = sin(two*phi*rot)**2
  potential = Vphi*Cphi2 & 
            + Vz0*Z**2 + Vz1*Z**4 &
            + Vcplg*Z**2*Sphi
  if(abs(potential) < tol) potential = zero

end function potential
!!!!!!!!!!!!!!!!!!!!!!!!!!!!!!!!!!!!!!!!!!!!!!!!!!!!!!!!!!!!!!!!!!!!!!!!
