# Supplementary material for: Experimental observation of quantum mechanical fluorine tunnelling
Source: Nat Commun. 2025 Apr 29;16:4027. doi: 10.1038/s41467-025-59008-6 (PMC12041236; doi:10.1038/s41467-025-59008-6)
Supplement: Supplementary file 4 — Source Data [file 41467_2025_59008_MOESM4_ESM.zip › Codes for vibrations/2D-model/sincDVR.f90]

!-----------------------------------------------------------------------
subroutine sincDVR(Kinetic,stretch,Ndvr,mass,rmax,rmin)
!-----------------------------------------------------------------------
! this routine generates a 1D kinetic matrix in the sincDVR of Colbert 
! and Miller
!-----------------------------------------------------------------------

  use allocation, only : h2wn

  implicit none
  integer :: i,j
  integer,intent(in) :: Ndvr
  real(kind=8),intent(in) :: mass,rmax,rmin
  real(kind=8),intent(out) :: Kinetic(Ndvr,Ndvr),stretch(Ndvr)
  real(kind=8) :: dr,Rrange,prefactor,pi
  pi = acos(-1d0)

!-----------------------------------------------------------------------
! define integration domain, number of grid points and grid constant
  Rrange = Rmax - Rmin
  dr = Rrange/(Ndvr-1)
  prefactor = h2wn/(mass*dr*dr)

  do i = 1,Ndvr
     stretch(i) = Rmin + (i-1)*dr
     do j = 1,i-1
        kinetic(j,i) = prefactor*(-1d0)**(i-j)/(i-j)**2
     end do
     kinetic(i,i) = 0.5d0*prefactor*pi**2/3d0
     do j = i+1,Ndvr
        kinetic(j,i) = prefactor*(-1d0)**(i-j)/(i-j)**2
     end do
  end do

end subroutine sincDVR
!-----------------------------------------------------------------------
!-----------------------------------------------------------------------
