# Supplementary material for: Experimental observation of quantum mechanical fluorine tunnelling
Source: Nat Commun. 2025 Apr 29;16:4027. doi: 10.1038/s41467-025-59008-6 (PMC12041236; doi:10.1038/s41467-025-59008-6)
Supplement: Supplementary file 4 — Source Data [file 41467_2025_59008_MOESM4_ESM.zip › Codes for vibrations/2D-model/solveEV.f90]

module solveEV
!!!!!!!!!!!!!!!!!!!!!!!!!!!!!!!!!!!!!!!!!!!!!!!!!!!!!!!!!!!!!!!!!!!!!!!!!!!!!!!!
!  module solveEV
!
! solveEV contains subroutine extract which performs lanczos iterations and calls
! the routines to calculate eigenvalues by bisection and eigenvectors in the lanczos
! subspace. The Lanczos vectors are stored and full reorthogonalisation of the Lanczos vectors 
! is performed. A backward error estimate is provided by the subroutine
!
!!!!!!!!!!!!!!!!!!!!!!!!!!!!!!!!!!!!!!!!!!!!!!!!!!!!!!!!!!!!!!!!!!!!!!!!!!!!!!!!!!

  implicit none
  private
  real(kind=8),allocatable :: alpha(:),beta(:),Lvecs(:,:)
  public :: eigenpairs

contains

!!!!!!!!!!!!!!!!!!!!!!!!!!!!!!!!!!!!!!!!!!!!!!!!!!!!!!!!!!!!!!!!!!!!!!!!!!!!!!!!!!
  subroutine eigenpairs(nbLanczos,lower,upper,Nkept,sizeB,eigenvalues,evecs,matvec)
 
!!!!!!!!!!!!!!!!!!!!!!!!!!!!!!!!!!!!!!!!!!!!!!!!!!!!!!!!!!!!!!!
!  
!      this routine performs couped two term lanczos iterations and calls
!      the routines to compute eigenvalues and eigenvectors.
!
!  INPUT
!
!   sizeB              :: size of the basis
!   nbLanczos          :: number of Lanczos iterations
!   matV               :: external subroutine to compute matrix-vector product
!
!  OUTPUT
!
!   eigenvalues        :: eigenvalues of the T matrix
!   Nkept              :: number of distinct eigenvalues
!
!!!!!!!!!!!!!!!!!!!!!!!!!!!!!!!!!!!!!!!!!!!!!!!!!!!!!!!!!!!!!!!!!!!!

     implicit none
     integer,intent(out) :: Nkept
     integer,intent(in) :: nbLanczos,sizeB
     real(kind=8),intent(in) :: lower,upper
     real(kind=8),intent(out) :: eigenvalues(nblanczos),evecs(sizeB,nblanczos)

     integer :: i1,i2,mk1
     integer :: ind(nbLanczos)
     real(kind=4) :: time1,time2
     real(kind=8) :: errEV,ritzEV
     real(kind=8) :: p(sizeB),q(sizeB),MV(sizeB)
     real(kind=8) :: evBISEC(nblanczos)
     real(kind=8) :: error,dnrm2,ddot,vz(nblanczos)
     real(kind=8),allocatable :: work(:),Tvecs(:,:)
     real(kind=8),parameter :: one = 1d0,zero = 0d0, tolerance = 1d-6
     external matvec

!!!!!!!!!!!!!!!!!!!!!!!!!!!!!!!!!!!!!!!!!!!!!!!!!!!!!!!!!!!!!!!!!!!!    
! generating Lanczos matrix and vectors

     allocate(alpha(nblanczos),beta(nblanczos+1),Lvecs(sizeB,nblanczos))
     call cpu_time(time1)
     call lanczos(sizeB,nblanczos,matvec)
     call cpu_time(time2)
     write(1,111) time2 - time1

!!!!!!!!!!!!!!!!!!!!!!!!!!!!!!!!!!!!!!!!!!!!!!!!!!!!!!!!!!!!!!!!!!!!    

     write(1,*)
     write(1,*) '-----------------computing Tm eigenpairs------------------'
     write(1,*)

!!!!!!!!!!!!!!!!!!!!!!!!!!!!!!!!!!!!!!!!!!!!!!!!!!!!!!!!!!!!!!!!!!!!!!!!!!!!!!!!
! computing selected eigenvalues and eigenvectors of the tridiagonal T-matrix
     allocate(work(2*nblanczos-2),Tvecs(nblanczos,nblanczos))
     evBISEC = alpha
     beta(1) = beta(nblanczos+1)
     call dstev('V',nblanczos,evBISEC,beta(2),Tvecs,nblanczos,work,mk1)
     deallocate(work)
     call cpu_time(time1)
     write(1,111) time1 - time2

     write(1,*)
     write(1,*) '------------------assembling eigenvectors-----------------'
     write(1,*)
     Nkept = 0
     Zvecs : do i1 = 1,nblanczos
        error = Tvecs(nblanczos,i1)*beta(1)
!  starting guess for the inverse iteration, orthogonal to few close lying vectors
        if(abs(error) > tolerance .or. evBISEC(i1) > upper .or. evBISEC(i1) < lower) cycle Zvecs
        Nkept = Nkept + 1
        eigenvalues(Nkept) = evBISEC(i1)
        call dgemv('N',sizeB,nblanczos,one,Lvecs,sizeB,Tvecs(1,i1),1,zero,p,1)
! evaluate residual
        call matvec(MV,p)
        q = eigenvalues(Nkept)*p - MV
        errEV = dnrm2(sizeB,q,1)
        ritzEV = ddot(sizeB,p,1,MV,1)
        write(1,*) 'Tm eigenvalue =',real(evBISEC(i1)),'  error =', real(error)
        write(1,34) eigenvalues(Nkept),ritzEV,errEV
! write the vector for later use
        call dcopy(sizeB,p,1,evecs(1,Nkept),1)! store eigenvector
     enddo Zvecs
     call cpu_time(time1)
     write(1,111) time1 - time2

     deallocate(alpha,beta,Lvecs)
34   format(1x,'Ei= ',f12.5,',  Ritzvalue = ',f12.5,', |Hv-Ev| = ',e10.3)
111  format(1x,'elapsed CPU time  :: ',f10.5)

  end subroutine eigenpairs
!!!!!!!!!!!!!!!!!!!!!!!!!!!!!!!!!!!!!!!!!!!!!!!!!!!!!!!!!!!!!!!!!!!!!!!!!!!!!!!!!!!
  subroutine lanczos(sizeB,nblanczos,matvec)
!!!!!!!!!!!!!!!!!!!!!!!!!!!!!!!!!!!!!!!!!!!!!!!!!!!!!!!!!!!!!!!!!!!!!!!!!!!!!!!!
!
!  subroutine lanczos
!  
!      this routine performs lanczos iterations and calls
!      the routines to calculate eigenvalues and
!      eigenvectors.
!
!   matvec             :: external subroutine to compute matrix-vector product
!
!!!!!!!!!!!!!!!!!!!!!!!!!!!!!!!!!!!!!!!!!!!!!!!!!!!!!!!!!!!!!!!!!!!!!!!!!!!!!!!!!!
     implicit none
     integer,intent(in) :: sizeB,nblanczos

     integer :: j
     real(kind=4) :: time1,time2
     real(kind=8) :: ljj,somme,dnrm2,ddot
     real(kind=8) :: p(sizeB),q(sizeB),MV(sizeB)
     real(kind=8),parameter :: one = 1d0,zero = 0d0
 
!!!!!!!!!!!!!!!!!!!!!!!!!!!!!!!!!!!!!!!!!!!!!!!!!!!!!!!!!!!!!!!!!!!!!!!!!!!!!!!!!!
     write(1,*)
     write(1,*) '------------entering coupled 2 term Lanczos---------------'
  
     p(:) = zero
     q(:) = one
     somme = one/dnrm2(sizeB,q,1)     ! Normalisation
     q = q*somme

     ljj = one
     beta(1) = zero
     open(23,file='alphabeta.cpl2t',status='replace')
     call cpu_time(time1)
     do j = 1,nbLanczos

        call dcopy(sizeB,q,1,Lvecs(1,j),1)! keep Lanczos vector for reorthogonalization
        alpha(j) = beta(j)**2/ljj         ! update alpha
        somme = -beta(j)/ljj              ! update P-vector
        p = q + somme*p
        call matvec(MV,p)                 ! compute matrix-vector product
        ljj =  ddot(sizeB,q,1,MV,1)       ! compute <q(j)|H|p(j)> and update alpha
        alpha(j) = alpha(j) + ljj
        somme = -ljj                      ! update Q-vector
        q = MV + somme*q
        beta(j+1) = dnrm2(sizeB,q,1)      ! calculate norm and scale the new Lanczos vector
        somme = one/beta(j+1)
        q = q*somme
! reorthogonalisation
        call dgemv('T',sizeB,j,one,Lvecs,sizeB,q,1,zero,MV,1)
!        if(maxval(abs(MV(1:j))) > 1e-7) call dgemv('N',sizeB,j,-one,Lvecs,sizeB,MV,1,one,q,1)
        call dgemv('N',sizeB,j,-one,Lvecs,sizeB,MV,1,one,q,1)
! end reorthogonalizatin
        if(modulo(j,100) == 0) then       ! CPU time and output
           write(1,*) 'Lanczos iteration :: ',j
           call cpu_time(time2)
           write(1,111) time2 - time1
           write(1,*)
           time1 = time2
        endif
       
        write(23,*) j,alpha(j),beta(j)
     end do
     write(23,*) nblanczos+1,zero,beta(nblanczos+1)
     close(23)
111  format(5x,'elapsed CPU time  :: ',f10.5)

  end subroutine lanczos
!!!!!!!!!!!!!!!!!!!!!!!!!!!!!!!!!!!!!!!!!!!!!!!!!!!!!!!!!!!!!!!!!!!!!!!!!!!!!!!!!!!
end module solveEV
