# Supplementary material for: Experimental observation of quantum mechanical fluorine tunnelling
Source: Nat Commun. 2025 Apr 29;16:4027. doi: 10.1038/s41467-025-59008-6 (PMC12041236; doi:10.1038/s41467-025-59008-6)
Supplement: Supplementary file 4 — Source Data [file 41467_2025_59008_MOESM4_ESM.zip › Codes for vibrations/2D-model/write_cube.f90]

subroutine write_cube(fileno,wf,energy)

  use allocation
  implicit none
  integer,intent(in) :: fileno
  real(kind=8),intent(in) :: wf(Np,Nz),energy
  integer :: ix,iy,iz
  character(len=10) :: filename
  integer, parameter :: Nxcube=200,Nycube=200,Nzcube=50
  real(kind=8),parameter :: dxy=0.03,dz=0.03,zero=0d0,half=0.5d0,one=1d0,twopi=2d0*3.1415921653,a0=1.889
  real(kind=8) :: origin(3),data_array(0:Nzcube,0:Nycube,0:Nxcube)
  real(kind=8) :: xs,ys,zs,rs,phis,interp
  external :: wfunc
  origin(1) = -3.0d0
  origin(2) = -3.0d0
  origin(3) = -1d0

! define output
  write(filename,'(i3)') fileno
  filename = 'wf'//trim(adjustl(filename))//'.cube'
  open(fileno, file=filename)
  write(*,*) filename

  write(fileno,*) 'volumetric data for vibrational state of F5-'
  write(fileno,*) 'Energy',energy,' cm-1'
  write(fileno,'(i5,3f12.7)') 18,origin
  write(fileno,'(i5,3f12.7)') Nxcube+1,dxy,0.,0.
  write(fileno,'(i5,3f12.7)') Nycube+1,0.,dxy,0.
  write(fileno,'(i5,3f12.7)') Nzcube+1,0.,0.,dz
  write(fileno,'(2i5,3f12.7)') 10,   0,    -0.000000,    0.000000,    9.1651717
  write(fileno,'(2i5,3f12.7)') 10,   0,     0.000000,   -0.000000,   -9.1651717
  write(fileno,'(2i5,3f12.7)') 10,   0,     0.000000,    5.919535,    2.959768
  write(fileno,'(2i5,3f12.7)') 10,   0,    -0.000000,   -5.919535,    2.959768
  write(fileno,'(2i5,3f12.7)') 10,   0,     0.000000,    5.919535,   -2.959768
  write(fileno,'(2i5,3f12.7)') 10,   0,    -0.000000,   -5.919535,   -2.959768
  write(fileno,'(2i5,3f12.7)') 10,   0,     4.185743,    2.959768,    5.919535
  write(fileno,'(2i5,3f12.7)') 10,   0,     4.185743,    2.959768,   -5.919535
  write(fileno,'(2i5,3f12.7)') 10,   0,     4.185743,   -2.959768,    0.000000
  write(fileno,'(2i5,3f12.7)') 10,   0,     4.185743,    2.959768,   -0.000000
  write(fileno,'(2i5,3f12.7)') 10,   0,     4.185743,   -2.959768,    5.919535
  write(fileno,'(2i5,3f12.7)') 10,   0,     4.185743,   -2.959768,   -5.919535
  write(fileno,'(2i5,3f12.7)') 10,   0,    -4.185743,    2.959768,    5.919535
  write(fileno,'(2i5,3f12.7)') 10,   0,    -4.185743,    2.959768,   -5.919535
  write(fileno,'(2i5,3f12.7)') 10,   0,    -4.185743,   -2.959768,    0.000000
  write(fileno,'(2i5,3f12.7)') 10,   0,    -4.185743,    2.959768,   -0.000000
  write(fileno,'(2i5,3f12.7)') 10,   0,    -4.185743,   -2.959768,    5.919535
  write(fileno,'(2i5,3f12.7)') 10,   0,    -4.185743,   -2.959768,   -5.919535


  do ix = 0,Nxcube
    xs = origin(1) + ix*dxy
    do iy = 0,Nycube
      ys = origin(2) + iy*dxy
      rs = sqrt(xs**2+ys**2)
      if(rs > 1e-5) then
         phis = acos(xs/rs)
         if(ys < zero) phis = twopi - phis
      else
         phis = 0.
      endif
      rs = rs/one
      do iz = 0,Nzcube
        zs = origin(3) + iz*dz
        call wfunc(interp,phis,zs,phi,Z,wf,Np,Nz)
        data_array(iz,iy,ix) = (rs**2*exp(-rs**2)*interp)
      enddo
    enddo
  enddo
  write(fileno,'(6f12.7)') data_array
  close(fileno)

end subroutine write_cube
