# Supplementary material for: Experimental observation of quantum mechanical fluorine tunnelling
Source: Nat Commun. 2025 Apr 29;16:4027. doi: 10.1038/s41467-025-59008-6 (PMC12041236; doi:10.1038/s41467-025-59008-6)
Supplement: Supplementary file 4 — Source Data [file 41467_2025_59008_MOESM4_ESM.zip › Codes for vibrations/4D-linear/allocation.f90]

!!!!!!!!!!!!!!!!!!!!!!!!!!!!!!!!!!!!!!!!!!!!!!!!!!!!!!!!!!!!!!!!!!
!
!  this module contains routines to read input
!  parameters, to allocate arrays and
!  to write parameters to a file
!
!  contains 
!
!  contains subroutines:
!           1)  read_input()
!!!!!!!!!!!!!!!!!!!!!!!!!!!!!!!!!!!!!!!!!!!!!!!!!!!!!!!!!!!!!!!!!!

module allocation

  implicit none
  private                ! everything is private except otherwise declared.

!!!!!!!!!!!!!!!!!!!!!!!!!!!!!!!!!!!!!!!!!!!!!!!!!!!!!!!!!!!!!!!!!!!!
! input variables read from the file "parameters.dat" :
!   	equilibrium geometrie values,
!   	integration ranges for the coordinates,
!   	reduced masses
!   	number of basis functions,
!   	potential energy cutoff,
!   	depth of Lanczos iteration,
!       the upper and lower boundaries in bisec

  real(kind=8),public :: R1max,R1min,R1eq                   ! R1 integration range, and equilibrium geometry
  real(kind=8),public :: R2max,R2min,R2eq                   ! R2 integration range, and equilibrium geometry
  real(kind=8),public :: R3max,R3min,R3eq                   ! R3 integration range, and equilibrium geometry
  real(kind=8),public :: R4max,R4min,R4eq                   ! R4 integration range, and equilibrium geometry
  real(kind=8),public :: mass,cavity
  integer,public :: Nr1,Nr2,Nr4,Nr3                         ! size of primitive grid and max Lagendre polynomial
  integer,public :: nbLanczos                               ! iteration depth
  real(kind=8),public :: lower,upper                        ! lower and upper bound in bisec
  real(kind=8),public :: Hmid,Hnorm                         ! scaling for the Hamiltonian
  real(kind=8),public :: shift,delta                        ! shift and slope of the TANH filter
  character(len=4),public :: filter                         ! filter type: "tanh", "expo", or "lrtz"
  integer,public :: Npoly                                   ! polynomial order for spectral transform 
  logical,public :: CW

!!!!!!!!!!!!!!!!!!!!!!!!!!!!!!!!!!!!!!!!!!!!!!!!!!!!!!!!!!!!!!!!!!!!
! a bunch of public allocatable arrays defining the hamiltonien

  real(kind=8),public,allocatable :: vecpot(:,:,:,:)      ! potential energy vector
  real(kind=8),public,allocatable :: Kr1(:,:),imp1(:,:),R1(:)         ! stretch kinetic energy, impulse, and quadrature points along r1
  real(kind=8),public,allocatable :: Kr2(:,:),imp2(:,:),R2(:)         ! stretch kinetic energy, impulse, and quadrature points along r2 
  real(kind=8),public,allocatable :: Kr3(:,:),imp3(:,:),R3(:)         ! stretch kinetic energy, impulse, and quadrature points along r3 
  real(kind=8),public,allocatable :: Kr4(:,:),imp4(:,:),R4(:)         ! stretch kinetic energy, impulse, and quadrature points along r4 
  real(kind=8),public,allocatable :: keo12(:,:,:,:),keo23(:,:,:,:),keo34(:,:,:,:)   ! 2D stretch kinetic energies

!!!!!!!!!!!!!!!!!!!!!!!!!!!!!!!!!!!!!!!!!!!!!!!!!!!!!!!!!!!!!!!!!!
! other public constants and variables

  integer,public :: sizeB                                   ! size of 2D basis
  integer,public :: Nkept                                   ! number of converged eigenvalues 
  real(kind=8),public,allocatable :: eigenvalues(:)         ! eigenvalues
  real(kind=8),public,allocatable :: evecs(:,:,:,:,:)     ! eigenvectors
  real(kind=8),public,parameter :: h2wn = 219474.63d0
  real(kind=8),public,parameter :: amu2me = 1822.8885d0

!!!!!!!!!!!!!!!!!!!!!!!!!!!!!!!!!!!!!!!!!!!!!!!!!!!!!!!!!!!!!!!!!!

  public :: read_input
   
!!!!!!!!!!!!!!!!!!!!!!!!!!!!!!!!!!!!!!!!!!!!!!!!!!!!!!!!!!!!!!!!!!
  
contains

  subroutine read_input()

!!!!!!!!!!!!!!!!!!!!!!!!!!!!!!!!!!!!!!!!!!!!!!!!!!!!!!!!!!!!!!!!!!
!
!  read input from the files "parameters.dat" and "structure.dat"
!
!!!!!!!!!!!!!!!!!!!!!!!!!!!!!!!!!!!!!!!!!!!!!!!!!!!!!!!!!!!!!!!!!!
    implicit none

    open(23,file='input.param',status='old')

    read(23,*) 
    read(23,*) NR1,NR2,Nr3,Nr4
    read(23,*) 
    read(23,*) 
    read(23,*) R1min,R1max,R1eq
    read(23,*) R2min,R2max,R2eq
    read(23,*) R3min,R3max,R3eq
    read(23,*) R4min,R4max,R4eq
    read(23,*) 
    read(23,*) 
    read(23,*) mass
    mass  = amu2me*mass
    read(23,*) cavity
    read(23,*) 
    read(23,*) 
    read(23,*) nbLanczos
    read(23,*) lower,upper
    read(23,*)
    read(23,*)
    read(23,*) CW
    read(23,*) filter
    read(23,*) Npoly
    read(23,*) Hmid,Hnorm
    read(23,*) delta,shift

    close(23)

  end subroutine read_input

!!!!!!!!!!!!!!!!!!!!!!!!!!!!!!!!!!!!!!!!!!!!!!!!!!!!!!!!!!!!!!!!!!!!
end module allocation
