# Supplementary material for: Experimental observation of quantum mechanical fluorine tunnelling
Source: Nat Commun. 2025 Apr 29;16:4027. doi: 10.1038/s41467-025-59008-6 (PMC12041236; doi:10.1038/s41467-025-59008-6)
Supplement: Supplementary file 4 — Source Data [file 41467_2025_59008_MOESM4_ESM.zip › Codes for vibrations/4D-linear/arxiv/dms_f5.f90]

MODULE DMSF5 

IMPLICIT NONE 

real(kind=8)::coeff_dz(1:208) ! change to number of coefficients
                     ! (size of c in bemsa.f90)
save coeff_dz

contains

!!!!!!!!!!!!!!!!!!!!!!!!!!!!!!!!!!!!!!!!!!!!!!!!!!!!!!!!!!!!!!!!!!!!!!!!!!
!!!!!!!!!! BASIS.F90 
!!!!!!!!!!!!!!!!!!!!!!!!!!!!!!!!!!!!!!!!!!!!!!!!!!!!!!!!!!!!!!!!!!!!!!!!!!

  function emsav_dz(x,c) result(v)
    implicit none
    real(kind=8),dimension(1:10)::x
    real(kind=8),dimension(0:207)::c
    real(kind=8)::v
    ! ::::::::::::::::::::
    real(kind=8),dimension(0:207)::p

    call bemsav_dz(x,p)
    v = dot_product(p,c)

    return
  end function emsav_dz

  subroutine bemsav_dz(x,p)
    implicit none
    real(kind=8),dimension(1:10),intent(in)::x
    real(kind=8),dimension(0:207),intent(out)::p
    ! ::::::::::::::::::::
    real(kind=8),dimension(0:495)::m

    call evmono_dz(x,m)
    call evpoly_dz(m,p)

    return
  end subroutine bemsav_dz

  subroutine evmono_dz(x,m)
    implicit none
    real(kind=8),dimension(1:10),intent(in)::x
    real(kind=8),dimension(0:495),intent(out)::m
    !::::::::::::::::::::

    m(0) = 1.0D0
    m(1) = x(10)
    m(2) = x(9)
    m(3) = x(7)
    m(4) = x(4)
    m(5) = x(8)
    m(6) = x(6)
    m(7) = x(5)
    m(8) = x(3)
    m(9) = x(2)
    m(10) = x(1)
    m(11) = m(1)*m(2)
    m(12) = m(1)*m(3)
    m(13) = m(2)*m(3)
    m(14) = m(1)*m(4)
    m(15) = m(2)*m(4)
    m(16) = m(3)*m(4)
    m(17) = m(3)*m(5)
    m(18) = m(2)*m(6)
    m(19) = m(1)*m(7)
    m(20) = m(4)*m(5)
    m(21) = m(4)*m(6)
    m(22) = m(4)*m(7)
    m(23) = m(2)*m(8)
    m(24) = m(3)*m(8)
    m(25) = m(1)*m(9)
    m(26) = m(3)*m(9)
    m(27) = m(1)*m(10)
    m(28) = m(2)*m(10)
    m(29) = m(7)*m(8)
    m(30) = m(6)*m(9)
    m(31) = m(5)*m(10)
    m(32) = m(5)*m(6)
    m(33) = m(5)*m(7)
    m(34) = m(6)*m(7)
    m(35) = m(5)*m(8)
    m(36) = m(6)*m(8)
    m(37) = m(5)*m(9)
    m(38) = m(7)*m(9)
    m(39) = m(8)*m(9)
    m(40) = m(6)*m(10)
    m(41) = m(7)*m(10)
    m(42) = m(8)*m(10)
    m(43) = m(9)*m(10)
    m(44) = m(1)*m(13)
    m(45) = m(1)*m(15)
    m(46) = m(1)*m(16)
    m(47) = m(2)*m(16)
    m(48) = m(3)*m(20)
    m(49) = m(2)*m(21)
    m(50) = m(1)*m(22)
    m(51) = m(2)*m(24)
    m(52) = m(1)*m(26)
    m(53) = m(1)*m(28)
    m(54) = m(1)*m(17)
    m(55) = m(2)*m(17)
    m(56) = m(1)*m(18)
    m(57) = m(3)*m(18)
    m(58) = m(2)*m(19)
    m(59) = m(3)*m(19)
    m(60) = m(1)*m(20)
    m(61) = m(2)*m(20)
    m(62) = m(1)*m(21)
    m(63) = m(3)*m(21)
    m(64) = m(2)*m(22)
    m(65) = m(3)*m(22)
    m(66) = m(1)*m(23)
    m(67) = m(1)*m(24)
    m(68) = m(4)*m(23)
    m(69) = m(4)*m(24)
    m(70) = m(2)*m(25)
    m(71) = m(2)*m(26)
    m(72) = m(4)*m(25)
    m(73) = m(4)*m(26)
    m(74) = m(3)*m(27)
    m(75) = m(3)*m(28)
    m(76) = m(4)*m(27)
    m(77) = m(4)*m(28)
    m(78) = m(4)*m(32)
    m(79) = m(4)*m(33)
    m(80) = m(4)*m(34)
    m(81) = m(3)*m(35)
    m(82) = m(2)*m(36)
    m(83) = m(3)*m(37)
    m(84) = m(1)*m(38)
    m(85) = m(3)*m(39)
    m(86) = m(2)*m(40)
    m(87) = m(1)*m(41)
    m(88) = m(2)*m(42)
    m(89) = m(1)*m(43)
    m(90) = m(2)*m(32)
    m(91) = m(3)*m(32)
    m(92) = m(1)*m(33)
    m(93) = m(3)*m(33)
    m(94) = m(1)*m(34)
    m(95) = m(2)*m(34)
    m(96) = m(2)*m(35)
    m(97) = m(3)*m(36)
    m(98) = m(4)*m(35)
    m(99) = m(4)*m(36)
    m(100) = m(1)*m(37)
    m(101) = m(3)*m(38)
    m(102) = m(4)*m(37)
    m(103) = m(4)*m(38)
    m(104) = m(1)*m(39)
    m(105) = m(2)*m(39)
    m(106) = m(1)*m(40)
    m(107) = m(2)*m(41)
    m(108) = m(4)*m(40)
    m(109) = m(4)*m(41)
    m(110) = m(1)*m(42)
    m(111) = m(3)*m(42)
    m(112) = m(2)*m(43)
    m(113) = m(3)*m(43)
    m(114) = m(5)*m(29)
    m(115) = m(6)*m(29)
    m(116) = m(5)*m(30)
    m(117) = m(6)*m(38)
    m(118) = m(6)*m(39)
    m(119) = m(7)*m(39)
    m(120) = m(5)*m(40)
    m(121) = m(5)*m(41)
    m(122) = m(5)*m(42)
    m(123) = m(7)*m(42)
    m(124) = m(5)*m(43)
    m(125) = m(6)*m(43)
    m(126) = m(5)*m(34)
    m(127) = m(5)*m(39)
    m(128) = m(6)*m(42)
    m(129) = m(7)*m(43)
    m(130) = m(5)*m(36)
    m(131) = m(5)*m(38)
    m(132) = m(6)*m(41)
    m(133) = m(8)*m(43)
    m(134) = m(1)*m(47)
    m(135) = m(1)*m(48)
    m(136) = m(2)*m(48)
    m(137) = m(1)*m(49)
    m(138) = m(2)*m(63)
    m(139) = m(1)*m(64)
    m(140) = m(1)*m(65)
    m(141) = m(1)*m(51)
    m(142) = m(2)*m(69)
    m(143) = m(1)*m(71)
    m(144) = m(1)*m(73)
    m(145) = m(1)*m(75)
    m(146) = m(1)*m(77)
    m(147) = m(7)*m(66)
    m(148) = m(7)*m(67)
    m(149) = m(7)*m(68)
    m(150) = m(7)*m(69)
    m(151) = m(6)*m(70)
    m(152) = m(6)*m(71)
    m(153) = m(6)*m(72)
    m(154) = m(6)*m(73)
    m(155) = m(5)*m(74)
    m(156) = m(5)*m(75)
    m(157) = m(5)*m(76)
    m(158) = m(5)*m(77)
    m(159) = m(2)*m(78)
    m(160) = m(3)*m(78)
    m(161) = m(1)*m(79)
    m(162) = m(3)*m(79)
    m(163) = m(1)*m(80)
    m(164) = m(2)*m(80)
    m(165) = m(2)*m(81)
    m(166) = m(2)*m(97)
    m(167) = m(3)*m(98)
    m(168) = m(2)*m(99)
    m(169) = m(1)*m(83)
    m(170) = m(1)*m(101)
    m(171) = m(3)*m(102)
    m(172) = m(1)*m(103)
    m(173) = m(1)*m(85)
    m(174) = m(2)*m(85)
    m(175) = m(1)*m(86)
    m(176) = m(1)*m(107)
    m(177) = m(2)*m(108)
    m(178) = m(1)*m(109)
    m(179) = m(1)*m(88)
    m(180) = m(2)*m(111)
    m(181) = m(1)*m(112)
    m(182) = m(1)*m(113)
    m(183) = m(2)*m(91)
    m(184) = m(1)*m(93)
    m(185) = m(1)*m(95)
    m(186) = m(2)*m(98)
    m(187) = m(3)*m(99)
    m(188) = m(1)*m(102)
    m(189) = m(3)*m(103)
    m(190) = m(1)*m(105)
    m(191) = m(1)*m(108)
    m(192) = m(2)*m(109)
    m(193) = m(1)*m(111)
    m(194) = m(2)*m(113)
    m(195) = m(3)*m(114)
    m(196) = m(2)*m(115)
    m(197) = m(4)*m(114)
    m(198) = m(4)*m(115)
    m(199) = m(3)*m(116)
    m(200) = m(1)*m(117)
    m(201) = m(4)*m(116)
    m(202) = m(4)*m(117)
    m(203) = m(2)*m(118)
    m(204) = m(3)*m(118)
    m(205) = m(1)*m(119)
    m(206) = m(3)*m(119)
    m(207) = m(2)*m(120)
    m(208) = m(1)*m(121)
    m(209) = m(4)*m(120)
    m(210) = m(4)*m(121)
    m(211) = m(2)*m(122)
    m(212) = m(3)*m(122)
    m(213) = m(1)*m(123)
    m(214) = m(2)*m(123)
    m(215) = m(1)*m(124)
    m(216) = m(3)*m(124)
    m(217) = m(1)*m(125)
    m(218) = m(2)*m(125)
    m(219) = m(6)*m(119)
    m(220) = m(5)*m(123)
    m(221) = m(5)*m(125)
    m(222) = m(4)*m(126)
    m(223) = m(3)*m(127)
    m(224) = m(2)*m(128)
    m(225) = m(1)*m(129)
    m(226) = m(1)*m(78)
    m(227) = m(2)*m(79)
    m(228) = m(3)*m(80)
    m(229) = m(1)*m(81)
    m(230) = m(1)*m(82)
    m(231) = m(2)*m(83)
    m(232) = m(2)*m(84)
    m(233) = m(4)*m(85)
    m(234) = m(3)*m(86)
    m(235) = m(3)*m(87)
    m(236) = m(4)*m(88)
    m(237) = m(4)*m(89)
    m(238) = m(2)*m(130)
    m(239) = m(3)*m(130)
    m(240) = m(4)*m(130)
    m(241) = m(1)*m(131)
    m(242) = m(3)*m(131)
    m(243) = m(4)*m(131)
    m(244) = m(1)*m(132)
    m(245) = m(2)*m(132)
    m(246) = m(4)*m(132)
    m(247) = m(1)*m(133)
    m(248) = m(2)*m(133)
    m(249) = m(3)*m(133)
    m(250) = m(5)*m(115)
    m(251) = m(5)*m(117)
    m(252) = m(5)*m(118)
    m(253) = m(5)*m(119)
    m(254) = m(5)*m(132)
    m(255) = m(5)*m(128)
    m(256) = m(6)*m(123)
    m(257) = m(5)*m(129)
    m(258) = m(6)*m(129)
    m(259) = m(5)*m(133)
    m(260) = m(6)*m(133)
    m(261) = m(7)*m(133)
    m(262) = m(2)*m(160)
    m(263) = m(1)*m(162)
    m(264) = m(1)*m(164)
    m(265) = m(2)*m(167)
    m(266) = m(2)*m(187)
    m(267) = m(1)*m(171)
    m(268) = m(1)*m(189)
    m(269) = m(1)*m(174)
    m(270) = m(1)*m(177)
    m(271) = m(1)*m(192)
    m(272) = m(1)*m(180)
    m(273) = m(1)*m(194)
    m(274) = m(3)*m(197)
    m(275) = m(2)*m(198)
    m(276) = m(3)*m(201)
    m(277) = m(1)*m(202)
    m(278) = m(2)*m(204)
    m(279) = m(1)*m(206)
    m(280) = m(2)*m(209)
    m(281) = m(1)*m(210)
    m(282) = m(2)*m(212)
    m(283) = m(1)*m(214)
    m(284) = m(1)*m(216)
    m(285) = m(1)*m(218)
    m(286) = m(1)*m(159)
    m(287) = m(1)*m(160)
    m(288) = m(1)*m(227)
    m(289) = m(2)*m(162)
    m(290) = m(1)*m(228)
    m(291) = m(2)*m(228)
    m(292) = m(1)*m(165)
    m(293) = m(1)*m(166)
    m(294) = m(1)*m(167)
    m(295) = m(1)*m(168)
    m(296) = m(1)*m(231)
    m(297) = m(2)*m(170)
    m(298) = m(2)*m(171)
    m(299) = m(2)*m(172)
    m(300) = m(1)*m(233)
    m(301) = m(2)*m(233)
    m(302) = m(1)*m(234)
    m(303) = m(2)*m(235)
    m(304) = m(3)*m(177)
    m(305) = m(3)*m(178)
    m(306) = m(1)*m(236)
    m(307) = m(3)*m(236)
    m(308) = m(2)*m(237)
    m(309) = m(3)*m(237)
    m(310) = m(1)*m(195)
    m(311) = m(1)*m(196)
    m(312) = m(2)*m(197)
    m(313) = m(3)*m(198)
    m(314) = m(2)*m(199)
    m(315) = m(2)*m(200)
    m(316) = m(1)*m(201)
    m(317) = m(3)*m(202)
    m(318) = m(1)*m(203)
    m(319) = m(2)*m(205)
    m(320) = m(4)*m(204)
    m(321) = m(4)*m(206)
    m(322) = m(3)*m(207)
    m(323) = m(3)*m(208)
    m(324) = m(1)*m(209)
    m(325) = m(2)*m(210)
    m(326) = m(1)*m(212)
    m(327) = m(3)*m(213)
    m(328) = m(4)*m(211)
    m(329) = m(4)*m(214)
    m(330) = m(2)*m(216)
    m(331) = m(3)*m(218)
    m(332) = m(4)*m(215)
    m(333) = m(4)*m(217)
    m(334) = m(2)*m(195)
    m(335) = m(3)*m(196)
    m(336) = m(1)*m(197)
    m(337) = m(1)*m(198)
    m(338) = m(1)*m(199)
    m(339) = m(3)*m(200)
    m(340) = m(2)*m(201)
    m(341) = m(2)*m(202)
    m(342) = m(1)*m(204)
    m(343) = m(2)*m(206)
    m(344) = m(4)*m(203)
    m(345) = m(4)*m(205)
    m(346) = m(1)*m(207)
    m(347) = m(2)*m(208)
    m(348) = m(3)*m(209)
    m(349) = m(3)*m(210)
    m(350) = m(1)*m(211)
    m(351) = m(3)*m(214)
    m(352) = m(4)*m(212)
    m(353) = m(4)*m(213)
    m(354) = m(2)*m(215)
    m(355) = m(3)*m(217)
    m(356) = m(4)*m(216)
    m(357) = m(4)*m(218)
    m(358) = m(1)*m(222)
    m(359) = m(2)*m(222)
    m(360) = m(3)*m(222)
    m(361) = m(1)*m(223)
    m(362) = m(2)*m(223)
    m(363) = m(4)*m(223)
    m(364) = m(1)*m(224)
    m(365) = m(3)*m(224)
    m(366) = m(4)*m(224)
    m(367) = m(2)*m(225)
    m(368) = m(3)*m(225)
    m(369) = m(4)*m(225)
    m(370) = m(2)*m(239)
    m(371) = m(2)*m(240)
    m(372) = m(3)*m(240)
    m(373) = m(1)*m(242)
    m(374) = m(1)*m(243)
    m(375) = m(3)*m(243)
    m(376) = m(1)*m(245)
    m(377) = m(1)*m(246)
    m(378) = m(2)*m(246)
    m(379) = m(1)*m(248)
    m(380) = m(1)*m(249)
    m(381) = m(2)*m(249)
    m(382) = m(4)*m(250)
    m(383) = m(4)*m(251)
    m(384) = m(3)*m(252)
    m(385) = m(3)*m(253)
    m(386) = m(4)*m(254)
    m(387) = m(2)*m(255)
    m(388) = m(2)*m(256)
    m(389) = m(1)*m(257)
    m(390) = m(1)*m(258)
    m(391) = m(3)*m(259)
    m(392) = m(2)*m(260)
    m(393) = m(1)*m(261)
    m(394) = m(2)*m(250)
    m(395) = m(3)*m(250)
    m(396) = m(1)*m(251)
    m(397) = m(3)*m(251)
    m(398) = m(2)*m(252)
    m(399) = m(1)*m(253)
    m(400) = m(4)*m(252)
    m(401) = m(4)*m(253)
    m(402) = m(1)*m(254)
    m(403) = m(2)*m(254)
    m(404) = m(3)*m(255)
    m(405) = m(1)*m(256)
    m(406) = m(4)*m(255)
    m(407) = m(4)*m(256)
    m(408) = m(3)*m(257)
    m(409) = m(2)*m(258)
    m(410) = m(4)*m(257)
    m(411) = m(4)*m(258)
    m(412) = m(1)*m(259)
    m(413) = m(2)*m(259)
    m(414) = m(1)*m(260)
    m(415) = m(3)*m(260)
    m(416) = m(2)*m(261)
    m(417) = m(3)*m(261)
    m(418) = m(5)*m(219)
    m(419) = m(5)*m(256)
    m(420) = m(5)*m(258)
    m(421) = m(5)*m(260)
    m(422) = m(5)*m(261)
    m(423) = m(6)*m(261)
    m(424) = m(3)*m(135)
    m(425) = m(3)*m(136)
    m(426) = m(2)*m(137)
    m(427) = m(2)*m(138)
    m(428) = m(1)*m(139)
    m(429) = m(1)*m(140)
    m(430) = m(4)*m(135)
    m(431) = m(4)*m(136)
    m(432) = m(4)*m(137)
    m(433) = m(4)*m(138)
    m(434) = m(4)*m(139)
    m(435) = m(4)*m(140)
    m(436) = m(2)*m(141)
    m(437) = m(3)*m(141)
    m(438) = m(2)*m(142)
    m(439) = m(3)*m(142)
    m(440) = m(1)*m(143)
    m(441) = m(3)*m(143)
    m(442) = m(1)*m(144)
    m(443) = m(3)*m(144)
    m(444) = m(1)*m(145)
    m(445) = m(2)*m(145)
    m(446) = m(1)*m(146)
    m(447) = m(2)*m(146)
    m(448) = m(4)*m(159)
    m(449) = m(4)*m(160)
    m(450) = m(4)*m(161)
    m(451) = m(4)*m(162)
    m(452) = m(4)*m(163)
    m(453) = m(4)*m(164)
    m(454) = m(3)*m(165)
    m(455) = m(2)*m(166)
    m(456) = m(3)*m(167)
    m(457) = m(2)*m(168)
    m(458) = m(3)*m(169)
    m(459) = m(1)*m(170)
    m(460) = m(3)*m(171)
    m(461) = m(1)*m(172)
    m(462) = m(3)*m(173)
    m(463) = m(3)*m(174)
    m(464) = m(2)*m(175)
    m(465) = m(1)*m(176)
    m(466) = m(2)*m(177)
    m(467) = m(1)*m(178)
    m(468) = m(2)*m(179)
    m(469) = m(2)*m(180)
    m(470) = m(1)*m(181)
    m(471) = m(1)*m(182)
    m(472) = m(19)*m(114)
    m(473) = m(19)*m(115)
    m(474) = m(23)*m(114)
    m(475) = m(24)*m(115)
    m(476) = m(18)*m(116)
    m(477) = m(18)*m(117)
    m(478) = m(21)*m(118)
    m(479) = m(22)*m(119)
    m(480) = m(23)*m(119)
    m(481) = m(25)*m(116)
    m(482) = m(26)*m(117)
    m(483) = m(25)*m(118)
    m(484) = m(17)*m(120)
    m(485) = m(17)*m(121)
    m(486) = m(20)*m(122)
    m(487) = m(22)*m(123)
    m(488) = m(24)*m(123)
    m(489) = m(20)*m(124)
    m(490) = m(21)*m(125)
    m(491) = m(26)*m(125)
    m(492) = m(27)*m(120)
    m(493) = m(28)*m(121)
    m(494) = m(27)*m(122)
    m(495) = m(28)*m(124)

    return
  end subroutine evmono_dz

  subroutine evpoly_dz(m,p)
    implicit none
    real(kind=8),dimension(0:495),intent(in)::m
    real(kind=8),dimension(0:207),intent(out)::p
    !::::::::::::::::::::

    p(0) = m(0)
    p(1) = m(1) + m(2) + m(3) + m(4)
    p(2) = m(5) + m(6) + m(7) + m(8) + m(9) + m(10)
    p(3) = m(11) + m(12) + m(13) + m(14) + m(15) + m(16)
    p(4) = m(17) + m(18) + m(19) + m(20) + m(21) + m(22) &
	&  + m(23) + m(24) + m(25) + m(26) + m(27) &
	&  + m(28)
    p(5) = m(29) + m(30) + m(31)
    p(6) = p(1)*p(2) - p(4)
    p(7) = m(32) + m(33) + m(34) + m(35) + m(36) + m(37) &
	&  + m(38) + m(39) + m(40) + m(41) + m(42) &
	&  + m(43)
    p(8) = p(1)*p(1) - p(3) - p(3)
    p(9) = p(2)*p(2) - p(7) - p(5) - p(7) - p(5)
    p(10) = m(44) + m(45) + m(46) + m(47)
    p(11) = m(48) + m(49) + m(50) + m(51) + m(52) + m(53)
    p(12) = m(54) + m(55) + m(56) + m(57) + m(58) + m(59) &
	&  + m(60) + m(61) + m(62) + m(63) + m(64) &
	&  + m(65) + m(66) + m(67) + m(68) + m(69) &
	&  + m(70) + m(71) + m(72) + m(73) + m(74) &
	&  + m(75) + m(76) + m(77)
    p(13) = p(1)*p(5)
    p(14) = p(2)*p(3) - p(12) - p(11)
    p(15) = m(78) + m(79) + m(80) + m(81) + m(82) + m(83) &
	&  + m(84) + m(85) + m(86) + m(87) + m(88) &
	&  + m(89)
    p(16) = m(90) + m(91) + m(92) + m(93) + m(94) + m(95) &
	&  + m(96) + m(97) + m(98) + m(99) + m(100) &
	&  + m(101) + m(102) + m(103) + m(104) + m(105) &
	&  + m(106) + m(107) + m(108) + m(109) + m(110) &
	&  + m(111) + m(112) + m(113)
    p(17) = m(114) + m(115) + m(116) + m(117) + m(118) + m(119) &
	&  + m(120) + m(121) + m(122) + m(123) + m(124) &
	&  + m(125)
    p(18) = m(126) + m(127) + m(128) + m(129)
    p(19) = p(1)*p(7) - p(16) - p(15)
    p(20) = m(130) + m(131) + m(132) + m(133)
    p(21) = p(1)*p(3) - p(10) - p(10) - p(10)
    p(22) = p(1)*p(4) - p(12) - p(11) - p(11)
    p(23) = p(2)*p(8) - p(22)
    p(24) = p(2)*p(4) - p(16) - p(15) - p(13) - p(15)
    p(25) = p(2)*p(5) - p(17)
    p(26) = p(1)*p(9) - p(24)
    p(27) = p(2)*p(7) - p(18) - p(20) - p(17) - p(18) - p(20) - p(17) &
	&  - p(18) - p(20)
    p(28) = p(1)*p(8) - p(21)
    p(29) = p(2)*p(9) - p(27) - p(25)
    p(30) = m(134)
    p(31) = m(135) + m(136) + m(137) + m(138) + m(139) + m(140) &
	&  + m(141) + m(142) + m(143) + m(144) + m(145) &
	&  + m(146)
    p(32) = m(147) + m(148) + m(149) + m(150) + m(151) + m(152) &
	&  + m(153) + m(154) + m(155) + m(156) + m(157) &
	&  + m(158)
    p(33) = p(2)*p(10) - p(31)
    p(34) = p(3)*p(5) - p(32)
    p(35) = m(159) + m(160) + m(161) + m(162) + m(163) + m(164) &
	&  + m(165) + m(166) + m(167) + m(168) + m(169) &
	&  + m(170) + m(171) + m(172) + m(173) + m(174) &
	&  + m(175) + m(176) + m(177) + m(178) + m(179) &
	&  + m(180) + m(181) + m(182)
    p(36) = m(183) + m(184) + m(185) + m(186) + m(187) + m(188) &
	&  + m(189) + m(190) + m(191) + m(192) + m(193) &
	&  + m(194)
    p(37) = m(195) + m(196) + m(197) + m(198) + m(199) + m(200) &
	&  + m(201) + m(202) + m(203) + m(204) + m(205) &
	&  + m(206) + m(207) + m(208) + m(209) + m(210) &
	&  + m(211) + m(212) + m(213) + m(214) + m(215) &
	&  + m(216) + m(217) + m(218)
    p(38) = m(219) + m(220) + m(221)
    p(39) = m(222) + m(223) + m(224) + m(225)
    p(40) = m(226) + m(227) + m(228) + m(229) + m(230) + m(231) &
	&  + m(232) + m(233) + m(234) + m(235) + m(236) &
	&  + m(237)
    p(41) = p(3)*p(7) - p(36) - p(40) - p(35)
    p(42) = p(1)*p(17) - p(37)
    p(43) = p(1)*p(18) - p(39)
    p(44) = m(238) + m(239) + m(240) + m(241) + m(242) + m(243) &
	&  + m(244) + m(245) + m(246) + m(247) + m(248) &
	&  + m(249)
    p(45) = m(250) + m(251) + m(252) + m(253) + m(254) + m(255) &
	&  + m(256) + m(257) + m(258) + m(259) + m(260) &
	&  + m(261)
    p(46) = p(1)*p(20) - p(44)
    p(47) = p(1)*p(10) - p(30) - p(30) - p(30) - p(30)
    p(48) = p(1)*p(11) - p(31)
    p(49) = p(3)*p(4) - p(33) - p(31) - p(48) - p(31)
    p(50) = p(1)*p(12) - p(33) - p(31) - p(49) - p(33) - p(31)
    p(51) = p(5)*p(8)
    p(52) = p(1)*p(14) - p(33)
    p(53) = p(1)*p(15) - p(40) - p(35)
    p(54) = p(1)*p(16) - p(41) - p(36) - p(35) - p(36)
    p(55) = p(1)*p(19) - p(41) - p(40)
    p(56) = p(2)*p(11) - p(35) - p(34)
    p(57) = p(4)*p(5) - p(37)
    p(58) = p(2)*p(12) - p(41) - p(36) - p(40) - p(35) - p(32) - p(36) &
	&  - p(40) - p(32)
    p(59) = p(1)*p(25) - p(57)
    p(60) = p(2)*p(14) - p(41) - p(34)
    p(61) = p(2)*p(15) - p(39) - p(44) - p(37) - p(39) - p(39)
    p(62) = p(4)*p(7) - p(43) - p(39) - p(44) - p(42) - p(37) - p(61) &
	&  - p(39) - p(44) - p(39)
    p(63) = p(5)*p(7) - p(45)
    p(64) = p(2)*p(16) - p(43) - p(44) - p(42) - p(37) - p(62) - p(43) &
	&  - p(44)
    p(65) = p(2)*p(17) - p(45) - p(38) - p(63) - p(45) - p(38) - p(38) &
	&  - p(38)
    p(66) = p(2)*p(18) - p(45)
    p(67) = p(1)*p(27) - p(64) - p(62) - p(61)
    p(68) = p(2)*p(20) - p(45)
    p(69) = p(3)*p(3) - p(30) - p(47) - p(30) - p(47) - p(30) - p(30) &
	&  - p(30) - p(30)
    p(70) = p(3)*p(8) - p(47)
    p(71) = p(1)*p(22) - p(49) - p(48)
    p(72) = p(2)*p(28) - p(71)
    p(73) = p(1)*p(24) - p(58) - p(56) - p(56)
    p(74) = p(5)*p(5) - p(38) - p(38)
    p(75) = p(8)*p(9) - p(73)
    p(76) = p(7)*p(7) - p(45) - p(38) - p(66) - p(68) - p(65) - p(45) &
	&  - p(38) - p(66) - p(68) - p(65) - p(45) &
	&  - p(38) - p(45) - p(38)
    p(77) = p(2)*p(24) - p(62) - p(61) - p(57)
    p(78) = p(5)*p(9) - p(65)
    p(79) = p(1)*p(29) - p(77)
    p(80) = p(7)*p(9) - p(66) - p(68) - p(63)
    p(81) = p(1)*p(28) - p(70)
    p(82) = p(2)*p(29) - p(80) - p(78)
    p(83) = p(30)*p(2)
    p(84) = p(5)*p(10)
    p(85) = m(262) + m(263) + m(264) + m(265) + m(266) + m(267) &
	&  + m(268) + m(269) + m(270) + m(271) + m(272) &
	&  + m(273)
    p(86) = m(274) + m(275) + m(276) + m(277) + m(278) + m(279) &
	&  + m(280) + m(281) + m(282) + m(283) + m(284) &
	&  + m(285)
    p(87) = m(286) + m(287) + m(288) + m(289) + m(290) + m(291) &
	&  + m(292) + m(293) + m(294) + m(295) + m(296) &
	&  + m(297) + m(298) + m(299) + m(300) + m(301) &
	&  + m(302) + m(303) + m(304) + m(305) + m(306) &
	&  + m(307) + m(308) + m(309)
    p(88) = p(7)*p(10) - p(87) - p(85)
    p(89) = m(310) + m(311) + m(312) + m(313) + m(314) + m(315) &
	&  + m(316) + m(317) + m(318) + m(319) + m(320) &
	&  + m(321) + m(322) + m(323) + m(324) + m(325) &
	&  + m(326) + m(327) + m(328) + m(329) + m(330) &
	&  + m(331) + m(332) + m(333)
    p(90) = m(334) + m(335) + m(336) + m(337) + m(338) + m(339) &
	&  + m(340) + m(341) + m(342) + m(343) + m(344) &
	&  + m(345) + m(346) + m(347) + m(348) + m(349) &
	&  + m(350) + m(351) + m(352) + m(353) + m(354) &
	&  + m(355) + m(356) + m(357)
    p(91) = p(1)*p(38)
    p(92) = p(3)*p(17) - p(89) - p(90) - p(86)
    p(93) = m(358) + m(359) + m(360) + m(361) + m(362) + m(363) &
	&  + m(364) + m(365) + m(366) + m(367) + m(368) &
	&  + m(369)
    p(94) = p(3)*p(18) - p(93)
    p(95) = m(370) + m(371) + m(372) + m(373) + m(374) + m(375) &
	&  + m(376) + m(377) + m(378) + m(379) + m(380) &
	&  + m(381)
    p(96) = m(382) + m(383) + m(384) + m(385) + m(386) + m(387) &
	&  + m(388) + m(389) + m(390) + m(391) + m(392) &
	&  + m(393)
    p(97) = m(394) + m(395) + m(396) + m(397) + m(398) + m(399) &
	&  + m(400) + m(401) + m(402) + m(403) + m(404) &
	&  + m(405) + m(406) + m(407) + m(408) + m(409) &
	&  + m(410) + m(411) + m(412) + m(413) + m(414) &
	&  + m(415) + m(416) + m(417)
    p(98) = m(418) + m(419) + m(420) + m(421) + m(422) + m(423)
    p(99) = p(3)*p(20) - p(95)
    p(100) = p(1)*p(45) - p(97) - p(96)
    p(101) = p(30)*p(1)
    p(102) = m(424) + m(425) + m(426) + m(427) + m(428) + m(429) &
	&  + m(430) + m(431) + m(432) + m(433) + m(434) &
	&  + m(435) + m(436) + m(437) + m(438) + m(439) &
	&  + m(440) + m(441) + m(442) + m(443) + m(444) &
	&  + m(445) + m(446) + m(447)
    p(103) = p(4)*p(10) - p(83) - p(102) - p(83)
    p(104) = p(1)*p(31) - p(83) - p(102) - p(83)
    p(105) = p(1)*p(32) - p(84) - p(84)
    p(106) = p(1)*p(33) - p(83) - p(103) - p(83)
    p(107) = p(1)*p(34) - p(84)
    p(108) = m(448) + m(449) + m(450) + m(451) + m(452) + m(453) &
	&  + m(454) + m(455) + m(456) + m(457) + m(458) &
	&  + m(459) + m(460) + m(461) + m(462) + m(463) &
	&  + m(464) + m(465) + m(466) + m(467) + m(468) &
	&  + m(469) + m(470) + m(471)
    p(109) = p(1)*p(35) - p(87) - p(85) - p(108) - p(85)
    p(110) = p(1)*p(36) - p(88) - p(85)
    p(111) = p(1)*p(37) - p(89) - p(90) - p(86) - p(86)
    p(112) = p(1)*p(39) - p(93)
    p(113) = p(3)*p(15) - p(87) - p(85) - p(108)
    p(114) = p(3)*p(16) - p(88) - p(87) - p(85) - p(110) - p(109) - p(88) &
	&  - p(85)
    p(115) = p(1)*p(40) - p(87) - p(113)
    p(116) = p(3)*p(19) - p(88) - p(87) - p(115)
    p(117) = p(8)*p(17) - p(111)
    p(118) = p(8)*p(18) - p(112)
    p(119) = p(1)*p(44) - p(99) - p(95) - p(95)
    p(120) = p(1)*p(46) - p(99)
    p(121) = p(5)*p(11) - p(86)
    p(122) = p(6)*p(11) - p(87) - p(109) - p(107)
    p(123) = p(5)*p(12) - p(89) - p(90)
    p(124) = p(9)*p(10) - p(122)
    p(125) = p(5)*p(14) - p(92)
    p(126) = p(7)*p(11) - p(93) - p(95) - p(90)
    p(127) = p(5)*p(15) - p(96)
    p(128) = m(472) + m(473) + m(474) + m(475) + m(476) + m(477) &
	&  + m(478) + m(479) + m(480) + m(481) + m(482) &
	&  + m(483) + m(484) + m(485) + m(486) + m(487) &
	&  + m(488) + m(489) + m(490) + m(491) + m(492) &
	&  + m(493) + m(494) + m(495)
    p(129) = p(2)*p(35) - p(93) - p(95) - p(90) - p(86) - p(126) - p(93) &
	&  - p(95) - p(86)
    p(130) = p(2)*p(36) - p(94) - p(95) - p(89)
    p(131) = p(5)*p(16) - p(97) - p(128)
    p(132) = p(2)*p(37) - p(97) - p(96) - p(91) - p(131) - p(127) - p(96) &
	&  - p(91)
    p(133) = p(2)*p(38) - p(98)
    p(134) = p(2)*p(39) - p(96)
    p(135) = p(4)*p(18) - p(97) - p(134)
    p(136) = p(5)*p(18)
    p(137) = p(2)*p(40) - p(93) - p(99) - p(89)
    p(138) = p(4)*p(19) - p(93) - p(99) - p(90) - p(118) - p(137) - p(117) &
	&  - p(99)
    p(139) = p(5)*p(19) - p(100)
    p(140) = p(7)*p(14) - p(94) - p(99) - p(90)
    p(141) = p(1)*p(65) - p(132)
    p(142) = p(1)*p(66) - p(135) - p(134)
    p(143) = p(4)*p(20) - p(100) - p(96)
    p(144) = p(5)*p(20)
    p(145) = p(2)*p(44) - p(97) - p(96) - p(143)
    p(146) = p(2)*p(45) - p(98) - p(136) - p(144) - p(98) - p(98) - p(98)
    p(147) = p(2)*p(46) - p(100)
    p(148) = p(3)*p(10) - p(101) - p(101) - p(101)
    p(149) = p(8)*p(10) - p(101)
    p(150) = p(3)*p(11) - p(83) - p(102)
    p(151) = p(8)*p(11) - p(104)
    p(152) = p(3)*p(22) - p(103) - p(102) - p(151)
    p(153) = p(1)*p(49) - p(103) - p(102) - p(152) - p(103)
    p(154) = p(2)*p(69) - p(153) - p(150)
    p(155) = p(8)*p(12) - p(106) - p(102) - p(152)
    p(156) = p(5)*p(28)
    p(157) = p(8)*p(14) - p(103)
    p(158) = p(1)*p(53) - p(113) - p(108)
    p(159) = p(1)*p(54) - p(114) - p(110) - p(109)
    p(160) = p(1)*p(55) - p(116) - p(115)
    p(161) = p(1)*p(56) - p(122)
    p(162) = p(5)*p(22) - p(111)
    p(163) = p(3)*p(24) - p(124) - p(122) - p(161) - p(122)
    p(164) = p(1)*p(74)
    p(165) = p(1)*p(58) - p(124) - p(122) - p(163) - p(124) - p(122)
    p(166) = p(5)*p(23) - p(117)
    p(167) = p(1)*p(60) - p(124)
    p(168) = p(1)*p(61) - p(137) - p(129) - p(126)
    p(169) = p(1)*p(62) - p(138) - p(130) - p(126)
    p(170) = p(5)*p(17) - p(98) - p(133) - p(98)
    p(171) = p(1)*p(64) - p(140) - p(130) - p(129)
    p(172) = p(1)*p(67) - p(140) - p(138) - p(137)
    p(173) = p(7)*p(15) - p(97) - p(96) - p(91) - p(134) - p(143) - p(132) &
	&  - p(96) - p(134)
    p(174) = p(7)*p(16) - p(100) - p(97) - p(96) - p(91) - p(142) - p(135) &
	&  - p(145) - p(143) - p(141) - p(132) - p(100) &
	&  - p(97) - p(96) - p(91) - p(135) - p(145)
    p(175) = p(7)*p(17) - p(98) - p(146) - p(136) - p(144) - p(133) - p(98) &
	&  - p(136) - p(144) - p(133) - p(98) - p(98)
    p(176) = p(7)*p(18) - p(98) - p(146) - p(98)
    p(177) = p(1)*p(76) - p(174) - p(173)
    p(178) = p(7)*p(20) - p(98) - p(146) - p(98)
    p(179) = p(2)*p(56) - p(126) - p(121)
    p(180) = p(5)*p(24) - p(132)
    p(181) = p(2)*p(58) - p(138) - p(130) - p(137) - p(129) - p(123)
    p(182) = p(1)*p(78) - p(180)
    p(183) = p(2)*p(60) - p(140) - p(125)
    p(184) = p(9)*p(15) - p(134) - p(145) - p(131)
    p(185) = p(2)*p(62) - p(135) - p(143) - p(132) - p(128) - p(174) - p(135)
    p(186) = p(5)*p(27) - p(146) - p(175)
    p(187) = p(9)*p(16) - p(142) - p(143) - p(139) - p(127) - p(185)
    p(188) = p(2)*p(65) - p(146) - p(133) - p(175)
    p(189) = p(9)*p(18) - p(144)
    p(190) = p(1)*p(80) - p(187) - p(185) - p(184)
    p(191) = p(9)*p(20) - p(136)
    p(192) = p(1)*p(69) - p(148)
    p(193) = p(3)*p(28) - p(149)
    p(194) = p(1)*p(71) - p(152) - p(151)
    p(195) = p(2)*p(81) - p(194)
    p(196) = p(1)*p(73) - p(163) - p(161)
    p(197) = p(9)*p(28) - p(196)
    p(198) = p(1)*p(77) - p(181) - p(179) - p(179)
    p(199) = p(2)*p(74) - p(170)
    p(200) = p(8)*p(29) - p(198)
    p(201) = p(2)*p(76) - p(176) - p(178) - p(175)
    p(202) = p(2)*p(77) - p(185) - p(184) - p(180)
    p(203) = p(5)*p(29) - p(188)
    p(204) = p(1)*p(82) - p(202)
    p(205) = p(7)*p(29) - p(189) - p(191) - p(186)
    p(206) = p(1)*p(81) - p(193)
    p(207) = p(2)*p(82) - p(205) - p(203)

    return
  end subroutine evpoly_dz


!!!!!!!!!!!!!!!!!!!!!!!!!!!!!!!!!!!!!!!!!!!!!!!!!!!!!!!!!!!!!!!!!!!!!!!!!!!!!!!!!!!!!!!!!!!!!!!!!!!!!
!!!!!!!!! PES_SHELL.F90
!!!!!!!!!!!!!!!!!!!!!!!!!!!!!!!!!!!!!!!!!!!!!!!!!!!!!!!!!!!!!!!!!!!!!!!!!!!!!!!!!!!!!!!!!!!!!!!!!!!!!


  !==================================!
  ! read the coefficients of the PES !
  !==================================!
  subroutine pes_init_dz()
    !::::::::::::::::::

coeff_dz(1) = -4.2252826487
coeff_dz(2) = 272.8849744589
coeff_dz(3) = -146.2262581318
coeff_dz(4) = -2801.5574313096
coeff_dz(5) = -2.1527206013
coeff_dz(6) = 195.4845760639
coeff_dz(7) = -297.0397612948
coeff_dz(8) = 1690.5947186443
coeff_dz(9) = -736.3124179042
coeff_dz(10) = 121.5882120393
coeff_dz(11) = -3903.9075900364
coeff_dz(12) = 843.7572492931
coeff_dz(13) = -240.3512107723
coeff_dz(14) = -2220.9780718722
coeff_dz(15) = -2554.4504712061
coeff_dz(16) = 1949.7643647780
coeff_dz(17) = 3153.0104374664
coeff_dz(18) = -10251.6276841809
coeff_dz(19) = 781.7771324106
coeff_dz(20) = -887.0433849146
coeff_dz(21) = 13197.4832104034
coeff_dz(22) = 8000.5942753089
coeff_dz(23) = 599.2884235313
coeff_dz(24) = 5160.9609891570
coeff_dz(25) = -2114.7082236628
coeff_dz(26) = 3617.3236792569
coeff_dz(27) = -950.7289139437
coeff_dz(28) = -5340.5898139685
coeff_dz(29) = -537.9790300766
coeff_dz(30) = 1121.8275193558
coeff_dz(31) = -824.5271849376
coeff_dz(32) = 2888.5731643632
coeff_dz(33) = -7581.1792280142
coeff_dz(34) = -8248.0602562173
coeff_dz(35) = -7517.3888397079
coeff_dz(36) = 3722.8206927206
coeff_dz(37) = 2661.5301252527
coeff_dz(38) = 3626.1262942211
coeff_dz(39) = -14543.3981705234
coeff_dz(40) = 14515.1036668662
coeff_dz(41) = -6777.4958592327
coeff_dz(42) = 2047.3570135019
coeff_dz(43) = -768.0238843534
coeff_dz(44) = -11358.4162760798
coeff_dz(45) = 1546.2124805472
coeff_dz(46) = 7240.6700726360
coeff_dz(47) = 4498.0546595776
coeff_dz(48) = 780.4538455701
coeff_dz(49) = -6329.1272019273
coeff_dz(50) = -5241.8983431359
coeff_dz(51) = 3088.5235200954
coeff_dz(52) = 11854.0423823862
coeff_dz(53) = 7213.1579789586
coeff_dz(54) = -977.6170739172
coeff_dz(55) = -1385.8186866991
coeff_dz(56) = -1027.4734144246
coeff_dz(57) = 7779.9521861972
coeff_dz(58) = -3325.6202285425
coeff_dz(59) = 882.8183691092
coeff_dz(60) = 6831.5834540993
coeff_dz(61) = 389.2394410933
coeff_dz(62) = -7678.9482482613
coeff_dz(63) = 608.7101160835
coeff_dz(64) = 12209.5302028234
coeff_dz(65) = -291.0009178163
coeff_dz(66) = -7331.4001524950
coeff_dz(67) = -2934.2672443298
coeff_dz(68) = 4776.4231295066
coeff_dz(69) = -10411.7321547038
coeff_dz(70) = -5073.0693245614
coeff_dz(71) = -23759.7513470359
coeff_dz(72) = -1535.3872883738
coeff_dz(73) = -2471.6175778926
coeff_dz(74) = 1503.2442789448
coeff_dz(75) = -6466.1794365270
coeff_dz(76) = -9419.0700589467
coeff_dz(77) = 14823.9722302631
coeff_dz(78) = 5287.2486235547
coeff_dz(79) = -9160.2782344618
coeff_dz(80) = 8190.7834931050
coeff_dz(81) = 6255.0844288356
coeff_dz(82) = 3905.3222922694
coeff_dz(83) = -2776.7045590635
coeff_dz(84) = -2752.3424415800
coeff_dz(85) = -3714.3416118312
coeff_dz(86) = -2872.3724315874
coeff_dz(87) = -1266.8263151762
coeff_dz(88) = -734.9933920175
coeff_dz(89) = 1458.6946242129
coeff_dz(90) = 15019.2148191389
coeff_dz(91) = -2681.8825630991
coeff_dz(92) = 5804.3315764466
coeff_dz(93) = -5925.9264698153
coeff_dz(94) = -2877.1629608073
coeff_dz(95) = -2010.4921368676
coeff_dz(96) = 4427.4492389250
coeff_dz(97) = -3057.1147768374
coeff_dz(98) = -2753.5708222910
coeff_dz(99) = -1614.9934845537
coeff_dz(100) = -1077.7242595912
coeff_dz(101) = -10468.5863502124
coeff_dz(102) = 843.0792396411
coeff_dz(103) = 5761.9397890317
coeff_dz(104) = 3385.9476593076
coeff_dz(105) = -17024.5004087132
coeff_dz(106) = 1495.0297759116
coeff_dz(107) = 9162.1124387406
coeff_dz(108) = -1129.5440075022
coeff_dz(109) = 2736.7155483568
coeff_dz(110) = -1770.3495656337
coeff_dz(111) = -2203.5741793273
coeff_dz(112) = 4367.3791315122
coeff_dz(113) = -37574.0733510660
coeff_dz(114) = 17966.6133370016
coeff_dz(115) = 19404.8004347558
coeff_dz(116) = 197.9435771438
coeff_dz(117) = -9548.1304350377
coeff_dz(118) = 5321.4004644482
coeff_dz(119) = -369.4924300880
coeff_dz(120) = 5408.5985907314
coeff_dz(121) = -6593.5598124046
coeff_dz(122) = 31836.9746773557
coeff_dz(123) = -1258.2941766839
coeff_dz(124) = -5616.3697877619
coeff_dz(125) = 13425.4296768686
coeff_dz(126) = 2826.3998260613
coeff_dz(127) = -5314.7489007380
coeff_dz(128) = 6715.5290751973
coeff_dz(129) = -13172.6877465779
coeff_dz(130) = -24301.3602564332
coeff_dz(131) = 13689.2727368023
coeff_dz(132) = 126.1338627854
coeff_dz(133) = 4337.5870773502
coeff_dz(134) = -31561.6822035154
coeff_dz(135) = -5662.1126560366
coeff_dz(136) = -11139.5035031698
coeff_dz(137) = -20945.0956904341
coeff_dz(138) = 13326.7101000556
coeff_dz(139) = 8158.9959910915
coeff_dz(140) = 7155.8767126732
coeff_dz(141) = -438.9992971869
coeff_dz(142) = 15697.6514233873
coeff_dz(143) = -10990.6018388506
coeff_dz(144) = -18644.7989624884
coeff_dz(145) = -10128.0948918136
coeff_dz(146) = -2056.0022619776
coeff_dz(147) = 5862.5317846279
coeff_dz(148) = -8856.5624219324
coeff_dz(149) = 1952.9030722999
coeff_dz(150) = -1404.7231815018
coeff_dz(151) = -7595.3943766518
coeff_dz(152) = 9539.9085892662
coeff_dz(153) = -1595.8005016962
coeff_dz(154) = -4488.2340175056
coeff_dz(155) = -2510.2698486369
coeff_dz(156) = -8715.9504489382
coeff_dz(157) = 1261.1791243690
coeff_dz(158) = 7541.1649269549
coeff_dz(159) = -1577.8040200447
coeff_dz(160) = 6527.5848064173
coeff_dz(161) = -7533.0553220950
coeff_dz(162) = 1974.4792515392
coeff_dz(163) = -34974.7820203620
coeff_dz(164) = -3486.0417466889
coeff_dz(165) = 12860.9885949021
coeff_dz(166) = -6226.4184352454
coeff_dz(167) = -12924.0685589410
coeff_dz(168) = -1780.6004125662
coeff_dz(169) = 6922.7850606041
coeff_dz(170) = -4223.8186725379
coeff_dz(171) = 11977.9415458388
coeff_dz(172) = 3198.8198858639
coeff_dz(173) = -9967.3869252254
coeff_dz(174) = 22943.0768134701
coeff_dz(175) = -12117.9820961526
coeff_dz(176) = 21634.2519360010
coeff_dz(177) = 6711.6226839087
coeff_dz(178) = 5917.9061790906
coeff_dz(179) = 22520.4958957316
coeff_dz(180) = 15251.7778832851
coeff_dz(181) = -4461.3439368005
coeff_dz(182) = 338.8586874379
coeff_dz(183) = -2789.1848203996
coeff_dz(184) = -3317.1157056900
coeff_dz(185) = -1745.1337923474
coeff_dz(186) = -1048.9722309081
coeff_dz(187) = -9014.0188626108
coeff_dz(188) = 9713.3059986581
coeff_dz(189) = 8184.1396186156
coeff_dz(190) = -6201.4059898899
coeff_dz(191) = 8211.2159670378
coeff_dz(192) = -16521.3272086616
coeff_dz(193) = 23.9822514291
coeff_dz(194) = 1745.6584286801
coeff_dz(195) = 793.9097874033
coeff_dz(196) = 9951.0509204807
coeff_dz(197) = 1390.2562953141
coeff_dz(198) = 11027.0325915624
coeff_dz(199) = -1971.1441932626
coeff_dz(200) = 3071.0530258697
coeff_dz(201) = -5783.0283737142
coeff_dz(202) = -9886.9864420860
coeff_dz(203) = -2825.9370323965
coeff_dz(204) = 3871.3873560293
coeff_dz(205) = -4282.6667982646
coeff_dz(206) = -772.7943466224
coeff_dz(207) = -3005.6887263147
coeff_dz(208) = 1575.6367347786


!!!!!!!!!!!!!!!!!!    open(10,file='coeff.dat',status='old')
!!!!!!!!!!!!!!!!!!
!!!!!!!!!!!!!!!!!!    do i=1,size(coeff)
!!!!!!!!!!!!!!!!!!       read (10,*) coeff(i)
!!!!!!!!!!!!!!!!!!    end do
!!!!!!!!!!!!!!!!!!
!!!!!!!!!!!!!!!!!!    return
!!!!!!!!!!!!!!!!!!    close (10)
  end subroutine pes_init_dz


  function dip_z(xyz)
    real(kind=8),dimension(:,:),intent(in)::xyz
    real(kind=8)::dip_z
    !::::::::::::::::::::::::::::::
    real(kind=8),dimension(size(xyz,2)*(size(xyz,2)-1)/2)::x
    real(kind=8),dimension(3)::dr,dum 
    real(kind=8)::a0  ! the same as the fitting code
    integer::i,j,k

    real(kind=8),allocatable :: xyz_15(:,:),xyz_25(:,:),xyz_35(:,:), xyz_45(:,:),xyz_55(:,:)
    real(kind=8),allocatable::x_15(:)
    real(kind=8),allocatable::x_25(:)
    real(kind=8),allocatable::x_35(:)
    real(kind=8),allocatable::x_45(:)
    real(kind=8),allocatable::x_55(:)
    real(kind=8),dimension(3)::dr_15
    real(kind=8),dimension(3)::dr_25
    real(kind=8),dimension(3)::dr_35
    real(kind=8),dimension(3)::dr_45
    real(kind=8),dimension(3)::dr_55
   
    allocate(xyz_15(3,5),xyz_25(3,5),xyz_35(3,5),xyz_45(3,5),xyz_55(3,5))
    allocate(x_15(size(xyz,2)*(size(xyz,2)-1)/2),x_25(size(xyz,2)*(size(xyz,2)-1)/2))
    allocate(x_35(size(xyz,2)*(size(xyz,2)-1)/2),x_45(size(xyz,2)*(size(xyz,2)-1)/2),x_55(size(xyz,2)*(size(xyz,2)-1)/2))

    a0 = 3.0d0

    xyz_15 = xyz 
    dum = 0.0d0 
    dum = xyz_15(:,1) 
    xyz_15(:,1) = xyz_15(:,5) 
    xyz_15(:,5) = dum 

    xyz_25 = xyz 
    dum = 0.0d0 
    dum = xyz_25(:,2) 
    xyz_25(:,2) = xyz_25(:,5) 
    xyz_25(:,5) = dum 

    xyz_35 = xyz 
    dum = 0.0d0 
    dum = xyz_35(:,3) 
    xyz_35(:,3) = xyz_35(:,5) 
    xyz_35(:,5) = dum 

    xyz_45 = xyz 
    dum = 0.0d0 
    dum = xyz_45(:,4) 
    xyz_45(:,4) = xyz_45(:,5) 
    xyz_45(:,5) = dum 

    xyz_55 = xyz 

    k = 1
    do i=1,size(xyz,2)-1
       do j=i+1,size(xyz,2)
         ! dr = xyz(:,i) - xyz(:,j)
         ! x(k) = sqrt(dot_product(dr,dr))
          dr_15 = xyz_15(:,i) - xyz_15(:,j) 
          dr_25 = xyz_25(:,i) - xyz_25(:,j) 
          dr_35 = xyz_35(:,i) - xyz_35(:,j) 
          dr_45 = xyz_45(:,i) - xyz_45(:,j) 
          dr_55 = xyz_55(:,i) - xyz_55(:,j) 
          x_15(k) = sqrt(dot_product(dr_15,dr_15))
          x_25(k) = sqrt(dot_product(dr_25,dr_25))
          x_35(k) = sqrt(dot_product(dr_35,dr_35))
          x_45(k) = sqrt(dot_product(dr_45,dr_45))
          x_55(k) = sqrt(dot_product(dr_55,dr_55))

          k = k+1
       end do
    end do

    do i=1,size(x)
       x_15(i)=exp(-x_15(i)/a0)
       x_25(i)=exp(-x_25(i)/a0)
       x_35(i)=exp(-x_35(i)/a0)
       x_45(i)=exp(-x_45(i)/a0)
       x_55(i)=exp(-x_55(i)/a0)
    end do

    dip_z =   emsav_dz(x_15,coeff_dz) * xyz_15(3,5) + emsav_dz(x_25,coeff_dz) * xyz_25(3,5) &
         + emsav_dz(x_35,coeff_dz) * xyz_35(3,5) & 
         + emsav_dz(x_45,coeff_dz) * xyz_45(3,5) &
         + emsav_dz(x_55,coeff_dz) * xyz_55(3,5) 

    return
  end function dip_z


!!!!!!!!!!!!!!!!!!!!!!!!!!!!!!!!!!!!!!!!!!!!!!!!!!
!!!!!!!!!!  GET Z COMPONENT OF F5 DIPOLE MOMENT
!!!!!!!!!!!!!!!!!!!!!!!!!!!!!!!!!!!!!!!!!!!!!!!!!!
!!!!!!!!!!  INPUT: R1,R2,R3,R4 IN BOHR
!!!!!!!!!!  OUTPUT: d_z IN ATOMIC UNITS  
!!!!!!!!!!!!!!!!!!!!!!!!!!!!!!!!!!!!!!!!!!!!!!!!!!
!!!!!!!!!!!!!!!!!!!!!!!!!!!!!!!!!!!!!!!!!!!!!!!!!!
!!!!!!!!!!
!!!!!!!!!!    r1     r2   r3    r4
!!!!!!!!!!  F --- F --- F --- F --- F    
!!!!!!!!!!  3     2     1     4     5 
!!!!!!!!!!
!!!!!!!!!!!!!!!!!!!!!!!!!!!!!!!!!!!!!!!!!!!!

  subroutine get_f5_dmz(r1,r2,r3,r4,dm_z)
  implicit none 

  real(kind=8),intent(in) :: r1,r2,r3,r4
  real(kind=8),intent(out) :: dm_z
  real(kind=8),allocatable :: xyz(:,:) 

  call pes_init_dz() 

  allocate(xyz(3,5))

  xyz = 0.0d0 
  xyz(3,1) = 0.0d0 
  xyz(3,2) = r2
  xyz(3,3) = r2 + r1 
  xyz(3,4) = -r3 
  xyz(3,5) = -r3 - r4 

  dm_z = 0.d0 
  dm_z = dip_z(xyz(:,:))

  end subroutine get_f5_dmz

END MODULE DMSF5 
