# Supplementary material for: Experimental observation of quantum mechanical fluorine tunnelling
Source: Nat Commun. 2025 Apr 29;16:4027. doi: 10.1038/s41467-025-59008-6 (PMC12041236; doi:10.1038/s41467-025-59008-6)
Supplement: Supplementary file 4 — Source Data [file 41467_2025_59008_MOESM4_ESM.zip › Codes for vibrations/4D-linear/arxiv/pes_f5_new.f90]

MODULE PESF5 

IMPLICIT NONE 

real(kind=8)::coeff(1:289) ! change to number of coefficients
                     ! (size of c in bemsa.f90)
save coeff

contains

!!!!!!!!!!!!!!!!!!!!!!!!!!!!!!!!!!!!!!!!!!!!!!!!!!!!!!!!!!!!!!!!!!!!!!!!!!
!!!!!!!!!! BASIS.F90 
!!!!!!!!!!!!!!!!!!!!!!!!!!!!!!!!!!!!!!!!!!!!!!!!!!!!!!!!!!!!!!!!!!!!!!!!!!

  function emsav(x,c) result(v)
    implicit none
    real(kind=8),dimension(1:10)::x
    real(kind=8),dimension(0:288)::c
    real(kind=8)::v
    ! ::::::::::::::::::::
    real(kind=8),dimension(0:288)::p

    call bemsav(x,p)
    v = dot_product(p,c)

    return
  end function emsav

  subroutine bemsav(x,p)
    implicit none
    real(kind=8),dimension(1:10),intent(in)::x
    real(kind=8),dimension(0:288),intent(out)::p
    ! ::::::::::::::::::::
    real(kind=8),dimension(0:5307)::m

    call evmono(x,m)
    call evpoly(m,p)

    return
  end subroutine bemsav

  subroutine evmono(x,m)
    implicit none
    real(kind=8),dimension(1:10),intent(in)::x
    real(kind=8),dimension(0:5307),intent(out)::m
    !::::::::::::::::::::

    m(0) = 1.0D0
    m(1) = x(10)
    m(2) = x(9)
    m(3) = x(8)
    m(4) = x(7)
    m(5) = x(6)
    m(6) = x(5)
    m(7) = x(4)
    m(8) = x(3)
    m(9) = x(2)
    m(10) = x(1)
    m(11) = m(3)*m(4)
    m(12) = m(2)*m(5)
    m(13) = m(1)*m(6)
    m(14) = m(3)*m(7)
    m(15) = m(5)*m(7)
    m(16) = m(6)*m(7)
    m(17) = m(2)*m(8)
    m(18) = m(4)*m(8)
    m(19) = m(6)*m(8)
    m(20) = m(1)*m(9)
    m(21) = m(4)*m(9)
    m(22) = m(5)*m(9)
    m(23) = m(1)*m(10)
    m(24) = m(2)*m(10)
    m(25) = m(3)*m(10)
    m(26) = m(1)*m(2)
    m(27) = m(1)*m(3)
    m(28) = m(2)*m(3)
    m(29) = m(1)*m(4)
    m(30) = m(2)*m(4)
    m(31) = m(1)*m(5)
    m(32) = m(3)*m(5)
    m(33) = m(4)*m(5)
    m(34) = m(2)*m(6)
    m(35) = m(3)*m(6)
    m(36) = m(4)*m(6)
    m(37) = m(5)*m(6)
    m(38) = m(1)*m(7)
    m(39) = m(2)*m(7)
    m(40) = m(4)*m(7)
    m(41) = m(1)*m(8)
    m(42) = m(3)*m(8)
    m(43) = m(5)*m(8)
    m(44) = m(7)*m(8)
    m(45) = m(2)*m(9)
    m(46) = m(3)*m(9)
    m(47) = m(6)*m(9)
    m(48) = m(7)*m(9)
    m(49) = m(8)*m(9)
    m(50) = m(4)*m(10)
    m(51) = m(5)*m(10)
    m(52) = m(6)*m(10)
    m(53) = m(7)*m(10)
    m(54) = m(8)*m(10)
    m(55) = m(9)*m(10)
    m(56) = m(3)*m(40)
    m(57) = m(2)*m(15)
    m(58) = m(3)*m(15)
    m(59) = m(1)*m(16)
    m(60) = m(3)*m(16)
    m(61) = m(5)*m(16)
    m(62) = m(2)*m(18)
    m(63) = m(3)*m(18)
    m(64) = m(2)*m(43)
    m(65) = m(1)*m(19)
    m(66) = m(2)*m(19)
    m(67) = m(4)*m(19)
    m(68) = m(6)*m(44)
    m(69) = m(1)*m(21)
    m(70) = m(3)*m(21)
    m(71) = m(1)*m(22)
    m(72) = m(2)*m(22)
    m(73) = m(4)*m(22)
    m(74) = m(1)*m(47)
    m(75) = m(5)*m(48)
    m(76) = m(4)*m(49)
    m(77) = m(1)*m(24)
    m(78) = m(1)*m(25)
    m(79) = m(2)*m(25)
    m(80) = m(3)*m(50)
    m(81) = m(2)*m(51)
    m(82) = m(1)*m(52)
    m(83) = m(3)*m(53)
    m(84) = m(2)*m(54)
    m(85) = m(1)*m(55)
    m(86) = m(1)*m(11)
    m(87) = m(2)*m(11)
    m(88) = m(1)*m(12)
    m(89) = m(2)*m(32)
    m(90) = m(2)*m(33)
    m(91) = m(3)*m(33)
    m(92) = m(1)*m(34)
    m(93) = m(1)*m(35)
    m(94) = m(1)*m(36)
    m(95) = m(3)*m(36)
    m(96) = m(1)*m(37)
    m(97) = m(2)*m(37)
    m(98) = m(1)*m(14)
    m(99) = m(2)*m(14)
    m(100) = m(1)*m(15)
    m(101) = m(4)*m(15)
    m(102) = m(2)*m(16)
    m(103) = m(4)*m(16)
    m(104) = m(1)*m(17)
    m(105) = m(2)*m(42)
    m(106) = m(1)*m(18)
    m(107) = m(4)*m(43)
    m(108) = m(3)*m(19)
    m(109) = m(5)*m(19)
    m(110) = m(2)*m(44)
    m(111) = m(3)*m(44)
    m(112) = m(4)*m(44)
    m(113) = m(5)*m(44)
    m(114) = m(1)*m(45)
    m(115) = m(1)*m(46)
    m(116) = m(2)*m(21)
    m(117) = m(3)*m(22)
    m(118) = m(4)*m(47)
    m(119) = m(5)*m(47)
    m(120) = m(1)*m(48)
    m(121) = m(3)*m(48)
    m(122) = m(4)*m(48)
    m(123) = m(6)*m(48)
    m(124) = m(1)*m(49)
    m(125) = m(2)*m(49)
    m(126) = m(5)*m(49)
    m(127) = m(6)*m(49)
    m(128) = m(1)*m(50)
    m(129) = m(2)*m(50)
    m(130) = m(1)*m(51)
    m(131) = m(3)*m(51)
    m(132) = m(2)*m(52)
    m(133) = m(3)*m(52)
    m(134) = m(1)*m(53)
    m(135) = m(2)*m(53)
    m(136) = m(5)*m(53)
    m(137) = m(6)*m(53)
    m(138) = m(1)*m(54)
    m(139) = m(3)*m(54)
    m(140) = m(4)*m(54)
    m(141) = m(6)*m(54)
    m(142) = m(2)*m(55)
    m(143) = m(3)*m(55)
    m(144) = m(4)*m(55)
    m(145) = m(5)*m(55)
    m(146) = m(1)*m(28)
    m(147) = m(1)*m(33)
    m(148) = m(2)*m(36)
    m(149) = m(3)*m(37)
    m(150) = m(1)*m(44)
    m(151) = m(2)*m(48)
    m(152) = m(3)*m(49)
    m(153) = m(4)*m(53)
    m(154) = m(5)*m(54)
    m(155) = m(6)*m(55)
    m(156) = m(1)*m(30)
    m(157) = m(1)*m(32)
    m(158) = m(2)*m(35)
    m(159) = m(4)*m(37)
    m(160) = m(1)*m(39)
    m(161) = m(1)*m(40)
    m(162) = m(2)*m(40)
    m(163) = m(1)*m(42)
    m(164) = m(1)*m(43)
    m(165) = m(3)*m(43)
    m(166) = m(2)*m(46)
    m(167) = m(2)*m(47)
    m(168) = m(3)*m(47)
    m(169) = m(7)*m(49)
    m(170) = m(4)*m(51)
    m(171) = m(4)*m(52)
    m(172) = m(5)*m(52)
    m(173) = m(7)*m(54)
    m(174) = m(7)*m(55)
    m(175) = m(8)*m(55)
    m(176) = m(2)*m(58)
    m(177) = m(3)*m(101)
    m(178) = m(1)*m(60)
    m(179) = m(3)*m(103)
    m(180) = m(1)*m(61)
    m(181) = m(2)*m(61)
    m(182) = m(2)*m(63)
    m(183) = m(2)*m(107)
    m(184) = m(1)*m(66)
    m(185) = m(1)*m(67)
    m(186) = m(3)*m(67)
    m(187) = m(2)*m(109)
    m(188) = m(3)*m(112)
    m(189) = m(2)*m(113)
    m(190) = m(2)*m(68)
    m(191) = m(3)*m(68)
    m(192) = m(4)*m(68)
    m(193) = m(5)*m(68)
    m(194) = m(1)*m(70)
    m(195) = m(1)*m(72)
    m(196) = m(2)*m(73)
    m(197) = m(3)*m(73)
    m(198) = m(1)*m(118)
    m(199) = m(1)*m(119)
    m(200) = m(3)*m(122)
    m(201) = m(1)*m(75)
    m(202) = m(3)*m(75)
    m(203) = m(4)*m(75)
    m(204) = m(1)*m(123)
    m(205) = m(5)*m(123)
    m(206) = m(1)*m(76)
    m(207) = m(2)*m(76)
    m(208) = m(2)*m(126)
    m(209) = m(4)*m(126)
    m(210) = m(1)*m(127)
    m(211) = m(4)*m(127)
    m(212) = m(1)*m(80)
    m(213) = m(2)*m(80)
    m(214) = m(1)*m(81)
    m(215) = m(2)*m(131)
    m(216) = m(1)*m(132)
    m(217) = m(1)*m(133)
    m(218) = m(1)*m(83)
    m(219) = m(2)*m(83)
    m(220) = m(2)*m(136)
    m(221) = m(3)*m(136)
    m(222) = m(1)*m(137)
    m(223) = m(3)*m(137)
    m(224) = m(1)*m(84)
    m(225) = m(2)*m(139)
    m(226) = m(2)*m(140)
    m(227) = m(3)*m(140)
    m(228) = m(1)*m(141)
    m(229) = m(2)*m(141)
    m(230) = m(1)*m(142)
    m(231) = m(1)*m(143)
    m(232) = m(1)*m(144)
    m(233) = m(3)*m(144)
    m(234) = m(1)*m(145)
    m(235) = m(2)*m(145)
    m(236) = m(2)*m(91)
    m(237) = m(1)*m(95)
    m(238) = m(1)*m(97)
    m(239) = m(2)*m(111)
    m(240) = m(4)*m(113)
    m(241) = m(1)*m(121)
    m(242) = m(4)*m(123)
    m(243) = m(1)*m(125)
    m(244) = m(5)*m(127)
    m(245) = m(1)*m(136)
    m(246) = m(2)*m(137)
    m(247) = m(1)*m(140)
    m(248) = m(3)*m(141)
    m(249) = m(2)*m(144)
    m(250) = m(3)*m(145)
    m(251) = m(3)*m(61)
    m(252) = m(2)*m(67)
    m(253) = m(1)*m(68)
    m(254) = m(1)*m(73)
    m(255) = m(2)*m(75)
    m(256) = m(3)*m(76)
    m(257) = m(1)*m(79)
    m(258) = m(3)*m(153)
    m(259) = m(2)*m(154)
    m(260) = m(1)*m(155)
    m(261) = m(1)*m(56)
    m(262) = m(2)*m(56)
    m(263) = m(1)*m(57)
    m(264) = m(1)*m(58)
    m(265) = m(2)*m(101)
    m(266) = m(1)*m(102)
    m(267) = m(2)*m(60)
    m(268) = m(1)*m(103)
    m(269) = m(4)*m(61)
    m(270) = m(1)*m(62)
    m(271) = m(1)*m(63)
    m(272) = m(1)*m(64)
    m(273) = m(2)*m(165)
    m(274) = m(3)*m(107)
    m(275) = m(1)*m(108)
    m(276) = m(2)*m(108)
    m(277) = m(1)*m(109)
    m(278) = m(4)*m(109)
    m(279) = m(2)*m(112)
    m(280) = m(3)*m(113)
    m(281) = m(1)*m(116)
    m(282) = m(2)*m(70)
    m(283) = m(1)*m(117)
    m(284) = m(2)*m(117)
    m(285) = m(1)*m(167)
    m(286) = m(1)*m(168)
    m(287) = m(3)*m(118)
    m(288) = m(2)*m(119)
    m(289) = m(4)*m(119)
    m(290) = m(1)*m(122)
    m(291) = m(3)*m(123)
    m(292) = m(1)*m(126)
    m(293) = m(2)*m(127)
    m(294) = m(4)*m(169)
    m(295) = m(5)*m(169)
    m(296) = m(6)*m(169)
    m(297) = m(1)*m(129)
    m(298) = m(1)*m(131)
    m(299) = m(2)*m(170)
    m(300) = m(3)*m(170)
    m(301) = m(2)*m(133)
    m(302) = m(1)*m(171)
    m(303) = m(3)*m(171)
    m(304) = m(1)*m(172)
    m(305) = m(2)*m(172)
    m(306) = m(1)*m(135)
    m(307) = m(5)*m(137)
    m(308) = m(1)*m(139)
    m(309) = m(4)*m(141)
    m(310) = m(2)*m(173)
    m(311) = m(3)*m(173)
    m(312) = m(6)*m(173)
    m(313) = m(2)*m(143)
    m(314) = m(4)*m(145)
    m(315) = m(1)*m(174)
    m(316) = m(3)*m(174)
    m(317) = m(5)*m(174)
    m(318) = m(1)*m(175)
    m(319) = m(2)*m(175)
    m(320) = m(4)*m(175)
    m(321) = m(1)*m(87)
    m(322) = m(1)*m(89)
    m(323) = m(1)*m(90)
    m(324) = m(1)*m(91)
    m(325) = m(1)*m(158)
    m(326) = m(1)*m(148)
    m(327) = m(2)*m(95)
    m(328) = m(1)*m(149)
    m(329) = m(2)*m(149)
    m(330) = m(1)*m(159)
    m(331) = m(2)*m(159)
    m(332) = m(3)*m(159)
    m(333) = m(1)*m(99)
    m(334) = m(1)*m(101)
    m(335) = m(2)*m(103)
    m(336) = m(1)*m(105)
    m(337) = m(1)*m(107)
    m(338) = m(3)*m(109)
    m(339) = m(1)*m(110)
    m(340) = m(1)*m(111)
    m(341) = m(1)*m(112)
    m(342) = m(1)*m(113)
    m(343) = m(1)*m(166)
    m(344) = m(2)*m(118)
    m(345) = m(3)*m(119)
    m(346) = m(1)*m(151)
    m(347) = m(2)*m(121)
    m(348) = m(2)*m(122)
    m(349) = m(2)*m(123)
    m(350) = m(1)*m(152)
    m(351) = m(2)*m(152)
    m(352) = m(3)*m(126)
    m(353) = m(3)*m(127)
    m(354) = m(1)*m(169)
    m(355) = m(2)*m(169)
    m(356) = m(3)*m(169)
    m(357) = m(1)*m(170)
    m(358) = m(2)*m(171)
    m(359) = m(3)*m(172)
    m(360) = m(1)*m(153)
    m(361) = m(2)*m(153)
    m(362) = m(4)*m(136)
    m(363) = m(4)*m(137)
    m(364) = m(1)*m(154)
    m(365) = m(3)*m(154)
    m(366) = m(4)*m(154)
    m(367) = m(5)*m(141)
    m(368) = m(1)*m(173)
    m(369) = m(4)*m(173)
    m(370) = m(5)*m(173)
    m(371) = m(2)*m(155)
    m(372) = m(3)*m(155)
    m(373) = m(4)*m(155)
    m(374) = m(5)*m(155)
    m(375) = m(2)*m(174)
    m(376) = m(4)*m(174)
    m(377) = m(6)*m(174)
    m(378) = m(3)*m(175)
    m(379) = m(5)*m(175)
    m(380) = m(6)*m(175)
    m(381) = m(1)*m(162)
    m(382) = m(1)*m(165)
    m(383) = m(2)*m(168)
    m(384) = m(4)*m(172)
    m(385) = m(7)*m(175)
    m(386) = m(3)*m(56)
    m(387) = m(5)*m(57)
    m(388) = m(6)*m(59)
    m(389) = m(7)*m(58)
    m(390) = m(7)*m(60)
    m(391) = m(7)*m(61)
    m(392) = m(4)*m(63)
    m(393) = m(2)*m(64)
    m(394) = m(6)*m(65)
    m(395) = m(6)*m(68)
    m(396) = m(8)*m(62)
    m(397) = m(8)*m(66)
    m(398) = m(8)*m(67)
    m(399) = m(4)*m(70)
    m(400) = m(5)*m(72)
    m(401) = m(1)*m(74)
    m(402) = m(5)*m(75)
    m(403) = m(4)*m(76)
    m(404) = m(9)*m(69)
    m(405) = m(9)*m(71)
    m(406) = m(9)*m(73)
    m(407) = m(3)*m(80)
    m(408) = m(2)*m(81)
    m(409) = m(1)*m(82)
    m(410) = m(3)*m(83)
    m(411) = m(2)*m(84)
    m(412) = m(1)*m(85)
    m(413) = m(10)*m(77)
    m(414) = m(10)*m(78)
    m(415) = m(10)*m(79)
    m(416) = m(3)*m(192)
    m(417) = m(2)*m(193)
    m(418) = m(3)*m(203)
    m(419) = m(1)*m(205)
    m(420) = m(2)*m(209)
    m(421) = m(1)*m(211)
    m(422) = m(2)*m(221)
    m(423) = m(1)*m(223)
    m(424) = m(2)*m(227)
    m(425) = m(1)*m(229)
    m(426) = m(1)*m(233)
    m(427) = m(1)*m(235)
    m(428) = m(2)*m(177)
    m(429) = m(1)*m(179)
    m(430) = m(1)*m(181)
    m(431) = m(2)*m(274)
    m(432) = m(1)*m(186)
    m(433) = m(1)*m(187)
    m(434) = m(2)*m(188)
    m(435) = m(2)*m(280)
    m(436) = m(2)*m(240)
    m(437) = m(3)*m(240)
    m(438) = m(2)*m(191)
    m(439) = m(4)*m(193)
    m(440) = m(2)*m(197)
    m(441) = m(1)*m(287)
    m(442) = m(1)*m(288)
    m(443) = m(1)*m(200)
    m(444) = m(1)*m(202)
    m(445) = m(1)*m(291)
    m(446) = m(1)*m(242)
    m(447) = m(3)*m(242)
    m(448) = m(4)*m(205)
    m(449) = m(1)*m(207)
    m(450) = m(1)*m(208)
    m(451) = m(1)*m(293)
    m(452) = m(1)*m(244)
    m(453) = m(2)*m(244)
    m(454) = m(4)*m(244)
    m(455) = m(4)*m(295)
    m(456) = m(4)*m(296)
    m(457) = m(5)*m(296)
    m(458) = m(2)*m(300)
    m(459) = m(1)*m(303)
    m(460) = m(1)*m(305)
    m(461) = m(1)*m(220)
    m(462) = m(1)*m(221)
    m(463) = m(1)*m(246)
    m(464) = m(2)*m(223)
    m(465) = m(1)*m(307)
    m(466) = m(2)*m(307)
    m(467) = m(1)*m(226)
    m(468) = m(1)*m(227)
    m(469) = m(1)*m(248)
    m(470) = m(2)*m(248)
    m(471) = m(1)*m(309)
    m(472) = m(3)*m(309)
    m(473) = m(2)*m(311)
    m(474) = m(2)*m(312)
    m(475) = m(3)*m(312)
    m(476) = m(1)*m(249)
    m(477) = m(2)*m(233)
    m(478) = m(1)*m(250)
    m(479) = m(2)*m(250)
    m(480) = m(2)*m(314)
    m(481) = m(3)*m(314)
    m(482) = m(1)*m(316)
    m(483) = m(1)*m(317)
    m(484) = m(3)*m(317)
    m(485) = m(1)*m(319)
    m(486) = m(1)*m(320)
    m(487) = m(2)*m(320)
    m(488) = m(1)*m(251)
    m(489) = m(2)*m(251)
    m(490) = m(3)*m(269)
    m(491) = m(1)*m(252)
    m(492) = m(2)*m(186)
    m(493) = m(2)*m(278)
    m(494) = m(1)*m(190)
    m(495) = m(1)*m(191)
    m(496) = m(1)*m(192)
    m(497) = m(2)*m(192)
    m(498) = m(1)*m(193)
    m(499) = m(3)*m(193)
    m(500) = m(1)*m(196)
    m(501) = m(1)*m(197)
    m(502) = m(1)*m(289)
    m(503) = m(1)*m(255)
    m(504) = m(2)*m(202)
    m(505) = m(1)*m(203)
    m(506) = m(2)*m(203)
    m(507) = m(2)*m(205)
    m(508) = m(3)*m(205)
    m(509) = m(1)*m(256)
    m(510) = m(2)*m(256)
    m(511) = m(1)*m(209)
    m(512) = m(3)*m(209)
    m(513) = m(2)*m(211)
    m(514) = m(3)*m(211)
    m(515) = m(3)*m(294)
    m(516) = m(2)*m(295)
    m(517) = m(1)*m(296)
    m(518) = m(1)*m(213)
    m(519) = m(1)*m(215)
    m(520) = m(1)*m(301)
    m(521) = m(1)*m(219)
    m(522) = m(1)*m(258)
    m(523) = m(2)*m(258)
    m(524) = m(3)*m(362)
    m(525) = m(3)*m(363)
    m(526) = m(3)*m(307)
    m(527) = m(1)*m(225)
    m(528) = m(1)*m(259)
    m(529) = m(2)*m(365)
    m(530) = m(2)*m(366)
    m(531) = m(2)*m(309)
    m(532) = m(2)*m(367)
    m(533) = m(3)*m(369)
    m(534) = m(2)*m(370)
    m(535) = m(1)*m(312)
    m(536) = m(1)*m(313)
    m(537) = m(1)*m(314)
    m(538) = m(1)*m(371)
    m(539) = m(1)*m(372)
    m(540) = m(1)*m(373)
    m(541) = m(1)*m(374)
    m(542) = m(3)*m(376)
    m(543) = m(2)*m(317)
    m(544) = m(1)*m(377)
    m(545) = m(3)*m(320)
    m(546) = m(2)*m(379)
    m(547) = m(1)*m(380)
    m(548) = m(1)*m(176)
    m(549) = m(1)*m(177)
    m(550) = m(1)*m(267)
    m(551) = m(2)*m(179)
    m(552) = m(1)*m(269)
    m(553) = m(2)*m(269)
    m(554) = m(1)*m(182)
    m(555) = m(1)*m(183)
    m(556) = m(1)*m(276)
    m(557) = m(2)*m(338)
    m(558) = m(1)*m(278)
    m(559) = m(3)*m(278)
    m(560) = m(1)*m(188)
    m(561) = m(1)*m(189)
    m(562) = m(1)*m(282)
    m(563) = m(1)*m(284)
    m(564) = m(1)*m(344)
    m(565) = m(1)*m(345)
    m(566) = m(2)*m(289)
    m(567) = m(3)*m(289)
    m(568) = m(2)*m(200)
    m(569) = m(1)*m(349)
    m(570) = m(2)*m(352)
    m(571) = m(1)*m(353)
    m(572) = m(1)*m(294)
    m(573) = m(2)*m(294)
    m(574) = m(1)*m(295)
    m(575) = m(3)*m(295)
    m(576) = m(2)*m(296)
    m(577) = m(3)*m(296)
    m(578) = m(1)*m(299)
    m(579) = m(1)*m(300)
    m(580) = m(1)*m(358)
    m(581) = m(2)*m(303)
    m(582) = m(1)*m(359)
    m(583) = m(2)*m(359)
    m(584) = m(2)*m(362)
    m(585) = m(1)*m(363)
    m(586) = m(3)*m(366)
    m(587) = m(1)*m(367)
    m(588) = m(1)*m(310)
    m(589) = m(1)*m(311)
    m(590) = m(2)*m(369)
    m(591) = m(3)*m(370)
    m(592) = m(4)*m(312)
    m(593) = m(5)*m(312)
    m(594) = m(3)*m(373)
    m(595) = m(2)*m(374)
    m(596) = m(1)*m(375)
    m(597) = m(2)*m(316)
    m(598) = m(1)*m(376)
    m(599) = m(4)*m(317)
    m(600) = m(3)*m(377)
    m(601) = m(5)*m(377)
    m(602) = m(1)*m(378)
    m(603) = m(2)*m(378)
    m(604) = m(1)*m(379)
    m(605) = m(4)*m(379)
    m(606) = m(2)*m(380)
    m(607) = m(4)*m(380)
    m(608) = m(1)*m(236)
    m(609) = m(1)*m(327)
    m(610) = m(1)*m(329)
    m(611) = m(1)*m(331)
    m(612) = m(1)*m(332)
    m(613) = m(2)*m(332)
    m(614) = m(1)*m(239)
    m(615) = m(1)*m(240)
    m(616) = m(1)*m(347)
    m(617) = m(2)*m(242)
    m(618) = m(1)*m(351)
    m(619) = m(3)*m(244)
    m(620) = m(1)*m(355)
    m(621) = m(1)*m(356)
    m(622) = m(2)*m(356)
    m(623) = m(1)*m(362)
    m(624) = m(2)*m(363)
    m(625) = m(1)*m(366)
    m(626) = m(3)*m(367)
    m(627) = m(1)*m(369)
    m(628) = m(1)*m(370)
    m(629) = m(4)*m(370)
    m(630) = m(2)*m(373)
    m(631) = m(3)*m(374)
    m(632) = m(2)*m(376)
    m(633) = m(2)*m(377)
    m(634) = m(4)*m(377)
    m(635) = m(3)*m(379)
    m(636) = m(3)*m(380)
    m(637) = m(5)*m(380)
    m(638) = m(1)*m(262)
    m(639) = m(1)*m(265)
    m(640) = m(1)*m(335)
    m(641) = m(1)*m(273)
    m(642) = m(1)*m(274)
    m(643) = m(1)*m(338)
    m(644) = m(1)*m(279)
    m(645) = m(1)*m(280)
    m(646) = m(1)*m(383)
    m(647) = m(2)*m(287)
    m(648) = m(2)*m(345)
    m(649) = m(1)*m(348)
    m(650) = m(2)*m(291)
    m(651) = m(1)*m(352)
    m(652) = m(2)*m(353)
    m(653) = m(1)*m(384)
    m(654) = m(2)*m(384)
    m(655) = m(3)*m(384)
    m(656) = m(1)*m(361)
    m(657) = m(4)*m(307)
    m(658) = m(1)*m(365)
    m(659) = m(4)*m(367)
    m(660) = m(2)*m(372)
    m(661) = m(4)*m(374)
    m(662) = m(1)*m(385)
    m(663) = m(2)*m(385)
    m(664) = m(3)*m(385)
    m(665) = m(4)*m(385)
    m(666) = m(5)*m(385)
    m(667) = m(6)*m(385)
    m(668) = m(3)*m(391)
    m(669) = m(1)*m(395)
    m(670) = m(2)*m(398)
    m(671) = m(2)*m(402)
    m(672) = m(3)*m(403)
    m(673) = m(1)*m(406)
    m(674) = m(3)*m(258)
    m(675) = m(2)*m(259)
    m(676) = m(1)*m(260)
    m(677) = m(1)*m(415)
    m(678) = m(3)*m(177)
    m(679) = m(3)*m(387)
    m(680) = m(3)*m(179)
    m(681) = m(5)*m(181)
    m(682) = m(3)*m(388)
    m(683) = m(5)*m(388)
    m(684) = m(2)*m(389)
    m(685) = m(4)*m(389)
    m(686) = m(1)*m(390)
    m(687) = m(4)*m(390)
    m(688) = m(1)*m(391)
    m(689) = m(2)*m(391)
    m(690) = m(2)*m(392)
    m(691) = m(2)*m(183)
    m(692) = m(4)*m(186)
    m(693) = m(2)*m(187)
    m(694) = m(2)*m(394)
    m(695) = m(4)*m(394)
    m(696) = m(3)*m(188)
    m(697) = m(4)*m(188)
    m(698) = m(2)*m(189)
    m(699) = m(5)*m(189)
    m(700) = m(2)*m(395)
    m(701) = m(3)*m(395)
    m(702) = m(4)*m(395)
    m(703) = m(5)*m(395)
    m(704) = m(7)*m(191)
    m(705) = m(7)*m(193)
    m(706) = m(3)*m(396)
    m(707) = m(5)*m(396)
    m(708) = m(1)*m(397)
    m(709) = m(1)*m(398)
    m(710) = m(3)*m(398)
    m(711) = m(5)*m(397)
    m(712) = m(7)*m(397)
    m(713) = m(7)*m(398)
    m(714) = m(1)*m(399)
    m(715) = m(4)*m(197)
    m(716) = m(1)*m(400)
    m(717) = m(4)*m(400)
    m(718) = m(1)*m(198)
    m(719) = m(1)*m(199)
    m(720) = m(3)*m(200)
    m(721) = m(4)*m(200)
    m(722) = m(1)*m(402)
    m(723) = m(3)*m(402)
    m(724) = m(4)*m(402)
    m(725) = m(1)*m(204)
    m(726) = m(5)*m(205)
    m(727) = m(6)*m(204)
    m(728) = m(7)*m(202)
    m(729) = m(7)*m(205)
    m(730) = m(1)*m(403)
    m(731) = m(2)*m(403)
    m(732) = m(2)*m(208)
    m(733) = m(4)*m(209)
    m(734) = m(5)*m(208)
    m(735) = m(1)*m(210)
    m(736) = m(4)*m(211)
    m(737) = m(6)*m(210)
    m(738) = m(8)*m(207)
    m(739) = m(8)*m(211)
    m(740) = m(3)*m(404)
    m(741) = m(2)*m(405)
    m(742) = m(2)*m(406)
    m(743) = m(3)*m(406)
    m(744) = m(6)*m(404)
    m(745) = m(6)*m(405)
    m(746) = m(7)*m(405)
    m(747) = m(7)*m(406)
    m(748) = m(8)*m(404)
    m(749) = m(8)*m(406)
    m(750) = m(1)*m(407)
    m(751) = m(2)*m(407)
    m(752) = m(1)*m(408)
    m(753) = m(2)*m(215)
    m(754) = m(1)*m(216)
    m(755) = m(1)*m(217)
    m(756) = m(1)*m(410)
    m(757) = m(2)*m(410)
    m(758) = m(2)*m(220)
    m(759) = m(3)*m(221)
    m(760) = m(5)*m(220)
    m(761) = m(1)*m(222)
    m(762) = m(3)*m(223)
    m(763) = m(6)*m(222)
    m(764) = m(7)*m(221)
    m(765) = m(7)*m(223)
    m(766) = m(1)*m(411)
    m(767) = m(2)*m(225)
    m(768) = m(2)*m(226)
    m(769) = m(3)*m(227)
    m(770) = m(4)*m(227)
    m(771) = m(1)*m(228)
    m(772) = m(2)*m(229)
    m(773) = m(6)*m(228)
    m(774) = m(8)*m(226)
    m(775) = m(8)*m(229)
    m(776) = m(1)*m(230)
    m(777) = m(1)*m(231)
    m(778) = m(1)*m(232)
    m(779) = m(3)*m(233)
    m(780) = m(4)*m(233)
    m(781) = m(1)*m(234)
    m(782) = m(2)*m(235)
    m(783) = m(5)*m(235)
    m(784) = m(9)*m(232)
    m(785) = m(9)*m(234)
    m(786) = m(4)*m(414)
    m(787) = m(4)*m(415)
    m(788) = m(5)*m(413)
    m(789) = m(5)*m(415)
    m(790) = m(6)*m(413)
    m(791) = m(6)*m(414)
    m(792) = m(7)*m(414)
    m(793) = m(7)*m(415)
    m(794) = m(8)*m(413)
    m(795) = m(8)*m(415)
    m(796) = m(9)*m(413)
    m(797) = m(9)*m(414)
    m(798) = m(1)*m(386)
    m(799) = m(2)*m(386)
    m(800) = m(1)*m(387)
    m(801) = m(4)*m(387)
    m(802) = m(2)*m(388)
    m(803) = m(4)*m(388)
    m(804) = m(1)*m(389)
    m(805) = m(2)*m(390)
    m(806) = m(4)*m(391)
    m(807) = m(1)*m(392)
    m(808) = m(1)*m(393)
    m(809) = m(2)*m(273)
    m(810) = m(4)*m(274)
    m(811) = m(3)*m(394)
    m(812) = m(5)*m(394)
    m(813) = m(7)*m(280)
    m(814) = m(1)*m(396)
    m(815) = m(3)*m(397)
    m(816) = m(5)*m(398)
    m(817) = m(7)*m(396)
    m(818) = m(2)*m(399)
    m(819) = m(3)*m(400)
    m(820) = m(1)*m(285)
    m(821) = m(1)*m(286)
    m(822) = m(4)*m(287)
    m(823) = m(5)*m(288)
    m(824) = m(7)*m(291)
    m(825) = m(4)*m(294)
    m(826) = m(5)*m(295)
    m(827) = m(6)*m(296)
    m(828) = m(8)*m(293)
    m(829) = m(2)*m(404)
    m(830) = m(3)*m(405)
    m(831) = m(6)*m(406)
    m(832) = m(7)*m(404)
    m(833) = m(8)*m(405)
    m(834) = m(2)*m(299)
    m(835) = m(3)*m(300)
    m(836) = m(1)*m(302)
    m(837) = m(3)*m(303)
    m(838) = m(1)*m(304)
    m(839) = m(2)*m(305)
    m(840) = m(7)*m(307)
    m(841) = m(2)*m(310)
    m(842) = m(3)*m(311)
    m(843) = m(6)*m(312)
    m(844) = m(8)*m(309)
    m(845) = m(1)*m(315)
    m(846) = m(3)*m(316)
    m(847) = m(5)*m(317)
    m(848) = m(1)*m(318)
    m(849) = m(2)*m(319)
    m(850) = m(4)*m(320)
    m(851) = m(9)*m(314)
    m(852) = m(4)*m(413)
    m(853) = m(5)*m(414)
    m(854) = m(6)*m(415)
    m(855) = m(7)*m(413)
    m(856) = m(8)*m(414)
    m(857) = m(9)*m(415)
    m(858) = m(4)*m(261)
    m(859) = m(4)*m(262)
    m(860) = m(2)*m(263)
    m(861) = m(3)*m(264)
    m(862) = m(2)*m(265)
    m(863) = m(5)*m(264)
    m(864) = m(1)*m(266)
    m(865) = m(3)*m(267)
    m(866) = m(1)*m(268)
    m(867) = m(5)*m(269)
    m(868) = m(6)*m(267)
    m(869) = m(6)*m(269)
    m(870) = m(7)*m(261)
    m(871) = m(7)*m(262)
    m(872) = m(7)*m(263)
    m(873) = m(7)*m(265)
    m(874) = m(7)*m(266)
    m(875) = m(7)*m(268)
    m(876) = m(2)*m(270)
    m(877) = m(3)*m(271)
    m(878) = m(4)*m(270)
    m(879) = m(3)*m(274)
    m(880) = m(5)*m(272)
    m(881) = m(5)*m(273)
    m(882) = m(1)*m(275)
    m(883) = m(2)*m(276)
    m(884) = m(1)*m(277)
    m(885) = m(4)*m(278)
    m(886) = m(6)*m(276)
    m(887) = m(6)*m(278)
    m(888) = m(2)*m(279)
    m(889) = m(4)*m(279)
    m(890) = m(3)*m(280)
    m(891) = m(5)*m(280)
    m(892) = m(8)*m(271)
    m(893) = m(8)*m(272)
    m(894) = m(8)*m(273)
    m(895) = m(8)*m(274)
    m(896) = m(8)*m(275)
    m(897) = m(8)*m(277)
    m(898) = m(1)*m(281)
    m(899) = m(3)*m(282)
    m(900) = m(4)*m(281)
    m(901) = m(1)*m(283)
    m(902) = m(2)*m(284)
    m(903) = m(5)*m(283)
    m(904) = m(3)*m(287)
    m(905) = m(2)*m(288)
    m(906) = m(4)*m(289)
    m(907) = m(5)*m(289)
    m(908) = m(6)*m(285)
    m(909) = m(6)*m(286)
    m(910) = m(1)*m(290)
    m(911) = m(4)*m(290)
    m(912) = m(3)*m(291)
    m(913) = m(6)*m(291)
    m(914) = m(1)*m(292)
    m(915) = m(5)*m(292)
    m(916) = m(2)*m(293)
    m(917) = m(6)*m(293)
    m(918) = m(7)*m(295)
    m(919) = m(7)*m(296)
    m(920) = m(8)*m(294)
    m(921) = m(8)*m(296)
    m(922) = m(9)*m(282)
    m(923) = m(9)*m(284)
    m(924) = m(9)*m(285)
    m(925) = m(9)*m(286)
    m(926) = m(9)*m(287)
    m(927) = m(9)*m(288)
    m(928) = m(9)*m(294)
    m(929) = m(9)*m(295)
    m(930) = m(1)*m(297)
    m(931) = m(2)*m(297)
    m(932) = m(1)*m(298)
    m(933) = m(3)*m(298)
    m(934) = m(4)*m(300)
    m(935) = m(5)*m(299)
    m(936) = m(2)*m(301)
    m(937) = m(3)*m(301)
    m(938) = m(4)*m(303)
    m(939) = m(5)*m(305)
    m(940) = m(6)*m(302)
    m(941) = m(6)*m(304)
    m(942) = m(1)*m(306)
    m(943) = m(2)*m(306)
    m(944) = m(5)*m(307)
    m(945) = m(6)*m(307)
    m(946) = m(1)*m(308)
    m(947) = m(3)*m(308)
    m(948) = m(4)*m(309)
    m(949) = m(6)*m(309)
    m(950) = m(7)*m(311)
    m(951) = m(7)*m(312)
    m(952) = m(8)*m(310)
    m(953) = m(8)*m(312)
    m(954) = m(2)*m(313)
    m(955) = m(3)*m(313)
    m(956) = m(4)*m(314)
    m(957) = m(5)*m(314)
    m(958) = m(7)*m(316)
    m(959) = m(7)*m(317)
    m(960) = m(8)*m(319)
    m(961) = m(8)*m(320)
    m(962) = m(9)*m(315)
    m(963) = m(9)*m(317)
    m(964) = m(9)*m(318)
    m(965) = m(9)*m(320)
    m(966) = m(10)*m(299)
    m(967) = m(10)*m(300)
    m(968) = m(10)*m(302)
    m(969) = m(10)*m(303)
    m(970) = m(10)*m(304)
    m(971) = m(10)*m(305)
    m(972) = m(10)*m(310)
    m(973) = m(10)*m(311)
    m(974) = m(10)*m(315)
    m(975) = m(10)*m(316)
    m(976) = m(10)*m(318)
    m(977) = m(10)*m(319)
    m(978) = m(2)*m(437)
    m(979) = m(1)*m(447)
    m(980) = m(1)*m(453)
    m(981) = m(4)*m(457)
    m(982) = m(1)*m(466)
    m(983) = m(1)*m(472)
    m(984) = m(2)*m(475)
    m(985) = m(2)*m(481)
    m(986) = m(1)*m(484)
    m(987) = m(1)*m(487)
    m(988) = m(1)*m(416)
    m(989) = m(2)*m(416)
    m(990) = m(1)*m(417)
    m(991) = m(2)*m(499)
    m(992) = m(2)*m(439)
    m(993) = m(3)*m(439)
    m(994) = m(1)*m(418)
    m(995) = m(2)*m(418)
    m(996) = m(1)*m(507)
    m(997) = m(1)*m(508)
    m(998) = m(1)*m(448)
    m(999) = m(3)*m(448)
    m(1000) = m(1)*m(420)
    m(1001) = m(2)*m(512)
    m(1002) = m(1)*m(513)
    m(1003) = m(1)*m(514)
    m(1004) = m(1)*m(454)
    m(1005) = m(2)*m(454)
    m(1006) = m(2)*m(455)
    m(1007) = m(3)*m(455)
    m(1008) = m(1)*m(456)
    m(1009) = m(3)*m(456)
    m(1010) = m(1)*m(457)
    m(1011) = m(2)*m(457)
    m(1012) = m(1)*m(422)
    m(1013) = m(2)*m(524)
    m(1014) = m(1)*m(464)
    m(1015) = m(1)*m(525)
    m(1016) = m(1)*m(526)
    m(1017) = m(2)*m(526)
    m(1018) = m(1)*m(424)
    m(1019) = m(2)*m(586)
    m(1020) = m(1)*m(470)
    m(1021) = m(1)*m(531)
    m(1022) = m(2)*m(472)
    m(1023) = m(1)*m(532)
    m(1024) = m(2)*m(533)
    m(1025) = m(2)*m(591)
    m(1026) = m(1)*m(474)
    m(1027) = m(1)*m(475)
    m(1028) = m(3)*m(592)
    m(1029) = m(2)*m(593)
    m(1030) = m(1)*m(477)
    m(1031) = m(1)*m(479)
    m(1032) = m(1)*m(480)
    m(1033) = m(1)*m(481)
    m(1034) = m(1)*m(594)
    m(1035) = m(1)*m(595)
    m(1036) = m(1)*m(542)
    m(1037) = m(1)*m(543)
    m(1038) = m(2)*m(484)
    m(1039) = m(3)*m(599)
    m(1040) = m(1)*m(600)
    m(1041) = m(1)*m(601)
    m(1042) = m(1)*m(545)
    m(1043) = m(2)*m(545)
    m(1044) = m(1)*m(546)
    m(1045) = m(2)*m(605)
    m(1046) = m(1)*m(606)
    m(1047) = m(1)*m(607)
    m(1048) = m(1)*m(489)
    m(1049) = m(1)*m(490)
    m(1050) = m(2)*m(490)
    m(1051) = m(1)*m(492)
    m(1052) = m(1)*m(493)
    m(1053) = m(2)*m(559)
    m(1054) = m(1)*m(438)
    m(1055) = m(1)*m(439)
    m(1056) = m(1)*m(440)
    m(1057) = m(1)*m(566)
    m(1058) = m(1)*m(567)
    m(1059) = m(1)*m(504)
    m(1060) = m(2)*m(448)
    m(1061) = m(1)*m(510)
    m(1062) = m(3)*m(454)
    m(1063) = m(1)*m(515)
    m(1064) = m(2)*m(515)
    m(1065) = m(1)*m(516)
    m(1066) = m(2)*m(575)
    m(1067) = m(1)*m(455)
    m(1068) = m(1)*m(576)
    m(1069) = m(1)*m(577)
    m(1070) = m(2)*m(456)
    m(1071) = m(3)*m(457)
    m(1072) = m(1)*m(458)
    m(1073) = m(1)*m(581)
    m(1074) = m(1)*m(583)
    m(1075) = m(1)*m(524)
    m(1076) = m(2)*m(525)
    m(1077) = m(1)*m(530)
    m(1078) = m(2)*m(626)
    m(1079) = m(1)*m(473)
    m(1080) = m(1)*m(533)
    m(1081) = m(1)*m(534)
    m(1082) = m(2)*m(629)
    m(1083) = m(3)*m(629)
    m(1084) = m(1)*m(592)
    m(1085) = m(2)*m(592)
    m(1086) = m(1)*m(593)
    m(1087) = m(3)*m(593)
    m(1088) = m(1)*m(630)
    m(1089) = m(1)*m(631)
    m(1090) = m(1)*m(597)
    m(1091) = m(2)*m(542)
    m(1092) = m(1)*m(599)
    m(1093) = m(2)*m(599)
    m(1094) = m(1)*m(633)
    m(1095) = m(1)*m(634)
    m(1096) = m(3)*m(634)
    m(1097) = m(2)*m(601)
    m(1098) = m(3)*m(601)
    m(1099) = m(1)*m(603)
    m(1100) = m(2)*m(635)
    m(1101) = m(1)*m(605)
    m(1102) = m(3)*m(605)
    m(1103) = m(1)*m(636)
    m(1104) = m(2)*m(607)
    m(1105) = m(3)*m(607)
    m(1106) = m(1)*m(637)
    m(1107) = m(2)*m(637)
    m(1108) = m(1)*m(613)
    m(1109) = m(1)*m(622)
    m(1110) = m(1)*m(629)
    m(1111) = m(2)*m(634)
    m(1112) = m(3)*m(637)
    m(1113) = m(1)*m(497)
    m(1114) = m(1)*m(499)
    m(1115) = m(1)*m(506)
    m(1116) = m(2)*m(508)
    m(1117) = m(1)*m(512)
    m(1118) = m(2)*m(514)
    m(1119) = m(1)*m(523)
    m(1120) = m(3)*m(657)
    m(1121) = m(1)*m(529)
    m(1122) = m(2)*m(659)
    m(1123) = m(1)*m(660)
    m(1124) = m(1)*m(661)
    m(1125) = m(3)*m(665)
    m(1126) = m(2)*m(666)
    m(1127) = m(1)*m(667)
    m(1128) = m(1)*m(428)
    m(1129) = m(1)*m(551)
    m(1130) = m(1)*m(553)
    m(1131) = m(1)*m(431)
    m(1132) = m(1)*m(557)
    m(1133) = m(1)*m(559)
    m(1134) = m(1)*m(434)
    m(1135) = m(1)*m(435)
    m(1136) = m(1)*m(436)
    m(1137) = m(1)*m(437)
    m(1138) = m(1)*m(647)
    m(1139) = m(1)*m(648)
    m(1140) = m(2)*m(567)
    m(1141) = m(1)*m(568)
    m(1142) = m(1)*m(650)
    m(1143) = m(1)*m(617)
    m(1144) = m(2)*m(447)
    m(1145) = m(1)*m(570)
    m(1146) = m(1)*m(652)
    m(1147) = m(1)*m(619)
    m(1148) = m(2)*m(619)
    m(1149) = m(1)*m(573)
    m(1150) = m(1)*m(575)
    m(1151) = m(2)*m(577)
    m(1152) = m(1)*m(654)
    m(1153) = m(1)*m(655)
    m(1154) = m(2)*m(655)
    m(1155) = m(1)*m(584)
    m(1156) = m(1)*m(624)
    m(1157) = m(1)*m(657)
    m(1158) = m(2)*m(657)
    m(1159) = m(1)*m(586)
    m(1160) = m(1)*m(626)
    m(1161) = m(1)*m(659)
    m(1162) = m(3)*m(659)
    m(1163) = m(1)*m(590)
    m(1164) = m(1)*m(591)
    m(1165) = m(4)*m(593)
    m(1166) = m(2)*m(594)
    m(1167) = m(2)*m(631)
    m(1168) = m(2)*m(661)
    m(1169) = m(3)*m(661)
    m(1170) = m(1)*m(632)
    m(1171) = m(2)*m(600)
    m(1172) = m(4)*m(601)
    m(1173) = m(1)*m(635)
    m(1174) = m(2)*m(636)
    m(1175) = m(4)*m(637)
    m(1176) = m(1)*m(663)
    m(1177) = m(1)*m(664)
    m(1178) = m(2)*m(664)
    m(1179) = m(1)*m(665)
    m(1180) = m(2)*m(665)
    m(1181) = m(1)*m(666)
    m(1182) = m(3)*m(666)
    m(1183) = m(4)*m(666)
    m(1184) = m(2)*m(667)
    m(1185) = m(3)*m(667)
    m(1186) = m(4)*m(667)
    m(1187) = m(5)*m(667)
    m(1188) = m(1)*m(668)
    m(1189) = m(2)*m(668)
    m(1190) = m(3)*m(806)
    m(1191) = m(1)*m(700)
    m(1192) = m(1)*m(701)
    m(1193) = m(1)*m(702)
    m(1194) = m(1)*m(703)
    m(1195) = m(3)*m(705)
    m(1196) = m(1)*m(670)
    m(1197) = m(2)*m(710)
    m(1198) = m(2)*m(816)
    m(1199) = m(2)*m(713)
    m(1200) = m(1)*m(671)
    m(1201) = m(2)*m(723)
    m(1202) = m(2)*m(724)
    m(1203) = m(2)*m(726)
    m(1204) = m(3)*m(729)
    m(1205) = m(1)*m(672)
    m(1206) = m(2)*m(672)
    m(1207) = m(3)*m(733)
    m(1208) = m(3)*m(736)
    m(1209) = m(3)*m(825)
    m(1210) = m(2)*m(826)
    m(1211) = m(1)*m(827)
    m(1212) = m(2)*m(739)
    m(1213) = m(1)*m(742)
    m(1214) = m(1)*m(743)
    m(1215) = m(1)*m(831)
    m(1216) = m(1)*m(747)
    m(1217) = m(1)*m(749)
    m(1218) = m(1)*m(674)
    m(1219) = m(2)*m(674)
    m(1220) = m(3)*m(524)
    m(1221) = m(3)*m(525)
    m(1222) = m(3)*m(840)
    m(1223) = m(1)*m(675)
    m(1224) = m(2)*m(529)
    m(1225) = m(2)*m(530)
    m(1226) = m(2)*m(532)
    m(1227) = m(3)*m(533)
    m(1228) = m(2)*m(534)
    m(1229) = m(1)*m(843)
    m(1230) = m(2)*m(844)
    m(1231) = m(1)*m(538)
    m(1232) = m(1)*m(539)
    m(1233) = m(1)*m(540)
    m(1234) = m(1)*m(541)
    m(1235) = m(3)*m(542)
    m(1236) = m(2)*m(847)
    m(1237) = m(1)*m(544)
    m(1238) = m(3)*m(850)
    m(1239) = m(2)*m(546)
    m(1240) = m(1)*m(547)
    m(1241) = m(1)*m(851)
    m(1242) = m(1)*m(787)
    m(1243) = m(1)*m(789)
    m(1244) = m(1)*m(854)
    m(1245) = m(1)*m(793)
    m(1246) = m(1)*m(795)
    m(1247) = m(1)*m(857)
    m(1248) = m(2)*m(678)
    m(1249) = m(3)*m(801)
    m(1250) = m(1)*m(680)
    m(1251) = m(1)*m(681)
    m(1252) = m(3)*m(803)
    m(1253) = m(2)*m(683)
    m(1254) = m(2)*m(431)
    m(1255) = m(2)*m(810)
    m(1256) = m(1)*m(692)
    m(1257) = m(1)*m(693)
    m(1258) = m(3)*m(695)
    m(1259) = m(2)*m(812)
    m(1260) = m(2)*m(696)
    m(1261) = m(2)*m(435)
    m(1262) = m(4)*m(437)
    m(1263) = m(4)*m(699)
    m(1264) = m(2)*m(813)
    m(1265) = m(4)*m(813)
    m(1266) = m(2)*m(704)
    m(1267) = m(4)*m(705)
    m(1268) = m(3)*m(817)
    m(1269) = m(5)*m(817)
    m(1270) = m(3)*m(712)
    m(1271) = m(5)*m(713)
    m(1272) = m(2)*m(715)
    m(1273) = m(3)*m(717)
    m(1274) = m(1)*m(441)
    m(1275) = m(1)*m(822)
    m(1276) = m(1)*m(442)
    m(1277) = m(1)*m(823)
    m(1278) = m(1)*m(720)
    m(1279) = m(1)*m(445)
    m(1280) = m(4)*m(447)
    m(1281) = m(4)*m(727)
    m(1282) = m(1)*m(728)
    m(1283) = m(1)*m(824)
    m(1284) = m(4)*m(824)
    m(1285) = m(4)*m(729)
    m(1286) = m(1)*m(732)
    m(1287) = m(1)*m(451)
    m(1288) = m(5)*m(453)
    m(1289) = m(5)*m(737)
    m(1290) = m(4)*m(455)
    m(1291) = m(4)*m(826)
    m(1292) = m(4)*m(456)
    m(1293) = m(5)*m(457)
    m(1294) = m(4)*m(827)
    m(1295) = m(5)*m(827)
    m(1296) = m(1)*m(738)
    m(1297) = m(1)*m(828)
    m(1298) = m(5)*m(828)
    m(1299) = m(5)*m(739)
    m(1300) = m(3)*m(832)
    m(1301) = m(3)*m(746)
    m(1302) = m(6)*m(832)
    m(1303) = m(6)*m(747)
    m(1304) = m(2)*m(748)
    m(1305) = m(2)*m(833)
    m(1306) = m(6)*m(833)
    m(1307) = m(6)*m(749)
    m(1308) = m(2)*m(458)
    m(1309) = m(2)*m(835)
    m(1310) = m(1)*m(459)
    m(1311) = m(1)*m(837)
    m(1312) = m(1)*m(460)
    m(1313) = m(1)*m(839)
    m(1314) = m(1)*m(760)
    m(1315) = m(1)*m(465)
    m(1316) = m(2)*m(466)
    m(1317) = m(2)*m(763)
    m(1318) = m(1)*m(764)
    m(1319) = m(2)*m(765)
    m(1320) = m(1)*m(840)
    m(1321) = m(2)*m(840)
    m(1322) = m(1)*m(770)
    m(1323) = m(1)*m(471)
    m(1324) = m(3)*m(472)
    m(1325) = m(3)*m(773)
    m(1326) = m(2)*m(473)
    m(1327) = m(2)*m(842)
    m(1328) = m(2)*m(474)
    m(1329) = m(3)*m(475)
    m(1330) = m(2)*m(843)
    m(1331) = m(3)*m(843)
    m(1332) = m(1)*m(774)
    m(1333) = m(3)*m(775)
    m(1334) = m(1)*m(844)
    m(1335) = m(3)*m(844)
    m(1336) = m(2)*m(780)
    m(1337) = m(2)*m(480)
    m(1338) = m(3)*m(481)
    m(1339) = m(3)*m(783)
    m(1340) = m(1)*m(482)
    m(1341) = m(1)*m(846)
    m(1342) = m(1)*m(483)
    m(1343) = m(3)*m(484)
    m(1344) = m(1)*m(847)
    m(1345) = m(3)*m(847)
    m(1346) = m(1)*m(485)
    m(1347) = m(1)*m(849)
    m(1348) = m(1)*m(486)
    m(1349) = m(2)*m(487)
    m(1350) = m(1)*m(850)
    m(1351) = m(2)*m(850)
    m(1352) = m(2)*m(784)
    m(1353) = m(3)*m(785)
    m(1354) = m(2)*m(851)
    m(1355) = m(3)*m(851)
    m(1356) = m(5)*m(855)
    m(1357) = m(5)*m(792)
    m(1358) = m(6)*m(855)
    m(1359) = m(6)*m(793)
    m(1360) = m(4)*m(794)
    m(1361) = m(4)*m(856)
    m(1362) = m(6)*m(856)
    m(1363) = m(6)*m(795)
    m(1364) = m(4)*m(796)
    m(1365) = m(4)*m(857)
    m(1366) = m(5)*m(797)
    m(1367) = m(5)*m(857)
    m(1368) = m(3)*m(490)
    m(1369) = m(3)*m(681)
    m(1370) = m(3)*m(683)
    m(1371) = m(2)*m(692)
    m(1372) = m(2)*m(493)
    m(1373) = m(2)*m(695)
    m(1374) = m(2)*m(702)
    m(1375) = m(3)*m(703)
    m(1376) = m(1)*m(704)
    m(1377) = m(1)*m(705)
    m(1378) = m(1)*m(712)
    m(1379) = m(1)*m(713)
    m(1380) = m(1)*m(715)
    m(1381) = m(1)*m(717)
    m(1382) = m(1)*m(502)
    m(1383) = m(1)*m(724)
    m(1384) = m(3)*m(726)
    m(1385) = m(2)*m(728)
    m(1386) = m(2)*m(729)
    m(1387) = m(1)*m(733)
    m(1388) = m(2)*m(736)
    m(1389) = m(3)*m(515)
    m(1390) = m(2)*m(516)
    m(1391) = m(1)*m(517)
    m(1392) = m(3)*m(738)
    m(1393) = m(3)*m(739)
    m(1394) = m(2)*m(746)
    m(1395) = m(2)*m(747)
    m(1396) = m(3)*m(748)
    m(1397) = m(3)*m(749)
    m(1398) = m(1)*m(751)
    m(1399) = m(1)*m(753)
    m(1400) = m(1)*m(520)
    m(1401) = m(1)*m(757)
    m(1402) = m(3)*m(526)
    m(1403) = m(4)*m(764)
    m(1404) = m(4)*m(765)
    m(1405) = m(1)*m(767)
    m(1406) = m(2)*m(531)
    m(1407) = m(4)*m(533)
    m(1408) = m(5)*m(534)
    m(1409) = m(1)*m(535)
    m(1410) = m(5)*m(774)
    m(1411) = m(5)*m(775)
    m(1412) = m(1)*m(536)
    m(1413) = m(1)*m(537)
    m(1414) = m(4)*m(542)
    m(1415) = m(2)*m(543)
    m(1416) = m(6)*m(544)
    m(1417) = m(3)*m(545)
    m(1418) = m(5)*m(546)
    m(1419) = m(6)*m(547)
    m(1420) = m(6)*m(784)
    m(1421) = m(6)*m(785)
    m(1422) = m(4)*m(792)
    m(1423) = m(4)*m(793)
    m(1424) = m(5)*m(794)
    m(1425) = m(5)*m(795)
    m(1426) = m(6)*m(796)
    m(1427) = m(6)*m(797)
    m(1428) = m(1)*m(799)
    m(1429) = m(1)*m(801)
    m(1430) = m(2)*m(803)
    m(1431) = m(1)*m(809)
    m(1432) = m(1)*m(810)
    m(1433) = m(3)*m(812)
    m(1434) = m(1)*m(813)
    m(1435) = m(1)*m(817)
    m(1436) = m(1)*m(646)
    m(1437) = m(2)*m(822)
    m(1438) = m(3)*m(823)
    m(1439) = m(2)*m(824)
    m(1440) = m(3)*m(828)
    m(1441) = m(2)*m(832)
    m(1442) = m(3)*m(833)
    m(1443) = m(1)*m(653)
    m(1444) = m(2)*m(654)
    m(1445) = m(3)*m(655)
    m(1446) = m(4)*m(840)
    m(1447) = m(5)*m(844)
    m(1448) = m(1)*m(662)
    m(1449) = m(2)*m(663)
    m(1450) = m(3)*m(664)
    m(1451) = m(4)*m(665)
    m(1452) = m(5)*m(666)
    m(1453) = m(6)*m(667)
    m(1454) = m(6)*m(851)
    m(1455) = m(4)*m(855)
    m(1456) = m(5)*m(856)
    m(1457) = m(6)*m(857)
    m(1458) = m(2)*m(685)
    m(1459) = m(1)*m(687)
    m(1460) = m(1)*m(689)
    m(1461) = m(2)*m(697)
    m(1462) = m(2)*m(436)
    m(1463) = m(3)*m(437)
    m(1464) = m(2)*m(891)
    m(1465) = m(2)*m(701)
    m(1466) = m(4)*m(703)
    m(1467) = m(2)*m(895)
    m(1468) = m(1)*m(710)
    m(1469) = m(1)*m(711)
    m(1470) = m(1)*m(721)
    m(1471) = m(1)*m(723)
    m(1472) = m(1)*m(446)
    m(1473) = m(3)*m(447)
    m(1474) = m(4)*m(726)
    m(1475) = m(1)*m(913)
    m(1476) = m(1)*m(731)
    m(1477) = m(1)*m(734)
    m(1478) = m(1)*m(452)
    m(1479) = m(2)*m(453)
    m(1480) = m(4)*m(454)
    m(1481) = m(1)*m(917)
    m(1482) = m(5)*m(919)
    m(1483) = m(4)*m(921)
    m(1484) = m(2)*m(743)
    m(1485) = m(1)*m(926)
    m(1486) = m(1)*m(927)
    m(1487) = m(4)*m(929)
    m(1488) = m(1)*m(758)
    m(1489) = m(1)*m(759)
    m(1490) = m(1)*m(463)
    m(1491) = m(2)*m(762)
    m(1492) = m(2)*m(944)
    m(1493) = m(1)*m(945)
    m(1494) = m(1)*m(768)
    m(1495) = m(1)*m(769)
    m(1496) = m(1)*m(469)
    m(1497) = m(2)*m(470)
    m(1498) = m(3)*m(948)
    m(1499) = m(1)*m(949)
    m(1500) = m(3)*m(951)
    m(1501) = m(2)*m(953)
    m(1502) = m(1)*m(476)
    m(1503) = m(2)*m(779)
    m(1504) = m(1)*m(478)
    m(1505) = m(2)*m(479)
    m(1506) = m(3)*m(956)
    m(1507) = m(2)*m(957)
    m(1508) = m(3)*m(959)
    m(1509) = m(2)*m(961)
    m(1510) = m(1)*m(963)
    m(1511) = m(1)*m(965)
    m(1512) = m(2)*m(967)
    m(1513) = m(1)*m(969)
    m(1514) = m(1)*m(971)
    m(1515) = m(2)*m(973)
    m(1516) = m(1)*m(975)
    m(1517) = m(1)*m(977)
    m(1518) = m(1)*m(678)
    m(1519) = m(1)*m(679)
    m(1520) = m(2)*m(680)
    m(1521) = m(2)*m(867)
    m(1522) = m(1)*m(868)
    m(1523) = m(1)*m(869)
    m(1524) = m(1)*m(684)
    m(1525) = m(1)*m(685)
    m(1526) = m(1)*m(805)
    m(1527) = m(2)*m(687)
    m(1528) = m(1)*m(806)
    m(1529) = m(2)*m(806)
    m(1530) = m(1)*m(690)
    m(1531) = m(1)*m(691)
    m(1532) = m(2)*m(557)
    m(1533) = m(3)*m(885)
    m(1534) = m(1)*m(886)
    m(1535) = m(1)*m(887)
    m(1536) = m(1)*m(696)
    m(1537) = m(1)*m(697)
    m(1538) = m(1)*m(698)
    m(1539) = m(1)*m(699)
    m(1540) = m(1)*m(706)
    m(1541) = m(1)*m(707)
    m(1542) = m(1)*m(815)
    m(1543) = m(3)*m(711)
    m(1544) = m(1)*m(816)
    m(1545) = m(3)*m(816)
    m(1546) = m(1)*m(818)
    m(1547) = m(1)*m(819)
    m(1548) = m(1)*m(564)
    m(1549) = m(1)*m(565)
    m(1550) = m(3)*m(906)
    m(1551) = m(2)*m(907)
    m(1552) = m(2)*m(720)
    m(1553) = m(2)*m(721)
    m(1554) = m(1)*m(569)
    m(1555) = m(2)*m(727)
    m(1556) = m(2)*m(570)
    m(1557) = m(3)*m(734)
    m(1558) = m(1)*m(571)
    m(1559) = m(3)*m(737)
    m(1560) = m(1)*m(825)
    m(1561) = m(2)*m(825)
    m(1562) = m(1)*m(826)
    m(1563) = m(3)*m(826)
    m(1564) = m(2)*m(827)
    m(1565) = m(3)*m(827)
    m(1566) = m(3)*m(918)
    m(1567) = m(3)*m(919)
    m(1568) = m(2)*m(920)
    m(1569) = m(2)*m(921)
    m(1570) = m(1)*m(922)
    m(1571) = m(1)*m(923)
    m(1572) = m(2)*m(744)
    m(1573) = m(3)*m(745)
    m(1574) = m(2)*m(831)
    m(1575) = m(3)*m(831)
    m(1576) = m(1)*m(928)
    m(1577) = m(1)*m(929)
    m(1578) = m(1)*m(834)
    m(1579) = m(1)*m(835)
    m(1580) = m(1)*m(580)
    m(1581) = m(2)*m(837)
    m(1582) = m(1)*m(582)
    m(1583) = m(2)*m(583)
    m(1584) = m(2)*m(584)
    m(1585) = m(4)*m(760)
    m(1586) = m(1)*m(585)
    m(1587) = m(4)*m(763)
    m(1588) = m(3)*m(586)
    m(1589) = m(4)*m(586)
    m(1590) = m(1)*m(587)
    m(1591) = m(5)*m(773)
    m(1592) = m(1)*m(841)
    m(1593) = m(1)*m(842)
    m(1594) = m(2)*m(590)
    m(1595) = m(3)*m(591)
    m(1596) = m(4)*m(843)
    m(1597) = m(5)*m(843)
    m(1598) = m(5)*m(950)
    m(1599) = m(5)*m(951)
    m(1600) = m(4)*m(952)
    m(1601) = m(4)*m(953)
    m(1602) = m(3)*m(594)
    m(1603) = m(4)*m(594)
    m(1604) = m(2)*m(595)
    m(1605) = m(5)*m(595)
    m(1606) = m(1)*m(596)
    m(1607) = m(2)*m(846)
    m(1608) = m(1)*m(598)
    m(1609) = m(4)*m(847)
    m(1610) = m(3)*m(600)
    m(1611) = m(5)*m(601)
    m(1612) = m(6)*m(958)
    m(1613) = m(6)*m(959)
    m(1614) = m(1)*m(602)
    m(1615) = m(2)*m(603)
    m(1616) = m(1)*m(604)
    m(1617) = m(4)*m(605)
    m(1618) = m(2)*m(606)
    m(1619) = m(4)*m(607)
    m(1620) = m(6)*m(960)
    m(1621) = m(6)*m(961)
    m(1622) = m(4)*m(962)
    m(1623) = m(4)*m(963)
    m(1624) = m(5)*m(964)
    m(1625) = m(5)*m(965)
    m(1626) = m(1)*m(966)
    m(1627) = m(1)*m(967)
    m(1628) = m(2)*m(968)
    m(1629) = m(2)*m(969)
    m(1630) = m(3)*m(970)
    m(1631) = m(3)*m(971)
    m(1632) = m(1)*m(972)
    m(1633) = m(1)*m(973)
    m(1634) = m(2)*m(974)
    m(1635) = m(2)*m(975)
    m(1636) = m(3)*m(976)
    m(1637) = m(3)*m(977)
    m(1638) = m(1)*m(488)
    m(1639) = m(2)*m(489)
    m(1640) = m(4)*m(490)
    m(1641) = m(1)*m(491)
    m(1642) = m(3)*m(492)
    m(1643) = m(5)*m(493)
    m(1644) = m(2)*m(494)
    m(1645) = m(3)*m(495)
    m(1646) = m(4)*m(496)
    m(1647) = m(5)*m(498)
    m(1648) = m(7)*m(497)
    m(1649) = m(8)*m(499)
    m(1650) = m(2)*m(500)
    m(1651) = m(3)*m(501)
    m(1652) = m(6)*m(502)
    m(1653) = m(1)*m(503)
    m(1654) = m(3)*m(504)
    m(1655) = m(4)*m(506)
    m(1656) = m(6)*m(507)
    m(1657) = m(7)*m(505)
    m(1658) = m(1)*m(509)
    m(1659) = m(2)*m(510)
    m(1660) = m(5)*m(512)
    m(1661) = m(6)*m(514)
    m(1662) = m(7)*m(515)
    m(1663) = m(8)*m(511)
    m(1664) = m(8)*m(516)
    m(1665) = m(9)*m(508)
    m(1666) = m(9)*m(513)
    m(1667) = m(9)*m(517)
    m(1668) = m(4)*m(518)
    m(1669) = m(5)*m(519)
    m(1670) = m(6)*m(520)
    m(1671) = m(1)*m(522)
    m(1672) = m(2)*m(523)
    m(1673) = m(5)*m(524)
    m(1674) = m(6)*m(525)
    m(1675) = m(7)*m(521)
    m(1676) = m(1)*m(528)
    m(1677) = m(3)*m(529)
    m(1678) = m(4)*m(530)
    m(1679) = m(6)*m(532)
    m(1680) = m(7)*m(534)
    m(1681) = m(8)*m(527)
    m(1682) = m(8)*m(533)
    m(1683) = m(2)*m(538)
    m(1684) = m(3)*m(539)
    m(1685) = m(4)*m(540)
    m(1686) = m(5)*m(541)
    m(1687) = m(7)*m(544)
    m(1688) = m(8)*m(547)
    m(1689) = m(9)*m(536)
    m(1690) = m(9)*m(542)
    m(1691) = m(9)*m(546)
    m(1692) = m(10)*m(526)
    m(1693) = m(10)*m(531)
    m(1694) = m(10)*m(535)
    m(1695) = m(10)*m(537)
    m(1696) = m(10)*m(543)
    m(1697) = m(10)*m(545)
    m(1698) = m(3)*m(488)
    m(1699) = m(3)*m(489)
    m(1700) = m(5)*m(488)
    m(1701) = m(3)*m(867)
    m(1702) = m(5)*m(868)
    m(1703) = m(3)*m(869)
    m(1704) = m(2)*m(491)
    m(1705) = m(2)*m(492)
    m(1706) = m(4)*m(491)
    m(1707) = m(2)*m(885)
    m(1708) = m(4)*m(886)
    m(1709) = m(2)*m(887)
    m(1710) = m(1)*m(494)
    m(1711) = m(1)*m(495)
    m(1712) = m(1)*m(496)
    m(1713) = m(2)*m(497)
    m(1714) = m(4)*m(497)
    m(1715) = m(1)*m(498)
    m(1716) = m(3)*m(499)
    m(1717) = m(5)*m(499)
    m(1718) = m(7)*m(494)
    m(1719) = m(7)*m(496)
    m(1720) = m(7)*m(896)
    m(1721) = m(7)*m(897)
    m(1722) = m(1)*m(500)
    m(1723) = m(1)*m(501)
    m(1724) = m(4)*m(500)
    m(1725) = m(4)*m(903)
    m(1726) = m(1)*m(906)
    m(1727) = m(1)*m(907)
    m(1728) = m(2)*m(503)
    m(1729) = m(2)*m(504)
    m(1730) = m(1)*m(505)
    m(1731) = m(2)*m(506)
    m(1732) = m(4)*m(505)
    m(1733) = m(2)*m(507)
    m(1734) = m(3)*m(508)
    m(1735) = m(5)*m(913)
    m(1736) = m(7)*m(503)
    m(1737) = m(7)*m(506)
    m(1738) = m(3)*m(509)
    m(1739) = m(3)*m(510)
    m(1740) = m(1)*m(511)
    m(1741) = m(3)*m(512)
    m(1742) = m(4)*m(915)
    m(1743) = m(2)*m(513)
    m(1744) = m(3)*m(514)
    m(1745) = m(4)*m(917)
    m(1746) = m(2)*m(918)
    m(1747) = m(1)*m(919)
    m(1748) = m(8)*m(509)
    m(1749) = m(8)*m(512)
    m(1750) = m(3)*m(920)
    m(1751) = m(1)*m(921)
    m(1752) = m(7)*m(923)
    m(1753) = m(7)*m(927)
    m(1754) = m(8)*m(922)
    m(1755) = m(8)*m(926)
    m(1756) = m(3)*m(928)
    m(1757) = m(2)*m(929)
    m(1758) = m(1)*m(518)
    m(1759) = m(2)*m(518)
    m(1760) = m(1)*m(519)
    m(1761) = m(2)*m(933)
    m(1762) = m(1)*m(936)
    m(1763) = m(1)*m(937)
    m(1764) = m(1)*m(521)
    m(1765) = m(2)*m(521)
    m(1766) = m(4)*m(522)
    m(1767) = m(4)*m(523)
    m(1768) = m(4)*m(524)
    m(1769) = m(4)*m(525)
    m(1770) = m(3)*m(944)
    m(1771) = m(3)*m(945)
    m(1772) = m(7)*m(522)
    m(1773) = m(7)*m(523)
    m(1774) = m(1)*m(527)
    m(1775) = m(2)*m(947)
    m(1776) = m(5)*m(528)
    m(1777) = m(5)*m(529)
    m(1778) = m(5)*m(530)
    m(1779) = m(2)*m(948)
    m(1780) = m(5)*m(532)
    m(1781) = m(2)*m(949)
    m(1782) = m(4)*m(950)
    m(1783) = m(1)*m(951)
    m(1784) = m(8)*m(528)
    m(1785) = m(8)*m(529)
    m(1786) = m(5)*m(952)
    m(1787) = m(1)*m(953)
    m(1788) = m(1)*m(954)
    m(1789) = m(1)*m(955)
    m(1790) = m(1)*m(956)
    m(1791) = m(1)*m(957)
    m(1792) = m(6)*m(538)
    m(1793) = m(6)*m(539)
    m(1794) = m(6)*m(540)
    m(1795) = m(6)*m(541)
    m(1796) = m(4)*m(958)
    m(1797) = m(2)*m(959)
    m(1798) = m(3)*m(961)
    m(1799) = m(5)*m(960)
    m(1800) = m(9)*m(538)
    m(1801) = m(9)*m(539)
    m(1802) = m(2)*m(963)
    m(1803) = m(6)*m(962)
    m(1804) = m(3)*m(965)
    m(1805) = m(6)*m(964)
    m(1806) = m(7)*m(967)
    m(1807) = m(7)*m(969)
    m(1808) = m(8)*m(966)
    m(1809) = m(8)*m(971)
    m(1810) = m(4)*m(973)
    m(1811) = m(5)*m(972)
    m(1812) = m(9)*m(968)
    m(1813) = m(9)*m(970)
    m(1814) = m(4)*m(975)
    m(1815) = m(6)*m(974)
    m(1816) = m(5)*m(977)
    m(1817) = m(6)*m(976)
    m(1818) = m(2)*m(548)
    m(1819) = m(2)*m(861)
    m(1820) = m(4)*m(549)
    m(1821) = m(4)*m(863)
    m(1822) = m(1)*m(550)
    m(1823) = m(1)*m(865)
    m(1824) = m(4)*m(551)
    m(1825) = m(1)*m(552)
    m(1826) = m(2)*m(553)
    m(1827) = m(1)*m(867)
    m(1828) = m(4)*m(868)
    m(1829) = m(2)*m(869)
    m(1830) = m(2)*m(554)
    m(1831) = m(2)*m(877)
    m(1832) = m(4)*m(555)
    m(1833) = m(4)*m(880)
    m(1834) = m(1)*m(556)
    m(1835) = m(1)*m(883)
    m(1836) = m(1)*m(558)
    m(1837) = m(3)*m(559)
    m(1838) = m(1)*m(885)
    m(1839) = m(5)*m(557)
    m(1840) = m(5)*m(886)
    m(1841) = m(3)*m(887)
    m(1842) = m(7)*m(560)
    m(1843) = m(7)*m(561)
    m(1844) = m(7)*m(892)
    m(1845) = m(7)*m(893)
    m(1846) = m(1)*m(562)
    m(1847) = m(1)*m(899)
    m(1848) = m(1)*m(563)
    m(1849) = m(1)*m(902)
    m(1850) = m(4)*m(564)
    m(1851) = m(2)*m(566)
    m(1852) = m(3)*m(567)
    m(1853) = m(2)*m(906)
    m(1854) = m(5)*m(565)
    m(1855) = m(3)*m(907)
    m(1856) = m(4)*m(908)
    m(1857) = m(5)*m(909)
    m(1858) = m(7)*m(568)
    m(1859) = m(7)*m(569)
    m(1860) = m(1)*m(572)
    m(1861) = m(2)*m(573)
    m(1862) = m(1)*m(574)
    m(1863) = m(3)*m(575)
    m(1864) = m(2)*m(576)
    m(1865) = m(3)*m(577)
    m(1866) = m(1)*m(918)
    m(1867) = m(2)*m(919)
    m(1868) = m(8)*m(570)
    m(1869) = m(8)*m(571)
    m(1870) = m(1)*m(920)
    m(1871) = m(3)*m(921)
    m(1872) = m(7)*m(922)
    m(1873) = m(7)*m(924)
    m(1874) = m(8)*m(923)
    m(1875) = m(8)*m(925)
    m(1876) = m(2)*m(928)
    m(1877) = m(3)*m(929)
    m(1878) = m(1)*m(578)
    m(1879) = m(1)*m(579)
    m(1880) = m(1)*m(934)
    m(1881) = m(1)*m(935)
    m(1882) = m(2)*m(580)
    m(1883) = m(2)*m(581)
    m(1884) = m(2)*m(938)
    m(1885) = m(3)*m(582)
    m(1886) = m(3)*m(583)
    m(1887) = m(3)*m(939)
    m(1888) = m(2)*m(940)
    m(1889) = m(3)*m(941)
    m(1890) = m(7)*m(584)
    m(1891) = m(7)*m(585)
    m(1892) = m(1)*m(588)
    m(1893) = m(1)*m(589)
    m(1894) = m(4)*m(590)
    m(1895) = m(5)*m(591)
    m(1896) = m(4)*m(592)
    m(1897) = m(5)*m(593)
    m(1898) = m(1)*m(950)
    m(1899) = m(4)*m(951)
    m(1900) = m(8)*m(586)
    m(1901) = m(8)*m(587)
    m(1902) = m(1)*m(952)
    m(1903) = m(5)*m(953)
    m(1904) = m(2)*m(596)
    m(1905) = m(2)*m(597)
    m(1906) = m(4)*m(598)
    m(1907) = m(4)*m(599)
    m(1908) = m(6)*m(600)
    m(1909) = m(6)*m(601)
    m(1910) = m(2)*m(958)
    m(1911) = m(4)*m(959)
    m(1912) = m(3)*m(602)
    m(1913) = m(3)*m(603)
    m(1914) = m(5)*m(604)
    m(1915) = m(5)*m(605)
    m(1916) = m(6)*m(606)
    m(1917) = m(6)*m(607)
    m(1918) = m(3)*m(960)
    m(1919) = m(5)*m(961)
    m(1920) = m(9)*m(594)
    m(1921) = m(9)*m(595)
    m(1922) = m(2)*m(962)
    m(1923) = m(6)*m(963)
    m(1924) = m(3)*m(964)
    m(1925) = m(6)*m(965)
    m(1926) = m(7)*m(966)
    m(1927) = m(7)*m(968)
    m(1928) = m(8)*m(967)
    m(1929) = m(8)*m(970)
    m(1930) = m(4)*m(972)
    m(1931) = m(5)*m(973)
    m(1932) = m(9)*m(969)
    m(1933) = m(9)*m(971)
    m(1934) = m(4)*m(974)
    m(1935) = m(6)*m(975)
    m(1936) = m(5)*m(976)
    m(1937) = m(6)*m(977)
    m(1938) = m(2)*m(608)
    m(1939) = m(3)*m(608)
    m(1940) = m(4)*m(608)
    m(1941) = m(5)*m(608)
    m(1942) = m(1)*m(609)
    m(1943) = m(3)*m(609)
    m(1944) = m(4)*m(609)
    m(1945) = m(1)*m(610)
    m(1946) = m(2)*m(610)
    m(1947) = m(1)*m(611)
    m(1948) = m(2)*m(611)
    m(1949) = m(1)*m(612)
    m(1950) = m(2)*m(613)
    m(1951) = m(3)*m(612)
    m(1952) = m(3)*m(613)
    m(1953) = m(4)*m(612)
    m(1954) = m(4)*m(613)
    m(1955) = m(5)*m(610)
    m(1956) = m(5)*m(611)
    m(1957) = m(5)*m(613)
    m(1958) = m(6)*m(609)
    m(1959) = m(6)*m(610)
    m(1960) = m(6)*m(611)
    m(1961) = m(6)*m(612)
    m(1962) = m(2)*m(614)
    m(1963) = m(3)*m(614)
    m(1964) = m(4)*m(615)
    m(1965) = m(5)*m(615)
    m(1966) = m(7)*m(614)
    m(1967) = m(7)*m(615)
    m(1968) = m(8)*m(614)
    m(1969) = m(8)*m(615)
    m(1970) = m(1)*m(616)
    m(1971) = m(3)*m(616)
    m(1972) = m(4)*m(617)
    m(1973) = m(6)*m(617)
    m(1974) = m(7)*m(616)
    m(1975) = m(7)*m(617)
    m(1976) = m(1)*m(618)
    m(1977) = m(2)*m(618)
    m(1978) = m(5)*m(619)
    m(1979) = m(6)*m(619)
    m(1980) = m(1)*m(620)
    m(1981) = m(2)*m(620)
    m(1982) = m(1)*m(621)
    m(1983) = m(2)*m(622)
    m(1984) = m(3)*m(621)
    m(1985) = m(3)*m(622)
    m(1986) = m(7)*m(621)
    m(1987) = m(7)*m(622)
    m(1988) = m(8)*m(618)
    m(1989) = m(8)*m(619)
    m(1990) = m(8)*m(620)
    m(1991) = m(8)*m(622)
    m(1992) = m(9)*m(616)
    m(1993) = m(9)*m(617)
    m(1994) = m(9)*m(618)
    m(1995) = m(9)*m(619)
    m(1996) = m(9)*m(620)
    m(1997) = m(9)*m(621)
    m(1998) = m(1)*m(623)
    m(1999) = m(5)*m(623)
    m(2000) = m(2)*m(624)
    m(2001) = m(6)*m(624)
    m(2002) = m(7)*m(623)
    m(2003) = m(7)*m(624)
    m(2004) = m(1)*m(625)
    m(2005) = m(4)*m(625)
    m(2006) = m(3)*m(626)
    m(2007) = m(6)*m(626)
    m(2008) = m(1)*m(627)
    m(2009) = m(4)*m(627)
    m(2010) = m(1)*m(628)
    m(2011) = m(4)*m(629)
    m(2012) = m(5)*m(628)
    m(2013) = m(5)*m(629)
    m(2014) = m(7)*m(628)
    m(2015) = m(7)*m(629)
    m(2016) = m(8)*m(625)
    m(2017) = m(8)*m(626)
    m(2018) = m(8)*m(627)
    m(2019) = m(8)*m(629)
    m(2020) = m(2)*m(630)
    m(2021) = m(4)*m(630)
    m(2022) = m(3)*m(631)
    m(2023) = m(5)*m(631)
    m(2024) = m(2)*m(632)
    m(2025) = m(4)*m(632)
    m(2026) = m(2)*m(633)
    m(2027) = m(4)*m(634)
    m(2028) = m(6)*m(633)
    m(2029) = m(6)*m(634)
    m(2030) = m(7)*m(633)
    m(2031) = m(7)*m(634)
    m(2032) = m(3)*m(635)
    m(2033) = m(5)*m(635)
    m(2034) = m(3)*m(636)
    m(2035) = m(5)*m(637)
    m(2036) = m(6)*m(636)
    m(2037) = m(6)*m(637)
    m(2038) = m(8)*m(636)
    m(2039) = m(8)*m(637)
    m(2040) = m(9)*m(630)
    m(2041) = m(9)*m(631)
    m(2042) = m(9)*m(632)
    m(2043) = m(9)*m(634)
    m(2044) = m(9)*m(635)
    m(2045) = m(9)*m(637)
    m(2046) = m(10)*m(623)
    m(2047) = m(10)*m(624)
    m(2048) = m(10)*m(625)
    m(2049) = m(10)*m(626)
    m(2050) = m(10)*m(627)
    m(2051) = m(10)*m(628)
    m(2052) = m(10)*m(630)
    m(2053) = m(10)*m(631)
    m(2054) = m(10)*m(632)
    m(2055) = m(10)*m(633)
    m(2056) = m(10)*m(635)
    m(2057) = m(10)*m(636)
    m(2058) = m(3)*m(685)
    m(2059) = m(5)*m(684)
    m(2060) = m(3)*m(687)
    m(2061) = m(5)*m(689)
    m(2062) = m(6)*m(686)
    m(2063) = m(6)*m(688)
    m(2064) = m(3)*m(697)
    m(2065) = m(2)*m(699)
    m(2066) = m(6)*m(704)
    m(2067) = m(6)*m(705)
    m(2068) = m(4)*m(706)
    m(2069) = m(2)*m(707)
    m(2070) = m(4)*m(710)
    m(2071) = m(2)*m(711)
    m(2072) = m(6)*m(708)
    m(2073) = m(6)*m(709)
    m(2074) = m(6)*m(712)
    m(2075) = m(6)*m(713)
    m(2076) = m(3)*m(721)
    m(2077) = m(1)*m(727)
    m(2078) = m(5)*m(728)
    m(2079) = m(5)*m(729)
    m(2080) = m(2)*m(734)
    m(2081) = m(1)*m(737)
    m(2082) = m(4)*m(738)
    m(2083) = m(4)*m(739)
    m(2084) = m(4)*m(740)
    m(2085) = m(4)*m(743)
    m(2086) = m(5)*m(741)
    m(2087) = m(5)*m(742)
    m(2088) = m(1)*m(744)
    m(2089) = m(1)*m(745)
    m(2090) = m(5)*m(746)
    m(2091) = m(5)*m(747)
    m(2092) = m(4)*m(748)
    m(2093) = m(4)*m(749)
    m(2094) = m(2)*m(760)
    m(2095) = m(1)*m(763)
    m(2096) = m(3)*m(764)
    m(2097) = m(3)*m(765)
    m(2098) = m(3)*m(770)
    m(2099) = m(1)*m(773)
    m(2100) = m(2)*m(774)
    m(2101) = m(2)*m(775)
    m(2102) = m(3)*m(780)
    m(2103) = m(2)*m(783)
    m(2104) = m(1)*m(784)
    m(2105) = m(1)*m(785)
    m(2106) = m(3)*m(786)
    m(2107) = m(3)*m(787)
    m(2108) = m(2)*m(788)
    m(2109) = m(2)*m(789)
    m(2110) = m(1)*m(790)
    m(2111) = m(1)*m(791)
    m(2112) = m(3)*m(792)
    m(2113) = m(3)*m(793)
    m(2114) = m(2)*m(794)
    m(2115) = m(2)*m(795)
    m(2116) = m(1)*m(796)
    m(2117) = m(1)*m(797)
    m(2118) = m(1)*m(798)
    m(2119) = m(2)*m(799)
    m(2120) = m(1)*m(800)
    m(2121) = m(4)*m(801)
    m(2122) = m(2)*m(802)
    m(2123) = m(4)*m(803)
    m(2124) = m(1)*m(804)
    m(2125) = m(2)*m(805)
    m(2126) = m(4)*m(806)
    m(2127) = m(1)*m(807)
    m(2128) = m(1)*m(808)
    m(2129) = m(3)*m(809)
    m(2130) = m(5)*m(810)
    m(2131) = m(3)*m(811)
    m(2132) = m(5)*m(812)
    m(2133) = m(1)*m(814)
    m(2134) = m(3)*m(815)
    m(2135) = m(5)*m(816)
    m(2136) = m(7)*m(817)
    m(2137) = m(8)*m(813)
    m(2138) = m(2)*m(818)
    m(2139) = m(3)*m(819)
    m(2140) = m(2)*m(820)
    m(2141) = m(3)*m(821)
    m(2142) = m(6)*m(822)
    m(2143) = m(6)*m(823)
    m(2144) = m(7)*m(825)
    m(2145) = m(8)*m(826)
    m(2146) = m(2)*m(829)
    m(2147) = m(3)*m(830)
    m(2148) = m(6)*m(831)
    m(2149) = m(7)*m(832)
    m(2150) = m(9)*m(824)
    m(2151) = m(9)*m(827)
    m(2152) = m(8)*m(833)
    m(2153) = m(9)*m(828)
    m(2154) = m(4)*m(834)
    m(2155) = m(5)*m(835)
    m(2156) = m(4)*m(836)
    m(2157) = m(5)*m(838)
    m(2158) = m(6)*m(837)
    m(2159) = m(6)*m(839)
    m(2160) = m(7)*m(841)
    m(2161) = m(8)*m(842)
    m(2162) = m(7)*m(845)
    m(2163) = m(8)*m(848)
    m(2164) = m(9)*m(846)
    m(2165) = m(9)*m(849)
    m(2166) = m(4)*m(852)
    m(2167) = m(5)*m(853)
    m(2168) = m(6)*m(854)
    m(2169) = m(7)*m(855)
    m(2170) = m(10)*m(840)
    m(2171) = m(10)*m(843)
    m(2172) = m(8)*m(856)
    m(2173) = m(10)*m(844)
    m(2174) = m(10)*m(847)
    m(2175) = m(10)*m(850)
    m(2176) = m(9)*m(857)
    m(2177) = m(10)*m(851)
    m(2178) = m(7)*m(668)
    m(2179) = m(6)*m(669)
    m(2180) = m(8)*m(670)
    m(2181) = m(5)*m(671)
    m(2182) = m(4)*m(672)
    m(2183) = m(9)*m(673)
    m(2184) = m(3)*m(674)
    m(2185) = m(2)*m(675)
    m(2186) = m(1)*m(676)
    m(2187) = m(10)*m(677)
    m(2188) = m(3)*m(798)
    m(2189) = m(3)*m(799)
    m(2190) = m(5)*m(800)
    m(2191) = m(5)*m(801)
    m(2192) = m(6)*m(802)
    m(2193) = m(6)*m(803)
    m(2194) = m(7)*m(804)
    m(2195) = m(7)*m(805)
    m(2196) = m(7)*m(806)
    m(2197) = m(4)*m(807)
    m(2198) = m(2)*m(808)
    m(2199) = m(2)*m(809)
    m(2200) = m(4)*m(810)
    m(2201) = m(6)*m(811)
    m(2202) = m(6)*m(812)
    m(2203) = m(7)*m(813)
    m(2204) = m(8)*m(814)
    m(2205) = m(8)*m(815)
    m(2206) = m(8)*m(816)
    m(2207) = m(8)*m(817)
    m(2208) = m(4)*m(818)
    m(2209) = m(5)*m(819)
    m(2210) = m(1)*m(820)
    m(2211) = m(1)*m(821)
    m(2212) = m(4)*m(822)
    m(2213) = m(5)*m(823)
    m(2214) = m(7)*m(824)
    m(2215) = m(4)*m(825)
    m(2216) = m(5)*m(826)
    m(2217) = m(6)*m(827)
    m(2218) = m(8)*m(828)
    m(2219) = m(9)*m(829)
    m(2220) = m(9)*m(830)
    m(2221) = m(9)*m(831)
    m(2222) = m(9)*m(832)
    m(2223) = m(9)*m(833)
    m(2224) = m(2)*m(834)
    m(2225) = m(3)*m(835)
    m(2226) = m(1)*m(836)
    m(2227) = m(3)*m(837)
    m(2228) = m(1)*m(838)
    m(2229) = m(2)*m(839)
    m(2230) = m(7)*m(840)
    m(2231) = m(2)*m(841)
    m(2232) = m(3)*m(842)
    m(2233) = m(6)*m(843)
    m(2234) = m(8)*m(844)
    m(2235) = m(1)*m(845)
    m(2236) = m(3)*m(846)
    m(2237) = m(5)*m(847)
    m(2238) = m(1)*m(848)
    m(2239) = m(2)*m(849)
    m(2240) = m(4)*m(850)
    m(2241) = m(9)*m(851)
    m(2242) = m(10)*m(852)
    m(2243) = m(10)*m(853)
    m(2244) = m(10)*m(854)
    m(2245) = m(10)*m(855)
    m(2246) = m(10)*m(856)
    m(2247) = m(10)*m(857)
    m(2248) = m(4)*m(858)
    m(2249) = m(4)*m(859)
    m(2250) = m(2)*m(860)
    m(2251) = m(3)*m(861)
    m(2252) = m(2)*m(862)
    m(2253) = m(5)*m(863)
    m(2254) = m(1)*m(864)
    m(2255) = m(3)*m(865)
    m(2256) = m(1)*m(866)
    m(2257) = m(5)*m(867)
    m(2258) = m(6)*m(868)
    m(2259) = m(6)*m(869)
    m(2260) = m(7)*m(870)
    m(2261) = m(7)*m(871)
    m(2262) = m(7)*m(872)
    m(2263) = m(7)*m(873)
    m(2264) = m(7)*m(874)
    m(2265) = m(7)*m(875)
    m(2266) = m(2)*m(876)
    m(2267) = m(3)*m(877)
    m(2268) = m(4)*m(878)
    m(2269) = m(3)*m(879)
    m(2270) = m(5)*m(880)
    m(2271) = m(5)*m(881)
    m(2272) = m(1)*m(882)
    m(2273) = m(2)*m(883)
    m(2274) = m(1)*m(884)
    m(2275) = m(4)*m(885)
    m(2276) = m(6)*m(886)
    m(2277) = m(6)*m(887)
    m(2278) = m(2)*m(888)
    m(2279) = m(4)*m(889)
    m(2280) = m(3)*m(890)
    m(2281) = m(5)*m(891)
    m(2282) = m(8)*m(892)
    m(2283) = m(8)*m(893)
    m(2284) = m(8)*m(894)
    m(2285) = m(8)*m(895)
    m(2286) = m(8)*m(896)
    m(2287) = m(8)*m(897)
    m(2288) = m(1)*m(898)
    m(2289) = m(3)*m(899)
    m(2290) = m(4)*m(900)
    m(2291) = m(1)*m(901)
    m(2292) = m(2)*m(902)
    m(2293) = m(5)*m(903)
    m(2294) = m(3)*m(904)
    m(2295) = m(2)*m(905)
    m(2296) = m(4)*m(906)
    m(2297) = m(5)*m(907)
    m(2298) = m(6)*m(908)
    m(2299) = m(6)*m(909)
    m(2300) = m(1)*m(910)
    m(2301) = m(4)*m(911)
    m(2302) = m(3)*m(912)
    m(2303) = m(6)*m(913)
    m(2304) = m(1)*m(914)
    m(2305) = m(5)*m(915)
    m(2306) = m(2)*m(916)
    m(2307) = m(6)*m(917)
    m(2308) = m(7)*m(918)
    m(2309) = m(7)*m(919)
    m(2310) = m(8)*m(920)
    m(2311) = m(8)*m(921)
    m(2312) = m(9)*m(922)
    m(2313) = m(9)*m(923)
    m(2314) = m(9)*m(924)
    m(2315) = m(9)*m(925)
    m(2316) = m(9)*m(926)
    m(2317) = m(9)*m(927)
    m(2318) = m(9)*m(928)
    m(2319) = m(9)*m(929)
    m(2320) = m(1)*m(930)
    m(2321) = m(2)*m(931)
    m(2322) = m(1)*m(932)
    m(2323) = m(3)*m(933)
    m(2324) = m(4)*m(934)
    m(2325) = m(5)*m(935)
    m(2326) = m(2)*m(936)
    m(2327) = m(3)*m(937)
    m(2328) = m(4)*m(938)
    m(2329) = m(5)*m(939)
    m(2330) = m(6)*m(940)
    m(2331) = m(6)*m(941)
    m(2332) = m(1)*m(942)
    m(2333) = m(2)*m(943)
    m(2334) = m(5)*m(944)
    m(2335) = m(6)*m(945)
    m(2336) = m(1)*m(946)
    m(2337) = m(3)*m(947)
    m(2338) = m(4)*m(948)
    m(2339) = m(6)*m(949)
    m(2340) = m(7)*m(950)
    m(2341) = m(7)*m(951)
    m(2342) = m(8)*m(952)
    m(2343) = m(8)*m(953)
    m(2344) = m(2)*m(954)
    m(2345) = m(3)*m(955)
    m(2346) = m(4)*m(956)
    m(2347) = m(5)*m(957)
    m(2348) = m(7)*m(958)
    m(2349) = m(7)*m(959)
    m(2350) = m(8)*m(960)
    m(2351) = m(8)*m(961)
    m(2352) = m(9)*m(962)
    m(2353) = m(9)*m(963)
    m(2354) = m(9)*m(964)
    m(2355) = m(9)*m(965)
    m(2356) = m(10)*m(966)
    m(2357) = m(10)*m(967)
    m(2358) = m(10)*m(968)
    m(2359) = m(10)*m(969)
    m(2360) = m(10)*m(970)
    m(2361) = m(10)*m(971)
    m(2362) = m(10)*m(972)
    m(2363) = m(10)*m(973)
    m(2364) = m(10)*m(974)
    m(2365) = m(10)*m(975)
    m(2366) = m(10)*m(976)
    m(2367) = m(10)*m(977)
    m(2368) = m(2)*m(993)
    m(2369) = m(1)*m(999)
    m(2370) = m(1)*m(1005)
    m(2371) = m(2)*m(1007)
    m(2372) = m(1)*m(1009)
    m(2373) = m(1)*m(1011)
    m(2374) = m(1)*m(981)
    m(2375) = m(2)*m(981)
    m(2376) = m(3)*m(981)
    m(2377) = m(1)*m(1017)
    m(2378) = m(1)*m(1022)
    m(2379) = m(2)*m(1083)
    m(2380) = m(1)*m(984)
    m(2381) = m(1)*m(1028)
    m(2382) = m(2)*m(1028)
    m(2383) = m(1)*m(1029)
    m(2384) = m(2)*m(1087)
    m(2385) = m(1)*m(985)
    m(2386) = m(1)*m(1038)
    m(2387) = m(1)*m(1039)
    m(2388) = m(2)*m(1039)
    m(2389) = m(1)*m(1096)
    m(2390) = m(1)*m(1097)
    m(2391) = m(1)*m(1098)
    m(2392) = m(1)*m(1043)
    m(2393) = m(1)*m(1045)
    m(2394) = m(2)*m(1102)
    m(2395) = m(1)*m(1104)
    m(2396) = m(1)*m(1105)
    m(2397) = m(1)*m(1107)
    m(2398) = m(1)*m(989)
    m(2399) = m(1)*m(991)
    m(2400) = m(1)*m(992)
    m(2401) = m(1)*m(993)
    m(2402) = m(1)*m(995)
    m(2403) = m(1)*m(1116)
    m(2404) = m(1)*m(1060)
    m(2405) = m(2)*m(999)
    m(2406) = m(1)*m(1001)
    m(2407) = m(1)*m(1118)
    m(2408) = m(1)*m(1062)
    m(2409) = m(2)*m(1062)
    m(2410) = m(1)*m(1006)
    m(2411) = m(1)*m(1007)
    m(2412) = m(1)*m(1070)
    m(2413) = m(2)*m(1009)
    m(2414) = m(1)*m(1071)
    m(2415) = m(2)*m(1071)
    m(2416) = m(1)*m(1013)
    m(2417) = m(1)*m(1076)
    m(2418) = m(1)*m(1120)
    m(2419) = m(2)*m(1120)
    m(2420) = m(1)*m(1019)
    m(2421) = m(1)*m(1078)
    m(2422) = m(1)*m(1122)
    m(2423) = m(2)*m(1162)
    m(2424) = m(1)*m(1024)
    m(2425) = m(1)*m(1025)
    m(2426) = m(1)*m(1085)
    m(2427) = m(1)*m(1087)
    m(2428) = m(2)*m(1165)
    m(2429) = m(3)*m(1165)
    m(2430) = m(1)*m(1166)
    m(2431) = m(1)*m(1167)
    m(2432) = m(1)*m(1168)
    m(2433) = m(1)*m(1169)
    m(2434) = m(1)*m(1091)
    m(2435) = m(1)*m(1093)
    m(2436) = m(1)*m(1171)
    m(2437) = m(2)*m(1098)
    m(2438) = m(1)*m(1172)
    m(2439) = m(3)*m(1172)
    m(2440) = m(1)*m(1100)
    m(2441) = m(1)*m(1102)
    m(2442) = m(1)*m(1174)
    m(2443) = m(2)*m(1105)
    m(2444) = m(1)*m(1175)
    m(2445) = m(2)*m(1175)
    m(2446) = m(1)*m(1125)
    m(2447) = m(2)*m(1125)
    m(2448) = m(1)*m(1126)
    m(2449) = m(2)*m(1182)
    m(2450) = m(2)*m(1183)
    m(2451) = m(3)*m(1183)
    m(2452) = m(1)*m(1184)
    m(2453) = m(1)*m(1185)
    m(2454) = m(1)*m(1186)
    m(2455) = m(3)*m(1186)
    m(2456) = m(1)*m(1187)
    m(2457) = m(2)*m(1187)
    m(2458) = m(1)*m(1050)
    m(2459) = m(1)*m(1053)
    m(2460) = m(1)*m(1140)
    m(2461) = m(1)*m(1064)
    m(2462) = m(1)*m(1066)
    m(2463) = m(1)*m(1151)
    m(2464) = m(1)*m(1154)
    m(2465) = m(1)*m(1082)
    m(2466) = m(1)*m(1083)
    m(2467) = m(1)*m(1165)
    m(2468) = m(1)*m(1111)
    m(2469) = m(2)*m(1096)
    m(2470) = m(2)*m(1172)
    m(2471) = m(1)*m(1112)
    m(2472) = m(2)*m(1112)
    m(2473) = m(3)*m(1175)
    m(2474) = m(1)*m(1178)
    m(2475) = m(1)*m(1183)
    m(2476) = m(2)*m(1186)
    m(2477) = m(3)*m(1187)
    m(2478) = m(1)*m(978)
    m(2479) = m(1)*m(1144)
    m(2480) = m(1)*m(1148)
    m(2481) = m(1)*m(1158)
    m(2482) = m(1)*m(1162)
    m(2483) = m(2)*m(1169)
    m(2484) = m(1)*m(1180)
    m(2485) = m(1)*m(1182)
    m(2486) = m(2)*m(1185)
    m(2487) = m(4)*m(1187)
    m(2488) = m(3)*m(1193)
    m(2489) = m(2)*m(1194)
    m(2490) = m(2)*m(1195)
    m(2491) = m(3)*m(1267)
    m(2492) = m(3)*m(1199)
    m(2493) = m(2)*m(1271)
    m(2494) = m(3)*m(1202)
    m(2495) = m(1)*m(1203)
    m(2496) = m(1)*m(1204)
    m(2497) = m(3)*m(1285)
    m(2498) = m(2)*m(1207)
    m(2499) = m(1)*m(1208)
    m(2500) = m(3)*m(1290)
    m(2501) = m(2)*m(1291)
    m(2502) = m(3)*m(1292)
    m(2503) = m(2)*m(1293)
    m(2504) = m(1)*m(1294)
    m(2505) = m(1)*m(1295)
    m(2506) = m(1)*m(1212)
    m(2507) = m(2)*m(1299)
    m(2508) = m(3)*m(1216)
    m(2509) = m(1)*m(1303)
    m(2510) = m(2)*m(1217)
    m(2511) = m(1)*m(1307)
    m(2512) = m(2)*m(1220)
    m(2513) = m(1)*m(1221)
    m(2514) = m(1)*m(1222)
    m(2515) = m(2)*m(1222)
    m(2516) = m(2)*m(1019)
    m(2517) = m(1)*m(1226)
    m(2518) = m(2)*m(1227)
    m(2519) = m(2)*m(1025)
    m(2520) = m(3)*m(1028)
    m(2521) = m(2)*m(1029)
    m(2522) = m(1)*m(1330)
    m(2523) = m(1)*m(1331)
    m(2524) = m(1)*m(1230)
    m(2525) = m(2)*m(1335)
    m(2526) = m(1)*m(1034)
    m(2527) = m(1)*m(1035)
    m(2528) = m(1)*m(1235)
    m(2529) = m(3)*m(1039)
    m(2530) = m(1)*m(1236)
    m(2531) = m(2)*m(1345)
    m(2532) = m(1)*m(1040)
    m(2533) = m(1)*m(1041)
    m(2534) = m(1)*m(1238)
    m(2535) = m(2)*m(1238)
    m(2536) = m(1)*m(1239)
    m(2537) = m(2)*m(1045)
    m(2538) = m(1)*m(1046)
    m(2539) = m(1)*m(1047)
    m(2540) = m(1)*m(1354)
    m(2541) = m(1)*m(1355)
    m(2542) = m(2)*m(1357)
    m(2543) = m(1)*m(1359)
    m(2544) = m(2)*m(1361)
    m(2545) = m(1)*m(1363)
    m(2546) = m(1)*m(1365)
    m(2547) = m(1)*m(1367)
    m(2548) = m(1)*m(1374)
    m(2549) = m(1)*m(1375)
    m(2550) = m(1)*m(1195)
    m(2551) = m(1)*m(1199)
    m(2552) = m(1)*m(1202)
    m(2553) = m(2)*m(1384)
    m(2554) = m(2)*m(1204)
    m(2555) = m(1)*m(1207)
    m(2556) = m(2)*m(1208)
    m(2557) = m(2)*m(1393)
    m(2558) = m(1)*m(1395)
    m(2559) = m(1)*m(1397)
    m(2560) = m(1)*m(1219)
    m(2561) = m(3)*m(1120)
    m(2562) = m(3)*m(1446)
    m(2563) = m(1)*m(1224)
    m(2564) = m(2)*m(1122)
    m(2565) = m(2)*m(1447)
    m(2566) = m(1)*m(1123)
    m(2567) = m(1)*m(1124)
    m(2568) = m(3)*m(1125)
    m(2569) = m(3)*m(1451)
    m(2570) = m(2)*m(1126)
    m(2571) = m(2)*m(1452)
    m(2572) = m(1)*m(1127)
    m(2573) = m(1)*m(1453)
    m(2574) = m(1)*m(1454)
    m(2575) = m(1)*m(1423)
    m(2576) = m(1)*m(1425)
    m(2577) = m(1)*m(1457)
    m(2578) = m(1)*m(1189)
    m(2579) = m(1)*m(1190)
    m(2580) = m(2)*m(1190)
    m(2581) = m(1)*m(1465)
    m(2582) = m(1)*m(1466)
    m(2583) = m(1)*m(1197)
    m(2584) = m(1)*m(1198)
    m(2585) = m(2)*m(1545)
    m(2586) = m(1)*m(1201)
    m(2587) = m(2)*m(1474)
    m(2588) = m(1)*m(1206)
    m(2589) = m(3)*m(1480)
    m(2590) = m(1)*m(1209)
    m(2591) = m(2)*m(1209)
    m(2592) = m(1)*m(1210)
    m(2593) = m(2)*m(1563)
    m(2594) = m(1)*m(1564)
    m(2595) = m(1)*m(1565)
    m(2596) = m(3)*m(1482)
    m(2597) = m(2)*m(1483)
    m(2598) = m(1)*m(1484)
    m(2599) = m(1)*m(1574)
    m(2600) = m(1)*m(1575)
    m(2601) = m(1)*m(1487)
    m(2602) = m(1)*m(1220)
    m(2603) = m(2)*m(1221)
    m(2604) = m(1)*m(1225)
    m(2605) = m(2)*m(1078)
    m(2606) = m(1)*m(1227)
    m(2607) = m(1)*m(1228)
    m(2608) = m(2)*m(1082)
    m(2609) = m(3)*m(1083)
    m(2610) = m(1)*m(1596)
    m(2611) = m(1)*m(1597)
    m(2612) = m(3)*m(1599)
    m(2613) = m(2)*m(1601)
    m(2614) = m(1)*m(1088)
    m(2615) = m(1)*m(1089)
    m(2616) = m(2)*m(1235)
    m(2617) = m(2)*m(1609)
    m(2618) = m(1)*m(1094)
    m(2619) = m(1)*m(1095)
    m(2620) = m(3)*m(1096)
    m(2621) = m(2)*m(1611)
    m(2622) = m(3)*m(1613)
    m(2623) = m(2)*m(1100)
    m(2624) = m(3)*m(1617)
    m(2625) = m(1)*m(1103)
    m(2626) = m(3)*m(1619)
    m(2627) = m(1)*m(1106)
    m(2628) = m(2)*m(1107)
    m(2629) = m(2)*m(1621)
    m(2630) = m(1)*m(1623)
    m(2631) = m(1)*m(1625)
    m(2632) = m(1)*m(1512)
    m(2633) = m(1)*m(1629)
    m(2634) = m(1)*m(1631)
    m(2635) = m(1)*m(1515)
    m(2636) = m(1)*m(1635)
    m(2637) = m(1)*m(1637)
    m(2638) = m(3)*m(988)
    m(2639) = m(3)*m(989)
    m(2640) = m(3)*m(1646)
    m(2641) = m(2)*m(990)
    m(2642) = m(2)*m(991)
    m(2643) = m(4)*m(993)
    m(2644) = m(2)*m(1647)
    m(2645) = m(5)*m(992)
    m(2646) = m(3)*m(1648)
    m(2647) = m(2)*m(1267)
    m(2648) = m(2)*m(1649)
    m(2649) = m(3)*m(1271)
    m(2650) = m(3)*m(994)
    m(2651) = m(3)*m(995)
    m(2652) = m(3)*m(1655)
    m(2653) = m(1)*m(996)
    m(2654) = m(1)*m(997)
    m(2655) = m(4)*m(999)
    m(2656) = m(1)*m(1656)
    m(2657) = m(5)*m(1281)
    m(2658) = m(3)*m(1657)
    m(2659) = m(1)*m(1285)
    m(2660) = m(2)*m(1000)
    m(2661) = m(2)*m(1001)
    m(2662) = m(2)*m(1660)
    m(2663) = m(1)*m(1002)
    m(2664) = m(1)*m(1003)
    m(2665) = m(4)*m(1288)
    m(2666) = m(1)*m(1661)
    m(2667) = m(4)*m(1289)
    m(2668) = m(2)*m(1290)
    m(2669) = m(3)*m(1291)
    m(2670) = m(1)*m(1292)
    m(2671) = m(1)*m(1293)
    m(2672) = m(3)*m(1294)
    m(2673) = m(2)*m(1295)
    m(2674) = m(4)*m(1566)
    m(2675) = m(4)*m(1567)
    m(2676) = m(2)*m(1663)
    m(2677) = m(1)*m(1299)
    m(2678) = m(4)*m(1664)
    m(2679) = m(5)*m(1569)
    m(2680) = m(1)*m(1665)
    m(2681) = m(3)*m(1303)
    m(2682) = m(1)*m(1666)
    m(2683) = m(2)*m(1307)
    m(2684) = m(4)*m(1667)
    m(2685) = m(5)*m(1667)
    m(2686) = m(2)*m(1013)
    m(2687) = m(3)*m(1314)
    m(2688) = m(2)*m(1673)
    m(2689) = m(1)*m(1015)
    m(2690) = m(1)*m(1016)
    m(2691) = m(2)*m(1017)
    m(2692) = m(3)*m(1317)
    m(2693) = m(1)*m(1674)
    m(2694) = m(2)*m(1318)
    m(2695) = m(1)*m(1319)
    m(2696) = m(2)*m(1322)
    m(2697) = m(2)*m(1588)
    m(2698) = m(2)*m(1589)
    m(2699) = m(1)*m(1021)
    m(2700) = m(2)*m(1324)
    m(2701) = m(1)*m(1023)
    m(2702) = m(2)*m(1325)
    m(2703) = m(1)*m(1679)
    m(2704) = m(2)*m(1024)
    m(2705) = m(2)*m(1595)
    m(2706) = m(1)*m(1328)
    m(2707) = m(1)*m(1329)
    m(2708) = m(3)*m(1596)
    m(2709) = m(2)*m(1597)
    m(2710) = m(2)*m(1598)
    m(2711) = m(2)*m(1599)
    m(2712) = m(3)*m(1332)
    m(2713) = m(1)*m(1333)
    m(2714) = m(2)*m(1682)
    m(2715) = m(3)*m(1601)
    m(2716) = m(1)*m(1336)
    m(2717) = m(1)*m(1337)
    m(2718) = m(1)*m(1338)
    m(2719) = m(1)*m(1339)
    m(2720) = m(1)*m(1602)
    m(2721) = m(1)*m(1603)
    m(2722) = m(1)*m(1604)
    m(2723) = m(1)*m(1605)
    m(2724) = m(1)*m(1036)
    m(2725) = m(1)*m(1037)
    m(2726) = m(2)*m(1343)
    m(2727) = m(3)*m(1609)
    m(2728) = m(1)*m(1610)
    m(2729) = m(1)*m(1611)
    m(2730) = m(1)*m(1612)
    m(2731) = m(1)*m(1613)
    m(2732) = m(1)*m(1042)
    m(2733) = m(2)*m(1043)
    m(2734) = m(1)*m(1044)
    m(2735) = m(2)*m(1617)
    m(2736) = m(1)*m(1618)
    m(2737) = m(1)*m(1619)
    m(2738) = m(1)*m(1620)
    m(2739) = m(1)*m(1621)
    m(2740) = m(3)*m(1352)
    m(2741) = m(2)*m(1353)
    m(2742) = m(1)*m(1690)
    m(2743) = m(3)*m(1623)
    m(2744) = m(1)*m(1691)
    m(2745) = m(2)*m(1625)
    m(2746) = m(1)*m(1692)
    m(2747) = m(2)*m(1692)
    m(2748) = m(1)*m(1693)
    m(2749) = m(3)*m(1693)
    m(2750) = m(2)*m(1694)
    m(2751) = m(3)*m(1694)
    m(2752) = m(2)*m(1695)
    m(2753) = m(3)*m(1695)
    m(2754) = m(1)*m(1696)
    m(2755) = m(3)*m(1696)
    m(2756) = m(1)*m(1697)
    m(2757) = m(2)*m(1697)
    m(2758) = m(3)*m(1714)
    m(2759) = m(2)*m(992)
    m(2760) = m(3)*m(993)
    m(2761) = m(2)*m(1717)
    m(2762) = m(3)*m(1374)
    m(2763) = m(2)*m(1375)
    m(2764) = m(2)*m(1466)
    m(2765) = m(3)*m(1466)
    m(2766) = m(3)*m(1719)
    m(2767) = m(2)*m(1377)
    m(2768) = m(3)*m(1379)
    m(2769) = m(2)*m(1721)
    m(2770) = m(3)*m(1732)
    m(2771) = m(3)*m(1383)
    m(2772) = m(1)*m(998)
    m(2773) = m(3)*m(999)
    m(2774) = m(1)*m(1384)
    m(2775) = m(1)*m(1474)
    m(2776) = m(3)*m(1474)
    m(2777) = m(1)*m(1735)
    m(2778) = m(3)*m(1737)
    m(2779) = m(1)*m(1386)
    m(2780) = m(2)*m(1387)
    m(2781) = m(2)*m(1742)
    m(2782) = m(1)*m(1388)
    m(2783) = m(1)*m(1004)
    m(2784) = m(2)*m(1005)
    m(2785) = m(1)*m(1480)
    m(2786) = m(2)*m(1480)
    m(2787) = m(1)*m(1745)
    m(2788) = m(2)*m(1006)
    m(2789) = m(3)*m(1007)
    m(2790) = m(1)*m(1008)
    m(2791) = m(3)*m(1009)
    m(2792) = m(1)*m(1010)
    m(2793) = m(2)*m(1011)
    m(2794) = m(1)*m(1482)
    m(2795) = m(2)*m(1482)
    m(2796) = m(2)*m(1749)
    m(2797) = m(1)*m(1393)
    m(2798) = m(1)*m(1483)
    m(2799) = m(3)*m(1483)
    m(2800) = m(3)*m(1395)
    m(2801) = m(1)*m(1753)
    m(2802) = m(2)*m(1397)
    m(2803) = m(1)*m(1755)
    m(2804) = m(2)*m(1487)
    m(2805) = m(3)*m(1487)
    m(2806) = m(2)*m(1012)
    m(2807) = m(2)*m(1489)
    m(2808) = m(1)*m(1014)
    m(2809) = m(1)*m(1491)
    m(2810) = m(1)*m(1402)
    m(2811) = m(2)*m(1402)
    m(2812) = m(2)*m(1770)
    m(2813) = m(1)*m(1771)
    m(2814) = m(2)*m(1403)
    m(2815) = m(1)*m(1404)
    m(2816) = m(2)*m(1018)
    m(2817) = m(2)*m(1495)
    m(2818) = m(1)*m(1020)
    m(2819) = m(1)*m(1497)
    m(2820) = m(1)*m(1406)
    m(2821) = m(2)*m(1022)
    m(2822) = m(2)*m(1498)
    m(2823) = m(1)*m(1781)
    m(2824) = m(2)*m(1407)
    m(2825) = m(2)*m(1895)
    m(2826) = m(1)*m(1026)
    m(2827) = m(1)*m(1027)
    m(2828) = m(3)*m(1896)
    m(2829) = m(2)*m(1897)
    m(2830) = m(1)*m(1500)
    m(2831) = m(3)*m(1899)
    m(2832) = m(2)*m(1900)
    m(2833) = m(1)*m(1411)
    m(2834) = m(1)*m(1501)
    m(2835) = m(2)*m(1903)
    m(2836) = m(1)*m(1030)
    m(2837) = m(1)*m(1503)
    m(2838) = m(1)*m(1031)
    m(2839) = m(1)*m(1505)
    m(2840) = m(1)*m(1032)
    m(2841) = m(1)*m(1033)
    m(2842) = m(1)*m(1506)
    m(2843) = m(1)*m(1507)
    m(2844) = m(1)*m(1414)
    m(2845) = m(1)*m(1415)
    m(2846) = m(2)*m(1038)
    m(2847) = m(3)*m(1907)
    m(2848) = m(1)*m(1908)
    m(2849) = m(1)*m(1909)
    m(2850) = m(2)*m(1508)
    m(2851) = m(3)*m(1911)
    m(2852) = m(1)*m(1417)
    m(2853) = m(2)*m(1417)
    m(2854) = m(1)*m(1418)
    m(2855) = m(2)*m(1915)
    m(2856) = m(1)*m(1916)
    m(2857) = m(1)*m(1917)
    m(2858) = m(2)*m(1798)
    m(2859) = m(2)*m(1919)
    m(2860) = m(1)*m(1920)
    m(2861) = m(1)*m(1921)
    m(2862) = m(1)*m(1802)
    m(2863) = m(1)*m(1923)
    m(2864) = m(1)*m(1804)
    m(2865) = m(1)*m(1925)
    m(2866) = m(2)*m(1806)
    m(2867) = m(1)*m(1807)
    m(2868) = m(2)*m(1928)
    m(2869) = m(1)*m(1809)
    m(2870) = m(2)*m(1810)
    m(2871) = m(2)*m(1931)
    m(2872) = m(1)*m(1932)
    m(2873) = m(1)*m(1933)
    m(2874) = m(1)*m(1814)
    m(2875) = m(1)*m(1935)
    m(2876) = m(1)*m(1816)
    m(2877) = m(1)*m(1937)
    m(2878) = m(1)*m(1368)
    m(2879) = m(2)*m(1368)
    m(2880) = m(1)*m(1369)
    m(2881) = m(2)*m(1701)
    m(2882) = m(1)*m(1702)
    m(2883) = m(1)*m(1703)
    m(2884) = m(1)*m(1371)
    m(2885) = m(1)*m(1372)
    m(2886) = m(2)*m(1053)
    m(2887) = m(2)*m(1533)
    m(2888) = m(1)*m(1708)
    m(2889) = m(1)*m(1709)
    m(2890) = m(1)*m(1266)
    m(2891) = m(1)*m(1267)
    m(2892) = m(1)*m(1270)
    m(2893) = m(1)*m(1271)
    m(2894) = m(1)*m(1272)
    m(2895) = m(1)*m(1273)
    m(2896) = m(1)*m(1057)
    m(2897) = m(1)*m(1058)
    m(2898) = m(1)*m(1550)
    m(2899) = m(1)*m(1551)
    m(2900) = m(1)*m(1385)
    m(2901) = m(2)*m(1285)
    m(2902) = m(1)*m(1389)
    m(2903) = m(2)*m(1389)
    m(2904) = m(1)*m(1390)
    m(2905) = m(2)*m(1066)
    m(2906) = m(1)*m(1290)
    m(2907) = m(1)*m(1291)
    m(2908) = m(1)*m(1068)
    m(2909) = m(1)*m(1069)
    m(2910) = m(2)*m(1292)
    m(2911) = m(3)*m(1293)
    m(2912) = m(2)*m(1294)
    m(2913) = m(3)*m(1295)
    m(2914) = m(2)*m(1566)
    m(2915) = m(1)*m(1567)
    m(2916) = m(1)*m(1392)
    m(2917) = m(3)*m(1299)
    m(2918) = m(2)*m(1750)
    m(2919) = m(1)*m(1569)
    m(2920) = m(1)*m(1752)
    m(2921) = m(2)*m(1303)
    m(2922) = m(1)*m(1754)
    m(2923) = m(3)*m(1307)
    m(2924) = m(1)*m(1756)
    m(2925) = m(1)*m(1757)
    m(2926) = m(1)*m(1308)
    m(2927) = m(1)*m(1309)
    m(2928) = m(1)*m(1073)
    m(2929) = m(1)*m(1581)
    m(2930) = m(1)*m(1074)
    m(2931) = m(1)*m(1583)
    m(2932) = m(1)*m(1403)
    m(2933) = m(2)*m(1404)
    m(2934) = m(1)*m(1326)
    m(2935) = m(1)*m(1327)
    m(2936) = m(1)*m(1407)
    m(2937) = m(3)*m(2011)
    m(2938) = m(1)*m(1408)
    m(2939) = m(2)*m(2013)
    m(2940) = m(1)*m(1084)
    m(2941) = m(2)*m(1085)
    m(2942) = m(1)*m(1086)
    m(2943) = m(3)*m(1087)
    m(2944) = m(2)*m(1596)
    m(2945) = m(3)*m(1597)
    m(2946) = m(3)*m(2015)
    m(2947) = m(1)*m(1599)
    m(2948) = m(1)*m(1410)
    m(2949) = m(2)*m(2017)
    m(2950) = m(2)*m(2019)
    m(2951) = m(1)*m(1601)
    m(2952) = m(1)*m(1090)
    m(2953) = m(1)*m(1607)
    m(2954) = m(2)*m(1414)
    m(2955) = m(1)*m(1092)
    m(2956) = m(2)*m(1093)
    m(2957) = m(1)*m(1609)
    m(2958) = m(3)*m(2027)
    m(2959) = m(2)*m(1097)
    m(2960) = m(3)*m(1098)
    m(2961) = m(3)*m(1611)
    m(2962) = m(1)*m(2028)
    m(2963) = m(1)*m(2029)
    m(2964) = m(3)*m(2031)
    m(2965) = m(2)*m(1613)
    m(2966) = m(1)*m(1099)
    m(2967) = m(1)*m(1615)
    m(2968) = m(1)*m(1101)
    m(2969) = m(3)*m(1102)
    m(2970) = m(1)*m(1617)
    m(2971) = m(2)*m(2033)
    m(2972) = m(2)*m(1104)
    m(2973) = m(3)*m(1105)
    m(2974) = m(2)*m(1619)
    m(2975) = m(2)*m(2035)
    m(2976) = m(1)*m(2036)
    m(2977) = m(1)*m(2037)
    m(2978) = m(3)*m(1621)
    m(2979) = m(2)*m(2039)
    m(2980) = m(1)*m(2040)
    m(2981) = m(1)*m(2041)
    m(2982) = m(2)*m(1623)
    m(2983) = m(1)*m(2043)
    m(2984) = m(3)*m(1625)
    m(2985) = m(1)*m(2045)
    m(2986) = m(1)*m(1806)
    m(2987) = m(2)*m(1807)
    m(2988) = m(1)*m(1808)
    m(2989) = m(2)*m(2049)
    m(2990) = m(1)*m(1810)
    m(2991) = m(1)*m(1811)
    m(2992) = m(1)*m(2052)
    m(2993) = m(1)*m(2053)
    m(2994) = m(2)*m(1814)
    m(2995) = m(1)*m(2055)
    m(2996) = m(2)*m(2056)
    m(2997) = m(1)*m(2057)
    m(2998) = m(1)*m(1248)
    m(2999) = m(1)*m(1249)
    m(3000) = m(1)*m(1520)
    m(3001) = m(1)*m(1521)
    m(3002) = m(1)*m(1828)
    m(3003) = m(1)*m(1829)
    m(3004) = m(1)*m(1254)
    m(3005) = m(1)*m(1255)
    m(3006) = m(1)*m(1532)
    m(3007) = m(1)*m(1533)
    m(3008) = m(1)*m(1840)
    m(3009) = m(1)*m(1841)
    m(3010) = m(1)*m(1260)
    m(3011) = m(1)*m(1261)
    m(3012) = m(1)*m(1262)
    m(3013) = m(1)*m(1263)
    m(3014) = m(1)*m(1264)
    m(3015) = m(1)*m(1265)
    m(3016) = m(1)*m(1268)
    m(3017) = m(1)*m(1269)
    m(3018) = m(1)*m(1138)
    m(3019) = m(1)*m(1437)
    m(3020) = m(1)*m(1139)
    m(3021) = m(2)*m(1550)
    m(3022) = m(1)*m(1438)
    m(3023) = m(2)*m(1855)
    m(3024) = m(1)*m(1552)
    m(3025) = m(1)*m(1142)
    m(3026) = m(2)*m(1280)
    m(3027) = m(1)*m(1973)
    m(3028) = m(1)*m(1439)
    m(3029) = m(2)*m(1284)
    m(3030) = m(1)*m(1556)
    m(3031) = m(1)*m(1146)
    m(3032) = m(2)*m(1978)
    m(3033) = m(1)*m(1979)
    m(3034) = m(1)*m(1566)
    m(3035) = m(2)*m(1567)
    m(3036) = m(1)*m(1440)
    m(3037) = m(2)*m(1989)
    m(3038) = m(1)*m(1568)
    m(3039) = m(2)*m(1871)
    m(3040) = m(1)*m(1872)
    m(3041) = m(1)*m(1993)
    m(3042) = m(1)*m(1874)
    m(3043) = m(1)*m(1995)
    m(3044) = m(1)*m(1876)
    m(3045) = m(1)*m(1877)
    m(3046) = m(1)*m(1152)
    m(3047) = m(1)*m(1444)
    m(3048) = m(1)*m(1153)
    m(3049) = m(2)*m(1154)
    m(3050) = m(1)*m(1445)
    m(3051) = m(2)*m(1445)
    m(3052) = m(1)*m(1585)
    m(3053) = m(1)*m(1157)
    m(3054) = m(2)*m(1158)
    m(3055) = m(1)*m(2001)
    m(3056) = m(1)*m(1446)
    m(3057) = m(2)*m(1446)
    m(3058) = m(1)*m(1589)
    m(3059) = m(1)*m(1161)
    m(3060) = m(3)*m(1162)
    m(3061) = m(1)*m(2007)
    m(3062) = m(1)*m(1598)
    m(3063) = m(4)*m(1599)
    m(3064) = m(1)*m(1447)
    m(3065) = m(3)*m(1447)
    m(3066) = m(1)*m(1600)
    m(3067) = m(4)*m(1903)
    m(3068) = m(2)*m(1603)
    m(3069) = m(2)*m(1168)
    m(3070) = m(3)*m(1169)
    m(3071) = m(2)*m(2023)
    m(3072) = m(2)*m(1612)
    m(3073) = m(4)*m(1613)
    m(3074) = m(1)*m(1176)
    m(3075) = m(1)*m(1449)
    m(3076) = m(1)*m(1177)
    m(3077) = m(2)*m(1178)
    m(3078) = m(1)*m(1450)
    m(3079) = m(2)*m(1450)
    m(3080) = m(1)*m(1179)
    m(3081) = m(2)*m(1180)
    m(3082) = m(1)*m(1451)
    m(3083) = m(2)*m(1451)
    m(3084) = m(1)*m(1181)
    m(3085) = m(3)*m(1182)
    m(3086) = m(4)*m(1183)
    m(3087) = m(1)*m(1452)
    m(3088) = m(3)*m(1452)
    m(3089) = m(4)*m(1452)
    m(3090) = m(2)*m(1184)
    m(3091) = m(3)*m(1185)
    m(3092) = m(4)*m(1186)
    m(3093) = m(5)*m(1187)
    m(3094) = m(2)*m(1453)
    m(3095) = m(3)*m(1453)
    m(3096) = m(4)*m(1453)
    m(3097) = m(5)*m(1453)
    m(3098) = m(2)*m(2038)
    m(3099) = m(4)*m(2039)
    m(3100) = m(2)*m(1454)
    m(3101) = m(3)*m(1454)
    m(3102) = m(1)*m(2042)
    m(3103) = m(4)*m(1923)
    m(3104) = m(1)*m(2044)
    m(3105) = m(4)*m(2045)
    m(3106) = m(1)*m(1926)
    m(3107) = m(1)*m(2047)
    m(3108) = m(1)*m(1928)
    m(3109) = m(1)*m(2049)
    m(3110) = m(1)*m(1930)
    m(3111) = m(1)*m(1931)
    m(3112) = m(2)*m(1932)
    m(3113) = m(2)*m(2053)
    m(3114) = m(1)*m(2054)
    m(3115) = m(2)*m(1935)
    m(3116) = m(1)*m(2056)
    m(3117) = m(2)*m(2057)
    m(3118) = m(1)*m(1048)
    m(3119) = m(1)*m(1639)
    m(3120) = m(1)*m(1049)
    m(3121) = m(2)*m(1050)
    m(3122) = m(1)*m(1640)
    m(3123) = m(2)*m(1640)
    m(3124) = m(1)*m(1051)
    m(3125) = m(1)*m(1642)
    m(3126) = m(1)*m(1052)
    m(3127) = m(2)*m(1837)
    m(3128) = m(1)*m(1643)
    m(3129) = m(3)*m(1643)
    m(3130) = m(2)*m(1054)
    m(3131) = m(2)*m(1645)
    m(3132) = m(4)*m(1055)
    m(3133) = m(4)*m(1647)
    m(3134) = m(2)*m(1056)
    m(3135) = m(2)*m(1651)
    m(3136) = m(1)*m(1851)
    m(3137) = m(1)*m(1852)
    m(3138) = m(2)*m(1652)
    m(3139) = m(3)*m(1652)
    m(3140) = m(1)*m(1059)
    m(3141) = m(1)*m(1654)
    m(3142) = m(4)*m(1060)
    m(3143) = m(4)*m(1656)
    m(3144) = m(1)*m(1061)
    m(3145) = m(1)*m(1659)
    m(3146) = m(4)*m(1978)
    m(3147) = m(4)*m(1979)
    m(3148) = m(1)*m(1063)
    m(3149) = m(2)*m(1064)
    m(3150) = m(1)*m(1065)
    m(3151) = m(2)*m(1863)
    m(3152) = m(1)*m(1864)
    m(3153) = m(1)*m(1865)
    m(3154) = m(1)*m(1662)
    m(3155) = m(2)*m(1662)
    m(3156) = m(4)*m(1866)
    m(3157) = m(4)*m(1867)
    m(3158) = m(1)*m(1664)
    m(3159) = m(3)*m(1664)
    m(3160) = m(5)*m(1870)
    m(3161) = m(5)*m(1871)
    m(3162) = m(2)*m(1667)
    m(3163) = m(3)*m(1667)
    m(3164) = m(6)*m(1876)
    m(3165) = m(6)*m(1877)
    m(3166) = m(2)*m(1880)
    m(3167) = m(3)*m(1881)
    m(3168) = m(1)*m(1884)
    m(3169) = m(1)*m(1887)
    m(3170) = m(3)*m(1888)
    m(3171) = m(2)*m(1889)
    m(3172) = m(1)*m(1075)
    m(3173) = m(1)*m(1673)
    m(3174) = m(2)*m(1076)
    m(3175) = m(2)*m(1674)
    m(3176) = m(1)*m(1077)
    m(3177) = m(1)*m(1678)
    m(3178) = m(2)*m(2006)
    m(3179) = m(2)*m(2007)
    m(3180) = m(1)*m(1080)
    m(3181) = m(1)*m(1081)
    m(3182) = m(2)*m(2011)
    m(3183) = m(3)*m(2013)
    m(3184) = m(1)*m(1896)
    m(3185) = m(1)*m(1897)
    m(3186) = m(2)*m(1898)
    m(3187) = m(1)*m(1680)
    m(3188) = m(2)*m(2015)
    m(3189) = m(2)*m(1899)
    m(3190) = m(3)*m(1902)
    m(3191) = m(1)*m(1682)
    m(3192) = m(3)*m(2019)
    m(3193) = m(3)*m(1903)
    m(3194) = m(1)*m(2020)
    m(3195) = m(1)*m(2021)
    m(3196) = m(1)*m(2022)
    m(3197) = m(1)*m(2023)
    m(3198) = m(2)*m(1091)
    m(3199) = m(2)*m(1907)
    m(3200) = m(1)*m(2026)
    m(3201) = m(1)*m(2027)
    m(3202) = m(3)*m(2029)
    m(3203) = m(2)*m(1909)
    m(3204) = m(1)*m(1910)
    m(3205) = m(1)*m(1911)
    m(3206) = m(1)*m(2030)
    m(3207) = m(1)*m(2031)
    m(3208) = m(2)*m(2032)
    m(3209) = m(3)*m(1915)
    m(3210) = m(1)*m(2034)
    m(3211) = m(1)*m(2035)
    m(3212) = m(3)*m(1917)
    m(3213) = m(2)*m(2037)
    m(3214) = m(1)*m(1918)
    m(3215) = m(1)*m(1919)
    m(3216) = m(1)*m(2038)
    m(3217) = m(1)*m(2039)
    m(3218) = m(3)*m(1922)
    m(3219) = m(2)*m(1690)
    m(3220) = m(3)*m(2043)
    m(3221) = m(3)*m(1923)
    m(3222) = m(2)*m(1924)
    m(3223) = m(2)*m(2044)
    m(3224) = m(2)*m(1925)
    m(3225) = m(2)*m(2045)
    m(3226) = m(4)*m(1694)
    m(3227) = m(6)*m(1930)
    m(3228) = m(5)*m(1694)
    m(3229) = m(6)*m(1931)
    m(3230) = m(5)*m(1934)
    m(3231) = m(4)*m(1696)
    m(3232) = m(5)*m(2055)
    m(3233) = m(5)*m(1935)
    m(3234) = m(4)*m(1936)
    m(3235) = m(4)*m(2056)
    m(3236) = m(4)*m(1937)
    m(3237) = m(4)*m(2057)
    m(3238) = m(1)*m(1699)
    m(3239) = m(1)*m(1701)
    m(3240) = m(2)*m(1703)
    m(3241) = m(1)*m(1705)
    m(3242) = m(1)*m(1707)
    m(3243) = m(2)*m(1841)
    m(3244) = m(1)*m(1054)
    m(3245) = m(1)*m(1055)
    m(3246) = m(1)*m(1056)
    m(3247) = m(1)*m(1853)
    m(3248) = m(1)*m(1855)
    m(3249) = m(1)*m(1729)
    m(3250) = m(2)*m(1060)
    m(3251) = m(1)*m(1739)
    m(3252) = m(3)*m(1062)
    m(3253) = m(1)*m(1067)
    m(3254) = m(2)*m(1070)
    m(3255) = m(3)*m(1071)
    m(3256) = m(1)*m(1746)
    m(3257) = m(1)*m(1867)
    m(3258) = m(1)*m(1750)
    m(3259) = m(1)*m(1871)
    m(3260) = m(2)*m(1756)
    m(3261) = m(2)*m(1877)
    m(3262) = m(1)*m(1072)
    m(3263) = m(1)*m(1883)
    m(3264) = m(1)*m(1886)
    m(3265) = m(1)*m(1768)
    m(3266) = m(2)*m(1769)
    m(3267) = m(1)*m(1778)
    m(3268) = m(3)*m(1780)
    m(3269) = m(1)*m(1079)
    m(3270) = m(2)*m(1896)
    m(3271) = m(3)*m(1897)
    m(3272) = m(1)*m(1782)
    m(3273) = m(1)*m(1899)
    m(3274) = m(1)*m(1786)
    m(3275) = m(1)*m(1903)
    m(3276) = m(2)*m(1794)
    m(3277) = m(3)*m(1795)
    m(3278) = m(1)*m(1905)
    m(3279) = m(1)*m(1907)
    m(3280) = m(3)*m(1909)
    m(3281) = m(2)*m(1796)
    m(3282) = m(2)*m(1911)
    m(3283) = m(1)*m(1913)
    m(3284) = m(1)*m(1915)
    m(3285) = m(2)*m(1917)
    m(3286) = m(3)*m(1799)
    m(3287) = m(3)*m(1919)
    m(3288) = m(2)*m(1803)
    m(3289) = m(2)*m(1923)
    m(3290) = m(3)*m(1805)
    m(3291) = m(3)*m(1925)
    m(3292) = m(4)*m(1811)
    m(3293) = m(4)*m(1931)
    m(3294) = m(4)*m(1815)
    m(3295) = m(4)*m(1935)
    m(3296) = m(5)*m(1817)
    m(3297) = m(5)*m(1937)
    m(3298) = m(1)*m(1458)
    m(3299) = m(1)*m(1527)
    m(3300) = m(1)*m(1529)
    m(3301) = m(1)*m(1461)
    m(3302) = m(1)*m(1462)
    m(3303) = m(1)*m(1463)
    m(3304) = m(1)*m(1464)
    m(3305) = m(1)*m(1467)
    m(3306) = m(1)*m(1543)
    m(3307) = m(1)*m(1545)
    m(3308) = m(1)*m(1553)
    m(3309) = m(1)*m(1143)
    m(3310) = m(2)*m(1473)
    m(3311) = m(2)*m(1475)
    m(3312) = m(1)*m(1557)
    m(3313) = m(1)*m(1147)
    m(3314) = m(2)*m(1148)
    m(3315) = m(2)*m(1559)
    m(3316) = m(1)*m(1561)
    m(3317) = m(1)*m(1563)
    m(3318) = m(2)*m(1565)
    m(3319) = m(2)*m(1485)
    m(3320) = m(2)*m(1573)
    m(3321) = m(2)*m(1575)
    m(3322) = m(1)*m(1584)
    m(3323) = m(1)*m(1156)
    m(3324) = m(4)*m(1492)
    m(3325) = m(4)*m(1493)
    m(3326) = m(1)*m(1588)
    m(3327) = m(1)*m(1160)
    m(3328) = m(4)*m(1162)
    m(3329) = m(4)*m(1591)
    m(3330) = m(1)*m(1594)
    m(3331) = m(1)*m(1595)
    m(3332) = m(4)*m(1597)
    m(3333) = m(2)*m(1602)
    m(3334) = m(2)*m(1167)
    m(3335) = m(4)*m(1169)
    m(3336) = m(4)*m(1605)
    m(3337) = m(1)*m(1170)
    m(3338) = m(2)*m(1610)
    m(3339) = m(4)*m(1611)
    m(3340) = m(1)*m(1173)
    m(3341) = m(2)*m(1174)
    m(3342) = m(4)*m(1175)
    m(3343) = m(7)*m(1182)
    m(3344) = m(7)*m(1185)
    m(3345) = m(7)*m(1187)
    m(3346) = m(7)*m(1509)
    m(3347) = m(7)*m(1620)
    m(3348) = m(7)*m(1621)
    m(3349) = m(7)*m(1511)
    m(3350) = m(7)*m(1624)
    m(3351) = m(7)*m(1625)
    m(3352) = m(4)*m(1514)
    m(3353) = m(4)*m(1630)
    m(3354) = m(4)*m(1631)
    m(3355) = m(7)*m(1517)
    m(3356) = m(7)*m(1636)
    m(3357) = m(7)*m(1637)
    m(3358) = m(2)*m(1128)
    m(3359) = m(2)*m(1820)
    m(3360) = m(1)*m(1129)
    m(3361) = m(1)*m(1824)
    m(3362) = m(1)*m(1130)
    m(3363) = m(1)*m(1826)
    m(3364) = m(3)*m(1131)
    m(3365) = m(3)*m(1833)
    m(3366) = m(1)*m(1132)
    m(3367) = m(1)*m(1133)
    m(3368) = m(1)*m(1837)
    m(3369) = m(1)*m(1839)
    m(3370) = m(2)*m(1134)
    m(3371) = m(3)*m(1135)
    m(3372) = m(2)*m(1964)
    m(3373) = m(3)*m(1965)
    m(3374) = m(2)*m(1842)
    m(3375) = m(2)*m(1967)
    m(3376) = m(3)*m(1845)
    m(3377) = m(3)*m(1969)
    m(3378) = m(3)*m(1138)
    m(3379) = m(2)*m(1139)
    m(3380) = m(2)*m(1140)
    m(3381) = m(2)*m(1852)
    m(3382) = m(3)*m(1856)
    m(3383) = m(2)*m(1857)
    m(3384) = m(1)*m(1141)
    m(3385) = m(3)*m(1142)
    m(3386) = m(1)*m(1972)
    m(3387) = m(3)*m(1973)
    m(3388) = m(1)*m(1858)
    m(3389) = m(1)*m(1975)
    m(3390) = m(1)*m(1145)
    m(3391) = m(2)*m(1146)
    m(3392) = m(1)*m(1978)
    m(3393) = m(2)*m(1979)
    m(3394) = m(1)*m(1149)
    m(3395) = m(1)*m(1861)
    m(3396) = m(1)*m(1150)
    m(3397) = m(1)*m(1863)
    m(3398) = m(2)*m(1151)
    m(3399) = m(2)*m(1865)
    m(3400) = m(1)*m(1868)
    m(3401) = m(1)*m(1989)
    m(3402) = m(3)*m(1873)
    m(3403) = m(3)*m(1993)
    m(3404) = m(2)*m(1875)
    m(3405) = m(2)*m(1995)
    m(3406) = m(4)*m(1153)
    m(3407) = m(4)*m(1154)
    m(3408) = m(5)*m(1152)
    m(3409) = m(4)*m(1887)
    m(3410) = m(5)*m(1888)
    m(3411) = m(4)*m(1889)
    m(3412) = m(1)*m(1155)
    m(3413) = m(1)*m(2000)
    m(3414) = m(5)*m(1157)
    m(3415) = m(5)*m(2001)
    m(3416) = m(1)*m(1890)
    m(3417) = m(1)*m(2003)
    m(3418) = m(1)*m(1159)
    m(3419) = m(1)*m(2006)
    m(3420) = m(4)*m(1161)
    m(3421) = m(4)*m(2007)
    m(3422) = m(1)*m(1163)
    m(3423) = m(1)*m(1894)
    m(3424) = m(1)*m(1164)
    m(3425) = m(1)*m(1895)
    m(3426) = m(4)*m(1165)
    m(3427) = m(4)*m(1897)
    m(3428) = m(1)*m(1900)
    m(3429) = m(1)*m(2017)
    m(3430) = m(2)*m(1166)
    m(3431) = m(2)*m(2022)
    m(3432) = m(4)*m(1168)
    m(3433) = m(4)*m(2023)
    m(3434) = m(1)*m(2024)
    m(3435) = m(1)*m(2025)
    m(3436) = m(2)*m(1171)
    m(3437) = m(4)*m(1172)
    m(3438) = m(2)*m(1908)
    m(3439) = m(4)*m(1909)
    m(3440) = m(1)*m(2032)
    m(3441) = m(1)*m(2033)
    m(3442) = m(2)*m(2034)
    m(3443) = m(4)*m(2035)
    m(3444) = m(2)*m(2036)
    m(3445) = m(4)*m(2037)
    m(3446) = m(7)*m(1177)
    m(3447) = m(7)*m(1178)
    m(3448) = m(7)*m(1181)
    m(3449) = m(7)*m(1183)
    m(3450) = m(7)*m(1184)
    m(3451) = m(7)*m(1186)
    m(3452) = m(8)*m(1176)
    m(3453) = m(7)*m(1918)
    m(3454) = m(8)*m(1179)
    m(3455) = m(7)*m(1919)
    m(3456) = m(7)*m(2038)
    m(3457) = m(7)*m(2039)
    m(3458) = m(2)*m(1920)
    m(3459) = m(2)*m(2041)
    m(3460) = m(8)*m(1922)
    m(3461) = m(7)*m(1924)
    m(3462) = m(8)*m(2042)
    m(3463) = m(7)*m(2044)
    m(3464) = m(7)*m(1925)
    m(3465) = m(7)*m(2045)
    m(3466) = m(5)*m(1927)
    m(3467) = m(5)*m(2047)
    m(3468) = m(4)*m(1929)
    m(3469) = m(4)*m(2049)
    m(3470) = m(4)*m(1933)
    m(3471) = m(4)*m(2053)
    m(3472) = m(8)*m(1934)
    m(3473) = m(8)*m(2054)
    m(3474) = m(7)*m(1936)
    m(3475) = m(7)*m(2056)
    m(3476) = m(7)*m(1937)
    m(3477) = m(7)*m(2057)
    m(3478) = m(3)*m(1190)
    m(3479) = m(3)*m(2061)
    m(3480) = m(3)*m(2063)
    m(3481) = m(1)*m(2066)
    m(3482) = m(1)*m(2067)
    m(3483) = m(3)*m(2067)
    m(3484) = m(2)*m(2070)
    m(3485) = m(2)*m(1198)
    m(3486) = m(2)*m(2073)
    m(3487) = m(1)*m(2074)
    m(3488) = m(1)*m(2075)
    m(3489) = m(2)*m(2075)
    m(3490) = m(2)*m(2078)
    m(3491) = m(2)*m(2079)
    m(3492) = m(3)*m(2079)
    m(3493) = m(3)*m(1209)
    m(3494) = m(2)*m(1210)
    m(3495) = m(1)*m(1211)
    m(3496) = m(3)*m(2082)
    m(3497) = m(2)*m(2083)
    m(3498) = m(3)*m(2083)
    m(3499) = m(1)*m(2085)
    m(3500) = m(1)*m(2087)
    m(3501) = m(1)*m(1215)
    m(3502) = m(2)*m(2090)
    m(3503) = m(1)*m(2091)
    m(3504) = m(2)*m(2091)
    m(3505) = m(3)*m(2092)
    m(3506) = m(1)*m(2093)
    m(3507) = m(3)*m(2093)
    m(3508) = m(3)*m(1403)
    m(3509) = m(3)*m(1404)
    m(3510) = m(3)*m(1222)
    m(3511) = m(3)*m(1407)
    m(3512) = m(2)*m(1408)
    m(3513) = m(1)*m(1229)
    m(3514) = m(2)*m(1410)
    m(3515) = m(2)*m(1230)
    m(3516) = m(2)*m(1411)
    m(3517) = m(3)*m(1414)
    m(3518) = m(2)*m(1236)
    m(3519) = m(1)*m(1416)
    m(3520) = m(3)*m(1238)
    m(3521) = m(2)*m(1418)
    m(3522) = m(1)*m(1419)
    m(3523) = m(1)*m(1241)
    m(3524) = m(1)*m(1420)
    m(3525) = m(1)*m(1421)
    m(3526) = m(1)*m(2107)
    m(3527) = m(1)*m(2109)
    m(3528) = m(1)*m(1244)
    m(3529) = m(1)*m(2113)
    m(3530) = m(3)*m(1422)
    m(3531) = m(3)*m(1423)
    m(3532) = m(1)*m(2115)
    m(3533) = m(2)*m(1424)
    m(3534) = m(2)*m(1425)
    m(3535) = m(1)*m(1247)
    m(3536) = m(1)*m(1426)
    m(3537) = m(1)*m(1427)
    m(3538) = m(2)*m(2058)
    m(3539) = m(4)*m(2059)
    m(3540) = m(1)*m(2060)
    m(3541) = m(1)*m(2061)
    m(3542) = m(4)*m(2062)
    m(3543) = m(2)*m(2063)
    m(3544) = m(2)*m(2064)
    m(3545) = m(3)*m(1262)
    m(3546) = m(2)*m(1464)
    m(3547) = m(2)*m(1263)
    m(3548) = m(3)*m(1265)
    m(3549) = m(5)*m(1264)
    m(3550) = m(2)*m(2066)
    m(3551) = m(4)*m(2067)
    m(3552) = m(2)*m(1467)
    m(3553) = m(4)*m(1467)
    m(3554) = m(1)*m(2070)
    m(3555) = m(1)*m(2071)
    m(3556) = m(3)*m(2073)
    m(3557) = m(5)*m(2072)
    m(3558) = m(4)*m(1268)
    m(3559) = m(2)*m(1269)
    m(3560) = m(3)*m(2074)
    m(3561) = m(5)*m(2075)
    m(3562) = m(1)*m(2076)
    m(3563) = m(3)*m(1280)
    m(3564) = m(1)*m(1475)
    m(3565) = m(1)*m(1281)
    m(3566) = m(1)*m(2078)
    m(3567) = m(3)*m(1284)
    m(3568) = m(4)*m(2079)
    m(3569) = m(6)*m(1283)
    m(3570) = m(1)*m(2080)
    m(3571) = m(2)*m(1288)
    m(3572) = m(1)*m(1481)
    m(3573) = m(1)*m(1289)
    m(3574) = m(5)*m(1482)
    m(3575) = m(6)*m(1482)
    m(3576) = m(1)*m(2082)
    m(3577) = m(2)*m(1298)
    m(3578) = m(4)*m(1299)
    m(3579) = m(6)*m(1297)
    m(3580) = m(4)*m(1483)
    m(3581) = m(6)*m(1483)
    m(3582) = m(2)*m(2085)
    m(3583) = m(3)*m(2087)
    m(3584) = m(1)*m(1485)
    m(3585) = m(4)*m(1485)
    m(3586) = m(1)*m(1486)
    m(3587) = m(5)*m(1486)
    m(3588) = m(4)*m(1300)
    m(3589) = m(3)*m(2090)
    m(3590) = m(1)*m(1302)
    m(3591) = m(5)*m(1303)
    m(3592) = m(2)*m(2092)
    m(3593) = m(5)*m(1305)
    m(3594) = m(1)*m(1306)
    m(3595) = m(4)*m(1307)
    m(3596) = m(4)*m(1487)
    m(3597) = m(5)*m(1487)
    m(3598) = m(1)*m(2094)
    m(3599) = m(2)*m(1492)
    m(3600) = m(1)*m(1317)
    m(3601) = m(1)*m(1493)
    m(3602) = m(1)*m(2096)
    m(3603) = m(2)*m(2097)
    m(3604) = m(5)*m(1321)
    m(3605) = m(6)*m(1320)
    m(3606) = m(1)*m(2098)
    m(3607) = m(3)*m(1498)
    m(3608) = m(1)*m(1325)
    m(3609) = m(1)*m(1499)
    m(3610) = m(3)*m(1500)
    m(3611) = m(6)*m(1500)
    m(3612) = m(1)*m(2100)
    m(3613) = m(2)*m(1333)
    m(3614) = m(4)*m(1335)
    m(3615) = m(6)*m(1334)
    m(3616) = m(2)*m(1501)
    m(3617) = m(6)*m(1501)
    m(3618) = m(2)*m(2102)
    m(3619) = m(3)*m(1506)
    m(3620) = m(2)*m(1339)
    m(3621) = m(2)*m(1507)
    m(3622) = m(3)*m(1508)
    m(3623) = m(5)*m(1508)
    m(3624) = m(2)*m(1509)
    m(3625) = m(4)*m(1509)
    m(3626) = m(1)*m(1352)
    m(3627) = m(1)*m(1353)
    m(3628) = m(4)*m(1355)
    m(3629) = m(5)*m(1354)
    m(3630) = m(1)*m(1510)
    m(3631) = m(5)*m(1510)
    m(3632) = m(1)*m(1511)
    m(3633) = m(4)*m(1511)
    m(3634) = m(2)*m(1512)
    m(3635) = m(3)*m(1512)
    m(3636) = m(1)*m(1513)
    m(3637) = m(3)*m(1513)
    m(3638) = m(1)*m(1514)
    m(3639) = m(2)*m(1514)
    m(3640) = m(2)*m(1356)
    m(3641) = m(3)*m(1357)
    m(3642) = m(1)*m(1358)
    m(3643) = m(3)*m(1359)
    m(3644) = m(2)*m(1360)
    m(3645) = m(3)*m(1361)
    m(3646) = m(1)*m(1362)
    m(3647) = m(2)*m(1363)
    m(3648) = m(2)*m(1515)
    m(3649) = m(3)*m(1515)
    m(3650) = m(1)*m(1364)
    m(3651) = m(3)*m(1365)
    m(3652) = m(1)*m(1366)
    m(3653) = m(2)*m(1367)
    m(3654) = m(1)*m(1516)
    m(3655) = m(3)*m(1516)
    m(3656) = m(1)*m(1517)
    m(3657) = m(2)*m(1517)
    m(3658) = m(1)*m(2058)
    m(3659) = m(1)*m(2059)
    m(3660) = m(2)*m(2060)
    m(3661) = m(4)*m(2061)
    m(3662) = m(2)*m(2062)
    m(3663) = m(4)*m(2063)
    m(3664) = m(1)*m(2064)
    m(3665) = m(1)*m(2065)
    m(3666) = m(1)*m(2068)
    m(3667) = m(1)*m(2069)
    m(3668) = m(2)*m(1543)
    m(3669) = m(4)*m(1545)
    m(3670) = m(3)*m(2072)
    m(3671) = m(5)*m(2073)
    m(3672) = m(2)*m(2076)
    m(3673) = m(1)*m(1555)
    m(3674) = m(2)*m(1557)
    m(3675) = m(1)*m(1559)
    m(3676) = m(5)*m(1566)
    m(3677) = m(6)*m(1567)
    m(3678) = m(4)*m(1568)
    m(3679) = m(6)*m(1569)
    m(3680) = m(2)*m(2084)
    m(3681) = m(3)*m(2086)
    m(3682) = m(1)*m(1572)
    m(3683) = m(1)*m(1573)
    m(3684) = m(4)*m(1575)
    m(3685) = m(5)*m(1574)
    m(3686) = m(4)*m(1576)
    m(3687) = m(5)*m(1577)
    m(3688) = m(2)*m(1585)
    m(3689) = m(1)*m(1587)
    m(3690) = m(3)*m(1589)
    m(3691) = m(1)*m(1591)
    m(3692) = m(3)*m(1598)
    m(3693) = m(6)*m(1599)
    m(3694) = m(2)*m(1600)
    m(3695) = m(6)*m(1601)
    m(3696) = m(3)*m(1603)
    m(3697) = m(2)*m(1605)
    m(3698) = m(3)*m(1612)
    m(3699) = m(5)*m(1613)
    m(3700) = m(2)*m(1620)
    m(3701) = m(4)*m(1621)
    m(3702) = m(1)*m(1622)
    m(3703) = m(5)*m(1623)
    m(3704) = m(1)*m(1624)
    m(3705) = m(4)*m(1625)
    m(3706) = m(2)*m(1626)
    m(3707) = m(3)*m(1627)
    m(3708) = m(1)*m(1628)
    m(3709) = m(3)*m(1629)
    m(3710) = m(1)*m(1630)
    m(3711) = m(2)*m(1631)
    m(3712) = m(2)*m(1632)
    m(3713) = m(3)*m(1633)
    m(3714) = m(1)*m(1634)
    m(3715) = m(3)*m(1635)
    m(3716) = m(1)*m(1636)
    m(3717) = m(2)*m(1637)
    m(3718) = m(3)*m(1640)
    m(3719) = m(2)*m(1369)
    m(3720) = m(1)*m(1370)
    m(3721) = m(3)*m(1371)
    m(3722) = m(2)*m(1643)
    m(3723) = m(1)*m(1373)
    m(3724) = m(3)*m(1376)
    m(3725) = m(5)*m(1377)
    m(3726) = m(6)*m(1648)
    m(3727) = m(2)*m(1378)
    m(3728) = m(4)*m(1379)
    m(3729) = m(6)*m(1649)
    m(3730) = m(3)*m(1380)
    m(3731) = m(2)*m(1381)
    m(3732) = m(1)*m(1652)
    m(3733) = m(3)*m(1385)
    m(3734) = m(5)*m(1657)
    m(3735) = m(6)*m(1386)
    m(3736) = m(3)*m(1662)
    m(3737) = m(2)*m(1392)
    m(3738) = m(4)*m(1663)
    m(3739) = m(6)*m(1393)
    m(3740) = m(2)*m(1664)
    m(3741) = m(1)*m(1394)
    m(3742) = m(4)*m(1395)
    m(3743) = m(5)*m(1665)
    m(3744) = m(1)*m(1396)
    m(3745) = m(5)*m(1397)
    m(3746) = m(4)*m(1666)
    m(3747) = m(1)*m(1667)
    m(3748) = m(3)*m(1668)
    m(3749) = m(2)*m(1669)
    m(3750) = m(1)*m(1670)
    m(3751) = m(3)*m(1675)
    m(3752) = m(5)*m(1403)
    m(3753) = m(6)*m(1404)
    m(3754) = m(5)*m(1680)
    m(3755) = m(2)*m(1681)
    m(3756) = m(4)*m(1410)
    m(3757) = m(6)*m(1411)
    m(3758) = m(4)*m(1682)
    m(3759) = m(6)*m(1687)
    m(3760) = m(6)*m(1688)
    m(3761) = m(1)*m(1689)
    m(3762) = m(4)*m(1420)
    m(3763) = m(5)*m(1421)
    m(3764) = m(4)*m(1690)
    m(3765) = m(5)*m(1691)
    m(3766) = m(1)*m(1422)
    m(3767) = m(2)*m(1423)
    m(3768) = m(3)*m(1692)
    m(3769) = m(1)*m(1424)
    m(3770) = m(3)*m(1425)
    m(3771) = m(2)*m(1693)
    m(3772) = m(1)*m(1694)
    m(3773) = m(1)*m(1695)
    m(3774) = m(2)*m(1426)
    m(3775) = m(3)*m(1427)
    m(3776) = m(2)*m(1696)
    m(3777) = m(3)*m(1697)
    m(3778) = m(3)*m(1188)
    m(3779) = m(3)*m(1189)
    m(3780) = m(5)*m(1188)
    m(3781) = m(5)*m(1190)
    m(3782) = m(6)*m(1189)
    m(3783) = m(6)*m(1190)
    m(3784) = m(1)*m(1191)
    m(3785) = m(1)*m(1192)
    m(3786) = m(1)*m(1193)
    m(3787) = m(1)*m(1194)
    m(3788) = m(3)*m(1195)
    m(3789) = m(5)*m(1195)
    m(3790) = m(6)*m(1718)
    m(3791) = m(6)*m(1719)
    m(3792) = m(2)*m(1196)
    m(3793) = m(2)*m(1197)
    m(3794) = m(4)*m(1196)
    m(3795) = m(4)*m(1198)
    m(3796) = m(6)*m(1197)
    m(3797) = m(6)*m(1198)
    m(3798) = m(2)*m(1199)
    m(3799) = m(4)*m(1199)
    m(3800) = m(6)*m(1720)
    m(3801) = m(6)*m(1721)
    m(3802) = m(2)*m(1200)
    m(3803) = m(2)*m(1201)
    m(3804) = m(2)*m(1202)
    m(3805) = m(2)*m(1203)
    m(3806) = m(5)*m(1736)
    m(3807) = m(5)*m(1737)
    m(3808) = m(3)*m(1204)
    m(3809) = m(6)*m(1204)
    m(3810) = m(3)*m(1205)
    m(3811) = m(3)*m(1206)
    m(3812) = m(3)*m(1207)
    m(3813) = m(3)*m(1208)
    m(3814) = m(5)*m(1746)
    m(3815) = m(6)*m(1747)
    m(3816) = m(4)*m(1748)
    m(3817) = m(4)*m(1749)
    m(3818) = m(2)*m(1212)
    m(3819) = m(6)*m(1212)
    m(3820) = m(4)*m(1750)
    m(3821) = m(6)*m(1751)
    m(3822) = m(1)*m(1213)
    m(3823) = m(1)*m(1214)
    m(3824) = m(4)*m(1213)
    m(3825) = m(5)*m(1214)
    m(3826) = m(4)*m(1215)
    m(3827) = m(5)*m(1215)
    m(3828) = m(1)*m(1216)
    m(3829) = m(4)*m(1216)
    m(3830) = m(5)*m(1752)
    m(3831) = m(5)*m(1753)
    m(3832) = m(4)*m(1754)
    m(3833) = m(1)*m(1217)
    m(3834) = m(5)*m(1217)
    m(3835) = m(4)*m(1755)
    m(3836) = m(4)*m(1756)
    m(3837) = m(5)*m(1757)
    m(3838) = m(3)*m(1766)
    m(3839) = m(3)*m(1767)
    m(3840) = m(3)*m(1768)
    m(3841) = m(3)*m(1769)
    m(3842) = m(3)*m(1772)
    m(3843) = m(3)*m(1773)
    m(3844) = m(5)*m(1222)
    m(3845) = m(6)*m(1222)
    m(3846) = m(2)*m(1776)
    m(3847) = m(2)*m(1777)
    m(3848) = m(2)*m(1778)
    m(3849) = m(2)*m(1780)
    m(3850) = m(3)*m(1782)
    m(3851) = m(6)*m(1783)
    m(3852) = m(2)*m(1784)
    m(3853) = m(2)*m(1785)
    m(3854) = m(4)*m(1230)
    m(3855) = m(6)*m(1230)
    m(3856) = m(2)*m(1786)
    m(3857) = m(6)*m(1787)
    m(3858) = m(1)*m(1792)
    m(3859) = m(1)*m(1793)
    m(3860) = m(1)*m(1794)
    m(3861) = m(1)*m(1795)
    m(3862) = m(3)*m(1796)
    m(3863) = m(5)*m(1797)
    m(3864) = m(4)*m(1798)
    m(3865) = m(2)*m(1799)
    m(3866) = m(4)*m(1241)
    m(3867) = m(5)*m(1241)
    m(3868) = m(1)*m(1800)
    m(3869) = m(1)*m(1801)
    m(3870) = m(5)*m(1802)
    m(3871) = m(1)*m(1803)
    m(3872) = m(4)*m(1804)
    m(3873) = m(1)*m(1805)
    m(3874) = m(1)*m(1242)
    m(3875) = m(2)*m(1242)
    m(3876) = m(1)*m(1243)
    m(3877) = m(3)*m(1243)
    m(3878) = m(2)*m(1244)
    m(3879) = m(3)*m(1244)
    m(3880) = m(1)*m(1245)
    m(3881) = m(2)*m(1245)
    m(3882) = m(3)*m(1806)
    m(3883) = m(3)*m(1807)
    m(3884) = m(1)*m(1246)
    m(3885) = m(3)*m(1246)
    m(3886) = m(2)*m(1808)
    m(3887) = m(2)*m(1809)
    m(3888) = m(3)*m(1810)
    m(3889) = m(2)*m(1811)
    m(3890) = m(2)*m(1247)
    m(3891) = m(3)*m(1247)
    m(3892) = m(1)*m(1812)
    m(3893) = m(1)*m(1813)
    m(3894) = m(3)*m(1814)
    m(3895) = m(1)*m(1815)
    m(3896) = m(2)*m(1816)
    m(3897) = m(1)*m(1817)
    m(3898) = m(1)*m(1188)
    m(3899) = m(2)*m(1189)
    m(3900) = m(3)*m(2126)
    m(3901) = m(2)*m(1191)
    m(3902) = m(3)*m(1192)
    m(3903) = m(4)*m(1193)
    m(3904) = m(5)*m(1194)
    m(3905) = m(1)*m(1196)
    m(3906) = m(3)*m(1197)
    m(3907) = m(2)*m(2135)
    m(3908) = m(6)*m(2136)
    m(3909) = m(6)*m(2137)
    m(3910) = m(1)*m(1200)
    m(3911) = m(3)*m(1201)
    m(3912) = m(4)*m(1202)
    m(3913) = m(5)*m(1656)
    m(3914) = m(1)*m(1205)
    m(3915) = m(2)*m(1206)
    m(3916) = m(4)*m(1660)
    m(3917) = m(4)*m(1661)
    m(3918) = m(3)*m(2144)
    m(3919) = m(2)*m(2145)
    m(3920) = m(2)*m(1213)
    m(3921) = m(3)*m(1214)
    m(3922) = m(1)*m(2148)
    m(3923) = m(5)*m(2149)
    m(3924) = m(5)*m(2150)
    m(3925) = m(1)*m(2151)
    m(3926) = m(4)*m(2152)
    m(3927) = m(4)*m(2153)
    m(3928) = m(1)*m(1218)
    m(3929) = m(2)*m(1219)
    m(3930) = m(3)*m(1673)
    m(3931) = m(3)*m(1674)
    m(3932) = m(1)*m(1223)
    m(3933) = m(2)*m(1677)
    m(3934) = m(2)*m(1678)
    m(3935) = m(2)*m(1679)
    m(3936) = m(2)*m(1680)
    m(3937) = m(3)*m(1682)
    m(3938) = m(1)*m(1683)
    m(3939) = m(1)*m(1684)
    m(3940) = m(1)*m(1685)
    m(3941) = m(1)*m(1686)
    m(3942) = m(1)*m(1687)
    m(3943) = m(1)*m(1688)
    m(3944) = m(3)*m(1690)
    m(3945) = m(2)*m(1691)
    m(3946) = m(3)*m(2166)
    m(3947) = m(2)*m(2167)
    m(3948) = m(1)*m(2168)
    m(3949) = m(3)*m(2169)
    m(3950) = m(3)*m(2170)
    m(3951) = m(1)*m(2171)
    m(3952) = m(2)*m(2172)
    m(3953) = m(2)*m(2173)
    m(3954) = m(2)*m(2174)
    m(3955) = m(3)*m(2175)
    m(3956) = m(1)*m(2176)
    m(3957) = m(1)*m(2177)
    m(3958) = m(2)*m(1248)
    m(3959) = m(3)*m(2121)
    m(3960) = m(1)*m(1250)
    m(3961) = m(1)*m(1251)
    m(3962) = m(3)*m(2123)
    m(3963) = m(2)*m(1253)
    m(3964) = m(3)*m(1254)
    m(3965) = m(2)*m(2130)
    m(3966) = m(1)*m(1256)
    m(3967) = m(1)*m(1257)
    m(3968) = m(3)*m(1258)
    m(3969) = m(2)*m(2132)
    m(3970) = m(2)*m(1260)
    m(3971) = m(3)*m(1261)
    m(3972) = m(4)*m(1263)
    m(3973) = m(5)*m(1262)
    m(3974) = m(2)*m(1266)
    m(3975) = m(4)*m(1267)
    m(3976) = m(3)*m(1270)
    m(3977) = m(5)*m(1271)
    m(3978) = m(3)*m(2136)
    m(3979) = m(2)*m(2137)
    m(3980) = m(5)*m(2136)
    m(3981) = m(4)*m(2137)
    m(3982) = m(2)*m(1272)
    m(3983) = m(3)*m(1273)
    m(3984) = m(3)*m(1274)
    m(3985) = m(2)*m(1276)
    m(3986) = m(1)*m(2142)
    m(3987) = m(1)*m(2143)
    m(3988) = m(1)*m(1278)
    m(3989) = m(3)*m(1279)
    m(3990) = m(4)*m(1281)
    m(3991) = m(6)*m(1280)
    m(3992) = m(1)*m(1282)
    m(3993) = m(4)*m(1285)
    m(3994) = m(1)*m(1286)
    m(3995) = m(2)*m(1287)
    m(3996) = m(5)*m(1289)
    m(3997) = m(6)*m(1288)
    m(3998) = m(5)*m(2144)
    m(3999) = m(6)*m(2144)
    m(4000) = m(1)*m(1296)
    m(4001) = m(5)*m(1299)
    m(4002) = m(4)*m(2145)
    m(4003) = m(6)*m(2145)
    m(4004) = m(3)*m(1301)
    m(4005) = m(6)*m(1303)
    m(4006) = m(3)*m(2149)
    m(4007) = m(1)*m(2150)
    m(4008) = m(6)*m(2149)
    m(4009) = m(4)*m(2150)
    m(4010) = m(2)*m(1304)
    m(4011) = m(6)*m(1307)
    m(4012) = m(4)*m(2151)
    m(4013) = m(5)*m(2151)
    m(4014) = m(2)*m(2152)
    m(4015) = m(1)*m(2153)
    m(4016) = m(6)*m(2152)
    m(4017) = m(5)*m(2153)
    m(4018) = m(3)*m(2154)
    m(4019) = m(2)*m(2155)
    m(4020) = m(3)*m(2156)
    m(4021) = m(2)*m(2157)
    m(4022) = m(1)*m(2158)
    m(4023) = m(1)*m(2159)
    m(4024) = m(1)*m(1314)
    m(4025) = m(5)*m(1315)
    m(4026) = m(2)*m(1317)
    m(4027) = m(6)*m(1316)
    m(4028) = m(1)*m(1318)
    m(4029) = m(2)*m(1319)
    m(4030) = m(1)*m(1322)
    m(4031) = m(4)*m(1323)
    m(4032) = m(3)*m(1325)
    m(4033) = m(6)*m(1324)
    m(4034) = m(3)*m(2160)
    m(4035) = m(6)*m(2160)
    m(4036) = m(1)*m(1332)
    m(4037) = m(3)*m(1333)
    m(4038) = m(2)*m(2161)
    m(4039) = m(6)*m(2161)
    m(4040) = m(2)*m(1336)
    m(4041) = m(4)*m(1337)
    m(4042) = m(3)*m(1339)
    m(4043) = m(5)*m(1338)
    m(4044) = m(3)*m(2162)
    m(4045) = m(5)*m(2162)
    m(4046) = m(2)*m(2163)
    m(4047) = m(4)*m(2163)
    m(4048) = m(2)*m(1352)
    m(4049) = m(3)*m(1353)
    m(4050) = m(1)*m(2164)
    m(4051) = m(5)*m(2164)
    m(4052) = m(1)*m(2165)
    m(4053) = m(4)*m(2165)
    m(4054) = m(5)*m(1357)
    m(4055) = m(6)*m(1359)
    m(4056) = m(5)*m(2169)
    m(4057) = m(6)*m(2169)
    m(4058) = m(1)*m(2170)
    m(4059) = m(2)*m(2170)
    m(4060) = m(4)*m(1360)
    m(4061) = m(6)*m(1363)
    m(4062) = m(2)*m(2171)
    m(4063) = m(3)*m(2171)
    m(4064) = m(4)*m(2172)
    m(4065) = m(6)*m(2172)
    m(4066) = m(1)*m(2173)
    m(4067) = m(3)*m(2173)
    m(4068) = m(4)*m(1364)
    m(4069) = m(5)*m(1366)
    m(4070) = m(1)*m(2174)
    m(4071) = m(3)*m(2174)
    m(4072) = m(1)*m(2175)
    m(4073) = m(2)*m(2175)
    m(4074) = m(4)*m(2176)
    m(4075) = m(5)*m(2176)
    m(4076) = m(2)*m(2177)
    m(4077) = m(3)*m(2177)
    m(4078) = m(1)*m(1428)
    m(4079) = m(1)*m(2119)
    m(4080) = m(1)*m(1429)
    m(4081) = m(1)*m(2121)
    m(4082) = m(2)*m(1430)
    m(4083) = m(2)*m(2123)
    m(4084) = m(1)*m(1431)
    m(4085) = m(1)*m(2129)
    m(4086) = m(1)*m(1432)
    m(4087) = m(1)*m(2130)
    m(4088) = m(3)*m(1433)
    m(4089) = m(3)*m(2132)
    m(4090) = m(1)*m(1434)
    m(4091) = m(1)*m(1435)
    m(4092) = m(1)*m(2136)
    m(4093) = m(1)*m(2137)
    m(4094) = m(2)*m(1436)
    m(4095) = m(2)*m(2141)
    m(4096) = m(2)*m(1437)
    m(4097) = m(3)*m(1438)
    m(4098) = m(2)*m(2142)
    m(4099) = m(3)*m(2143)
    m(4100) = m(2)*m(1439)
    m(4101) = m(3)*m(1440)
    m(4102) = m(2)*m(1441)
    m(4103) = m(2)*m(2149)
    m(4104) = m(2)*m(2150)
    m(4105) = m(3)*m(1442)
    m(4106) = m(3)*m(2152)
    m(4107) = m(3)*m(2153)
    m(4108) = m(4)*m(1443)
    m(4109) = m(4)*m(1444)
    m(4110) = m(4)*m(2157)
    m(4111) = m(5)*m(1445)
    m(4112) = m(4)*m(2159)
    m(4113) = m(5)*m(2158)
    m(4114) = m(4)*m(1446)
    m(4115) = m(5)*m(1447)
    m(4116) = m(7)*m(1448)
    m(4117) = m(7)*m(1449)
    m(4118) = m(7)*m(1451)
    m(4119) = m(7)*m(2163)
    m(4120) = m(8)*m(1450)
    m(4121) = m(8)*m(1452)
    m(4122) = m(6)*m(1454)
    m(4123) = m(7)*m(2165)
    m(4124) = m(8)*m(2164)
    m(4125) = m(9)*m(1453)
    m(4126) = m(4)*m(1455)
    m(4127) = m(4)*m(2169)
    m(4128) = m(4)*m(2170)
    m(4129) = m(5)*m(1456)
    m(4130) = m(5)*m(2172)
    m(4131) = m(5)*m(2173)
    m(4132) = m(6)*m(1457)
    m(4133) = m(7)*m(2175)
    m(4134) = m(8)*m(2174)
    m(4135) = m(9)*m(2171)
    m(4136) = m(6)*m(2176)
    m(4137) = m(6)*m(2177)
    m(4138) = m(2)*m(1458)
    m(4139) = m(4)*m(1458)
    m(4140) = m(1)*m(1459)
    m(4141) = m(4)*m(1459)
    m(4142) = m(1)*m(1460)
    m(4143) = m(2)*m(1460)
    m(4144) = m(2)*m(1461)
    m(4145) = m(4)*m(1462)
    m(4146) = m(3)*m(1464)
    m(4147) = m(5)*m(1463)
    m(4148) = m(2)*m(1465)
    m(4149) = m(3)*m(1465)
    m(4150) = m(4)*m(1466)
    m(4151) = m(5)*m(1466)
    m(4152) = m(7)*m(1461)
    m(4153) = m(7)*m(1462)
    m(4154) = m(3)*m(1467)
    m(4155) = m(5)*m(1467)
    m(4156) = m(1)*m(1468)
    m(4157) = m(3)*m(1468)
    m(4158) = m(1)*m(1469)
    m(4159) = m(5)*m(1469)
    m(4160) = m(8)*m(1463)
    m(4161) = m(8)*m(1464)
    m(4162) = m(1)*m(1470)
    m(4163) = m(1)*m(1471)
    m(4164) = m(3)*m(1471)
    m(4165) = m(4)*m(1472)
    m(4166) = m(4)*m(1474)
    m(4167) = m(3)*m(1475)
    m(4168) = m(6)*m(1473)
    m(4169) = m(6)*m(1474)
    m(4170) = m(7)*m(1470)
    m(4171) = m(7)*m(1472)
    m(4172) = m(1)*m(1476)
    m(4173) = m(2)*m(1476)
    m(4174) = m(1)*m(1477)
    m(4175) = m(5)*m(1478)
    m(4176) = m(5)*m(1480)
    m(4177) = m(2)*m(1481)
    m(4178) = m(6)*m(1479)
    m(4179) = m(6)*m(1480)
    m(4180) = m(8)*m(1477)
    m(4181) = m(8)*m(1478)
    m(4182) = m(7)*m(1483)
    m(4183) = m(8)*m(1482)
    m(4184) = m(2)*m(1484)
    m(4185) = m(3)*m(1484)
    m(4186) = m(3)*m(1485)
    m(4187) = m(2)*m(1486)
    m(4188) = m(6)*m(1485)
    m(4189) = m(6)*m(1486)
    m(4190) = m(9)*m(1473)
    m(4191) = m(9)*m(1475)
    m(4192) = m(9)*m(1479)
    m(4193) = m(9)*m(1481)
    m(4194) = m(7)*m(1487)
    m(4195) = m(9)*m(1482)
    m(4196) = m(8)*m(1487)
    m(4197) = m(9)*m(1483)
    m(4198) = m(1)*m(1488)
    m(4199) = m(1)*m(1489)
    m(4200) = m(5)*m(1489)
    m(4201) = m(2)*m(1490)
    m(4202) = m(2)*m(1491)
    m(4203) = m(6)*m(1491)
    m(4204) = m(5)*m(1493)
    m(4205) = m(6)*m(1492)
    m(4206) = m(7)*m(1488)
    m(4207) = m(7)*m(1490)
    m(4208) = m(1)*m(1494)
    m(4209) = m(1)*m(1495)
    m(4210) = m(4)*m(1494)
    m(4211) = m(3)*m(1496)
    m(4212) = m(3)*m(1497)
    m(4213) = m(6)*m(1497)
    m(4214) = m(4)*m(1499)
    m(4215) = m(6)*m(1498)
    m(4216) = m(8)*m(1495)
    m(4217) = m(8)*m(1496)
    m(4218) = m(7)*m(1501)
    m(4219) = m(8)*m(1500)
    m(4220) = m(2)*m(1502)
    m(4221) = m(2)*m(1503)
    m(4222) = m(4)*m(1502)
    m(4223) = m(3)*m(1504)
    m(4224) = m(3)*m(1505)
    m(4225) = m(5)*m(1504)
    m(4226) = m(4)*m(1507)
    m(4227) = m(5)*m(1506)
    m(4228) = m(9)*m(1503)
    m(4229) = m(9)*m(1505)
    m(4230) = m(7)*m(1510)
    m(4231) = m(9)*m(1508)
    m(4232) = m(8)*m(1511)
    m(4233) = m(9)*m(1509)
    m(4234) = m(4)*m(1512)
    m(4235) = m(5)*m(1512)
    m(4236) = m(4)*m(1513)
    m(4237) = m(5)*m(1514)
    m(4238) = m(6)*m(1513)
    m(4239) = m(6)*m(1514)
    m(4240) = m(10)*m(1492)
    m(4241) = m(10)*m(1493)
    m(4242) = m(10)*m(1498)
    m(4243) = m(10)*m(1499)
    m(4244) = m(7)*m(1515)
    m(4245) = m(10)*m(1500)
    m(4246) = m(8)*m(1515)
    m(4247) = m(10)*m(1501)
    m(4248) = m(10)*m(1506)
    m(4249) = m(10)*m(1507)
    m(4250) = m(7)*m(1516)
    m(4251) = m(10)*m(1508)
    m(4252) = m(8)*m(1517)
    m(4253) = m(10)*m(1509)
    m(4254) = m(9)*m(1516)
    m(4255) = m(10)*m(1510)
    m(4256) = m(9)*m(1517)
    m(4257) = m(10)*m(1511)
    m(4258) = m(11)*m(862)
    m(4259) = m(11)*m(866)
    m(4260) = m(12)*m(864)
    m(4261) = m(11)*m(881)
    m(4262) = m(11)*m(882)
    m(4263) = m(12)*m(884)
    m(4264) = m(14)*m(883)
    m(4265) = m(15)*m(885)
    m(4266) = m(14)*m(888)
    m(4267) = m(15)*m(889)
    m(4268) = m(14)*m(894)
    m(4269) = m(15)*m(895)
    m(4270) = m(11)*m(902)
    m(4271) = m(11)*m(909)
    m(4272) = m(12)*m(908)
    m(4273) = m(14)*m(901)
    m(4274) = m(16)*m(906)
    m(4275) = m(14)*m(910)
    m(4276) = m(16)*m(911)
    m(4277) = m(17)*m(898)
    m(4278) = m(19)*m(907)
    m(4279) = m(17)*m(914)
    m(4280) = m(19)*m(915)
    m(4281) = m(15)*m(920)
    m(4282) = m(14)*m(925)
    m(4283) = m(16)*m(926)
    m(4284) = m(17)*m(924)
    m(4285) = m(19)*m(927)
    m(4286) = m(16)*m(928)
    m(4287) = m(19)*m(929)
    m(4288) = m(11)*m(935)
    m(4289) = m(11)*m(940)
    m(4290) = m(12)*m(941)
    m(4291) = m(15)*m(932)
    m(4292) = m(16)*m(936)
    m(4293) = m(15)*m(942)
    m(4294) = m(16)*m(943)
    m(4295) = m(18)*m(930)
    m(4296) = m(19)*m(937)
    m(4297) = m(18)*m(946)
    m(4298) = m(19)*m(947)
    m(4299) = m(14)*m(952)
    m(4300) = m(21)*m(931)
    m(4301) = m(22)*m(933)
    m(4302) = m(21)*m(954)
    m(4303) = m(22)*m(955)
    m(4304) = m(14)*m(962)
    m(4305) = m(17)*m(964)
    m(4306) = m(15)*m(970)
    m(4307) = m(16)*m(971)
    m(4308) = m(18)*m(968)
    m(4309) = m(19)*m(969)
    m(4310) = m(16)*m(972)
    m(4311) = m(19)*m(973)
    m(4312) = m(21)*m(966)
    m(4313) = m(22)*m(967)
    m(4314) = m(15)*m(974)
    m(4315) = m(18)*m(976)
    m(4316) = m(22)*m(975)
    m(4317) = m(21)*m(977)
    m(4318) = m(3)*m(1519)
    m(4319) = m(3)*m(1821)
    m(4320) = m(3)*m(1522)
    m(4321) = m(3)*m(1828)
    m(4322) = m(5)*m(1523)
    m(4323) = m(5)*m(1829)
    m(4324) = m(2)*m(1524)
    m(4325) = m(4)*m(1525)
    m(4326) = m(1)*m(1526)
    m(4327) = m(4)*m(1527)
    m(4328) = m(1)*m(1528)
    m(4329) = m(2)*m(1529)
    m(4330) = m(2)*m(1530)
    m(4331) = m(2)*m(1832)
    m(4332) = m(2)*m(1534)
    m(4333) = m(2)*m(1840)
    m(4334) = m(4)*m(1535)
    m(4335) = m(4)*m(1841)
    m(4336) = m(4)*m(1842)
    m(4337) = m(2)*m(1843)
    m(4338) = m(3)*m(1540)
    m(4339) = m(5)*m(1541)
    m(4340) = m(1)*m(1542)
    m(4341) = m(1)*m(1544)
    m(4342) = m(3)*m(1545)
    m(4343) = m(5)*m(1543)
    m(4344) = m(3)*m(1844)
    m(4345) = m(5)*m(1845)
    m(4346) = m(1)*m(1546)
    m(4347) = m(1)*m(1547)
    m(4348) = m(1)*m(1850)
    m(4349) = m(1)*m(1854)
    m(4350) = m(4)*m(1551)
    m(4351) = m(4)*m(1855)
    m(4352) = m(4)*m(1858)
    m(4353) = m(1)*m(1859)
    m(4354) = m(1)*m(1560)
    m(4355) = m(2)*m(1561)
    m(4356) = m(1)*m(1562)
    m(4357) = m(3)*m(1563)
    m(4358) = m(2)*m(1564)
    m(4359) = m(3)*m(1565)
    m(4360) = m(5)*m(1868)
    m(4361) = m(1)*m(1869)
    m(4362) = m(7)*m(1569)
    m(4363) = m(7)*m(1871)
    m(4364) = m(3)*m(1570)
    m(4365) = m(2)*m(1571)
    m(4366) = m(2)*m(1574)
    m(4367) = m(3)*m(1575)
    m(4368) = m(6)*m(1572)
    m(4369) = m(6)*m(1573)
    m(4370) = m(3)*m(1872)
    m(4371) = m(6)*m(1873)
    m(4372) = m(2)*m(1874)
    m(4373) = m(6)*m(1875)
    m(4374) = m(7)*m(1577)
    m(4375) = m(7)*m(1877)
    m(4376) = m(8)*m(1576)
    m(4377) = m(8)*m(1876)
    m(4378) = m(1)*m(1578)
    m(4379) = m(1)*m(1579)
    m(4380) = m(1)*m(1882)
    m(4381) = m(2)*m(1581)
    m(4382) = m(1)*m(1885)
    m(4383) = m(2)*m(1886)
    m(4384) = m(2)*m(1890)
    m(4385) = m(1)*m(1891)
    m(4386) = m(1)*m(1592)
    m(4387) = m(1)*m(1593)
    m(4388) = m(2)*m(1894)
    m(4389) = m(3)*m(1895)
    m(4390) = m(4)*m(1596)
    m(4391) = m(5)*m(1597)
    m(4392) = m(3)*m(1900)
    m(4393) = m(1)*m(1901)
    m(4394) = m(7)*m(1601)
    m(4395) = m(7)*m(1903)
    m(4396) = m(1)*m(1904)
    m(4397) = m(2)*m(1607)
    m(4398) = m(1)*m(1906)
    m(4399) = m(4)*m(1609)
    m(4400) = m(3)*m(1908)
    m(4401) = m(5)*m(1909)
    m(4402) = m(1)*m(1912)
    m(4403) = m(2)*m(1913)
    m(4404) = m(1)*m(1914)
    m(4405) = m(4)*m(1915)
    m(4406) = m(2)*m(1916)
    m(4407) = m(4)*m(1917)
    m(4408) = m(3)*m(1920)
    m(4409) = m(2)*m(1921)
    m(4410) = m(7)*m(1623)
    m(4411) = m(7)*m(1923)
    m(4412) = m(8)*m(1625)
    m(4413) = m(8)*m(1925)
    m(4414) = m(4)*m(1627)
    m(4415) = m(5)*m(1626)
    m(4416) = m(4)*m(1629)
    m(4417) = m(5)*m(1631)
    m(4418) = m(6)*m(1628)
    m(4419) = m(6)*m(1630)
    m(4420) = m(5)*m(1926)
    m(4421) = m(6)*m(1927)
    m(4422) = m(4)*m(1928)
    m(4423) = m(6)*m(1929)
    m(4424) = m(7)*m(1633)
    m(4425) = m(7)*m(1931)
    m(4426) = m(8)*m(1632)
    m(4427) = m(8)*m(1930)
    m(4428) = m(4)*m(1932)
    m(4429) = m(5)*m(1933)
    m(4430) = m(7)*m(1635)
    m(4431) = m(7)*m(1935)
    m(4432) = m(8)*m(1637)
    m(4433) = m(8)*m(1937)
    m(4434) = m(9)*m(1634)
    m(4435) = m(9)*m(1934)
    m(4436) = m(9)*m(1636)
    m(4437) = m(9)*m(1936)
    m(4438) = m(1)*m(1518)
    m(4439) = m(1)*m(1519)
    m(4440) = m(2)*m(1520)
    m(4441) = m(4)*m(1521)
    m(4442) = m(2)*m(1522)
    m(4443) = m(4)*m(1523)
    m(4444) = m(1)*m(1524)
    m(4445) = m(1)*m(1525)
    m(4446) = m(1)*m(2125)
    m(4447) = m(2)*m(1527)
    m(4448) = m(1)*m(2126)
    m(4449) = m(2)*m(2126)
    m(4450) = m(1)*m(1530)
    m(4451) = m(1)*m(1531)
    m(4452) = m(3)*m(1532)
    m(4453) = m(5)*m(1533)
    m(4454) = m(2)*m(2131)
    m(4455) = m(4)*m(2132)
    m(4456) = m(1)*m(1536)
    m(4457) = m(1)*m(1537)
    m(4458) = m(1)*m(1538)
    m(4459) = m(1)*m(1539)
    m(4460) = m(1)*m(1540)
    m(4461) = m(1)*m(1541)
    m(4462) = m(1)*m(2134)
    m(4463) = m(3)*m(1543)
    m(4464) = m(1)*m(2135)
    m(4465) = m(3)*m(2135)
    m(4466) = m(1)*m(2138)
    m(4467) = m(1)*m(2139)
    m(4468) = m(2)*m(1548)
    m(4469) = m(3)*m(1549)
    m(4470) = m(5)*m(2142)
    m(4471) = m(4)*m(2143)
    m(4472) = m(2)*m(1552)
    m(4473) = m(2)*m(1553)
    m(4474) = m(2)*m(1554)
    m(4475) = m(2)*m(1555)
    m(4476) = m(3)*m(1556)
    m(4477) = m(3)*m(1557)
    m(4478) = m(3)*m(1558)
    m(4479) = m(3)*m(1559)
    m(4480) = m(1)*m(2144)
    m(4481) = m(2)*m(2144)
    m(4482) = m(1)*m(2145)
    m(4483) = m(3)*m(2145)
    m(4484) = m(7)*m(1568)
    m(4485) = m(8)*m(1566)
    m(4486) = m(2)*m(1570)
    m(4487) = m(2)*m(2147)
    m(4488) = m(2)*m(1572)
    m(4489) = m(3)*m(1573)
    m(4490) = m(2)*m(2148)
    m(4491) = m(3)*m(2148)
    m(4492) = m(2)*m(2151)
    m(4493) = m(3)*m(2151)
    m(4494) = m(7)*m(1576)
    m(4495) = m(8)*m(2150)
    m(4496) = m(7)*m(2152)
    m(4497) = m(7)*m(2153)
    m(4498) = m(1)*m(2154)
    m(4499) = m(1)*m(2155)
    m(4500) = m(2)*m(2156)
    m(4501) = m(3)*m(2157)
    m(4502) = m(2)*m(2158)
    m(4503) = m(3)*m(2159)
    m(4504) = m(4)*m(1584)
    m(4505) = m(4)*m(1585)
    m(4506) = m(4)*m(1586)
    m(4507) = m(4)*m(1587)
    m(4508) = m(5)*m(1588)
    m(4509) = m(5)*m(1589)
    m(4510) = m(5)*m(1590)
    m(4511) = m(5)*m(1591)
    m(4512) = m(1)*m(2160)
    m(4513) = m(4)*m(2160)
    m(4514) = m(1)*m(2161)
    m(4515) = m(5)*m(2161)
    m(4516) = m(7)*m(1600)
    m(4517) = m(8)*m(1598)
    m(4518) = m(6)*m(1602)
    m(4519) = m(6)*m(1603)
    m(4520) = m(6)*m(1604)
    m(4521) = m(6)*m(1605)
    m(4522) = m(2)*m(2162)
    m(4523) = m(4)*m(2162)
    m(4524) = m(3)*m(2163)
    m(4525) = m(5)*m(2163)
    m(4526) = m(2)*m(2164)
    m(4527) = m(6)*m(2164)
    m(4528) = m(7)*m(1622)
    m(4529) = m(9)*m(1612)
    m(4530) = m(3)*m(2165)
    m(4531) = m(6)*m(2165)
    m(4532) = m(8)*m(1624)
    m(4533) = m(9)*m(1620)
    m(4534) = m(4)*m(1626)
    m(4535) = m(4)*m(2167)
    m(4536) = m(4)*m(1628)
    m(4537) = m(5)*m(1630)
    m(4538) = m(4)*m(2168)
    m(4539) = m(5)*m(2168)
    m(4540) = m(4)*m(2171)
    m(4541) = m(5)*m(2171)
    m(4542) = m(7)*m(1632)
    m(4543) = m(8)*m(2170)
    m(4544) = m(7)*m(2172)
    m(4545) = m(7)*m(2173)
    m(4546) = m(4)*m(2174)
    m(4547) = m(6)*m(2174)
    m(4548) = m(7)*m(1634)
    m(4549) = m(9)*m(2170)
    m(4550) = m(5)*m(2175)
    m(4551) = m(6)*m(2175)
    m(4552) = m(8)*m(1636)
    m(4553) = m(9)*m(2173)
    m(4554) = m(7)*m(2176)
    m(4555) = m(7)*m(2177)
    m(4556) = m(8)*m(2176)
    m(4557) = m(8)*m(2177)
    m(4558) = m(1)*m(2178)
    m(4559) = m(2)*m(2178)
    m(4560) = m(3)*m(2196)
    m(4561) = m(2)*m(2179)
    m(4562) = m(3)*m(2179)
    m(4563) = m(4)*m(2179)
    m(4564) = m(5)*m(2179)
    m(4565) = m(6)*m(2203)
    m(4566) = m(1)*m(2180)
    m(4567) = m(3)*m(2180)
    m(4568) = m(2)*m(2206)
    m(4569) = m(6)*m(2207)
    m(4570) = m(1)*m(2181)
    m(4571) = m(3)*m(2181)
    m(4572) = m(4)*m(2181)
    m(4573) = m(5)*m(1203)
    m(4574) = m(5)*m(2214)
    m(4575) = m(1)*m(2182)
    m(4576) = m(2)*m(2182)
    m(4577) = m(4)*m(1207)
    m(4578) = m(4)*m(1208)
    m(4579) = m(3)*m(2215)
    m(4580) = m(2)*m(2216)
    m(4581) = m(1)*m(2217)
    m(4582) = m(4)*m(2218)
    m(4583) = m(2)*m(2183)
    m(4584) = m(3)*m(2183)
    m(4585) = m(1)*m(2221)
    m(4586) = m(5)*m(2222)
    m(4587) = m(4)*m(2223)
    m(4588) = m(1)*m(2184)
    m(4589) = m(2)*m(2184)
    m(4590) = m(3)*m(1220)
    m(4591) = m(3)*m(1221)
    m(4592) = m(3)*m(2230)
    m(4593) = m(1)*m(2185)
    m(4594) = m(2)*m(1224)
    m(4595) = m(2)*m(1225)
    m(4596) = m(2)*m(1226)
    m(4597) = m(3)*m(1227)
    m(4598) = m(2)*m(1228)
    m(4599) = m(1)*m(2233)
    m(4600) = m(2)*m(2234)
    m(4601) = m(1)*m(1231)
    m(4602) = m(1)*m(1232)
    m(4603) = m(1)*m(1233)
    m(4604) = m(1)*m(1234)
    m(4605) = m(3)*m(1235)
    m(4606) = m(2)*m(2237)
    m(4607) = m(1)*m(1237)
    m(4608) = m(3)*m(2240)
    m(4609) = m(2)*m(1239)
    m(4610) = m(1)*m(1240)
    m(4611) = m(1)*m(2241)
    m(4612) = m(3)*m(2242)
    m(4613) = m(2)*m(2243)
    m(4614) = m(1)*m(2244)
    m(4615) = m(3)*m(2245)
    m(4616) = m(2)*m(2246)
    m(4617) = m(1)*m(2247)
    m(4618) = m(3)*m(1248)
    m(4619) = m(3)*m(2191)
    m(4620) = m(3)*m(1250)
    m(4621) = m(5)*m(1251)
    m(4622) = m(3)*m(2193)
    m(4623) = m(5)*m(2192)
    m(4624) = m(2)*m(1254)
    m(4625) = m(2)*m(2200)
    m(4626) = m(4)*m(1256)
    m(4627) = m(2)*m(1257)
    m(4628) = m(4)*m(2201)
    m(4629) = m(2)*m(2202)
    m(4630) = m(3)*m(1260)
    m(4631) = m(2)*m(1261)
    m(4632) = m(4)*m(1262)
    m(4633) = m(5)*m(1263)
    m(4634) = m(2)*m(2203)
    m(4635) = m(4)*m(2203)
    m(4636) = m(7)*m(1266)
    m(4637) = m(7)*m(1267)
    m(4638) = m(3)*m(2207)
    m(4639) = m(5)*m(2207)
    m(4640) = m(7)*m(2205)
    m(4641) = m(7)*m(2206)
    m(4642) = m(4)*m(1272)
    m(4643) = m(4)*m(2209)
    m(4644) = m(1)*m(1274)
    m(4645) = m(1)*m(2212)
    m(4646) = m(1)*m(1276)
    m(4647) = m(1)*m(2213)
    m(4648) = m(3)*m(1278)
    m(4649) = m(1)*m(1279)
    m(4650) = m(4)*m(1280)
    m(4651) = m(6)*m(1281)
    m(4652) = m(7)*m(1282)
    m(4653) = m(1)*m(2214)
    m(4654) = m(4)*m(2214)
    m(4655) = m(7)*m(1285)
    m(4656) = m(2)*m(1286)
    m(4657) = m(1)*m(1287)
    m(4658) = m(5)*m(1288)
    m(4659) = m(6)*m(1289)
    m(4660) = m(4)*m(1290)
    m(4661) = m(4)*m(2216)
    m(4662) = m(4)*m(1292)
    m(4663) = m(5)*m(1293)
    m(4664) = m(4)*m(2217)
    m(4665) = m(5)*m(2217)
    m(4666) = m(8)*m(1296)
    m(4667) = m(1)*m(2218)
    m(4668) = m(5)*m(2218)
    m(4669) = m(8)*m(1299)
    m(4670) = m(3)*m(2222)
    m(4671) = m(7)*m(2220)
    m(4672) = m(6)*m(2222)
    m(4673) = m(7)*m(2221)
    m(4674) = m(8)*m(2219)
    m(4675) = m(2)*m(2223)
    m(4676) = m(6)*m(2223)
    m(4677) = m(8)*m(2221)
    m(4678) = m(2)*m(1308)
    m(4679) = m(2)*m(2225)
    m(4680) = m(1)*m(1310)
    m(4681) = m(1)*m(2227)
    m(4682) = m(1)*m(1312)
    m(4683) = m(1)*m(2229)
    m(4684) = m(5)*m(1314)
    m(4685) = m(1)*m(1315)
    m(4686) = m(2)*m(1316)
    m(4687) = m(6)*m(1317)
    m(4688) = m(7)*m(1318)
    m(4689) = m(7)*m(1319)
    m(4690) = m(1)*m(2230)
    m(4691) = m(2)*m(2230)
    m(4692) = m(4)*m(1322)
    m(4693) = m(1)*m(1323)
    m(4694) = m(3)*m(1324)
    m(4695) = m(6)*m(1325)
    m(4696) = m(2)*m(1326)
    m(4697) = m(2)*m(2232)
    m(4698) = m(2)*m(1328)
    m(4699) = m(3)*m(1329)
    m(4700) = m(2)*m(2233)
    m(4701) = m(3)*m(2233)
    m(4702) = m(8)*m(1332)
    m(4703) = m(8)*m(1333)
    m(4704) = m(1)*m(2234)
    m(4705) = m(3)*m(2234)
    m(4706) = m(4)*m(1336)
    m(4707) = m(2)*m(1337)
    m(4708) = m(3)*m(1338)
    m(4709) = m(5)*m(1339)
    m(4710) = m(1)*m(1340)
    m(4711) = m(1)*m(2236)
    m(4712) = m(1)*m(1342)
    m(4713) = m(3)*m(1343)
    m(4714) = m(1)*m(2237)
    m(4715) = m(3)*m(2237)
    m(4716) = m(1)*m(1346)
    m(4717) = m(1)*m(2239)
    m(4718) = m(1)*m(1348)
    m(4719) = m(2)*m(1349)
    m(4720) = m(1)*m(2240)
    m(4721) = m(2)*m(2240)
    m(4722) = m(9)*m(1352)
    m(4723) = m(9)*m(1353)
    m(4724) = m(2)*m(2241)
    m(4725) = m(3)*m(2241)
    m(4726) = m(5)*m(2245)
    m(4727) = m(7)*m(2243)
    m(4728) = m(6)*m(2245)
    m(4729) = m(7)*m(2244)
    m(4730) = m(8)*m(2242)
    m(4731) = m(4)*m(2246)
    m(4732) = m(6)*m(2246)
    m(4733) = m(8)*m(2244)
    m(4734) = m(9)*m(2242)
    m(4735) = m(4)*m(2247)
    m(4736) = m(9)*m(2243)
    m(4737) = m(5)*m(2247)
    m(4738) = m(1)*m(2189)
    m(4739) = m(1)*m(2191)
    m(4740) = m(2)*m(2193)
    m(4741) = m(1)*m(2199)
    m(4742) = m(1)*m(2200)
    m(4743) = m(3)*m(2202)
    m(4744) = m(1)*m(2203)
    m(4745) = m(1)*m(2207)
    m(4746) = m(1)*m(1436)
    m(4747) = m(2)*m(2212)
    m(4748) = m(3)*m(2213)
    m(4749) = m(2)*m(2214)
    m(4750) = m(3)*m(2218)
    m(4751) = m(2)*m(2222)
    m(4752) = m(3)*m(2223)
    m(4753) = m(1)*m(1443)
    m(4754) = m(2)*m(1444)
    m(4755) = m(3)*m(1445)
    m(4756) = m(4)*m(2230)
    m(4757) = m(5)*m(2234)
    m(4758) = m(1)*m(1448)
    m(4759) = m(2)*m(1449)
    m(4760) = m(3)*m(1450)
    m(4761) = m(4)*m(1451)
    m(4762) = m(5)*m(1452)
    m(4763) = m(6)*m(1453)
    m(4764) = m(6)*m(2241)
    m(4765) = m(4)*m(2245)
    m(4766) = m(5)*m(2246)
    m(4767) = m(6)*m(2247)
    m(4768) = m(3)*m(2263)
    m(4769) = m(3)*m(2265)
    m(4770) = m(5)*m(2264)
    m(4771) = m(3)*m(2279)
    m(4772) = m(2)*m(1462)
    m(4773) = m(3)*m(1463)
    m(4774) = m(2)*m(2281)
    m(4775) = m(6)*m(1465)
    m(4776) = m(6)*m(1466)
    m(4777) = m(2)*m(2285)
    m(4778) = m(4)*m(2286)
    m(4779) = m(2)*m(2287)
    m(4780) = m(3)*m(2301)
    m(4781) = m(5)*m(1471)
    m(4782) = m(1)*m(1472)
    m(4783) = m(3)*m(1473)
    m(4784) = m(5)*m(1474)
    m(4785) = m(1)*m(2303)
    m(4786) = m(4)*m(1476)
    m(4787) = m(2)*m(2305)
    m(4788) = m(1)*m(1478)
    m(4789) = m(2)*m(1479)
    m(4790) = m(4)*m(1480)
    m(4791) = m(1)*m(2307)
    m(4792) = m(5)*m(2309)
    m(4793) = m(4)*m(2311)
    m(4794) = m(4)*m(2313)
    m(4795) = m(1)*m(2316)
    m(4796) = m(1)*m(2317)
    m(4797) = m(4)*m(2319)
    m(4798) = m(2)*m(1488)
    m(4799) = m(3)*m(1489)
    m(4800) = m(1)*m(1490)
    m(4801) = m(3)*m(1491)
    m(4802) = m(2)*m(2334)
    m(4803) = m(1)*m(2335)
    m(4804) = m(2)*m(1494)
    m(4805) = m(3)*m(1495)
    m(4806) = m(1)*m(1496)
    m(4807) = m(2)*m(1497)
    m(4808) = m(3)*m(2338)
    m(4809) = m(1)*m(2339)
    m(4810) = m(3)*m(2341)
    m(4811) = m(2)*m(2343)
    m(4812) = m(1)*m(1502)
    m(4813) = m(3)*m(1503)
    m(4814) = m(1)*m(1504)
    m(4815) = m(2)*m(1505)
    m(4816) = m(3)*m(2346)
    m(4817) = m(2)*m(2347)
    m(4818) = m(3)*m(2349)
    m(4819) = m(2)*m(2351)
    m(4820) = m(1)*m(2353)
    m(4821) = m(1)*m(2355)
    m(4822) = m(2)*m(2357)
    m(4823) = m(1)*m(2359)
    m(4824) = m(1)*m(2361)
    m(4825) = m(2)*m(2363)
    m(4826) = m(1)*m(2365)
    m(4827) = m(1)*m(2367)
    m(4828) = m(3)*m(1518)
    m(4829) = m(2)*m(2253)
    m(4830) = m(3)*m(1520)
    m(4831) = m(2)*m(2257)
    m(4832) = m(1)*m(2258)
    m(4833) = m(1)*m(2259)
    m(4834) = m(2)*m(2194)
    m(4835) = m(4)*m(2194)
    m(4836) = m(1)*m(2195)
    m(4837) = m(4)*m(2195)
    m(4838) = m(1)*m(2196)
    m(4839) = m(2)*m(2196)
    m(4840) = m(2)*m(2197)
    m(4841) = m(2)*m(1531)
    m(4842) = m(2)*m(1532)
    m(4843) = m(3)*m(2275)
    m(4844) = m(1)*m(2276)
    m(4845) = m(1)*m(2277)
    m(4846) = m(3)*m(1536)
    m(4847) = m(4)*m(1537)
    m(4848) = m(2)*m(1538)
    m(4849) = m(5)*m(1539)
    m(4850) = m(2)*m(2282)
    m(4851) = m(4)*m(2283)
    m(4852) = m(1)*m(2205)
    m(4853) = m(5)*m(2205)
    m(4854) = m(1)*m(2206)
    m(4855) = m(3)*m(2206)
    m(4856) = m(1)*m(2208)
    m(4857) = m(1)*m(2209)
    m(4858) = m(1)*m(1548)
    m(4859) = m(1)*m(1549)
    m(4860) = m(3)*m(2296)
    m(4861) = m(2)*m(2297)
    m(4862) = m(3)*m(1552)
    m(4863) = m(4)*m(1553)
    m(4864) = m(1)*m(1554)
    m(4865) = m(6)*m(1555)
    m(4866) = m(2)*m(1556)
    m(4867) = m(5)*m(1557)
    m(4868) = m(1)*m(1558)
    m(4869) = m(6)*m(1559)
    m(4870) = m(1)*m(2215)
    m(4871) = m(2)*m(2215)
    m(4872) = m(1)*m(2216)
    m(4873) = m(3)*m(2216)
    m(4874) = m(2)*m(2217)
    m(4875) = m(3)*m(2217)
    m(4876) = m(3)*m(2308)
    m(4877) = m(3)*m(2309)
    m(4878) = m(2)*m(2310)
    m(4879) = m(2)*m(2311)
    m(4880) = m(1)*m(2312)
    m(4881) = m(1)*m(2313)
    m(4882) = m(4)*m(2314)
    m(4883) = m(5)*m(2315)
    m(4884) = m(2)*m(2221)
    m(4885) = m(3)*m(2221)
    m(4886) = m(1)*m(2318)
    m(4887) = m(1)*m(2319)
    m(4888) = m(1)*m(2224)
    m(4889) = m(1)*m(2225)
    m(4890) = m(1)*m(1580)
    m(4891) = m(2)*m(2227)
    m(4892) = m(1)*m(1582)
    m(4893) = m(2)*m(1583)
    m(4894) = m(2)*m(1584)
    m(4895) = m(5)*m(1585)
    m(4896) = m(1)*m(1586)
    m(4897) = m(6)*m(1587)
    m(4898) = m(3)*m(1588)
    m(4899) = m(4)*m(1589)
    m(4900) = m(1)*m(1590)
    m(4901) = m(6)*m(1591)
    m(4902) = m(1)*m(2231)
    m(4903) = m(1)*m(2232)
    m(4904) = m(2)*m(1594)
    m(4905) = m(3)*m(1595)
    m(4906) = m(4)*m(2233)
    m(4907) = m(5)*m(2233)
    m(4908) = m(5)*m(2340)
    m(4909) = m(5)*m(2341)
    m(4910) = m(4)*m(2342)
    m(4911) = m(4)*m(2343)
    m(4912) = m(3)*m(1602)
    m(4913) = m(4)*m(1603)
    m(4914) = m(2)*m(1604)
    m(4915) = m(5)*m(1605)
    m(4916) = m(1)*m(1606)
    m(4917) = m(2)*m(2236)
    m(4918) = m(1)*m(1608)
    m(4919) = m(4)*m(2237)
    m(4920) = m(3)*m(1610)
    m(4921) = m(5)*m(1611)
    m(4922) = m(6)*m(2348)
    m(4923) = m(6)*m(2349)
    m(4924) = m(1)*m(1614)
    m(4925) = m(2)*m(1615)
    m(4926) = m(1)*m(1616)
    m(4927) = m(4)*m(1617)
    m(4928) = m(2)*m(1618)
    m(4929) = m(4)*m(1619)
    m(4930) = m(6)*m(2350)
    m(4931) = m(6)*m(2351)
    m(4932) = m(4)*m(2352)
    m(4933) = m(4)*m(2353)
    m(4934) = m(5)*m(2354)
    m(4935) = m(5)*m(2355)
    m(4936) = m(1)*m(2356)
    m(4937) = m(1)*m(2357)
    m(4938) = m(2)*m(2358)
    m(4939) = m(2)*m(2359)
    m(4940) = m(3)*m(2360)
    m(4941) = m(3)*m(2361)
    m(4942) = m(1)*m(2362)
    m(4943) = m(1)*m(2363)
    m(4944) = m(2)*m(2364)
    m(4945) = m(2)*m(2365)
    m(4946) = m(3)*m(2366)
    m(4947) = m(3)*m(2367)
    m(4948) = m(2)*m(1818)
    m(4949) = m(2)*m(2251)
    m(4950) = m(4)*m(1820)
    m(4951) = m(4)*m(2253)
    m(4952) = m(1)*m(1822)
    m(4953) = m(1)*m(2255)
    m(4954) = m(4)*m(1824)
    m(4955) = m(1)*m(1825)
    m(4956) = m(2)*m(1826)
    m(4957) = m(1)*m(2257)
    m(4958) = m(4)*m(2258)
    m(4959) = m(2)*m(2259)
    m(4960) = m(2)*m(1830)
    m(4961) = m(2)*m(2267)
    m(4962) = m(4)*m(1832)
    m(4963) = m(4)*m(2270)
    m(4964) = m(1)*m(1834)
    m(4965) = m(1)*m(2273)
    m(4966) = m(1)*m(1836)
    m(4967) = m(3)*m(1837)
    m(4968) = m(1)*m(2275)
    m(4969) = m(5)*m(1839)
    m(4970) = m(5)*m(2276)
    m(4971) = m(3)*m(2277)
    m(4972) = m(7)*m(1842)
    m(4973) = m(7)*m(1843)
    m(4974) = m(7)*m(2282)
    m(4975) = m(7)*m(2283)
    m(4976) = m(1)*m(1846)
    m(4977) = m(1)*m(2289)
    m(4978) = m(1)*m(1848)
    m(4979) = m(1)*m(2292)
    m(4980) = m(4)*m(1850)
    m(4981) = m(2)*m(1851)
    m(4982) = m(3)*m(1852)
    m(4983) = m(2)*m(2296)
    m(4984) = m(5)*m(1854)
    m(4985) = m(3)*m(2297)
    m(4986) = m(4)*m(2298)
    m(4987) = m(5)*m(2299)
    m(4988) = m(7)*m(1858)
    m(4989) = m(7)*m(1859)
    m(4990) = m(1)*m(1860)
    m(4991) = m(2)*m(1861)
    m(4992) = m(1)*m(1862)
    m(4993) = m(3)*m(1863)
    m(4994) = m(2)*m(1864)
    m(4995) = m(3)*m(1865)
    m(4996) = m(1)*m(2308)
    m(4997) = m(2)*m(2309)
    m(4998) = m(8)*m(1868)
    m(4999) = m(8)*m(1869)
    m(5000) = m(1)*m(2310)
    m(5001) = m(3)*m(2311)
    m(5002) = m(7)*m(2312)
    m(5003) = m(7)*m(2314)
    m(5004) = m(8)*m(2313)
    m(5005) = m(8)*m(2315)
    m(5006) = m(2)*m(2318)
    m(5007) = m(3)*m(2319)
    m(5008) = m(1)*m(1878)
    m(5009) = m(1)*m(1879)
    m(5010) = m(1)*m(2324)
    m(5011) = m(1)*m(2325)
    m(5012) = m(2)*m(1882)
    m(5013) = m(2)*m(1883)
    m(5014) = m(2)*m(2328)
    m(5015) = m(3)*m(1885)
    m(5016) = m(3)*m(1886)
    m(5017) = m(3)*m(2329)
    m(5018) = m(2)*m(2330)
    m(5019) = m(3)*m(2331)
    m(5020) = m(7)*m(1890)
    m(5021) = m(7)*m(1891)
    m(5022) = m(1)*m(1892)
    m(5023) = m(1)*m(1893)
    m(5024) = m(4)*m(1894)
    m(5025) = m(5)*m(1895)
    m(5026) = m(4)*m(1896)
    m(5027) = m(5)*m(1897)
    m(5028) = m(1)*m(2340)
    m(5029) = m(4)*m(2341)
    m(5030) = m(8)*m(1900)
    m(5031) = m(8)*m(1901)
    m(5032) = m(1)*m(2342)
    m(5033) = m(5)*m(2343)
    m(5034) = m(2)*m(1904)
    m(5035) = m(2)*m(1905)
    m(5036) = m(4)*m(1906)
    m(5037) = m(4)*m(1907)
    m(5038) = m(6)*m(1908)
    m(5039) = m(6)*m(1909)
    m(5040) = m(2)*m(2348)
    m(5041) = m(4)*m(2349)
    m(5042) = m(3)*m(1912)
    m(5043) = m(3)*m(1913)
    m(5044) = m(5)*m(1914)
    m(5045) = m(5)*m(1915)
    m(5046) = m(6)*m(1916)
    m(5047) = m(6)*m(1917)
    m(5048) = m(3)*m(2350)
    m(5049) = m(5)*m(2351)
    m(5050) = m(9)*m(1920)
    m(5051) = m(9)*m(1921)
    m(5052) = m(2)*m(2352)
    m(5053) = m(6)*m(2353)
    m(5054) = m(3)*m(2354)
    m(5055) = m(6)*m(2355)
    m(5056) = m(7)*m(2356)
    m(5057) = m(7)*m(2358)
    m(5058) = m(8)*m(2357)
    m(5059) = m(8)*m(2360)
    m(5060) = m(4)*m(2362)
    m(5061) = m(5)*m(2363)
    m(5062) = m(9)*m(2359)
    m(5063) = m(9)*m(2361)
    m(5064) = m(4)*m(2364)
    m(5065) = m(6)*m(2365)
    m(5066) = m(5)*m(2366)
    m(5067) = m(6)*m(2367)
    m(5068) = m(2)*m(1938)
    m(5069) = m(3)*m(1939)
    m(5070) = m(4)*m(1940)
    m(5071) = m(5)*m(1941)
    m(5072) = m(1)*m(1942)
    m(5073) = m(3)*m(1943)
    m(5074) = m(4)*m(1944)
    m(5075) = m(1)*m(1945)
    m(5076) = m(2)*m(1946)
    m(5077) = m(1)*m(1947)
    m(5078) = m(2)*m(1948)
    m(5079) = m(1)*m(1949)
    m(5080) = m(2)*m(1950)
    m(5081) = m(3)*m(1951)
    m(5082) = m(3)*m(1952)
    m(5083) = m(4)*m(1953)
    m(5084) = m(4)*m(1954)
    m(5085) = m(5)*m(1955)
    m(5086) = m(5)*m(1956)
    m(5087) = m(5)*m(1957)
    m(5088) = m(6)*m(1958)
    m(5089) = m(6)*m(1959)
    m(5090) = m(6)*m(1960)
    m(5091) = m(6)*m(1961)
    m(5092) = m(2)*m(1962)
    m(5093) = m(3)*m(1963)
    m(5094) = m(4)*m(1964)
    m(5095) = m(5)*m(1965)
    m(5096) = m(7)*m(1966)
    m(5097) = m(7)*m(1967)
    m(5098) = m(8)*m(1968)
    m(5099) = m(8)*m(1969)
    m(5100) = m(1)*m(1970)
    m(5101) = m(3)*m(1971)
    m(5102) = m(4)*m(1972)
    m(5103) = m(6)*m(1973)
    m(5104) = m(7)*m(1974)
    m(5105) = m(7)*m(1975)
    m(5106) = m(1)*m(1976)
    m(5107) = m(2)*m(1977)
    m(5108) = m(5)*m(1978)
    m(5109) = m(6)*m(1979)
    m(5110) = m(1)*m(1980)
    m(5111) = m(2)*m(1981)
    m(5112) = m(1)*m(1982)
    m(5113) = m(2)*m(1983)
    m(5114) = m(3)*m(1984)
    m(5115) = m(3)*m(1985)
    m(5116) = m(7)*m(1986)
    m(5117) = m(7)*m(1987)
    m(5118) = m(8)*m(1988)
    m(5119) = m(8)*m(1989)
    m(5120) = m(8)*m(1990)
    m(5121) = m(8)*m(1991)
    m(5122) = m(9)*m(1992)
    m(5123) = m(9)*m(1993)
    m(5124) = m(9)*m(1994)
    m(5125) = m(9)*m(1995)
    m(5126) = m(9)*m(1996)
    m(5127) = m(9)*m(1997)
    m(5128) = m(1)*m(1998)
    m(5129) = m(5)*m(1999)
    m(5130) = m(2)*m(2000)
    m(5131) = m(6)*m(2001)
    m(5132) = m(7)*m(2002)
    m(5133) = m(7)*m(2003)
    m(5134) = m(1)*m(2004)
    m(5135) = m(4)*m(2005)
    m(5136) = m(3)*m(2006)
    m(5137) = m(6)*m(2007)
    m(5138) = m(1)*m(2008)
    m(5139) = m(4)*m(2009)
    m(5140) = m(1)*m(2010)
    m(5141) = m(4)*m(2011)
    m(5142) = m(5)*m(2012)
    m(5143) = m(5)*m(2013)
    m(5144) = m(7)*m(2014)
    m(5145) = m(7)*m(2015)
    m(5146) = m(8)*m(2016)
    m(5147) = m(8)*m(2017)
    m(5148) = m(8)*m(2018)
    m(5149) = m(8)*m(2019)
    m(5150) = m(2)*m(2020)
    m(5151) = m(4)*m(2021)
    m(5152) = m(3)*m(2022)
    m(5153) = m(5)*m(2023)
    m(5154) = m(2)*m(2024)
    m(5155) = m(4)*m(2025)
    m(5156) = m(2)*m(2026)
    m(5157) = m(4)*m(2027)
    m(5158) = m(6)*m(2028)
    m(5159) = m(6)*m(2029)
    m(5160) = m(7)*m(2030)
    m(5161) = m(7)*m(2031)
    m(5162) = m(3)*m(2032)
    m(5163) = m(5)*m(2033)
    m(5164) = m(3)*m(2034)
    m(5165) = m(5)*m(2035)
    m(5166) = m(6)*m(2036)
    m(5167) = m(6)*m(2037)
    m(5168) = m(8)*m(2038)
    m(5169) = m(8)*m(2039)
    m(5170) = m(9)*m(2040)
    m(5171) = m(9)*m(2041)
    m(5172) = m(9)*m(2042)
    m(5173) = m(9)*m(2043)
    m(5174) = m(9)*m(2044)
    m(5175) = m(9)*m(2045)
    m(5176) = m(10)*m(2046)
    m(5177) = m(10)*m(2047)
    m(5178) = m(10)*m(2048)
    m(5179) = m(10)*m(2049)
    m(5180) = m(10)*m(2050)
    m(5181) = m(10)*m(2051)
    m(5182) = m(10)*m(2052)
    m(5183) = m(10)*m(2053)
    m(5184) = m(10)*m(2054)
    m(5185) = m(10)*m(2055)
    m(5186) = m(10)*m(2056)
    m(5187) = m(10)*m(2057)
    m(5188) = m(1)*m(2248)
    m(5189) = m(2)*m(2249)
    m(5190) = m(1)*m(2250)
    m(5191) = m(1)*m(2251)
    m(5192) = m(4)*m(2252)
    m(5193) = m(1)*m(2253)
    m(5194) = m(2)*m(2254)
    m(5195) = m(2)*m(2255)
    m(5196) = m(4)*m(2256)
    m(5197) = m(4)*m(2257)
    m(5198) = m(2)*m(2258)
    m(5199) = m(4)*m(2259)
    m(5200) = m(1)*m(2260)
    m(5201) = m(2)*m(2261)
    m(5202) = m(1)*m(2262)
    m(5203) = m(4)*m(2263)
    m(5204) = m(2)*m(2264)
    m(5205) = m(4)*m(2265)
    m(5206) = m(1)*m(2266)
    m(5207) = m(1)*m(2267)
    m(5208) = m(1)*m(2268)
    m(5209) = m(5)*m(2269)
    m(5210) = m(1)*m(2270)
    m(5211) = m(3)*m(2271)
    m(5212) = m(3)*m(2272)
    m(5213) = m(3)*m(2273)
    m(5214) = m(5)*m(2274)
    m(5215) = m(5)*m(2275)
    m(5216) = m(3)*m(2276)
    m(5217) = m(5)*m(2277)
    m(5218) = m(7)*m(2278)
    m(5219) = m(7)*m(2279)
    m(5220) = m(8)*m(2280)
    m(5221) = m(8)*m(2281)
    m(5222) = m(1)*m(2282)
    m(5223) = m(1)*m(2283)
    m(5224) = m(3)*m(2284)
    m(5225) = m(5)*m(2285)
    m(5226) = m(3)*m(2286)
    m(5227) = m(5)*m(2287)
    m(5228) = m(2)*m(2288)
    m(5229) = m(2)*m(2289)
    m(5230) = m(2)*m(2290)
    m(5231) = m(3)*m(2291)
    m(5232) = m(3)*m(2292)
    m(5233) = m(3)*m(2293)
    m(5234) = m(6)*m(2294)
    m(5235) = m(6)*m(2295)
    m(5236) = m(6)*m(2296)
    m(5237) = m(6)*m(2297)
    m(5238) = m(2)*m(2298)
    m(5239) = m(3)*m(2299)
    m(5240) = m(7)*m(2300)
    m(5241) = m(7)*m(2301)
    m(5242) = m(8)*m(2304)
    m(5243) = m(8)*m(2305)
    m(5244) = m(8)*m(2308)
    m(5245) = m(7)*m(2310)
    m(5246) = m(9)*m(2302)
    m(5247) = m(9)*m(2303)
    m(5248) = m(9)*m(2306)
    m(5249) = m(9)*m(2307)
    m(5250) = m(9)*m(2309)
    m(5251) = m(9)*m(2311)
    m(5252) = m(2)*m(2312)
    m(5253) = m(3)*m(2313)
    m(5254) = m(2)*m(2314)
    m(5255) = m(3)*m(2315)
    m(5256) = m(6)*m(2316)
    m(5257) = m(6)*m(2317)
    m(5258) = m(7)*m(2318)
    m(5259) = m(8)*m(2319)
    m(5260) = m(4)*m(2320)
    m(5261) = m(4)*m(2321)
    m(5262) = m(5)*m(2322)
    m(5263) = m(5)*m(2323)
    m(5264) = m(5)*m(2324)
    m(5265) = m(4)*m(2325)
    m(5266) = m(6)*m(2326)
    m(5267) = m(6)*m(2327)
    m(5268) = m(6)*m(2328)
    m(5269) = m(6)*m(2329)
    m(5270) = m(4)*m(2330)
    m(5271) = m(5)*m(2331)
    m(5272) = m(7)*m(2332)
    m(5273) = m(7)*m(2333)
    m(5274) = m(8)*m(2336)
    m(5275) = m(8)*m(2337)
    m(5276) = m(8)*m(2340)
    m(5277) = m(7)*m(2342)
    m(5278) = m(9)*m(2344)
    m(5279) = m(9)*m(2345)
    m(5280) = m(9)*m(2348)
    m(5281) = m(9)*m(2350)
    m(5282) = m(7)*m(2352)
    m(5283) = m(8)*m(2354)
    m(5284) = m(10)*m(2334)
    m(5285) = m(10)*m(2335)
    m(5286) = m(10)*m(2338)
    m(5287) = m(10)*m(2339)
    m(5288) = m(10)*m(2341)
    m(5289) = m(10)*m(2343)
    m(5290) = m(10)*m(2346)
    m(5291) = m(10)*m(2347)
    m(5292) = m(10)*m(2349)
    m(5293) = m(10)*m(2351)
    m(5294) = m(10)*m(2353)
    m(5295) = m(10)*m(2355)
    m(5296) = m(4)*m(2356)
    m(5297) = m(5)*m(2357)
    m(5298) = m(4)*m(2358)
    m(5299) = m(5)*m(2360)
    m(5300) = m(6)*m(2359)
    m(5301) = m(6)*m(2361)
    m(5302) = m(7)*m(2362)
    m(5303) = m(8)*m(2363)
    m(5304) = m(7)*m(2364)
    m(5305) = m(8)*m(2366)
    m(5306) = m(9)*m(2365)
    m(5307) = m(9)*m(2367)

    return
  end subroutine evmono

  subroutine evpoly(m,p)
    implicit none
    real(kind=8),dimension(0:5307),intent(in)::m
    real(kind=8),dimension(0:288),intent(out)::p
    !::::::::::::::::::::

    p(0) = m(0)
    p(1) = m(1) + m(2) + m(3) + m(4) + m(5) + m(6) &
	&  + m(7) + m(8) + m(9) + m(10)
    p(2) = m(11) + m(12) + m(13) + m(14) + m(15) + m(16) &
	&  + m(17) + m(18) + m(19) + m(20) + m(21) &
	&  + m(22) + m(23) + m(24) + m(25)
    p(3) = m(26) + m(27) + m(28) + m(29) + m(30) + m(31) &
	&  + m(32) + m(33) + m(34) + m(35) + m(36) &
	&  + m(37) + m(38) + m(39) + m(40) + m(41) &
	&  + m(42) + m(43) + m(44) + m(45) + m(46) &
	&  + m(47) + m(48) + m(49) + m(50) + m(51) &
	&  + m(52) + m(53) + m(54) + m(55)
    p(4) = p(1)*p(1) - p(3) - p(2) - p(3) - p(2)
    p(5) = m(56) + m(57) + m(58) + m(59) + m(60) + m(61) &
	&  + m(62) + m(63) + m(64) + m(65) + m(66) &
	&  + m(67) + m(68) + m(69) + m(70) + m(71) &
	&  + m(72) + m(73) + m(74) + m(75) + m(76) &
	&  + m(77) + m(78) + m(79) + m(80) + m(81) &
	&  + m(82) + m(83) + m(84) + m(85)
    p(6) = m(86) + m(87) + m(88) + m(89) + m(90) + m(91) &
	&  + m(92) + m(93) + m(94) + m(95) + m(96) &
	&  + m(97) + m(98) + m(99) + m(100) + m(101) &
	&  + m(102) + m(103) + m(104) + m(105) + m(106) &
	&  + m(107) + m(108) + m(109) + m(110) + m(111) &
	&  + m(112) + m(113) + m(114) + m(115) + m(116) &
	&  + m(117) + m(118) + m(119) + m(120) + m(121) &
	&  + m(122) + m(123) + m(124) + m(125) + m(126) &
	&  + m(127) + m(128) + m(129) + m(130) + m(131) &
	&  + m(132) + m(133) + m(134) + m(135) + m(136) &
	&  + m(137) + m(138) + m(139) + m(140) + m(141) &
	&  + m(142) + m(143) + m(144) + m(145)
    p(7) = m(146) + m(147) + m(148) + m(149) + m(150) + m(151) &
	&  + m(152) + m(153) + m(154) + m(155)
    p(8) = m(156) + m(157) + m(158) + m(159) + m(160) + m(161) &
	&  + m(162) + m(163) + m(164) + m(165) + m(166) &
	&  + m(167) + m(168) + m(169) + m(170) + m(171) &
	&  + m(172) + m(173) + m(174) + m(175)
    p(9) = p(1)*p(2) - p(6) - p(5) - p(5)
    p(10) = p(1)*p(3) - p(7) - p(8) - p(6) - p(5) - p(7) - p(8) &
	&  - p(6) - p(7) - p(8)
    p(11) = p(1)*p(4) - p(10) - p(9)
    p(12) = m(176) + m(177) + m(178) + m(179) + m(180) + m(181) &
	&  + m(182) + m(183) + m(184) + m(185) + m(186) &
	&  + m(187) + m(188) + m(189) + m(190) + m(191) &
	&  + m(192) + m(193) + m(194) + m(195) + m(196) &
	&  + m(197) + m(198) + m(199) + m(200) + m(201) &
	&  + m(202) + m(203) + m(204) + m(205) + m(206) &
	&  + m(207) + m(208) + m(209) + m(210) + m(211) &
	&  + m(212) + m(213) + m(214) + m(215) + m(216) &
	&  + m(217) + m(218) + m(219) + m(220) + m(221) &
	&  + m(222) + m(223) + m(224) + m(225) + m(226) &
	&  + m(227) + m(228) + m(229) + m(230) + m(231) &
	&  + m(232) + m(233) + m(234) + m(235)
    p(13) = m(236) + m(237) + m(238) + m(239) + m(240) + m(241) &
	&  + m(242) + m(243) + m(244) + m(245) + m(246) &
	&  + m(247) + m(248) + m(249) + m(250)
    p(14) = m(251) + m(252) + m(253) + m(254) + m(255) + m(256) &
	&  + m(257) + m(258) + m(259) + m(260)
    p(15) = m(261) + m(262) + m(263) + m(264) + m(265) + m(266) &
	&  + m(267) + m(268) + m(269) + m(270) + m(271) &
	&  + m(272) + m(273) + m(274) + m(275) + m(276) &
	&  + m(277) + m(278) + m(279) + m(280) + m(281) &
	&  + m(282) + m(283) + m(284) + m(285) + m(286) &
	&  + m(287) + m(288) + m(289) + m(290) + m(291) &
	&  + m(292) + m(293) + m(294) + m(295) + m(296) &
	&  + m(297) + m(298) + m(299) + m(300) + m(301) &
	&  + m(302) + m(303) + m(304) + m(305) + m(306) &
	&  + m(307) + m(308) + m(309) + m(310) + m(311) &
	&  + m(312) + m(313) + m(314) + m(315) + m(316) &
	&  + m(317) + m(318) + m(319) + m(320)
    p(16) = m(321) + m(322) + m(323) + m(324) + m(325) + m(326) &
	&  + m(327) + m(328) + m(329) + m(330) + m(331) &
	&  + m(332) + m(333) + m(334) + m(335) + m(336) &
	&  + m(337) + m(338) + m(339) + m(340) + m(341) &
	&  + m(342) + m(343) + m(344) + m(345) + m(346) &
	&  + m(347) + m(348) + m(349) + m(350) + m(351) &
	&  + m(352) + m(353) + m(354) + m(355) + m(356) &
	&  + m(357) + m(358) + m(359) + m(360) + m(361) &
	&  + m(362) + m(363) + m(364) + m(365) + m(366) &
	&  + m(367) + m(368) + m(369) + m(370) + m(371) &
	&  + m(372) + m(373) + m(374) + m(375) + m(376) &
	&  + m(377) + m(378) + m(379) + m(380)
    p(17) = m(381) + m(382) + m(383) + m(384) + m(385)
    p(18) = m(386) + m(387) + m(388) + m(389) + m(390) + m(391) &
	&  + m(392) + m(393) + m(394) + m(395) + m(396) &
	&  + m(397) + m(398) + m(399) + m(400) + m(401) &
	&  + m(402) + m(403) + m(404) + m(405) + m(406) &
	&  + m(407) + m(408) + m(409) + m(410) + m(411) &
	&  + m(412) + m(413) + m(414) + m(415)
    p(19) = p(5)*p(1) - p(15) - p(12) - p(14) - p(18) - p(12) - p(14) &
	&  - p(14)
    p(20) = p(2)*p(3) - p(16) - p(15) - p(12) - p(14) - p(19) - p(15) &
	&  - p(14) - p(14)
    p(21) = p(1)*p(6) - p(16) - p(13) - p(15) - p(12) - p(20) - p(16) &
	&  - p(13) - p(15) - p(12) - p(13) - p(13)
    p(22) = p(1)*p(7) - p(16) - p(14)
    p(23) = p(1)*p(8) - p(16) - p(17) - p(15) - p(17) - p(17) - p(17)
    p(24) = p(2)*p(2) - p(13) - p(12) - p(18) - p(13) - p(12) - p(18)
    p(25) = p(3)*p(3) - p(16) - p(13) - p(17) - p(15) - p(12) - p(22) &
	&  - p(23) - p(21) - p(16) - p(13) - p(17) &
	&  - p(15) - p(12) - p(22) - p(23) - p(21) &
	&  - p(16) - p(13) - p(17) - p(16) - p(13) &
	&  - p(17) - p(17) - p(17)
    p(26) = p(2)*p(4) - p(21) - p(19)
    p(27) = p(3)*p(4) - p(22) - p(23) - p(20) - p(18)
    p(28) = p(1)*p(11) - p(27) - p(26)
    p(29) = m(416) + m(417) + m(418) + m(419) + m(420) + m(421) &
	&  + m(422) + m(423) + m(424) + m(425) + m(426) &
	&  + m(427)
    p(30) = m(428) + m(429) + m(430) + m(431) + m(432) + m(433) &
	&  + m(434) + m(435) + m(436) + m(437) + m(438) &
	&  + m(439) + m(440) + m(441) + m(442) + m(443) &
	&  + m(444) + m(445) + m(446) + m(447) + m(448) &
	&  + m(449) + m(450) + m(451) + m(452) + m(453) &
	&  + m(454) + m(455) + m(456) + m(457) + m(458) &
	&  + m(459) + m(460) + m(461) + m(462) + m(463) &
	&  + m(464) + m(465) + m(466) + m(467) + m(468) &
	&  + m(469) + m(470) + m(471) + m(472) + m(473) &
	&  + m(474) + m(475) + m(476) + m(477) + m(478) &
	&  + m(479) + m(480) + m(481) + m(482) + m(483) &
	&  + m(484) + m(485) + m(486) + m(487)
    p(31) = m(488) + m(489) + m(490) + m(491) + m(492) + m(493) &
	&  + m(494) + m(495) + m(496) + m(497) + m(498) &
	&  + m(499) + m(500) + m(501) + m(502) + m(503) &
	&  + m(504) + m(505) + m(506) + m(507) + m(508) &
	&  + m(509) + m(510) + m(511) + m(512) + m(513) &
	&  + m(514) + m(515) + m(516) + m(517) + m(518) &
	&  + m(519) + m(520) + m(521) + m(522) + m(523) &
	&  + m(524) + m(525) + m(526) + m(527) + m(528) &
	&  + m(529) + m(530) + m(531) + m(532) + m(533) &
	&  + m(534) + m(535) + m(536) + m(537) + m(538) &
	&  + m(539) + m(540) + m(541) + m(542) + m(543) &
	&  + m(544) + m(545) + m(546) + m(547)
    p(32) = m(548) + m(549) + m(550) + m(551) + m(552) + m(553) &
	&  + m(554) + m(555) + m(556) + m(557) + m(558) &
	&  + m(559) + m(560) + m(561) + m(562) + m(563) &
	&  + m(564) + m(565) + m(566) + m(567) + m(568) &
	&  + m(569) + m(570) + m(571) + m(572) + m(573) &
	&  + m(574) + m(575) + m(576) + m(577) + m(578) &
	&  + m(579) + m(580) + m(581) + m(582) + m(583) &
	&  + m(584) + m(585) + m(586) + m(587) + m(588) &
	&  + m(589) + m(590) + m(591) + m(592) + m(593) &
	&  + m(594) + m(595) + m(596) + m(597) + m(598) &
	&  + m(599) + m(600) + m(601) + m(602) + m(603) &
	&  + m(604) + m(605) + m(606) + m(607)
    p(33) = m(608) + m(609) + m(610) + m(611) + m(612) + m(613) &
	&  + m(614) + m(615) + m(616) + m(617) + m(618) &
	&  + m(619) + m(620) + m(621) + m(622) + m(623) &
	&  + m(624) + m(625) + m(626) + m(627) + m(628) &
	&  + m(629) + m(630) + m(631) + m(632) + m(633) &
	&  + m(634) + m(635) + m(636) + m(637)
    p(34) = m(638) + m(639) + m(640) + m(641) + m(642) + m(643) &
	&  + m(644) + m(645) + m(646) + m(647) + m(648) &
	&  + m(649) + m(650) + m(651) + m(652) + m(653) &
	&  + m(654) + m(655) + m(656) + m(657) + m(658) &
	&  + m(659) + m(660) + m(661) + m(662) + m(663) &
	&  + m(664) + m(665) + m(666) + m(667)
    p(35) = m(668) + m(669) + m(670) + m(671) + m(672) + m(673) &
	&  + m(674) + m(675) + m(676) + m(677)
    p(36) = m(678) + m(679) + m(680) + m(681) + m(682) + m(683) &
	&  + m(684) + m(685) + m(686) + m(687) + m(688) &
	&  + m(689) + m(690) + m(691) + m(692) + m(693) &
	&  + m(694) + m(695) + m(696) + m(697) + m(698) &
	&  + m(699) + m(700) + m(701) + m(702) + m(703) &
	&  + m(704) + m(705) + m(706) + m(707) + m(708) &
	&  + m(709) + m(710) + m(711) + m(712) + m(713) &
	&  + m(714) + m(715) + m(716) + m(717) + m(718) &
	&  + m(719) + m(720) + m(721) + m(722) + m(723) &
	&  + m(724) + m(725) + m(726) + m(727) + m(728) &
	&  + m(729) + m(730) + m(731) + m(732) + m(733) &
	&  + m(734) + m(735) + m(736) + m(737) + m(738) &
	&  + m(739) + m(740) + m(741) + m(742) + m(743) &
	&  + m(744) + m(745) + m(746) + m(747) + m(748) &
	&  + m(749) + m(750) + m(751) + m(752) + m(753) &
	&  + m(754) + m(755) + m(756) + m(757) + m(758) &
	&  + m(759) + m(760) + m(761) + m(762) + m(763) &
	&  + m(764) + m(765) + m(766) + m(767) + m(768) &
	&  + m(769) + m(770) + m(771) + m(772) + m(773) &
	&  + m(774) + m(775) + m(776) + m(777) + m(778) &
	&  + m(779) + m(780) + m(781) + m(782) + m(783) &
	&  + m(784) + m(785) + m(786) + m(787) + m(788) &
	&  + m(789) + m(790) + m(791) + m(792) + m(793) &
	&  + m(794) + m(795) + m(796) + m(797)
    p(37) = m(798) + m(799) + m(800) + m(801) + m(802) + m(803) &
	&  + m(804) + m(805) + m(806) + m(807) + m(808) &
	&  + m(809) + m(810) + m(811) + m(812) + m(813) &
	&  + m(814) + m(815) + m(816) + m(817) + m(818) &
	&  + m(819) + m(820) + m(821) + m(822) + m(823) &
	&  + m(824) + m(825) + m(826) + m(827) + m(828) &
	&  + m(829) + m(830) + m(831) + m(832) + m(833) &
	&  + m(834) + m(835) + m(836) + m(837) + m(838) &
	&  + m(839) + m(840) + m(841) + m(842) + m(843) &
	&  + m(844) + m(845) + m(846) + m(847) + m(848) &
	&  + m(849) + m(850) + m(851) + m(852) + m(853) &
	&  + m(854) + m(855) + m(856) + m(857)
    p(38) = p(1)*p(12) - p(32) - p(30) - p(31) - p(29) - p(36) - p(30) &
	&  - p(31) - p(29) - p(29) - p(29) - p(29)
    p(39) = p(1)*p(13) - p(33) - p(30)
    p(40) = p(1)*p(14) - p(31) - p(35)
    p(41) = p(2)*p(7) - p(32) - p(40)
    p(42) = m(858) + m(859) + m(860) + m(861) + m(862) + m(863) &
	&  + m(864) + m(865) + m(866) + m(867) + m(868) &
	&  + m(869) + m(870) + m(871) + m(872) + m(873) &
	&  + m(874) + m(875) + m(876) + m(877) + m(878) &
	&  + m(879) + m(880) + m(881) + m(882) + m(883) &
	&  + m(884) + m(885) + m(886) + m(887) + m(888) &
	&  + m(889) + m(890) + m(891) + m(892) + m(893) &
	&  + m(894) + m(895) + m(896) + m(897) + m(898) &
	&  + m(899) + m(900) + m(901) + m(902) + m(903) &
	&  + m(904) + m(905) + m(906) + m(907) + m(908) &
	&  + m(909) + m(910) + m(911) + m(912) + m(913) &
	&  + m(914) + m(915) + m(916) + m(917) + m(918) &
	&  + m(919) + m(920) + m(921) + m(922) + m(923) &
	&  + m(924) + m(925) + m(926) + m(927) + m(928) &
	&  + m(929) + m(930) + m(931) + m(932) + m(933) &
	&  + m(934) + m(935) + m(936) + m(937) + m(938) &
	&  + m(939) + m(940) + m(941) + m(942) + m(943) &
	&  + m(944) + m(945) + m(946) + m(947) + m(948) &
	&  + m(949) + m(950) + m(951) + m(952) + m(953) &
	&  + m(954) + m(955) + m(956) + m(957) + m(958) &
	&  + m(959) + m(960) + m(961) + m(962) + m(963) &
	&  + m(964) + m(965) + m(966) + m(967) + m(968) &
	&  + m(969) + m(970) + m(971) + m(972) + m(973) &
	&  + m(974) + m(975) + m(976) + m(977)
    p(43) = p(2)*p(8) - p(34) - p(31) - p(42) - p(34)
    p(44) = p(1)*p(15) - p(34) - p(32) - p(30) - p(31) - p(37) - p(42) &
	&  - p(34) - p(32) - p(30)
    p(45) = p(1)*p(16) - p(33) - p(34) - p(32) - p(31) - p(41) - p(43) &
	&  - p(33) - p(34) - p(32) - p(33) - p(33)
    p(46) = p(1)*p(17) - p(34)
    p(47) = p(2)*p(5) - p(30) - p(31) - p(29) - p(36) - p(35) - p(30) &
	&  - p(29) - p(35) - p(29) - p(35) - p(29) &
	&  - p(29)
    p(48) = p(2)*p(6) - p(33) - p(32) - p(30) - p(31) - p(39) - p(37) &
	&  - p(38) - p(36) - p(33) - p(32) - p(30) &
	&  - p(31) - p(37)
    p(49) = p(3)*p(5) - p(34) - p(32) - p(30) - p(31) - p(37) - p(42) &
	&  - p(38) - p(36) - p(40) - p(32) - p(31) &
	&  - p(40) - p(31)
    p(50) = p(3)*p(6) - p(33) - p(34) - p(32) - p(30) - p(31) - p(29) &
	&  - p(45) - p(41) - p(43) - p(39) - p(44) &
	&  - p(42) - p(38) - p(33) - p(34) - p(32) &
	&  - p(30) - p(31) - p(29) - p(41) - p(43) &
	&  - p(39) - p(44) - p(33) - p(34) - p(32) &
	&  - p(30) - p(29) - p(33) - p(34) - p(30) &
	&  - p(29) - p(29)
    p(51) = p(3)*p(7) - p(33) - p(34) - p(31) - p(45) - p(33)
    p(52) = p(3)*p(8) - p(33) - p(34) - p(32) - p(30) - p(45) - p(46) &
	&  - p(44) - p(33) - p(34) - p(32) - p(46) &
	&  - p(46)
    p(53) = p(1)*p(18) - p(37) - p(36) - p(35) - p(47) - p(35) - p(35)
    p(54) = p(4)*p(5) - p(44) - p(38) - p(40) - p(53)
    p(55) = p(2)*p(10) - p(45) - p(44) - p(42) - p(38) - p(40) - p(50) &
	&  - p(54) - p(49) - p(44) - p(40) - p(49)
    p(56) = p(4)*p(6) - p(45) - p(39) - p(42) - p(36) - p(55)
    p(57) = p(4)*p(7) - p(43) - p(35)
    p(58) = p(4)*p(8) - p(41) - p(46) - p(37)
    p(59) = p(1)*p(24) - p(48) - p(47)
    p(60) = p(1)*p(25) - p(51) - p(52) - p(50) - p(49)
    p(61) = p(2)*p(11) - p(56) - p(54)
    p(62) = p(3)*p(11) - p(57) - p(58) - p(55) - p(53)
    p(63) = p(1)*p(28) - p(62) - p(61)
    p(64) = m(978) + m(979) + m(980) + m(981) + m(982) + m(983) &
	&  + m(984) + m(985) + m(986) + m(987)
    p(65) = m(988) + m(989) + m(990) + m(991) + m(992) + m(993) &
	&  + m(994) + m(995) + m(996) + m(997) + m(998) &
	&  + m(999) + m(1000) + m(1001) + m(1002) + m(1003) &
	&  + m(1004) + m(1005) + m(1006) + m(1007) + m(1008) &
	&  + m(1009) + m(1010) + m(1011) + m(1012) + m(1013) &
	&  + m(1014) + m(1015) + m(1016) + m(1017) + m(1018) &
	&  + m(1019) + m(1020) + m(1021) + m(1022) + m(1023) &
	&  + m(1024) + m(1025) + m(1026) + m(1027) + m(1028) &
	&  + m(1029) + m(1030) + m(1031) + m(1032) + m(1033) &
	&  + m(1034) + m(1035) + m(1036) + m(1037) + m(1038) &
	&  + m(1039) + m(1040) + m(1041) + m(1042) + m(1043) &
	&  + m(1044) + m(1045) + m(1046) + m(1047)
    p(66) = m(1048) + m(1049) + m(1050) + m(1051) + m(1052) + m(1053) &
	&  + m(1054) + m(1055) + m(1056) + m(1057) + m(1058) &
	&  + m(1059) + m(1060) + m(1061) + m(1062) + m(1063) &
	&  + m(1064) + m(1065) + m(1066) + m(1067) + m(1068) &
	&  + m(1069) + m(1070) + m(1071) + m(1072) + m(1073) &
	&  + m(1074) + m(1075) + m(1076) + m(1077) + m(1078) &
	&  + m(1079) + m(1080) + m(1081) + m(1082) + m(1083) &
	&  + m(1084) + m(1085) + m(1086) + m(1087) + m(1088) &
	&  + m(1089) + m(1090) + m(1091) + m(1092) + m(1093) &
	&  + m(1094) + m(1095) + m(1096) + m(1097) + m(1098) &
	&  + m(1099) + m(1100) + m(1101) + m(1102) + m(1103) &
	&  + m(1104) + m(1105) + m(1106) + m(1107)
    p(67) = m(1108) + m(1109) + m(1110) + m(1111) + m(1112)
    p(68) = m(1113) + m(1114) + m(1115) + m(1116) + m(1117) + m(1118) &
	&  + m(1119) + m(1120) + m(1121) + m(1122) + m(1123) &
	&  + m(1124) + m(1125) + m(1126) + m(1127)
    p(69) = m(1128) + m(1129) + m(1130) + m(1131) + m(1132) + m(1133) &
	&  + m(1134) + m(1135) + m(1136) + m(1137) + m(1138) &
	&  + m(1139) + m(1140) + m(1141) + m(1142) + m(1143) &
	&  + m(1144) + m(1145) + m(1146) + m(1147) + m(1148) &
	&  + m(1149) + m(1150) + m(1151) + m(1152) + m(1153) &
	&  + m(1154) + m(1155) + m(1156) + m(1157) + m(1158) &
	&  + m(1159) + m(1160) + m(1161) + m(1162) + m(1163) &
	&  + m(1164) + m(1165) + m(1166) + m(1167) + m(1168) &
	&  + m(1169) + m(1170) + m(1171) + m(1172) + m(1173) &
	&  + m(1174) + m(1175) + m(1176) + m(1177) + m(1178) &
	&  + m(1179) + m(1180) + m(1181) + m(1182) + m(1183) &
	&  + m(1184) + m(1185) + m(1186) + m(1187)
    p(70) = m(1188) + m(1189) + m(1190) + m(1191) + m(1192) + m(1193) &
	&  + m(1194) + m(1195) + m(1196) + m(1197) + m(1198) &
	&  + m(1199) + m(1200) + m(1201) + m(1202) + m(1203) &
	&  + m(1204) + m(1205) + m(1206) + m(1207) + m(1208) &
	&  + m(1209) + m(1210) + m(1211) + m(1212) + m(1213) &
	&  + m(1214) + m(1215) + m(1216) + m(1217) + m(1218) &
	&  + m(1219) + m(1220) + m(1221) + m(1222) + m(1223) &
	&  + m(1224) + m(1225) + m(1226) + m(1227) + m(1228) &
	&  + m(1229) + m(1230) + m(1231) + m(1232) + m(1233) &
	&  + m(1234) + m(1235) + m(1236) + m(1237) + m(1238) &
	&  + m(1239) + m(1240) + m(1241) + m(1242) + m(1243) &
	&  + m(1244) + m(1245) + m(1246) + m(1247)
    p(71) = p(1)*p(29) - p(65)
    p(72) = m(1248) + m(1249) + m(1250) + m(1251) + m(1252) + m(1253) &
	&  + m(1254) + m(1255) + m(1256) + m(1257) + m(1258) &
	&  + m(1259) + m(1260) + m(1261) + m(1262) + m(1263) &
	&  + m(1264) + m(1265) + m(1266) + m(1267) + m(1268) &
	&  + m(1269) + m(1270) + m(1271) + m(1272) + m(1273) &
	&  + m(1274) + m(1275) + m(1276) + m(1277) + m(1278) &
	&  + m(1279) + m(1280) + m(1281) + m(1282) + m(1283) &
	&  + m(1284) + m(1285) + m(1286) + m(1287) + m(1288) &
	&  + m(1289) + m(1290) + m(1291) + m(1292) + m(1293) &
	&  + m(1294) + m(1295) + m(1296) + m(1297) + m(1298) &
	&  + m(1299) + m(1300) + m(1301) + m(1302) + m(1303) &
	&  + m(1304) + m(1305) + m(1306) + m(1307) + m(1308) &
	&  + m(1309) + m(1310) + m(1311) + m(1312) + m(1313) &
	&  + m(1314) + m(1315) + m(1316) + m(1317) + m(1318) &
	&  + m(1319) + m(1320) + m(1321) + m(1322) + m(1323) &
	&  + m(1324) + m(1325) + m(1326) + m(1327) + m(1328) &
	&  + m(1329) + m(1330) + m(1331) + m(1332) + m(1333) &
	&  + m(1334) + m(1335) + m(1336) + m(1337) + m(1338) &
	&  + m(1339) + m(1340) + m(1341) + m(1342) + m(1343) &
	&  + m(1344) + m(1345) + m(1346) + m(1347) + m(1348) &
	&  + m(1349) + m(1350) + m(1351) + m(1352) + m(1353) &
	&  + m(1354) + m(1355) + m(1356) + m(1357) + m(1358) &
	&  + m(1359) + m(1360) + m(1361) + m(1362) + m(1363) &
	&  + m(1364) + m(1365) + m(1366) + m(1367)
    p(73) = m(1368) + m(1369) + m(1370) + m(1371) + m(1372) + m(1373) &
	&  + m(1374) + m(1375) + m(1376) + m(1377) + m(1378) &
	&  + m(1379) + m(1380) + m(1381) + m(1382) + m(1383) &
	&  + m(1384) + m(1385) + m(1386) + m(1387) + m(1388) &
	&  + m(1389) + m(1390) + m(1391) + m(1392) + m(1393) &
	&  + m(1394) + m(1395) + m(1396) + m(1397) + m(1398) &
	&  + m(1399) + m(1400) + m(1401) + m(1402) + m(1403) &
	&  + m(1404) + m(1405) + m(1406) + m(1407) + m(1408) &
	&  + m(1409) + m(1410) + m(1411) + m(1412) + m(1413) &
	&  + m(1414) + m(1415) + m(1416) + m(1417) + m(1418) &
	&  + m(1419) + m(1420) + m(1421) + m(1422) + m(1423) &
	&  + m(1424) + m(1425) + m(1426) + m(1427)
    p(74) = m(1428) + m(1429) + m(1430) + m(1431) + m(1432) + m(1433) &
	&  + m(1434) + m(1435) + m(1436) + m(1437) + m(1438) &
	&  + m(1439) + m(1440) + m(1441) + m(1442) + m(1443) &
	&  + m(1444) + m(1445) + m(1446) + m(1447) + m(1448) &
	&  + m(1449) + m(1450) + m(1451) + m(1452) + m(1453) &
	&  + m(1454) + m(1455) + m(1456) + m(1457)
    p(75) = m(1458) + m(1459) + m(1460) + m(1461) + m(1462) + m(1463) &
	&  + m(1464) + m(1465) + m(1466) + m(1467) + m(1468) &
	&  + m(1469) + m(1470) + m(1471) + m(1472) + m(1473) &
	&  + m(1474) + m(1475) + m(1476) + m(1477) + m(1478) &
	&  + m(1479) + m(1480) + m(1481) + m(1482) + m(1483) &
	&  + m(1484) + m(1485) + m(1486) + m(1487) + m(1488) &
	&  + m(1489) + m(1490) + m(1491) + m(1492) + m(1493) &
	&  + m(1494) + m(1495) + m(1496) + m(1497) + m(1498) &
	&  + m(1499) + m(1500) + m(1501) + m(1502) + m(1503) &
	&  + m(1504) + m(1505) + m(1506) + m(1507) + m(1508) &
	&  + m(1509) + m(1510) + m(1511) + m(1512) + m(1513) &
	&  + m(1514) + m(1515) + m(1516) + m(1517)
    p(76) = m(1518) + m(1519) + m(1520) + m(1521) + m(1522) + m(1523) &
	&  + m(1524) + m(1525) + m(1526) + m(1527) + m(1528) &
	&  + m(1529) + m(1530) + m(1531) + m(1532) + m(1533) &
	&  + m(1534) + m(1535) + m(1536) + m(1537) + m(1538) &
	&  + m(1539) + m(1540) + m(1541) + m(1542) + m(1543) &
	&  + m(1544) + m(1545) + m(1546) + m(1547) + m(1548) &
	&  + m(1549) + m(1550) + m(1551) + m(1552) + m(1553) &
	&  + m(1554) + m(1555) + m(1556) + m(1557) + m(1558) &
	&  + m(1559) + m(1560) + m(1561) + m(1562) + m(1563) &
	&  + m(1564) + m(1565) + m(1566) + m(1567) + m(1568) &
	&  + m(1569) + m(1570) + m(1571) + m(1572) + m(1573) &
	&  + m(1574) + m(1575) + m(1576) + m(1577) + m(1578) &
	&  + m(1579) + m(1580) + m(1581) + m(1582) + m(1583) &
	&  + m(1584) + m(1585) + m(1586) + m(1587) + m(1588) &
	&  + m(1589) + m(1590) + m(1591) + m(1592) + m(1593) &
	&  + m(1594) + m(1595) + m(1596) + m(1597) + m(1598) &
	&  + m(1599) + m(1600) + m(1601) + m(1602) + m(1603) &
	&  + m(1604) + m(1605) + m(1606) + m(1607) + m(1608) &
	&  + m(1609) + m(1610) + m(1611) + m(1612) + m(1613) &
	&  + m(1614) + m(1615) + m(1616) + m(1617) + m(1618) &
	&  + m(1619) + m(1620) + m(1621) + m(1622) + m(1623) &
	&  + m(1624) + m(1625) + m(1626) + m(1627) + m(1628) &
	&  + m(1629) + m(1630) + m(1631) + m(1632) + m(1633) &
	&  + m(1634) + m(1635) + m(1636) + m(1637)
    p(77) = p(1)*p(30) - p(69) - p(66) - p(64) - p(65) - p(72) - p(75) &
	&  - p(64) - p(65) - p(64) - p(64) - p(64) &
	&  - p(64)
    p(78) = m(1638) + m(1639) + m(1640) + m(1641) + m(1642) + m(1643) &
	&  + m(1644) + m(1645) + m(1646) + m(1647) + m(1648) &
	&  + m(1649) + m(1650) + m(1651) + m(1652) + m(1653) &
	&  + m(1654) + m(1655) + m(1656) + m(1657) + m(1658) &
	&  + m(1659) + m(1660) + m(1661) + m(1662) + m(1663) &
	&  + m(1664) + m(1665) + m(1666) + m(1667) + m(1668) &
	&  + m(1669) + m(1670) + m(1671) + m(1672) + m(1673) &
	&  + m(1674) + m(1675) + m(1676) + m(1677) + m(1678) &
	&  + m(1679) + m(1680) + m(1681) + m(1682) + m(1683) &
	&  + m(1684) + m(1685) + m(1686) + m(1687) + m(1688) &
	&  + m(1689) + m(1690) + m(1691) + m(1692) + m(1693) &
	&  + m(1694) + m(1695) + m(1696) + m(1697)
    p(79) = m(1698) + m(1699) + m(1700) + m(1701) + m(1702) + m(1703) &
	&  + m(1704) + m(1705) + m(1706) + m(1707) + m(1708) &
	&  + m(1709) + m(1710) + m(1711) + m(1712) + m(1713) &
	&  + m(1714) + m(1715) + m(1716) + m(1717) + m(1718) &
	&  + m(1719) + m(1720) + m(1721) + m(1722) + m(1723) &
	&  + m(1724) + m(1725) + m(1726) + m(1727) + m(1728) &
	&  + m(1729) + m(1730) + m(1731) + m(1732) + m(1733) &
	&  + m(1734) + m(1735) + m(1736) + m(1737) + m(1738) &
	&  + m(1739) + m(1740) + m(1741) + m(1742) + m(1743) &
	&  + m(1744) + m(1745) + m(1746) + m(1747) + m(1748) &
	&  + m(1749) + m(1750) + m(1751) + m(1752) + m(1753) &
	&  + m(1754) + m(1755) + m(1756) + m(1757) + m(1758) &
	&  + m(1759) + m(1760) + m(1761) + m(1762) + m(1763) &
	&  + m(1764) + m(1765) + m(1766) + m(1767) + m(1768) &
	&  + m(1769) + m(1770) + m(1771) + m(1772) + m(1773) &
	&  + m(1774) + m(1775) + m(1776) + m(1777) + m(1778) &
	&  + m(1779) + m(1780) + m(1781) + m(1782) + m(1783) &
	&  + m(1784) + m(1785) + m(1786) + m(1787) + m(1788) &
	&  + m(1789) + m(1790) + m(1791) + m(1792) + m(1793) &
	&  + m(1794) + m(1795) + m(1796) + m(1797) + m(1798) &
	&  + m(1799) + m(1800) + m(1801) + m(1802) + m(1803) &
	&  + m(1804) + m(1805) + m(1806) + m(1807) + m(1808) &
	&  + m(1809) + m(1810) + m(1811) + m(1812) + m(1813) &
	&  + m(1814) + m(1815) + m(1816) + m(1817)
    p(80) = m(1818) + m(1819) + m(1820) + m(1821) + m(1822) + m(1823) &
	&  + m(1824) + m(1825) + m(1826) + m(1827) + m(1828) &
	&  + m(1829) + m(1830) + m(1831) + m(1832) + m(1833) &
	&  + m(1834) + m(1835) + m(1836) + m(1837) + m(1838) &
	&  + m(1839) + m(1840) + m(1841) + m(1842) + m(1843) &
	&  + m(1844) + m(1845) + m(1846) + m(1847) + m(1848) &
	&  + m(1849) + m(1850) + m(1851) + m(1852) + m(1853) &
	&  + m(1854) + m(1855) + m(1856) + m(1857) + m(1858) &
	&  + m(1859) + m(1860) + m(1861) + m(1862) + m(1863) &
	&  + m(1864) + m(1865) + m(1866) + m(1867) + m(1868) &
	&  + m(1869) + m(1870) + m(1871) + m(1872) + m(1873) &
	&  + m(1874) + m(1875) + m(1876) + m(1877) + m(1878) &
	&  + m(1879) + m(1880) + m(1881) + m(1882) + m(1883) &
	&  + m(1884) + m(1885) + m(1886) + m(1887) + m(1888) &
	&  + m(1889) + m(1890) + m(1891) + m(1892) + m(1893) &
	&  + m(1894) + m(1895) + m(1896) + m(1897) + m(1898) &
	&  + m(1899) + m(1900) + m(1901) + m(1902) + m(1903) &
	&  + m(1904) + m(1905) + m(1906) + m(1907) + m(1908) &
	&  + m(1909) + m(1910) + m(1911) + m(1912) + m(1913) &
	&  + m(1914) + m(1915) + m(1916) + m(1917) + m(1918) &
	&  + m(1919) + m(1920) + m(1921) + m(1922) + m(1923) &
	&  + m(1924) + m(1925) + m(1926) + m(1927) + m(1928) &
	&  + m(1929) + m(1930) + m(1931) + m(1932) + m(1933) &
	&  + m(1934) + m(1935) + m(1936) + m(1937)
    p(81) = m(1938) + m(1939) + m(1940) + m(1941) + m(1942) + m(1943) &
	&  + m(1944) + m(1945) + m(1946) + m(1947) + m(1948) &
	&  + m(1949) + m(1950) + m(1951) + m(1952) + m(1953) &
	&  + m(1954) + m(1955) + m(1956) + m(1957) + m(1958) &
	&  + m(1959) + m(1960) + m(1961) + m(1962) + m(1963) &
	&  + m(1964) + m(1965) + m(1966) + m(1967) + m(1968) &
	&  + m(1969) + m(1970) + m(1971) + m(1972) + m(1973) &
	&  + m(1974) + m(1975) + m(1976) + m(1977) + m(1978) &
	&  + m(1979) + m(1980) + m(1981) + m(1982) + m(1983) &
	&  + m(1984) + m(1985) + m(1986) + m(1987) + m(1988) &
	&  + m(1989) + m(1990) + m(1991) + m(1992) + m(1993) &
	&  + m(1994) + m(1995) + m(1996) + m(1997) + m(1998) &
	&  + m(1999) + m(2000) + m(2001) + m(2002) + m(2003) &
	&  + m(2004) + m(2005) + m(2006) + m(2007) + m(2008) &
	&  + m(2009) + m(2010) + m(2011) + m(2012) + m(2013) &
	&  + m(2014) + m(2015) + m(2016) + m(2017) + m(2018) &
	&  + m(2019) + m(2020) + m(2021) + m(2022) + m(2023) &
	&  + m(2024) + m(2025) + m(2026) + m(2027) + m(2028) &
	&  + m(2029) + m(2030) + m(2031) + m(2032) + m(2033) &
	&  + m(2034) + m(2035) + m(2036) + m(2037) + m(2038) &
	&  + m(2039) + m(2040) + m(2041) + m(2042) + m(2043) &
	&  + m(2044) + m(2045) + m(2046) + m(2047) + m(2048) &
	&  + m(2049) + m(2050) + m(2051) + m(2052) + m(2053) &
	&  + m(2054) + m(2055) + m(2056) + m(2057)
    p(82) = p(1)*p(32) - p(69) - p(66) - p(65) - p(80) - p(76) - p(69) &
	&  - p(66)
    p(83) = p(1)*p(33) - p(67) - p(69) - p(66) - p(81) - p(67) - p(67) &
	&  - p(67) - p(67) - p(67)
    p(84) = p(2)*p(17) - p(68)
    p(85) = p(1)*p(34) - p(69) - p(68) - p(74) - p(84) - p(69) - p(68)
    p(86) = m(2058) + m(2059) + m(2060) + m(2061) + m(2062) + m(2063) &
	&  + m(2064) + m(2065) + m(2066) + m(2067) + m(2068) &
	&  + m(2069) + m(2070) + m(2071) + m(2072) + m(2073) &
	&  + m(2074) + m(2075) + m(2076) + m(2077) + m(2078) &
	&  + m(2079) + m(2080) + m(2081) + m(2082) + m(2083) &
	&  + m(2084) + m(2085) + m(2086) + m(2087) + m(2088) &
	&  + m(2089) + m(2090) + m(2091) + m(2092) + m(2093) &
	&  + m(2094) + m(2095) + m(2096) + m(2097) + m(2098) &
	&  + m(2099) + m(2100) + m(2101) + m(2102) + m(2103) &
	&  + m(2104) + m(2105) + m(2106) + m(2107) + m(2108) &
	&  + m(2109) + m(2110) + m(2111) + m(2112) + m(2113) &
	&  + m(2114) + m(2115) + m(2116) + m(2117)
    p(87) = p(2)*p(12) - p(66) - p(64) - p(65) - p(72) - p(70) - p(71) &
	&  - p(86) - p(66) - p(64) - p(65) - p(70) &
	&  - p(71) - p(64) - p(65) - p(64) - p(64) &
	&  - p(64)
    p(88) = p(2)*p(13) - p(67) - p(66) - p(72) - p(67) - p(67)
    p(89) = p(2)*p(14) - p(65) - p(73)
    p(90) = p(2)*p(15) - p(69) - p(68) - p(65) - p(77) - p(76) - p(78) &
	&  - p(75) - p(70) - p(69) - p(68) - p(65) &
	&  - p(75) - p(68) - p(68)
    p(91) = p(2)*p(16) - p(69) - p(66) - p(81) - p(74) - p(80) - p(76) &
	&  - p(79) - p(73) - p(69) - p(66) - p(74)
    p(92) = p(6)*p(5) - p(69) - p(66) - p(65) - p(77) - p(76) - p(72) &
	&  - p(79) - p(73) - p(70) - p(71) - p(90) &
	&  - p(87) - p(69) - p(66) - p(65) - p(72) &
	&  - p(73) - p(70) - p(66) - p(65) - p(66)
    p(93) = p(3)*p(12) - p(69) - p(66) - p(68) - p(65) - p(80) - p(77) &
	&  - p(76) - p(72) - p(78) - p(79) - p(73) &
	&  - p(75) - p(71) - p(92) - p(69) - p(66) &
	&  - p(68) - p(65) - p(78) - p(73) - p(75) &
	&  - p(71) - p(68) - p(65) - p(68) - p(65)
    p(94) = p(3)*p(13) - p(69) - p(64) - p(65) - p(81) - p(77) - p(64) &
	&  - p(64)
    p(95) = m(2118) + m(2119) + m(2120) + m(2121) + m(2122) + m(2123) &
	&  + m(2124) + m(2125) + m(2126) + m(2127) + m(2128) &
	&  + m(2129) + m(2130) + m(2131) + m(2132) + m(2133) &
	&  + m(2134) + m(2135) + m(2136) + m(2137) + m(2138) &
	&  + m(2139) + m(2140) + m(2141) + m(2142) + m(2143) &
	&  + m(2144) + m(2145) + m(2146) + m(2147) + m(2148) &
	&  + m(2149) + m(2150) + m(2151) + m(2152) + m(2153) &
	&  + m(2154) + m(2155) + m(2156) + m(2157) + m(2158) &
	&  + m(2159) + m(2160) + m(2161) + m(2162) + m(2163) &
	&  + m(2164) + m(2165) + m(2166) + m(2167) + m(2168) &
	&  + m(2169) + m(2170) + m(2171) + m(2172) + m(2173) &
	&  + m(2174) + m(2175) + m(2176) + m(2177)
    p(96) = p(5)*p(7) - p(66) - p(74) - p(80) - p(73)
    p(97) = p(6)*p(7) - p(69) - p(65) - p(81) - p(82) - p(79) - p(69)
    p(98) = p(5)*p(8) - p(69) - p(68) - p(84) - p(76) - p(78) - p(79) &
	&  - p(75) - p(68) - p(68) - p(68)
    p(99) = p(15)*p(3) - p(69) - p(66) - p(64) - p(65) - p(85) - p(74) &
	&  - p(84) - p(82) - p(80) - p(77) - p(76) &
	&  - p(72) - p(79) - p(95) - p(98) - p(69) &
	&  - p(66) - p(64) - p(65) - p(74) - p(84) &
	&  - p(82) - p(69) - p(66) - p(64) - p(66) &
	&  - p(64) - p(64) - p(64)
    p(100) = p(6)*p(8) - p(69) - p(66) - p(65) - p(81) - p(85) - p(84) &
	&  - p(80) - p(77) - p(99) - p(69) - p(66) &
	&  - p(65) - p(85) - p(84)
    p(101) = p(7)*p(8) - p(67) - p(66) - p(85) - p(67) - p(67) - p(67)
    p(102) = p(3)*p(17) - p(69) - p(85)
    p(103) = m(2178) + m(2179) + m(2180) + m(2181) + m(2182) + m(2183) &
	&  + m(2184) + m(2185) + m(2186) + m(2187)
    p(104) = p(1)*p(36) - p(76) - p(72) - p(73) - p(75) - p(70) - p(71) &
	&  - p(87) - p(92) - p(86) - p(73) - p(75) &
	&  - p(70) - p(71) - p(86)
    p(105) = m(2188) + m(2189) + m(2190) + m(2191) + m(2192) + m(2193) &
	&  + m(2194) + m(2195) + m(2196) + m(2197) + m(2198) &
	&  + m(2199) + m(2200) + m(2201) + m(2202) + m(2203) &
	&  + m(2204) + m(2205) + m(2206) + m(2207) + m(2208) &
	&  + m(2209) + m(2210) + m(2211) + m(2212) + m(2213) &
	&  + m(2214) + m(2215) + m(2216) + m(2217) + m(2218) &
	&  + m(2219) + m(2220) + m(2221) + m(2222) + m(2223) &
	&  + m(2224) + m(2225) + m(2226) + m(2227) + m(2228) &
	&  + m(2229) + m(2230) + m(2231) + m(2232) + m(2233) &
	&  + m(2234) + m(2235) + m(2236) + m(2237) + m(2238) &
	&  + m(2239) + m(2240) + m(2241) + m(2242) + m(2243) &
	&  + m(2244) + m(2245) + m(2246) + m(2247)
    p(106) = p(4)*p(12) - p(82) - p(77) - p(79) - p(71) - p(104)
    p(107) = p(4)*p(13) - p(83) - p(75)
    p(108) = p(4)*p(14) - p(78) - p(103)
    p(109) = p(7)*p(9) - p(76) - p(91) - p(108) - p(89)
    p(110) = m(2248) + m(2249) + m(2250) + m(2251) + m(2252) + m(2253) &
	&  + m(2254) + m(2255) + m(2256) + m(2257) + m(2258) &
	&  + m(2259) + m(2260) + m(2261) + m(2262) + m(2263) &
	&  + m(2264) + m(2265) + m(2266) + m(2267) + m(2268) &
	&  + m(2269) + m(2270) + m(2271) + m(2272) + m(2273) &
	&  + m(2274) + m(2275) + m(2276) + m(2277) + m(2278) &
	&  + m(2279) + m(2280) + m(2281) + m(2282) + m(2283) &
	&  + m(2284) + m(2285) + m(2286) + m(2287) + m(2288) &
	&  + m(2289) + m(2290) + m(2291) + m(2292) + m(2293) &
	&  + m(2294) + m(2295) + m(2296) + m(2297) + m(2298) &
	&  + m(2299) + m(2300) + m(2301) + m(2302) + m(2303) &
	&  + m(2304) + m(2305) + m(2306) + m(2307) + m(2308) &
	&  + m(2309) + m(2310) + m(2311) + m(2312) + m(2313) &
	&  + m(2314) + m(2315) + m(2316) + m(2317) + m(2318) &
	&  + m(2319) + m(2320) + m(2321) + m(2322) + m(2323) &
	&  + m(2324) + m(2325) + m(2326) + m(2327) + m(2328) &
	&  + m(2329) + m(2330) + m(2331) + m(2332) + m(2333) &
	&  + m(2334) + m(2335) + m(2336) + m(2337) + m(2338) &
	&  + m(2339) + m(2340) + m(2341) + m(2342) + m(2343) &
	&  + m(2344) + m(2345) + m(2346) + m(2347) + m(2348) &
	&  + m(2349) + m(2350) + m(2351) + m(2352) + m(2353) &
	&  + m(2354) + m(2355) + m(2356) + m(2357) + m(2358) &
	&  + m(2359) + m(2360) + m(2361) + m(2362) + m(2363) &
	&  + m(2364) + m(2365) + m(2366) + m(2367)
    p(111) = p(8)*p(9) - p(74) - p(84) - p(73) - p(70) - p(91) - p(90) &
	&  - p(110) - p(74)
    p(112) = p(4)*p(15) - p(85) - p(80) - p(72) - p(73) - p(105) - p(110)
    p(113) = p(4)*p(16) - p(81) - p(84) - p(76) - p(70) - p(109) - p(111)
    p(114) = p(4)*p(17) - p(74)
    p(115) = p(3)*p(18) - p(74) - p(76) - p(73) - p(75) - p(70) - p(105) &
	&  - p(90) - p(104) - p(87) - p(89) - p(70) &
	&  - p(89)
    p(116) = p(2)*p(21) - p(83) - p(82) - p(77) - p(79) - p(107) - p(95) &
	&  - p(106) - p(92) - p(83) - p(82) - p(95)
    p(117) = p(7)*p(7) - p(68) - p(83) - p(68) - p(83)
    p(118) = p(8)*p(8) - p(69) - p(64) - p(83) - p(82) - p(102) - p(69) &
	&  - p(64) - p(83) - p(82) - p(102)
    p(119) = p(2)*p(18) - p(72) - p(70) - p(71) - p(86) - p(103) - p(86) &
	&  - p(103) - p(103)
    p(120) = p(2)*p(19) - p(77) - p(79) - p(75) - p(71) - p(104) - p(92) &
	&  - p(89) - p(115) - p(75) - p(71) - p(89) &
	&  - p(115)
    p(121) = p(3)*p(24) - p(91) - p(90) - p(86) - p(89) - p(120)
    p(122) = p(1)*p(49) - p(98) - p(92) - p(96) - p(115)
    p(123) = p(2)*p(25) - p(101) - p(99) - p(93) - p(96) - p(122)
    p(124) = p(1)*p(50) - p(97) - p(100) - p(94) - p(95) - p(99) - p(93) &
	&  - p(92) - p(123) - p(116) - p(94) - p(95) &
	&  - p(93) - p(116)
    p(125) = p(1)*p(51) - p(101) - p(97) - p(96) - p(117) - p(117) - p(117)
    p(126) = p(1)*p(52) - p(101) - p(100) - p(102) - p(99) - p(98) - p(118) &
	&  - p(102) - p(118) - p(118)
    p(127) = p(4)*p(18) - p(95) - p(92) - p(89) - p(120)
    p(128) = p(5)*p(11) - p(112) - p(106) - p(108) - p(127)
    p(129) = p(2)*p(27) - p(113) - p(112) - p(110) - p(106) - p(108) - p(124) &
	&  - p(128) - p(122) - p(112) - p(108)
    p(130) = p(6)*p(11) - p(113) - p(107) - p(110) - p(104) - p(129)
    p(131) = p(7)*p(11) - p(111) - p(103)
    p(132) = p(8)*p(11) - p(109) - p(114) - p(105)
    p(133) = p(2)*p(24) - p(88) - p(87) - p(119)
    p(134) = p(3)*p(25) - p(97) - p(100) - p(94) - p(102) - p(95) - p(98) &
	&  - p(92) - p(125) - p(126) - p(124)
    p(135) = p(4)*p(24) - p(116) - p(115) - p(115)
    p(136) = p(1)*p(60) - p(125) - p(126) - p(124) - p(123) - p(122) - p(134) &
	&  - p(134)
    p(137) = p(2)*p(28) - p(130) - p(128)
    p(138) = p(3)*p(28) - p(131) - p(132) - p(129) - p(127)
    p(139) = p(1)*p(63) - p(138) - p(137)
    p(140) = m(2368) + m(2369) + m(2370) + m(2371) + m(2372) + m(2373) &
	&  + m(2374) + m(2375) + m(2376) + m(2377) + m(2378) &
	&  + m(2379) + m(2380) + m(2381) + m(2382) + m(2383) &
	&  + m(2384) + m(2385) + m(2386) + m(2387) + m(2388) &
	&  + m(2389) + m(2390) + m(2391) + m(2392) + m(2393) &
	&  + m(2394) + m(2395) + m(2396) + m(2397)
    p(141) = m(2398) + m(2399) + m(2400) + m(2401) + m(2402) + m(2403) &
	&  + m(2404) + m(2405) + m(2406) + m(2407) + m(2408) &
	&  + m(2409) + m(2410) + m(2411) + m(2412) + m(2413) &
	&  + m(2414) + m(2415) + m(2416) + m(2417) + m(2418) &
	&  + m(2419) + m(2420) + m(2421) + m(2422) + m(2423) &
	&  + m(2424) + m(2425) + m(2426) + m(2427) + m(2428) &
	&  + m(2429) + m(2430) + m(2431) + m(2432) + m(2433) &
	&  + m(2434) + m(2435) + m(2436) + m(2437) + m(2438) &
	&  + m(2439) + m(2440) + m(2441) + m(2442) + m(2443) &
	&  + m(2444) + m(2445) + m(2446) + m(2447) + m(2448) &
	&  + m(2449) + m(2450) + m(2451) + m(2452) + m(2453) &
	&  + m(2454) + m(2455) + m(2456) + m(2457)
    p(142) = m(2458) + m(2459) + m(2460) + m(2461) + m(2462) + m(2463) &
	&  + m(2464) + m(2465) + m(2466) + m(2467) + m(2468) &
	&  + m(2469) + m(2470) + m(2471) + m(2472) + m(2473) &
	&  + m(2474) + m(2475) + m(2476) + m(2477)
    p(143) = m(2478) + m(2479) + m(2480) + m(2481) + m(2482) + m(2483) &
	&  + m(2484) + m(2485) + m(2486) + m(2487)
    p(144) = m(2488) + m(2489) + m(2490) + m(2491) + m(2492) + m(2493) &
	&  + m(2494) + m(2495) + m(2496) + m(2497) + m(2498) &
	&  + m(2499) + m(2500) + m(2501) + m(2502) + m(2503) &
	&  + m(2504) + m(2505) + m(2506) + m(2507) + m(2508) &
	&  + m(2509) + m(2510) + m(2511) + m(2512) + m(2513) &
	&  + m(2514) + m(2515) + m(2516) + m(2517) + m(2518) &
	&  + m(2519) + m(2520) + m(2521) + m(2522) + m(2523) &
	&  + m(2524) + m(2525) + m(2526) + m(2527) + m(2528) &
	&  + m(2529) + m(2530) + m(2531) + m(2532) + m(2533) &
	&  + m(2534) + m(2535) + m(2536) + m(2537) + m(2538) &
	&  + m(2539) + m(2540) + m(2541) + m(2542) + m(2543) &
	&  + m(2544) + m(2545) + m(2546) + m(2547)
    p(145) = m(2548) + m(2549) + m(2550) + m(2551) + m(2552) + m(2553) &
	&  + m(2554) + m(2555) + m(2556) + m(2557) + m(2558) &
	&  + m(2559) + m(2560) + m(2561) + m(2562) + m(2563) &
	&  + m(2564) + m(2565) + m(2566) + m(2567) + m(2568) &
	&  + m(2569) + m(2570) + m(2571) + m(2572) + m(2573) &
	&  + m(2574) + m(2575) + m(2576) + m(2577)
    p(146) = m(2578) + m(2579) + m(2580) + m(2581) + m(2582) + m(2583) &
	&  + m(2584) + m(2585) + m(2586) + m(2587) + m(2588) &
	&  + m(2589) + m(2590) + m(2591) + m(2592) + m(2593) &
	&  + m(2594) + m(2595) + m(2596) + m(2597) + m(2598) &
	&  + m(2599) + m(2600) + m(2601) + m(2602) + m(2603) &
	&  + m(2604) + m(2605) + m(2606) + m(2607) + m(2608) &
	&  + m(2609) + m(2610) + m(2611) + m(2612) + m(2613) &
	&  + m(2614) + m(2615) + m(2616) + m(2617) + m(2618) &
	&  + m(2619) + m(2620) + m(2621) + m(2622) + m(2623) &
	&  + m(2624) + m(2625) + m(2626) + m(2627) + m(2628) &
	&  + m(2629) + m(2630) + m(2631) + m(2632) + m(2633) &
	&  + m(2634) + m(2635) + m(2636) + m(2637)
    p(147) = p(1)*p(64) - p(143) - p(140)
    p(148) = m(2638) + m(2639) + m(2640) + m(2641) + m(2642) + m(2643) &
	&  + m(2644) + m(2645) + m(2646) + m(2647) + m(2648) &
	&  + m(2649) + m(2650) + m(2651) + m(2652) + m(2653) &
	&  + m(2654) + m(2655) + m(2656) + m(2657) + m(2658) &
	&  + m(2659) + m(2660) + m(2661) + m(2662) + m(2663) &
	&  + m(2664) + m(2665) + m(2666) + m(2667) + m(2668) &
	&  + m(2669) + m(2670) + m(2671) + m(2672) + m(2673) &
	&  + m(2674) + m(2675) + m(2676) + m(2677) + m(2678) &
	&  + m(2679) + m(2680) + m(2681) + m(2682) + m(2683) &
	&  + m(2684) + m(2685) + m(2686) + m(2687) + m(2688) &
	&  + m(2689) + m(2690) + m(2691) + m(2692) + m(2693) &
	&  + m(2694) + m(2695) + m(2696) + m(2697) + m(2698) &
	&  + m(2699) + m(2700) + m(2701) + m(2702) + m(2703) &
	&  + m(2704) + m(2705) + m(2706) + m(2707) + m(2708) &
	&  + m(2709) + m(2710) + m(2711) + m(2712) + m(2713) &
	&  + m(2714) + m(2715) + m(2716) + m(2717) + m(2718) &
	&  + m(2719) + m(2720) + m(2721) + m(2722) + m(2723) &
	&  + m(2724) + m(2725) + m(2726) + m(2727) + m(2728) &
	&  + m(2729) + m(2730) + m(2731) + m(2732) + m(2733) &
	&  + m(2734) + m(2735) + m(2736) + m(2737) + m(2738) &
	&  + m(2739) + m(2740) + m(2741) + m(2742) + m(2743) &
	&  + m(2744) + m(2745) + m(2746) + m(2747) + m(2748) &
	&  + m(2749) + m(2750) + m(2751) + m(2752) + m(2753) &
	&  + m(2754) + m(2755) + m(2756) + m(2757)
    p(149) = m(2758) + m(2759) + m(2760) + m(2761) + m(2762) + m(2763) &
	&  + m(2764) + m(2765) + m(2766) + m(2767) + m(2768) &
	&  + m(2769) + m(2770) + m(2771) + m(2772) + m(2773) &
	&  + m(2774) + m(2775) + m(2776) + m(2777) + m(2778) &
	&  + m(2779) + m(2780) + m(2781) + m(2782) + m(2783) &
	&  + m(2784) + m(2785) + m(2786) + m(2787) + m(2788) &
	&  + m(2789) + m(2790) + m(2791) + m(2792) + m(2793) &
	&  + m(2794) + m(2795) + m(2796) + m(2797) + m(2798) &
	&  + m(2799) + m(2800) + m(2801) + m(2802) + m(2803) &
	&  + m(2804) + m(2805) + m(2806) + m(2807) + m(2808) &
	&  + m(2809) + m(2810) + m(2811) + m(2812) + m(2813) &
	&  + m(2814) + m(2815) + m(2816) + m(2817) + m(2818) &
	&  + m(2819) + m(2820) + m(2821) + m(2822) + m(2823) &
	&  + m(2824) + m(2825) + m(2826) + m(2827) + m(2828) &
	&  + m(2829) + m(2830) + m(2831) + m(2832) + m(2833) &
	&  + m(2834) + m(2835) + m(2836) + m(2837) + m(2838) &
	&  + m(2839) + m(2840) + m(2841) + m(2842) + m(2843) &
	&  + m(2844) + m(2845) + m(2846) + m(2847) + m(2848) &
	&  + m(2849) + m(2850) + m(2851) + m(2852) + m(2853) &
	&  + m(2854) + m(2855) + m(2856) + m(2857) + m(2858) &
	&  + m(2859) + m(2860) + m(2861) + m(2862) + m(2863) &
	&  + m(2864) + m(2865) + m(2866) + m(2867) + m(2868) &
	&  + m(2869) + m(2870) + m(2871) + m(2872) + m(2873) &
	&  + m(2874) + m(2875) + m(2876) + m(2877)
    p(150) = m(2878) + m(2879) + m(2880) + m(2881) + m(2882) + m(2883) &
	&  + m(2884) + m(2885) + m(2886) + m(2887) + m(2888) &
	&  + m(2889) + m(2890) + m(2891) + m(2892) + m(2893) &
	&  + m(2894) + m(2895) + m(2896) + m(2897) + m(2898) &
	&  + m(2899) + m(2900) + m(2901) + m(2902) + m(2903) &
	&  + m(2904) + m(2905) + m(2906) + m(2907) + m(2908) &
	&  + m(2909) + m(2910) + m(2911) + m(2912) + m(2913) &
	&  + m(2914) + m(2915) + m(2916) + m(2917) + m(2918) &
	&  + m(2919) + m(2920) + m(2921) + m(2922) + m(2923) &
	&  + m(2924) + m(2925) + m(2926) + m(2927) + m(2928) &
	&  + m(2929) + m(2930) + m(2931) + m(2932) + m(2933) &
	&  + m(2934) + m(2935) + m(2936) + m(2937) + m(2938) &
	&  + m(2939) + m(2940) + m(2941) + m(2942) + m(2943) &
	&  + m(2944) + m(2945) + m(2946) + m(2947) + m(2948) &
	&  + m(2949) + m(2950) + m(2951) + m(2952) + m(2953) &
	&  + m(2954) + m(2955) + m(2956) + m(2957) + m(2958) &
	&  + m(2959) + m(2960) + m(2961) + m(2962) + m(2963) &
	&  + m(2964) + m(2965) + m(2966) + m(2967) + m(2968) &
	&  + m(2969) + m(2970) + m(2971) + m(2972) + m(2973) &
	&  + m(2974) + m(2975) + m(2976) + m(2977) + m(2978) &
	&  + m(2979) + m(2980) + m(2981) + m(2982) + m(2983) &
	&  + m(2984) + m(2985) + m(2986) + m(2987) + m(2988) &
	&  + m(2989) + m(2990) + m(2991) + m(2992) + m(2993) &
	&  + m(2994) + m(2995) + m(2996) + m(2997)
    p(151) = m(2998) + m(2999) + m(3000) + m(3001) + m(3002) + m(3003) &
	&  + m(3004) + m(3005) + m(3006) + m(3007) + m(3008) &
	&  + m(3009) + m(3010) + m(3011) + m(3012) + m(3013) &
	&  + m(3014) + m(3015) + m(3016) + m(3017) + m(3018) &
	&  + m(3019) + m(3020) + m(3021) + m(3022) + m(3023) &
	&  + m(3024) + m(3025) + m(3026) + m(3027) + m(3028) &
	&  + m(3029) + m(3030) + m(3031) + m(3032) + m(3033) &
	&  + m(3034) + m(3035) + m(3036) + m(3037) + m(3038) &
	&  + m(3039) + m(3040) + m(3041) + m(3042) + m(3043) &
	&  + m(3044) + m(3045) + m(3046) + m(3047) + m(3048) &
	&  + m(3049) + m(3050) + m(3051) + m(3052) + m(3053) &
	&  + m(3054) + m(3055) + m(3056) + m(3057) + m(3058) &
	&  + m(3059) + m(3060) + m(3061) + m(3062) + m(3063) &
	&  + m(3064) + m(3065) + m(3066) + m(3067) + m(3068) &
	&  + m(3069) + m(3070) + m(3071) + m(3072) + m(3073) &
	&  + m(3074) + m(3075) + m(3076) + m(3077) + m(3078) &
	&  + m(3079) + m(3080) + m(3081) + m(3082) + m(3083) &
	&  + m(3084) + m(3085) + m(3086) + m(3087) + m(3088) &
	&  + m(3089) + m(3090) + m(3091) + m(3092) + m(3093) &
	&  + m(3094) + m(3095) + m(3096) + m(3097) + m(3098) &
	&  + m(3099) + m(3100) + m(3101) + m(3102) + m(3103) &
	&  + m(3104) + m(3105) + m(3106) + m(3107) + m(3108) &
	&  + m(3109) + m(3110) + m(3111) + m(3112) + m(3113) &
	&  + m(3114) + m(3115) + m(3116) + m(3117)
    p(152) = p(1)*p(65) - p(141) - p(140) - p(148) - p(149) - p(144) - p(141) &
	&  - p(140) - p(140) - p(140)
    p(153) = m(3118) + m(3119) + m(3120) + m(3121) + m(3122) + m(3123) &
	&  + m(3124) + m(3125) + m(3126) + m(3127) + m(3128) &
	&  + m(3129) + m(3130) + m(3131) + m(3132) + m(3133) &
	&  + m(3134) + m(3135) + m(3136) + m(3137) + m(3138) &
	&  + m(3139) + m(3140) + m(3141) + m(3142) + m(3143) &
	&  + m(3144) + m(3145) + m(3146) + m(3147) + m(3148) &
	&  + m(3149) + m(3150) + m(3151) + m(3152) + m(3153) &
	&  + m(3154) + m(3155) + m(3156) + m(3157) + m(3158) &
	&  + m(3159) + m(3160) + m(3161) + m(3162) + m(3163) &
	&  + m(3164) + m(3165) + m(3166) + m(3167) + m(3168) &
	&  + m(3169) + m(3170) + m(3171) + m(3172) + m(3173) &
	&  + m(3174) + m(3175) + m(3176) + m(3177) + m(3178) &
	&  + m(3179) + m(3180) + m(3181) + m(3182) + m(3183) &
	&  + m(3184) + m(3185) + m(3186) + m(3187) + m(3188) &
	&  + m(3189) + m(3190) + m(3191) + m(3192) + m(3193) &
	&  + m(3194) + m(3195) + m(3196) + m(3197) + m(3198) &
	&  + m(3199) + m(3200) + m(3201) + m(3202) + m(3203) &
	&  + m(3204) + m(3205) + m(3206) + m(3207) + m(3208) &
	&  + m(3209) + m(3210) + m(3211) + m(3212) + m(3213) &
	&  + m(3214) + m(3215) + m(3216) + m(3217) + m(3218) &
	&  + m(3219) + m(3220) + m(3221) + m(3222) + m(3223) &
	&  + m(3224) + m(3225) + m(3226) + m(3227) + m(3228) &
	&  + m(3229) + m(3230) + m(3231) + m(3232) + m(3233) &
	&  + m(3234) + m(3235) + m(3236) + m(3237)
    p(154) = m(3238) + m(3239) + m(3240) + m(3241) + m(3242) + m(3243) &
	&  + m(3244) + m(3245) + m(3246) + m(3247) + m(3248) &
	&  + m(3249) + m(3250) + m(3251) + m(3252) + m(3253) &
	&  + m(3254) + m(3255) + m(3256) + m(3257) + m(3258) &
	&  + m(3259) + m(3260) + m(3261) + m(3262) + m(3263) &
	&  + m(3264) + m(3265) + m(3266) + m(3267) + m(3268) &
	&  + m(3269) + m(3270) + m(3271) + m(3272) + m(3273) &
	&  + m(3274) + m(3275) + m(3276) + m(3277) + m(3278) &
	&  + m(3279) + m(3280) + m(3281) + m(3282) + m(3283) &
	&  + m(3284) + m(3285) + m(3286) + m(3287) + m(3288) &
	&  + m(3289) + m(3290) + m(3291) + m(3292) + m(3293) &
	&  + m(3294) + m(3295) + m(3296) + m(3297)
    p(155) = p(1)*p(67) - p(142)
    p(156) = m(3298) + m(3299) + m(3300) + m(3301) + m(3302) + m(3303) &
	&  + m(3304) + m(3305) + m(3306) + m(3307) + m(3308) &
	&  + m(3309) + m(3310) + m(3311) + m(3312) + m(3313) &
	&  + m(3314) + m(3315) + m(3316) + m(3317) + m(3318) &
	&  + m(3319) + m(3320) + m(3321) + m(3322) + m(3323) &
	&  + m(3324) + m(3325) + m(3326) + m(3327) + m(3328) &
	&  + m(3329) + m(3330) + m(3331) + m(3332) + m(3333) &
	&  + m(3334) + m(3335) + m(3336) + m(3337) + m(3338) &
	&  + m(3339) + m(3340) + m(3341) + m(3342) + m(3343) &
	&  + m(3344) + m(3345) + m(3346) + m(3347) + m(3348) &
	&  + m(3349) + m(3350) + m(3351) + m(3352) + m(3353) &
	&  + m(3354) + m(3355) + m(3356) + m(3357)
    p(157) = p(1)*p(68) - p(141) - p(145)
    p(158) = m(3358) + m(3359) + m(3360) + m(3361) + m(3362) + m(3363) &
	&  + m(3364) + m(3365) + m(3366) + m(3367) + m(3368) &
	&  + m(3369) + m(3370) + m(3371) + m(3372) + m(3373) &
	&  + m(3374) + m(3375) + m(3376) + m(3377) + m(3378) &
	&  + m(3379) + m(3380) + m(3381) + m(3382) + m(3383) &
	&  + m(3384) + m(3385) + m(3386) + m(3387) + m(3388) &
	&  + m(3389) + m(3390) + m(3391) + m(3392) + m(3393) &
	&  + m(3394) + m(3395) + m(3396) + m(3397) + m(3398) &
	&  + m(3399) + m(3400) + m(3401) + m(3402) + m(3403) &
	&  + m(3404) + m(3405) + m(3406) + m(3407) + m(3408) &
	&  + m(3409) + m(3410) + m(3411) + m(3412) + m(3413) &
	&  + m(3414) + m(3415) + m(3416) + m(3417) + m(3418) &
	&  + m(3419) + m(3420) + m(3421) + m(3422) + m(3423) &
	&  + m(3424) + m(3425) + m(3426) + m(3427) + m(3428) &
	&  + m(3429) + m(3430) + m(3431) + m(3432) + m(3433) &
	&  + m(3434) + m(3435) + m(3436) + m(3437) + m(3438) &
	&  + m(3439) + m(3440) + m(3441) + m(3442) + m(3443) &
	&  + m(3444) + m(3445) + m(3446) + m(3447) + m(3448) &
	&  + m(3449) + m(3450) + m(3451) + m(3452) + m(3453) &
	&  + m(3454) + m(3455) + m(3456) + m(3457) + m(3458) &
	&  + m(3459) + m(3460) + m(3461) + m(3462) + m(3463) &
	&  + m(3464) + m(3465) + m(3466) + m(3467) + m(3468) &
	&  + m(3469) + m(3470) + m(3471) + m(3472) + m(3473) &
	&  + m(3474) + m(3475) + m(3476) + m(3477)
    p(159) = p(1)*p(69) - p(142) - p(143) - p(141) - p(158) - p(151) - p(156) &
	&  - p(142) - p(143) - p(141) - p(142) - p(143) &
	&  - p(143) - p(143) - p(143)
    p(160) = p(2)*p(29) - p(140) - p(144) - p(140)
    p(161) = m(3478) + m(3479) + m(3480) + m(3481) + m(3482) + m(3483) &
	&  + m(3484) + m(3485) + m(3486) + m(3487) + m(3488) &
	&  + m(3489) + m(3490) + m(3491) + m(3492) + m(3493) &
	&  + m(3494) + m(3495) + m(3496) + m(3497) + m(3498) &
	&  + m(3499) + m(3500) + m(3501) + m(3502) + m(3503) &
	&  + m(3504) + m(3505) + m(3506) + m(3507) + m(3508) &
	&  + m(3509) + m(3510) + m(3511) + m(3512) + m(3513) &
	&  + m(3514) + m(3515) + m(3516) + m(3517) + m(3518) &
	&  + m(3519) + m(3520) + m(3521) + m(3522) + m(3523) &
	&  + m(3524) + m(3525) + m(3526) + m(3527) + m(3528) &
	&  + m(3529) + m(3530) + m(3531) + m(3532) + m(3533) &
	&  + m(3534) + m(3535) + m(3536) + m(3537)
    p(162) = m(3538) + m(3539) + m(3540) + m(3541) + m(3542) + m(3543) &
	&  + m(3544) + m(3545) + m(3546) + m(3547) + m(3548) &
	&  + m(3549) + m(3550) + m(3551) + m(3552) + m(3553) &
	&  + m(3554) + m(3555) + m(3556) + m(3557) + m(3558) &
	&  + m(3559) + m(3560) + m(3561) + m(3562) + m(3563) &
	&  + m(3564) + m(3565) + m(3566) + m(3567) + m(3568) &
	&  + m(3569) + m(3570) + m(3571) + m(3572) + m(3573) &
	&  + m(3574) + m(3575) + m(3576) + m(3577) + m(3578) &
	&  + m(3579) + m(3580) + m(3581) + m(3582) + m(3583) &
	&  + m(3584) + m(3585) + m(3586) + m(3587) + m(3588) &
	&  + m(3589) + m(3590) + m(3591) + m(3592) + m(3593) &
	&  + m(3594) + m(3595) + m(3596) + m(3597) + m(3598) &
	&  + m(3599) + m(3600) + m(3601) + m(3602) + m(3603) &
	&  + m(3604) + m(3605) + m(3606) + m(3607) + m(3608) &
	&  + m(3609) + m(3610) + m(3611) + m(3612) + m(3613) &
	&  + m(3614) + m(3615) + m(3616) + m(3617) + m(3618) &
	&  + m(3619) + m(3620) + m(3621) + m(3622) + m(3623) &
	&  + m(3624) + m(3625) + m(3626) + m(3627) + m(3628) &
	&  + m(3629) + m(3630) + m(3631) + m(3632) + m(3633) &
	&  + m(3634) + m(3635) + m(3636) + m(3637) + m(3638) &
	&  + m(3639) + m(3640) + m(3641) + m(3642) + m(3643) &
	&  + m(3644) + m(3645) + m(3646) + m(3647) + m(3648) &
	&  + m(3649) + m(3650) + m(3651) + m(3652) + m(3653) &
	&  + m(3654) + m(3655) + m(3656) + m(3657)
    p(163) = m(3658) + m(3659) + m(3660) + m(3661) + m(3662) + m(3663) &
	&  + m(3664) + m(3665) + m(3666) + m(3667) + m(3668) &
	&  + m(3669) + m(3670) + m(3671) + m(3672) + m(3673) &
	&  + m(3674) + m(3675) + m(3676) + m(3677) + m(3678) &
	&  + m(3679) + m(3680) + m(3681) + m(3682) + m(3683) &
	&  + m(3684) + m(3685) + m(3686) + m(3687) + m(3688) &
	&  + m(3689) + m(3690) + m(3691) + m(3692) + m(3693) &
	&  + m(3694) + m(3695) + m(3696) + m(3697) + m(3698) &
	&  + m(3699) + m(3700) + m(3701) + m(3702) + m(3703) &
	&  + m(3704) + m(3705) + m(3706) + m(3707) + m(3708) &
	&  + m(3709) + m(3710) + m(3711) + m(3712) + m(3713) &
	&  + m(3714) + m(3715) + m(3716) + m(3717)
    p(164) = p(2)*p(30) - p(142) - p(141) - p(140) - p(146) - p(147) - p(148) &
	&  - p(144) - p(162) - p(142) - p(141) - p(140) &
	&  - p(147) - p(144) - p(142)
    p(165) = m(3718) + m(3719) + m(3720) + m(3721) + m(3722) + m(3723) &
	&  + m(3724) + m(3725) + m(3726) + m(3727) + m(3728) &
	&  + m(3729) + m(3730) + m(3731) + m(3732) + m(3733) &
	&  + m(3734) + m(3735) + m(3736) + m(3737) + m(3738) &
	&  + m(3739) + m(3740) + m(3741) + m(3742) + m(3743) &
	&  + m(3744) + m(3745) + m(3746) + m(3747) + m(3748) &
	&  + m(3749) + m(3750) + m(3751) + m(3752) + m(3753) &
	&  + m(3754) + m(3755) + m(3756) + m(3757) + m(3758) &
	&  + m(3759) + m(3760) + m(3761) + m(3762) + m(3763) &
	&  + m(3764) + m(3765) + m(3766) + m(3767) + m(3768) &
	&  + m(3769) + m(3770) + m(3771) + m(3772) + m(3773) &
	&  + m(3774) + m(3775) + m(3776) + m(3777)
    p(166) = m(3778) + m(3779) + m(3780) + m(3781) + m(3782) + m(3783) &
	&  + m(3784) + m(3785) + m(3786) + m(3787) + m(3788) &
	&  + m(3789) + m(3790) + m(3791) + m(3792) + m(3793) &
	&  + m(3794) + m(3795) + m(3796) + m(3797) + m(3798) &
	&  + m(3799) + m(3800) + m(3801) + m(3802) + m(3803) &
	&  + m(3804) + m(3805) + m(3806) + m(3807) + m(3808) &
	&  + m(3809) + m(3810) + m(3811) + m(3812) + m(3813) &
	&  + m(3814) + m(3815) + m(3816) + m(3817) + m(3818) &
	&  + m(3819) + m(3820) + m(3821) + m(3822) + m(3823) &
	&  + m(3824) + m(3825) + m(3826) + m(3827) + m(3828) &
	&  + m(3829) + m(3830) + m(3831) + m(3832) + m(3833) &
	&  + m(3834) + m(3835) + m(3836) + m(3837) + m(3838) &
	&  + m(3839) + m(3840) + m(3841) + m(3842) + m(3843) &
	&  + m(3844) + m(3845) + m(3846) + m(3847) + m(3848) &
	&  + m(3849) + m(3850) + m(3851) + m(3852) + m(3853) &
	&  + m(3854) + m(3855) + m(3856) + m(3857) + m(3858) &
	&  + m(3859) + m(3860) + m(3861) + m(3862) + m(3863) &
	&  + m(3864) + m(3865) + m(3866) + m(3867) + m(3868) &
	&  + m(3869) + m(3870) + m(3871) + m(3872) + m(3873) &
	&  + m(3874) + m(3875) + m(3876) + m(3877) + m(3878) &
	&  + m(3879) + m(3880) + m(3881) + m(3882) + m(3883) &
	&  + m(3884) + m(3885) + m(3886) + m(3887) + m(3888) &
	&  + m(3889) + m(3890) + m(3891) + m(3892) + m(3893) &
	&  + m(3894) + m(3895) + m(3896) + m(3897)
    p(167) = p(2)*p(32) - p(143) - p(141) - p(151) - p(153) - p(146) - p(152) &
	&  - p(149) - p(163) - p(143) - p(141) - p(146) &
	&  - p(143) - p(143) - p(143) - p(143)
    p(168) = p(2)*p(33) - p(142) - p(155) - p(151) - p(154) - p(150) - p(142) &
	&  - p(142)
    p(169) = p(2)*p(34) - p(141) - p(158) - p(156) - p(157) - p(145) - p(156)
    p(170) = p(3)*p(29) - p(141) - p(148) - p(149)
    p(171) = p(13)*p(5) - p(142) - p(140) - p(150) - p(144) - p(164) - p(142) &
	&  - p(142)
    p(172) = m(3898) + m(3899) + m(3900) + m(3901) + m(3902) + m(3903) &
	&  + m(3904) + m(3905) + m(3906) + m(3907) + m(3908) &
	&  + m(3909) + m(3910) + m(3911) + m(3912) + m(3913) &
	&  + m(3914) + m(3915) + m(3916) + m(3917) + m(3918) &
	&  + m(3919) + m(3920) + m(3921) + m(3922) + m(3923) &
	&  + m(3924) + m(3925) + m(3926) + m(3927) + m(3928) &
	&  + m(3929) + m(3930) + m(3931) + m(3932) + m(3933) &
	&  + m(3934) + m(3935) + m(3936) + m(3937) + m(3938) &
	&  + m(3939) + m(3940) + m(3941) + m(3942) + m(3943) &
	&  + m(3944) + m(3945) + m(3946) + m(3947) + m(3948) &
	&  + m(3949) + m(3950) + m(3951) + m(3952) + m(3953) &
	&  + m(3954) + m(3955) + m(3956) + m(3957)
    p(173) = m(3958) + m(3959) + m(3960) + m(3961) + m(3962) + m(3963) &
	&  + m(3964) + m(3965) + m(3966) + m(3967) + m(3968) &
	&  + m(3969) + m(3970) + m(3971) + m(3972) + m(3973) &
	&  + m(3974) + m(3975) + m(3976) + m(3977) + m(3978) &
	&  + m(3979) + m(3980) + m(3981) + m(3982) + m(3983) &
	&  + m(3984) + m(3985) + m(3986) + m(3987) + m(3988) &
	&  + m(3989) + m(3990) + m(3991) + m(3992) + m(3993) &
	&  + m(3994) + m(3995) + m(3996) + m(3997) + m(3998) &
	&  + m(3999) + m(4000) + m(4001) + m(4002) + m(4003) &
	&  + m(4004) + m(4005) + m(4006) + m(4007) + m(4008) &
	&  + m(4009) + m(4010) + m(4011) + m(4012) + m(4013) &
	&  + m(4014) + m(4015) + m(4016) + m(4017) + m(4018) &
	&  + m(4019) + m(4020) + m(4021) + m(4022) + m(4023) &
	&  + m(4024) + m(4025) + m(4026) + m(4027) + m(4028) &
	&  + m(4029) + m(4030) + m(4031) + m(4032) + m(4033) &
	&  + m(4034) + m(4035) + m(4036) + m(4037) + m(4038) &
	&  + m(4039) + m(4040) + m(4041) + m(4042) + m(4043) &
	&  + m(4044) + m(4045) + m(4046) + m(4047) + m(4048) &
	&  + m(4049) + m(4050) + m(4051) + m(4052) + m(4053) &
	&  + m(4054) + m(4055) + m(4056) + m(4057) + m(4058) &
	&  + m(4059) + m(4060) + m(4061) + m(4062) + m(4063) &
	&  + m(4064) + m(4065) + m(4066) + m(4067) + m(4068) &
	&  + m(4069) + m(4070) + m(4071) + m(4072) + m(4073) &
	&  + m(4074) + m(4075) + m(4076) + m(4077)
    p(174) = p(6)*p(14) - p(141) - p(150) - p(152) - p(144) - p(166) - p(141)
    p(175) = p(7)*p(12) - p(141) - p(151) - p(153) - p(149) - p(174)
    p(176) = p(7)*p(13) - p(143) - p(152) - p(143) - p(143)
    p(177) = m(4078) + m(4079) + m(4080) + m(4081) + m(4082) + m(4083) &
	&  + m(4084) + m(4085) + m(4086) + m(4087) + m(4088) &
	&  + m(4089) + m(4090) + m(4091) + m(4092) + m(4093) &
	&  + m(4094) + m(4095) + m(4096) + m(4097) + m(4098) &
	&  + m(4099) + m(4100) + m(4101) + m(4102) + m(4103) &
	&  + m(4104) + m(4105) + m(4106) + m(4107) + m(4108) &
	&  + m(4109) + m(4110) + m(4111) + m(4112) + m(4113) &
	&  + m(4114) + m(4115) + m(4116) + m(4117) + m(4118) &
	&  + m(4119) + m(4120) + m(4121) + m(4122) + m(4123) &
	&  + m(4124) + m(4125) + m(4126) + m(4127) + m(4128) &
	&  + m(4129) + m(4130) + m(4131) + m(4132) + m(4133) &
	&  + m(4134) + m(4135) + m(4136) + m(4137)
    p(178) = m(4138) + m(4139) + m(4140) + m(4141) + m(4142) + m(4143) &
	&  + m(4144) + m(4145) + m(4146) + m(4147) + m(4148) &
	&  + m(4149) + m(4150) + m(4151) + m(4152) + m(4153) &
	&  + m(4154) + m(4155) + m(4156) + m(4157) + m(4158) &
	&  + m(4159) + m(4160) + m(4161) + m(4162) + m(4163) &
	&  + m(4164) + m(4165) + m(4166) + m(4167) + m(4168) &
	&  + m(4169) + m(4170) + m(4171) + m(4172) + m(4173) &
	&  + m(4174) + m(4175) + m(4176) + m(4177) + m(4178) &
	&  + m(4179) + m(4180) + m(4181) + m(4182) + m(4183) &
	&  + m(4184) + m(4185) + m(4186) + m(4187) + m(4188) &
	&  + m(4189) + m(4190) + m(4191) + m(4192) + m(4193) &
	&  + m(4194) + m(4195) + m(4196) + m(4197) + m(4198) &
	&  + m(4199) + m(4200) + m(4201) + m(4202) + m(4203) &
	&  + m(4204) + m(4205) + m(4206) + m(4207) + m(4208) &
	&  + m(4209) + m(4210) + m(4211) + m(4212) + m(4213) &
	&  + m(4214) + m(4215) + m(4216) + m(4217) + m(4218) &
	&  + m(4219) + m(4220) + m(4221) + m(4222) + m(4223) &
	&  + m(4224) + m(4225) + m(4226) + m(4227) + m(4228) &
	&  + m(4229) + m(4230) + m(4231) + m(4232) + m(4233) &
	&  + m(4234) + m(4235) + m(4236) + m(4237) + m(4238) &
	&  + m(4239) + m(4240) + m(4241) + m(4242) + m(4243) &
	&  + m(4244) + m(4245) + m(4246) + m(4247) + m(4248) &
	&  + m(4249) + m(4250) + m(4251) + m(4252) + m(4253) &
	&  + m(4254) + m(4255) + m(4256) + m(4257)
    p(179) = m(4258) + m(4259) + m(4260) + m(4261) + m(4262) + m(4263) &
	&  + m(4264) + m(4265) + m(4266) + m(4267) + m(4268) &
	&  + m(4269) + m(4270) + m(4271) + m(4272) + m(4273) &
	&  + m(4274) + m(4275) + m(4276) + m(4277) + m(4278) &
	&  + m(4279) + m(4280) + m(4281) + m(4282) + m(4283) &
	&  + m(4284) + m(4285) + m(4286) + m(4287) + m(4288) &
	&  + m(4289) + m(4290) + m(4291) + m(4292) + m(4293) &
	&  + m(4294) + m(4295) + m(4296) + m(4297) + m(4298) &
	&  + m(4299) + m(4300) + m(4301) + m(4302) + m(4303) &
	&  + m(4304) + m(4305) + m(4306) + m(4307) + m(4308) &
	&  + m(4309) + m(4310) + m(4311) + m(4312) + m(4313) &
	&  + m(4314) + m(4315) + m(4316) + m(4317)
    p(180) = m(4318) + m(4319) + m(4320) + m(4321) + m(4322) + m(4323) &
	&  + m(4324) + m(4325) + m(4326) + m(4327) + m(4328) &
	&  + m(4329) + m(4330) + m(4331) + m(4332) + m(4333) &
	&  + m(4334) + m(4335) + m(4336) + m(4337) + m(4338) &
	&  + m(4339) + m(4340) + m(4341) + m(4342) + m(4343) &
	&  + m(4344) + m(4345) + m(4346) + m(4347) + m(4348) &
	&  + m(4349) + m(4350) + m(4351) + m(4352) + m(4353) &
	&  + m(4354) + m(4355) + m(4356) + m(4357) + m(4358) &
	&  + m(4359) + m(4360) + m(4361) + m(4362) + m(4363) &
	&  + m(4364) + m(4365) + m(4366) + m(4367) + m(4368) &
	&  + m(4369) + m(4370) + m(4371) + m(4372) + m(4373) &
	&  + m(4374) + m(4375) + m(4376) + m(4377) + m(4378) &
	&  + m(4379) + m(4380) + m(4381) + m(4382) + m(4383) &
	&  + m(4384) + m(4385) + m(4386) + m(4387) + m(4388) &
	&  + m(4389) + m(4390) + m(4391) + m(4392) + m(4393) &
	&  + m(4394) + m(4395) + m(4396) + m(4397) + m(4398) &
	&  + m(4399) + m(4400) + m(4401) + m(4402) + m(4403) &
	&  + m(4404) + m(4405) + m(4406) + m(4407) + m(4408) &
	&  + m(4409) + m(4410) + m(4411) + m(4412) + m(4413) &
	&  + m(4414) + m(4415) + m(4416) + m(4417) + m(4418) &
	&  + m(4419) + m(4420) + m(4421) + m(4422) + m(4423) &
	&  + m(4424) + m(4425) + m(4426) + m(4427) + m(4428) &
	&  + m(4429) + m(4430) + m(4431) + m(4432) + m(4433) &
	&  + m(4434) + m(4435) + m(4436) + m(4437)
    p(181) = p(8)*p(12) - p(141) - p(158) - p(150) - p(156) - p(157) - p(148) &
	&  - p(149) - p(180) - p(178) - p(141) - p(156) &
	&  - p(157)
    p(182) = p(8)*p(13) - p(140) - p(158) - p(179) - p(140)
    p(183) = m(4438) + m(4439) + m(4440) + m(4441) + m(4442) + m(4443) &
	&  + m(4444) + m(4445) + m(4446) + m(4447) + m(4448) &
	&  + m(4449) + m(4450) + m(4451) + m(4452) + m(4453) &
	&  + m(4454) + m(4455) + m(4456) + m(4457) + m(4458) &
	&  + m(4459) + m(4460) + m(4461) + m(4462) + m(4463) &
	&  + m(4464) + m(4465) + m(4466) + m(4467) + m(4468) &
	&  + m(4469) + m(4470) + m(4471) + m(4472) + m(4473) &
	&  + m(4474) + m(4475) + m(4476) + m(4477) + m(4478) &
	&  + m(4479) + m(4480) + m(4481) + m(4482) + m(4483) &
	&  + m(4484) + m(4485) + m(4486) + m(4487) + m(4488) &
	&  + m(4489) + m(4490) + m(4491) + m(4492) + m(4493) &
	&  + m(4494) + m(4495) + m(4496) + m(4497) + m(4498) &
	&  + m(4499) + m(4500) + m(4501) + m(4502) + m(4503) &
	&  + m(4504) + m(4505) + m(4506) + m(4507) + m(4508) &
	&  + m(4509) + m(4510) + m(4511) + m(4512) + m(4513) &
	&  + m(4514) + m(4515) + m(4516) + m(4517) + m(4518) &
	&  + m(4519) + m(4520) + m(4521) + m(4522) + m(4523) &
	&  + m(4524) + m(4525) + m(4526) + m(4527) + m(4528) &
	&  + m(4529) + m(4530) + m(4531) + m(4532) + m(4533) &
	&  + m(4534) + m(4535) + m(4536) + m(4537) + m(4538) &
	&  + m(4539) + m(4540) + m(4541) + m(4542) + m(4543) &
	&  + m(4544) + m(4545) + m(4546) + m(4547) + m(4548) &
	&  + m(4549) + m(4550) + m(4551) + m(4552) + m(4553) &
	&  + m(4554) + m(4555) + m(4556) + m(4557)
    p(184) = p(8)*p(14) - p(142) - p(146) - p(157)
    p(185) = p(7)*p(15) - p(142) - p(140) - p(158) - p(150) - p(177) - p(184) &
	&  - p(142) - p(140) - p(142)
    p(186) = p(3)*p(33) - p(142) - p(143) - p(141) - p(140) - p(155) - p(159) &
	&  - p(158) - p(153) - p(176) - p(182) - p(142) &
	&  - p(143) - p(141) - p(155) - p(142) - p(143) &
	&  - p(155) - p(155)
    p(187) = p(5)*p(17) - p(156) - p(157)
    p(188) = p(6)*p(17) - p(141) - p(158)
    p(189) = p(7)*p(17) - p(142)
    p(190) = m(4558) + m(4559) + m(4560) + m(4561) + m(4562) + m(4563) &
	&  + m(4564) + m(4565) + m(4566) + m(4567) + m(4568) &
	&  + m(4569) + m(4570) + m(4571) + m(4572) + m(4573) &
	&  + m(4574) + m(4575) + m(4576) + m(4577) + m(4578) &
	&  + m(4579) + m(4580) + m(4581) + m(4582) + m(4583) &
	&  + m(4584) + m(4585) + m(4586) + m(4587) + m(4588) &
	&  + m(4589) + m(4590) + m(4591) + m(4592) + m(4593) &
	&  + m(4594) + m(4595) + m(4596) + m(4597) + m(4598) &
	&  + m(4599) + m(4600) + m(4601) + m(4602) + m(4603) &
	&  + m(4604) + m(4605) + m(4606) + m(4607) + m(4608) &
	&  + m(4609) + m(4610) + m(4611) + m(4612) + m(4613) &
	&  + m(4614) + m(4615) + m(4616) + m(4617)
    p(191) = p(4)*p(29) - p(152)
    p(192) = m(4618) + m(4619) + m(4620) + m(4621) + m(4622) + m(4623) &
	&  + m(4624) + m(4625) + m(4626) + m(4627) + m(4628) &
	&  + m(4629) + m(4630) + m(4631) + m(4632) + m(4633) &
	&  + m(4634) + m(4635) + m(4636) + m(4637) + m(4638) &
	&  + m(4639) + m(4640) + m(4641) + m(4642) + m(4643) &
	&  + m(4644) + m(4645) + m(4646) + m(4647) + m(4648) &
	&  + m(4649) + m(4650) + m(4651) + m(4652) + m(4653) &
	&  + m(4654) + m(4655) + m(4656) + m(4657) + m(4658) &
	&  + m(4659) + m(4660) + m(4661) + m(4662) + m(4663) &
	&  + m(4664) + m(4665) + m(4666) + m(4667) + m(4668) &
	&  + m(4669) + m(4670) + m(4671) + m(4672) + m(4673) &
	&  + m(4674) + m(4675) + m(4676) + m(4677) + m(4678) &
	&  + m(4679) + m(4680) + m(4681) + m(4682) + m(4683) &
	&  + m(4684) + m(4685) + m(4686) + m(4687) + m(4688) &
	&  + m(4689) + m(4690) + m(4691) + m(4692) + m(4693) &
	&  + m(4694) + m(4695) + m(4696) + m(4697) + m(4698) &
	&  + m(4699) + m(4700) + m(4701) + m(4702) + m(4703) &
	&  + m(4704) + m(4705) + m(4706) + m(4707) + m(4708) &
	&  + m(4709) + m(4710) + m(4711) + m(4712) + m(4713) &
	&  + m(4714) + m(4715) + m(4716) + m(4717) + m(4718) &
	&  + m(4719) + m(4720) + m(4721) + m(4722) + m(4723) &
	&  + m(4724) + m(4725) + m(4726) + m(4727) + m(4728) &
	&  + m(4729) + m(4730) + m(4731) + m(4732) + m(4733) &
	&  + m(4734) + m(4735) + m(4736) + m(4737)
    p(193) = p(1)*p(73) - p(150) - p(149) - p(145) - p(165) - p(174) - p(161) &
	&  - p(145)
    p(194) = m(4738) + m(4739) + m(4740) + m(4741) + m(4742) + m(4743) &
	&  + m(4744) + m(4745) + m(4746) + m(4747) + m(4748) &
	&  + m(4749) + m(4750) + m(4751) + m(4752) + m(4753) &
	&  + m(4754) + m(4755) + m(4756) + m(4757) + m(4758) &
	&  + m(4759) + m(4760) + m(4761) + m(4762) + m(4763) &
	&  + m(4764) + m(4765) + m(4766) + m(4767)
    p(195) = m(4768) + m(4769) + m(4770) + m(4771) + m(4772) + m(4773) &
	&  + m(4774) + m(4775) + m(4776) + m(4777) + m(4778) &
	&  + m(4779) + m(4780) + m(4781) + m(4782) + m(4783) &
	&  + m(4784) + m(4785) + m(4786) + m(4787) + m(4788) &
	&  + m(4789) + m(4790) + m(4791) + m(4792) + m(4793) &
	&  + m(4794) + m(4795) + m(4796) + m(4797) + m(4798) &
	&  + m(4799) + m(4800) + m(4801) + m(4802) + m(4803) &
	&  + m(4804) + m(4805) + m(4806) + m(4807) + m(4808) &
	&  + m(4809) + m(4810) + m(4811) + m(4812) + m(4813) &
	&  + m(4814) + m(4815) + m(4816) + m(4817) + m(4818) &
	&  + m(4819) + m(4820) + m(4821) + m(4822) + m(4823) &
	&  + m(4824) + m(4825) + m(4826) + m(4827)
    p(196) = m(4828) + m(4829) + m(4830) + m(4831) + m(4832) + m(4833) &
	&  + m(4834) + m(4835) + m(4836) + m(4837) + m(4838) &
	&  + m(4839) + m(4840) + m(4841) + m(4842) + m(4843) &
	&  + m(4844) + m(4845) + m(4846) + m(4847) + m(4848) &
	&  + m(4849) + m(4850) + m(4851) + m(4852) + m(4853) &
	&  + m(4854) + m(4855) + m(4856) + m(4857) + m(4858) &
	&  + m(4859) + m(4860) + m(4861) + m(4862) + m(4863) &
	&  + m(4864) + m(4865) + m(4866) + m(4867) + m(4868) &
	&  + m(4869) + m(4870) + m(4871) + m(4872) + m(4873) &
	&  + m(4874) + m(4875) + m(4876) + m(4877) + m(4878) &
	&  + m(4879) + m(4880) + m(4881) + m(4882) + m(4883) &
	&  + m(4884) + m(4885) + m(4886) + m(4887) + m(4888) &
	&  + m(4889) + m(4890) + m(4891) + m(4892) + m(4893) &
	&  + m(4894) + m(4895) + m(4896) + m(4897) + m(4898) &
	&  + m(4899) + m(4900) + m(4901) + m(4902) + m(4903) &
	&  + m(4904) + m(4905) + m(4906) + m(4907) + m(4908) &
	&  + m(4909) + m(4910) + m(4911) + m(4912) + m(4913) &
	&  + m(4914) + m(4915) + m(4916) + m(4917) + m(4918) &
	&  + m(4919) + m(4920) + m(4921) + m(4922) + m(4923) &
	&  + m(4924) + m(4925) + m(4926) + m(4927) + m(4928) &
	&  + m(4929) + m(4930) + m(4931) + m(4932) + m(4933) &
	&  + m(4934) + m(4935) + m(4936) + m(4937) + m(4938) &
	&  + m(4939) + m(4940) + m(4941) + m(4942) + m(4943) &
	&  + m(4944) + m(4945) + m(4946) + m(4947)
    p(197) = p(4)*p(30) - p(159) - p(154) - p(147) - p(149) - p(192) - p(195)
    p(198) = p(1)*p(78) - p(153) - p(157) - p(148) - p(181) - p(165) - p(172)
    p(199) = p(4)*p(31) - p(153) - p(157) - p(148) - p(198) - p(193) - p(190)
    p(200) = m(4948) + m(4949) + m(4950) + m(4951) + m(4952) + m(4953) &
	&  + m(4954) + m(4955) + m(4956) + m(4957) + m(4958) &
	&  + m(4959) + m(4960) + m(4961) + m(4962) + m(4963) &
	&  + m(4964) + m(4965) + m(4966) + m(4967) + m(4968) &
	&  + m(4969) + m(4970) + m(4971) + m(4972) + m(4973) &
	&  + m(4974) + m(4975) + m(4976) + m(4977) + m(4978) &
	&  + m(4979) + m(4980) + m(4981) + m(4982) + m(4983) &
	&  + m(4984) + m(4985) + m(4986) + m(4987) + m(4988) &
	&  + m(4989) + m(4990) + m(4991) + m(4992) + m(4993) &
	&  + m(4994) + m(4995) + m(4996) + m(4997) + m(4998) &
	&  + m(4999) + m(5000) + m(5001) + m(5002) + m(5003) &
	&  + m(5004) + m(5005) + m(5006) + m(5007) + m(5008) &
	&  + m(5009) + m(5010) + m(5011) + m(5012) + m(5013) &
	&  + m(5014) + m(5015) + m(5016) + m(5017) + m(5018) &
	&  + m(5019) + m(5020) + m(5021) + m(5022) + m(5023) &
	&  + m(5024) + m(5025) + m(5026) + m(5027) + m(5028) &
	&  + m(5029) + m(5030) + m(5031) + m(5032) + m(5033) &
	&  + m(5034) + m(5035) + m(5036) + m(5037) + m(5038) &
	&  + m(5039) + m(5040) + m(5041) + m(5042) + m(5043) &
	&  + m(5044) + m(5045) + m(5046) + m(5047) + m(5048) &
	&  + m(5049) + m(5050) + m(5051) + m(5052) + m(5053) &
	&  + m(5054) + m(5055) + m(5056) + m(5057) + m(5058) &
	&  + m(5059) + m(5060) + m(5061) + m(5062) + m(5063) &
	&  + m(5064) + m(5065) + m(5066) + m(5067)
    p(201) = m(5068) + m(5069) + m(5070) + m(5071) + m(5072) + m(5073) &
	&  + m(5074) + m(5075) + m(5076) + m(5077) + m(5078) &
	&  + m(5079) + m(5080) + m(5081) + m(5082) + m(5083) &
	&  + m(5084) + m(5085) + m(5086) + m(5087) + m(5088) &
	&  + m(5089) + m(5090) + m(5091) + m(5092) + m(5093) &
	&  + m(5094) + m(5095) + m(5096) + m(5097) + m(5098) &
	&  + m(5099) + m(5100) + m(5101) + m(5102) + m(5103) &
	&  + m(5104) + m(5105) + m(5106) + m(5107) + m(5108) &
	&  + m(5109) + m(5110) + m(5111) + m(5112) + m(5113) &
	&  + m(5114) + m(5115) + m(5116) + m(5117) + m(5118) &
	&  + m(5119) + m(5120) + m(5121) + m(5122) + m(5123) &
	&  + m(5124) + m(5125) + m(5126) + m(5127) + m(5128) &
	&  + m(5129) + m(5130) + m(5131) + m(5132) + m(5133) &
	&  + m(5134) + m(5135) + m(5136) + m(5137) + m(5138) &
	&  + m(5139) + m(5140) + m(5141) + m(5142) + m(5143) &
	&  + m(5144) + m(5145) + m(5146) + m(5147) + m(5148) &
	&  + m(5149) + m(5150) + m(5151) + m(5152) + m(5153) &
	&  + m(5154) + m(5155) + m(5156) + m(5157) + m(5158) &
	&  + m(5159) + m(5160) + m(5161) + m(5162) + m(5163) &
	&  + m(5164) + m(5165) + m(5166) + m(5167) + m(5168) &
	&  + m(5169) + m(5170) + m(5171) + m(5172) + m(5173) &
	&  + m(5174) + m(5175) + m(5176) + m(5177) + m(5178) &
	&  + m(5179) + m(5180) + m(5181) + m(5182) + m(5183) &
	&  + m(5184) + m(5185) + m(5186) + m(5187)
    p(202) = p(4)*p(32) - p(158) - p(150) - p(144) - p(200) - p(196)
    p(203) = p(1)*p(83) - p(155) - p(159) - p(154) - p(186)
    p(204) = p(9)*p(17) - p(145) - p(169)
    p(205) = p(4)*p(34) - p(151) - p(145) - p(194) - p(204)
    p(206) = p(5)*p(12) - p(141) - p(140) - p(146) - p(147) - p(148) - p(149) &
	&  - p(144) - p(162) - p(166) - p(161) - p(160) &
	&  - p(170) - p(141) - p(140) - p(146) - p(147) &
	&  - p(144) - p(161) - p(160) - p(141) - p(140) &
	&  - p(144) - p(140) - p(144) - p(140) - p(140) &
	&  - p(140) - p(140)
    p(207) = p(6)*p(12) - p(142) - p(143) - p(141) - p(140) - p(151) - p(153) &
	&  - p(154) - p(150) - p(146) - p(147) - p(152) &
	&  - p(148) - p(149) - p(145) - p(144) - p(173) &
	&  - p(167) - p(164) - p(171) - p(165) - p(163) &
	&  - p(162) - p(172) - p(160) - p(170) - p(142) &
	&  - p(143) - p(141) - p(140) - p(154) - p(150) &
	&  - p(146) - p(147) - p(152) - p(148) - p(149) &
	&  - p(145) - p(144) - p(171) - p(165) - p(172) &
	&  - p(170) - p(142) - p(143) - p(141) - p(140) &
	&  - p(148) - p(145) - p(142) - p(143) - p(141) &
	&  - p(140) - p(145) - p(142) - p(143) - p(140) &
	&  - p(142) - p(143) - p(140)
    p(208) = p(6)*p(13) - p(141) - p(155) - p(151) - p(153) - p(147) - p(148) &
	&  - p(168) - p(173) - p(141) - p(155) - p(147)
    p(209) = p(3)*p(35) - p(146) - p(145) - p(166) - p(190)
    p(210) = p(7)*p(14) - p(154) - p(145)
    p(211) = p(8)*p(18) - p(156) - p(145) - p(169) - p(196) - p(165) - p(166) &
	&  - p(195) - p(145)
    p(212) = p(2)*p(44) - p(159) - p(157) - p(152) - p(197) - p(183) - p(198) &
	&  - p(178) - p(172) - p(159) - p(152)
    p(213) = p(2)*p(45) - p(159) - p(158) - p(153) - p(154) - p(186) - p(201) &
	&  - p(177) - p(185) - p(200) - p(183) - p(180) &
	&  - p(199) - p(184) - p(174) - p(159) - p(154) &
	&  - p(177) - p(184)
    p(214) = p(7)*p(16) - p(141) - p(155) - p(159) - p(154) - p(157) - p(186) &
	&  - p(141) - p(155) - p(159)
    p(215) = p(8)*p(15) - p(143) - p(141) - p(159) - p(151) - p(153) - p(154) &
	&  - p(156) - p(147) - p(152) - p(188) - p(183) &
	&  - p(187) - p(143) - p(141) - p(154) - p(152) &
	&  - p(187) - p(143) - p(143) - p(143) - p(143)
    p(216) = p(8)*p(16) - p(142) - p(141) - p(140) - p(155) - p(159) - p(158) &
	&  - p(153) - p(186) - p(189) - p(188) - p(185) &
	&  - p(142) - p(141) - p(140) - p(155) - p(159) &
	&  - p(189) - p(142) - p(142) - p(142) - p(142)
    p(217) = p(8)*p(17) - p(143) - p(159) - p(143)
    p(218) = p(2)*p(35) - p(144) - p(161)
    p(219) = p(1)*p(86) - p(163) - p(162) - p(161) - p(160) - p(206) - p(161)
    p(220) = p(2)*p(36) - p(150) - p(146) - p(147) - p(148) - p(149) - p(144) &
	&  - p(171) - p(162) - p(161) - p(190) - p(160) &
	&  - p(170) - p(219) - p(206) - p(146) - p(147) &
	&  - p(144) - p(171) - p(161) - p(190) - p(160) &
	&  - p(170)
    p(221) = p(2)*p(37) - p(151) - p(148) - p(145) - p(173) - p(163) - p(162) &
	&  - p(172) - p(190) - p(145) - p(163)
    p(222) = p(12)*p(9) - p(153) - p(150) - p(147) - p(152) - p(148) - p(149) &
	&  - p(144) - p(192) - p(164) - p(166) - p(190) &
	&  - p(191) - p(160) - p(220) - p(219) - p(147) &
	&  - p(190) - p(191) - p(160)
    p(223) = p(9)*p(13) - p(155) - p(154) - p(146) - p(192) - p(162)
    p(224) = p(9)*p(14) - p(148) - p(193) - p(165) - p(218)
    p(225) = p(7)*p(24) - p(163) - p(224)
    p(226) = p(2)*p(42) - p(158) - p(156) - p(157) - p(148) - p(149) - p(196) &
	&  - p(179) - p(180) - p(181) - p(178) - p(166) &
	&  - p(195) - p(211) - p(156) - p(157) - p(179) &
	&  - p(178) - p(195) - p(211)
    p(227) = p(8)*p(24) - p(169) - p(161) - p(226)
    p(228) = p(20)*p(5) - p(158) - p(151) - p(153) - p(150) - p(148) - p(149) &
	&  - p(173) - p(196) - p(192) - p(179) - p(167) &
	&  - p(164) - p(171) - p(181) - p(193) - p(165) &
	&  - p(174) - p(166) - p(190) - p(170) - p(221) &
	&  - p(226) - p(220) - p(222) - p(207) - p(153) &
	&  - p(150) - p(148) - p(173) - p(179) - p(171) &
	&  - p(193) - p(165) - p(190) - p(170)
    p(229) = p(3)*p(37) - p(151) - p(150) - p(156) - p(146) - p(147) - p(144) &
	&  - p(177) - p(194) - p(169) - p(183) - p(196) &
	&  - p(192) - p(167) - p(164) - p(166) - p(212) &
	&  - p(211) - p(146) - p(144) - p(194) - p(169)
    p(230) = p(21)*p(5) - p(159) - p(153) - p(154) - p(152) - p(197) - p(183) &
	&  - p(173) - p(192) - p(199) - p(174) - p(172) &
	&  - p(191) - p(212) - p(207) - p(159) - p(154) &
	&  - p(152) - p(172) - p(152)
    p(231) = p(1)*p(93) - p(175) - p(173) - p(181) - p(170) - p(207)
    p(232) = p(1)*p(94) - p(176) - p(182) - p(173) - p(179) - p(171) - p(208) &
	&  - p(208)
    p(233) = p(1)*p(95) - p(177) - p(183) - p(173) - p(172) - p(229) - p(212)
    p(234) = p(1)*p(96) - p(184) - p(174) - p(210) - p(209) - p(210) - p(210)
    p(235) = p(2)*p(51) - p(185) - p(175) - p(214) - p(234) - p(210) - p(210) &
	&  - p(210)
    p(236) = p(7)*p(21) - p(158) - p(144) - p(182) - p(202) - p(181) - p(182)
    p(237) = p(8)*p(19) - p(151) - p(157) - p(145) - p(204) - p(167) - p(198) &
	&  - p(199) - p(174) - p(187) - p(163) - p(162) &
	&  - p(172) - p(145) - p(187) - p(163)
    p(238) = m(5188) + m(5189) + m(5190) + m(5191) + m(5192) + m(5193) &
	&  + m(5194) + m(5195) + m(5196) + m(5197) + m(5198) &
	&  + m(5199) + m(5200) + m(5201) + m(5202) + m(5203) &
	&  + m(5204) + m(5205) + m(5206) + m(5207) + m(5208) &
	&  + m(5209) + m(5210) + m(5211) + m(5212) + m(5213) &
	&  + m(5214) + m(5215) + m(5216) + m(5217) + m(5218) &
	&  + m(5219) + m(5220) + m(5221) + m(5222) + m(5223) &
	&  + m(5224) + m(5225) + m(5226) + m(5227) + m(5228) &
	&  + m(5229) + m(5230) + m(5231) + m(5232) + m(5233) &
	&  + m(5234) + m(5235) + m(5236) + m(5237) + m(5238) &
	&  + m(5239) + m(5240) + m(5241) + m(5242) + m(5243) &
	&  + m(5244) + m(5245) + m(5246) + m(5247) + m(5248) &
	&  + m(5249) + m(5250) + m(5251) + m(5252) + m(5253) &
	&  + m(5254) + m(5255) + m(5256) + m(5257) + m(5258) &
	&  + m(5259) + m(5260) + m(5261) + m(5262) + m(5263) &
	&  + m(5264) + m(5265) + m(5266) + m(5267) + m(5268) &
	&  + m(5269) + m(5270) + m(5271) + m(5272) + m(5273) &
	&  + m(5274) + m(5275) + m(5276) + m(5277) + m(5278) &
	&  + m(5279) + m(5280) + m(5281) + m(5282) + m(5283) &
	&  + m(5284) + m(5285) + m(5286) + m(5287) + m(5288) &
	&  + m(5289) + m(5290) + m(5291) + m(5292) + m(5293) &
	&  + m(5294) + m(5295) + m(5296) + m(5297) + m(5298) &
	&  + m(5299) + m(5300) + m(5301) + m(5302) + m(5303) &
	&  + m(5304) + m(5305) + m(5306) + m(5307)
    p(239) = p(2)*p(52) - p(189) - p(188) - p(181) - p(184) - p(216) - p(238) &
	&  - p(215) - p(237) - p(189) - p(215)
    p(240) = p(1)*p(99) - p(188) - p(185) - p(183) - p(179) - p(181) - p(178) &
	&  - p(212) - p(238) - p(215) - p(179) - p(215)
    p(241) = p(1)*p(100) - p(186) - p(182) - p(188) - p(183) - p(180) - p(181) &
	&  - p(216) - p(213) - p(239) - p(182) - p(216)
    p(242) = p(1)*p(101) - p(186) - p(189) - p(185) - p(184) - p(214) - p(216) &
	&  - p(189)
    p(243) = p(10)*p(17) - p(151) - p(205) - p(177)
    p(244) = p(4)*p(35) - p(172) - p(224)
    p(245) = p(4)*p(36) - p(183) - p(173) - p(174) - p(178) - p(166) - p(170) &
	&  - p(222) - p(230) - p(219) - p(170)
    p(246) = p(4)*p(37) - p(177) - p(180) - p(171) - p(161) - p(233) - p(226) &
	&  - p(171)
    p(247) = p(11)*p(12) - p(202) - p(197) - p(199) - p(191) - p(245)
    p(248) = p(11)*p(13) - p(203) - p(195)
    p(249) = p(11)*p(14) - p(198) - p(244)
    p(250) = p(7)*p(26) - p(196) - p(227) - p(249) - p(218)
    p(251) = p(4)*p(42) - p(188) - p(175) - p(173) - p(167) - p(174) - p(162) &
	&  - p(240) - p(221) - p(237) - p(175)
    p(252) = p(8)*p(26) - p(194) - p(204) - p(193) - p(190) - p(225) - p(221) &
	&  - p(251) - p(194)
    p(253) = p(11)*p(15) - p(205) - p(200) - p(192) - p(193) - p(246) - p(251)
    p(254) = p(11)*p(16) - p(201) - p(204) - p(196) - p(190) - p(250) - p(252)
    p(255) = p(11)*p(17) - p(194)
    p(256) = p(3)*p(53) - p(194) - p(196) - p(193) - p(195) - p(190) - p(246) &
	&  - p(221) - p(245) - p(220) - p(218) - p(190) &
	&  - p(218)
    p(257) = p(5)*p(24) - p(164) - p(165) - p(160) - p(220) - p(218)
    p(258) = p(6)*p(24) - p(168) - p(167) - p(162) - p(166) - p(223) - p(221) &
	&  - p(222) - p(219)
    p(259) = p(2)*p(49) - p(184) - p(178) - p(170) - p(228) - p(209)
    p(260) = p(2)*p(50) - p(186) - p(185) - p(183) - p(173) - p(179) - p(181) &
	&  - p(174) - p(232) - p(229) - p(212) - p(231) &
	&  - p(207) - p(230) - p(228) - p(179) - p(229)
    p(261) = p(1)*p(116) - p(213) - p(208) - p(212) - p(207) - p(260)
    p(262) = p(1)*p(117) - p(214) - p(210)
    p(263) = p(1)*p(118) - p(216) - p(217) - p(215)
    p(264) = p(3)*p(49) - p(180) - p(171) - p(174) - p(187) - p(172) - p(237) &
	&  - p(230) - p(234) - p(211) - p(206)
    p(265) = p(6)*p(25) - p(186) - p(188) - p(175) - p(183) - p(173) - p(174) &
	&  - p(178) - p(170) - p(242) - p(235) - p(239) &
	&  - p(232) - p(240) - p(237) - p(230)
    p(266) = p(7)*p(25) - p(176) - p(187) - p(172) - p(241)
    p(267) = p(8)*p(25) - p(182) - p(177) - p(180) - p(171) - p(236) - p(243) &
	&  - p(233)
    p(268) = p(2)*p(53) - p(192) - p(190) - p(191) - p(219) - p(244) - p(244) &
	&  - p(244)
    p(269) = p(2)*p(54) - p(197) - p(199) - p(195) - p(191) - p(245) - p(230) &
	&  - p(224) - p(259) - p(195) - p(191) - p(224)
    p(270) = p(4)*p(48) - p(213) - p(208) - p(211) - p(206) - p(261) - p(211)
    p(271) = p(4)*p(49) - p(215) - p(207) - p(210) - p(256) - p(210) - p(210)
    p(272) = p(2)*p(60) - p(242) - p(240) - p(238) - p(231) - p(234) - p(265) &
	&  - p(271) - p(264) - p(264)
    p(273) = p(1)*p(124) - p(236) - p(241) - p(232) - p(233) - p(240) - p(231) &
	&  - p(230) - p(265) - p(261) - p(233) - p(261)
    p(274) = p(4)*p(51) - p(216) - p(213) - p(209) - p(262)
    p(275) = p(4)*p(52) - p(214) - p(213) - p(217) - p(212) - p(211) - p(263) &
	&  - p(217) - p(217)
    p(276) = p(4)*p(53) - p(229) - p(228) - p(218) - p(257)
    p(277) = p(5)*p(28) - p(253) - p(247) - p(249) - p(276)
    p(278) = p(11)*p(20) - p(236) - p(241) - p(232) - p(226) - p(237) - p(228) &
	&  - p(219) - p(273) - p(270)
    p(279) = p(4)*p(56) - p(242) - p(223) - p(240) - p(222) - p(265)
    p(280) = p(7)*p(28) - p(252) - p(244)
    p(281) = p(8)*p(28) - p(250) - p(255) - p(246)
    p(282) = p(1)*p(133) - p(258) - p(257)
    p(283) = p(1)*p(134) - p(266) - p(267) - p(265) - p(264)
    p(284) = p(11)*p(24) - p(261) - p(259)
    p(285) = p(11)*p(25) - p(262) - p(263) - p(260) - p(256)
    p(286) = p(2)*p(63) - p(279) - p(277)
    p(287) = p(3)*p(63) - p(280) - p(281) - p(278) - p(276)
    p(288) = p(1)*p(139) - p(287) - p(286)

    return
  end subroutine evpoly

!!!!!!!!!!!!!!!!!!!!!!!!!!!!!!!!!!!!!!!!!!!!!!!!!!!!!!!!!!  
!!!!! GRADIENT.F90
!!!!!!!!!!!!!!!!!!!!!!!!!!!!!!!!!!!!!!!!!!!!!!!!!!!!!!!!!!

  function demsav(drdx,c,m,p,flag) result(grad)
    implicit none
    real(kind=8),dimension(15,10)::drdx
    real(kind=8),dimension(0:288)::c
    real(kind=8),dimension(0:5307)::m
    real(kind=8),dimension(0:288)::p
    real(kind=8)::grad
    integer::flag
    ! ::::::::::::::::::::
    real(kind=8),dimension(0:288)::dp

    call dbemsav(drdx,dp,m,p,flag)
    grad = dot_product(dp,c)

    return
  end function demsav

  subroutine dbemsav(drdx,dp,m,p,flag)
    implicit none
    real(kind=8),dimension(15,10),intent(in)::drdx
    real(kind=8),dimension(0:288),intent(out)::dp
    real(kind=8),dimension(0:5307),intent(in)::m
    real(kind=8),dimension(0:288),intent(in)::p
    integer::flag
    ! ::::::::::::::::::::
    real(kind=8),dimension(0:5307)::dm

    call devmono(drdx,dm,m,flag)
    call devpoly(dm,p,dp)

    return
  end subroutine dbemsav

  subroutine devmono(drdx,dm,m,flag)
    implicit none
    real(kind=8),dimension(15,10),intent(in)::drdx
    real(kind=8),dimension(0:5307),intent(out)::dm
    real(kind=8),dimension(0:5307),intent(in)::m
    integer::flag
    !::::::::::::::::::::
    real(kind=8)::a

    a = 3.0d0

    dm(0) = 0.0D0
    dm(1) = -m(1)/a*drdx(flag,10)
    dm(2) = -m(2)/a*drdx(flag,9)
    dm(3) = -m(3)/a*drdx(flag,8)
    dm(4) = -m(4)/a*drdx(flag,7)
    dm(5) = -m(5)/a*drdx(flag,6)
    dm(6) = -m(6)/a*drdx(flag,5)
    dm(7) = -m(7)/a*drdx(flag,4)
    dm(8) = -m(8)/a*drdx(flag,3)
    dm(9) = -m(9)/a*drdx(flag,2)
    dm(10) = -m(10)/a*drdx(flag,1)
    dm(11) = dm(3)*m(4) + m(3)*dm(4)
    dm(12) = dm(2)*m(5) + m(2)*dm(5)
    dm(13) = dm(1)*m(6) + m(1)*dm(6)
    dm(14) = dm(3)*m(7) + m(3)*dm(7)
    dm(15) = dm(5)*m(7) + m(5)*dm(7)
    dm(16) = dm(6)*m(7) + m(6)*dm(7)
    dm(17) = dm(2)*m(8) + m(2)*dm(8)
    dm(18) = dm(4)*m(8) + m(4)*dm(8)
    dm(19) = dm(6)*m(8) + m(6)*dm(8)
    dm(20) = dm(1)*m(9) + m(1)*dm(9)
    dm(21) = dm(4)*m(9) + m(4)*dm(9)
    dm(22) = dm(5)*m(9) + m(5)*dm(9)
    dm(23) = dm(1)*m(10) + m(1)*dm(10)
    dm(24) = dm(2)*m(10) + m(2)*dm(10)
    dm(25) = dm(3)*m(10) + m(3)*dm(10)
    dm(26) = dm(1)*m(2) + m(1)*dm(2)
    dm(27) = dm(1)*m(3) + m(1)*dm(3)
    dm(28) = dm(2)*m(3) + m(2)*dm(3)
    dm(29) = dm(1)*m(4) + m(1)*dm(4)
    dm(30) = dm(2)*m(4) + m(2)*dm(4)
    dm(31) = dm(1)*m(5) + m(1)*dm(5)
    dm(32) = dm(3)*m(5) + m(3)*dm(5)
    dm(33) = dm(4)*m(5) + m(4)*dm(5)
    dm(34) = dm(2)*m(6) + m(2)*dm(6)
    dm(35) = dm(3)*m(6) + m(3)*dm(6)
    dm(36) = dm(4)*m(6) + m(4)*dm(6)
    dm(37) = dm(5)*m(6) + m(5)*dm(6)
    dm(38) = dm(1)*m(7) + m(1)*dm(7)
    dm(39) = dm(2)*m(7) + m(2)*dm(7)
    dm(40) = dm(4)*m(7) + m(4)*dm(7)
    dm(41) = dm(1)*m(8) + m(1)*dm(8)
    dm(42) = dm(3)*m(8) + m(3)*dm(8)
    dm(43) = dm(5)*m(8) + m(5)*dm(8)
    dm(44) = dm(7)*m(8) + m(7)*dm(8)
    dm(45) = dm(2)*m(9) + m(2)*dm(9)
    dm(46) = dm(3)*m(9) + m(3)*dm(9)
    dm(47) = dm(6)*m(9) + m(6)*dm(9)
    dm(48) = dm(7)*m(9) + m(7)*dm(9)
    dm(49) = dm(8)*m(9) + m(8)*dm(9)
    dm(50) = dm(4)*m(10) + m(4)*dm(10)
    dm(51) = dm(5)*m(10) + m(5)*dm(10)
    dm(52) = dm(6)*m(10) + m(6)*dm(10)
    dm(53) = dm(7)*m(10) + m(7)*dm(10)
    dm(54) = dm(8)*m(10) + m(8)*dm(10)
    dm(55) = dm(9)*m(10) + m(9)*dm(10)
    dm(56) = dm(3)*m(40) + m(3)*dm(40)
    dm(57) = dm(2)*m(15) + m(2)*dm(15)
    dm(58) = dm(3)*m(15) + m(3)*dm(15)
    dm(59) = dm(1)*m(16) + m(1)*dm(16)
    dm(60) = dm(3)*m(16) + m(3)*dm(16)
    dm(61) = dm(5)*m(16) + m(5)*dm(16)
    dm(62) = dm(2)*m(18) + m(2)*dm(18)
    dm(63) = dm(3)*m(18) + m(3)*dm(18)
    dm(64) = dm(2)*m(43) + m(2)*dm(43)
    dm(65) = dm(1)*m(19) + m(1)*dm(19)
    dm(66) = dm(2)*m(19) + m(2)*dm(19)
    dm(67) = dm(4)*m(19) + m(4)*dm(19)
    dm(68) = dm(6)*m(44) + m(6)*dm(44)
    dm(69) = dm(1)*m(21) + m(1)*dm(21)
    dm(70) = dm(3)*m(21) + m(3)*dm(21)
    dm(71) = dm(1)*m(22) + m(1)*dm(22)
    dm(72) = dm(2)*m(22) + m(2)*dm(22)
    dm(73) = dm(4)*m(22) + m(4)*dm(22)
    dm(74) = dm(1)*m(47) + m(1)*dm(47)
    dm(75) = dm(5)*m(48) + m(5)*dm(48)
    dm(76) = dm(4)*m(49) + m(4)*dm(49)
    dm(77) = dm(1)*m(24) + m(1)*dm(24)
    dm(78) = dm(1)*m(25) + m(1)*dm(25)
    dm(79) = dm(2)*m(25) + m(2)*dm(25)
    dm(80) = dm(3)*m(50) + m(3)*dm(50)
    dm(81) = dm(2)*m(51) + m(2)*dm(51)
    dm(82) = dm(1)*m(52) + m(1)*dm(52)
    dm(83) = dm(3)*m(53) + m(3)*dm(53)
    dm(84) = dm(2)*m(54) + m(2)*dm(54)
    dm(85) = dm(1)*m(55) + m(1)*dm(55)
    dm(86) = dm(1)*m(11) + m(1)*dm(11)
    dm(87) = dm(2)*m(11) + m(2)*dm(11)
    dm(88) = dm(1)*m(12) + m(1)*dm(12)
    dm(89) = dm(2)*m(32) + m(2)*dm(32)
    dm(90) = dm(2)*m(33) + m(2)*dm(33)
    dm(91) = dm(3)*m(33) + m(3)*dm(33)
    dm(92) = dm(1)*m(34) + m(1)*dm(34)
    dm(93) = dm(1)*m(35) + m(1)*dm(35)
    dm(94) = dm(1)*m(36) + m(1)*dm(36)
    dm(95) = dm(3)*m(36) + m(3)*dm(36)
    dm(96) = dm(1)*m(37) + m(1)*dm(37)
    dm(97) = dm(2)*m(37) + m(2)*dm(37)
    dm(98) = dm(1)*m(14) + m(1)*dm(14)
    dm(99) = dm(2)*m(14) + m(2)*dm(14)
    dm(100) = dm(1)*m(15) + m(1)*dm(15)
    dm(101) = dm(4)*m(15) + m(4)*dm(15)
    dm(102) = dm(2)*m(16) + m(2)*dm(16)
    dm(103) = dm(4)*m(16) + m(4)*dm(16)
    dm(104) = dm(1)*m(17) + m(1)*dm(17)
    dm(105) = dm(2)*m(42) + m(2)*dm(42)
    dm(106) = dm(1)*m(18) + m(1)*dm(18)
    dm(107) = dm(4)*m(43) + m(4)*dm(43)
    dm(108) = dm(3)*m(19) + m(3)*dm(19)
    dm(109) = dm(5)*m(19) + m(5)*dm(19)
    dm(110) = dm(2)*m(44) + m(2)*dm(44)
    dm(111) = dm(3)*m(44) + m(3)*dm(44)
    dm(112) = dm(4)*m(44) + m(4)*dm(44)
    dm(113) = dm(5)*m(44) + m(5)*dm(44)
    dm(114) = dm(1)*m(45) + m(1)*dm(45)
    dm(115) = dm(1)*m(46) + m(1)*dm(46)
    dm(116) = dm(2)*m(21) + m(2)*dm(21)
    dm(117) = dm(3)*m(22) + m(3)*dm(22)
    dm(118) = dm(4)*m(47) + m(4)*dm(47)
    dm(119) = dm(5)*m(47) + m(5)*dm(47)
    dm(120) = dm(1)*m(48) + m(1)*dm(48)
    dm(121) = dm(3)*m(48) + m(3)*dm(48)
    dm(122) = dm(4)*m(48) + m(4)*dm(48)
    dm(123) = dm(6)*m(48) + m(6)*dm(48)
    dm(124) = dm(1)*m(49) + m(1)*dm(49)
    dm(125) = dm(2)*m(49) + m(2)*dm(49)
    dm(126) = dm(5)*m(49) + m(5)*dm(49)
    dm(127) = dm(6)*m(49) + m(6)*dm(49)
    dm(128) = dm(1)*m(50) + m(1)*dm(50)
    dm(129) = dm(2)*m(50) + m(2)*dm(50)
    dm(130) = dm(1)*m(51) + m(1)*dm(51)
    dm(131) = dm(3)*m(51) + m(3)*dm(51)
    dm(132) = dm(2)*m(52) + m(2)*dm(52)
    dm(133) = dm(3)*m(52) + m(3)*dm(52)
    dm(134) = dm(1)*m(53) + m(1)*dm(53)
    dm(135) = dm(2)*m(53) + m(2)*dm(53)
    dm(136) = dm(5)*m(53) + m(5)*dm(53)
    dm(137) = dm(6)*m(53) + m(6)*dm(53)
    dm(138) = dm(1)*m(54) + m(1)*dm(54)
    dm(139) = dm(3)*m(54) + m(3)*dm(54)
    dm(140) = dm(4)*m(54) + m(4)*dm(54)
    dm(141) = dm(6)*m(54) + m(6)*dm(54)
    dm(142) = dm(2)*m(55) + m(2)*dm(55)
    dm(143) = dm(3)*m(55) + m(3)*dm(55)
    dm(144) = dm(4)*m(55) + m(4)*dm(55)
    dm(145) = dm(5)*m(55) + m(5)*dm(55)
    dm(146) = dm(1)*m(28) + m(1)*dm(28)
    dm(147) = dm(1)*m(33) + m(1)*dm(33)
    dm(148) = dm(2)*m(36) + m(2)*dm(36)
    dm(149) = dm(3)*m(37) + m(3)*dm(37)
    dm(150) = dm(1)*m(44) + m(1)*dm(44)
    dm(151) = dm(2)*m(48) + m(2)*dm(48)
    dm(152) = dm(3)*m(49) + m(3)*dm(49)
    dm(153) = dm(4)*m(53) + m(4)*dm(53)
    dm(154) = dm(5)*m(54) + m(5)*dm(54)
    dm(155) = dm(6)*m(55) + m(6)*dm(55)
    dm(156) = dm(1)*m(30) + m(1)*dm(30)
    dm(157) = dm(1)*m(32) + m(1)*dm(32)
    dm(158) = dm(2)*m(35) + m(2)*dm(35)
    dm(159) = dm(4)*m(37) + m(4)*dm(37)
    dm(160) = dm(1)*m(39) + m(1)*dm(39)
    dm(161) = dm(1)*m(40) + m(1)*dm(40)
    dm(162) = dm(2)*m(40) + m(2)*dm(40)
    dm(163) = dm(1)*m(42) + m(1)*dm(42)
    dm(164) = dm(1)*m(43) + m(1)*dm(43)
    dm(165) = dm(3)*m(43) + m(3)*dm(43)
    dm(166) = dm(2)*m(46) + m(2)*dm(46)
    dm(167) = dm(2)*m(47) + m(2)*dm(47)
    dm(168) = dm(3)*m(47) + m(3)*dm(47)
    dm(169) = dm(7)*m(49) + m(7)*dm(49)
    dm(170) = dm(4)*m(51) + m(4)*dm(51)
    dm(171) = dm(4)*m(52) + m(4)*dm(52)
    dm(172) = dm(5)*m(52) + m(5)*dm(52)
    dm(173) = dm(7)*m(54) + m(7)*dm(54)
    dm(174) = dm(7)*m(55) + m(7)*dm(55)
    dm(175) = dm(8)*m(55) + m(8)*dm(55)
    dm(176) = dm(2)*m(58) + m(2)*dm(58)
    dm(177) = dm(3)*m(101) + m(3)*dm(101)
    dm(178) = dm(1)*m(60) + m(1)*dm(60)
    dm(179) = dm(3)*m(103) + m(3)*dm(103)
    dm(180) = dm(1)*m(61) + m(1)*dm(61)
    dm(181) = dm(2)*m(61) + m(2)*dm(61)
    dm(182) = dm(2)*m(63) + m(2)*dm(63)
    dm(183) = dm(2)*m(107) + m(2)*dm(107)
    dm(184) = dm(1)*m(66) + m(1)*dm(66)
    dm(185) = dm(1)*m(67) + m(1)*dm(67)
    dm(186) = dm(3)*m(67) + m(3)*dm(67)
    dm(187) = dm(2)*m(109) + m(2)*dm(109)
    dm(188) = dm(3)*m(112) + m(3)*dm(112)
    dm(189) = dm(2)*m(113) + m(2)*dm(113)
    dm(190) = dm(2)*m(68) + m(2)*dm(68)
    dm(191) = dm(3)*m(68) + m(3)*dm(68)
    dm(192) = dm(4)*m(68) + m(4)*dm(68)
    dm(193) = dm(5)*m(68) + m(5)*dm(68)
    dm(194) = dm(1)*m(70) + m(1)*dm(70)
    dm(195) = dm(1)*m(72) + m(1)*dm(72)
    dm(196) = dm(2)*m(73) + m(2)*dm(73)
    dm(197) = dm(3)*m(73) + m(3)*dm(73)
    dm(198) = dm(1)*m(118) + m(1)*dm(118)
    dm(199) = dm(1)*m(119) + m(1)*dm(119)
    dm(200) = dm(3)*m(122) + m(3)*dm(122)
    dm(201) = dm(1)*m(75) + m(1)*dm(75)
    dm(202) = dm(3)*m(75) + m(3)*dm(75)
    dm(203) = dm(4)*m(75) + m(4)*dm(75)
    dm(204) = dm(1)*m(123) + m(1)*dm(123)
    dm(205) = dm(5)*m(123) + m(5)*dm(123)
    dm(206) = dm(1)*m(76) + m(1)*dm(76)
    dm(207) = dm(2)*m(76) + m(2)*dm(76)
    dm(208) = dm(2)*m(126) + m(2)*dm(126)
    dm(209) = dm(4)*m(126) + m(4)*dm(126)
    dm(210) = dm(1)*m(127) + m(1)*dm(127)
    dm(211) = dm(4)*m(127) + m(4)*dm(127)
    dm(212) = dm(1)*m(80) + m(1)*dm(80)
    dm(213) = dm(2)*m(80) + m(2)*dm(80)
    dm(214) = dm(1)*m(81) + m(1)*dm(81)
    dm(215) = dm(2)*m(131) + m(2)*dm(131)
    dm(216) = dm(1)*m(132) + m(1)*dm(132)
    dm(217) = dm(1)*m(133) + m(1)*dm(133)
    dm(218) = dm(1)*m(83) + m(1)*dm(83)
    dm(219) = dm(2)*m(83) + m(2)*dm(83)
    dm(220) = dm(2)*m(136) + m(2)*dm(136)
    dm(221) = dm(3)*m(136) + m(3)*dm(136)
    dm(222) = dm(1)*m(137) + m(1)*dm(137)
    dm(223) = dm(3)*m(137) + m(3)*dm(137)
    dm(224) = dm(1)*m(84) + m(1)*dm(84)
    dm(225) = dm(2)*m(139) + m(2)*dm(139)
    dm(226) = dm(2)*m(140) + m(2)*dm(140)
    dm(227) = dm(3)*m(140) + m(3)*dm(140)
    dm(228) = dm(1)*m(141) + m(1)*dm(141)
    dm(229) = dm(2)*m(141) + m(2)*dm(141)
    dm(230) = dm(1)*m(142) + m(1)*dm(142)
    dm(231) = dm(1)*m(143) + m(1)*dm(143)
    dm(232) = dm(1)*m(144) + m(1)*dm(144)
    dm(233) = dm(3)*m(144) + m(3)*dm(144)
    dm(234) = dm(1)*m(145) + m(1)*dm(145)
    dm(235) = dm(2)*m(145) + m(2)*dm(145)
    dm(236) = dm(2)*m(91) + m(2)*dm(91)
    dm(237) = dm(1)*m(95) + m(1)*dm(95)
    dm(238) = dm(1)*m(97) + m(1)*dm(97)
    dm(239) = dm(2)*m(111) + m(2)*dm(111)
    dm(240) = dm(4)*m(113) + m(4)*dm(113)
    dm(241) = dm(1)*m(121) + m(1)*dm(121)
    dm(242) = dm(4)*m(123) + m(4)*dm(123)
    dm(243) = dm(1)*m(125) + m(1)*dm(125)
    dm(244) = dm(5)*m(127) + m(5)*dm(127)
    dm(245) = dm(1)*m(136) + m(1)*dm(136)
    dm(246) = dm(2)*m(137) + m(2)*dm(137)
    dm(247) = dm(1)*m(140) + m(1)*dm(140)
    dm(248) = dm(3)*m(141) + m(3)*dm(141)
    dm(249) = dm(2)*m(144) + m(2)*dm(144)
    dm(250) = dm(3)*m(145) + m(3)*dm(145)
    dm(251) = dm(3)*m(61) + m(3)*dm(61)
    dm(252) = dm(2)*m(67) + m(2)*dm(67)
    dm(253) = dm(1)*m(68) + m(1)*dm(68)
    dm(254) = dm(1)*m(73) + m(1)*dm(73)
    dm(255) = dm(2)*m(75) + m(2)*dm(75)
    dm(256) = dm(3)*m(76) + m(3)*dm(76)
    dm(257) = dm(1)*m(79) + m(1)*dm(79)
    dm(258) = dm(3)*m(153) + m(3)*dm(153)
    dm(259) = dm(2)*m(154) + m(2)*dm(154)
    dm(260) = dm(1)*m(155) + m(1)*dm(155)
    dm(261) = dm(1)*m(56) + m(1)*dm(56)
    dm(262) = dm(2)*m(56) + m(2)*dm(56)
    dm(263) = dm(1)*m(57) + m(1)*dm(57)
    dm(264) = dm(1)*m(58) + m(1)*dm(58)
    dm(265) = dm(2)*m(101) + m(2)*dm(101)
    dm(266) = dm(1)*m(102) + m(1)*dm(102)
    dm(267) = dm(2)*m(60) + m(2)*dm(60)
    dm(268) = dm(1)*m(103) + m(1)*dm(103)
    dm(269) = dm(4)*m(61) + m(4)*dm(61)
    dm(270) = dm(1)*m(62) + m(1)*dm(62)
    dm(271) = dm(1)*m(63) + m(1)*dm(63)
    dm(272) = dm(1)*m(64) + m(1)*dm(64)
    dm(273) = dm(2)*m(165) + m(2)*dm(165)
    dm(274) = dm(3)*m(107) + m(3)*dm(107)
    dm(275) = dm(1)*m(108) + m(1)*dm(108)
    dm(276) = dm(2)*m(108) + m(2)*dm(108)
    dm(277) = dm(1)*m(109) + m(1)*dm(109)
    dm(278) = dm(4)*m(109) + m(4)*dm(109)
    dm(279) = dm(2)*m(112) + m(2)*dm(112)
    dm(280) = dm(3)*m(113) + m(3)*dm(113)
    dm(281) = dm(1)*m(116) + m(1)*dm(116)
    dm(282) = dm(2)*m(70) + m(2)*dm(70)
    dm(283) = dm(1)*m(117) + m(1)*dm(117)
    dm(284) = dm(2)*m(117) + m(2)*dm(117)
    dm(285) = dm(1)*m(167) + m(1)*dm(167)
    dm(286) = dm(1)*m(168) + m(1)*dm(168)
    dm(287) = dm(3)*m(118) + m(3)*dm(118)
    dm(288) = dm(2)*m(119) + m(2)*dm(119)
    dm(289) = dm(4)*m(119) + m(4)*dm(119)
    dm(290) = dm(1)*m(122) + m(1)*dm(122)
    dm(291) = dm(3)*m(123) + m(3)*dm(123)
    dm(292) = dm(1)*m(126) + m(1)*dm(126)
    dm(293) = dm(2)*m(127) + m(2)*dm(127)
    dm(294) = dm(4)*m(169) + m(4)*dm(169)
    dm(295) = dm(5)*m(169) + m(5)*dm(169)
    dm(296) = dm(6)*m(169) + m(6)*dm(169)
    dm(297) = dm(1)*m(129) + m(1)*dm(129)
    dm(298) = dm(1)*m(131) + m(1)*dm(131)
    dm(299) = dm(2)*m(170) + m(2)*dm(170)
    dm(300) = dm(3)*m(170) + m(3)*dm(170)
    dm(301) = dm(2)*m(133) + m(2)*dm(133)
    dm(302) = dm(1)*m(171) + m(1)*dm(171)
    dm(303) = dm(3)*m(171) + m(3)*dm(171)
    dm(304) = dm(1)*m(172) + m(1)*dm(172)
    dm(305) = dm(2)*m(172) + m(2)*dm(172)
    dm(306) = dm(1)*m(135) + m(1)*dm(135)
    dm(307) = dm(5)*m(137) + m(5)*dm(137)
    dm(308) = dm(1)*m(139) + m(1)*dm(139)
    dm(309) = dm(4)*m(141) + m(4)*dm(141)
    dm(310) = dm(2)*m(173) + m(2)*dm(173)
    dm(311) = dm(3)*m(173) + m(3)*dm(173)
    dm(312) = dm(6)*m(173) + m(6)*dm(173)
    dm(313) = dm(2)*m(143) + m(2)*dm(143)
    dm(314) = dm(4)*m(145) + m(4)*dm(145)
    dm(315) = dm(1)*m(174) + m(1)*dm(174)
    dm(316) = dm(3)*m(174) + m(3)*dm(174)
    dm(317) = dm(5)*m(174) + m(5)*dm(174)
    dm(318) = dm(1)*m(175) + m(1)*dm(175)
    dm(319) = dm(2)*m(175) + m(2)*dm(175)
    dm(320) = dm(4)*m(175) + m(4)*dm(175)
    dm(321) = dm(1)*m(87) + m(1)*dm(87)
    dm(322) = dm(1)*m(89) + m(1)*dm(89)
    dm(323) = dm(1)*m(90) + m(1)*dm(90)
    dm(324) = dm(1)*m(91) + m(1)*dm(91)
    dm(325) = dm(1)*m(158) + m(1)*dm(158)
    dm(326) = dm(1)*m(148) + m(1)*dm(148)
    dm(327) = dm(2)*m(95) + m(2)*dm(95)
    dm(328) = dm(1)*m(149) + m(1)*dm(149)
    dm(329) = dm(2)*m(149) + m(2)*dm(149)
    dm(330) = dm(1)*m(159) + m(1)*dm(159)
    dm(331) = dm(2)*m(159) + m(2)*dm(159)
    dm(332) = dm(3)*m(159) + m(3)*dm(159)
    dm(333) = dm(1)*m(99) + m(1)*dm(99)
    dm(334) = dm(1)*m(101) + m(1)*dm(101)
    dm(335) = dm(2)*m(103) + m(2)*dm(103)
    dm(336) = dm(1)*m(105) + m(1)*dm(105)
    dm(337) = dm(1)*m(107) + m(1)*dm(107)
    dm(338) = dm(3)*m(109) + m(3)*dm(109)
    dm(339) = dm(1)*m(110) + m(1)*dm(110)
    dm(340) = dm(1)*m(111) + m(1)*dm(111)
    dm(341) = dm(1)*m(112) + m(1)*dm(112)
    dm(342) = dm(1)*m(113) + m(1)*dm(113)
    dm(343) = dm(1)*m(166) + m(1)*dm(166)
    dm(344) = dm(2)*m(118) + m(2)*dm(118)
    dm(345) = dm(3)*m(119) + m(3)*dm(119)
    dm(346) = dm(1)*m(151) + m(1)*dm(151)
    dm(347) = dm(2)*m(121) + m(2)*dm(121)
    dm(348) = dm(2)*m(122) + m(2)*dm(122)
    dm(349) = dm(2)*m(123) + m(2)*dm(123)
    dm(350) = dm(1)*m(152) + m(1)*dm(152)
    dm(351) = dm(2)*m(152) + m(2)*dm(152)
    dm(352) = dm(3)*m(126) + m(3)*dm(126)
    dm(353) = dm(3)*m(127) + m(3)*dm(127)
    dm(354) = dm(1)*m(169) + m(1)*dm(169)
    dm(355) = dm(2)*m(169) + m(2)*dm(169)
    dm(356) = dm(3)*m(169) + m(3)*dm(169)
    dm(357) = dm(1)*m(170) + m(1)*dm(170)
    dm(358) = dm(2)*m(171) + m(2)*dm(171)
    dm(359) = dm(3)*m(172) + m(3)*dm(172)
    dm(360) = dm(1)*m(153) + m(1)*dm(153)
    dm(361) = dm(2)*m(153) + m(2)*dm(153)
    dm(362) = dm(4)*m(136) + m(4)*dm(136)
    dm(363) = dm(4)*m(137) + m(4)*dm(137)
    dm(364) = dm(1)*m(154) + m(1)*dm(154)
    dm(365) = dm(3)*m(154) + m(3)*dm(154)
    dm(366) = dm(4)*m(154) + m(4)*dm(154)
    dm(367) = dm(5)*m(141) + m(5)*dm(141)
    dm(368) = dm(1)*m(173) + m(1)*dm(173)
    dm(369) = dm(4)*m(173) + m(4)*dm(173)
    dm(370) = dm(5)*m(173) + m(5)*dm(173)
    dm(371) = dm(2)*m(155) + m(2)*dm(155)
    dm(372) = dm(3)*m(155) + m(3)*dm(155)
    dm(373) = dm(4)*m(155) + m(4)*dm(155)
    dm(374) = dm(5)*m(155) + m(5)*dm(155)
    dm(375) = dm(2)*m(174) + m(2)*dm(174)
    dm(376) = dm(4)*m(174) + m(4)*dm(174)
    dm(377) = dm(6)*m(174) + m(6)*dm(174)
    dm(378) = dm(3)*m(175) + m(3)*dm(175)
    dm(379) = dm(5)*m(175) + m(5)*dm(175)
    dm(380) = dm(6)*m(175) + m(6)*dm(175)
    dm(381) = dm(1)*m(162) + m(1)*dm(162)
    dm(382) = dm(1)*m(165) + m(1)*dm(165)
    dm(383) = dm(2)*m(168) + m(2)*dm(168)
    dm(384) = dm(4)*m(172) + m(4)*dm(172)
    dm(385) = dm(7)*m(175) + m(7)*dm(175)
    dm(386) = dm(3)*m(56) + m(3)*dm(56)
    dm(387) = dm(5)*m(57) + m(5)*dm(57)
    dm(388) = dm(6)*m(59) + m(6)*dm(59)
    dm(389) = dm(7)*m(58) + m(7)*dm(58)
    dm(390) = dm(7)*m(60) + m(7)*dm(60)
    dm(391) = dm(7)*m(61) + m(7)*dm(61)
    dm(392) = dm(4)*m(63) + m(4)*dm(63)
    dm(393) = dm(2)*m(64) + m(2)*dm(64)
    dm(394) = dm(6)*m(65) + m(6)*dm(65)
    dm(395) = dm(6)*m(68) + m(6)*dm(68)
    dm(396) = dm(8)*m(62) + m(8)*dm(62)
    dm(397) = dm(8)*m(66) + m(8)*dm(66)
    dm(398) = dm(8)*m(67) + m(8)*dm(67)
    dm(399) = dm(4)*m(70) + m(4)*dm(70)
    dm(400) = dm(5)*m(72) + m(5)*dm(72)
    dm(401) = dm(1)*m(74) + m(1)*dm(74)
    dm(402) = dm(5)*m(75) + m(5)*dm(75)
    dm(403) = dm(4)*m(76) + m(4)*dm(76)
    dm(404) = dm(9)*m(69) + m(9)*dm(69)
    dm(405) = dm(9)*m(71) + m(9)*dm(71)
    dm(406) = dm(9)*m(73) + m(9)*dm(73)
    dm(407) = dm(3)*m(80) + m(3)*dm(80)
    dm(408) = dm(2)*m(81) + m(2)*dm(81)
    dm(409) = dm(1)*m(82) + m(1)*dm(82)
    dm(410) = dm(3)*m(83) + m(3)*dm(83)
    dm(411) = dm(2)*m(84) + m(2)*dm(84)
    dm(412) = dm(1)*m(85) + m(1)*dm(85)
    dm(413) = dm(10)*m(77) + m(10)*dm(77)
    dm(414) = dm(10)*m(78) + m(10)*dm(78)
    dm(415) = dm(10)*m(79) + m(10)*dm(79)
    dm(416) = dm(3)*m(192) + m(3)*dm(192)
    dm(417) = dm(2)*m(193) + m(2)*dm(193)
    dm(418) = dm(3)*m(203) + m(3)*dm(203)
    dm(419) = dm(1)*m(205) + m(1)*dm(205)
    dm(420) = dm(2)*m(209) + m(2)*dm(209)
    dm(421) = dm(1)*m(211) + m(1)*dm(211)
    dm(422) = dm(2)*m(221) + m(2)*dm(221)
    dm(423) = dm(1)*m(223) + m(1)*dm(223)
    dm(424) = dm(2)*m(227) + m(2)*dm(227)
    dm(425) = dm(1)*m(229) + m(1)*dm(229)
    dm(426) = dm(1)*m(233) + m(1)*dm(233)
    dm(427) = dm(1)*m(235) + m(1)*dm(235)
    dm(428) = dm(2)*m(177) + m(2)*dm(177)
    dm(429) = dm(1)*m(179) + m(1)*dm(179)
    dm(430) = dm(1)*m(181) + m(1)*dm(181)
    dm(431) = dm(2)*m(274) + m(2)*dm(274)
    dm(432) = dm(1)*m(186) + m(1)*dm(186)
    dm(433) = dm(1)*m(187) + m(1)*dm(187)
    dm(434) = dm(2)*m(188) + m(2)*dm(188)
    dm(435) = dm(2)*m(280) + m(2)*dm(280)
    dm(436) = dm(2)*m(240) + m(2)*dm(240)
    dm(437) = dm(3)*m(240) + m(3)*dm(240)
    dm(438) = dm(2)*m(191) + m(2)*dm(191)
    dm(439) = dm(4)*m(193) + m(4)*dm(193)
    dm(440) = dm(2)*m(197) + m(2)*dm(197)
    dm(441) = dm(1)*m(287) + m(1)*dm(287)
    dm(442) = dm(1)*m(288) + m(1)*dm(288)
    dm(443) = dm(1)*m(200) + m(1)*dm(200)
    dm(444) = dm(1)*m(202) + m(1)*dm(202)
    dm(445) = dm(1)*m(291) + m(1)*dm(291)
    dm(446) = dm(1)*m(242) + m(1)*dm(242)
    dm(447) = dm(3)*m(242) + m(3)*dm(242)
    dm(448) = dm(4)*m(205) + m(4)*dm(205)
    dm(449) = dm(1)*m(207) + m(1)*dm(207)
    dm(450) = dm(1)*m(208) + m(1)*dm(208)
    dm(451) = dm(1)*m(293) + m(1)*dm(293)
    dm(452) = dm(1)*m(244) + m(1)*dm(244)
    dm(453) = dm(2)*m(244) + m(2)*dm(244)
    dm(454) = dm(4)*m(244) + m(4)*dm(244)
    dm(455) = dm(4)*m(295) + m(4)*dm(295)
    dm(456) = dm(4)*m(296) + m(4)*dm(296)
    dm(457) = dm(5)*m(296) + m(5)*dm(296)
    dm(458) = dm(2)*m(300) + m(2)*dm(300)
    dm(459) = dm(1)*m(303) + m(1)*dm(303)
    dm(460) = dm(1)*m(305) + m(1)*dm(305)
    dm(461) = dm(1)*m(220) + m(1)*dm(220)
    dm(462) = dm(1)*m(221) + m(1)*dm(221)
    dm(463) = dm(1)*m(246) + m(1)*dm(246)
    dm(464) = dm(2)*m(223) + m(2)*dm(223)
    dm(465) = dm(1)*m(307) + m(1)*dm(307)
    dm(466) = dm(2)*m(307) + m(2)*dm(307)
    dm(467) = dm(1)*m(226) + m(1)*dm(226)
    dm(468) = dm(1)*m(227) + m(1)*dm(227)
    dm(469) = dm(1)*m(248) + m(1)*dm(248)
    dm(470) = dm(2)*m(248) + m(2)*dm(248)
    dm(471) = dm(1)*m(309) + m(1)*dm(309)
    dm(472) = dm(3)*m(309) + m(3)*dm(309)
    dm(473) = dm(2)*m(311) + m(2)*dm(311)
    dm(474) = dm(2)*m(312) + m(2)*dm(312)
    dm(475) = dm(3)*m(312) + m(3)*dm(312)
    dm(476) = dm(1)*m(249) + m(1)*dm(249)
    dm(477) = dm(2)*m(233) + m(2)*dm(233)
    dm(478) = dm(1)*m(250) + m(1)*dm(250)
    dm(479) = dm(2)*m(250) + m(2)*dm(250)
    dm(480) = dm(2)*m(314) + m(2)*dm(314)
    dm(481) = dm(3)*m(314) + m(3)*dm(314)
    dm(482) = dm(1)*m(316) + m(1)*dm(316)
    dm(483) = dm(1)*m(317) + m(1)*dm(317)
    dm(484) = dm(3)*m(317) + m(3)*dm(317)
    dm(485) = dm(1)*m(319) + m(1)*dm(319)
    dm(486) = dm(1)*m(320) + m(1)*dm(320)
    dm(487) = dm(2)*m(320) + m(2)*dm(320)
    dm(488) = dm(1)*m(251) + m(1)*dm(251)
    dm(489) = dm(2)*m(251) + m(2)*dm(251)
    dm(490) = dm(3)*m(269) + m(3)*dm(269)
    dm(491) = dm(1)*m(252) + m(1)*dm(252)
    dm(492) = dm(2)*m(186) + m(2)*dm(186)
    dm(493) = dm(2)*m(278) + m(2)*dm(278)
    dm(494) = dm(1)*m(190) + m(1)*dm(190)
    dm(495) = dm(1)*m(191) + m(1)*dm(191)
    dm(496) = dm(1)*m(192) + m(1)*dm(192)
    dm(497) = dm(2)*m(192) + m(2)*dm(192)
    dm(498) = dm(1)*m(193) + m(1)*dm(193)
    dm(499) = dm(3)*m(193) + m(3)*dm(193)
    dm(500) = dm(1)*m(196) + m(1)*dm(196)
    dm(501) = dm(1)*m(197) + m(1)*dm(197)
    dm(502) = dm(1)*m(289) + m(1)*dm(289)
    dm(503) = dm(1)*m(255) + m(1)*dm(255)
    dm(504) = dm(2)*m(202) + m(2)*dm(202)
    dm(505) = dm(1)*m(203) + m(1)*dm(203)
    dm(506) = dm(2)*m(203) + m(2)*dm(203)
    dm(507) = dm(2)*m(205) + m(2)*dm(205)
    dm(508) = dm(3)*m(205) + m(3)*dm(205)
    dm(509) = dm(1)*m(256) + m(1)*dm(256)
    dm(510) = dm(2)*m(256) + m(2)*dm(256)
    dm(511) = dm(1)*m(209) + m(1)*dm(209)
    dm(512) = dm(3)*m(209) + m(3)*dm(209)
    dm(513) = dm(2)*m(211) + m(2)*dm(211)
    dm(514) = dm(3)*m(211) + m(3)*dm(211)
    dm(515) = dm(3)*m(294) + m(3)*dm(294)
    dm(516) = dm(2)*m(295) + m(2)*dm(295)
    dm(517) = dm(1)*m(296) + m(1)*dm(296)
    dm(518) = dm(1)*m(213) + m(1)*dm(213)
    dm(519) = dm(1)*m(215) + m(1)*dm(215)
    dm(520) = dm(1)*m(301) + m(1)*dm(301)
    dm(521) = dm(1)*m(219) + m(1)*dm(219)
    dm(522) = dm(1)*m(258) + m(1)*dm(258)
    dm(523) = dm(2)*m(258) + m(2)*dm(258)
    dm(524) = dm(3)*m(362) + m(3)*dm(362)
    dm(525) = dm(3)*m(363) + m(3)*dm(363)
    dm(526) = dm(3)*m(307) + m(3)*dm(307)
    dm(527) = dm(1)*m(225) + m(1)*dm(225)
    dm(528) = dm(1)*m(259) + m(1)*dm(259)
    dm(529) = dm(2)*m(365) + m(2)*dm(365)
    dm(530) = dm(2)*m(366) + m(2)*dm(366)
    dm(531) = dm(2)*m(309) + m(2)*dm(309)
    dm(532) = dm(2)*m(367) + m(2)*dm(367)
    dm(533) = dm(3)*m(369) + m(3)*dm(369)
    dm(534) = dm(2)*m(370) + m(2)*dm(370)
    dm(535) = dm(1)*m(312) + m(1)*dm(312)
    dm(536) = dm(1)*m(313) + m(1)*dm(313)
    dm(537) = dm(1)*m(314) + m(1)*dm(314)
    dm(538) = dm(1)*m(371) + m(1)*dm(371)
    dm(539) = dm(1)*m(372) + m(1)*dm(372)
    dm(540) = dm(1)*m(373) + m(1)*dm(373)
    dm(541) = dm(1)*m(374) + m(1)*dm(374)
    dm(542) = dm(3)*m(376) + m(3)*dm(376)
    dm(543) = dm(2)*m(317) + m(2)*dm(317)
    dm(544) = dm(1)*m(377) + m(1)*dm(377)
    dm(545) = dm(3)*m(320) + m(3)*dm(320)
    dm(546) = dm(2)*m(379) + m(2)*dm(379)
    dm(547) = dm(1)*m(380) + m(1)*dm(380)
    dm(548) = dm(1)*m(176) + m(1)*dm(176)
    dm(549) = dm(1)*m(177) + m(1)*dm(177)
    dm(550) = dm(1)*m(267) + m(1)*dm(267)
    dm(551) = dm(2)*m(179) + m(2)*dm(179)
    dm(552) = dm(1)*m(269) + m(1)*dm(269)
    dm(553) = dm(2)*m(269) + m(2)*dm(269)
    dm(554) = dm(1)*m(182) + m(1)*dm(182)
    dm(555) = dm(1)*m(183) + m(1)*dm(183)
    dm(556) = dm(1)*m(276) + m(1)*dm(276)
    dm(557) = dm(2)*m(338) + m(2)*dm(338)
    dm(558) = dm(1)*m(278) + m(1)*dm(278)
    dm(559) = dm(3)*m(278) + m(3)*dm(278)
    dm(560) = dm(1)*m(188) + m(1)*dm(188)
    dm(561) = dm(1)*m(189) + m(1)*dm(189)
    dm(562) = dm(1)*m(282) + m(1)*dm(282)
    dm(563) = dm(1)*m(284) + m(1)*dm(284)
    dm(564) = dm(1)*m(344) + m(1)*dm(344)
    dm(565) = dm(1)*m(345) + m(1)*dm(345)
    dm(566) = dm(2)*m(289) + m(2)*dm(289)
    dm(567) = dm(3)*m(289) + m(3)*dm(289)
    dm(568) = dm(2)*m(200) + m(2)*dm(200)
    dm(569) = dm(1)*m(349) + m(1)*dm(349)
    dm(570) = dm(2)*m(352) + m(2)*dm(352)
    dm(571) = dm(1)*m(353) + m(1)*dm(353)
    dm(572) = dm(1)*m(294) + m(1)*dm(294)
    dm(573) = dm(2)*m(294) + m(2)*dm(294)
    dm(574) = dm(1)*m(295) + m(1)*dm(295)
    dm(575) = dm(3)*m(295) + m(3)*dm(295)
    dm(576) = dm(2)*m(296) + m(2)*dm(296)
    dm(577) = dm(3)*m(296) + m(3)*dm(296)
    dm(578) = dm(1)*m(299) + m(1)*dm(299)
    dm(579) = dm(1)*m(300) + m(1)*dm(300)
    dm(580) = dm(1)*m(358) + m(1)*dm(358)
    dm(581) = dm(2)*m(303) + m(2)*dm(303)
    dm(582) = dm(1)*m(359) + m(1)*dm(359)
    dm(583) = dm(2)*m(359) + m(2)*dm(359)
    dm(584) = dm(2)*m(362) + m(2)*dm(362)
    dm(585) = dm(1)*m(363) + m(1)*dm(363)
    dm(586) = dm(3)*m(366) + m(3)*dm(366)
    dm(587) = dm(1)*m(367) + m(1)*dm(367)
    dm(588) = dm(1)*m(310) + m(1)*dm(310)
    dm(589) = dm(1)*m(311) + m(1)*dm(311)
    dm(590) = dm(2)*m(369) + m(2)*dm(369)
    dm(591) = dm(3)*m(370) + m(3)*dm(370)
    dm(592) = dm(4)*m(312) + m(4)*dm(312)
    dm(593) = dm(5)*m(312) + m(5)*dm(312)
    dm(594) = dm(3)*m(373) + m(3)*dm(373)
    dm(595) = dm(2)*m(374) + m(2)*dm(374)
    dm(596) = dm(1)*m(375) + m(1)*dm(375)
    dm(597) = dm(2)*m(316) + m(2)*dm(316)
    dm(598) = dm(1)*m(376) + m(1)*dm(376)
    dm(599) = dm(4)*m(317) + m(4)*dm(317)
    dm(600) = dm(3)*m(377) + m(3)*dm(377)
    dm(601) = dm(5)*m(377) + m(5)*dm(377)
    dm(602) = dm(1)*m(378) + m(1)*dm(378)
    dm(603) = dm(2)*m(378) + m(2)*dm(378)
    dm(604) = dm(1)*m(379) + m(1)*dm(379)
    dm(605) = dm(4)*m(379) + m(4)*dm(379)
    dm(606) = dm(2)*m(380) + m(2)*dm(380)
    dm(607) = dm(4)*m(380) + m(4)*dm(380)
    dm(608) = dm(1)*m(236) + m(1)*dm(236)
    dm(609) = dm(1)*m(327) + m(1)*dm(327)
    dm(610) = dm(1)*m(329) + m(1)*dm(329)
    dm(611) = dm(1)*m(331) + m(1)*dm(331)
    dm(612) = dm(1)*m(332) + m(1)*dm(332)
    dm(613) = dm(2)*m(332) + m(2)*dm(332)
    dm(614) = dm(1)*m(239) + m(1)*dm(239)
    dm(615) = dm(1)*m(240) + m(1)*dm(240)
    dm(616) = dm(1)*m(347) + m(1)*dm(347)
    dm(617) = dm(2)*m(242) + m(2)*dm(242)
    dm(618) = dm(1)*m(351) + m(1)*dm(351)
    dm(619) = dm(3)*m(244) + m(3)*dm(244)
    dm(620) = dm(1)*m(355) + m(1)*dm(355)
    dm(621) = dm(1)*m(356) + m(1)*dm(356)
    dm(622) = dm(2)*m(356) + m(2)*dm(356)
    dm(623) = dm(1)*m(362) + m(1)*dm(362)
    dm(624) = dm(2)*m(363) + m(2)*dm(363)
    dm(625) = dm(1)*m(366) + m(1)*dm(366)
    dm(626) = dm(3)*m(367) + m(3)*dm(367)
    dm(627) = dm(1)*m(369) + m(1)*dm(369)
    dm(628) = dm(1)*m(370) + m(1)*dm(370)
    dm(629) = dm(4)*m(370) + m(4)*dm(370)
    dm(630) = dm(2)*m(373) + m(2)*dm(373)
    dm(631) = dm(3)*m(374) + m(3)*dm(374)
    dm(632) = dm(2)*m(376) + m(2)*dm(376)
    dm(633) = dm(2)*m(377) + m(2)*dm(377)
    dm(634) = dm(4)*m(377) + m(4)*dm(377)
    dm(635) = dm(3)*m(379) + m(3)*dm(379)
    dm(636) = dm(3)*m(380) + m(3)*dm(380)
    dm(637) = dm(5)*m(380) + m(5)*dm(380)
    dm(638) = dm(1)*m(262) + m(1)*dm(262)
    dm(639) = dm(1)*m(265) + m(1)*dm(265)
    dm(640) = dm(1)*m(335) + m(1)*dm(335)
    dm(641) = dm(1)*m(273) + m(1)*dm(273)
    dm(642) = dm(1)*m(274) + m(1)*dm(274)
    dm(643) = dm(1)*m(338) + m(1)*dm(338)
    dm(644) = dm(1)*m(279) + m(1)*dm(279)
    dm(645) = dm(1)*m(280) + m(1)*dm(280)
    dm(646) = dm(1)*m(383) + m(1)*dm(383)
    dm(647) = dm(2)*m(287) + m(2)*dm(287)
    dm(648) = dm(2)*m(345) + m(2)*dm(345)
    dm(649) = dm(1)*m(348) + m(1)*dm(348)
    dm(650) = dm(2)*m(291) + m(2)*dm(291)
    dm(651) = dm(1)*m(352) + m(1)*dm(352)
    dm(652) = dm(2)*m(353) + m(2)*dm(353)
    dm(653) = dm(1)*m(384) + m(1)*dm(384)
    dm(654) = dm(2)*m(384) + m(2)*dm(384)
    dm(655) = dm(3)*m(384) + m(3)*dm(384)
    dm(656) = dm(1)*m(361) + m(1)*dm(361)
    dm(657) = dm(4)*m(307) + m(4)*dm(307)
    dm(658) = dm(1)*m(365) + m(1)*dm(365)
    dm(659) = dm(4)*m(367) + m(4)*dm(367)
    dm(660) = dm(2)*m(372) + m(2)*dm(372)
    dm(661) = dm(4)*m(374) + m(4)*dm(374)
    dm(662) = dm(1)*m(385) + m(1)*dm(385)
    dm(663) = dm(2)*m(385) + m(2)*dm(385)
    dm(664) = dm(3)*m(385) + m(3)*dm(385)
    dm(665) = dm(4)*m(385) + m(4)*dm(385)
    dm(666) = dm(5)*m(385) + m(5)*dm(385)
    dm(667) = dm(6)*m(385) + m(6)*dm(385)
    dm(668) = dm(3)*m(391) + m(3)*dm(391)
    dm(669) = dm(1)*m(395) + m(1)*dm(395)
    dm(670) = dm(2)*m(398) + m(2)*dm(398)
    dm(671) = dm(2)*m(402) + m(2)*dm(402)
    dm(672) = dm(3)*m(403) + m(3)*dm(403)
    dm(673) = dm(1)*m(406) + m(1)*dm(406)
    dm(674) = dm(3)*m(258) + m(3)*dm(258)
    dm(675) = dm(2)*m(259) + m(2)*dm(259)
    dm(676) = dm(1)*m(260) + m(1)*dm(260)
    dm(677) = dm(1)*m(415) + m(1)*dm(415)
    dm(678) = dm(3)*m(177) + m(3)*dm(177)
    dm(679) = dm(3)*m(387) + m(3)*dm(387)
    dm(680) = dm(3)*m(179) + m(3)*dm(179)
    dm(681) = dm(5)*m(181) + m(5)*dm(181)
    dm(682) = dm(3)*m(388) + m(3)*dm(388)
    dm(683) = dm(5)*m(388) + m(5)*dm(388)
    dm(684) = dm(2)*m(389) + m(2)*dm(389)
    dm(685) = dm(4)*m(389) + m(4)*dm(389)
    dm(686) = dm(1)*m(390) + m(1)*dm(390)
    dm(687) = dm(4)*m(390) + m(4)*dm(390)
    dm(688) = dm(1)*m(391) + m(1)*dm(391)
    dm(689) = dm(2)*m(391) + m(2)*dm(391)
    dm(690) = dm(2)*m(392) + m(2)*dm(392)
    dm(691) = dm(2)*m(183) + m(2)*dm(183)
    dm(692) = dm(4)*m(186) + m(4)*dm(186)
    dm(693) = dm(2)*m(187) + m(2)*dm(187)
    dm(694) = dm(2)*m(394) + m(2)*dm(394)
    dm(695) = dm(4)*m(394) + m(4)*dm(394)
    dm(696) = dm(3)*m(188) + m(3)*dm(188)
    dm(697) = dm(4)*m(188) + m(4)*dm(188)
    dm(698) = dm(2)*m(189) + m(2)*dm(189)
    dm(699) = dm(5)*m(189) + m(5)*dm(189)
    dm(700) = dm(2)*m(395) + m(2)*dm(395)
    dm(701) = dm(3)*m(395) + m(3)*dm(395)
    dm(702) = dm(4)*m(395) + m(4)*dm(395)
    dm(703) = dm(5)*m(395) + m(5)*dm(395)
    dm(704) = dm(7)*m(191) + m(7)*dm(191)
    dm(705) = dm(7)*m(193) + m(7)*dm(193)
    dm(706) = dm(3)*m(396) + m(3)*dm(396)
    dm(707) = dm(5)*m(396) + m(5)*dm(396)
    dm(708) = dm(1)*m(397) + m(1)*dm(397)
    dm(709) = dm(1)*m(398) + m(1)*dm(398)
    dm(710) = dm(3)*m(398) + m(3)*dm(398)
    dm(711) = dm(5)*m(397) + m(5)*dm(397)
    dm(712) = dm(7)*m(397) + m(7)*dm(397)
    dm(713) = dm(7)*m(398) + m(7)*dm(398)
    dm(714) = dm(1)*m(399) + m(1)*dm(399)
    dm(715) = dm(4)*m(197) + m(4)*dm(197)
    dm(716) = dm(1)*m(400) + m(1)*dm(400)
    dm(717) = dm(4)*m(400) + m(4)*dm(400)
    dm(718) = dm(1)*m(198) + m(1)*dm(198)
    dm(719) = dm(1)*m(199) + m(1)*dm(199)
    dm(720) = dm(3)*m(200) + m(3)*dm(200)
    dm(721) = dm(4)*m(200) + m(4)*dm(200)
    dm(722) = dm(1)*m(402) + m(1)*dm(402)
    dm(723) = dm(3)*m(402) + m(3)*dm(402)
    dm(724) = dm(4)*m(402) + m(4)*dm(402)
    dm(725) = dm(1)*m(204) + m(1)*dm(204)
    dm(726) = dm(5)*m(205) + m(5)*dm(205)
    dm(727) = dm(6)*m(204) + m(6)*dm(204)
    dm(728) = dm(7)*m(202) + m(7)*dm(202)
    dm(729) = dm(7)*m(205) + m(7)*dm(205)
    dm(730) = dm(1)*m(403) + m(1)*dm(403)
    dm(731) = dm(2)*m(403) + m(2)*dm(403)
    dm(732) = dm(2)*m(208) + m(2)*dm(208)
    dm(733) = dm(4)*m(209) + m(4)*dm(209)
    dm(734) = dm(5)*m(208) + m(5)*dm(208)
    dm(735) = dm(1)*m(210) + m(1)*dm(210)
    dm(736) = dm(4)*m(211) + m(4)*dm(211)
    dm(737) = dm(6)*m(210) + m(6)*dm(210)
    dm(738) = dm(8)*m(207) + m(8)*dm(207)
    dm(739) = dm(8)*m(211) + m(8)*dm(211)
    dm(740) = dm(3)*m(404) + m(3)*dm(404)
    dm(741) = dm(2)*m(405) + m(2)*dm(405)
    dm(742) = dm(2)*m(406) + m(2)*dm(406)
    dm(743) = dm(3)*m(406) + m(3)*dm(406)
    dm(744) = dm(6)*m(404) + m(6)*dm(404)
    dm(745) = dm(6)*m(405) + m(6)*dm(405)
    dm(746) = dm(7)*m(405) + m(7)*dm(405)
    dm(747) = dm(7)*m(406) + m(7)*dm(406)
    dm(748) = dm(8)*m(404) + m(8)*dm(404)
    dm(749) = dm(8)*m(406) + m(8)*dm(406)
    dm(750) = dm(1)*m(407) + m(1)*dm(407)
    dm(751) = dm(2)*m(407) + m(2)*dm(407)
    dm(752) = dm(1)*m(408) + m(1)*dm(408)
    dm(753) = dm(2)*m(215) + m(2)*dm(215)
    dm(754) = dm(1)*m(216) + m(1)*dm(216)
    dm(755) = dm(1)*m(217) + m(1)*dm(217)
    dm(756) = dm(1)*m(410) + m(1)*dm(410)
    dm(757) = dm(2)*m(410) + m(2)*dm(410)
    dm(758) = dm(2)*m(220) + m(2)*dm(220)
    dm(759) = dm(3)*m(221) + m(3)*dm(221)
    dm(760) = dm(5)*m(220) + m(5)*dm(220)
    dm(761) = dm(1)*m(222) + m(1)*dm(222)
    dm(762) = dm(3)*m(223) + m(3)*dm(223)
    dm(763) = dm(6)*m(222) + m(6)*dm(222)
    dm(764) = dm(7)*m(221) + m(7)*dm(221)
    dm(765) = dm(7)*m(223) + m(7)*dm(223)
    dm(766) = dm(1)*m(411) + m(1)*dm(411)
    dm(767) = dm(2)*m(225) + m(2)*dm(225)
    dm(768) = dm(2)*m(226) + m(2)*dm(226)
    dm(769) = dm(3)*m(227) + m(3)*dm(227)
    dm(770) = dm(4)*m(227) + m(4)*dm(227)
    dm(771) = dm(1)*m(228) + m(1)*dm(228)
    dm(772) = dm(2)*m(229) + m(2)*dm(229)
    dm(773) = dm(6)*m(228) + m(6)*dm(228)
    dm(774) = dm(8)*m(226) + m(8)*dm(226)
    dm(775) = dm(8)*m(229) + m(8)*dm(229)
    dm(776) = dm(1)*m(230) + m(1)*dm(230)
    dm(777) = dm(1)*m(231) + m(1)*dm(231)
    dm(778) = dm(1)*m(232) + m(1)*dm(232)
    dm(779) = dm(3)*m(233) + m(3)*dm(233)
    dm(780) = dm(4)*m(233) + m(4)*dm(233)
    dm(781) = dm(1)*m(234) + m(1)*dm(234)
    dm(782) = dm(2)*m(235) + m(2)*dm(235)
    dm(783) = dm(5)*m(235) + m(5)*dm(235)
    dm(784) = dm(9)*m(232) + m(9)*dm(232)
    dm(785) = dm(9)*m(234) + m(9)*dm(234)
    dm(786) = dm(4)*m(414) + m(4)*dm(414)
    dm(787) = dm(4)*m(415) + m(4)*dm(415)
    dm(788) = dm(5)*m(413) + m(5)*dm(413)
    dm(789) = dm(5)*m(415) + m(5)*dm(415)
    dm(790) = dm(6)*m(413) + m(6)*dm(413)
    dm(791) = dm(6)*m(414) + m(6)*dm(414)
    dm(792) = dm(7)*m(414) + m(7)*dm(414)
    dm(793) = dm(7)*m(415) + m(7)*dm(415)
    dm(794) = dm(8)*m(413) + m(8)*dm(413)
    dm(795) = dm(8)*m(415) + m(8)*dm(415)
    dm(796) = dm(9)*m(413) + m(9)*dm(413)
    dm(797) = dm(9)*m(414) + m(9)*dm(414)
    dm(798) = dm(1)*m(386) + m(1)*dm(386)
    dm(799) = dm(2)*m(386) + m(2)*dm(386)
    dm(800) = dm(1)*m(387) + m(1)*dm(387)
    dm(801) = dm(4)*m(387) + m(4)*dm(387)
    dm(802) = dm(2)*m(388) + m(2)*dm(388)
    dm(803) = dm(4)*m(388) + m(4)*dm(388)
    dm(804) = dm(1)*m(389) + m(1)*dm(389)
    dm(805) = dm(2)*m(390) + m(2)*dm(390)
    dm(806) = dm(4)*m(391) + m(4)*dm(391)
    dm(807) = dm(1)*m(392) + m(1)*dm(392)
    dm(808) = dm(1)*m(393) + m(1)*dm(393)
    dm(809) = dm(2)*m(273) + m(2)*dm(273)
    dm(810) = dm(4)*m(274) + m(4)*dm(274)
    dm(811) = dm(3)*m(394) + m(3)*dm(394)
    dm(812) = dm(5)*m(394) + m(5)*dm(394)
    dm(813) = dm(7)*m(280) + m(7)*dm(280)
    dm(814) = dm(1)*m(396) + m(1)*dm(396)
    dm(815) = dm(3)*m(397) + m(3)*dm(397)
    dm(816) = dm(5)*m(398) + m(5)*dm(398)
    dm(817) = dm(7)*m(396) + m(7)*dm(396)
    dm(818) = dm(2)*m(399) + m(2)*dm(399)
    dm(819) = dm(3)*m(400) + m(3)*dm(400)
    dm(820) = dm(1)*m(285) + m(1)*dm(285)
    dm(821) = dm(1)*m(286) + m(1)*dm(286)
    dm(822) = dm(4)*m(287) + m(4)*dm(287)
    dm(823) = dm(5)*m(288) + m(5)*dm(288)
    dm(824) = dm(7)*m(291) + m(7)*dm(291)
    dm(825) = dm(4)*m(294) + m(4)*dm(294)
    dm(826) = dm(5)*m(295) + m(5)*dm(295)
    dm(827) = dm(6)*m(296) + m(6)*dm(296)
    dm(828) = dm(8)*m(293) + m(8)*dm(293)
    dm(829) = dm(2)*m(404) + m(2)*dm(404)
    dm(830) = dm(3)*m(405) + m(3)*dm(405)
    dm(831) = dm(6)*m(406) + m(6)*dm(406)
    dm(832) = dm(7)*m(404) + m(7)*dm(404)
    dm(833) = dm(8)*m(405) + m(8)*dm(405)
    dm(834) = dm(2)*m(299) + m(2)*dm(299)
    dm(835) = dm(3)*m(300) + m(3)*dm(300)
    dm(836) = dm(1)*m(302) + m(1)*dm(302)
    dm(837) = dm(3)*m(303) + m(3)*dm(303)
    dm(838) = dm(1)*m(304) + m(1)*dm(304)
    dm(839) = dm(2)*m(305) + m(2)*dm(305)
    dm(840) = dm(7)*m(307) + m(7)*dm(307)
    dm(841) = dm(2)*m(310) + m(2)*dm(310)
    dm(842) = dm(3)*m(311) + m(3)*dm(311)
    dm(843) = dm(6)*m(312) + m(6)*dm(312)
    dm(844) = dm(8)*m(309) + m(8)*dm(309)
    dm(845) = dm(1)*m(315) + m(1)*dm(315)
    dm(846) = dm(3)*m(316) + m(3)*dm(316)
    dm(847) = dm(5)*m(317) + m(5)*dm(317)
    dm(848) = dm(1)*m(318) + m(1)*dm(318)
    dm(849) = dm(2)*m(319) + m(2)*dm(319)
    dm(850) = dm(4)*m(320) + m(4)*dm(320)
    dm(851) = dm(9)*m(314) + m(9)*dm(314)
    dm(852) = dm(4)*m(413) + m(4)*dm(413)
    dm(853) = dm(5)*m(414) + m(5)*dm(414)
    dm(854) = dm(6)*m(415) + m(6)*dm(415)
    dm(855) = dm(7)*m(413) + m(7)*dm(413)
    dm(856) = dm(8)*m(414) + m(8)*dm(414)
    dm(857) = dm(9)*m(415) + m(9)*dm(415)
    dm(858) = dm(4)*m(261) + m(4)*dm(261)
    dm(859) = dm(4)*m(262) + m(4)*dm(262)
    dm(860) = dm(2)*m(263) + m(2)*dm(263)
    dm(861) = dm(3)*m(264) + m(3)*dm(264)
    dm(862) = dm(2)*m(265) + m(2)*dm(265)
    dm(863) = dm(5)*m(264) + m(5)*dm(264)
    dm(864) = dm(1)*m(266) + m(1)*dm(266)
    dm(865) = dm(3)*m(267) + m(3)*dm(267)
    dm(866) = dm(1)*m(268) + m(1)*dm(268)
    dm(867) = dm(5)*m(269) + m(5)*dm(269)
    dm(868) = dm(6)*m(267) + m(6)*dm(267)
    dm(869) = dm(6)*m(269) + m(6)*dm(269)
    dm(870) = dm(7)*m(261) + m(7)*dm(261)
    dm(871) = dm(7)*m(262) + m(7)*dm(262)
    dm(872) = dm(7)*m(263) + m(7)*dm(263)
    dm(873) = dm(7)*m(265) + m(7)*dm(265)
    dm(874) = dm(7)*m(266) + m(7)*dm(266)
    dm(875) = dm(7)*m(268) + m(7)*dm(268)
    dm(876) = dm(2)*m(270) + m(2)*dm(270)
    dm(877) = dm(3)*m(271) + m(3)*dm(271)
    dm(878) = dm(4)*m(270) + m(4)*dm(270)
    dm(879) = dm(3)*m(274) + m(3)*dm(274)
    dm(880) = dm(5)*m(272) + m(5)*dm(272)
    dm(881) = dm(5)*m(273) + m(5)*dm(273)
    dm(882) = dm(1)*m(275) + m(1)*dm(275)
    dm(883) = dm(2)*m(276) + m(2)*dm(276)
    dm(884) = dm(1)*m(277) + m(1)*dm(277)
    dm(885) = dm(4)*m(278) + m(4)*dm(278)
    dm(886) = dm(6)*m(276) + m(6)*dm(276)
    dm(887) = dm(6)*m(278) + m(6)*dm(278)
    dm(888) = dm(2)*m(279) + m(2)*dm(279)
    dm(889) = dm(4)*m(279) + m(4)*dm(279)
    dm(890) = dm(3)*m(280) + m(3)*dm(280)
    dm(891) = dm(5)*m(280) + m(5)*dm(280)
    dm(892) = dm(8)*m(271) + m(8)*dm(271)
    dm(893) = dm(8)*m(272) + m(8)*dm(272)
    dm(894) = dm(8)*m(273) + m(8)*dm(273)
    dm(895) = dm(8)*m(274) + m(8)*dm(274)
    dm(896) = dm(8)*m(275) + m(8)*dm(275)
    dm(897) = dm(8)*m(277) + m(8)*dm(277)
    dm(898) = dm(1)*m(281) + m(1)*dm(281)
    dm(899) = dm(3)*m(282) + m(3)*dm(282)
    dm(900) = dm(4)*m(281) + m(4)*dm(281)
    dm(901) = dm(1)*m(283) + m(1)*dm(283)
    dm(902) = dm(2)*m(284) + m(2)*dm(284)
    dm(903) = dm(5)*m(283) + m(5)*dm(283)
    dm(904) = dm(3)*m(287) + m(3)*dm(287)
    dm(905) = dm(2)*m(288) + m(2)*dm(288)
    dm(906) = dm(4)*m(289) + m(4)*dm(289)
    dm(907) = dm(5)*m(289) + m(5)*dm(289)
    dm(908) = dm(6)*m(285) + m(6)*dm(285)
    dm(909) = dm(6)*m(286) + m(6)*dm(286)
    dm(910) = dm(1)*m(290) + m(1)*dm(290)
    dm(911) = dm(4)*m(290) + m(4)*dm(290)
    dm(912) = dm(3)*m(291) + m(3)*dm(291)
    dm(913) = dm(6)*m(291) + m(6)*dm(291)
    dm(914) = dm(1)*m(292) + m(1)*dm(292)
    dm(915) = dm(5)*m(292) + m(5)*dm(292)
    dm(916) = dm(2)*m(293) + m(2)*dm(293)
    dm(917) = dm(6)*m(293) + m(6)*dm(293)
    dm(918) = dm(7)*m(295) + m(7)*dm(295)
    dm(919) = dm(7)*m(296) + m(7)*dm(296)
    dm(920) = dm(8)*m(294) + m(8)*dm(294)
    dm(921) = dm(8)*m(296) + m(8)*dm(296)
    dm(922) = dm(9)*m(282) + m(9)*dm(282)
    dm(923) = dm(9)*m(284) + m(9)*dm(284)
    dm(924) = dm(9)*m(285) + m(9)*dm(285)
    dm(925) = dm(9)*m(286) + m(9)*dm(286)
    dm(926) = dm(9)*m(287) + m(9)*dm(287)
    dm(927) = dm(9)*m(288) + m(9)*dm(288)
    dm(928) = dm(9)*m(294) + m(9)*dm(294)
    dm(929) = dm(9)*m(295) + m(9)*dm(295)
    dm(930) = dm(1)*m(297) + m(1)*dm(297)
    dm(931) = dm(2)*m(297) + m(2)*dm(297)
    dm(932) = dm(1)*m(298) + m(1)*dm(298)
    dm(933) = dm(3)*m(298) + m(3)*dm(298)
    dm(934) = dm(4)*m(300) + m(4)*dm(300)
    dm(935) = dm(5)*m(299) + m(5)*dm(299)
    dm(936) = dm(2)*m(301) + m(2)*dm(301)
    dm(937) = dm(3)*m(301) + m(3)*dm(301)
    dm(938) = dm(4)*m(303) + m(4)*dm(303)
    dm(939) = dm(5)*m(305) + m(5)*dm(305)
    dm(940) = dm(6)*m(302) + m(6)*dm(302)
    dm(941) = dm(6)*m(304) + m(6)*dm(304)
    dm(942) = dm(1)*m(306) + m(1)*dm(306)
    dm(943) = dm(2)*m(306) + m(2)*dm(306)
    dm(944) = dm(5)*m(307) + m(5)*dm(307)
    dm(945) = dm(6)*m(307) + m(6)*dm(307)
    dm(946) = dm(1)*m(308) + m(1)*dm(308)
    dm(947) = dm(3)*m(308) + m(3)*dm(308)
    dm(948) = dm(4)*m(309) + m(4)*dm(309)
    dm(949) = dm(6)*m(309) + m(6)*dm(309)
    dm(950) = dm(7)*m(311) + m(7)*dm(311)
    dm(951) = dm(7)*m(312) + m(7)*dm(312)
    dm(952) = dm(8)*m(310) + m(8)*dm(310)
    dm(953) = dm(8)*m(312) + m(8)*dm(312)
    dm(954) = dm(2)*m(313) + m(2)*dm(313)
    dm(955) = dm(3)*m(313) + m(3)*dm(313)
    dm(956) = dm(4)*m(314) + m(4)*dm(314)
    dm(957) = dm(5)*m(314) + m(5)*dm(314)
    dm(958) = dm(7)*m(316) + m(7)*dm(316)
    dm(959) = dm(7)*m(317) + m(7)*dm(317)
    dm(960) = dm(8)*m(319) + m(8)*dm(319)
    dm(961) = dm(8)*m(320) + m(8)*dm(320)
    dm(962) = dm(9)*m(315) + m(9)*dm(315)
    dm(963) = dm(9)*m(317) + m(9)*dm(317)
    dm(964) = dm(9)*m(318) + m(9)*dm(318)
    dm(965) = dm(9)*m(320) + m(9)*dm(320)
    dm(966) = dm(10)*m(299) + m(10)*dm(299)
    dm(967) = dm(10)*m(300) + m(10)*dm(300)
    dm(968) = dm(10)*m(302) + m(10)*dm(302)
    dm(969) = dm(10)*m(303) + m(10)*dm(303)
    dm(970) = dm(10)*m(304) + m(10)*dm(304)
    dm(971) = dm(10)*m(305) + m(10)*dm(305)
    dm(972) = dm(10)*m(310) + m(10)*dm(310)
    dm(973) = dm(10)*m(311) + m(10)*dm(311)
    dm(974) = dm(10)*m(315) + m(10)*dm(315)
    dm(975) = dm(10)*m(316) + m(10)*dm(316)
    dm(976) = dm(10)*m(318) + m(10)*dm(318)
    dm(977) = dm(10)*m(319) + m(10)*dm(319)
    dm(978) = dm(2)*m(437) + m(2)*dm(437)
    dm(979) = dm(1)*m(447) + m(1)*dm(447)
    dm(980) = dm(1)*m(453) + m(1)*dm(453)
    dm(981) = dm(4)*m(457) + m(4)*dm(457)
    dm(982) = dm(1)*m(466) + m(1)*dm(466)
    dm(983) = dm(1)*m(472) + m(1)*dm(472)
    dm(984) = dm(2)*m(475) + m(2)*dm(475)
    dm(985) = dm(2)*m(481) + m(2)*dm(481)
    dm(986) = dm(1)*m(484) + m(1)*dm(484)
    dm(987) = dm(1)*m(487) + m(1)*dm(487)
    dm(988) = dm(1)*m(416) + m(1)*dm(416)
    dm(989) = dm(2)*m(416) + m(2)*dm(416)
    dm(990) = dm(1)*m(417) + m(1)*dm(417)
    dm(991) = dm(2)*m(499) + m(2)*dm(499)
    dm(992) = dm(2)*m(439) + m(2)*dm(439)
    dm(993) = dm(3)*m(439) + m(3)*dm(439)
    dm(994) = dm(1)*m(418) + m(1)*dm(418)
    dm(995) = dm(2)*m(418) + m(2)*dm(418)
    dm(996) = dm(1)*m(507) + m(1)*dm(507)
    dm(997) = dm(1)*m(508) + m(1)*dm(508)
    dm(998) = dm(1)*m(448) + m(1)*dm(448)
    dm(999) = dm(3)*m(448) + m(3)*dm(448)
    dm(1000) = dm(1)*m(420) + m(1)*dm(420)
    dm(1001) = dm(2)*m(512) + m(2)*dm(512)
    dm(1002) = dm(1)*m(513) + m(1)*dm(513)
    dm(1003) = dm(1)*m(514) + m(1)*dm(514)
    dm(1004) = dm(1)*m(454) + m(1)*dm(454)
    dm(1005) = dm(2)*m(454) + m(2)*dm(454)
    dm(1006) = dm(2)*m(455) + m(2)*dm(455)
    dm(1007) = dm(3)*m(455) + m(3)*dm(455)
    dm(1008) = dm(1)*m(456) + m(1)*dm(456)
    dm(1009) = dm(3)*m(456) + m(3)*dm(456)
    dm(1010) = dm(1)*m(457) + m(1)*dm(457)
    dm(1011) = dm(2)*m(457) + m(2)*dm(457)
    dm(1012) = dm(1)*m(422) + m(1)*dm(422)
    dm(1013) = dm(2)*m(524) + m(2)*dm(524)
    dm(1014) = dm(1)*m(464) + m(1)*dm(464)
    dm(1015) = dm(1)*m(525) + m(1)*dm(525)
    dm(1016) = dm(1)*m(526) + m(1)*dm(526)
    dm(1017) = dm(2)*m(526) + m(2)*dm(526)
    dm(1018) = dm(1)*m(424) + m(1)*dm(424)
    dm(1019) = dm(2)*m(586) + m(2)*dm(586)
    dm(1020) = dm(1)*m(470) + m(1)*dm(470)
    dm(1021) = dm(1)*m(531) + m(1)*dm(531)
    dm(1022) = dm(2)*m(472) + m(2)*dm(472)
    dm(1023) = dm(1)*m(532) + m(1)*dm(532)
    dm(1024) = dm(2)*m(533) + m(2)*dm(533)
    dm(1025) = dm(2)*m(591) + m(2)*dm(591)
    dm(1026) = dm(1)*m(474) + m(1)*dm(474)
    dm(1027) = dm(1)*m(475) + m(1)*dm(475)
    dm(1028) = dm(3)*m(592) + m(3)*dm(592)
    dm(1029) = dm(2)*m(593) + m(2)*dm(593)
    dm(1030) = dm(1)*m(477) + m(1)*dm(477)
    dm(1031) = dm(1)*m(479) + m(1)*dm(479)
    dm(1032) = dm(1)*m(480) + m(1)*dm(480)
    dm(1033) = dm(1)*m(481) + m(1)*dm(481)
    dm(1034) = dm(1)*m(594) + m(1)*dm(594)
    dm(1035) = dm(1)*m(595) + m(1)*dm(595)
    dm(1036) = dm(1)*m(542) + m(1)*dm(542)
    dm(1037) = dm(1)*m(543) + m(1)*dm(543)
    dm(1038) = dm(2)*m(484) + m(2)*dm(484)
    dm(1039) = dm(3)*m(599) + m(3)*dm(599)
    dm(1040) = dm(1)*m(600) + m(1)*dm(600)
    dm(1041) = dm(1)*m(601) + m(1)*dm(601)
    dm(1042) = dm(1)*m(545) + m(1)*dm(545)
    dm(1043) = dm(2)*m(545) + m(2)*dm(545)
    dm(1044) = dm(1)*m(546) + m(1)*dm(546)
    dm(1045) = dm(2)*m(605) + m(2)*dm(605)
    dm(1046) = dm(1)*m(606) + m(1)*dm(606)
    dm(1047) = dm(1)*m(607) + m(1)*dm(607)
    dm(1048) = dm(1)*m(489) + m(1)*dm(489)
    dm(1049) = dm(1)*m(490) + m(1)*dm(490)
    dm(1050) = dm(2)*m(490) + m(2)*dm(490)
    dm(1051) = dm(1)*m(492) + m(1)*dm(492)
    dm(1052) = dm(1)*m(493) + m(1)*dm(493)
    dm(1053) = dm(2)*m(559) + m(2)*dm(559)
    dm(1054) = dm(1)*m(438) + m(1)*dm(438)
    dm(1055) = dm(1)*m(439) + m(1)*dm(439)
    dm(1056) = dm(1)*m(440) + m(1)*dm(440)
    dm(1057) = dm(1)*m(566) + m(1)*dm(566)
    dm(1058) = dm(1)*m(567) + m(1)*dm(567)
    dm(1059) = dm(1)*m(504) + m(1)*dm(504)
    dm(1060) = dm(2)*m(448) + m(2)*dm(448)
    dm(1061) = dm(1)*m(510) + m(1)*dm(510)
    dm(1062) = dm(3)*m(454) + m(3)*dm(454)
    dm(1063) = dm(1)*m(515) + m(1)*dm(515)
    dm(1064) = dm(2)*m(515) + m(2)*dm(515)
    dm(1065) = dm(1)*m(516) + m(1)*dm(516)
    dm(1066) = dm(2)*m(575) + m(2)*dm(575)
    dm(1067) = dm(1)*m(455) + m(1)*dm(455)
    dm(1068) = dm(1)*m(576) + m(1)*dm(576)
    dm(1069) = dm(1)*m(577) + m(1)*dm(577)
    dm(1070) = dm(2)*m(456) + m(2)*dm(456)
    dm(1071) = dm(3)*m(457) + m(3)*dm(457)
    dm(1072) = dm(1)*m(458) + m(1)*dm(458)
    dm(1073) = dm(1)*m(581) + m(1)*dm(581)
    dm(1074) = dm(1)*m(583) + m(1)*dm(583)
    dm(1075) = dm(1)*m(524) + m(1)*dm(524)
    dm(1076) = dm(2)*m(525) + m(2)*dm(525)
    dm(1077) = dm(1)*m(530) + m(1)*dm(530)
    dm(1078) = dm(2)*m(626) + m(2)*dm(626)
    dm(1079) = dm(1)*m(473) + m(1)*dm(473)
    dm(1080) = dm(1)*m(533) + m(1)*dm(533)
    dm(1081) = dm(1)*m(534) + m(1)*dm(534)
    dm(1082) = dm(2)*m(629) + m(2)*dm(629)
    dm(1083) = dm(3)*m(629) + m(3)*dm(629)
    dm(1084) = dm(1)*m(592) + m(1)*dm(592)
    dm(1085) = dm(2)*m(592) + m(2)*dm(592)
    dm(1086) = dm(1)*m(593) + m(1)*dm(593)
    dm(1087) = dm(3)*m(593) + m(3)*dm(593)
    dm(1088) = dm(1)*m(630) + m(1)*dm(630)
    dm(1089) = dm(1)*m(631) + m(1)*dm(631)
    dm(1090) = dm(1)*m(597) + m(1)*dm(597)
    dm(1091) = dm(2)*m(542) + m(2)*dm(542)
    dm(1092) = dm(1)*m(599) + m(1)*dm(599)
    dm(1093) = dm(2)*m(599) + m(2)*dm(599)
    dm(1094) = dm(1)*m(633) + m(1)*dm(633)
    dm(1095) = dm(1)*m(634) + m(1)*dm(634)
    dm(1096) = dm(3)*m(634) + m(3)*dm(634)
    dm(1097) = dm(2)*m(601) + m(2)*dm(601)
    dm(1098) = dm(3)*m(601) + m(3)*dm(601)
    dm(1099) = dm(1)*m(603) + m(1)*dm(603)
    dm(1100) = dm(2)*m(635) + m(2)*dm(635)
    dm(1101) = dm(1)*m(605) + m(1)*dm(605)
    dm(1102) = dm(3)*m(605) + m(3)*dm(605)
    dm(1103) = dm(1)*m(636) + m(1)*dm(636)
    dm(1104) = dm(2)*m(607) + m(2)*dm(607)
    dm(1105) = dm(3)*m(607) + m(3)*dm(607)
    dm(1106) = dm(1)*m(637) + m(1)*dm(637)
    dm(1107) = dm(2)*m(637) + m(2)*dm(637)
    dm(1108) = dm(1)*m(613) + m(1)*dm(613)
    dm(1109) = dm(1)*m(622) + m(1)*dm(622)
    dm(1110) = dm(1)*m(629) + m(1)*dm(629)
    dm(1111) = dm(2)*m(634) + m(2)*dm(634)
    dm(1112) = dm(3)*m(637) + m(3)*dm(637)
    dm(1113) = dm(1)*m(497) + m(1)*dm(497)
    dm(1114) = dm(1)*m(499) + m(1)*dm(499)
    dm(1115) = dm(1)*m(506) + m(1)*dm(506)
    dm(1116) = dm(2)*m(508) + m(2)*dm(508)
    dm(1117) = dm(1)*m(512) + m(1)*dm(512)
    dm(1118) = dm(2)*m(514) + m(2)*dm(514)
    dm(1119) = dm(1)*m(523) + m(1)*dm(523)
    dm(1120) = dm(3)*m(657) + m(3)*dm(657)
    dm(1121) = dm(1)*m(529) + m(1)*dm(529)
    dm(1122) = dm(2)*m(659) + m(2)*dm(659)
    dm(1123) = dm(1)*m(660) + m(1)*dm(660)
    dm(1124) = dm(1)*m(661) + m(1)*dm(661)
    dm(1125) = dm(3)*m(665) + m(3)*dm(665)
    dm(1126) = dm(2)*m(666) + m(2)*dm(666)
    dm(1127) = dm(1)*m(667) + m(1)*dm(667)
    dm(1128) = dm(1)*m(428) + m(1)*dm(428)
    dm(1129) = dm(1)*m(551) + m(1)*dm(551)
    dm(1130) = dm(1)*m(553) + m(1)*dm(553)
    dm(1131) = dm(1)*m(431) + m(1)*dm(431)
    dm(1132) = dm(1)*m(557) + m(1)*dm(557)
    dm(1133) = dm(1)*m(559) + m(1)*dm(559)
    dm(1134) = dm(1)*m(434) + m(1)*dm(434)
    dm(1135) = dm(1)*m(435) + m(1)*dm(435)
    dm(1136) = dm(1)*m(436) + m(1)*dm(436)
    dm(1137) = dm(1)*m(437) + m(1)*dm(437)
    dm(1138) = dm(1)*m(647) + m(1)*dm(647)
    dm(1139) = dm(1)*m(648) + m(1)*dm(648)
    dm(1140) = dm(2)*m(567) + m(2)*dm(567)
    dm(1141) = dm(1)*m(568) + m(1)*dm(568)
    dm(1142) = dm(1)*m(650) + m(1)*dm(650)
    dm(1143) = dm(1)*m(617) + m(1)*dm(617)
    dm(1144) = dm(2)*m(447) + m(2)*dm(447)
    dm(1145) = dm(1)*m(570) + m(1)*dm(570)
    dm(1146) = dm(1)*m(652) + m(1)*dm(652)
    dm(1147) = dm(1)*m(619) + m(1)*dm(619)
    dm(1148) = dm(2)*m(619) + m(2)*dm(619)
    dm(1149) = dm(1)*m(573) + m(1)*dm(573)
    dm(1150) = dm(1)*m(575) + m(1)*dm(575)
    dm(1151) = dm(2)*m(577) + m(2)*dm(577)
    dm(1152) = dm(1)*m(654) + m(1)*dm(654)
    dm(1153) = dm(1)*m(655) + m(1)*dm(655)
    dm(1154) = dm(2)*m(655) + m(2)*dm(655)
    dm(1155) = dm(1)*m(584) + m(1)*dm(584)
    dm(1156) = dm(1)*m(624) + m(1)*dm(624)
    dm(1157) = dm(1)*m(657) + m(1)*dm(657)
    dm(1158) = dm(2)*m(657) + m(2)*dm(657)
    dm(1159) = dm(1)*m(586) + m(1)*dm(586)
    dm(1160) = dm(1)*m(626) + m(1)*dm(626)
    dm(1161) = dm(1)*m(659) + m(1)*dm(659)
    dm(1162) = dm(3)*m(659) + m(3)*dm(659)
    dm(1163) = dm(1)*m(590) + m(1)*dm(590)
    dm(1164) = dm(1)*m(591) + m(1)*dm(591)
    dm(1165) = dm(4)*m(593) + m(4)*dm(593)
    dm(1166) = dm(2)*m(594) + m(2)*dm(594)
    dm(1167) = dm(2)*m(631) + m(2)*dm(631)
    dm(1168) = dm(2)*m(661) + m(2)*dm(661)
    dm(1169) = dm(3)*m(661) + m(3)*dm(661)
    dm(1170) = dm(1)*m(632) + m(1)*dm(632)
    dm(1171) = dm(2)*m(600) + m(2)*dm(600)
    dm(1172) = dm(4)*m(601) + m(4)*dm(601)
    dm(1173) = dm(1)*m(635) + m(1)*dm(635)
    dm(1174) = dm(2)*m(636) + m(2)*dm(636)
    dm(1175) = dm(4)*m(637) + m(4)*dm(637)
    dm(1176) = dm(1)*m(663) + m(1)*dm(663)
    dm(1177) = dm(1)*m(664) + m(1)*dm(664)
    dm(1178) = dm(2)*m(664) + m(2)*dm(664)
    dm(1179) = dm(1)*m(665) + m(1)*dm(665)
    dm(1180) = dm(2)*m(665) + m(2)*dm(665)
    dm(1181) = dm(1)*m(666) + m(1)*dm(666)
    dm(1182) = dm(3)*m(666) + m(3)*dm(666)
    dm(1183) = dm(4)*m(666) + m(4)*dm(666)
    dm(1184) = dm(2)*m(667) + m(2)*dm(667)
    dm(1185) = dm(3)*m(667) + m(3)*dm(667)
    dm(1186) = dm(4)*m(667) + m(4)*dm(667)
    dm(1187) = dm(5)*m(667) + m(5)*dm(667)
    dm(1188) = dm(1)*m(668) + m(1)*dm(668)
    dm(1189) = dm(2)*m(668) + m(2)*dm(668)
    dm(1190) = dm(3)*m(806) + m(3)*dm(806)
    dm(1191) = dm(1)*m(700) + m(1)*dm(700)
    dm(1192) = dm(1)*m(701) + m(1)*dm(701)
    dm(1193) = dm(1)*m(702) + m(1)*dm(702)
    dm(1194) = dm(1)*m(703) + m(1)*dm(703)
    dm(1195) = dm(3)*m(705) + m(3)*dm(705)
    dm(1196) = dm(1)*m(670) + m(1)*dm(670)
    dm(1197) = dm(2)*m(710) + m(2)*dm(710)
    dm(1198) = dm(2)*m(816) + m(2)*dm(816)
    dm(1199) = dm(2)*m(713) + m(2)*dm(713)
    dm(1200) = dm(1)*m(671) + m(1)*dm(671)
    dm(1201) = dm(2)*m(723) + m(2)*dm(723)
    dm(1202) = dm(2)*m(724) + m(2)*dm(724)
    dm(1203) = dm(2)*m(726) + m(2)*dm(726)
    dm(1204) = dm(3)*m(729) + m(3)*dm(729)
    dm(1205) = dm(1)*m(672) + m(1)*dm(672)
    dm(1206) = dm(2)*m(672) + m(2)*dm(672)
    dm(1207) = dm(3)*m(733) + m(3)*dm(733)
    dm(1208) = dm(3)*m(736) + m(3)*dm(736)
    dm(1209) = dm(3)*m(825) + m(3)*dm(825)
    dm(1210) = dm(2)*m(826) + m(2)*dm(826)
    dm(1211) = dm(1)*m(827) + m(1)*dm(827)
    dm(1212) = dm(2)*m(739) + m(2)*dm(739)
    dm(1213) = dm(1)*m(742) + m(1)*dm(742)
    dm(1214) = dm(1)*m(743) + m(1)*dm(743)
    dm(1215) = dm(1)*m(831) + m(1)*dm(831)
    dm(1216) = dm(1)*m(747) + m(1)*dm(747)
    dm(1217) = dm(1)*m(749) + m(1)*dm(749)
    dm(1218) = dm(1)*m(674) + m(1)*dm(674)
    dm(1219) = dm(2)*m(674) + m(2)*dm(674)
    dm(1220) = dm(3)*m(524) + m(3)*dm(524)
    dm(1221) = dm(3)*m(525) + m(3)*dm(525)
    dm(1222) = dm(3)*m(840) + m(3)*dm(840)
    dm(1223) = dm(1)*m(675) + m(1)*dm(675)
    dm(1224) = dm(2)*m(529) + m(2)*dm(529)
    dm(1225) = dm(2)*m(530) + m(2)*dm(530)
    dm(1226) = dm(2)*m(532) + m(2)*dm(532)
    dm(1227) = dm(3)*m(533) + m(3)*dm(533)
    dm(1228) = dm(2)*m(534) + m(2)*dm(534)
    dm(1229) = dm(1)*m(843) + m(1)*dm(843)
    dm(1230) = dm(2)*m(844) + m(2)*dm(844)
    dm(1231) = dm(1)*m(538) + m(1)*dm(538)
    dm(1232) = dm(1)*m(539) + m(1)*dm(539)
    dm(1233) = dm(1)*m(540) + m(1)*dm(540)
    dm(1234) = dm(1)*m(541) + m(1)*dm(541)
    dm(1235) = dm(3)*m(542) + m(3)*dm(542)
    dm(1236) = dm(2)*m(847) + m(2)*dm(847)
    dm(1237) = dm(1)*m(544) + m(1)*dm(544)
    dm(1238) = dm(3)*m(850) + m(3)*dm(850)
    dm(1239) = dm(2)*m(546) + m(2)*dm(546)
    dm(1240) = dm(1)*m(547) + m(1)*dm(547)
    dm(1241) = dm(1)*m(851) + m(1)*dm(851)
    dm(1242) = dm(1)*m(787) + m(1)*dm(787)
    dm(1243) = dm(1)*m(789) + m(1)*dm(789)
    dm(1244) = dm(1)*m(854) + m(1)*dm(854)
    dm(1245) = dm(1)*m(793) + m(1)*dm(793)
    dm(1246) = dm(1)*m(795) + m(1)*dm(795)
    dm(1247) = dm(1)*m(857) + m(1)*dm(857)
    dm(1248) = dm(2)*m(678) + m(2)*dm(678)
    dm(1249) = dm(3)*m(801) + m(3)*dm(801)
    dm(1250) = dm(1)*m(680) + m(1)*dm(680)
    dm(1251) = dm(1)*m(681) + m(1)*dm(681)
    dm(1252) = dm(3)*m(803) + m(3)*dm(803)
    dm(1253) = dm(2)*m(683) + m(2)*dm(683)
    dm(1254) = dm(2)*m(431) + m(2)*dm(431)
    dm(1255) = dm(2)*m(810) + m(2)*dm(810)
    dm(1256) = dm(1)*m(692) + m(1)*dm(692)
    dm(1257) = dm(1)*m(693) + m(1)*dm(693)
    dm(1258) = dm(3)*m(695) + m(3)*dm(695)
    dm(1259) = dm(2)*m(812) + m(2)*dm(812)
    dm(1260) = dm(2)*m(696) + m(2)*dm(696)
    dm(1261) = dm(2)*m(435) + m(2)*dm(435)
    dm(1262) = dm(4)*m(437) + m(4)*dm(437)
    dm(1263) = dm(4)*m(699) + m(4)*dm(699)
    dm(1264) = dm(2)*m(813) + m(2)*dm(813)
    dm(1265) = dm(4)*m(813) + m(4)*dm(813)
    dm(1266) = dm(2)*m(704) + m(2)*dm(704)
    dm(1267) = dm(4)*m(705) + m(4)*dm(705)
    dm(1268) = dm(3)*m(817) + m(3)*dm(817)
    dm(1269) = dm(5)*m(817) + m(5)*dm(817)
    dm(1270) = dm(3)*m(712) + m(3)*dm(712)
    dm(1271) = dm(5)*m(713) + m(5)*dm(713)
    dm(1272) = dm(2)*m(715) + m(2)*dm(715)
    dm(1273) = dm(3)*m(717) + m(3)*dm(717)
    dm(1274) = dm(1)*m(441) + m(1)*dm(441)
    dm(1275) = dm(1)*m(822) + m(1)*dm(822)
    dm(1276) = dm(1)*m(442) + m(1)*dm(442)
    dm(1277) = dm(1)*m(823) + m(1)*dm(823)
    dm(1278) = dm(1)*m(720) + m(1)*dm(720)
    dm(1279) = dm(1)*m(445) + m(1)*dm(445)
    dm(1280) = dm(4)*m(447) + m(4)*dm(447)
    dm(1281) = dm(4)*m(727) + m(4)*dm(727)
    dm(1282) = dm(1)*m(728) + m(1)*dm(728)
    dm(1283) = dm(1)*m(824) + m(1)*dm(824)
    dm(1284) = dm(4)*m(824) + m(4)*dm(824)
    dm(1285) = dm(4)*m(729) + m(4)*dm(729)
    dm(1286) = dm(1)*m(732) + m(1)*dm(732)
    dm(1287) = dm(1)*m(451) + m(1)*dm(451)
    dm(1288) = dm(5)*m(453) + m(5)*dm(453)
    dm(1289) = dm(5)*m(737) + m(5)*dm(737)
    dm(1290) = dm(4)*m(455) + m(4)*dm(455)
    dm(1291) = dm(4)*m(826) + m(4)*dm(826)
    dm(1292) = dm(4)*m(456) + m(4)*dm(456)
    dm(1293) = dm(5)*m(457) + m(5)*dm(457)
    dm(1294) = dm(4)*m(827) + m(4)*dm(827)
    dm(1295) = dm(5)*m(827) + m(5)*dm(827)
    dm(1296) = dm(1)*m(738) + m(1)*dm(738)
    dm(1297) = dm(1)*m(828) + m(1)*dm(828)
    dm(1298) = dm(5)*m(828) + m(5)*dm(828)
    dm(1299) = dm(5)*m(739) + m(5)*dm(739)
    dm(1300) = dm(3)*m(832) + m(3)*dm(832)
    dm(1301) = dm(3)*m(746) + m(3)*dm(746)
    dm(1302) = dm(6)*m(832) + m(6)*dm(832)
    dm(1303) = dm(6)*m(747) + m(6)*dm(747)
    dm(1304) = dm(2)*m(748) + m(2)*dm(748)
    dm(1305) = dm(2)*m(833) + m(2)*dm(833)
    dm(1306) = dm(6)*m(833) + m(6)*dm(833)
    dm(1307) = dm(6)*m(749) + m(6)*dm(749)
    dm(1308) = dm(2)*m(458) + m(2)*dm(458)
    dm(1309) = dm(2)*m(835) + m(2)*dm(835)
    dm(1310) = dm(1)*m(459) + m(1)*dm(459)
    dm(1311) = dm(1)*m(837) + m(1)*dm(837)
    dm(1312) = dm(1)*m(460) + m(1)*dm(460)
    dm(1313) = dm(1)*m(839) + m(1)*dm(839)
    dm(1314) = dm(1)*m(760) + m(1)*dm(760)
    dm(1315) = dm(1)*m(465) + m(1)*dm(465)
    dm(1316) = dm(2)*m(466) + m(2)*dm(466)
    dm(1317) = dm(2)*m(763) + m(2)*dm(763)
    dm(1318) = dm(1)*m(764) + m(1)*dm(764)
    dm(1319) = dm(2)*m(765) + m(2)*dm(765)
    dm(1320) = dm(1)*m(840) + m(1)*dm(840)
    dm(1321) = dm(2)*m(840) + m(2)*dm(840)
    dm(1322) = dm(1)*m(770) + m(1)*dm(770)
    dm(1323) = dm(1)*m(471) + m(1)*dm(471)
    dm(1324) = dm(3)*m(472) + m(3)*dm(472)
    dm(1325) = dm(3)*m(773) + m(3)*dm(773)
    dm(1326) = dm(2)*m(473) + m(2)*dm(473)
    dm(1327) = dm(2)*m(842) + m(2)*dm(842)
    dm(1328) = dm(2)*m(474) + m(2)*dm(474)
    dm(1329) = dm(3)*m(475) + m(3)*dm(475)
    dm(1330) = dm(2)*m(843) + m(2)*dm(843)
    dm(1331) = dm(3)*m(843) + m(3)*dm(843)
    dm(1332) = dm(1)*m(774) + m(1)*dm(774)
    dm(1333) = dm(3)*m(775) + m(3)*dm(775)
    dm(1334) = dm(1)*m(844) + m(1)*dm(844)
    dm(1335) = dm(3)*m(844) + m(3)*dm(844)
    dm(1336) = dm(2)*m(780) + m(2)*dm(780)
    dm(1337) = dm(2)*m(480) + m(2)*dm(480)
    dm(1338) = dm(3)*m(481) + m(3)*dm(481)
    dm(1339) = dm(3)*m(783) + m(3)*dm(783)
    dm(1340) = dm(1)*m(482) + m(1)*dm(482)
    dm(1341) = dm(1)*m(846) + m(1)*dm(846)
    dm(1342) = dm(1)*m(483) + m(1)*dm(483)
    dm(1343) = dm(3)*m(484) + m(3)*dm(484)
    dm(1344) = dm(1)*m(847) + m(1)*dm(847)
    dm(1345) = dm(3)*m(847) + m(3)*dm(847)
    dm(1346) = dm(1)*m(485) + m(1)*dm(485)
    dm(1347) = dm(1)*m(849) + m(1)*dm(849)
    dm(1348) = dm(1)*m(486) + m(1)*dm(486)
    dm(1349) = dm(2)*m(487) + m(2)*dm(487)
    dm(1350) = dm(1)*m(850) + m(1)*dm(850)
    dm(1351) = dm(2)*m(850) + m(2)*dm(850)
    dm(1352) = dm(2)*m(784) + m(2)*dm(784)
    dm(1353) = dm(3)*m(785) + m(3)*dm(785)
    dm(1354) = dm(2)*m(851) + m(2)*dm(851)
    dm(1355) = dm(3)*m(851) + m(3)*dm(851)
    dm(1356) = dm(5)*m(855) + m(5)*dm(855)
    dm(1357) = dm(5)*m(792) + m(5)*dm(792)
    dm(1358) = dm(6)*m(855) + m(6)*dm(855)
    dm(1359) = dm(6)*m(793) + m(6)*dm(793)
    dm(1360) = dm(4)*m(794) + m(4)*dm(794)
    dm(1361) = dm(4)*m(856) + m(4)*dm(856)
    dm(1362) = dm(6)*m(856) + m(6)*dm(856)
    dm(1363) = dm(6)*m(795) + m(6)*dm(795)
    dm(1364) = dm(4)*m(796) + m(4)*dm(796)
    dm(1365) = dm(4)*m(857) + m(4)*dm(857)
    dm(1366) = dm(5)*m(797) + m(5)*dm(797)
    dm(1367) = dm(5)*m(857) + m(5)*dm(857)
    dm(1368) = dm(3)*m(490) + m(3)*dm(490)
    dm(1369) = dm(3)*m(681) + m(3)*dm(681)
    dm(1370) = dm(3)*m(683) + m(3)*dm(683)
    dm(1371) = dm(2)*m(692) + m(2)*dm(692)
    dm(1372) = dm(2)*m(493) + m(2)*dm(493)
    dm(1373) = dm(2)*m(695) + m(2)*dm(695)
    dm(1374) = dm(2)*m(702) + m(2)*dm(702)
    dm(1375) = dm(3)*m(703) + m(3)*dm(703)
    dm(1376) = dm(1)*m(704) + m(1)*dm(704)
    dm(1377) = dm(1)*m(705) + m(1)*dm(705)
    dm(1378) = dm(1)*m(712) + m(1)*dm(712)
    dm(1379) = dm(1)*m(713) + m(1)*dm(713)
    dm(1380) = dm(1)*m(715) + m(1)*dm(715)
    dm(1381) = dm(1)*m(717) + m(1)*dm(717)
    dm(1382) = dm(1)*m(502) + m(1)*dm(502)
    dm(1383) = dm(1)*m(724) + m(1)*dm(724)
    dm(1384) = dm(3)*m(726) + m(3)*dm(726)
    dm(1385) = dm(2)*m(728) + m(2)*dm(728)
    dm(1386) = dm(2)*m(729) + m(2)*dm(729)
    dm(1387) = dm(1)*m(733) + m(1)*dm(733)
    dm(1388) = dm(2)*m(736) + m(2)*dm(736)
    dm(1389) = dm(3)*m(515) + m(3)*dm(515)
    dm(1390) = dm(2)*m(516) + m(2)*dm(516)
    dm(1391) = dm(1)*m(517) + m(1)*dm(517)
    dm(1392) = dm(3)*m(738) + m(3)*dm(738)
    dm(1393) = dm(3)*m(739) + m(3)*dm(739)
    dm(1394) = dm(2)*m(746) + m(2)*dm(746)
    dm(1395) = dm(2)*m(747) + m(2)*dm(747)
    dm(1396) = dm(3)*m(748) + m(3)*dm(748)
    dm(1397) = dm(3)*m(749) + m(3)*dm(749)
    dm(1398) = dm(1)*m(751) + m(1)*dm(751)
    dm(1399) = dm(1)*m(753) + m(1)*dm(753)
    dm(1400) = dm(1)*m(520) + m(1)*dm(520)
    dm(1401) = dm(1)*m(757) + m(1)*dm(757)
    dm(1402) = dm(3)*m(526) + m(3)*dm(526)
    dm(1403) = dm(4)*m(764) + m(4)*dm(764)
    dm(1404) = dm(4)*m(765) + m(4)*dm(765)
    dm(1405) = dm(1)*m(767) + m(1)*dm(767)
    dm(1406) = dm(2)*m(531) + m(2)*dm(531)
    dm(1407) = dm(4)*m(533) + m(4)*dm(533)
    dm(1408) = dm(5)*m(534) + m(5)*dm(534)
    dm(1409) = dm(1)*m(535) + m(1)*dm(535)
    dm(1410) = dm(5)*m(774) + m(5)*dm(774)
    dm(1411) = dm(5)*m(775) + m(5)*dm(775)
    dm(1412) = dm(1)*m(536) + m(1)*dm(536)
    dm(1413) = dm(1)*m(537) + m(1)*dm(537)
    dm(1414) = dm(4)*m(542) + m(4)*dm(542)
    dm(1415) = dm(2)*m(543) + m(2)*dm(543)
    dm(1416) = dm(6)*m(544) + m(6)*dm(544)
    dm(1417) = dm(3)*m(545) + m(3)*dm(545)
    dm(1418) = dm(5)*m(546) + m(5)*dm(546)
    dm(1419) = dm(6)*m(547) + m(6)*dm(547)
    dm(1420) = dm(6)*m(784) + m(6)*dm(784)
    dm(1421) = dm(6)*m(785) + m(6)*dm(785)
    dm(1422) = dm(4)*m(792) + m(4)*dm(792)
    dm(1423) = dm(4)*m(793) + m(4)*dm(793)
    dm(1424) = dm(5)*m(794) + m(5)*dm(794)
    dm(1425) = dm(5)*m(795) + m(5)*dm(795)
    dm(1426) = dm(6)*m(796) + m(6)*dm(796)
    dm(1427) = dm(6)*m(797) + m(6)*dm(797)
    dm(1428) = dm(1)*m(799) + m(1)*dm(799)
    dm(1429) = dm(1)*m(801) + m(1)*dm(801)
    dm(1430) = dm(2)*m(803) + m(2)*dm(803)
    dm(1431) = dm(1)*m(809) + m(1)*dm(809)
    dm(1432) = dm(1)*m(810) + m(1)*dm(810)
    dm(1433) = dm(3)*m(812) + m(3)*dm(812)
    dm(1434) = dm(1)*m(813) + m(1)*dm(813)
    dm(1435) = dm(1)*m(817) + m(1)*dm(817)
    dm(1436) = dm(1)*m(646) + m(1)*dm(646)
    dm(1437) = dm(2)*m(822) + m(2)*dm(822)
    dm(1438) = dm(3)*m(823) + m(3)*dm(823)
    dm(1439) = dm(2)*m(824) + m(2)*dm(824)
    dm(1440) = dm(3)*m(828) + m(3)*dm(828)
    dm(1441) = dm(2)*m(832) + m(2)*dm(832)
    dm(1442) = dm(3)*m(833) + m(3)*dm(833)
    dm(1443) = dm(1)*m(653) + m(1)*dm(653)
    dm(1444) = dm(2)*m(654) + m(2)*dm(654)
    dm(1445) = dm(3)*m(655) + m(3)*dm(655)
    dm(1446) = dm(4)*m(840) + m(4)*dm(840)
    dm(1447) = dm(5)*m(844) + m(5)*dm(844)
    dm(1448) = dm(1)*m(662) + m(1)*dm(662)
    dm(1449) = dm(2)*m(663) + m(2)*dm(663)
    dm(1450) = dm(3)*m(664) + m(3)*dm(664)
    dm(1451) = dm(4)*m(665) + m(4)*dm(665)
    dm(1452) = dm(5)*m(666) + m(5)*dm(666)
    dm(1453) = dm(6)*m(667) + m(6)*dm(667)
    dm(1454) = dm(6)*m(851) + m(6)*dm(851)
    dm(1455) = dm(4)*m(855) + m(4)*dm(855)
    dm(1456) = dm(5)*m(856) + m(5)*dm(856)
    dm(1457) = dm(6)*m(857) + m(6)*dm(857)
    dm(1458) = dm(2)*m(685) + m(2)*dm(685)
    dm(1459) = dm(1)*m(687) + m(1)*dm(687)
    dm(1460) = dm(1)*m(689) + m(1)*dm(689)
    dm(1461) = dm(2)*m(697) + m(2)*dm(697)
    dm(1462) = dm(2)*m(436) + m(2)*dm(436)
    dm(1463) = dm(3)*m(437) + m(3)*dm(437)
    dm(1464) = dm(2)*m(891) + m(2)*dm(891)
    dm(1465) = dm(2)*m(701) + m(2)*dm(701)
    dm(1466) = dm(4)*m(703) + m(4)*dm(703)
    dm(1467) = dm(2)*m(895) + m(2)*dm(895)
    dm(1468) = dm(1)*m(710) + m(1)*dm(710)
    dm(1469) = dm(1)*m(711) + m(1)*dm(711)
    dm(1470) = dm(1)*m(721) + m(1)*dm(721)
    dm(1471) = dm(1)*m(723) + m(1)*dm(723)
    dm(1472) = dm(1)*m(446) + m(1)*dm(446)
    dm(1473) = dm(3)*m(447) + m(3)*dm(447)
    dm(1474) = dm(4)*m(726) + m(4)*dm(726)
    dm(1475) = dm(1)*m(913) + m(1)*dm(913)
    dm(1476) = dm(1)*m(731) + m(1)*dm(731)
    dm(1477) = dm(1)*m(734) + m(1)*dm(734)
    dm(1478) = dm(1)*m(452) + m(1)*dm(452)
    dm(1479) = dm(2)*m(453) + m(2)*dm(453)
    dm(1480) = dm(4)*m(454) + m(4)*dm(454)
    dm(1481) = dm(1)*m(917) + m(1)*dm(917)
    dm(1482) = dm(5)*m(919) + m(5)*dm(919)
    dm(1483) = dm(4)*m(921) + m(4)*dm(921)
    dm(1484) = dm(2)*m(743) + m(2)*dm(743)
    dm(1485) = dm(1)*m(926) + m(1)*dm(926)
    dm(1486) = dm(1)*m(927) + m(1)*dm(927)
    dm(1487) = dm(4)*m(929) + m(4)*dm(929)
    dm(1488) = dm(1)*m(758) + m(1)*dm(758)
    dm(1489) = dm(1)*m(759) + m(1)*dm(759)
    dm(1490) = dm(1)*m(463) + m(1)*dm(463)
    dm(1491) = dm(2)*m(762) + m(2)*dm(762)
    dm(1492) = dm(2)*m(944) + m(2)*dm(944)
    dm(1493) = dm(1)*m(945) + m(1)*dm(945)
    dm(1494) = dm(1)*m(768) + m(1)*dm(768)
    dm(1495) = dm(1)*m(769) + m(1)*dm(769)
    dm(1496) = dm(1)*m(469) + m(1)*dm(469)
    dm(1497) = dm(2)*m(470) + m(2)*dm(470)
    dm(1498) = dm(3)*m(948) + m(3)*dm(948)
    dm(1499) = dm(1)*m(949) + m(1)*dm(949)
    dm(1500) = dm(3)*m(951) + m(3)*dm(951)
    dm(1501) = dm(2)*m(953) + m(2)*dm(953)
    dm(1502) = dm(1)*m(476) + m(1)*dm(476)
    dm(1503) = dm(2)*m(779) + m(2)*dm(779)
    dm(1504) = dm(1)*m(478) + m(1)*dm(478)
    dm(1505) = dm(2)*m(479) + m(2)*dm(479)
    dm(1506) = dm(3)*m(956) + m(3)*dm(956)
    dm(1507) = dm(2)*m(957) + m(2)*dm(957)
    dm(1508) = dm(3)*m(959) + m(3)*dm(959)
    dm(1509) = dm(2)*m(961) + m(2)*dm(961)
    dm(1510) = dm(1)*m(963) + m(1)*dm(963)
    dm(1511) = dm(1)*m(965) + m(1)*dm(965)
    dm(1512) = dm(2)*m(967) + m(2)*dm(967)
    dm(1513) = dm(1)*m(969) + m(1)*dm(969)
    dm(1514) = dm(1)*m(971) + m(1)*dm(971)
    dm(1515) = dm(2)*m(973) + m(2)*dm(973)
    dm(1516) = dm(1)*m(975) + m(1)*dm(975)
    dm(1517) = dm(1)*m(977) + m(1)*dm(977)
    dm(1518) = dm(1)*m(678) + m(1)*dm(678)
    dm(1519) = dm(1)*m(679) + m(1)*dm(679)
    dm(1520) = dm(2)*m(680) + m(2)*dm(680)
    dm(1521) = dm(2)*m(867) + m(2)*dm(867)
    dm(1522) = dm(1)*m(868) + m(1)*dm(868)
    dm(1523) = dm(1)*m(869) + m(1)*dm(869)
    dm(1524) = dm(1)*m(684) + m(1)*dm(684)
    dm(1525) = dm(1)*m(685) + m(1)*dm(685)
    dm(1526) = dm(1)*m(805) + m(1)*dm(805)
    dm(1527) = dm(2)*m(687) + m(2)*dm(687)
    dm(1528) = dm(1)*m(806) + m(1)*dm(806)
    dm(1529) = dm(2)*m(806) + m(2)*dm(806)
    dm(1530) = dm(1)*m(690) + m(1)*dm(690)
    dm(1531) = dm(1)*m(691) + m(1)*dm(691)
    dm(1532) = dm(2)*m(557) + m(2)*dm(557)
    dm(1533) = dm(3)*m(885) + m(3)*dm(885)
    dm(1534) = dm(1)*m(886) + m(1)*dm(886)
    dm(1535) = dm(1)*m(887) + m(1)*dm(887)
    dm(1536) = dm(1)*m(696) + m(1)*dm(696)
    dm(1537) = dm(1)*m(697) + m(1)*dm(697)
    dm(1538) = dm(1)*m(698) + m(1)*dm(698)
    dm(1539) = dm(1)*m(699) + m(1)*dm(699)
    dm(1540) = dm(1)*m(706) + m(1)*dm(706)
    dm(1541) = dm(1)*m(707) + m(1)*dm(707)
    dm(1542) = dm(1)*m(815) + m(1)*dm(815)
    dm(1543) = dm(3)*m(711) + m(3)*dm(711)
    dm(1544) = dm(1)*m(816) + m(1)*dm(816)
    dm(1545) = dm(3)*m(816) + m(3)*dm(816)
    dm(1546) = dm(1)*m(818) + m(1)*dm(818)
    dm(1547) = dm(1)*m(819) + m(1)*dm(819)
    dm(1548) = dm(1)*m(564) + m(1)*dm(564)
    dm(1549) = dm(1)*m(565) + m(1)*dm(565)
    dm(1550) = dm(3)*m(906) + m(3)*dm(906)
    dm(1551) = dm(2)*m(907) + m(2)*dm(907)
    dm(1552) = dm(2)*m(720) + m(2)*dm(720)
    dm(1553) = dm(2)*m(721) + m(2)*dm(721)
    dm(1554) = dm(1)*m(569) + m(1)*dm(569)
    dm(1555) = dm(2)*m(727) + m(2)*dm(727)
    dm(1556) = dm(2)*m(570) + m(2)*dm(570)
    dm(1557) = dm(3)*m(734) + m(3)*dm(734)
    dm(1558) = dm(1)*m(571) + m(1)*dm(571)
    dm(1559) = dm(3)*m(737) + m(3)*dm(737)
    dm(1560) = dm(1)*m(825) + m(1)*dm(825)
    dm(1561) = dm(2)*m(825) + m(2)*dm(825)
    dm(1562) = dm(1)*m(826) + m(1)*dm(826)
    dm(1563) = dm(3)*m(826) + m(3)*dm(826)
    dm(1564) = dm(2)*m(827) + m(2)*dm(827)
    dm(1565) = dm(3)*m(827) + m(3)*dm(827)
    dm(1566) = dm(3)*m(918) + m(3)*dm(918)
    dm(1567) = dm(3)*m(919) + m(3)*dm(919)
    dm(1568) = dm(2)*m(920) + m(2)*dm(920)
    dm(1569) = dm(2)*m(921) + m(2)*dm(921)
    dm(1570) = dm(1)*m(922) + m(1)*dm(922)
    dm(1571) = dm(1)*m(923) + m(1)*dm(923)
    dm(1572) = dm(2)*m(744) + m(2)*dm(744)
    dm(1573) = dm(3)*m(745) + m(3)*dm(745)
    dm(1574) = dm(2)*m(831) + m(2)*dm(831)
    dm(1575) = dm(3)*m(831) + m(3)*dm(831)
    dm(1576) = dm(1)*m(928) + m(1)*dm(928)
    dm(1577) = dm(1)*m(929) + m(1)*dm(929)
    dm(1578) = dm(1)*m(834) + m(1)*dm(834)
    dm(1579) = dm(1)*m(835) + m(1)*dm(835)
    dm(1580) = dm(1)*m(580) + m(1)*dm(580)
    dm(1581) = dm(2)*m(837) + m(2)*dm(837)
    dm(1582) = dm(1)*m(582) + m(1)*dm(582)
    dm(1583) = dm(2)*m(583) + m(2)*dm(583)
    dm(1584) = dm(2)*m(584) + m(2)*dm(584)
    dm(1585) = dm(4)*m(760) + m(4)*dm(760)
    dm(1586) = dm(1)*m(585) + m(1)*dm(585)
    dm(1587) = dm(4)*m(763) + m(4)*dm(763)
    dm(1588) = dm(3)*m(586) + m(3)*dm(586)
    dm(1589) = dm(4)*m(586) + m(4)*dm(586)
    dm(1590) = dm(1)*m(587) + m(1)*dm(587)
    dm(1591) = dm(5)*m(773) + m(5)*dm(773)
    dm(1592) = dm(1)*m(841) + m(1)*dm(841)
    dm(1593) = dm(1)*m(842) + m(1)*dm(842)
    dm(1594) = dm(2)*m(590) + m(2)*dm(590)
    dm(1595) = dm(3)*m(591) + m(3)*dm(591)
    dm(1596) = dm(4)*m(843) + m(4)*dm(843)
    dm(1597) = dm(5)*m(843) + m(5)*dm(843)
    dm(1598) = dm(5)*m(950) + m(5)*dm(950)
    dm(1599) = dm(5)*m(951) + m(5)*dm(951)
    dm(1600) = dm(4)*m(952) + m(4)*dm(952)
    dm(1601) = dm(4)*m(953) + m(4)*dm(953)
    dm(1602) = dm(3)*m(594) + m(3)*dm(594)
    dm(1603) = dm(4)*m(594) + m(4)*dm(594)
    dm(1604) = dm(2)*m(595) + m(2)*dm(595)
    dm(1605) = dm(5)*m(595) + m(5)*dm(595)
    dm(1606) = dm(1)*m(596) + m(1)*dm(596)
    dm(1607) = dm(2)*m(846) + m(2)*dm(846)
    dm(1608) = dm(1)*m(598) + m(1)*dm(598)
    dm(1609) = dm(4)*m(847) + m(4)*dm(847)
    dm(1610) = dm(3)*m(600) + m(3)*dm(600)
    dm(1611) = dm(5)*m(601) + m(5)*dm(601)
    dm(1612) = dm(6)*m(958) + m(6)*dm(958)
    dm(1613) = dm(6)*m(959) + m(6)*dm(959)
    dm(1614) = dm(1)*m(602) + m(1)*dm(602)
    dm(1615) = dm(2)*m(603) + m(2)*dm(603)
    dm(1616) = dm(1)*m(604) + m(1)*dm(604)
    dm(1617) = dm(4)*m(605) + m(4)*dm(605)
    dm(1618) = dm(2)*m(606) + m(2)*dm(606)
    dm(1619) = dm(4)*m(607) + m(4)*dm(607)
    dm(1620) = dm(6)*m(960) + m(6)*dm(960)
    dm(1621) = dm(6)*m(961) + m(6)*dm(961)
    dm(1622) = dm(4)*m(962) + m(4)*dm(962)
    dm(1623) = dm(4)*m(963) + m(4)*dm(963)
    dm(1624) = dm(5)*m(964) + m(5)*dm(964)
    dm(1625) = dm(5)*m(965) + m(5)*dm(965)
    dm(1626) = dm(1)*m(966) + m(1)*dm(966)
    dm(1627) = dm(1)*m(967) + m(1)*dm(967)
    dm(1628) = dm(2)*m(968) + m(2)*dm(968)
    dm(1629) = dm(2)*m(969) + m(2)*dm(969)
    dm(1630) = dm(3)*m(970) + m(3)*dm(970)
    dm(1631) = dm(3)*m(971) + m(3)*dm(971)
    dm(1632) = dm(1)*m(972) + m(1)*dm(972)
    dm(1633) = dm(1)*m(973) + m(1)*dm(973)
    dm(1634) = dm(2)*m(974) + m(2)*dm(974)
    dm(1635) = dm(2)*m(975) + m(2)*dm(975)
    dm(1636) = dm(3)*m(976) + m(3)*dm(976)
    dm(1637) = dm(3)*m(977) + m(3)*dm(977)
    dm(1638) = dm(1)*m(488) + m(1)*dm(488)
    dm(1639) = dm(2)*m(489) + m(2)*dm(489)
    dm(1640) = dm(4)*m(490) + m(4)*dm(490)
    dm(1641) = dm(1)*m(491) + m(1)*dm(491)
    dm(1642) = dm(3)*m(492) + m(3)*dm(492)
    dm(1643) = dm(5)*m(493) + m(5)*dm(493)
    dm(1644) = dm(2)*m(494) + m(2)*dm(494)
    dm(1645) = dm(3)*m(495) + m(3)*dm(495)
    dm(1646) = dm(4)*m(496) + m(4)*dm(496)
    dm(1647) = dm(5)*m(498) + m(5)*dm(498)
    dm(1648) = dm(7)*m(497) + m(7)*dm(497)
    dm(1649) = dm(8)*m(499) + m(8)*dm(499)
    dm(1650) = dm(2)*m(500) + m(2)*dm(500)
    dm(1651) = dm(3)*m(501) + m(3)*dm(501)
    dm(1652) = dm(6)*m(502) + m(6)*dm(502)
    dm(1653) = dm(1)*m(503) + m(1)*dm(503)
    dm(1654) = dm(3)*m(504) + m(3)*dm(504)
    dm(1655) = dm(4)*m(506) + m(4)*dm(506)
    dm(1656) = dm(6)*m(507) + m(6)*dm(507)
    dm(1657) = dm(7)*m(505) + m(7)*dm(505)
    dm(1658) = dm(1)*m(509) + m(1)*dm(509)
    dm(1659) = dm(2)*m(510) + m(2)*dm(510)
    dm(1660) = dm(5)*m(512) + m(5)*dm(512)
    dm(1661) = dm(6)*m(514) + m(6)*dm(514)
    dm(1662) = dm(7)*m(515) + m(7)*dm(515)
    dm(1663) = dm(8)*m(511) + m(8)*dm(511)
    dm(1664) = dm(8)*m(516) + m(8)*dm(516)
    dm(1665) = dm(9)*m(508) + m(9)*dm(508)
    dm(1666) = dm(9)*m(513) + m(9)*dm(513)
    dm(1667) = dm(9)*m(517) + m(9)*dm(517)
    dm(1668) = dm(4)*m(518) + m(4)*dm(518)
    dm(1669) = dm(5)*m(519) + m(5)*dm(519)
    dm(1670) = dm(6)*m(520) + m(6)*dm(520)
    dm(1671) = dm(1)*m(522) + m(1)*dm(522)
    dm(1672) = dm(2)*m(523) + m(2)*dm(523)
    dm(1673) = dm(5)*m(524) + m(5)*dm(524)
    dm(1674) = dm(6)*m(525) + m(6)*dm(525)
    dm(1675) = dm(7)*m(521) + m(7)*dm(521)
    dm(1676) = dm(1)*m(528) + m(1)*dm(528)
    dm(1677) = dm(3)*m(529) + m(3)*dm(529)
    dm(1678) = dm(4)*m(530) + m(4)*dm(530)
    dm(1679) = dm(6)*m(532) + m(6)*dm(532)
    dm(1680) = dm(7)*m(534) + m(7)*dm(534)
    dm(1681) = dm(8)*m(527) + m(8)*dm(527)
    dm(1682) = dm(8)*m(533) + m(8)*dm(533)
    dm(1683) = dm(2)*m(538) + m(2)*dm(538)
    dm(1684) = dm(3)*m(539) + m(3)*dm(539)
    dm(1685) = dm(4)*m(540) + m(4)*dm(540)
    dm(1686) = dm(5)*m(541) + m(5)*dm(541)
    dm(1687) = dm(7)*m(544) + m(7)*dm(544)
    dm(1688) = dm(8)*m(547) + m(8)*dm(547)
    dm(1689) = dm(9)*m(536) + m(9)*dm(536)
    dm(1690) = dm(9)*m(542) + m(9)*dm(542)
    dm(1691) = dm(9)*m(546) + m(9)*dm(546)
    dm(1692) = dm(10)*m(526) + m(10)*dm(526)
    dm(1693) = dm(10)*m(531) + m(10)*dm(531)
    dm(1694) = dm(10)*m(535) + m(10)*dm(535)
    dm(1695) = dm(10)*m(537) + m(10)*dm(537)
    dm(1696) = dm(10)*m(543) + m(10)*dm(543)
    dm(1697) = dm(10)*m(545) + m(10)*dm(545)
    dm(1698) = dm(3)*m(488) + m(3)*dm(488)
    dm(1699) = dm(3)*m(489) + m(3)*dm(489)
    dm(1700) = dm(5)*m(488) + m(5)*dm(488)
    dm(1701) = dm(3)*m(867) + m(3)*dm(867)
    dm(1702) = dm(5)*m(868) + m(5)*dm(868)
    dm(1703) = dm(3)*m(869) + m(3)*dm(869)
    dm(1704) = dm(2)*m(491) + m(2)*dm(491)
    dm(1705) = dm(2)*m(492) + m(2)*dm(492)
    dm(1706) = dm(4)*m(491) + m(4)*dm(491)
    dm(1707) = dm(2)*m(885) + m(2)*dm(885)
    dm(1708) = dm(4)*m(886) + m(4)*dm(886)
    dm(1709) = dm(2)*m(887) + m(2)*dm(887)
    dm(1710) = dm(1)*m(494) + m(1)*dm(494)
    dm(1711) = dm(1)*m(495) + m(1)*dm(495)
    dm(1712) = dm(1)*m(496) + m(1)*dm(496)
    dm(1713) = dm(2)*m(497) + m(2)*dm(497)
    dm(1714) = dm(4)*m(497) + m(4)*dm(497)
    dm(1715) = dm(1)*m(498) + m(1)*dm(498)
    dm(1716) = dm(3)*m(499) + m(3)*dm(499)
    dm(1717) = dm(5)*m(499) + m(5)*dm(499)
    dm(1718) = dm(7)*m(494) + m(7)*dm(494)
    dm(1719) = dm(7)*m(496) + m(7)*dm(496)
    dm(1720) = dm(7)*m(896) + m(7)*dm(896)
    dm(1721) = dm(7)*m(897) + m(7)*dm(897)
    dm(1722) = dm(1)*m(500) + m(1)*dm(500)
    dm(1723) = dm(1)*m(501) + m(1)*dm(501)
    dm(1724) = dm(4)*m(500) + m(4)*dm(500)
    dm(1725) = dm(4)*m(903) + m(4)*dm(903)
    dm(1726) = dm(1)*m(906) + m(1)*dm(906)
    dm(1727) = dm(1)*m(907) + m(1)*dm(907)
    dm(1728) = dm(2)*m(503) + m(2)*dm(503)
    dm(1729) = dm(2)*m(504) + m(2)*dm(504)
    dm(1730) = dm(1)*m(505) + m(1)*dm(505)
    dm(1731) = dm(2)*m(506) + m(2)*dm(506)
    dm(1732) = dm(4)*m(505) + m(4)*dm(505)
    dm(1733) = dm(2)*m(507) + m(2)*dm(507)
    dm(1734) = dm(3)*m(508) + m(3)*dm(508)
    dm(1735) = dm(5)*m(913) + m(5)*dm(913)
    dm(1736) = dm(7)*m(503) + m(7)*dm(503)
    dm(1737) = dm(7)*m(506) + m(7)*dm(506)
    dm(1738) = dm(3)*m(509) + m(3)*dm(509)
    dm(1739) = dm(3)*m(510) + m(3)*dm(510)
    dm(1740) = dm(1)*m(511) + m(1)*dm(511)
    dm(1741) = dm(3)*m(512) + m(3)*dm(512)
    dm(1742) = dm(4)*m(915) + m(4)*dm(915)
    dm(1743) = dm(2)*m(513) + m(2)*dm(513)
    dm(1744) = dm(3)*m(514) + m(3)*dm(514)
    dm(1745) = dm(4)*m(917) + m(4)*dm(917)
    dm(1746) = dm(2)*m(918) + m(2)*dm(918)
    dm(1747) = dm(1)*m(919) + m(1)*dm(919)
    dm(1748) = dm(8)*m(509) + m(8)*dm(509)
    dm(1749) = dm(8)*m(512) + m(8)*dm(512)
    dm(1750) = dm(3)*m(920) + m(3)*dm(920)
    dm(1751) = dm(1)*m(921) + m(1)*dm(921)
    dm(1752) = dm(7)*m(923) + m(7)*dm(923)
    dm(1753) = dm(7)*m(927) + m(7)*dm(927)
    dm(1754) = dm(8)*m(922) + m(8)*dm(922)
    dm(1755) = dm(8)*m(926) + m(8)*dm(926)
    dm(1756) = dm(3)*m(928) + m(3)*dm(928)
    dm(1757) = dm(2)*m(929) + m(2)*dm(929)
    dm(1758) = dm(1)*m(518) + m(1)*dm(518)
    dm(1759) = dm(2)*m(518) + m(2)*dm(518)
    dm(1760) = dm(1)*m(519) + m(1)*dm(519)
    dm(1761) = dm(2)*m(933) + m(2)*dm(933)
    dm(1762) = dm(1)*m(936) + m(1)*dm(936)
    dm(1763) = dm(1)*m(937) + m(1)*dm(937)
    dm(1764) = dm(1)*m(521) + m(1)*dm(521)
    dm(1765) = dm(2)*m(521) + m(2)*dm(521)
    dm(1766) = dm(4)*m(522) + m(4)*dm(522)
    dm(1767) = dm(4)*m(523) + m(4)*dm(523)
    dm(1768) = dm(4)*m(524) + m(4)*dm(524)
    dm(1769) = dm(4)*m(525) + m(4)*dm(525)
    dm(1770) = dm(3)*m(944) + m(3)*dm(944)
    dm(1771) = dm(3)*m(945) + m(3)*dm(945)
    dm(1772) = dm(7)*m(522) + m(7)*dm(522)
    dm(1773) = dm(7)*m(523) + m(7)*dm(523)
    dm(1774) = dm(1)*m(527) + m(1)*dm(527)
    dm(1775) = dm(2)*m(947) + m(2)*dm(947)
    dm(1776) = dm(5)*m(528) + m(5)*dm(528)
    dm(1777) = dm(5)*m(529) + m(5)*dm(529)
    dm(1778) = dm(5)*m(530) + m(5)*dm(530)
    dm(1779) = dm(2)*m(948) + m(2)*dm(948)
    dm(1780) = dm(5)*m(532) + m(5)*dm(532)
    dm(1781) = dm(2)*m(949) + m(2)*dm(949)
    dm(1782) = dm(4)*m(950) + m(4)*dm(950)
    dm(1783) = dm(1)*m(951) + m(1)*dm(951)
    dm(1784) = dm(8)*m(528) + m(8)*dm(528)
    dm(1785) = dm(8)*m(529) + m(8)*dm(529)
    dm(1786) = dm(5)*m(952) + m(5)*dm(952)
    dm(1787) = dm(1)*m(953) + m(1)*dm(953)
    dm(1788) = dm(1)*m(954) + m(1)*dm(954)
    dm(1789) = dm(1)*m(955) + m(1)*dm(955)
    dm(1790) = dm(1)*m(956) + m(1)*dm(956)
    dm(1791) = dm(1)*m(957) + m(1)*dm(957)
    dm(1792) = dm(6)*m(538) + m(6)*dm(538)
    dm(1793) = dm(6)*m(539) + m(6)*dm(539)
    dm(1794) = dm(6)*m(540) + m(6)*dm(540)
    dm(1795) = dm(6)*m(541) + m(6)*dm(541)
    dm(1796) = dm(4)*m(958) + m(4)*dm(958)
    dm(1797) = dm(2)*m(959) + m(2)*dm(959)
    dm(1798) = dm(3)*m(961) + m(3)*dm(961)
    dm(1799) = dm(5)*m(960) + m(5)*dm(960)
    dm(1800) = dm(9)*m(538) + m(9)*dm(538)
    dm(1801) = dm(9)*m(539) + m(9)*dm(539)
    dm(1802) = dm(2)*m(963) + m(2)*dm(963)
    dm(1803) = dm(6)*m(962) + m(6)*dm(962)
    dm(1804) = dm(3)*m(965) + m(3)*dm(965)
    dm(1805) = dm(6)*m(964) + m(6)*dm(964)
    dm(1806) = dm(7)*m(967) + m(7)*dm(967)
    dm(1807) = dm(7)*m(969) + m(7)*dm(969)
    dm(1808) = dm(8)*m(966) + m(8)*dm(966)
    dm(1809) = dm(8)*m(971) + m(8)*dm(971)
    dm(1810) = dm(4)*m(973) + m(4)*dm(973)
    dm(1811) = dm(5)*m(972) + m(5)*dm(972)
    dm(1812) = dm(9)*m(968) + m(9)*dm(968)
    dm(1813) = dm(9)*m(970) + m(9)*dm(970)
    dm(1814) = dm(4)*m(975) + m(4)*dm(975)
    dm(1815) = dm(6)*m(974) + m(6)*dm(974)
    dm(1816) = dm(5)*m(977) + m(5)*dm(977)
    dm(1817) = dm(6)*m(976) + m(6)*dm(976)
    dm(1818) = dm(2)*m(548) + m(2)*dm(548)
    dm(1819) = dm(2)*m(861) + m(2)*dm(861)
    dm(1820) = dm(4)*m(549) + m(4)*dm(549)
    dm(1821) = dm(4)*m(863) + m(4)*dm(863)
    dm(1822) = dm(1)*m(550) + m(1)*dm(550)
    dm(1823) = dm(1)*m(865) + m(1)*dm(865)
    dm(1824) = dm(4)*m(551) + m(4)*dm(551)
    dm(1825) = dm(1)*m(552) + m(1)*dm(552)
    dm(1826) = dm(2)*m(553) + m(2)*dm(553)
    dm(1827) = dm(1)*m(867) + m(1)*dm(867)
    dm(1828) = dm(4)*m(868) + m(4)*dm(868)
    dm(1829) = dm(2)*m(869) + m(2)*dm(869)
    dm(1830) = dm(2)*m(554) + m(2)*dm(554)
    dm(1831) = dm(2)*m(877) + m(2)*dm(877)
    dm(1832) = dm(4)*m(555) + m(4)*dm(555)
    dm(1833) = dm(4)*m(880) + m(4)*dm(880)
    dm(1834) = dm(1)*m(556) + m(1)*dm(556)
    dm(1835) = dm(1)*m(883) + m(1)*dm(883)
    dm(1836) = dm(1)*m(558) + m(1)*dm(558)
    dm(1837) = dm(3)*m(559) + m(3)*dm(559)
    dm(1838) = dm(1)*m(885) + m(1)*dm(885)
    dm(1839) = dm(5)*m(557) + m(5)*dm(557)
    dm(1840) = dm(5)*m(886) + m(5)*dm(886)
    dm(1841) = dm(3)*m(887) + m(3)*dm(887)
    dm(1842) = dm(7)*m(560) + m(7)*dm(560)
    dm(1843) = dm(7)*m(561) + m(7)*dm(561)
    dm(1844) = dm(7)*m(892) + m(7)*dm(892)
    dm(1845) = dm(7)*m(893) + m(7)*dm(893)
    dm(1846) = dm(1)*m(562) + m(1)*dm(562)
    dm(1847) = dm(1)*m(899) + m(1)*dm(899)
    dm(1848) = dm(1)*m(563) + m(1)*dm(563)
    dm(1849) = dm(1)*m(902) + m(1)*dm(902)
    dm(1850) = dm(4)*m(564) + m(4)*dm(564)
    dm(1851) = dm(2)*m(566) + m(2)*dm(566)
    dm(1852) = dm(3)*m(567) + m(3)*dm(567)
    dm(1853) = dm(2)*m(906) + m(2)*dm(906)
    dm(1854) = dm(5)*m(565) + m(5)*dm(565)
    dm(1855) = dm(3)*m(907) + m(3)*dm(907)
    dm(1856) = dm(4)*m(908) + m(4)*dm(908)
    dm(1857) = dm(5)*m(909) + m(5)*dm(909)
    dm(1858) = dm(7)*m(568) + m(7)*dm(568)
    dm(1859) = dm(7)*m(569) + m(7)*dm(569)
    dm(1860) = dm(1)*m(572) + m(1)*dm(572)
    dm(1861) = dm(2)*m(573) + m(2)*dm(573)
    dm(1862) = dm(1)*m(574) + m(1)*dm(574)
    dm(1863) = dm(3)*m(575) + m(3)*dm(575)
    dm(1864) = dm(2)*m(576) + m(2)*dm(576)
    dm(1865) = dm(3)*m(577) + m(3)*dm(577)
    dm(1866) = dm(1)*m(918) + m(1)*dm(918)
    dm(1867) = dm(2)*m(919) + m(2)*dm(919)
    dm(1868) = dm(8)*m(570) + m(8)*dm(570)
    dm(1869) = dm(8)*m(571) + m(8)*dm(571)
    dm(1870) = dm(1)*m(920) + m(1)*dm(920)
    dm(1871) = dm(3)*m(921) + m(3)*dm(921)
    dm(1872) = dm(7)*m(922) + m(7)*dm(922)
    dm(1873) = dm(7)*m(924) + m(7)*dm(924)
    dm(1874) = dm(8)*m(923) + m(8)*dm(923)
    dm(1875) = dm(8)*m(925) + m(8)*dm(925)
    dm(1876) = dm(2)*m(928) + m(2)*dm(928)
    dm(1877) = dm(3)*m(929) + m(3)*dm(929)
    dm(1878) = dm(1)*m(578) + m(1)*dm(578)
    dm(1879) = dm(1)*m(579) + m(1)*dm(579)
    dm(1880) = dm(1)*m(934) + m(1)*dm(934)
    dm(1881) = dm(1)*m(935) + m(1)*dm(935)
    dm(1882) = dm(2)*m(580) + m(2)*dm(580)
    dm(1883) = dm(2)*m(581) + m(2)*dm(581)
    dm(1884) = dm(2)*m(938) + m(2)*dm(938)
    dm(1885) = dm(3)*m(582) + m(3)*dm(582)
    dm(1886) = dm(3)*m(583) + m(3)*dm(583)
    dm(1887) = dm(3)*m(939) + m(3)*dm(939)
    dm(1888) = dm(2)*m(940) + m(2)*dm(940)
    dm(1889) = dm(3)*m(941) + m(3)*dm(941)
    dm(1890) = dm(7)*m(584) + m(7)*dm(584)
    dm(1891) = dm(7)*m(585) + m(7)*dm(585)
    dm(1892) = dm(1)*m(588) + m(1)*dm(588)
    dm(1893) = dm(1)*m(589) + m(1)*dm(589)
    dm(1894) = dm(4)*m(590) + m(4)*dm(590)
    dm(1895) = dm(5)*m(591) + m(5)*dm(591)
    dm(1896) = dm(4)*m(592) + m(4)*dm(592)
    dm(1897) = dm(5)*m(593) + m(5)*dm(593)
    dm(1898) = dm(1)*m(950) + m(1)*dm(950)
    dm(1899) = dm(4)*m(951) + m(4)*dm(951)
    dm(1900) = dm(8)*m(586) + m(8)*dm(586)
    dm(1901) = dm(8)*m(587) + m(8)*dm(587)
    dm(1902) = dm(1)*m(952) + m(1)*dm(952)
    dm(1903) = dm(5)*m(953) + m(5)*dm(953)
    dm(1904) = dm(2)*m(596) + m(2)*dm(596)
    dm(1905) = dm(2)*m(597) + m(2)*dm(597)
    dm(1906) = dm(4)*m(598) + m(4)*dm(598)
    dm(1907) = dm(4)*m(599) + m(4)*dm(599)
    dm(1908) = dm(6)*m(600) + m(6)*dm(600)
    dm(1909) = dm(6)*m(601) + m(6)*dm(601)
    dm(1910) = dm(2)*m(958) + m(2)*dm(958)
    dm(1911) = dm(4)*m(959) + m(4)*dm(959)
    dm(1912) = dm(3)*m(602) + m(3)*dm(602)
    dm(1913) = dm(3)*m(603) + m(3)*dm(603)
    dm(1914) = dm(5)*m(604) + m(5)*dm(604)
    dm(1915) = dm(5)*m(605) + m(5)*dm(605)
    dm(1916) = dm(6)*m(606) + m(6)*dm(606)
    dm(1917) = dm(6)*m(607) + m(6)*dm(607)
    dm(1918) = dm(3)*m(960) + m(3)*dm(960)
    dm(1919) = dm(5)*m(961) + m(5)*dm(961)
    dm(1920) = dm(9)*m(594) + m(9)*dm(594)
    dm(1921) = dm(9)*m(595) + m(9)*dm(595)
    dm(1922) = dm(2)*m(962) + m(2)*dm(962)
    dm(1923) = dm(6)*m(963) + m(6)*dm(963)
    dm(1924) = dm(3)*m(964) + m(3)*dm(964)
    dm(1925) = dm(6)*m(965) + m(6)*dm(965)
    dm(1926) = dm(7)*m(966) + m(7)*dm(966)
    dm(1927) = dm(7)*m(968) + m(7)*dm(968)
    dm(1928) = dm(8)*m(967) + m(8)*dm(967)
    dm(1929) = dm(8)*m(970) + m(8)*dm(970)
    dm(1930) = dm(4)*m(972) + m(4)*dm(972)
    dm(1931) = dm(5)*m(973) + m(5)*dm(973)
    dm(1932) = dm(9)*m(969) + m(9)*dm(969)
    dm(1933) = dm(9)*m(971) + m(9)*dm(971)
    dm(1934) = dm(4)*m(974) + m(4)*dm(974)
    dm(1935) = dm(6)*m(975) + m(6)*dm(975)
    dm(1936) = dm(5)*m(976) + m(5)*dm(976)
    dm(1937) = dm(6)*m(977) + m(6)*dm(977)
    dm(1938) = dm(2)*m(608) + m(2)*dm(608)
    dm(1939) = dm(3)*m(608) + m(3)*dm(608)
    dm(1940) = dm(4)*m(608) + m(4)*dm(608)
    dm(1941) = dm(5)*m(608) + m(5)*dm(608)
    dm(1942) = dm(1)*m(609) + m(1)*dm(609)
    dm(1943) = dm(3)*m(609) + m(3)*dm(609)
    dm(1944) = dm(4)*m(609) + m(4)*dm(609)
    dm(1945) = dm(1)*m(610) + m(1)*dm(610)
    dm(1946) = dm(2)*m(610) + m(2)*dm(610)
    dm(1947) = dm(1)*m(611) + m(1)*dm(611)
    dm(1948) = dm(2)*m(611) + m(2)*dm(611)
    dm(1949) = dm(1)*m(612) + m(1)*dm(612)
    dm(1950) = dm(2)*m(613) + m(2)*dm(613)
    dm(1951) = dm(3)*m(612) + m(3)*dm(612)
    dm(1952) = dm(3)*m(613) + m(3)*dm(613)
    dm(1953) = dm(4)*m(612) + m(4)*dm(612)
    dm(1954) = dm(4)*m(613) + m(4)*dm(613)
    dm(1955) = dm(5)*m(610) + m(5)*dm(610)
    dm(1956) = dm(5)*m(611) + m(5)*dm(611)
    dm(1957) = dm(5)*m(613) + m(5)*dm(613)
    dm(1958) = dm(6)*m(609) + m(6)*dm(609)
    dm(1959) = dm(6)*m(610) + m(6)*dm(610)
    dm(1960) = dm(6)*m(611) + m(6)*dm(611)
    dm(1961) = dm(6)*m(612) + m(6)*dm(612)
    dm(1962) = dm(2)*m(614) + m(2)*dm(614)
    dm(1963) = dm(3)*m(614) + m(3)*dm(614)
    dm(1964) = dm(4)*m(615) + m(4)*dm(615)
    dm(1965) = dm(5)*m(615) + m(5)*dm(615)
    dm(1966) = dm(7)*m(614) + m(7)*dm(614)
    dm(1967) = dm(7)*m(615) + m(7)*dm(615)
    dm(1968) = dm(8)*m(614) + m(8)*dm(614)
    dm(1969) = dm(8)*m(615) + m(8)*dm(615)
    dm(1970) = dm(1)*m(616) + m(1)*dm(616)
    dm(1971) = dm(3)*m(616) + m(3)*dm(616)
    dm(1972) = dm(4)*m(617) + m(4)*dm(617)
    dm(1973) = dm(6)*m(617) + m(6)*dm(617)
    dm(1974) = dm(7)*m(616) + m(7)*dm(616)
    dm(1975) = dm(7)*m(617) + m(7)*dm(617)
    dm(1976) = dm(1)*m(618) + m(1)*dm(618)
    dm(1977) = dm(2)*m(618) + m(2)*dm(618)
    dm(1978) = dm(5)*m(619) + m(5)*dm(619)
    dm(1979) = dm(6)*m(619) + m(6)*dm(619)
    dm(1980) = dm(1)*m(620) + m(1)*dm(620)
    dm(1981) = dm(2)*m(620) + m(2)*dm(620)
    dm(1982) = dm(1)*m(621) + m(1)*dm(621)
    dm(1983) = dm(2)*m(622) + m(2)*dm(622)
    dm(1984) = dm(3)*m(621) + m(3)*dm(621)
    dm(1985) = dm(3)*m(622) + m(3)*dm(622)
    dm(1986) = dm(7)*m(621) + m(7)*dm(621)
    dm(1987) = dm(7)*m(622) + m(7)*dm(622)
    dm(1988) = dm(8)*m(618) + m(8)*dm(618)
    dm(1989) = dm(8)*m(619) + m(8)*dm(619)
    dm(1990) = dm(8)*m(620) + m(8)*dm(620)
    dm(1991) = dm(8)*m(622) + m(8)*dm(622)
    dm(1992) = dm(9)*m(616) + m(9)*dm(616)
    dm(1993) = dm(9)*m(617) + m(9)*dm(617)
    dm(1994) = dm(9)*m(618) + m(9)*dm(618)
    dm(1995) = dm(9)*m(619) + m(9)*dm(619)
    dm(1996) = dm(9)*m(620) + m(9)*dm(620)
    dm(1997) = dm(9)*m(621) + m(9)*dm(621)
    dm(1998) = dm(1)*m(623) + m(1)*dm(623)
    dm(1999) = dm(5)*m(623) + m(5)*dm(623)
    dm(2000) = dm(2)*m(624) + m(2)*dm(624)
    dm(2001) = dm(6)*m(624) + m(6)*dm(624)
    dm(2002) = dm(7)*m(623) + m(7)*dm(623)
    dm(2003) = dm(7)*m(624) + m(7)*dm(624)
    dm(2004) = dm(1)*m(625) + m(1)*dm(625)
    dm(2005) = dm(4)*m(625) + m(4)*dm(625)
    dm(2006) = dm(3)*m(626) + m(3)*dm(626)
    dm(2007) = dm(6)*m(626) + m(6)*dm(626)
    dm(2008) = dm(1)*m(627) + m(1)*dm(627)
    dm(2009) = dm(4)*m(627) + m(4)*dm(627)
    dm(2010) = dm(1)*m(628) + m(1)*dm(628)
    dm(2011) = dm(4)*m(629) + m(4)*dm(629)
    dm(2012) = dm(5)*m(628) + m(5)*dm(628)
    dm(2013) = dm(5)*m(629) + m(5)*dm(629)
    dm(2014) = dm(7)*m(628) + m(7)*dm(628)
    dm(2015) = dm(7)*m(629) + m(7)*dm(629)
    dm(2016) = dm(8)*m(625) + m(8)*dm(625)
    dm(2017) = dm(8)*m(626) + m(8)*dm(626)
    dm(2018) = dm(8)*m(627) + m(8)*dm(627)
    dm(2019) = dm(8)*m(629) + m(8)*dm(629)
    dm(2020) = dm(2)*m(630) + m(2)*dm(630)
    dm(2021) = dm(4)*m(630) + m(4)*dm(630)
    dm(2022) = dm(3)*m(631) + m(3)*dm(631)
    dm(2023) = dm(5)*m(631) + m(5)*dm(631)
    dm(2024) = dm(2)*m(632) + m(2)*dm(632)
    dm(2025) = dm(4)*m(632) + m(4)*dm(632)
    dm(2026) = dm(2)*m(633) + m(2)*dm(633)
    dm(2027) = dm(4)*m(634) + m(4)*dm(634)
    dm(2028) = dm(6)*m(633) + m(6)*dm(633)
    dm(2029) = dm(6)*m(634) + m(6)*dm(634)
    dm(2030) = dm(7)*m(633) + m(7)*dm(633)
    dm(2031) = dm(7)*m(634) + m(7)*dm(634)
    dm(2032) = dm(3)*m(635) + m(3)*dm(635)
    dm(2033) = dm(5)*m(635) + m(5)*dm(635)
    dm(2034) = dm(3)*m(636) + m(3)*dm(636)
    dm(2035) = dm(5)*m(637) + m(5)*dm(637)
    dm(2036) = dm(6)*m(636) + m(6)*dm(636)
    dm(2037) = dm(6)*m(637) + m(6)*dm(637)
    dm(2038) = dm(8)*m(636) + m(8)*dm(636)
    dm(2039) = dm(8)*m(637) + m(8)*dm(637)
    dm(2040) = dm(9)*m(630) + m(9)*dm(630)
    dm(2041) = dm(9)*m(631) + m(9)*dm(631)
    dm(2042) = dm(9)*m(632) + m(9)*dm(632)
    dm(2043) = dm(9)*m(634) + m(9)*dm(634)
    dm(2044) = dm(9)*m(635) + m(9)*dm(635)
    dm(2045) = dm(9)*m(637) + m(9)*dm(637)
    dm(2046) = dm(10)*m(623) + m(10)*dm(623)
    dm(2047) = dm(10)*m(624) + m(10)*dm(624)
    dm(2048) = dm(10)*m(625) + m(10)*dm(625)
    dm(2049) = dm(10)*m(626) + m(10)*dm(626)
    dm(2050) = dm(10)*m(627) + m(10)*dm(627)
    dm(2051) = dm(10)*m(628) + m(10)*dm(628)
    dm(2052) = dm(10)*m(630) + m(10)*dm(630)
    dm(2053) = dm(10)*m(631) + m(10)*dm(631)
    dm(2054) = dm(10)*m(632) + m(10)*dm(632)
    dm(2055) = dm(10)*m(633) + m(10)*dm(633)
    dm(2056) = dm(10)*m(635) + m(10)*dm(635)
    dm(2057) = dm(10)*m(636) + m(10)*dm(636)
    dm(2058) = dm(3)*m(685) + m(3)*dm(685)
    dm(2059) = dm(5)*m(684) + m(5)*dm(684)
    dm(2060) = dm(3)*m(687) + m(3)*dm(687)
    dm(2061) = dm(5)*m(689) + m(5)*dm(689)
    dm(2062) = dm(6)*m(686) + m(6)*dm(686)
    dm(2063) = dm(6)*m(688) + m(6)*dm(688)
    dm(2064) = dm(3)*m(697) + m(3)*dm(697)
    dm(2065) = dm(2)*m(699) + m(2)*dm(699)
    dm(2066) = dm(6)*m(704) + m(6)*dm(704)
    dm(2067) = dm(6)*m(705) + m(6)*dm(705)
    dm(2068) = dm(4)*m(706) + m(4)*dm(706)
    dm(2069) = dm(2)*m(707) + m(2)*dm(707)
    dm(2070) = dm(4)*m(710) + m(4)*dm(710)
    dm(2071) = dm(2)*m(711) + m(2)*dm(711)
    dm(2072) = dm(6)*m(708) + m(6)*dm(708)
    dm(2073) = dm(6)*m(709) + m(6)*dm(709)
    dm(2074) = dm(6)*m(712) + m(6)*dm(712)
    dm(2075) = dm(6)*m(713) + m(6)*dm(713)
    dm(2076) = dm(3)*m(721) + m(3)*dm(721)
    dm(2077) = dm(1)*m(727) + m(1)*dm(727)
    dm(2078) = dm(5)*m(728) + m(5)*dm(728)
    dm(2079) = dm(5)*m(729) + m(5)*dm(729)
    dm(2080) = dm(2)*m(734) + m(2)*dm(734)
    dm(2081) = dm(1)*m(737) + m(1)*dm(737)
    dm(2082) = dm(4)*m(738) + m(4)*dm(738)
    dm(2083) = dm(4)*m(739) + m(4)*dm(739)
    dm(2084) = dm(4)*m(740) + m(4)*dm(740)
    dm(2085) = dm(4)*m(743) + m(4)*dm(743)
    dm(2086) = dm(5)*m(741) + m(5)*dm(741)
    dm(2087) = dm(5)*m(742) + m(5)*dm(742)
    dm(2088) = dm(1)*m(744) + m(1)*dm(744)
    dm(2089) = dm(1)*m(745) + m(1)*dm(745)
    dm(2090) = dm(5)*m(746) + m(5)*dm(746)
    dm(2091) = dm(5)*m(747) + m(5)*dm(747)
    dm(2092) = dm(4)*m(748) + m(4)*dm(748)
    dm(2093) = dm(4)*m(749) + m(4)*dm(749)
    dm(2094) = dm(2)*m(760) + m(2)*dm(760)
    dm(2095) = dm(1)*m(763) + m(1)*dm(763)
    dm(2096) = dm(3)*m(764) + m(3)*dm(764)
    dm(2097) = dm(3)*m(765) + m(3)*dm(765)
    dm(2098) = dm(3)*m(770) + m(3)*dm(770)
    dm(2099) = dm(1)*m(773) + m(1)*dm(773)
    dm(2100) = dm(2)*m(774) + m(2)*dm(774)
    dm(2101) = dm(2)*m(775) + m(2)*dm(775)
    dm(2102) = dm(3)*m(780) + m(3)*dm(780)
    dm(2103) = dm(2)*m(783) + m(2)*dm(783)
    dm(2104) = dm(1)*m(784) + m(1)*dm(784)
    dm(2105) = dm(1)*m(785) + m(1)*dm(785)
    dm(2106) = dm(3)*m(786) + m(3)*dm(786)
    dm(2107) = dm(3)*m(787) + m(3)*dm(787)
    dm(2108) = dm(2)*m(788) + m(2)*dm(788)
    dm(2109) = dm(2)*m(789) + m(2)*dm(789)
    dm(2110) = dm(1)*m(790) + m(1)*dm(790)
    dm(2111) = dm(1)*m(791) + m(1)*dm(791)
    dm(2112) = dm(3)*m(792) + m(3)*dm(792)
    dm(2113) = dm(3)*m(793) + m(3)*dm(793)
    dm(2114) = dm(2)*m(794) + m(2)*dm(794)
    dm(2115) = dm(2)*m(795) + m(2)*dm(795)
    dm(2116) = dm(1)*m(796) + m(1)*dm(796)
    dm(2117) = dm(1)*m(797) + m(1)*dm(797)
    dm(2118) = dm(1)*m(798) + m(1)*dm(798)
    dm(2119) = dm(2)*m(799) + m(2)*dm(799)
    dm(2120) = dm(1)*m(800) + m(1)*dm(800)
    dm(2121) = dm(4)*m(801) + m(4)*dm(801)
    dm(2122) = dm(2)*m(802) + m(2)*dm(802)
    dm(2123) = dm(4)*m(803) + m(4)*dm(803)
    dm(2124) = dm(1)*m(804) + m(1)*dm(804)
    dm(2125) = dm(2)*m(805) + m(2)*dm(805)
    dm(2126) = dm(4)*m(806) + m(4)*dm(806)
    dm(2127) = dm(1)*m(807) + m(1)*dm(807)
    dm(2128) = dm(1)*m(808) + m(1)*dm(808)
    dm(2129) = dm(3)*m(809) + m(3)*dm(809)
    dm(2130) = dm(5)*m(810) + m(5)*dm(810)
    dm(2131) = dm(3)*m(811) + m(3)*dm(811)
    dm(2132) = dm(5)*m(812) + m(5)*dm(812)
    dm(2133) = dm(1)*m(814) + m(1)*dm(814)
    dm(2134) = dm(3)*m(815) + m(3)*dm(815)
    dm(2135) = dm(5)*m(816) + m(5)*dm(816)
    dm(2136) = dm(7)*m(817) + m(7)*dm(817)
    dm(2137) = dm(8)*m(813) + m(8)*dm(813)
    dm(2138) = dm(2)*m(818) + m(2)*dm(818)
    dm(2139) = dm(3)*m(819) + m(3)*dm(819)
    dm(2140) = dm(2)*m(820) + m(2)*dm(820)
    dm(2141) = dm(3)*m(821) + m(3)*dm(821)
    dm(2142) = dm(6)*m(822) + m(6)*dm(822)
    dm(2143) = dm(6)*m(823) + m(6)*dm(823)
    dm(2144) = dm(7)*m(825) + m(7)*dm(825)
    dm(2145) = dm(8)*m(826) + m(8)*dm(826)
    dm(2146) = dm(2)*m(829) + m(2)*dm(829)
    dm(2147) = dm(3)*m(830) + m(3)*dm(830)
    dm(2148) = dm(6)*m(831) + m(6)*dm(831)
    dm(2149) = dm(7)*m(832) + m(7)*dm(832)
    dm(2150) = dm(9)*m(824) + m(9)*dm(824)
    dm(2151) = dm(9)*m(827) + m(9)*dm(827)
    dm(2152) = dm(8)*m(833) + m(8)*dm(833)
    dm(2153) = dm(9)*m(828) + m(9)*dm(828)
    dm(2154) = dm(4)*m(834) + m(4)*dm(834)
    dm(2155) = dm(5)*m(835) + m(5)*dm(835)
    dm(2156) = dm(4)*m(836) + m(4)*dm(836)
    dm(2157) = dm(5)*m(838) + m(5)*dm(838)
    dm(2158) = dm(6)*m(837) + m(6)*dm(837)
    dm(2159) = dm(6)*m(839) + m(6)*dm(839)
    dm(2160) = dm(7)*m(841) + m(7)*dm(841)
    dm(2161) = dm(8)*m(842) + m(8)*dm(842)
    dm(2162) = dm(7)*m(845) + m(7)*dm(845)
    dm(2163) = dm(8)*m(848) + m(8)*dm(848)
    dm(2164) = dm(9)*m(846) + m(9)*dm(846)
    dm(2165) = dm(9)*m(849) + m(9)*dm(849)
    dm(2166) = dm(4)*m(852) + m(4)*dm(852)
    dm(2167) = dm(5)*m(853) + m(5)*dm(853)
    dm(2168) = dm(6)*m(854) + m(6)*dm(854)
    dm(2169) = dm(7)*m(855) + m(7)*dm(855)
    dm(2170) = dm(10)*m(840) + m(10)*dm(840)
    dm(2171) = dm(10)*m(843) + m(10)*dm(843)
    dm(2172) = dm(8)*m(856) + m(8)*dm(856)
    dm(2173) = dm(10)*m(844) + m(10)*dm(844)
    dm(2174) = dm(10)*m(847) + m(10)*dm(847)
    dm(2175) = dm(10)*m(850) + m(10)*dm(850)
    dm(2176) = dm(9)*m(857) + m(9)*dm(857)
    dm(2177) = dm(10)*m(851) + m(10)*dm(851)
    dm(2178) = dm(7)*m(668) + m(7)*dm(668)
    dm(2179) = dm(6)*m(669) + m(6)*dm(669)
    dm(2180) = dm(8)*m(670) + m(8)*dm(670)
    dm(2181) = dm(5)*m(671) + m(5)*dm(671)
    dm(2182) = dm(4)*m(672) + m(4)*dm(672)
    dm(2183) = dm(9)*m(673) + m(9)*dm(673)
    dm(2184) = dm(3)*m(674) + m(3)*dm(674)
    dm(2185) = dm(2)*m(675) + m(2)*dm(675)
    dm(2186) = dm(1)*m(676) + m(1)*dm(676)
    dm(2187) = dm(10)*m(677) + m(10)*dm(677)
    dm(2188) = dm(3)*m(798) + m(3)*dm(798)
    dm(2189) = dm(3)*m(799) + m(3)*dm(799)
    dm(2190) = dm(5)*m(800) + m(5)*dm(800)
    dm(2191) = dm(5)*m(801) + m(5)*dm(801)
    dm(2192) = dm(6)*m(802) + m(6)*dm(802)
    dm(2193) = dm(6)*m(803) + m(6)*dm(803)
    dm(2194) = dm(7)*m(804) + m(7)*dm(804)
    dm(2195) = dm(7)*m(805) + m(7)*dm(805)
    dm(2196) = dm(7)*m(806) + m(7)*dm(806)
    dm(2197) = dm(4)*m(807) + m(4)*dm(807)
    dm(2198) = dm(2)*m(808) + m(2)*dm(808)
    dm(2199) = dm(2)*m(809) + m(2)*dm(809)
    dm(2200) = dm(4)*m(810) + m(4)*dm(810)
    dm(2201) = dm(6)*m(811) + m(6)*dm(811)
    dm(2202) = dm(6)*m(812) + m(6)*dm(812)
    dm(2203) = dm(7)*m(813) + m(7)*dm(813)
    dm(2204) = dm(8)*m(814) + m(8)*dm(814)
    dm(2205) = dm(8)*m(815) + m(8)*dm(815)
    dm(2206) = dm(8)*m(816) + m(8)*dm(816)
    dm(2207) = dm(8)*m(817) + m(8)*dm(817)
    dm(2208) = dm(4)*m(818) + m(4)*dm(818)
    dm(2209) = dm(5)*m(819) + m(5)*dm(819)
    dm(2210) = dm(1)*m(820) + m(1)*dm(820)
    dm(2211) = dm(1)*m(821) + m(1)*dm(821)
    dm(2212) = dm(4)*m(822) + m(4)*dm(822)
    dm(2213) = dm(5)*m(823) + m(5)*dm(823)
    dm(2214) = dm(7)*m(824) + m(7)*dm(824)
    dm(2215) = dm(4)*m(825) + m(4)*dm(825)
    dm(2216) = dm(5)*m(826) + m(5)*dm(826)
    dm(2217) = dm(6)*m(827) + m(6)*dm(827)
    dm(2218) = dm(8)*m(828) + m(8)*dm(828)
    dm(2219) = dm(9)*m(829) + m(9)*dm(829)
    dm(2220) = dm(9)*m(830) + m(9)*dm(830)
    dm(2221) = dm(9)*m(831) + m(9)*dm(831)
    dm(2222) = dm(9)*m(832) + m(9)*dm(832)
    dm(2223) = dm(9)*m(833) + m(9)*dm(833)
    dm(2224) = dm(2)*m(834) + m(2)*dm(834)
    dm(2225) = dm(3)*m(835) + m(3)*dm(835)
    dm(2226) = dm(1)*m(836) + m(1)*dm(836)
    dm(2227) = dm(3)*m(837) + m(3)*dm(837)
    dm(2228) = dm(1)*m(838) + m(1)*dm(838)
    dm(2229) = dm(2)*m(839) + m(2)*dm(839)
    dm(2230) = dm(7)*m(840) + m(7)*dm(840)
    dm(2231) = dm(2)*m(841) + m(2)*dm(841)
    dm(2232) = dm(3)*m(842) + m(3)*dm(842)
    dm(2233) = dm(6)*m(843) + m(6)*dm(843)
    dm(2234) = dm(8)*m(844) + m(8)*dm(844)
    dm(2235) = dm(1)*m(845) + m(1)*dm(845)
    dm(2236) = dm(3)*m(846) + m(3)*dm(846)
    dm(2237) = dm(5)*m(847) + m(5)*dm(847)
    dm(2238) = dm(1)*m(848) + m(1)*dm(848)
    dm(2239) = dm(2)*m(849) + m(2)*dm(849)
    dm(2240) = dm(4)*m(850) + m(4)*dm(850)
    dm(2241) = dm(9)*m(851) + m(9)*dm(851)
    dm(2242) = dm(10)*m(852) + m(10)*dm(852)
    dm(2243) = dm(10)*m(853) + m(10)*dm(853)
    dm(2244) = dm(10)*m(854) + m(10)*dm(854)
    dm(2245) = dm(10)*m(855) + m(10)*dm(855)
    dm(2246) = dm(10)*m(856) + m(10)*dm(856)
    dm(2247) = dm(10)*m(857) + m(10)*dm(857)
    dm(2248) = dm(4)*m(858) + m(4)*dm(858)
    dm(2249) = dm(4)*m(859) + m(4)*dm(859)
    dm(2250) = dm(2)*m(860) + m(2)*dm(860)
    dm(2251) = dm(3)*m(861) + m(3)*dm(861)
    dm(2252) = dm(2)*m(862) + m(2)*dm(862)
    dm(2253) = dm(5)*m(863) + m(5)*dm(863)
    dm(2254) = dm(1)*m(864) + m(1)*dm(864)
    dm(2255) = dm(3)*m(865) + m(3)*dm(865)
    dm(2256) = dm(1)*m(866) + m(1)*dm(866)
    dm(2257) = dm(5)*m(867) + m(5)*dm(867)
    dm(2258) = dm(6)*m(868) + m(6)*dm(868)
    dm(2259) = dm(6)*m(869) + m(6)*dm(869)
    dm(2260) = dm(7)*m(870) + m(7)*dm(870)
    dm(2261) = dm(7)*m(871) + m(7)*dm(871)
    dm(2262) = dm(7)*m(872) + m(7)*dm(872)
    dm(2263) = dm(7)*m(873) + m(7)*dm(873)
    dm(2264) = dm(7)*m(874) + m(7)*dm(874)
    dm(2265) = dm(7)*m(875) + m(7)*dm(875)
    dm(2266) = dm(2)*m(876) + m(2)*dm(876)
    dm(2267) = dm(3)*m(877) + m(3)*dm(877)
    dm(2268) = dm(4)*m(878) + m(4)*dm(878)
    dm(2269) = dm(3)*m(879) + m(3)*dm(879)
    dm(2270) = dm(5)*m(880) + m(5)*dm(880)
    dm(2271) = dm(5)*m(881) + m(5)*dm(881)
    dm(2272) = dm(1)*m(882) + m(1)*dm(882)
    dm(2273) = dm(2)*m(883) + m(2)*dm(883)
    dm(2274) = dm(1)*m(884) + m(1)*dm(884)
    dm(2275) = dm(4)*m(885) + m(4)*dm(885)
    dm(2276) = dm(6)*m(886) + m(6)*dm(886)
    dm(2277) = dm(6)*m(887) + m(6)*dm(887)
    dm(2278) = dm(2)*m(888) + m(2)*dm(888)
    dm(2279) = dm(4)*m(889) + m(4)*dm(889)
    dm(2280) = dm(3)*m(890) + m(3)*dm(890)
    dm(2281) = dm(5)*m(891) + m(5)*dm(891)
    dm(2282) = dm(8)*m(892) + m(8)*dm(892)
    dm(2283) = dm(8)*m(893) + m(8)*dm(893)
    dm(2284) = dm(8)*m(894) + m(8)*dm(894)
    dm(2285) = dm(8)*m(895) + m(8)*dm(895)
    dm(2286) = dm(8)*m(896) + m(8)*dm(896)
    dm(2287) = dm(8)*m(897) + m(8)*dm(897)
    dm(2288) = dm(1)*m(898) + m(1)*dm(898)
    dm(2289) = dm(3)*m(899) + m(3)*dm(899)
    dm(2290) = dm(4)*m(900) + m(4)*dm(900)
    dm(2291) = dm(1)*m(901) + m(1)*dm(901)
    dm(2292) = dm(2)*m(902) + m(2)*dm(902)
    dm(2293) = dm(5)*m(903) + m(5)*dm(903)
    dm(2294) = dm(3)*m(904) + m(3)*dm(904)
    dm(2295) = dm(2)*m(905) + m(2)*dm(905)
    dm(2296) = dm(4)*m(906) + m(4)*dm(906)
    dm(2297) = dm(5)*m(907) + m(5)*dm(907)
    dm(2298) = dm(6)*m(908) + m(6)*dm(908)
    dm(2299) = dm(6)*m(909) + m(6)*dm(909)
    dm(2300) = dm(1)*m(910) + m(1)*dm(910)
    dm(2301) = dm(4)*m(911) + m(4)*dm(911)
    dm(2302) = dm(3)*m(912) + m(3)*dm(912)
    dm(2303) = dm(6)*m(913) + m(6)*dm(913)
    dm(2304) = dm(1)*m(914) + m(1)*dm(914)
    dm(2305) = dm(5)*m(915) + m(5)*dm(915)
    dm(2306) = dm(2)*m(916) + m(2)*dm(916)
    dm(2307) = dm(6)*m(917) + m(6)*dm(917)
    dm(2308) = dm(7)*m(918) + m(7)*dm(918)
    dm(2309) = dm(7)*m(919) + m(7)*dm(919)
    dm(2310) = dm(8)*m(920) + m(8)*dm(920)
    dm(2311) = dm(8)*m(921) + m(8)*dm(921)
    dm(2312) = dm(9)*m(922) + m(9)*dm(922)
    dm(2313) = dm(9)*m(923) + m(9)*dm(923)
    dm(2314) = dm(9)*m(924) + m(9)*dm(924)
    dm(2315) = dm(9)*m(925) + m(9)*dm(925)
    dm(2316) = dm(9)*m(926) + m(9)*dm(926)
    dm(2317) = dm(9)*m(927) + m(9)*dm(927)
    dm(2318) = dm(9)*m(928) + m(9)*dm(928)
    dm(2319) = dm(9)*m(929) + m(9)*dm(929)
    dm(2320) = dm(1)*m(930) + m(1)*dm(930)
    dm(2321) = dm(2)*m(931) + m(2)*dm(931)
    dm(2322) = dm(1)*m(932) + m(1)*dm(932)
    dm(2323) = dm(3)*m(933) + m(3)*dm(933)
    dm(2324) = dm(4)*m(934) + m(4)*dm(934)
    dm(2325) = dm(5)*m(935) + m(5)*dm(935)
    dm(2326) = dm(2)*m(936) + m(2)*dm(936)
    dm(2327) = dm(3)*m(937) + m(3)*dm(937)
    dm(2328) = dm(4)*m(938) + m(4)*dm(938)
    dm(2329) = dm(5)*m(939) + m(5)*dm(939)
    dm(2330) = dm(6)*m(940) + m(6)*dm(940)
    dm(2331) = dm(6)*m(941) + m(6)*dm(941)
    dm(2332) = dm(1)*m(942) + m(1)*dm(942)
    dm(2333) = dm(2)*m(943) + m(2)*dm(943)
    dm(2334) = dm(5)*m(944) + m(5)*dm(944)
    dm(2335) = dm(6)*m(945) + m(6)*dm(945)
    dm(2336) = dm(1)*m(946) + m(1)*dm(946)
    dm(2337) = dm(3)*m(947) + m(3)*dm(947)
    dm(2338) = dm(4)*m(948) + m(4)*dm(948)
    dm(2339) = dm(6)*m(949) + m(6)*dm(949)
    dm(2340) = dm(7)*m(950) + m(7)*dm(950)
    dm(2341) = dm(7)*m(951) + m(7)*dm(951)
    dm(2342) = dm(8)*m(952) + m(8)*dm(952)
    dm(2343) = dm(8)*m(953) + m(8)*dm(953)
    dm(2344) = dm(2)*m(954) + m(2)*dm(954)
    dm(2345) = dm(3)*m(955) + m(3)*dm(955)
    dm(2346) = dm(4)*m(956) + m(4)*dm(956)
    dm(2347) = dm(5)*m(957) + m(5)*dm(957)
    dm(2348) = dm(7)*m(958) + m(7)*dm(958)
    dm(2349) = dm(7)*m(959) + m(7)*dm(959)
    dm(2350) = dm(8)*m(960) + m(8)*dm(960)
    dm(2351) = dm(8)*m(961) + m(8)*dm(961)
    dm(2352) = dm(9)*m(962) + m(9)*dm(962)
    dm(2353) = dm(9)*m(963) + m(9)*dm(963)
    dm(2354) = dm(9)*m(964) + m(9)*dm(964)
    dm(2355) = dm(9)*m(965) + m(9)*dm(965)
    dm(2356) = dm(10)*m(966) + m(10)*dm(966)
    dm(2357) = dm(10)*m(967) + m(10)*dm(967)
    dm(2358) = dm(10)*m(968) + m(10)*dm(968)
    dm(2359) = dm(10)*m(969) + m(10)*dm(969)
    dm(2360) = dm(10)*m(970) + m(10)*dm(970)
    dm(2361) = dm(10)*m(971) + m(10)*dm(971)
    dm(2362) = dm(10)*m(972) + m(10)*dm(972)
    dm(2363) = dm(10)*m(973) + m(10)*dm(973)
    dm(2364) = dm(10)*m(974) + m(10)*dm(974)
    dm(2365) = dm(10)*m(975) + m(10)*dm(975)
    dm(2366) = dm(10)*m(976) + m(10)*dm(976)
    dm(2367) = dm(10)*m(977) + m(10)*dm(977)
    dm(2368) = dm(2)*m(993) + m(2)*dm(993)
    dm(2369) = dm(1)*m(999) + m(1)*dm(999)
    dm(2370) = dm(1)*m(1005) + m(1)*dm(1005)
    dm(2371) = dm(2)*m(1007) + m(2)*dm(1007)
    dm(2372) = dm(1)*m(1009) + m(1)*dm(1009)
    dm(2373) = dm(1)*m(1011) + m(1)*dm(1011)
    dm(2374) = dm(1)*m(981) + m(1)*dm(981)
    dm(2375) = dm(2)*m(981) + m(2)*dm(981)
    dm(2376) = dm(3)*m(981) + m(3)*dm(981)
    dm(2377) = dm(1)*m(1017) + m(1)*dm(1017)
    dm(2378) = dm(1)*m(1022) + m(1)*dm(1022)
    dm(2379) = dm(2)*m(1083) + m(2)*dm(1083)
    dm(2380) = dm(1)*m(984) + m(1)*dm(984)
    dm(2381) = dm(1)*m(1028) + m(1)*dm(1028)
    dm(2382) = dm(2)*m(1028) + m(2)*dm(1028)
    dm(2383) = dm(1)*m(1029) + m(1)*dm(1029)
    dm(2384) = dm(2)*m(1087) + m(2)*dm(1087)
    dm(2385) = dm(1)*m(985) + m(1)*dm(985)
    dm(2386) = dm(1)*m(1038) + m(1)*dm(1038)
    dm(2387) = dm(1)*m(1039) + m(1)*dm(1039)
    dm(2388) = dm(2)*m(1039) + m(2)*dm(1039)
    dm(2389) = dm(1)*m(1096) + m(1)*dm(1096)
    dm(2390) = dm(1)*m(1097) + m(1)*dm(1097)
    dm(2391) = dm(1)*m(1098) + m(1)*dm(1098)
    dm(2392) = dm(1)*m(1043) + m(1)*dm(1043)
    dm(2393) = dm(1)*m(1045) + m(1)*dm(1045)
    dm(2394) = dm(2)*m(1102) + m(2)*dm(1102)
    dm(2395) = dm(1)*m(1104) + m(1)*dm(1104)
    dm(2396) = dm(1)*m(1105) + m(1)*dm(1105)
    dm(2397) = dm(1)*m(1107) + m(1)*dm(1107)
    dm(2398) = dm(1)*m(989) + m(1)*dm(989)
    dm(2399) = dm(1)*m(991) + m(1)*dm(991)
    dm(2400) = dm(1)*m(992) + m(1)*dm(992)
    dm(2401) = dm(1)*m(993) + m(1)*dm(993)
    dm(2402) = dm(1)*m(995) + m(1)*dm(995)
    dm(2403) = dm(1)*m(1116) + m(1)*dm(1116)
    dm(2404) = dm(1)*m(1060) + m(1)*dm(1060)
    dm(2405) = dm(2)*m(999) + m(2)*dm(999)
    dm(2406) = dm(1)*m(1001) + m(1)*dm(1001)
    dm(2407) = dm(1)*m(1118) + m(1)*dm(1118)
    dm(2408) = dm(1)*m(1062) + m(1)*dm(1062)
    dm(2409) = dm(2)*m(1062) + m(2)*dm(1062)
    dm(2410) = dm(1)*m(1006) + m(1)*dm(1006)
    dm(2411) = dm(1)*m(1007) + m(1)*dm(1007)
    dm(2412) = dm(1)*m(1070) + m(1)*dm(1070)
    dm(2413) = dm(2)*m(1009) + m(2)*dm(1009)
    dm(2414) = dm(1)*m(1071) + m(1)*dm(1071)
    dm(2415) = dm(2)*m(1071) + m(2)*dm(1071)
    dm(2416) = dm(1)*m(1013) + m(1)*dm(1013)
    dm(2417) = dm(1)*m(1076) + m(1)*dm(1076)
    dm(2418) = dm(1)*m(1120) + m(1)*dm(1120)
    dm(2419) = dm(2)*m(1120) + m(2)*dm(1120)
    dm(2420) = dm(1)*m(1019) + m(1)*dm(1019)
    dm(2421) = dm(1)*m(1078) + m(1)*dm(1078)
    dm(2422) = dm(1)*m(1122) + m(1)*dm(1122)
    dm(2423) = dm(2)*m(1162) + m(2)*dm(1162)
    dm(2424) = dm(1)*m(1024) + m(1)*dm(1024)
    dm(2425) = dm(1)*m(1025) + m(1)*dm(1025)
    dm(2426) = dm(1)*m(1085) + m(1)*dm(1085)
    dm(2427) = dm(1)*m(1087) + m(1)*dm(1087)
    dm(2428) = dm(2)*m(1165) + m(2)*dm(1165)
    dm(2429) = dm(3)*m(1165) + m(3)*dm(1165)
    dm(2430) = dm(1)*m(1166) + m(1)*dm(1166)
    dm(2431) = dm(1)*m(1167) + m(1)*dm(1167)
    dm(2432) = dm(1)*m(1168) + m(1)*dm(1168)
    dm(2433) = dm(1)*m(1169) + m(1)*dm(1169)
    dm(2434) = dm(1)*m(1091) + m(1)*dm(1091)
    dm(2435) = dm(1)*m(1093) + m(1)*dm(1093)
    dm(2436) = dm(1)*m(1171) + m(1)*dm(1171)
    dm(2437) = dm(2)*m(1098) + m(2)*dm(1098)
    dm(2438) = dm(1)*m(1172) + m(1)*dm(1172)
    dm(2439) = dm(3)*m(1172) + m(3)*dm(1172)
    dm(2440) = dm(1)*m(1100) + m(1)*dm(1100)
    dm(2441) = dm(1)*m(1102) + m(1)*dm(1102)
    dm(2442) = dm(1)*m(1174) + m(1)*dm(1174)
    dm(2443) = dm(2)*m(1105) + m(2)*dm(1105)
    dm(2444) = dm(1)*m(1175) + m(1)*dm(1175)
    dm(2445) = dm(2)*m(1175) + m(2)*dm(1175)
    dm(2446) = dm(1)*m(1125) + m(1)*dm(1125)
    dm(2447) = dm(2)*m(1125) + m(2)*dm(1125)
    dm(2448) = dm(1)*m(1126) + m(1)*dm(1126)
    dm(2449) = dm(2)*m(1182) + m(2)*dm(1182)
    dm(2450) = dm(2)*m(1183) + m(2)*dm(1183)
    dm(2451) = dm(3)*m(1183) + m(3)*dm(1183)
    dm(2452) = dm(1)*m(1184) + m(1)*dm(1184)
    dm(2453) = dm(1)*m(1185) + m(1)*dm(1185)
    dm(2454) = dm(1)*m(1186) + m(1)*dm(1186)
    dm(2455) = dm(3)*m(1186) + m(3)*dm(1186)
    dm(2456) = dm(1)*m(1187) + m(1)*dm(1187)
    dm(2457) = dm(2)*m(1187) + m(2)*dm(1187)
    dm(2458) = dm(1)*m(1050) + m(1)*dm(1050)
    dm(2459) = dm(1)*m(1053) + m(1)*dm(1053)
    dm(2460) = dm(1)*m(1140) + m(1)*dm(1140)
    dm(2461) = dm(1)*m(1064) + m(1)*dm(1064)
    dm(2462) = dm(1)*m(1066) + m(1)*dm(1066)
    dm(2463) = dm(1)*m(1151) + m(1)*dm(1151)
    dm(2464) = dm(1)*m(1154) + m(1)*dm(1154)
    dm(2465) = dm(1)*m(1082) + m(1)*dm(1082)
    dm(2466) = dm(1)*m(1083) + m(1)*dm(1083)
    dm(2467) = dm(1)*m(1165) + m(1)*dm(1165)
    dm(2468) = dm(1)*m(1111) + m(1)*dm(1111)
    dm(2469) = dm(2)*m(1096) + m(2)*dm(1096)
    dm(2470) = dm(2)*m(1172) + m(2)*dm(1172)
    dm(2471) = dm(1)*m(1112) + m(1)*dm(1112)
    dm(2472) = dm(2)*m(1112) + m(2)*dm(1112)
    dm(2473) = dm(3)*m(1175) + m(3)*dm(1175)
    dm(2474) = dm(1)*m(1178) + m(1)*dm(1178)
    dm(2475) = dm(1)*m(1183) + m(1)*dm(1183)
    dm(2476) = dm(2)*m(1186) + m(2)*dm(1186)
    dm(2477) = dm(3)*m(1187) + m(3)*dm(1187)
    dm(2478) = dm(1)*m(978) + m(1)*dm(978)
    dm(2479) = dm(1)*m(1144) + m(1)*dm(1144)
    dm(2480) = dm(1)*m(1148) + m(1)*dm(1148)
    dm(2481) = dm(1)*m(1158) + m(1)*dm(1158)
    dm(2482) = dm(1)*m(1162) + m(1)*dm(1162)
    dm(2483) = dm(2)*m(1169) + m(2)*dm(1169)
    dm(2484) = dm(1)*m(1180) + m(1)*dm(1180)
    dm(2485) = dm(1)*m(1182) + m(1)*dm(1182)
    dm(2486) = dm(2)*m(1185) + m(2)*dm(1185)
    dm(2487) = dm(4)*m(1187) + m(4)*dm(1187)
    dm(2488) = dm(3)*m(1193) + m(3)*dm(1193)
    dm(2489) = dm(2)*m(1194) + m(2)*dm(1194)
    dm(2490) = dm(2)*m(1195) + m(2)*dm(1195)
    dm(2491) = dm(3)*m(1267) + m(3)*dm(1267)
    dm(2492) = dm(3)*m(1199) + m(3)*dm(1199)
    dm(2493) = dm(2)*m(1271) + m(2)*dm(1271)
    dm(2494) = dm(3)*m(1202) + m(3)*dm(1202)
    dm(2495) = dm(1)*m(1203) + m(1)*dm(1203)
    dm(2496) = dm(1)*m(1204) + m(1)*dm(1204)
    dm(2497) = dm(3)*m(1285) + m(3)*dm(1285)
    dm(2498) = dm(2)*m(1207) + m(2)*dm(1207)
    dm(2499) = dm(1)*m(1208) + m(1)*dm(1208)
    dm(2500) = dm(3)*m(1290) + m(3)*dm(1290)
    dm(2501) = dm(2)*m(1291) + m(2)*dm(1291)
    dm(2502) = dm(3)*m(1292) + m(3)*dm(1292)
    dm(2503) = dm(2)*m(1293) + m(2)*dm(1293)
    dm(2504) = dm(1)*m(1294) + m(1)*dm(1294)
    dm(2505) = dm(1)*m(1295) + m(1)*dm(1295)
    dm(2506) = dm(1)*m(1212) + m(1)*dm(1212)
    dm(2507) = dm(2)*m(1299) + m(2)*dm(1299)
    dm(2508) = dm(3)*m(1216) + m(3)*dm(1216)
    dm(2509) = dm(1)*m(1303) + m(1)*dm(1303)
    dm(2510) = dm(2)*m(1217) + m(2)*dm(1217)
    dm(2511) = dm(1)*m(1307) + m(1)*dm(1307)
    dm(2512) = dm(2)*m(1220) + m(2)*dm(1220)
    dm(2513) = dm(1)*m(1221) + m(1)*dm(1221)
    dm(2514) = dm(1)*m(1222) + m(1)*dm(1222)
    dm(2515) = dm(2)*m(1222) + m(2)*dm(1222)
    dm(2516) = dm(2)*m(1019) + m(2)*dm(1019)
    dm(2517) = dm(1)*m(1226) + m(1)*dm(1226)
    dm(2518) = dm(2)*m(1227) + m(2)*dm(1227)
    dm(2519) = dm(2)*m(1025) + m(2)*dm(1025)
    dm(2520) = dm(3)*m(1028) + m(3)*dm(1028)
    dm(2521) = dm(2)*m(1029) + m(2)*dm(1029)
    dm(2522) = dm(1)*m(1330) + m(1)*dm(1330)
    dm(2523) = dm(1)*m(1331) + m(1)*dm(1331)
    dm(2524) = dm(1)*m(1230) + m(1)*dm(1230)
    dm(2525) = dm(2)*m(1335) + m(2)*dm(1335)
    dm(2526) = dm(1)*m(1034) + m(1)*dm(1034)
    dm(2527) = dm(1)*m(1035) + m(1)*dm(1035)
    dm(2528) = dm(1)*m(1235) + m(1)*dm(1235)
    dm(2529) = dm(3)*m(1039) + m(3)*dm(1039)
    dm(2530) = dm(1)*m(1236) + m(1)*dm(1236)
    dm(2531) = dm(2)*m(1345) + m(2)*dm(1345)
    dm(2532) = dm(1)*m(1040) + m(1)*dm(1040)
    dm(2533) = dm(1)*m(1041) + m(1)*dm(1041)
    dm(2534) = dm(1)*m(1238) + m(1)*dm(1238)
    dm(2535) = dm(2)*m(1238) + m(2)*dm(1238)
    dm(2536) = dm(1)*m(1239) + m(1)*dm(1239)
    dm(2537) = dm(2)*m(1045) + m(2)*dm(1045)
    dm(2538) = dm(1)*m(1046) + m(1)*dm(1046)
    dm(2539) = dm(1)*m(1047) + m(1)*dm(1047)
    dm(2540) = dm(1)*m(1354) + m(1)*dm(1354)
    dm(2541) = dm(1)*m(1355) + m(1)*dm(1355)
    dm(2542) = dm(2)*m(1357) + m(2)*dm(1357)
    dm(2543) = dm(1)*m(1359) + m(1)*dm(1359)
    dm(2544) = dm(2)*m(1361) + m(2)*dm(1361)
    dm(2545) = dm(1)*m(1363) + m(1)*dm(1363)
    dm(2546) = dm(1)*m(1365) + m(1)*dm(1365)
    dm(2547) = dm(1)*m(1367) + m(1)*dm(1367)
    dm(2548) = dm(1)*m(1374) + m(1)*dm(1374)
    dm(2549) = dm(1)*m(1375) + m(1)*dm(1375)
    dm(2550) = dm(1)*m(1195) + m(1)*dm(1195)
    dm(2551) = dm(1)*m(1199) + m(1)*dm(1199)
    dm(2552) = dm(1)*m(1202) + m(1)*dm(1202)
    dm(2553) = dm(2)*m(1384) + m(2)*dm(1384)
    dm(2554) = dm(2)*m(1204) + m(2)*dm(1204)
    dm(2555) = dm(1)*m(1207) + m(1)*dm(1207)
    dm(2556) = dm(2)*m(1208) + m(2)*dm(1208)
    dm(2557) = dm(2)*m(1393) + m(2)*dm(1393)
    dm(2558) = dm(1)*m(1395) + m(1)*dm(1395)
    dm(2559) = dm(1)*m(1397) + m(1)*dm(1397)
    dm(2560) = dm(1)*m(1219) + m(1)*dm(1219)
    dm(2561) = dm(3)*m(1120) + m(3)*dm(1120)
    dm(2562) = dm(3)*m(1446) + m(3)*dm(1446)
    dm(2563) = dm(1)*m(1224) + m(1)*dm(1224)
    dm(2564) = dm(2)*m(1122) + m(2)*dm(1122)
    dm(2565) = dm(2)*m(1447) + m(2)*dm(1447)
    dm(2566) = dm(1)*m(1123) + m(1)*dm(1123)
    dm(2567) = dm(1)*m(1124) + m(1)*dm(1124)
    dm(2568) = dm(3)*m(1125) + m(3)*dm(1125)
    dm(2569) = dm(3)*m(1451) + m(3)*dm(1451)
    dm(2570) = dm(2)*m(1126) + m(2)*dm(1126)
    dm(2571) = dm(2)*m(1452) + m(2)*dm(1452)
    dm(2572) = dm(1)*m(1127) + m(1)*dm(1127)
    dm(2573) = dm(1)*m(1453) + m(1)*dm(1453)
    dm(2574) = dm(1)*m(1454) + m(1)*dm(1454)
    dm(2575) = dm(1)*m(1423) + m(1)*dm(1423)
    dm(2576) = dm(1)*m(1425) + m(1)*dm(1425)
    dm(2577) = dm(1)*m(1457) + m(1)*dm(1457)
    dm(2578) = dm(1)*m(1189) + m(1)*dm(1189)
    dm(2579) = dm(1)*m(1190) + m(1)*dm(1190)
    dm(2580) = dm(2)*m(1190) + m(2)*dm(1190)
    dm(2581) = dm(1)*m(1465) + m(1)*dm(1465)
    dm(2582) = dm(1)*m(1466) + m(1)*dm(1466)
    dm(2583) = dm(1)*m(1197) + m(1)*dm(1197)
    dm(2584) = dm(1)*m(1198) + m(1)*dm(1198)
    dm(2585) = dm(2)*m(1545) + m(2)*dm(1545)
    dm(2586) = dm(1)*m(1201) + m(1)*dm(1201)
    dm(2587) = dm(2)*m(1474) + m(2)*dm(1474)
    dm(2588) = dm(1)*m(1206) + m(1)*dm(1206)
    dm(2589) = dm(3)*m(1480) + m(3)*dm(1480)
    dm(2590) = dm(1)*m(1209) + m(1)*dm(1209)
    dm(2591) = dm(2)*m(1209) + m(2)*dm(1209)
    dm(2592) = dm(1)*m(1210) + m(1)*dm(1210)
    dm(2593) = dm(2)*m(1563) + m(2)*dm(1563)
    dm(2594) = dm(1)*m(1564) + m(1)*dm(1564)
    dm(2595) = dm(1)*m(1565) + m(1)*dm(1565)
    dm(2596) = dm(3)*m(1482) + m(3)*dm(1482)
    dm(2597) = dm(2)*m(1483) + m(2)*dm(1483)
    dm(2598) = dm(1)*m(1484) + m(1)*dm(1484)
    dm(2599) = dm(1)*m(1574) + m(1)*dm(1574)
    dm(2600) = dm(1)*m(1575) + m(1)*dm(1575)
    dm(2601) = dm(1)*m(1487) + m(1)*dm(1487)
    dm(2602) = dm(1)*m(1220) + m(1)*dm(1220)
    dm(2603) = dm(2)*m(1221) + m(2)*dm(1221)
    dm(2604) = dm(1)*m(1225) + m(1)*dm(1225)
    dm(2605) = dm(2)*m(1078) + m(2)*dm(1078)
    dm(2606) = dm(1)*m(1227) + m(1)*dm(1227)
    dm(2607) = dm(1)*m(1228) + m(1)*dm(1228)
    dm(2608) = dm(2)*m(1082) + m(2)*dm(1082)
    dm(2609) = dm(3)*m(1083) + m(3)*dm(1083)
    dm(2610) = dm(1)*m(1596) + m(1)*dm(1596)
    dm(2611) = dm(1)*m(1597) + m(1)*dm(1597)
    dm(2612) = dm(3)*m(1599) + m(3)*dm(1599)
    dm(2613) = dm(2)*m(1601) + m(2)*dm(1601)
    dm(2614) = dm(1)*m(1088) + m(1)*dm(1088)
    dm(2615) = dm(1)*m(1089) + m(1)*dm(1089)
    dm(2616) = dm(2)*m(1235) + m(2)*dm(1235)
    dm(2617) = dm(2)*m(1609) + m(2)*dm(1609)
    dm(2618) = dm(1)*m(1094) + m(1)*dm(1094)
    dm(2619) = dm(1)*m(1095) + m(1)*dm(1095)
    dm(2620) = dm(3)*m(1096) + m(3)*dm(1096)
    dm(2621) = dm(2)*m(1611) + m(2)*dm(1611)
    dm(2622) = dm(3)*m(1613) + m(3)*dm(1613)
    dm(2623) = dm(2)*m(1100) + m(2)*dm(1100)
    dm(2624) = dm(3)*m(1617) + m(3)*dm(1617)
    dm(2625) = dm(1)*m(1103) + m(1)*dm(1103)
    dm(2626) = dm(3)*m(1619) + m(3)*dm(1619)
    dm(2627) = dm(1)*m(1106) + m(1)*dm(1106)
    dm(2628) = dm(2)*m(1107) + m(2)*dm(1107)
    dm(2629) = dm(2)*m(1621) + m(2)*dm(1621)
    dm(2630) = dm(1)*m(1623) + m(1)*dm(1623)
    dm(2631) = dm(1)*m(1625) + m(1)*dm(1625)
    dm(2632) = dm(1)*m(1512) + m(1)*dm(1512)
    dm(2633) = dm(1)*m(1629) + m(1)*dm(1629)
    dm(2634) = dm(1)*m(1631) + m(1)*dm(1631)
    dm(2635) = dm(1)*m(1515) + m(1)*dm(1515)
    dm(2636) = dm(1)*m(1635) + m(1)*dm(1635)
    dm(2637) = dm(1)*m(1637) + m(1)*dm(1637)
    dm(2638) = dm(3)*m(988) + m(3)*dm(988)
    dm(2639) = dm(3)*m(989) + m(3)*dm(989)
    dm(2640) = dm(3)*m(1646) + m(3)*dm(1646)
    dm(2641) = dm(2)*m(990) + m(2)*dm(990)
    dm(2642) = dm(2)*m(991) + m(2)*dm(991)
    dm(2643) = dm(4)*m(993) + m(4)*dm(993)
    dm(2644) = dm(2)*m(1647) + m(2)*dm(1647)
    dm(2645) = dm(5)*m(992) + m(5)*dm(992)
    dm(2646) = dm(3)*m(1648) + m(3)*dm(1648)
    dm(2647) = dm(2)*m(1267) + m(2)*dm(1267)
    dm(2648) = dm(2)*m(1649) + m(2)*dm(1649)
    dm(2649) = dm(3)*m(1271) + m(3)*dm(1271)
    dm(2650) = dm(3)*m(994) + m(3)*dm(994)
    dm(2651) = dm(3)*m(995) + m(3)*dm(995)
    dm(2652) = dm(3)*m(1655) + m(3)*dm(1655)
    dm(2653) = dm(1)*m(996) + m(1)*dm(996)
    dm(2654) = dm(1)*m(997) + m(1)*dm(997)
    dm(2655) = dm(4)*m(999) + m(4)*dm(999)
    dm(2656) = dm(1)*m(1656) + m(1)*dm(1656)
    dm(2657) = dm(5)*m(1281) + m(5)*dm(1281)
    dm(2658) = dm(3)*m(1657) + m(3)*dm(1657)
    dm(2659) = dm(1)*m(1285) + m(1)*dm(1285)
    dm(2660) = dm(2)*m(1000) + m(2)*dm(1000)
    dm(2661) = dm(2)*m(1001) + m(2)*dm(1001)
    dm(2662) = dm(2)*m(1660) + m(2)*dm(1660)
    dm(2663) = dm(1)*m(1002) + m(1)*dm(1002)
    dm(2664) = dm(1)*m(1003) + m(1)*dm(1003)
    dm(2665) = dm(4)*m(1288) + m(4)*dm(1288)
    dm(2666) = dm(1)*m(1661) + m(1)*dm(1661)
    dm(2667) = dm(4)*m(1289) + m(4)*dm(1289)
    dm(2668) = dm(2)*m(1290) + m(2)*dm(1290)
    dm(2669) = dm(3)*m(1291) + m(3)*dm(1291)
    dm(2670) = dm(1)*m(1292) + m(1)*dm(1292)
    dm(2671) = dm(1)*m(1293) + m(1)*dm(1293)
    dm(2672) = dm(3)*m(1294) + m(3)*dm(1294)
    dm(2673) = dm(2)*m(1295) + m(2)*dm(1295)
    dm(2674) = dm(4)*m(1566) + m(4)*dm(1566)
    dm(2675) = dm(4)*m(1567) + m(4)*dm(1567)
    dm(2676) = dm(2)*m(1663) + m(2)*dm(1663)
    dm(2677) = dm(1)*m(1299) + m(1)*dm(1299)
    dm(2678) = dm(4)*m(1664) + m(4)*dm(1664)
    dm(2679) = dm(5)*m(1569) + m(5)*dm(1569)
    dm(2680) = dm(1)*m(1665) + m(1)*dm(1665)
    dm(2681) = dm(3)*m(1303) + m(3)*dm(1303)
    dm(2682) = dm(1)*m(1666) + m(1)*dm(1666)
    dm(2683) = dm(2)*m(1307) + m(2)*dm(1307)
    dm(2684) = dm(4)*m(1667) + m(4)*dm(1667)
    dm(2685) = dm(5)*m(1667) + m(5)*dm(1667)
    dm(2686) = dm(2)*m(1013) + m(2)*dm(1013)
    dm(2687) = dm(3)*m(1314) + m(3)*dm(1314)
    dm(2688) = dm(2)*m(1673) + m(2)*dm(1673)
    dm(2689) = dm(1)*m(1015) + m(1)*dm(1015)
    dm(2690) = dm(1)*m(1016) + m(1)*dm(1016)
    dm(2691) = dm(2)*m(1017) + m(2)*dm(1017)
    dm(2692) = dm(3)*m(1317) + m(3)*dm(1317)
    dm(2693) = dm(1)*m(1674) + m(1)*dm(1674)
    dm(2694) = dm(2)*m(1318) + m(2)*dm(1318)
    dm(2695) = dm(1)*m(1319) + m(1)*dm(1319)
    dm(2696) = dm(2)*m(1322) + m(2)*dm(1322)
    dm(2697) = dm(2)*m(1588) + m(2)*dm(1588)
    dm(2698) = dm(2)*m(1589) + m(2)*dm(1589)
    dm(2699) = dm(1)*m(1021) + m(1)*dm(1021)
    dm(2700) = dm(2)*m(1324) + m(2)*dm(1324)
    dm(2701) = dm(1)*m(1023) + m(1)*dm(1023)
    dm(2702) = dm(2)*m(1325) + m(2)*dm(1325)
    dm(2703) = dm(1)*m(1679) + m(1)*dm(1679)
    dm(2704) = dm(2)*m(1024) + m(2)*dm(1024)
    dm(2705) = dm(2)*m(1595) + m(2)*dm(1595)
    dm(2706) = dm(1)*m(1328) + m(1)*dm(1328)
    dm(2707) = dm(1)*m(1329) + m(1)*dm(1329)
    dm(2708) = dm(3)*m(1596) + m(3)*dm(1596)
    dm(2709) = dm(2)*m(1597) + m(2)*dm(1597)
    dm(2710) = dm(2)*m(1598) + m(2)*dm(1598)
    dm(2711) = dm(2)*m(1599) + m(2)*dm(1599)
    dm(2712) = dm(3)*m(1332) + m(3)*dm(1332)
    dm(2713) = dm(1)*m(1333) + m(1)*dm(1333)
    dm(2714) = dm(2)*m(1682) + m(2)*dm(1682)
    dm(2715) = dm(3)*m(1601) + m(3)*dm(1601)
    dm(2716) = dm(1)*m(1336) + m(1)*dm(1336)
    dm(2717) = dm(1)*m(1337) + m(1)*dm(1337)
    dm(2718) = dm(1)*m(1338) + m(1)*dm(1338)
    dm(2719) = dm(1)*m(1339) + m(1)*dm(1339)
    dm(2720) = dm(1)*m(1602) + m(1)*dm(1602)
    dm(2721) = dm(1)*m(1603) + m(1)*dm(1603)
    dm(2722) = dm(1)*m(1604) + m(1)*dm(1604)
    dm(2723) = dm(1)*m(1605) + m(1)*dm(1605)
    dm(2724) = dm(1)*m(1036) + m(1)*dm(1036)
    dm(2725) = dm(1)*m(1037) + m(1)*dm(1037)
    dm(2726) = dm(2)*m(1343) + m(2)*dm(1343)
    dm(2727) = dm(3)*m(1609) + m(3)*dm(1609)
    dm(2728) = dm(1)*m(1610) + m(1)*dm(1610)
    dm(2729) = dm(1)*m(1611) + m(1)*dm(1611)
    dm(2730) = dm(1)*m(1612) + m(1)*dm(1612)
    dm(2731) = dm(1)*m(1613) + m(1)*dm(1613)
    dm(2732) = dm(1)*m(1042) + m(1)*dm(1042)
    dm(2733) = dm(2)*m(1043) + m(2)*dm(1043)
    dm(2734) = dm(1)*m(1044) + m(1)*dm(1044)
    dm(2735) = dm(2)*m(1617) + m(2)*dm(1617)
    dm(2736) = dm(1)*m(1618) + m(1)*dm(1618)
    dm(2737) = dm(1)*m(1619) + m(1)*dm(1619)
    dm(2738) = dm(1)*m(1620) + m(1)*dm(1620)
    dm(2739) = dm(1)*m(1621) + m(1)*dm(1621)
    dm(2740) = dm(3)*m(1352) + m(3)*dm(1352)
    dm(2741) = dm(2)*m(1353) + m(2)*dm(1353)
    dm(2742) = dm(1)*m(1690) + m(1)*dm(1690)
    dm(2743) = dm(3)*m(1623) + m(3)*dm(1623)
    dm(2744) = dm(1)*m(1691) + m(1)*dm(1691)
    dm(2745) = dm(2)*m(1625) + m(2)*dm(1625)
    dm(2746) = dm(1)*m(1692) + m(1)*dm(1692)
    dm(2747) = dm(2)*m(1692) + m(2)*dm(1692)
    dm(2748) = dm(1)*m(1693) + m(1)*dm(1693)
    dm(2749) = dm(3)*m(1693) + m(3)*dm(1693)
    dm(2750) = dm(2)*m(1694) + m(2)*dm(1694)
    dm(2751) = dm(3)*m(1694) + m(3)*dm(1694)
    dm(2752) = dm(2)*m(1695) + m(2)*dm(1695)
    dm(2753) = dm(3)*m(1695) + m(3)*dm(1695)
    dm(2754) = dm(1)*m(1696) + m(1)*dm(1696)
    dm(2755) = dm(3)*m(1696) + m(3)*dm(1696)
    dm(2756) = dm(1)*m(1697) + m(1)*dm(1697)
    dm(2757) = dm(2)*m(1697) + m(2)*dm(1697)
    dm(2758) = dm(3)*m(1714) + m(3)*dm(1714)
    dm(2759) = dm(2)*m(992) + m(2)*dm(992)
    dm(2760) = dm(3)*m(993) + m(3)*dm(993)
    dm(2761) = dm(2)*m(1717) + m(2)*dm(1717)
    dm(2762) = dm(3)*m(1374) + m(3)*dm(1374)
    dm(2763) = dm(2)*m(1375) + m(2)*dm(1375)
    dm(2764) = dm(2)*m(1466) + m(2)*dm(1466)
    dm(2765) = dm(3)*m(1466) + m(3)*dm(1466)
    dm(2766) = dm(3)*m(1719) + m(3)*dm(1719)
    dm(2767) = dm(2)*m(1377) + m(2)*dm(1377)
    dm(2768) = dm(3)*m(1379) + m(3)*dm(1379)
    dm(2769) = dm(2)*m(1721) + m(2)*dm(1721)
    dm(2770) = dm(3)*m(1732) + m(3)*dm(1732)
    dm(2771) = dm(3)*m(1383) + m(3)*dm(1383)
    dm(2772) = dm(1)*m(998) + m(1)*dm(998)
    dm(2773) = dm(3)*m(999) + m(3)*dm(999)
    dm(2774) = dm(1)*m(1384) + m(1)*dm(1384)
    dm(2775) = dm(1)*m(1474) + m(1)*dm(1474)
    dm(2776) = dm(3)*m(1474) + m(3)*dm(1474)
    dm(2777) = dm(1)*m(1735) + m(1)*dm(1735)
    dm(2778) = dm(3)*m(1737) + m(3)*dm(1737)
    dm(2779) = dm(1)*m(1386) + m(1)*dm(1386)
    dm(2780) = dm(2)*m(1387) + m(2)*dm(1387)
    dm(2781) = dm(2)*m(1742) + m(2)*dm(1742)
    dm(2782) = dm(1)*m(1388) + m(1)*dm(1388)
    dm(2783) = dm(1)*m(1004) + m(1)*dm(1004)
    dm(2784) = dm(2)*m(1005) + m(2)*dm(1005)
    dm(2785) = dm(1)*m(1480) + m(1)*dm(1480)
    dm(2786) = dm(2)*m(1480) + m(2)*dm(1480)
    dm(2787) = dm(1)*m(1745) + m(1)*dm(1745)
    dm(2788) = dm(2)*m(1006) + m(2)*dm(1006)
    dm(2789) = dm(3)*m(1007) + m(3)*dm(1007)
    dm(2790) = dm(1)*m(1008) + m(1)*dm(1008)
    dm(2791) = dm(3)*m(1009) + m(3)*dm(1009)
    dm(2792) = dm(1)*m(1010) + m(1)*dm(1010)
    dm(2793) = dm(2)*m(1011) + m(2)*dm(1011)
    dm(2794) = dm(1)*m(1482) + m(1)*dm(1482)
    dm(2795) = dm(2)*m(1482) + m(2)*dm(1482)
    dm(2796) = dm(2)*m(1749) + m(2)*dm(1749)
    dm(2797) = dm(1)*m(1393) + m(1)*dm(1393)
    dm(2798) = dm(1)*m(1483) + m(1)*dm(1483)
    dm(2799) = dm(3)*m(1483) + m(3)*dm(1483)
    dm(2800) = dm(3)*m(1395) + m(3)*dm(1395)
    dm(2801) = dm(1)*m(1753) + m(1)*dm(1753)
    dm(2802) = dm(2)*m(1397) + m(2)*dm(1397)
    dm(2803) = dm(1)*m(1755) + m(1)*dm(1755)
    dm(2804) = dm(2)*m(1487) + m(2)*dm(1487)
    dm(2805) = dm(3)*m(1487) + m(3)*dm(1487)
    dm(2806) = dm(2)*m(1012) + m(2)*dm(1012)
    dm(2807) = dm(2)*m(1489) + m(2)*dm(1489)
    dm(2808) = dm(1)*m(1014) + m(1)*dm(1014)
    dm(2809) = dm(1)*m(1491) + m(1)*dm(1491)
    dm(2810) = dm(1)*m(1402) + m(1)*dm(1402)
    dm(2811) = dm(2)*m(1402) + m(2)*dm(1402)
    dm(2812) = dm(2)*m(1770) + m(2)*dm(1770)
    dm(2813) = dm(1)*m(1771) + m(1)*dm(1771)
    dm(2814) = dm(2)*m(1403) + m(2)*dm(1403)
    dm(2815) = dm(1)*m(1404) + m(1)*dm(1404)
    dm(2816) = dm(2)*m(1018) + m(2)*dm(1018)
    dm(2817) = dm(2)*m(1495) + m(2)*dm(1495)
    dm(2818) = dm(1)*m(1020) + m(1)*dm(1020)
    dm(2819) = dm(1)*m(1497) + m(1)*dm(1497)
    dm(2820) = dm(1)*m(1406) + m(1)*dm(1406)
    dm(2821) = dm(2)*m(1022) + m(2)*dm(1022)
    dm(2822) = dm(2)*m(1498) + m(2)*dm(1498)
    dm(2823) = dm(1)*m(1781) + m(1)*dm(1781)
    dm(2824) = dm(2)*m(1407) + m(2)*dm(1407)
    dm(2825) = dm(2)*m(1895) + m(2)*dm(1895)
    dm(2826) = dm(1)*m(1026) + m(1)*dm(1026)
    dm(2827) = dm(1)*m(1027) + m(1)*dm(1027)
    dm(2828) = dm(3)*m(1896) + m(3)*dm(1896)
    dm(2829) = dm(2)*m(1897) + m(2)*dm(1897)
    dm(2830) = dm(1)*m(1500) + m(1)*dm(1500)
    dm(2831) = dm(3)*m(1899) + m(3)*dm(1899)
    dm(2832) = dm(2)*m(1900) + m(2)*dm(1900)
    dm(2833) = dm(1)*m(1411) + m(1)*dm(1411)
    dm(2834) = dm(1)*m(1501) + m(1)*dm(1501)
    dm(2835) = dm(2)*m(1903) + m(2)*dm(1903)
    dm(2836) = dm(1)*m(1030) + m(1)*dm(1030)
    dm(2837) = dm(1)*m(1503) + m(1)*dm(1503)
    dm(2838) = dm(1)*m(1031) + m(1)*dm(1031)
    dm(2839) = dm(1)*m(1505) + m(1)*dm(1505)
    dm(2840) = dm(1)*m(1032) + m(1)*dm(1032)
    dm(2841) = dm(1)*m(1033) + m(1)*dm(1033)
    dm(2842) = dm(1)*m(1506) + m(1)*dm(1506)
    dm(2843) = dm(1)*m(1507) + m(1)*dm(1507)
    dm(2844) = dm(1)*m(1414) + m(1)*dm(1414)
    dm(2845) = dm(1)*m(1415) + m(1)*dm(1415)
    dm(2846) = dm(2)*m(1038) + m(2)*dm(1038)
    dm(2847) = dm(3)*m(1907) + m(3)*dm(1907)
    dm(2848) = dm(1)*m(1908) + m(1)*dm(1908)
    dm(2849) = dm(1)*m(1909) + m(1)*dm(1909)
    dm(2850) = dm(2)*m(1508) + m(2)*dm(1508)
    dm(2851) = dm(3)*m(1911) + m(3)*dm(1911)
    dm(2852) = dm(1)*m(1417) + m(1)*dm(1417)
    dm(2853) = dm(2)*m(1417) + m(2)*dm(1417)
    dm(2854) = dm(1)*m(1418) + m(1)*dm(1418)
    dm(2855) = dm(2)*m(1915) + m(2)*dm(1915)
    dm(2856) = dm(1)*m(1916) + m(1)*dm(1916)
    dm(2857) = dm(1)*m(1917) + m(1)*dm(1917)
    dm(2858) = dm(2)*m(1798) + m(2)*dm(1798)
    dm(2859) = dm(2)*m(1919) + m(2)*dm(1919)
    dm(2860) = dm(1)*m(1920) + m(1)*dm(1920)
    dm(2861) = dm(1)*m(1921) + m(1)*dm(1921)
    dm(2862) = dm(1)*m(1802) + m(1)*dm(1802)
    dm(2863) = dm(1)*m(1923) + m(1)*dm(1923)
    dm(2864) = dm(1)*m(1804) + m(1)*dm(1804)
    dm(2865) = dm(1)*m(1925) + m(1)*dm(1925)
    dm(2866) = dm(2)*m(1806) + m(2)*dm(1806)
    dm(2867) = dm(1)*m(1807) + m(1)*dm(1807)
    dm(2868) = dm(2)*m(1928) + m(2)*dm(1928)
    dm(2869) = dm(1)*m(1809) + m(1)*dm(1809)
    dm(2870) = dm(2)*m(1810) + m(2)*dm(1810)
    dm(2871) = dm(2)*m(1931) + m(2)*dm(1931)
    dm(2872) = dm(1)*m(1932) + m(1)*dm(1932)
    dm(2873) = dm(1)*m(1933) + m(1)*dm(1933)
    dm(2874) = dm(1)*m(1814) + m(1)*dm(1814)
    dm(2875) = dm(1)*m(1935) + m(1)*dm(1935)
    dm(2876) = dm(1)*m(1816) + m(1)*dm(1816)
    dm(2877) = dm(1)*m(1937) + m(1)*dm(1937)
    dm(2878) = dm(1)*m(1368) + m(1)*dm(1368)
    dm(2879) = dm(2)*m(1368) + m(2)*dm(1368)
    dm(2880) = dm(1)*m(1369) + m(1)*dm(1369)
    dm(2881) = dm(2)*m(1701) + m(2)*dm(1701)
    dm(2882) = dm(1)*m(1702) + m(1)*dm(1702)
    dm(2883) = dm(1)*m(1703) + m(1)*dm(1703)
    dm(2884) = dm(1)*m(1371) + m(1)*dm(1371)
    dm(2885) = dm(1)*m(1372) + m(1)*dm(1372)
    dm(2886) = dm(2)*m(1053) + m(2)*dm(1053)
    dm(2887) = dm(2)*m(1533) + m(2)*dm(1533)
    dm(2888) = dm(1)*m(1708) + m(1)*dm(1708)
    dm(2889) = dm(1)*m(1709) + m(1)*dm(1709)
    dm(2890) = dm(1)*m(1266) + m(1)*dm(1266)
    dm(2891) = dm(1)*m(1267) + m(1)*dm(1267)
    dm(2892) = dm(1)*m(1270) + m(1)*dm(1270)
    dm(2893) = dm(1)*m(1271) + m(1)*dm(1271)
    dm(2894) = dm(1)*m(1272) + m(1)*dm(1272)
    dm(2895) = dm(1)*m(1273) + m(1)*dm(1273)
    dm(2896) = dm(1)*m(1057) + m(1)*dm(1057)
    dm(2897) = dm(1)*m(1058) + m(1)*dm(1058)
    dm(2898) = dm(1)*m(1550) + m(1)*dm(1550)
    dm(2899) = dm(1)*m(1551) + m(1)*dm(1551)
    dm(2900) = dm(1)*m(1385) + m(1)*dm(1385)
    dm(2901) = dm(2)*m(1285) + m(2)*dm(1285)
    dm(2902) = dm(1)*m(1389) + m(1)*dm(1389)
    dm(2903) = dm(2)*m(1389) + m(2)*dm(1389)
    dm(2904) = dm(1)*m(1390) + m(1)*dm(1390)
    dm(2905) = dm(2)*m(1066) + m(2)*dm(1066)
    dm(2906) = dm(1)*m(1290) + m(1)*dm(1290)
    dm(2907) = dm(1)*m(1291) + m(1)*dm(1291)
    dm(2908) = dm(1)*m(1068) + m(1)*dm(1068)
    dm(2909) = dm(1)*m(1069) + m(1)*dm(1069)
    dm(2910) = dm(2)*m(1292) + m(2)*dm(1292)
    dm(2911) = dm(3)*m(1293) + m(3)*dm(1293)
    dm(2912) = dm(2)*m(1294) + m(2)*dm(1294)
    dm(2913) = dm(3)*m(1295) + m(3)*dm(1295)
    dm(2914) = dm(2)*m(1566) + m(2)*dm(1566)
    dm(2915) = dm(1)*m(1567) + m(1)*dm(1567)
    dm(2916) = dm(1)*m(1392) + m(1)*dm(1392)
    dm(2917) = dm(3)*m(1299) + m(3)*dm(1299)
    dm(2918) = dm(2)*m(1750) + m(2)*dm(1750)
    dm(2919) = dm(1)*m(1569) + m(1)*dm(1569)
    dm(2920) = dm(1)*m(1752) + m(1)*dm(1752)
    dm(2921) = dm(2)*m(1303) + m(2)*dm(1303)
    dm(2922) = dm(1)*m(1754) + m(1)*dm(1754)
    dm(2923) = dm(3)*m(1307) + m(3)*dm(1307)
    dm(2924) = dm(1)*m(1756) + m(1)*dm(1756)
    dm(2925) = dm(1)*m(1757) + m(1)*dm(1757)
    dm(2926) = dm(1)*m(1308) + m(1)*dm(1308)
    dm(2927) = dm(1)*m(1309) + m(1)*dm(1309)
    dm(2928) = dm(1)*m(1073) + m(1)*dm(1073)
    dm(2929) = dm(1)*m(1581) + m(1)*dm(1581)
    dm(2930) = dm(1)*m(1074) + m(1)*dm(1074)
    dm(2931) = dm(1)*m(1583) + m(1)*dm(1583)
    dm(2932) = dm(1)*m(1403) + m(1)*dm(1403)
    dm(2933) = dm(2)*m(1404) + m(2)*dm(1404)
    dm(2934) = dm(1)*m(1326) + m(1)*dm(1326)
    dm(2935) = dm(1)*m(1327) + m(1)*dm(1327)
    dm(2936) = dm(1)*m(1407) + m(1)*dm(1407)
    dm(2937) = dm(3)*m(2011) + m(3)*dm(2011)
    dm(2938) = dm(1)*m(1408) + m(1)*dm(1408)
    dm(2939) = dm(2)*m(2013) + m(2)*dm(2013)
    dm(2940) = dm(1)*m(1084) + m(1)*dm(1084)
    dm(2941) = dm(2)*m(1085) + m(2)*dm(1085)
    dm(2942) = dm(1)*m(1086) + m(1)*dm(1086)
    dm(2943) = dm(3)*m(1087) + m(3)*dm(1087)
    dm(2944) = dm(2)*m(1596) + m(2)*dm(1596)
    dm(2945) = dm(3)*m(1597) + m(3)*dm(1597)
    dm(2946) = dm(3)*m(2015) + m(3)*dm(2015)
    dm(2947) = dm(1)*m(1599) + m(1)*dm(1599)
    dm(2948) = dm(1)*m(1410) + m(1)*dm(1410)
    dm(2949) = dm(2)*m(2017) + m(2)*dm(2017)
    dm(2950) = dm(2)*m(2019) + m(2)*dm(2019)
    dm(2951) = dm(1)*m(1601) + m(1)*dm(1601)
    dm(2952) = dm(1)*m(1090) + m(1)*dm(1090)
    dm(2953) = dm(1)*m(1607) + m(1)*dm(1607)
    dm(2954) = dm(2)*m(1414) + m(2)*dm(1414)
    dm(2955) = dm(1)*m(1092) + m(1)*dm(1092)
    dm(2956) = dm(2)*m(1093) + m(2)*dm(1093)
    dm(2957) = dm(1)*m(1609) + m(1)*dm(1609)
    dm(2958) = dm(3)*m(2027) + m(3)*dm(2027)
    dm(2959) = dm(2)*m(1097) + m(2)*dm(1097)
    dm(2960) = dm(3)*m(1098) + m(3)*dm(1098)
    dm(2961) = dm(3)*m(1611) + m(3)*dm(1611)
    dm(2962) = dm(1)*m(2028) + m(1)*dm(2028)
    dm(2963) = dm(1)*m(2029) + m(1)*dm(2029)
    dm(2964) = dm(3)*m(2031) + m(3)*dm(2031)
    dm(2965) = dm(2)*m(1613) + m(2)*dm(1613)
    dm(2966) = dm(1)*m(1099) + m(1)*dm(1099)
    dm(2967) = dm(1)*m(1615) + m(1)*dm(1615)
    dm(2968) = dm(1)*m(1101) + m(1)*dm(1101)
    dm(2969) = dm(3)*m(1102) + m(3)*dm(1102)
    dm(2970) = dm(1)*m(1617) + m(1)*dm(1617)
    dm(2971) = dm(2)*m(2033) + m(2)*dm(2033)
    dm(2972) = dm(2)*m(1104) + m(2)*dm(1104)
    dm(2973) = dm(3)*m(1105) + m(3)*dm(1105)
    dm(2974) = dm(2)*m(1619) + m(2)*dm(1619)
    dm(2975) = dm(2)*m(2035) + m(2)*dm(2035)
    dm(2976) = dm(1)*m(2036) + m(1)*dm(2036)
    dm(2977) = dm(1)*m(2037) + m(1)*dm(2037)
    dm(2978) = dm(3)*m(1621) + m(3)*dm(1621)
    dm(2979) = dm(2)*m(2039) + m(2)*dm(2039)
    dm(2980) = dm(1)*m(2040) + m(1)*dm(2040)
    dm(2981) = dm(1)*m(2041) + m(1)*dm(2041)
    dm(2982) = dm(2)*m(1623) + m(2)*dm(1623)
    dm(2983) = dm(1)*m(2043) + m(1)*dm(2043)
    dm(2984) = dm(3)*m(1625) + m(3)*dm(1625)
    dm(2985) = dm(1)*m(2045) + m(1)*dm(2045)
    dm(2986) = dm(1)*m(1806) + m(1)*dm(1806)
    dm(2987) = dm(2)*m(1807) + m(2)*dm(1807)
    dm(2988) = dm(1)*m(1808) + m(1)*dm(1808)
    dm(2989) = dm(2)*m(2049) + m(2)*dm(2049)
    dm(2990) = dm(1)*m(1810) + m(1)*dm(1810)
    dm(2991) = dm(1)*m(1811) + m(1)*dm(1811)
    dm(2992) = dm(1)*m(2052) + m(1)*dm(2052)
    dm(2993) = dm(1)*m(2053) + m(1)*dm(2053)
    dm(2994) = dm(2)*m(1814) + m(2)*dm(1814)
    dm(2995) = dm(1)*m(2055) + m(1)*dm(2055)
    dm(2996) = dm(2)*m(2056) + m(2)*dm(2056)
    dm(2997) = dm(1)*m(2057) + m(1)*dm(2057)
    dm(2998) = dm(1)*m(1248) + m(1)*dm(1248)
    dm(2999) = dm(1)*m(1249) + m(1)*dm(1249)
    dm(3000) = dm(1)*m(1520) + m(1)*dm(1520)
    dm(3001) = dm(1)*m(1521) + m(1)*dm(1521)
    dm(3002) = dm(1)*m(1828) + m(1)*dm(1828)
    dm(3003) = dm(1)*m(1829) + m(1)*dm(1829)
    dm(3004) = dm(1)*m(1254) + m(1)*dm(1254)
    dm(3005) = dm(1)*m(1255) + m(1)*dm(1255)
    dm(3006) = dm(1)*m(1532) + m(1)*dm(1532)
    dm(3007) = dm(1)*m(1533) + m(1)*dm(1533)
    dm(3008) = dm(1)*m(1840) + m(1)*dm(1840)
    dm(3009) = dm(1)*m(1841) + m(1)*dm(1841)
    dm(3010) = dm(1)*m(1260) + m(1)*dm(1260)
    dm(3011) = dm(1)*m(1261) + m(1)*dm(1261)
    dm(3012) = dm(1)*m(1262) + m(1)*dm(1262)
    dm(3013) = dm(1)*m(1263) + m(1)*dm(1263)
    dm(3014) = dm(1)*m(1264) + m(1)*dm(1264)
    dm(3015) = dm(1)*m(1265) + m(1)*dm(1265)
    dm(3016) = dm(1)*m(1268) + m(1)*dm(1268)
    dm(3017) = dm(1)*m(1269) + m(1)*dm(1269)
    dm(3018) = dm(1)*m(1138) + m(1)*dm(1138)
    dm(3019) = dm(1)*m(1437) + m(1)*dm(1437)
    dm(3020) = dm(1)*m(1139) + m(1)*dm(1139)
    dm(3021) = dm(2)*m(1550) + m(2)*dm(1550)
    dm(3022) = dm(1)*m(1438) + m(1)*dm(1438)
    dm(3023) = dm(2)*m(1855) + m(2)*dm(1855)
    dm(3024) = dm(1)*m(1552) + m(1)*dm(1552)
    dm(3025) = dm(1)*m(1142) + m(1)*dm(1142)
    dm(3026) = dm(2)*m(1280) + m(2)*dm(1280)
    dm(3027) = dm(1)*m(1973) + m(1)*dm(1973)
    dm(3028) = dm(1)*m(1439) + m(1)*dm(1439)
    dm(3029) = dm(2)*m(1284) + m(2)*dm(1284)
    dm(3030) = dm(1)*m(1556) + m(1)*dm(1556)
    dm(3031) = dm(1)*m(1146) + m(1)*dm(1146)
    dm(3032) = dm(2)*m(1978) + m(2)*dm(1978)
    dm(3033) = dm(1)*m(1979) + m(1)*dm(1979)
    dm(3034) = dm(1)*m(1566) + m(1)*dm(1566)
    dm(3035) = dm(2)*m(1567) + m(2)*dm(1567)
    dm(3036) = dm(1)*m(1440) + m(1)*dm(1440)
    dm(3037) = dm(2)*m(1989) + m(2)*dm(1989)
    dm(3038) = dm(1)*m(1568) + m(1)*dm(1568)
    dm(3039) = dm(2)*m(1871) + m(2)*dm(1871)
    dm(3040) = dm(1)*m(1872) + m(1)*dm(1872)
    dm(3041) = dm(1)*m(1993) + m(1)*dm(1993)
    dm(3042) = dm(1)*m(1874) + m(1)*dm(1874)
    dm(3043) = dm(1)*m(1995) + m(1)*dm(1995)
    dm(3044) = dm(1)*m(1876) + m(1)*dm(1876)
    dm(3045) = dm(1)*m(1877) + m(1)*dm(1877)
    dm(3046) = dm(1)*m(1152) + m(1)*dm(1152)
    dm(3047) = dm(1)*m(1444) + m(1)*dm(1444)
    dm(3048) = dm(1)*m(1153) + m(1)*dm(1153)
    dm(3049) = dm(2)*m(1154) + m(2)*dm(1154)
    dm(3050) = dm(1)*m(1445) + m(1)*dm(1445)
    dm(3051) = dm(2)*m(1445) + m(2)*dm(1445)
    dm(3052) = dm(1)*m(1585) + m(1)*dm(1585)
    dm(3053) = dm(1)*m(1157) + m(1)*dm(1157)
    dm(3054) = dm(2)*m(1158) + m(2)*dm(1158)
    dm(3055) = dm(1)*m(2001) + m(1)*dm(2001)
    dm(3056) = dm(1)*m(1446) + m(1)*dm(1446)
    dm(3057) = dm(2)*m(1446) + m(2)*dm(1446)
    dm(3058) = dm(1)*m(1589) + m(1)*dm(1589)
    dm(3059) = dm(1)*m(1161) + m(1)*dm(1161)
    dm(3060) = dm(3)*m(1162) + m(3)*dm(1162)
    dm(3061) = dm(1)*m(2007) + m(1)*dm(2007)
    dm(3062) = dm(1)*m(1598) + m(1)*dm(1598)
    dm(3063) = dm(4)*m(1599) + m(4)*dm(1599)
    dm(3064) = dm(1)*m(1447) + m(1)*dm(1447)
    dm(3065) = dm(3)*m(1447) + m(3)*dm(1447)
    dm(3066) = dm(1)*m(1600) + m(1)*dm(1600)
    dm(3067) = dm(4)*m(1903) + m(4)*dm(1903)
    dm(3068) = dm(2)*m(1603) + m(2)*dm(1603)
    dm(3069) = dm(2)*m(1168) + m(2)*dm(1168)
    dm(3070) = dm(3)*m(1169) + m(3)*dm(1169)
    dm(3071) = dm(2)*m(2023) + m(2)*dm(2023)
    dm(3072) = dm(2)*m(1612) + m(2)*dm(1612)
    dm(3073) = dm(4)*m(1613) + m(4)*dm(1613)
    dm(3074) = dm(1)*m(1176) + m(1)*dm(1176)
    dm(3075) = dm(1)*m(1449) + m(1)*dm(1449)
    dm(3076) = dm(1)*m(1177) + m(1)*dm(1177)
    dm(3077) = dm(2)*m(1178) + m(2)*dm(1178)
    dm(3078) = dm(1)*m(1450) + m(1)*dm(1450)
    dm(3079) = dm(2)*m(1450) + m(2)*dm(1450)
    dm(3080) = dm(1)*m(1179) + m(1)*dm(1179)
    dm(3081) = dm(2)*m(1180) + m(2)*dm(1180)
    dm(3082) = dm(1)*m(1451) + m(1)*dm(1451)
    dm(3083) = dm(2)*m(1451) + m(2)*dm(1451)
    dm(3084) = dm(1)*m(1181) + m(1)*dm(1181)
    dm(3085) = dm(3)*m(1182) + m(3)*dm(1182)
    dm(3086) = dm(4)*m(1183) + m(4)*dm(1183)
    dm(3087) = dm(1)*m(1452) + m(1)*dm(1452)
    dm(3088) = dm(3)*m(1452) + m(3)*dm(1452)
    dm(3089) = dm(4)*m(1452) + m(4)*dm(1452)
    dm(3090) = dm(2)*m(1184) + m(2)*dm(1184)
    dm(3091) = dm(3)*m(1185) + m(3)*dm(1185)
    dm(3092) = dm(4)*m(1186) + m(4)*dm(1186)
    dm(3093) = dm(5)*m(1187) + m(5)*dm(1187)
    dm(3094) = dm(2)*m(1453) + m(2)*dm(1453)
    dm(3095) = dm(3)*m(1453) + m(3)*dm(1453)
    dm(3096) = dm(4)*m(1453) + m(4)*dm(1453)
    dm(3097) = dm(5)*m(1453) + m(5)*dm(1453)
    dm(3098) = dm(2)*m(2038) + m(2)*dm(2038)
    dm(3099) = dm(4)*m(2039) + m(4)*dm(2039)
    dm(3100) = dm(2)*m(1454) + m(2)*dm(1454)
    dm(3101) = dm(3)*m(1454) + m(3)*dm(1454)
    dm(3102) = dm(1)*m(2042) + m(1)*dm(2042)
    dm(3103) = dm(4)*m(1923) + m(4)*dm(1923)
    dm(3104) = dm(1)*m(2044) + m(1)*dm(2044)
    dm(3105) = dm(4)*m(2045) + m(4)*dm(2045)
    dm(3106) = dm(1)*m(1926) + m(1)*dm(1926)
    dm(3107) = dm(1)*m(2047) + m(1)*dm(2047)
    dm(3108) = dm(1)*m(1928) + m(1)*dm(1928)
    dm(3109) = dm(1)*m(2049) + m(1)*dm(2049)
    dm(3110) = dm(1)*m(1930) + m(1)*dm(1930)
    dm(3111) = dm(1)*m(1931) + m(1)*dm(1931)
    dm(3112) = dm(2)*m(1932) + m(2)*dm(1932)
    dm(3113) = dm(2)*m(2053) + m(2)*dm(2053)
    dm(3114) = dm(1)*m(2054) + m(1)*dm(2054)
    dm(3115) = dm(2)*m(1935) + m(2)*dm(1935)
    dm(3116) = dm(1)*m(2056) + m(1)*dm(2056)
    dm(3117) = dm(2)*m(2057) + m(2)*dm(2057)
    dm(3118) = dm(1)*m(1048) + m(1)*dm(1048)
    dm(3119) = dm(1)*m(1639) + m(1)*dm(1639)
    dm(3120) = dm(1)*m(1049) + m(1)*dm(1049)
    dm(3121) = dm(2)*m(1050) + m(2)*dm(1050)
    dm(3122) = dm(1)*m(1640) + m(1)*dm(1640)
    dm(3123) = dm(2)*m(1640) + m(2)*dm(1640)
    dm(3124) = dm(1)*m(1051) + m(1)*dm(1051)
    dm(3125) = dm(1)*m(1642) + m(1)*dm(1642)
    dm(3126) = dm(1)*m(1052) + m(1)*dm(1052)
    dm(3127) = dm(2)*m(1837) + m(2)*dm(1837)
    dm(3128) = dm(1)*m(1643) + m(1)*dm(1643)
    dm(3129) = dm(3)*m(1643) + m(3)*dm(1643)
    dm(3130) = dm(2)*m(1054) + m(2)*dm(1054)
    dm(3131) = dm(2)*m(1645) + m(2)*dm(1645)
    dm(3132) = dm(4)*m(1055) + m(4)*dm(1055)
    dm(3133) = dm(4)*m(1647) + m(4)*dm(1647)
    dm(3134) = dm(2)*m(1056) + m(2)*dm(1056)
    dm(3135) = dm(2)*m(1651) + m(2)*dm(1651)
    dm(3136) = dm(1)*m(1851) + m(1)*dm(1851)
    dm(3137) = dm(1)*m(1852) + m(1)*dm(1852)
    dm(3138) = dm(2)*m(1652) + m(2)*dm(1652)
    dm(3139) = dm(3)*m(1652) + m(3)*dm(1652)
    dm(3140) = dm(1)*m(1059) + m(1)*dm(1059)
    dm(3141) = dm(1)*m(1654) + m(1)*dm(1654)
    dm(3142) = dm(4)*m(1060) + m(4)*dm(1060)
    dm(3143) = dm(4)*m(1656) + m(4)*dm(1656)
    dm(3144) = dm(1)*m(1061) + m(1)*dm(1061)
    dm(3145) = dm(1)*m(1659) + m(1)*dm(1659)
    dm(3146) = dm(4)*m(1978) + m(4)*dm(1978)
    dm(3147) = dm(4)*m(1979) + m(4)*dm(1979)
    dm(3148) = dm(1)*m(1063) + m(1)*dm(1063)
    dm(3149) = dm(2)*m(1064) + m(2)*dm(1064)
    dm(3150) = dm(1)*m(1065) + m(1)*dm(1065)
    dm(3151) = dm(2)*m(1863) + m(2)*dm(1863)
    dm(3152) = dm(1)*m(1864) + m(1)*dm(1864)
    dm(3153) = dm(1)*m(1865) + m(1)*dm(1865)
    dm(3154) = dm(1)*m(1662) + m(1)*dm(1662)
    dm(3155) = dm(2)*m(1662) + m(2)*dm(1662)
    dm(3156) = dm(4)*m(1866) + m(4)*dm(1866)
    dm(3157) = dm(4)*m(1867) + m(4)*dm(1867)
    dm(3158) = dm(1)*m(1664) + m(1)*dm(1664)
    dm(3159) = dm(3)*m(1664) + m(3)*dm(1664)
    dm(3160) = dm(5)*m(1870) + m(5)*dm(1870)
    dm(3161) = dm(5)*m(1871) + m(5)*dm(1871)
    dm(3162) = dm(2)*m(1667) + m(2)*dm(1667)
    dm(3163) = dm(3)*m(1667) + m(3)*dm(1667)
    dm(3164) = dm(6)*m(1876) + m(6)*dm(1876)
    dm(3165) = dm(6)*m(1877) + m(6)*dm(1877)
    dm(3166) = dm(2)*m(1880) + m(2)*dm(1880)
    dm(3167) = dm(3)*m(1881) + m(3)*dm(1881)
    dm(3168) = dm(1)*m(1884) + m(1)*dm(1884)
    dm(3169) = dm(1)*m(1887) + m(1)*dm(1887)
    dm(3170) = dm(3)*m(1888) + m(3)*dm(1888)
    dm(3171) = dm(2)*m(1889) + m(2)*dm(1889)
    dm(3172) = dm(1)*m(1075) + m(1)*dm(1075)
    dm(3173) = dm(1)*m(1673) + m(1)*dm(1673)
    dm(3174) = dm(2)*m(1076) + m(2)*dm(1076)
    dm(3175) = dm(2)*m(1674) + m(2)*dm(1674)
    dm(3176) = dm(1)*m(1077) + m(1)*dm(1077)
    dm(3177) = dm(1)*m(1678) + m(1)*dm(1678)
    dm(3178) = dm(2)*m(2006) + m(2)*dm(2006)
    dm(3179) = dm(2)*m(2007) + m(2)*dm(2007)
    dm(3180) = dm(1)*m(1080) + m(1)*dm(1080)
    dm(3181) = dm(1)*m(1081) + m(1)*dm(1081)
    dm(3182) = dm(2)*m(2011) + m(2)*dm(2011)
    dm(3183) = dm(3)*m(2013) + m(3)*dm(2013)
    dm(3184) = dm(1)*m(1896) + m(1)*dm(1896)
    dm(3185) = dm(1)*m(1897) + m(1)*dm(1897)
    dm(3186) = dm(2)*m(1898) + m(2)*dm(1898)
    dm(3187) = dm(1)*m(1680) + m(1)*dm(1680)
    dm(3188) = dm(2)*m(2015) + m(2)*dm(2015)
    dm(3189) = dm(2)*m(1899) + m(2)*dm(1899)
    dm(3190) = dm(3)*m(1902) + m(3)*dm(1902)
    dm(3191) = dm(1)*m(1682) + m(1)*dm(1682)
    dm(3192) = dm(3)*m(2019) + m(3)*dm(2019)
    dm(3193) = dm(3)*m(1903) + m(3)*dm(1903)
    dm(3194) = dm(1)*m(2020) + m(1)*dm(2020)
    dm(3195) = dm(1)*m(2021) + m(1)*dm(2021)
    dm(3196) = dm(1)*m(2022) + m(1)*dm(2022)
    dm(3197) = dm(1)*m(2023) + m(1)*dm(2023)
    dm(3198) = dm(2)*m(1091) + m(2)*dm(1091)
    dm(3199) = dm(2)*m(1907) + m(2)*dm(1907)
    dm(3200) = dm(1)*m(2026) + m(1)*dm(2026)
    dm(3201) = dm(1)*m(2027) + m(1)*dm(2027)
    dm(3202) = dm(3)*m(2029) + m(3)*dm(2029)
    dm(3203) = dm(2)*m(1909) + m(2)*dm(1909)
    dm(3204) = dm(1)*m(1910) + m(1)*dm(1910)
    dm(3205) = dm(1)*m(1911) + m(1)*dm(1911)
    dm(3206) = dm(1)*m(2030) + m(1)*dm(2030)
    dm(3207) = dm(1)*m(2031) + m(1)*dm(2031)
    dm(3208) = dm(2)*m(2032) + m(2)*dm(2032)
    dm(3209) = dm(3)*m(1915) + m(3)*dm(1915)
    dm(3210) = dm(1)*m(2034) + m(1)*dm(2034)
    dm(3211) = dm(1)*m(2035) + m(1)*dm(2035)
    dm(3212) = dm(3)*m(1917) + m(3)*dm(1917)
    dm(3213) = dm(2)*m(2037) + m(2)*dm(2037)
    dm(3214) = dm(1)*m(1918) + m(1)*dm(1918)
    dm(3215) = dm(1)*m(1919) + m(1)*dm(1919)
    dm(3216) = dm(1)*m(2038) + m(1)*dm(2038)
    dm(3217) = dm(1)*m(2039) + m(1)*dm(2039)
    dm(3218) = dm(3)*m(1922) + m(3)*dm(1922)
    dm(3219) = dm(2)*m(1690) + m(2)*dm(1690)
    dm(3220) = dm(3)*m(2043) + m(3)*dm(2043)
    dm(3221) = dm(3)*m(1923) + m(3)*dm(1923)
    dm(3222) = dm(2)*m(1924) + m(2)*dm(1924)
    dm(3223) = dm(2)*m(2044) + m(2)*dm(2044)
    dm(3224) = dm(2)*m(1925) + m(2)*dm(1925)
    dm(3225) = dm(2)*m(2045) + m(2)*dm(2045)
    dm(3226) = dm(4)*m(1694) + m(4)*dm(1694)
    dm(3227) = dm(6)*m(1930) + m(6)*dm(1930)
    dm(3228) = dm(5)*m(1694) + m(5)*dm(1694)
    dm(3229) = dm(6)*m(1931) + m(6)*dm(1931)
    dm(3230) = dm(5)*m(1934) + m(5)*dm(1934)
    dm(3231) = dm(4)*m(1696) + m(4)*dm(1696)
    dm(3232) = dm(5)*m(2055) + m(5)*dm(2055)
    dm(3233) = dm(5)*m(1935) + m(5)*dm(1935)
    dm(3234) = dm(4)*m(1936) + m(4)*dm(1936)
    dm(3235) = dm(4)*m(2056) + m(4)*dm(2056)
    dm(3236) = dm(4)*m(1937) + m(4)*dm(1937)
    dm(3237) = dm(4)*m(2057) + m(4)*dm(2057)
    dm(3238) = dm(1)*m(1699) + m(1)*dm(1699)
    dm(3239) = dm(1)*m(1701) + m(1)*dm(1701)
    dm(3240) = dm(2)*m(1703) + m(2)*dm(1703)
    dm(3241) = dm(1)*m(1705) + m(1)*dm(1705)
    dm(3242) = dm(1)*m(1707) + m(1)*dm(1707)
    dm(3243) = dm(2)*m(1841) + m(2)*dm(1841)
    dm(3244) = dm(1)*m(1054) + m(1)*dm(1054)
    dm(3245) = dm(1)*m(1055) + m(1)*dm(1055)
    dm(3246) = dm(1)*m(1056) + m(1)*dm(1056)
    dm(3247) = dm(1)*m(1853) + m(1)*dm(1853)
    dm(3248) = dm(1)*m(1855) + m(1)*dm(1855)
    dm(3249) = dm(1)*m(1729) + m(1)*dm(1729)
    dm(3250) = dm(2)*m(1060) + m(2)*dm(1060)
    dm(3251) = dm(1)*m(1739) + m(1)*dm(1739)
    dm(3252) = dm(3)*m(1062) + m(3)*dm(1062)
    dm(3253) = dm(1)*m(1067) + m(1)*dm(1067)
    dm(3254) = dm(2)*m(1070) + m(2)*dm(1070)
    dm(3255) = dm(3)*m(1071) + m(3)*dm(1071)
    dm(3256) = dm(1)*m(1746) + m(1)*dm(1746)
    dm(3257) = dm(1)*m(1867) + m(1)*dm(1867)
    dm(3258) = dm(1)*m(1750) + m(1)*dm(1750)
    dm(3259) = dm(1)*m(1871) + m(1)*dm(1871)
    dm(3260) = dm(2)*m(1756) + m(2)*dm(1756)
    dm(3261) = dm(2)*m(1877) + m(2)*dm(1877)
    dm(3262) = dm(1)*m(1072) + m(1)*dm(1072)
    dm(3263) = dm(1)*m(1883) + m(1)*dm(1883)
    dm(3264) = dm(1)*m(1886) + m(1)*dm(1886)
    dm(3265) = dm(1)*m(1768) + m(1)*dm(1768)
    dm(3266) = dm(2)*m(1769) + m(2)*dm(1769)
    dm(3267) = dm(1)*m(1778) + m(1)*dm(1778)
    dm(3268) = dm(3)*m(1780) + m(3)*dm(1780)
    dm(3269) = dm(1)*m(1079) + m(1)*dm(1079)
    dm(3270) = dm(2)*m(1896) + m(2)*dm(1896)
    dm(3271) = dm(3)*m(1897) + m(3)*dm(1897)
    dm(3272) = dm(1)*m(1782) + m(1)*dm(1782)
    dm(3273) = dm(1)*m(1899) + m(1)*dm(1899)
    dm(3274) = dm(1)*m(1786) + m(1)*dm(1786)
    dm(3275) = dm(1)*m(1903) + m(1)*dm(1903)
    dm(3276) = dm(2)*m(1794) + m(2)*dm(1794)
    dm(3277) = dm(3)*m(1795) + m(3)*dm(1795)
    dm(3278) = dm(1)*m(1905) + m(1)*dm(1905)
    dm(3279) = dm(1)*m(1907) + m(1)*dm(1907)
    dm(3280) = dm(3)*m(1909) + m(3)*dm(1909)
    dm(3281) = dm(2)*m(1796) + m(2)*dm(1796)
    dm(3282) = dm(2)*m(1911) + m(2)*dm(1911)
    dm(3283) = dm(1)*m(1913) + m(1)*dm(1913)
    dm(3284) = dm(1)*m(1915) + m(1)*dm(1915)
    dm(3285) = dm(2)*m(1917) + m(2)*dm(1917)
    dm(3286) = dm(3)*m(1799) + m(3)*dm(1799)
    dm(3287) = dm(3)*m(1919) + m(3)*dm(1919)
    dm(3288) = dm(2)*m(1803) + m(2)*dm(1803)
    dm(3289) = dm(2)*m(1923) + m(2)*dm(1923)
    dm(3290) = dm(3)*m(1805) + m(3)*dm(1805)
    dm(3291) = dm(3)*m(1925) + m(3)*dm(1925)
    dm(3292) = dm(4)*m(1811) + m(4)*dm(1811)
    dm(3293) = dm(4)*m(1931) + m(4)*dm(1931)
    dm(3294) = dm(4)*m(1815) + m(4)*dm(1815)
    dm(3295) = dm(4)*m(1935) + m(4)*dm(1935)
    dm(3296) = dm(5)*m(1817) + m(5)*dm(1817)
    dm(3297) = dm(5)*m(1937) + m(5)*dm(1937)
    dm(3298) = dm(1)*m(1458) + m(1)*dm(1458)
    dm(3299) = dm(1)*m(1527) + m(1)*dm(1527)
    dm(3300) = dm(1)*m(1529) + m(1)*dm(1529)
    dm(3301) = dm(1)*m(1461) + m(1)*dm(1461)
    dm(3302) = dm(1)*m(1462) + m(1)*dm(1462)
    dm(3303) = dm(1)*m(1463) + m(1)*dm(1463)
    dm(3304) = dm(1)*m(1464) + m(1)*dm(1464)
    dm(3305) = dm(1)*m(1467) + m(1)*dm(1467)
    dm(3306) = dm(1)*m(1543) + m(1)*dm(1543)
    dm(3307) = dm(1)*m(1545) + m(1)*dm(1545)
    dm(3308) = dm(1)*m(1553) + m(1)*dm(1553)
    dm(3309) = dm(1)*m(1143) + m(1)*dm(1143)
    dm(3310) = dm(2)*m(1473) + m(2)*dm(1473)
    dm(3311) = dm(2)*m(1475) + m(2)*dm(1475)
    dm(3312) = dm(1)*m(1557) + m(1)*dm(1557)
    dm(3313) = dm(1)*m(1147) + m(1)*dm(1147)
    dm(3314) = dm(2)*m(1148) + m(2)*dm(1148)
    dm(3315) = dm(2)*m(1559) + m(2)*dm(1559)
    dm(3316) = dm(1)*m(1561) + m(1)*dm(1561)
    dm(3317) = dm(1)*m(1563) + m(1)*dm(1563)
    dm(3318) = dm(2)*m(1565) + m(2)*dm(1565)
    dm(3319) = dm(2)*m(1485) + m(2)*dm(1485)
    dm(3320) = dm(2)*m(1573) + m(2)*dm(1573)
    dm(3321) = dm(2)*m(1575) + m(2)*dm(1575)
    dm(3322) = dm(1)*m(1584) + m(1)*dm(1584)
    dm(3323) = dm(1)*m(1156) + m(1)*dm(1156)
    dm(3324) = dm(4)*m(1492) + m(4)*dm(1492)
    dm(3325) = dm(4)*m(1493) + m(4)*dm(1493)
    dm(3326) = dm(1)*m(1588) + m(1)*dm(1588)
    dm(3327) = dm(1)*m(1160) + m(1)*dm(1160)
    dm(3328) = dm(4)*m(1162) + m(4)*dm(1162)
    dm(3329) = dm(4)*m(1591) + m(4)*dm(1591)
    dm(3330) = dm(1)*m(1594) + m(1)*dm(1594)
    dm(3331) = dm(1)*m(1595) + m(1)*dm(1595)
    dm(3332) = dm(4)*m(1597) + m(4)*dm(1597)
    dm(3333) = dm(2)*m(1602) + m(2)*dm(1602)
    dm(3334) = dm(2)*m(1167) + m(2)*dm(1167)
    dm(3335) = dm(4)*m(1169) + m(4)*dm(1169)
    dm(3336) = dm(4)*m(1605) + m(4)*dm(1605)
    dm(3337) = dm(1)*m(1170) + m(1)*dm(1170)
    dm(3338) = dm(2)*m(1610) + m(2)*dm(1610)
    dm(3339) = dm(4)*m(1611) + m(4)*dm(1611)
    dm(3340) = dm(1)*m(1173) + m(1)*dm(1173)
    dm(3341) = dm(2)*m(1174) + m(2)*dm(1174)
    dm(3342) = dm(4)*m(1175) + m(4)*dm(1175)
    dm(3343) = dm(7)*m(1182) + m(7)*dm(1182)
    dm(3344) = dm(7)*m(1185) + m(7)*dm(1185)
    dm(3345) = dm(7)*m(1187) + m(7)*dm(1187)
    dm(3346) = dm(7)*m(1509) + m(7)*dm(1509)
    dm(3347) = dm(7)*m(1620) + m(7)*dm(1620)
    dm(3348) = dm(7)*m(1621) + m(7)*dm(1621)
    dm(3349) = dm(7)*m(1511) + m(7)*dm(1511)
    dm(3350) = dm(7)*m(1624) + m(7)*dm(1624)
    dm(3351) = dm(7)*m(1625) + m(7)*dm(1625)
    dm(3352) = dm(4)*m(1514) + m(4)*dm(1514)
    dm(3353) = dm(4)*m(1630) + m(4)*dm(1630)
    dm(3354) = dm(4)*m(1631) + m(4)*dm(1631)
    dm(3355) = dm(7)*m(1517) + m(7)*dm(1517)
    dm(3356) = dm(7)*m(1636) + m(7)*dm(1636)
    dm(3357) = dm(7)*m(1637) + m(7)*dm(1637)
    dm(3358) = dm(2)*m(1128) + m(2)*dm(1128)
    dm(3359) = dm(2)*m(1820) + m(2)*dm(1820)
    dm(3360) = dm(1)*m(1129) + m(1)*dm(1129)
    dm(3361) = dm(1)*m(1824) + m(1)*dm(1824)
    dm(3362) = dm(1)*m(1130) + m(1)*dm(1130)
    dm(3363) = dm(1)*m(1826) + m(1)*dm(1826)
    dm(3364) = dm(3)*m(1131) + m(3)*dm(1131)
    dm(3365) = dm(3)*m(1833) + m(3)*dm(1833)
    dm(3366) = dm(1)*m(1132) + m(1)*dm(1132)
    dm(3367) = dm(1)*m(1133) + m(1)*dm(1133)
    dm(3368) = dm(1)*m(1837) + m(1)*dm(1837)
    dm(3369) = dm(1)*m(1839) + m(1)*dm(1839)
    dm(3370) = dm(2)*m(1134) + m(2)*dm(1134)
    dm(3371) = dm(3)*m(1135) + m(3)*dm(1135)
    dm(3372) = dm(2)*m(1964) + m(2)*dm(1964)
    dm(3373) = dm(3)*m(1965) + m(3)*dm(1965)
    dm(3374) = dm(2)*m(1842) + m(2)*dm(1842)
    dm(3375) = dm(2)*m(1967) + m(2)*dm(1967)
    dm(3376) = dm(3)*m(1845) + m(3)*dm(1845)
    dm(3377) = dm(3)*m(1969) + m(3)*dm(1969)
    dm(3378) = dm(3)*m(1138) + m(3)*dm(1138)
    dm(3379) = dm(2)*m(1139) + m(2)*dm(1139)
    dm(3380) = dm(2)*m(1140) + m(2)*dm(1140)
    dm(3381) = dm(2)*m(1852) + m(2)*dm(1852)
    dm(3382) = dm(3)*m(1856) + m(3)*dm(1856)
    dm(3383) = dm(2)*m(1857) + m(2)*dm(1857)
    dm(3384) = dm(1)*m(1141) + m(1)*dm(1141)
    dm(3385) = dm(3)*m(1142) + m(3)*dm(1142)
    dm(3386) = dm(1)*m(1972) + m(1)*dm(1972)
    dm(3387) = dm(3)*m(1973) + m(3)*dm(1973)
    dm(3388) = dm(1)*m(1858) + m(1)*dm(1858)
    dm(3389) = dm(1)*m(1975) + m(1)*dm(1975)
    dm(3390) = dm(1)*m(1145) + m(1)*dm(1145)
    dm(3391) = dm(2)*m(1146) + m(2)*dm(1146)
    dm(3392) = dm(1)*m(1978) + m(1)*dm(1978)
    dm(3393) = dm(2)*m(1979) + m(2)*dm(1979)
    dm(3394) = dm(1)*m(1149) + m(1)*dm(1149)
    dm(3395) = dm(1)*m(1861) + m(1)*dm(1861)
    dm(3396) = dm(1)*m(1150) + m(1)*dm(1150)
    dm(3397) = dm(1)*m(1863) + m(1)*dm(1863)
    dm(3398) = dm(2)*m(1151) + m(2)*dm(1151)
    dm(3399) = dm(2)*m(1865) + m(2)*dm(1865)
    dm(3400) = dm(1)*m(1868) + m(1)*dm(1868)
    dm(3401) = dm(1)*m(1989) + m(1)*dm(1989)
    dm(3402) = dm(3)*m(1873) + m(3)*dm(1873)
    dm(3403) = dm(3)*m(1993) + m(3)*dm(1993)
    dm(3404) = dm(2)*m(1875) + m(2)*dm(1875)
    dm(3405) = dm(2)*m(1995) + m(2)*dm(1995)
    dm(3406) = dm(4)*m(1153) + m(4)*dm(1153)
    dm(3407) = dm(4)*m(1154) + m(4)*dm(1154)
    dm(3408) = dm(5)*m(1152) + m(5)*dm(1152)
    dm(3409) = dm(4)*m(1887) + m(4)*dm(1887)
    dm(3410) = dm(5)*m(1888) + m(5)*dm(1888)
    dm(3411) = dm(4)*m(1889) + m(4)*dm(1889)
    dm(3412) = dm(1)*m(1155) + m(1)*dm(1155)
    dm(3413) = dm(1)*m(2000) + m(1)*dm(2000)
    dm(3414) = dm(5)*m(1157) + m(5)*dm(1157)
    dm(3415) = dm(5)*m(2001) + m(5)*dm(2001)
    dm(3416) = dm(1)*m(1890) + m(1)*dm(1890)
    dm(3417) = dm(1)*m(2003) + m(1)*dm(2003)
    dm(3418) = dm(1)*m(1159) + m(1)*dm(1159)
    dm(3419) = dm(1)*m(2006) + m(1)*dm(2006)
    dm(3420) = dm(4)*m(1161) + m(4)*dm(1161)
    dm(3421) = dm(4)*m(2007) + m(4)*dm(2007)
    dm(3422) = dm(1)*m(1163) + m(1)*dm(1163)
    dm(3423) = dm(1)*m(1894) + m(1)*dm(1894)
    dm(3424) = dm(1)*m(1164) + m(1)*dm(1164)
    dm(3425) = dm(1)*m(1895) + m(1)*dm(1895)
    dm(3426) = dm(4)*m(1165) + m(4)*dm(1165)
    dm(3427) = dm(4)*m(1897) + m(4)*dm(1897)
    dm(3428) = dm(1)*m(1900) + m(1)*dm(1900)
    dm(3429) = dm(1)*m(2017) + m(1)*dm(2017)
    dm(3430) = dm(2)*m(1166) + m(2)*dm(1166)
    dm(3431) = dm(2)*m(2022) + m(2)*dm(2022)
    dm(3432) = dm(4)*m(1168) + m(4)*dm(1168)
    dm(3433) = dm(4)*m(2023) + m(4)*dm(2023)
    dm(3434) = dm(1)*m(2024) + m(1)*dm(2024)
    dm(3435) = dm(1)*m(2025) + m(1)*dm(2025)
    dm(3436) = dm(2)*m(1171) + m(2)*dm(1171)
    dm(3437) = dm(4)*m(1172) + m(4)*dm(1172)
    dm(3438) = dm(2)*m(1908) + m(2)*dm(1908)
    dm(3439) = dm(4)*m(1909) + m(4)*dm(1909)
    dm(3440) = dm(1)*m(2032) + m(1)*dm(2032)
    dm(3441) = dm(1)*m(2033) + m(1)*dm(2033)
    dm(3442) = dm(2)*m(2034) + m(2)*dm(2034)
    dm(3443) = dm(4)*m(2035) + m(4)*dm(2035)
    dm(3444) = dm(2)*m(2036) + m(2)*dm(2036)
    dm(3445) = dm(4)*m(2037) + m(4)*dm(2037)
    dm(3446) = dm(7)*m(1177) + m(7)*dm(1177)
    dm(3447) = dm(7)*m(1178) + m(7)*dm(1178)
    dm(3448) = dm(7)*m(1181) + m(7)*dm(1181)
    dm(3449) = dm(7)*m(1183) + m(7)*dm(1183)
    dm(3450) = dm(7)*m(1184) + m(7)*dm(1184)
    dm(3451) = dm(7)*m(1186) + m(7)*dm(1186)
    dm(3452) = dm(8)*m(1176) + m(8)*dm(1176)
    dm(3453) = dm(7)*m(1918) + m(7)*dm(1918)
    dm(3454) = dm(8)*m(1179) + m(8)*dm(1179)
    dm(3455) = dm(7)*m(1919) + m(7)*dm(1919)
    dm(3456) = dm(7)*m(2038) + m(7)*dm(2038)
    dm(3457) = dm(7)*m(2039) + m(7)*dm(2039)
    dm(3458) = dm(2)*m(1920) + m(2)*dm(1920)
    dm(3459) = dm(2)*m(2041) + m(2)*dm(2041)
    dm(3460) = dm(8)*m(1922) + m(8)*dm(1922)
    dm(3461) = dm(7)*m(1924) + m(7)*dm(1924)
    dm(3462) = dm(8)*m(2042) + m(8)*dm(2042)
    dm(3463) = dm(7)*m(2044) + m(7)*dm(2044)
    dm(3464) = dm(7)*m(1925) + m(7)*dm(1925)
    dm(3465) = dm(7)*m(2045) + m(7)*dm(2045)
    dm(3466) = dm(5)*m(1927) + m(5)*dm(1927)
    dm(3467) = dm(5)*m(2047) + m(5)*dm(2047)
    dm(3468) = dm(4)*m(1929) + m(4)*dm(1929)
    dm(3469) = dm(4)*m(2049) + m(4)*dm(2049)
    dm(3470) = dm(4)*m(1933) + m(4)*dm(1933)
    dm(3471) = dm(4)*m(2053) + m(4)*dm(2053)
    dm(3472) = dm(8)*m(1934) + m(8)*dm(1934)
    dm(3473) = dm(8)*m(2054) + m(8)*dm(2054)
    dm(3474) = dm(7)*m(1936) + m(7)*dm(1936)
    dm(3475) = dm(7)*m(2056) + m(7)*dm(2056)
    dm(3476) = dm(7)*m(1937) + m(7)*dm(1937)
    dm(3477) = dm(7)*m(2057) + m(7)*dm(2057)
    dm(3478) = dm(3)*m(1190) + m(3)*dm(1190)
    dm(3479) = dm(3)*m(2061) + m(3)*dm(2061)
    dm(3480) = dm(3)*m(2063) + m(3)*dm(2063)
    dm(3481) = dm(1)*m(2066) + m(1)*dm(2066)
    dm(3482) = dm(1)*m(2067) + m(1)*dm(2067)
    dm(3483) = dm(3)*m(2067) + m(3)*dm(2067)
    dm(3484) = dm(2)*m(2070) + m(2)*dm(2070)
    dm(3485) = dm(2)*m(1198) + m(2)*dm(1198)
    dm(3486) = dm(2)*m(2073) + m(2)*dm(2073)
    dm(3487) = dm(1)*m(2074) + m(1)*dm(2074)
    dm(3488) = dm(1)*m(2075) + m(1)*dm(2075)
    dm(3489) = dm(2)*m(2075) + m(2)*dm(2075)
    dm(3490) = dm(2)*m(2078) + m(2)*dm(2078)
    dm(3491) = dm(2)*m(2079) + m(2)*dm(2079)
    dm(3492) = dm(3)*m(2079) + m(3)*dm(2079)
    dm(3493) = dm(3)*m(1209) + m(3)*dm(1209)
    dm(3494) = dm(2)*m(1210) + m(2)*dm(1210)
    dm(3495) = dm(1)*m(1211) + m(1)*dm(1211)
    dm(3496) = dm(3)*m(2082) + m(3)*dm(2082)
    dm(3497) = dm(2)*m(2083) + m(2)*dm(2083)
    dm(3498) = dm(3)*m(2083) + m(3)*dm(2083)
    dm(3499) = dm(1)*m(2085) + m(1)*dm(2085)
    dm(3500) = dm(1)*m(2087) + m(1)*dm(2087)
    dm(3501) = dm(1)*m(1215) + m(1)*dm(1215)
    dm(3502) = dm(2)*m(2090) + m(2)*dm(2090)
    dm(3503) = dm(1)*m(2091) + m(1)*dm(2091)
    dm(3504) = dm(2)*m(2091) + m(2)*dm(2091)
    dm(3505) = dm(3)*m(2092) + m(3)*dm(2092)
    dm(3506) = dm(1)*m(2093) + m(1)*dm(2093)
    dm(3507) = dm(3)*m(2093) + m(3)*dm(2093)
    dm(3508) = dm(3)*m(1403) + m(3)*dm(1403)
    dm(3509) = dm(3)*m(1404) + m(3)*dm(1404)
    dm(3510) = dm(3)*m(1222) + m(3)*dm(1222)
    dm(3511) = dm(3)*m(1407) + m(3)*dm(1407)
    dm(3512) = dm(2)*m(1408) + m(2)*dm(1408)
    dm(3513) = dm(1)*m(1229) + m(1)*dm(1229)
    dm(3514) = dm(2)*m(1410) + m(2)*dm(1410)
    dm(3515) = dm(2)*m(1230) + m(2)*dm(1230)
    dm(3516) = dm(2)*m(1411) + m(2)*dm(1411)
    dm(3517) = dm(3)*m(1414) + m(3)*dm(1414)
    dm(3518) = dm(2)*m(1236) + m(2)*dm(1236)
    dm(3519) = dm(1)*m(1416) + m(1)*dm(1416)
    dm(3520) = dm(3)*m(1238) + m(3)*dm(1238)
    dm(3521) = dm(2)*m(1418) + m(2)*dm(1418)
    dm(3522) = dm(1)*m(1419) + m(1)*dm(1419)
    dm(3523) = dm(1)*m(1241) + m(1)*dm(1241)
    dm(3524) = dm(1)*m(1420) + m(1)*dm(1420)
    dm(3525) = dm(1)*m(1421) + m(1)*dm(1421)
    dm(3526) = dm(1)*m(2107) + m(1)*dm(2107)
    dm(3527) = dm(1)*m(2109) + m(1)*dm(2109)
    dm(3528) = dm(1)*m(1244) + m(1)*dm(1244)
    dm(3529) = dm(1)*m(2113) + m(1)*dm(2113)
    dm(3530) = dm(3)*m(1422) + m(3)*dm(1422)
    dm(3531) = dm(3)*m(1423) + m(3)*dm(1423)
    dm(3532) = dm(1)*m(2115) + m(1)*dm(2115)
    dm(3533) = dm(2)*m(1424) + m(2)*dm(1424)
    dm(3534) = dm(2)*m(1425) + m(2)*dm(1425)
    dm(3535) = dm(1)*m(1247) + m(1)*dm(1247)
    dm(3536) = dm(1)*m(1426) + m(1)*dm(1426)
    dm(3537) = dm(1)*m(1427) + m(1)*dm(1427)
    dm(3538) = dm(2)*m(2058) + m(2)*dm(2058)
    dm(3539) = dm(4)*m(2059) + m(4)*dm(2059)
    dm(3540) = dm(1)*m(2060) + m(1)*dm(2060)
    dm(3541) = dm(1)*m(2061) + m(1)*dm(2061)
    dm(3542) = dm(4)*m(2062) + m(4)*dm(2062)
    dm(3543) = dm(2)*m(2063) + m(2)*dm(2063)
    dm(3544) = dm(2)*m(2064) + m(2)*dm(2064)
    dm(3545) = dm(3)*m(1262) + m(3)*dm(1262)
    dm(3546) = dm(2)*m(1464) + m(2)*dm(1464)
    dm(3547) = dm(2)*m(1263) + m(2)*dm(1263)
    dm(3548) = dm(3)*m(1265) + m(3)*dm(1265)
    dm(3549) = dm(5)*m(1264) + m(5)*dm(1264)
    dm(3550) = dm(2)*m(2066) + m(2)*dm(2066)
    dm(3551) = dm(4)*m(2067) + m(4)*dm(2067)
    dm(3552) = dm(2)*m(1467) + m(2)*dm(1467)
    dm(3553) = dm(4)*m(1467) + m(4)*dm(1467)
    dm(3554) = dm(1)*m(2070) + m(1)*dm(2070)
    dm(3555) = dm(1)*m(2071) + m(1)*dm(2071)
    dm(3556) = dm(3)*m(2073) + m(3)*dm(2073)
    dm(3557) = dm(5)*m(2072) + m(5)*dm(2072)
    dm(3558) = dm(4)*m(1268) + m(4)*dm(1268)
    dm(3559) = dm(2)*m(1269) + m(2)*dm(1269)
    dm(3560) = dm(3)*m(2074) + m(3)*dm(2074)
    dm(3561) = dm(5)*m(2075) + m(5)*dm(2075)
    dm(3562) = dm(1)*m(2076) + m(1)*dm(2076)
    dm(3563) = dm(3)*m(1280) + m(3)*dm(1280)
    dm(3564) = dm(1)*m(1475) + m(1)*dm(1475)
    dm(3565) = dm(1)*m(1281) + m(1)*dm(1281)
    dm(3566) = dm(1)*m(2078) + m(1)*dm(2078)
    dm(3567) = dm(3)*m(1284) + m(3)*dm(1284)
    dm(3568) = dm(4)*m(2079) + m(4)*dm(2079)
    dm(3569) = dm(6)*m(1283) + m(6)*dm(1283)
    dm(3570) = dm(1)*m(2080) + m(1)*dm(2080)
    dm(3571) = dm(2)*m(1288) + m(2)*dm(1288)
    dm(3572) = dm(1)*m(1481) + m(1)*dm(1481)
    dm(3573) = dm(1)*m(1289) + m(1)*dm(1289)
    dm(3574) = dm(5)*m(1482) + m(5)*dm(1482)
    dm(3575) = dm(6)*m(1482) + m(6)*dm(1482)
    dm(3576) = dm(1)*m(2082) + m(1)*dm(2082)
    dm(3577) = dm(2)*m(1298) + m(2)*dm(1298)
    dm(3578) = dm(4)*m(1299) + m(4)*dm(1299)
    dm(3579) = dm(6)*m(1297) + m(6)*dm(1297)
    dm(3580) = dm(4)*m(1483) + m(4)*dm(1483)
    dm(3581) = dm(6)*m(1483) + m(6)*dm(1483)
    dm(3582) = dm(2)*m(2085) + m(2)*dm(2085)
    dm(3583) = dm(3)*m(2087) + m(3)*dm(2087)
    dm(3584) = dm(1)*m(1485) + m(1)*dm(1485)
    dm(3585) = dm(4)*m(1485) + m(4)*dm(1485)
    dm(3586) = dm(1)*m(1486) + m(1)*dm(1486)
    dm(3587) = dm(5)*m(1486) + m(5)*dm(1486)
    dm(3588) = dm(4)*m(1300) + m(4)*dm(1300)
    dm(3589) = dm(3)*m(2090) + m(3)*dm(2090)
    dm(3590) = dm(1)*m(1302) + m(1)*dm(1302)
    dm(3591) = dm(5)*m(1303) + m(5)*dm(1303)
    dm(3592) = dm(2)*m(2092) + m(2)*dm(2092)
    dm(3593) = dm(5)*m(1305) + m(5)*dm(1305)
    dm(3594) = dm(1)*m(1306) + m(1)*dm(1306)
    dm(3595) = dm(4)*m(1307) + m(4)*dm(1307)
    dm(3596) = dm(4)*m(1487) + m(4)*dm(1487)
    dm(3597) = dm(5)*m(1487) + m(5)*dm(1487)
    dm(3598) = dm(1)*m(2094) + m(1)*dm(2094)
    dm(3599) = dm(2)*m(1492) + m(2)*dm(1492)
    dm(3600) = dm(1)*m(1317) + m(1)*dm(1317)
    dm(3601) = dm(1)*m(1493) + m(1)*dm(1493)
    dm(3602) = dm(1)*m(2096) + m(1)*dm(2096)
    dm(3603) = dm(2)*m(2097) + m(2)*dm(2097)
    dm(3604) = dm(5)*m(1321) + m(5)*dm(1321)
    dm(3605) = dm(6)*m(1320) + m(6)*dm(1320)
    dm(3606) = dm(1)*m(2098) + m(1)*dm(2098)
    dm(3607) = dm(3)*m(1498) + m(3)*dm(1498)
    dm(3608) = dm(1)*m(1325) + m(1)*dm(1325)
    dm(3609) = dm(1)*m(1499) + m(1)*dm(1499)
    dm(3610) = dm(3)*m(1500) + m(3)*dm(1500)
    dm(3611) = dm(6)*m(1500) + m(6)*dm(1500)
    dm(3612) = dm(1)*m(2100) + m(1)*dm(2100)
    dm(3613) = dm(2)*m(1333) + m(2)*dm(1333)
    dm(3614) = dm(4)*m(1335) + m(4)*dm(1335)
    dm(3615) = dm(6)*m(1334) + m(6)*dm(1334)
    dm(3616) = dm(2)*m(1501) + m(2)*dm(1501)
    dm(3617) = dm(6)*m(1501) + m(6)*dm(1501)
    dm(3618) = dm(2)*m(2102) + m(2)*dm(2102)
    dm(3619) = dm(3)*m(1506) + m(3)*dm(1506)
    dm(3620) = dm(2)*m(1339) + m(2)*dm(1339)
    dm(3621) = dm(2)*m(1507) + m(2)*dm(1507)
    dm(3622) = dm(3)*m(1508) + m(3)*dm(1508)
    dm(3623) = dm(5)*m(1508) + m(5)*dm(1508)
    dm(3624) = dm(2)*m(1509) + m(2)*dm(1509)
    dm(3625) = dm(4)*m(1509) + m(4)*dm(1509)
    dm(3626) = dm(1)*m(1352) + m(1)*dm(1352)
    dm(3627) = dm(1)*m(1353) + m(1)*dm(1353)
    dm(3628) = dm(4)*m(1355) + m(4)*dm(1355)
    dm(3629) = dm(5)*m(1354) + m(5)*dm(1354)
    dm(3630) = dm(1)*m(1510) + m(1)*dm(1510)
    dm(3631) = dm(5)*m(1510) + m(5)*dm(1510)
    dm(3632) = dm(1)*m(1511) + m(1)*dm(1511)
    dm(3633) = dm(4)*m(1511) + m(4)*dm(1511)
    dm(3634) = dm(2)*m(1512) + m(2)*dm(1512)
    dm(3635) = dm(3)*m(1512) + m(3)*dm(1512)
    dm(3636) = dm(1)*m(1513) + m(1)*dm(1513)
    dm(3637) = dm(3)*m(1513) + m(3)*dm(1513)
    dm(3638) = dm(1)*m(1514) + m(1)*dm(1514)
    dm(3639) = dm(2)*m(1514) + m(2)*dm(1514)
    dm(3640) = dm(2)*m(1356) + m(2)*dm(1356)
    dm(3641) = dm(3)*m(1357) + m(3)*dm(1357)
    dm(3642) = dm(1)*m(1358) + m(1)*dm(1358)
    dm(3643) = dm(3)*m(1359) + m(3)*dm(1359)
    dm(3644) = dm(2)*m(1360) + m(2)*dm(1360)
    dm(3645) = dm(3)*m(1361) + m(3)*dm(1361)
    dm(3646) = dm(1)*m(1362) + m(1)*dm(1362)
    dm(3647) = dm(2)*m(1363) + m(2)*dm(1363)
    dm(3648) = dm(2)*m(1515) + m(2)*dm(1515)
    dm(3649) = dm(3)*m(1515) + m(3)*dm(1515)
    dm(3650) = dm(1)*m(1364) + m(1)*dm(1364)
    dm(3651) = dm(3)*m(1365) + m(3)*dm(1365)
    dm(3652) = dm(1)*m(1366) + m(1)*dm(1366)
    dm(3653) = dm(2)*m(1367) + m(2)*dm(1367)
    dm(3654) = dm(1)*m(1516) + m(1)*dm(1516)
    dm(3655) = dm(3)*m(1516) + m(3)*dm(1516)
    dm(3656) = dm(1)*m(1517) + m(1)*dm(1517)
    dm(3657) = dm(2)*m(1517) + m(2)*dm(1517)
    dm(3658) = dm(1)*m(2058) + m(1)*dm(2058)
    dm(3659) = dm(1)*m(2059) + m(1)*dm(2059)
    dm(3660) = dm(2)*m(2060) + m(2)*dm(2060)
    dm(3661) = dm(4)*m(2061) + m(4)*dm(2061)
    dm(3662) = dm(2)*m(2062) + m(2)*dm(2062)
    dm(3663) = dm(4)*m(2063) + m(4)*dm(2063)
    dm(3664) = dm(1)*m(2064) + m(1)*dm(2064)
    dm(3665) = dm(1)*m(2065) + m(1)*dm(2065)
    dm(3666) = dm(1)*m(2068) + m(1)*dm(2068)
    dm(3667) = dm(1)*m(2069) + m(1)*dm(2069)
    dm(3668) = dm(2)*m(1543) + m(2)*dm(1543)
    dm(3669) = dm(4)*m(1545) + m(4)*dm(1545)
    dm(3670) = dm(3)*m(2072) + m(3)*dm(2072)
    dm(3671) = dm(5)*m(2073) + m(5)*dm(2073)
    dm(3672) = dm(2)*m(2076) + m(2)*dm(2076)
    dm(3673) = dm(1)*m(1555) + m(1)*dm(1555)
    dm(3674) = dm(2)*m(1557) + m(2)*dm(1557)
    dm(3675) = dm(1)*m(1559) + m(1)*dm(1559)
    dm(3676) = dm(5)*m(1566) + m(5)*dm(1566)
    dm(3677) = dm(6)*m(1567) + m(6)*dm(1567)
    dm(3678) = dm(4)*m(1568) + m(4)*dm(1568)
    dm(3679) = dm(6)*m(1569) + m(6)*dm(1569)
    dm(3680) = dm(2)*m(2084) + m(2)*dm(2084)
    dm(3681) = dm(3)*m(2086) + m(3)*dm(2086)
    dm(3682) = dm(1)*m(1572) + m(1)*dm(1572)
    dm(3683) = dm(1)*m(1573) + m(1)*dm(1573)
    dm(3684) = dm(4)*m(1575) + m(4)*dm(1575)
    dm(3685) = dm(5)*m(1574) + m(5)*dm(1574)
    dm(3686) = dm(4)*m(1576) + m(4)*dm(1576)
    dm(3687) = dm(5)*m(1577) + m(5)*dm(1577)
    dm(3688) = dm(2)*m(1585) + m(2)*dm(1585)
    dm(3689) = dm(1)*m(1587) + m(1)*dm(1587)
    dm(3690) = dm(3)*m(1589) + m(3)*dm(1589)
    dm(3691) = dm(1)*m(1591) + m(1)*dm(1591)
    dm(3692) = dm(3)*m(1598) + m(3)*dm(1598)
    dm(3693) = dm(6)*m(1599) + m(6)*dm(1599)
    dm(3694) = dm(2)*m(1600) + m(2)*dm(1600)
    dm(3695) = dm(6)*m(1601) + m(6)*dm(1601)
    dm(3696) = dm(3)*m(1603) + m(3)*dm(1603)
    dm(3697) = dm(2)*m(1605) + m(2)*dm(1605)
    dm(3698) = dm(3)*m(1612) + m(3)*dm(1612)
    dm(3699) = dm(5)*m(1613) + m(5)*dm(1613)
    dm(3700) = dm(2)*m(1620) + m(2)*dm(1620)
    dm(3701) = dm(4)*m(1621) + m(4)*dm(1621)
    dm(3702) = dm(1)*m(1622) + m(1)*dm(1622)
    dm(3703) = dm(5)*m(1623) + m(5)*dm(1623)
    dm(3704) = dm(1)*m(1624) + m(1)*dm(1624)
    dm(3705) = dm(4)*m(1625) + m(4)*dm(1625)
    dm(3706) = dm(2)*m(1626) + m(2)*dm(1626)
    dm(3707) = dm(3)*m(1627) + m(3)*dm(1627)
    dm(3708) = dm(1)*m(1628) + m(1)*dm(1628)
    dm(3709) = dm(3)*m(1629) + m(3)*dm(1629)
    dm(3710) = dm(1)*m(1630) + m(1)*dm(1630)
    dm(3711) = dm(2)*m(1631) + m(2)*dm(1631)
    dm(3712) = dm(2)*m(1632) + m(2)*dm(1632)
    dm(3713) = dm(3)*m(1633) + m(3)*dm(1633)
    dm(3714) = dm(1)*m(1634) + m(1)*dm(1634)
    dm(3715) = dm(3)*m(1635) + m(3)*dm(1635)
    dm(3716) = dm(1)*m(1636) + m(1)*dm(1636)
    dm(3717) = dm(2)*m(1637) + m(2)*dm(1637)
    dm(3718) = dm(3)*m(1640) + m(3)*dm(1640)
    dm(3719) = dm(2)*m(1369) + m(2)*dm(1369)
    dm(3720) = dm(1)*m(1370) + m(1)*dm(1370)
    dm(3721) = dm(3)*m(1371) + m(3)*dm(1371)
    dm(3722) = dm(2)*m(1643) + m(2)*dm(1643)
    dm(3723) = dm(1)*m(1373) + m(1)*dm(1373)
    dm(3724) = dm(3)*m(1376) + m(3)*dm(1376)
    dm(3725) = dm(5)*m(1377) + m(5)*dm(1377)
    dm(3726) = dm(6)*m(1648) + m(6)*dm(1648)
    dm(3727) = dm(2)*m(1378) + m(2)*dm(1378)
    dm(3728) = dm(4)*m(1379) + m(4)*dm(1379)
    dm(3729) = dm(6)*m(1649) + m(6)*dm(1649)
    dm(3730) = dm(3)*m(1380) + m(3)*dm(1380)
    dm(3731) = dm(2)*m(1381) + m(2)*dm(1381)
    dm(3732) = dm(1)*m(1652) + m(1)*dm(1652)
    dm(3733) = dm(3)*m(1385) + m(3)*dm(1385)
    dm(3734) = dm(5)*m(1657) + m(5)*dm(1657)
    dm(3735) = dm(6)*m(1386) + m(6)*dm(1386)
    dm(3736) = dm(3)*m(1662) + m(3)*dm(1662)
    dm(3737) = dm(2)*m(1392) + m(2)*dm(1392)
    dm(3738) = dm(4)*m(1663) + m(4)*dm(1663)
    dm(3739) = dm(6)*m(1393) + m(6)*dm(1393)
    dm(3740) = dm(2)*m(1664) + m(2)*dm(1664)
    dm(3741) = dm(1)*m(1394) + m(1)*dm(1394)
    dm(3742) = dm(4)*m(1395) + m(4)*dm(1395)
    dm(3743) = dm(5)*m(1665) + m(5)*dm(1665)
    dm(3744) = dm(1)*m(1396) + m(1)*dm(1396)
    dm(3745) = dm(5)*m(1397) + m(5)*dm(1397)
    dm(3746) = dm(4)*m(1666) + m(4)*dm(1666)
    dm(3747) = dm(1)*m(1667) + m(1)*dm(1667)
    dm(3748) = dm(3)*m(1668) + m(3)*dm(1668)
    dm(3749) = dm(2)*m(1669) + m(2)*dm(1669)
    dm(3750) = dm(1)*m(1670) + m(1)*dm(1670)
    dm(3751) = dm(3)*m(1675) + m(3)*dm(1675)
    dm(3752) = dm(5)*m(1403) + m(5)*dm(1403)
    dm(3753) = dm(6)*m(1404) + m(6)*dm(1404)
    dm(3754) = dm(5)*m(1680) + m(5)*dm(1680)
    dm(3755) = dm(2)*m(1681) + m(2)*dm(1681)
    dm(3756) = dm(4)*m(1410) + m(4)*dm(1410)
    dm(3757) = dm(6)*m(1411) + m(6)*dm(1411)
    dm(3758) = dm(4)*m(1682) + m(4)*dm(1682)
    dm(3759) = dm(6)*m(1687) + m(6)*dm(1687)
    dm(3760) = dm(6)*m(1688) + m(6)*dm(1688)
    dm(3761) = dm(1)*m(1689) + m(1)*dm(1689)
    dm(3762) = dm(4)*m(1420) + m(4)*dm(1420)
    dm(3763) = dm(5)*m(1421) + m(5)*dm(1421)
    dm(3764) = dm(4)*m(1690) + m(4)*dm(1690)
    dm(3765) = dm(5)*m(1691) + m(5)*dm(1691)
    dm(3766) = dm(1)*m(1422) + m(1)*dm(1422)
    dm(3767) = dm(2)*m(1423) + m(2)*dm(1423)
    dm(3768) = dm(3)*m(1692) + m(3)*dm(1692)
    dm(3769) = dm(1)*m(1424) + m(1)*dm(1424)
    dm(3770) = dm(3)*m(1425) + m(3)*dm(1425)
    dm(3771) = dm(2)*m(1693) + m(2)*dm(1693)
    dm(3772) = dm(1)*m(1694) + m(1)*dm(1694)
    dm(3773) = dm(1)*m(1695) + m(1)*dm(1695)
    dm(3774) = dm(2)*m(1426) + m(2)*dm(1426)
    dm(3775) = dm(3)*m(1427) + m(3)*dm(1427)
    dm(3776) = dm(2)*m(1696) + m(2)*dm(1696)
    dm(3777) = dm(3)*m(1697) + m(3)*dm(1697)
    dm(3778) = dm(3)*m(1188) + m(3)*dm(1188)
    dm(3779) = dm(3)*m(1189) + m(3)*dm(1189)
    dm(3780) = dm(5)*m(1188) + m(5)*dm(1188)
    dm(3781) = dm(5)*m(1190) + m(5)*dm(1190)
    dm(3782) = dm(6)*m(1189) + m(6)*dm(1189)
    dm(3783) = dm(6)*m(1190) + m(6)*dm(1190)
    dm(3784) = dm(1)*m(1191) + m(1)*dm(1191)
    dm(3785) = dm(1)*m(1192) + m(1)*dm(1192)
    dm(3786) = dm(1)*m(1193) + m(1)*dm(1193)
    dm(3787) = dm(1)*m(1194) + m(1)*dm(1194)
    dm(3788) = dm(3)*m(1195) + m(3)*dm(1195)
    dm(3789) = dm(5)*m(1195) + m(5)*dm(1195)
    dm(3790) = dm(6)*m(1718) + m(6)*dm(1718)
    dm(3791) = dm(6)*m(1719) + m(6)*dm(1719)
    dm(3792) = dm(2)*m(1196) + m(2)*dm(1196)
    dm(3793) = dm(2)*m(1197) + m(2)*dm(1197)
    dm(3794) = dm(4)*m(1196) + m(4)*dm(1196)
    dm(3795) = dm(4)*m(1198) + m(4)*dm(1198)
    dm(3796) = dm(6)*m(1197) + m(6)*dm(1197)
    dm(3797) = dm(6)*m(1198) + m(6)*dm(1198)
    dm(3798) = dm(2)*m(1199) + m(2)*dm(1199)
    dm(3799) = dm(4)*m(1199) + m(4)*dm(1199)
    dm(3800) = dm(6)*m(1720) + m(6)*dm(1720)
    dm(3801) = dm(6)*m(1721) + m(6)*dm(1721)
    dm(3802) = dm(2)*m(1200) + m(2)*dm(1200)
    dm(3803) = dm(2)*m(1201) + m(2)*dm(1201)
    dm(3804) = dm(2)*m(1202) + m(2)*dm(1202)
    dm(3805) = dm(2)*m(1203) + m(2)*dm(1203)
    dm(3806) = dm(5)*m(1736) + m(5)*dm(1736)
    dm(3807) = dm(5)*m(1737) + m(5)*dm(1737)
    dm(3808) = dm(3)*m(1204) + m(3)*dm(1204)
    dm(3809) = dm(6)*m(1204) + m(6)*dm(1204)
    dm(3810) = dm(3)*m(1205) + m(3)*dm(1205)
    dm(3811) = dm(3)*m(1206) + m(3)*dm(1206)
    dm(3812) = dm(3)*m(1207) + m(3)*dm(1207)
    dm(3813) = dm(3)*m(1208) + m(3)*dm(1208)
    dm(3814) = dm(5)*m(1746) + m(5)*dm(1746)
    dm(3815) = dm(6)*m(1747) + m(6)*dm(1747)
    dm(3816) = dm(4)*m(1748) + m(4)*dm(1748)
    dm(3817) = dm(4)*m(1749) + m(4)*dm(1749)
    dm(3818) = dm(2)*m(1212) + m(2)*dm(1212)
    dm(3819) = dm(6)*m(1212) + m(6)*dm(1212)
    dm(3820) = dm(4)*m(1750) + m(4)*dm(1750)
    dm(3821) = dm(6)*m(1751) + m(6)*dm(1751)
    dm(3822) = dm(1)*m(1213) + m(1)*dm(1213)
    dm(3823) = dm(1)*m(1214) + m(1)*dm(1214)
    dm(3824) = dm(4)*m(1213) + m(4)*dm(1213)
    dm(3825) = dm(5)*m(1214) + m(5)*dm(1214)
    dm(3826) = dm(4)*m(1215) + m(4)*dm(1215)
    dm(3827) = dm(5)*m(1215) + m(5)*dm(1215)
    dm(3828) = dm(1)*m(1216) + m(1)*dm(1216)
    dm(3829) = dm(4)*m(1216) + m(4)*dm(1216)
    dm(3830) = dm(5)*m(1752) + m(5)*dm(1752)
    dm(3831) = dm(5)*m(1753) + m(5)*dm(1753)
    dm(3832) = dm(4)*m(1754) + m(4)*dm(1754)
    dm(3833) = dm(1)*m(1217) + m(1)*dm(1217)
    dm(3834) = dm(5)*m(1217) + m(5)*dm(1217)
    dm(3835) = dm(4)*m(1755) + m(4)*dm(1755)
    dm(3836) = dm(4)*m(1756) + m(4)*dm(1756)
    dm(3837) = dm(5)*m(1757) + m(5)*dm(1757)
    dm(3838) = dm(3)*m(1766) + m(3)*dm(1766)
    dm(3839) = dm(3)*m(1767) + m(3)*dm(1767)
    dm(3840) = dm(3)*m(1768) + m(3)*dm(1768)
    dm(3841) = dm(3)*m(1769) + m(3)*dm(1769)
    dm(3842) = dm(3)*m(1772) + m(3)*dm(1772)
    dm(3843) = dm(3)*m(1773) + m(3)*dm(1773)
    dm(3844) = dm(5)*m(1222) + m(5)*dm(1222)
    dm(3845) = dm(6)*m(1222) + m(6)*dm(1222)
    dm(3846) = dm(2)*m(1776) + m(2)*dm(1776)
    dm(3847) = dm(2)*m(1777) + m(2)*dm(1777)
    dm(3848) = dm(2)*m(1778) + m(2)*dm(1778)
    dm(3849) = dm(2)*m(1780) + m(2)*dm(1780)
    dm(3850) = dm(3)*m(1782) + m(3)*dm(1782)
    dm(3851) = dm(6)*m(1783) + m(6)*dm(1783)
    dm(3852) = dm(2)*m(1784) + m(2)*dm(1784)
    dm(3853) = dm(2)*m(1785) + m(2)*dm(1785)
    dm(3854) = dm(4)*m(1230) + m(4)*dm(1230)
    dm(3855) = dm(6)*m(1230) + m(6)*dm(1230)
    dm(3856) = dm(2)*m(1786) + m(2)*dm(1786)
    dm(3857) = dm(6)*m(1787) + m(6)*dm(1787)
    dm(3858) = dm(1)*m(1792) + m(1)*dm(1792)
    dm(3859) = dm(1)*m(1793) + m(1)*dm(1793)
    dm(3860) = dm(1)*m(1794) + m(1)*dm(1794)
    dm(3861) = dm(1)*m(1795) + m(1)*dm(1795)
    dm(3862) = dm(3)*m(1796) + m(3)*dm(1796)
    dm(3863) = dm(5)*m(1797) + m(5)*dm(1797)
    dm(3864) = dm(4)*m(1798) + m(4)*dm(1798)
    dm(3865) = dm(2)*m(1799) + m(2)*dm(1799)
    dm(3866) = dm(4)*m(1241) + m(4)*dm(1241)
    dm(3867) = dm(5)*m(1241) + m(5)*dm(1241)
    dm(3868) = dm(1)*m(1800) + m(1)*dm(1800)
    dm(3869) = dm(1)*m(1801) + m(1)*dm(1801)
    dm(3870) = dm(5)*m(1802) + m(5)*dm(1802)
    dm(3871) = dm(1)*m(1803) + m(1)*dm(1803)
    dm(3872) = dm(4)*m(1804) + m(4)*dm(1804)
    dm(3873) = dm(1)*m(1805) + m(1)*dm(1805)
    dm(3874) = dm(1)*m(1242) + m(1)*dm(1242)
    dm(3875) = dm(2)*m(1242) + m(2)*dm(1242)
    dm(3876) = dm(1)*m(1243) + m(1)*dm(1243)
    dm(3877) = dm(3)*m(1243) + m(3)*dm(1243)
    dm(3878) = dm(2)*m(1244) + m(2)*dm(1244)
    dm(3879) = dm(3)*m(1244) + m(3)*dm(1244)
    dm(3880) = dm(1)*m(1245) + m(1)*dm(1245)
    dm(3881) = dm(2)*m(1245) + m(2)*dm(1245)
    dm(3882) = dm(3)*m(1806) + m(3)*dm(1806)
    dm(3883) = dm(3)*m(1807) + m(3)*dm(1807)
    dm(3884) = dm(1)*m(1246) + m(1)*dm(1246)
    dm(3885) = dm(3)*m(1246) + m(3)*dm(1246)
    dm(3886) = dm(2)*m(1808) + m(2)*dm(1808)
    dm(3887) = dm(2)*m(1809) + m(2)*dm(1809)
    dm(3888) = dm(3)*m(1810) + m(3)*dm(1810)
    dm(3889) = dm(2)*m(1811) + m(2)*dm(1811)
    dm(3890) = dm(2)*m(1247) + m(2)*dm(1247)
    dm(3891) = dm(3)*m(1247) + m(3)*dm(1247)
    dm(3892) = dm(1)*m(1812) + m(1)*dm(1812)
    dm(3893) = dm(1)*m(1813) + m(1)*dm(1813)
    dm(3894) = dm(3)*m(1814) + m(3)*dm(1814)
    dm(3895) = dm(1)*m(1815) + m(1)*dm(1815)
    dm(3896) = dm(2)*m(1816) + m(2)*dm(1816)
    dm(3897) = dm(1)*m(1817) + m(1)*dm(1817)
    dm(3898) = dm(1)*m(1188) + m(1)*dm(1188)
    dm(3899) = dm(2)*m(1189) + m(2)*dm(1189)
    dm(3900) = dm(3)*m(2126) + m(3)*dm(2126)
    dm(3901) = dm(2)*m(1191) + m(2)*dm(1191)
    dm(3902) = dm(3)*m(1192) + m(3)*dm(1192)
    dm(3903) = dm(4)*m(1193) + m(4)*dm(1193)
    dm(3904) = dm(5)*m(1194) + m(5)*dm(1194)
    dm(3905) = dm(1)*m(1196) + m(1)*dm(1196)
    dm(3906) = dm(3)*m(1197) + m(3)*dm(1197)
    dm(3907) = dm(2)*m(2135) + m(2)*dm(2135)
    dm(3908) = dm(6)*m(2136) + m(6)*dm(2136)
    dm(3909) = dm(6)*m(2137) + m(6)*dm(2137)
    dm(3910) = dm(1)*m(1200) + m(1)*dm(1200)
    dm(3911) = dm(3)*m(1201) + m(3)*dm(1201)
    dm(3912) = dm(4)*m(1202) + m(4)*dm(1202)
    dm(3913) = dm(5)*m(1656) + m(5)*dm(1656)
    dm(3914) = dm(1)*m(1205) + m(1)*dm(1205)
    dm(3915) = dm(2)*m(1206) + m(2)*dm(1206)
    dm(3916) = dm(4)*m(1660) + m(4)*dm(1660)
    dm(3917) = dm(4)*m(1661) + m(4)*dm(1661)
    dm(3918) = dm(3)*m(2144) + m(3)*dm(2144)
    dm(3919) = dm(2)*m(2145) + m(2)*dm(2145)
    dm(3920) = dm(2)*m(1213) + m(2)*dm(1213)
    dm(3921) = dm(3)*m(1214) + m(3)*dm(1214)
    dm(3922) = dm(1)*m(2148) + m(1)*dm(2148)
    dm(3923) = dm(5)*m(2149) + m(5)*dm(2149)
    dm(3924) = dm(5)*m(2150) + m(5)*dm(2150)
    dm(3925) = dm(1)*m(2151) + m(1)*dm(2151)
    dm(3926) = dm(4)*m(2152) + m(4)*dm(2152)
    dm(3927) = dm(4)*m(2153) + m(4)*dm(2153)
    dm(3928) = dm(1)*m(1218) + m(1)*dm(1218)
    dm(3929) = dm(2)*m(1219) + m(2)*dm(1219)
    dm(3930) = dm(3)*m(1673) + m(3)*dm(1673)
    dm(3931) = dm(3)*m(1674) + m(3)*dm(1674)
    dm(3932) = dm(1)*m(1223) + m(1)*dm(1223)
    dm(3933) = dm(2)*m(1677) + m(2)*dm(1677)
    dm(3934) = dm(2)*m(1678) + m(2)*dm(1678)
    dm(3935) = dm(2)*m(1679) + m(2)*dm(1679)
    dm(3936) = dm(2)*m(1680) + m(2)*dm(1680)
    dm(3937) = dm(3)*m(1682) + m(3)*dm(1682)
    dm(3938) = dm(1)*m(1683) + m(1)*dm(1683)
    dm(3939) = dm(1)*m(1684) + m(1)*dm(1684)
    dm(3940) = dm(1)*m(1685) + m(1)*dm(1685)
    dm(3941) = dm(1)*m(1686) + m(1)*dm(1686)
    dm(3942) = dm(1)*m(1687) + m(1)*dm(1687)
    dm(3943) = dm(1)*m(1688) + m(1)*dm(1688)
    dm(3944) = dm(3)*m(1690) + m(3)*dm(1690)
    dm(3945) = dm(2)*m(1691) + m(2)*dm(1691)
    dm(3946) = dm(3)*m(2166) + m(3)*dm(2166)
    dm(3947) = dm(2)*m(2167) + m(2)*dm(2167)
    dm(3948) = dm(1)*m(2168) + m(1)*dm(2168)
    dm(3949) = dm(3)*m(2169) + m(3)*dm(2169)
    dm(3950) = dm(3)*m(2170) + m(3)*dm(2170)
    dm(3951) = dm(1)*m(2171) + m(1)*dm(2171)
    dm(3952) = dm(2)*m(2172) + m(2)*dm(2172)
    dm(3953) = dm(2)*m(2173) + m(2)*dm(2173)
    dm(3954) = dm(2)*m(2174) + m(2)*dm(2174)
    dm(3955) = dm(3)*m(2175) + m(3)*dm(2175)
    dm(3956) = dm(1)*m(2176) + m(1)*dm(2176)
    dm(3957) = dm(1)*m(2177) + m(1)*dm(2177)
    dm(3958) = dm(2)*m(1248) + m(2)*dm(1248)
    dm(3959) = dm(3)*m(2121) + m(3)*dm(2121)
    dm(3960) = dm(1)*m(1250) + m(1)*dm(1250)
    dm(3961) = dm(1)*m(1251) + m(1)*dm(1251)
    dm(3962) = dm(3)*m(2123) + m(3)*dm(2123)
    dm(3963) = dm(2)*m(1253) + m(2)*dm(1253)
    dm(3964) = dm(3)*m(1254) + m(3)*dm(1254)
    dm(3965) = dm(2)*m(2130) + m(2)*dm(2130)
    dm(3966) = dm(1)*m(1256) + m(1)*dm(1256)
    dm(3967) = dm(1)*m(1257) + m(1)*dm(1257)
    dm(3968) = dm(3)*m(1258) + m(3)*dm(1258)
    dm(3969) = dm(2)*m(2132) + m(2)*dm(2132)
    dm(3970) = dm(2)*m(1260) + m(2)*dm(1260)
    dm(3971) = dm(3)*m(1261) + m(3)*dm(1261)
    dm(3972) = dm(4)*m(1263) + m(4)*dm(1263)
    dm(3973) = dm(5)*m(1262) + m(5)*dm(1262)
    dm(3974) = dm(2)*m(1266) + m(2)*dm(1266)
    dm(3975) = dm(4)*m(1267) + m(4)*dm(1267)
    dm(3976) = dm(3)*m(1270) + m(3)*dm(1270)
    dm(3977) = dm(5)*m(1271) + m(5)*dm(1271)
    dm(3978) = dm(3)*m(2136) + m(3)*dm(2136)
    dm(3979) = dm(2)*m(2137) + m(2)*dm(2137)
    dm(3980) = dm(5)*m(2136) + m(5)*dm(2136)
    dm(3981) = dm(4)*m(2137) + m(4)*dm(2137)
    dm(3982) = dm(2)*m(1272) + m(2)*dm(1272)
    dm(3983) = dm(3)*m(1273) + m(3)*dm(1273)
    dm(3984) = dm(3)*m(1274) + m(3)*dm(1274)
    dm(3985) = dm(2)*m(1276) + m(2)*dm(1276)
    dm(3986) = dm(1)*m(2142) + m(1)*dm(2142)
    dm(3987) = dm(1)*m(2143) + m(1)*dm(2143)
    dm(3988) = dm(1)*m(1278) + m(1)*dm(1278)
    dm(3989) = dm(3)*m(1279) + m(3)*dm(1279)
    dm(3990) = dm(4)*m(1281) + m(4)*dm(1281)
    dm(3991) = dm(6)*m(1280) + m(6)*dm(1280)
    dm(3992) = dm(1)*m(1282) + m(1)*dm(1282)
    dm(3993) = dm(4)*m(1285) + m(4)*dm(1285)
    dm(3994) = dm(1)*m(1286) + m(1)*dm(1286)
    dm(3995) = dm(2)*m(1287) + m(2)*dm(1287)
    dm(3996) = dm(5)*m(1289) + m(5)*dm(1289)
    dm(3997) = dm(6)*m(1288) + m(6)*dm(1288)
    dm(3998) = dm(5)*m(2144) + m(5)*dm(2144)
    dm(3999) = dm(6)*m(2144) + m(6)*dm(2144)
    dm(4000) = dm(1)*m(1296) + m(1)*dm(1296)
    dm(4001) = dm(5)*m(1299) + m(5)*dm(1299)
    dm(4002) = dm(4)*m(2145) + m(4)*dm(2145)
    dm(4003) = dm(6)*m(2145) + m(6)*dm(2145)
    dm(4004) = dm(3)*m(1301) + m(3)*dm(1301)
    dm(4005) = dm(6)*m(1303) + m(6)*dm(1303)
    dm(4006) = dm(3)*m(2149) + m(3)*dm(2149)
    dm(4007) = dm(1)*m(2150) + m(1)*dm(2150)
    dm(4008) = dm(6)*m(2149) + m(6)*dm(2149)
    dm(4009) = dm(4)*m(2150) + m(4)*dm(2150)
    dm(4010) = dm(2)*m(1304) + m(2)*dm(1304)
    dm(4011) = dm(6)*m(1307) + m(6)*dm(1307)
    dm(4012) = dm(4)*m(2151) + m(4)*dm(2151)
    dm(4013) = dm(5)*m(2151) + m(5)*dm(2151)
    dm(4014) = dm(2)*m(2152) + m(2)*dm(2152)
    dm(4015) = dm(1)*m(2153) + m(1)*dm(2153)
    dm(4016) = dm(6)*m(2152) + m(6)*dm(2152)
    dm(4017) = dm(5)*m(2153) + m(5)*dm(2153)
    dm(4018) = dm(3)*m(2154) + m(3)*dm(2154)
    dm(4019) = dm(2)*m(2155) + m(2)*dm(2155)
    dm(4020) = dm(3)*m(2156) + m(3)*dm(2156)
    dm(4021) = dm(2)*m(2157) + m(2)*dm(2157)
    dm(4022) = dm(1)*m(2158) + m(1)*dm(2158)
    dm(4023) = dm(1)*m(2159) + m(1)*dm(2159)
    dm(4024) = dm(1)*m(1314) + m(1)*dm(1314)
    dm(4025) = dm(5)*m(1315) + m(5)*dm(1315)
    dm(4026) = dm(2)*m(1317) + m(2)*dm(1317)
    dm(4027) = dm(6)*m(1316) + m(6)*dm(1316)
    dm(4028) = dm(1)*m(1318) + m(1)*dm(1318)
    dm(4029) = dm(2)*m(1319) + m(2)*dm(1319)
    dm(4030) = dm(1)*m(1322) + m(1)*dm(1322)
    dm(4031) = dm(4)*m(1323) + m(4)*dm(1323)
    dm(4032) = dm(3)*m(1325) + m(3)*dm(1325)
    dm(4033) = dm(6)*m(1324) + m(6)*dm(1324)
    dm(4034) = dm(3)*m(2160) + m(3)*dm(2160)
    dm(4035) = dm(6)*m(2160) + m(6)*dm(2160)
    dm(4036) = dm(1)*m(1332) + m(1)*dm(1332)
    dm(4037) = dm(3)*m(1333) + m(3)*dm(1333)
    dm(4038) = dm(2)*m(2161) + m(2)*dm(2161)
    dm(4039) = dm(6)*m(2161) + m(6)*dm(2161)
    dm(4040) = dm(2)*m(1336) + m(2)*dm(1336)
    dm(4041) = dm(4)*m(1337) + m(4)*dm(1337)
    dm(4042) = dm(3)*m(1339) + m(3)*dm(1339)
    dm(4043) = dm(5)*m(1338) + m(5)*dm(1338)
    dm(4044) = dm(3)*m(2162) + m(3)*dm(2162)
    dm(4045) = dm(5)*m(2162) + m(5)*dm(2162)
    dm(4046) = dm(2)*m(2163) + m(2)*dm(2163)
    dm(4047) = dm(4)*m(2163) + m(4)*dm(2163)
    dm(4048) = dm(2)*m(1352) + m(2)*dm(1352)
    dm(4049) = dm(3)*m(1353) + m(3)*dm(1353)
    dm(4050) = dm(1)*m(2164) + m(1)*dm(2164)
    dm(4051) = dm(5)*m(2164) + m(5)*dm(2164)
    dm(4052) = dm(1)*m(2165) + m(1)*dm(2165)
    dm(4053) = dm(4)*m(2165) + m(4)*dm(2165)
    dm(4054) = dm(5)*m(1357) + m(5)*dm(1357)
    dm(4055) = dm(6)*m(1359) + m(6)*dm(1359)
    dm(4056) = dm(5)*m(2169) + m(5)*dm(2169)
    dm(4057) = dm(6)*m(2169) + m(6)*dm(2169)
    dm(4058) = dm(1)*m(2170) + m(1)*dm(2170)
    dm(4059) = dm(2)*m(2170) + m(2)*dm(2170)
    dm(4060) = dm(4)*m(1360) + m(4)*dm(1360)
    dm(4061) = dm(6)*m(1363) + m(6)*dm(1363)
    dm(4062) = dm(2)*m(2171) + m(2)*dm(2171)
    dm(4063) = dm(3)*m(2171) + m(3)*dm(2171)
    dm(4064) = dm(4)*m(2172) + m(4)*dm(2172)
    dm(4065) = dm(6)*m(2172) + m(6)*dm(2172)
    dm(4066) = dm(1)*m(2173) + m(1)*dm(2173)
    dm(4067) = dm(3)*m(2173) + m(3)*dm(2173)
    dm(4068) = dm(4)*m(1364) + m(4)*dm(1364)
    dm(4069) = dm(5)*m(1366) + m(5)*dm(1366)
    dm(4070) = dm(1)*m(2174) + m(1)*dm(2174)
    dm(4071) = dm(3)*m(2174) + m(3)*dm(2174)
    dm(4072) = dm(1)*m(2175) + m(1)*dm(2175)
    dm(4073) = dm(2)*m(2175) + m(2)*dm(2175)
    dm(4074) = dm(4)*m(2176) + m(4)*dm(2176)
    dm(4075) = dm(5)*m(2176) + m(5)*dm(2176)
    dm(4076) = dm(2)*m(2177) + m(2)*dm(2177)
    dm(4077) = dm(3)*m(2177) + m(3)*dm(2177)
    dm(4078) = dm(1)*m(1428) + m(1)*dm(1428)
    dm(4079) = dm(1)*m(2119) + m(1)*dm(2119)
    dm(4080) = dm(1)*m(1429) + m(1)*dm(1429)
    dm(4081) = dm(1)*m(2121) + m(1)*dm(2121)
    dm(4082) = dm(2)*m(1430) + m(2)*dm(1430)
    dm(4083) = dm(2)*m(2123) + m(2)*dm(2123)
    dm(4084) = dm(1)*m(1431) + m(1)*dm(1431)
    dm(4085) = dm(1)*m(2129) + m(1)*dm(2129)
    dm(4086) = dm(1)*m(1432) + m(1)*dm(1432)
    dm(4087) = dm(1)*m(2130) + m(1)*dm(2130)
    dm(4088) = dm(3)*m(1433) + m(3)*dm(1433)
    dm(4089) = dm(3)*m(2132) + m(3)*dm(2132)
    dm(4090) = dm(1)*m(1434) + m(1)*dm(1434)
    dm(4091) = dm(1)*m(1435) + m(1)*dm(1435)
    dm(4092) = dm(1)*m(2136) + m(1)*dm(2136)
    dm(4093) = dm(1)*m(2137) + m(1)*dm(2137)
    dm(4094) = dm(2)*m(1436) + m(2)*dm(1436)
    dm(4095) = dm(2)*m(2141) + m(2)*dm(2141)
    dm(4096) = dm(2)*m(1437) + m(2)*dm(1437)
    dm(4097) = dm(3)*m(1438) + m(3)*dm(1438)
    dm(4098) = dm(2)*m(2142) + m(2)*dm(2142)
    dm(4099) = dm(3)*m(2143) + m(3)*dm(2143)
    dm(4100) = dm(2)*m(1439) + m(2)*dm(1439)
    dm(4101) = dm(3)*m(1440) + m(3)*dm(1440)
    dm(4102) = dm(2)*m(1441) + m(2)*dm(1441)
    dm(4103) = dm(2)*m(2149) + m(2)*dm(2149)
    dm(4104) = dm(2)*m(2150) + m(2)*dm(2150)
    dm(4105) = dm(3)*m(1442) + m(3)*dm(1442)
    dm(4106) = dm(3)*m(2152) + m(3)*dm(2152)
    dm(4107) = dm(3)*m(2153) + m(3)*dm(2153)
    dm(4108) = dm(4)*m(1443) + m(4)*dm(1443)
    dm(4109) = dm(4)*m(1444) + m(4)*dm(1444)
    dm(4110) = dm(4)*m(2157) + m(4)*dm(2157)
    dm(4111) = dm(5)*m(1445) + m(5)*dm(1445)
    dm(4112) = dm(4)*m(2159) + m(4)*dm(2159)
    dm(4113) = dm(5)*m(2158) + m(5)*dm(2158)
    dm(4114) = dm(4)*m(1446) + m(4)*dm(1446)
    dm(4115) = dm(5)*m(1447) + m(5)*dm(1447)
    dm(4116) = dm(7)*m(1448) + m(7)*dm(1448)
    dm(4117) = dm(7)*m(1449) + m(7)*dm(1449)
    dm(4118) = dm(7)*m(1451) + m(7)*dm(1451)
    dm(4119) = dm(7)*m(2163) + m(7)*dm(2163)
    dm(4120) = dm(8)*m(1450) + m(8)*dm(1450)
    dm(4121) = dm(8)*m(1452) + m(8)*dm(1452)
    dm(4122) = dm(6)*m(1454) + m(6)*dm(1454)
    dm(4123) = dm(7)*m(2165) + m(7)*dm(2165)
    dm(4124) = dm(8)*m(2164) + m(8)*dm(2164)
    dm(4125) = dm(9)*m(1453) + m(9)*dm(1453)
    dm(4126) = dm(4)*m(1455) + m(4)*dm(1455)
    dm(4127) = dm(4)*m(2169) + m(4)*dm(2169)
    dm(4128) = dm(4)*m(2170) + m(4)*dm(2170)
    dm(4129) = dm(5)*m(1456) + m(5)*dm(1456)
    dm(4130) = dm(5)*m(2172) + m(5)*dm(2172)
    dm(4131) = dm(5)*m(2173) + m(5)*dm(2173)
    dm(4132) = dm(6)*m(1457) + m(6)*dm(1457)
[truncated: 154,037 more chars]
