# Supplementary material for: Experimental observation of quantum mechanical fluorine tunnelling
Source: Nat Commun. 2025 Apr 29;16:4027. doi: 10.1038/s41467-025-59008-6 (PMC12041236; doi:10.1038/s41467-025-59008-6)
Supplement: Supplementary file 4 — Source Data [file 41467_2025_59008_MOESM4_ESM.zip › Codes for vibrations/4D-linear/arxiv/pes_int_NOV22.f90]

MODULE PESF5NE2 

IMPLICIT NONE 

real(kind=8)::coeff_full(1:64) ! change to number of coefficients
                     ! (size of c in bemsa.f90)
save coeff_full
real(kind=8)::coeff_f5(1:64) ! change to number of coefficients
                     ! (size of c in bemsa.f90)
save coeff_f5

contains

!!!!!!!!!!!!!!!!!!!!!!!!!!!!!!!!!!!!!!!!!!!!!!!!!!!!!!!!!!!!!!!!!!!!!!!!!!
!!!!!!!!!! BASIS.F90 
!!!!!!!!!!!!!!!!!!!!!!!!!!!!!!!!!!!!!!!!!!!!!!!!!!!!!!!!!!!!!!!!!!!!!!!!!!

  function emsav_f5(x,c) result(v)
    implicit none
    real(kind=8),dimension(1:10)::x
    real(kind=8),dimension(0:63)::c
    real(kind=8)::v
    ! ::::::::::::::::::::
    real(kind=8),dimension(0:63)::p

    call bemsav_f5(x,p)
    v = dot_product(p,c)

    return
  end function emsav_f5

  subroutine bemsav_f5(x,p)
    implicit none
    real(kind=8),dimension(1:10),intent(in)::x
    real(kind=8),dimension(0:63),intent(out)::p
    ! ::::::::::::::::::::
    real(kind=8),dimension(0:977)::m

    call evmono_f5(x,m)
    call evpoly_f5(m,p)

    return
  end subroutine bemsav_f5

  subroutine evmono_f5(x,m)
    implicit none
    real(kind=8),dimension(1:10),intent(in)::x
    real(kind=8),dimension(0:977),intent(out)::m
    !::::::::::::::::::::

    m(0) = 1.0D0
    m(1) = x(10)
    m(2) = x(9)
    m(3) = x(8)
    m(4) = x(7)
    m(5) = x(6)
    m(6) = x(5)
    m(7) = x(4)
    m(8) = x(3)
    m(9) = x(2)
    m(10) = x(1)
    m(11) = m(3)*m(4)
    m(12) = m(2)*m(5)
    m(13) = m(1)*m(6)
    m(14) = m(3)*m(7)
    m(15) = m(5)*m(7)
    m(16) = m(6)*m(7)
    m(17) = m(2)*m(8)
    m(18) = m(4)*m(8)
    m(19) = m(6)*m(8)
    m(20) = m(1)*m(9)
    m(21) = m(4)*m(9)
    m(22) = m(5)*m(9)
    m(23) = m(1)*m(10)
    m(24) = m(2)*m(10)
    m(25) = m(3)*m(10)
    m(26) = m(1)*m(2)
    m(27) = m(1)*m(3)
    m(28) = m(2)*m(3)
    m(29) = m(1)*m(4)
    m(30) = m(2)*m(4)
    m(31) = m(1)*m(5)
    m(32) = m(3)*m(5)
    m(33) = m(4)*m(5)
    m(34) = m(2)*m(6)
    m(35) = m(3)*m(6)
    m(36) = m(4)*m(6)
    m(37) = m(5)*m(6)
    m(38) = m(1)*m(7)
    m(39) = m(2)*m(7)
    m(40) = m(4)*m(7)
    m(41) = m(1)*m(8)
    m(42) = m(3)*m(8)
    m(43) = m(5)*m(8)
    m(44) = m(7)*m(8)
    m(45) = m(2)*m(9)
    m(46) = m(3)*m(9)
    m(47) = m(6)*m(9)
    m(48) = m(7)*m(9)
    m(49) = m(8)*m(9)
    m(50) = m(4)*m(10)
    m(51) = m(5)*m(10)
    m(52) = m(6)*m(10)
    m(53) = m(7)*m(10)
    m(54) = m(8)*m(10)
    m(55) = m(9)*m(10)
    m(56) = m(3)*m(40)
    m(57) = m(2)*m(15)
    m(58) = m(3)*m(15)
    m(59) = m(1)*m(16)
    m(60) = m(3)*m(16)
    m(61) = m(5)*m(16)
    m(62) = m(2)*m(18)
    m(63) = m(3)*m(18)
    m(64) = m(2)*m(43)
    m(65) = m(1)*m(19)
    m(66) = m(2)*m(19)
    m(67) = m(4)*m(19)
    m(68) = m(6)*m(44)
    m(69) = m(1)*m(21)
    m(70) = m(3)*m(21)
    m(71) = m(1)*m(22)
    m(72) = m(2)*m(22)
    m(73) = m(4)*m(22)
    m(74) = m(1)*m(47)
    m(75) = m(5)*m(48)
    m(76) = m(4)*m(49)
    m(77) = m(1)*m(24)
    m(78) = m(1)*m(25)
    m(79) = m(2)*m(25)
    m(80) = m(3)*m(50)
    m(81) = m(2)*m(51)
    m(82) = m(1)*m(52)
    m(83) = m(3)*m(53)
    m(84) = m(2)*m(54)
    m(85) = m(1)*m(55)
    m(86) = m(1)*m(11)
    m(87) = m(2)*m(11)
    m(88) = m(1)*m(12)
    m(89) = m(2)*m(32)
    m(90) = m(2)*m(33)
    m(91) = m(3)*m(33)
    m(92) = m(1)*m(34)
    m(93) = m(1)*m(35)
    m(94) = m(1)*m(36)
    m(95) = m(3)*m(36)
    m(96) = m(1)*m(37)
    m(97) = m(2)*m(37)
    m(98) = m(1)*m(14)
    m(99) = m(2)*m(14)
    m(100) = m(1)*m(15)
    m(101) = m(4)*m(15)
    m(102) = m(2)*m(16)
    m(103) = m(4)*m(16)
    m(104) = m(1)*m(17)
    m(105) = m(2)*m(42)
    m(106) = m(1)*m(18)
    m(107) = m(4)*m(43)
    m(108) = m(3)*m(19)
    m(109) = m(5)*m(19)
    m(110) = m(2)*m(44)
    m(111) = m(3)*m(44)
    m(112) = m(4)*m(44)
    m(113) = m(5)*m(44)
    m(114) = m(1)*m(45)
    m(115) = m(1)*m(46)
    m(116) = m(2)*m(21)
    m(117) = m(3)*m(22)
    m(118) = m(4)*m(47)
    m(119) = m(5)*m(47)
    m(120) = m(1)*m(48)
    m(121) = m(3)*m(48)
    m(122) = m(4)*m(48)
    m(123) = m(6)*m(48)
    m(124) = m(1)*m(49)
    m(125) = m(2)*m(49)
    m(126) = m(5)*m(49)
    m(127) = m(6)*m(49)
    m(128) = m(1)*m(50)
    m(129) = m(2)*m(50)
    m(130) = m(1)*m(51)
    m(131) = m(3)*m(51)
    m(132) = m(2)*m(52)
    m(133) = m(3)*m(52)
    m(134) = m(1)*m(53)
    m(135) = m(2)*m(53)
    m(136) = m(5)*m(53)
    m(137) = m(6)*m(53)
    m(138) = m(1)*m(54)
    m(139) = m(3)*m(54)
    m(140) = m(4)*m(54)
    m(141) = m(6)*m(54)
    m(142) = m(2)*m(55)
    m(143) = m(3)*m(55)
    m(144) = m(4)*m(55)
    m(145) = m(5)*m(55)
    m(146) = m(1)*m(28)
    m(147) = m(1)*m(33)
    m(148) = m(2)*m(36)
    m(149) = m(3)*m(37)
    m(150) = m(1)*m(44)
    m(151) = m(2)*m(48)
    m(152) = m(3)*m(49)
    m(153) = m(4)*m(53)
    m(154) = m(5)*m(54)
    m(155) = m(6)*m(55)
    m(156) = m(1)*m(30)
    m(157) = m(1)*m(32)
    m(158) = m(2)*m(35)
    m(159) = m(4)*m(37)
    m(160) = m(1)*m(39)
    m(161) = m(1)*m(40)
    m(162) = m(2)*m(40)
    m(163) = m(1)*m(42)
    m(164) = m(1)*m(43)
    m(165) = m(3)*m(43)
    m(166) = m(2)*m(46)
    m(167) = m(2)*m(47)
    m(168) = m(3)*m(47)
    m(169) = m(7)*m(49)
    m(170) = m(4)*m(51)
    m(171) = m(4)*m(52)
    m(172) = m(5)*m(52)
    m(173) = m(7)*m(54)
    m(174) = m(7)*m(55)
    m(175) = m(8)*m(55)
    m(176) = m(2)*m(58)
    m(177) = m(3)*m(101)
    m(178) = m(1)*m(60)
    m(179) = m(3)*m(103)
    m(180) = m(1)*m(61)
    m(181) = m(2)*m(61)
    m(182) = m(2)*m(63)
    m(183) = m(2)*m(107)
    m(184) = m(1)*m(66)
    m(185) = m(1)*m(67)
    m(186) = m(3)*m(67)
    m(187) = m(2)*m(109)
    m(188) = m(3)*m(112)
    m(189) = m(2)*m(113)
    m(190) = m(2)*m(68)
    m(191) = m(3)*m(68)
    m(192) = m(4)*m(68)
    m(193) = m(5)*m(68)
    m(194) = m(1)*m(70)
    m(195) = m(1)*m(72)
    m(196) = m(2)*m(73)
    m(197) = m(3)*m(73)
    m(198) = m(1)*m(118)
    m(199) = m(1)*m(119)
    m(200) = m(3)*m(122)
    m(201) = m(1)*m(75)
    m(202) = m(3)*m(75)
    m(203) = m(4)*m(75)
    m(204) = m(1)*m(123)
    m(205) = m(5)*m(123)
    m(206) = m(1)*m(76)
    m(207) = m(2)*m(76)
    m(208) = m(2)*m(126)
    m(209) = m(4)*m(126)
    m(210) = m(1)*m(127)
    m(211) = m(4)*m(127)
    m(212) = m(1)*m(80)
    m(213) = m(2)*m(80)
    m(214) = m(1)*m(81)
    m(215) = m(2)*m(131)
    m(216) = m(1)*m(132)
    m(217) = m(1)*m(133)
    m(218) = m(1)*m(83)
    m(219) = m(2)*m(83)
    m(220) = m(2)*m(136)
    m(221) = m(3)*m(136)
    m(222) = m(1)*m(137)
    m(223) = m(3)*m(137)
    m(224) = m(1)*m(84)
    m(225) = m(2)*m(139)
    m(226) = m(2)*m(140)
    m(227) = m(3)*m(140)
    m(228) = m(1)*m(141)
    m(229) = m(2)*m(141)
    m(230) = m(1)*m(142)
    m(231) = m(1)*m(143)
    m(232) = m(1)*m(144)
    m(233) = m(3)*m(144)
    m(234) = m(1)*m(145)
    m(235) = m(2)*m(145)
    m(236) = m(2)*m(91)
    m(237) = m(1)*m(95)
    m(238) = m(1)*m(97)
    m(239) = m(2)*m(111)
    m(240) = m(4)*m(113)
    m(241) = m(1)*m(121)
    m(242) = m(4)*m(123)
    m(243) = m(1)*m(125)
    m(244) = m(5)*m(127)
    m(245) = m(1)*m(136)
    m(246) = m(2)*m(137)
    m(247) = m(1)*m(140)
    m(248) = m(3)*m(141)
    m(249) = m(2)*m(144)
    m(250) = m(3)*m(145)
    m(251) = m(3)*m(61)
    m(252) = m(2)*m(67)
    m(253) = m(1)*m(68)
    m(254) = m(1)*m(73)
    m(255) = m(2)*m(75)
    m(256) = m(3)*m(76)
    m(257) = m(1)*m(79)
    m(258) = m(3)*m(153)
    m(259) = m(2)*m(154)
    m(260) = m(1)*m(155)
    m(261) = m(1)*m(56)
    m(262) = m(2)*m(56)
    m(263) = m(1)*m(57)
    m(264) = m(1)*m(58)
    m(265) = m(2)*m(101)
    m(266) = m(1)*m(102)
    m(267) = m(2)*m(60)
    m(268) = m(1)*m(103)
    m(269) = m(4)*m(61)
    m(270) = m(1)*m(62)
    m(271) = m(1)*m(63)
    m(272) = m(1)*m(64)
    m(273) = m(2)*m(165)
    m(274) = m(3)*m(107)
    m(275) = m(1)*m(108)
    m(276) = m(2)*m(108)
    m(277) = m(1)*m(109)
    m(278) = m(4)*m(109)
    m(279) = m(2)*m(112)
    m(280) = m(3)*m(113)
    m(281) = m(1)*m(116)
    m(282) = m(2)*m(70)
    m(283) = m(1)*m(117)
    m(284) = m(2)*m(117)
    m(285) = m(1)*m(167)
    m(286) = m(1)*m(168)
    m(287) = m(3)*m(118)
    m(288) = m(2)*m(119)
    m(289) = m(4)*m(119)
    m(290) = m(1)*m(122)
    m(291) = m(3)*m(123)
    m(292) = m(1)*m(126)
    m(293) = m(2)*m(127)
    m(294) = m(4)*m(169)
    m(295) = m(5)*m(169)
    m(296) = m(6)*m(169)
    m(297) = m(1)*m(129)
    m(298) = m(1)*m(131)
    m(299) = m(2)*m(170)
    m(300) = m(3)*m(170)
    m(301) = m(2)*m(133)
    m(302) = m(1)*m(171)
    m(303) = m(3)*m(171)
    m(304) = m(1)*m(172)
    m(305) = m(2)*m(172)
    m(306) = m(1)*m(135)
    m(307) = m(5)*m(137)
    m(308) = m(1)*m(139)
    m(309) = m(4)*m(141)
    m(310) = m(2)*m(173)
    m(311) = m(3)*m(173)
    m(312) = m(6)*m(173)
    m(313) = m(2)*m(143)
    m(314) = m(4)*m(145)
    m(315) = m(1)*m(174)
    m(316) = m(3)*m(174)
    m(317) = m(5)*m(174)
    m(318) = m(1)*m(175)
    m(319) = m(2)*m(175)
    m(320) = m(4)*m(175)
    m(321) = m(1)*m(87)
    m(322) = m(1)*m(89)
    m(323) = m(1)*m(90)
    m(324) = m(1)*m(91)
    m(325) = m(1)*m(158)
    m(326) = m(1)*m(148)
    m(327) = m(2)*m(95)
    m(328) = m(1)*m(149)
    m(329) = m(2)*m(149)
    m(330) = m(1)*m(159)
    m(331) = m(2)*m(159)
    m(332) = m(3)*m(159)
    m(333) = m(1)*m(99)
    m(334) = m(1)*m(101)
    m(335) = m(2)*m(103)
    m(336) = m(1)*m(105)
    m(337) = m(1)*m(107)
    m(338) = m(3)*m(109)
    m(339) = m(1)*m(110)
    m(340) = m(1)*m(111)
    m(341) = m(1)*m(112)
    m(342) = m(1)*m(113)
    m(343) = m(1)*m(166)
    m(344) = m(2)*m(118)
    m(345) = m(3)*m(119)
    m(346) = m(1)*m(151)
    m(347) = m(2)*m(121)
    m(348) = m(2)*m(122)
    m(349) = m(2)*m(123)
    m(350) = m(1)*m(152)
    m(351) = m(2)*m(152)
    m(352) = m(3)*m(126)
    m(353) = m(3)*m(127)
    m(354) = m(1)*m(169)
    m(355) = m(2)*m(169)
    m(356) = m(3)*m(169)
    m(357) = m(1)*m(170)
    m(358) = m(2)*m(171)
    m(359) = m(3)*m(172)
    m(360) = m(1)*m(153)
    m(361) = m(2)*m(153)
    m(362) = m(4)*m(136)
    m(363) = m(4)*m(137)
    m(364) = m(1)*m(154)
    m(365) = m(3)*m(154)
    m(366) = m(4)*m(154)
    m(367) = m(5)*m(141)
    m(368) = m(1)*m(173)
    m(369) = m(4)*m(173)
    m(370) = m(5)*m(173)
    m(371) = m(2)*m(155)
    m(372) = m(3)*m(155)
    m(373) = m(4)*m(155)
    m(374) = m(5)*m(155)
    m(375) = m(2)*m(174)
    m(376) = m(4)*m(174)
    m(377) = m(6)*m(174)
    m(378) = m(3)*m(175)
    m(379) = m(5)*m(175)
    m(380) = m(6)*m(175)
    m(381) = m(1)*m(162)
    m(382) = m(1)*m(165)
    m(383) = m(2)*m(168)
    m(384) = m(4)*m(172)
    m(385) = m(7)*m(175)
    m(386) = m(3)*m(56)
    m(387) = m(5)*m(57)
    m(388) = m(6)*m(59)
    m(389) = m(7)*m(58)
    m(390) = m(7)*m(60)
    m(391) = m(7)*m(61)
    m(392) = m(4)*m(63)
    m(393) = m(2)*m(64)
    m(394) = m(6)*m(65)
    m(395) = m(6)*m(68)
    m(396) = m(8)*m(62)
    m(397) = m(8)*m(66)
    m(398) = m(8)*m(67)
    m(399) = m(4)*m(70)
    m(400) = m(5)*m(72)
    m(401) = m(1)*m(74)
    m(402) = m(5)*m(75)
    m(403) = m(4)*m(76)
    m(404) = m(9)*m(69)
    m(405) = m(9)*m(71)
    m(406) = m(9)*m(73)
    m(407) = m(3)*m(80)
    m(408) = m(2)*m(81)
    m(409) = m(1)*m(82)
    m(410) = m(3)*m(83)
    m(411) = m(2)*m(84)
    m(412) = m(1)*m(85)
    m(413) = m(10)*m(77)
    m(414) = m(10)*m(78)
    m(415) = m(10)*m(79)
    m(416) = m(3)*m(192)
    m(417) = m(2)*m(193)
    m(418) = m(3)*m(203)
    m(419) = m(1)*m(205)
    m(420) = m(2)*m(209)
    m(421) = m(1)*m(211)
    m(422) = m(2)*m(221)
    m(423) = m(1)*m(223)
    m(424) = m(2)*m(227)
    m(425) = m(1)*m(229)
    m(426) = m(1)*m(233)
    m(427) = m(1)*m(235)
    m(428) = m(2)*m(177)
    m(429) = m(1)*m(179)
    m(430) = m(1)*m(181)
    m(431) = m(2)*m(274)
    m(432) = m(1)*m(186)
    m(433) = m(1)*m(187)
    m(434) = m(2)*m(188)
    m(435) = m(2)*m(280)
    m(436) = m(2)*m(240)
    m(437) = m(3)*m(240)
    m(438) = m(2)*m(191)
    m(439) = m(4)*m(193)
    m(440) = m(2)*m(197)
    m(441) = m(1)*m(287)
    m(442) = m(1)*m(288)
    m(443) = m(1)*m(200)
    m(444) = m(1)*m(202)
    m(445) = m(1)*m(291)
    m(446) = m(1)*m(242)
    m(447) = m(3)*m(242)
    m(448) = m(4)*m(205)
    m(449) = m(1)*m(207)
    m(450) = m(1)*m(208)
    m(451) = m(1)*m(293)
    m(452) = m(1)*m(244)
    m(453) = m(2)*m(244)
    m(454) = m(4)*m(244)
    m(455) = m(4)*m(295)
    m(456) = m(4)*m(296)
    m(457) = m(5)*m(296)
    m(458) = m(2)*m(300)
    m(459) = m(1)*m(303)
    m(460) = m(1)*m(305)
    m(461) = m(1)*m(220)
    m(462) = m(1)*m(221)
    m(463) = m(1)*m(246)
    m(464) = m(2)*m(223)
    m(465) = m(1)*m(307)
    m(466) = m(2)*m(307)
    m(467) = m(1)*m(226)
    m(468) = m(1)*m(227)
    m(469) = m(1)*m(248)
    m(470) = m(2)*m(248)
    m(471) = m(1)*m(309)
    m(472) = m(3)*m(309)
    m(473) = m(2)*m(311)
    m(474) = m(2)*m(312)
    m(475) = m(3)*m(312)
    m(476) = m(1)*m(249)
    m(477) = m(2)*m(233)
    m(478) = m(1)*m(250)
    m(479) = m(2)*m(250)
    m(480) = m(2)*m(314)
    m(481) = m(3)*m(314)
    m(482) = m(1)*m(316)
    m(483) = m(1)*m(317)
    m(484) = m(3)*m(317)
    m(485) = m(1)*m(319)
    m(486) = m(1)*m(320)
    m(487) = m(2)*m(320)
    m(488) = m(1)*m(251)
    m(489) = m(2)*m(251)
    m(490) = m(3)*m(269)
    m(491) = m(1)*m(252)
    m(492) = m(2)*m(186)
    m(493) = m(2)*m(278)
    m(494) = m(1)*m(190)
    m(495) = m(1)*m(191)
    m(496) = m(1)*m(192)
    m(497) = m(2)*m(192)
    m(498) = m(1)*m(193)
    m(499) = m(3)*m(193)
    m(500) = m(1)*m(196)
    m(501) = m(1)*m(197)
    m(502) = m(1)*m(289)
    m(503) = m(1)*m(255)
    m(504) = m(2)*m(202)
    m(505) = m(1)*m(203)
    m(506) = m(2)*m(203)
    m(507) = m(2)*m(205)
    m(508) = m(3)*m(205)
    m(509) = m(1)*m(256)
    m(510) = m(2)*m(256)
    m(511) = m(1)*m(209)
    m(512) = m(3)*m(209)
    m(513) = m(2)*m(211)
    m(514) = m(3)*m(211)
    m(515) = m(3)*m(294)
    m(516) = m(2)*m(295)
    m(517) = m(1)*m(296)
    m(518) = m(1)*m(213)
    m(519) = m(1)*m(215)
    m(520) = m(1)*m(301)
    m(521) = m(1)*m(219)
    m(522) = m(1)*m(258)
    m(523) = m(2)*m(258)
    m(524) = m(3)*m(362)
    m(525) = m(3)*m(363)
    m(526) = m(3)*m(307)
    m(527) = m(1)*m(225)
    m(528) = m(1)*m(259)
    m(529) = m(2)*m(365)
    m(530) = m(2)*m(366)
    m(531) = m(2)*m(309)
    m(532) = m(2)*m(367)
    m(533) = m(3)*m(369)
    m(534) = m(2)*m(370)
    m(535) = m(1)*m(312)
    m(536) = m(1)*m(313)
    m(537) = m(1)*m(314)
    m(538) = m(1)*m(371)
    m(539) = m(1)*m(372)
    m(540) = m(1)*m(373)
    m(541) = m(1)*m(374)
    m(542) = m(3)*m(376)
    m(543) = m(2)*m(317)
    m(544) = m(1)*m(377)
    m(545) = m(3)*m(320)
    m(546) = m(2)*m(379)
    m(547) = m(1)*m(380)
    m(548) = m(1)*m(176)
    m(549) = m(1)*m(177)
    m(550) = m(1)*m(267)
    m(551) = m(2)*m(179)
    m(552) = m(1)*m(269)
    m(553) = m(2)*m(269)
    m(554) = m(1)*m(182)
    m(555) = m(1)*m(183)
    m(556) = m(1)*m(276)
    m(557) = m(2)*m(338)
    m(558) = m(1)*m(278)
    m(559) = m(3)*m(278)
    m(560) = m(1)*m(188)
    m(561) = m(1)*m(189)
    m(562) = m(1)*m(282)
    m(563) = m(1)*m(284)
    m(564) = m(1)*m(344)
    m(565) = m(1)*m(345)
    m(566) = m(2)*m(289)
    m(567) = m(3)*m(289)
    m(568) = m(2)*m(200)
    m(569) = m(1)*m(349)
    m(570) = m(2)*m(352)
    m(571) = m(1)*m(353)
    m(572) = m(1)*m(294)
    m(573) = m(2)*m(294)
    m(574) = m(1)*m(295)
    m(575) = m(3)*m(295)
    m(576) = m(2)*m(296)
    m(577) = m(3)*m(296)
    m(578) = m(1)*m(299)
    m(579) = m(1)*m(300)
    m(580) = m(1)*m(358)
    m(581) = m(2)*m(303)
    m(582) = m(1)*m(359)
    m(583) = m(2)*m(359)
    m(584) = m(2)*m(362)
    m(585) = m(1)*m(363)
    m(586) = m(3)*m(366)
    m(587) = m(1)*m(367)
    m(588) = m(1)*m(310)
    m(589) = m(1)*m(311)
    m(590) = m(2)*m(369)
    m(591) = m(3)*m(370)
    m(592) = m(4)*m(312)
    m(593) = m(5)*m(312)
    m(594) = m(3)*m(373)
    m(595) = m(2)*m(374)
    m(596) = m(1)*m(375)
    m(597) = m(2)*m(316)
    m(598) = m(1)*m(376)
    m(599) = m(4)*m(317)
    m(600) = m(3)*m(377)
    m(601) = m(5)*m(377)
    m(602) = m(1)*m(378)
    m(603) = m(2)*m(378)
    m(604) = m(1)*m(379)
    m(605) = m(4)*m(379)
    m(606) = m(2)*m(380)
    m(607) = m(4)*m(380)
    m(608) = m(1)*m(236)
    m(609) = m(1)*m(327)
    m(610) = m(1)*m(329)
    m(611) = m(1)*m(331)
    m(612) = m(1)*m(332)
    m(613) = m(2)*m(332)
    m(614) = m(1)*m(239)
    m(615) = m(1)*m(240)
    m(616) = m(1)*m(347)
    m(617) = m(2)*m(242)
    m(618) = m(1)*m(351)
    m(619) = m(3)*m(244)
    m(620) = m(1)*m(355)
    m(621) = m(1)*m(356)
    m(622) = m(2)*m(356)
    m(623) = m(1)*m(362)
    m(624) = m(2)*m(363)
    m(625) = m(1)*m(366)
    m(626) = m(3)*m(367)
    m(627) = m(1)*m(369)
    m(628) = m(1)*m(370)
    m(629) = m(4)*m(370)
    m(630) = m(2)*m(373)
    m(631) = m(3)*m(374)
    m(632) = m(2)*m(376)
    m(633) = m(2)*m(377)
    m(634) = m(4)*m(377)
    m(635) = m(3)*m(379)
    m(636) = m(3)*m(380)
    m(637) = m(5)*m(380)
    m(638) = m(1)*m(262)
    m(639) = m(1)*m(265)
    m(640) = m(1)*m(335)
    m(641) = m(1)*m(273)
    m(642) = m(1)*m(274)
    m(643) = m(1)*m(338)
    m(644) = m(1)*m(279)
    m(645) = m(1)*m(280)
    m(646) = m(1)*m(383)
    m(647) = m(2)*m(287)
    m(648) = m(2)*m(345)
    m(649) = m(1)*m(348)
    m(650) = m(2)*m(291)
    m(651) = m(1)*m(352)
    m(652) = m(2)*m(353)
    m(653) = m(1)*m(384)
    m(654) = m(2)*m(384)
    m(655) = m(3)*m(384)
    m(656) = m(1)*m(361)
    m(657) = m(4)*m(307)
    m(658) = m(1)*m(365)
    m(659) = m(4)*m(367)
    m(660) = m(2)*m(372)
    m(661) = m(4)*m(374)
    m(662) = m(1)*m(385)
    m(663) = m(2)*m(385)
    m(664) = m(3)*m(385)
    m(665) = m(4)*m(385)
    m(666) = m(5)*m(385)
    m(667) = m(6)*m(385)
    m(668) = m(3)*m(391)
    m(669) = m(1)*m(395)
    m(670) = m(2)*m(398)
    m(671) = m(2)*m(402)
    m(672) = m(3)*m(403)
    m(673) = m(1)*m(406)
    m(674) = m(3)*m(258)
    m(675) = m(2)*m(259)
    m(676) = m(1)*m(260)
    m(677) = m(1)*m(415)
    m(678) = m(3)*m(177)
    m(679) = m(3)*m(387)
    m(680) = m(3)*m(179)
    m(681) = m(5)*m(181)
    m(682) = m(3)*m(388)
    m(683) = m(5)*m(388)
    m(684) = m(2)*m(389)
    m(685) = m(4)*m(389)
    m(686) = m(1)*m(390)
    m(687) = m(4)*m(390)
    m(688) = m(1)*m(391)
    m(689) = m(2)*m(391)
    m(690) = m(2)*m(392)
    m(691) = m(2)*m(183)
    m(692) = m(4)*m(186)
    m(693) = m(2)*m(187)
    m(694) = m(2)*m(394)
    m(695) = m(4)*m(394)
    m(696) = m(3)*m(188)
    m(697) = m(4)*m(188)
    m(698) = m(2)*m(189)
    m(699) = m(5)*m(189)
    m(700) = m(2)*m(395)
    m(701) = m(3)*m(395)
    m(702) = m(4)*m(395)
    m(703) = m(5)*m(395)
    m(704) = m(7)*m(191)
    m(705) = m(7)*m(193)
    m(706) = m(3)*m(396)
    m(707) = m(5)*m(396)
    m(708) = m(1)*m(397)
    m(709) = m(1)*m(398)
    m(710) = m(3)*m(398)
    m(711) = m(5)*m(397)
    m(712) = m(7)*m(397)
    m(713) = m(7)*m(398)
    m(714) = m(1)*m(399)
    m(715) = m(4)*m(197)
    m(716) = m(1)*m(400)
    m(717) = m(4)*m(400)
    m(718) = m(1)*m(198)
    m(719) = m(1)*m(199)
    m(720) = m(3)*m(200)
    m(721) = m(4)*m(200)
    m(722) = m(1)*m(402)
    m(723) = m(3)*m(402)
    m(724) = m(4)*m(402)
    m(725) = m(1)*m(204)
    m(726) = m(5)*m(205)
    m(727) = m(6)*m(204)
    m(728) = m(7)*m(202)
    m(729) = m(7)*m(205)
    m(730) = m(1)*m(403)
    m(731) = m(2)*m(403)
    m(732) = m(2)*m(208)
    m(733) = m(4)*m(209)
    m(734) = m(5)*m(208)
    m(735) = m(1)*m(210)
    m(736) = m(4)*m(211)
    m(737) = m(6)*m(210)
    m(738) = m(8)*m(207)
    m(739) = m(8)*m(211)
    m(740) = m(3)*m(404)
    m(741) = m(2)*m(405)
    m(742) = m(2)*m(406)
    m(743) = m(3)*m(406)
    m(744) = m(6)*m(404)
    m(745) = m(6)*m(405)
    m(746) = m(7)*m(405)
    m(747) = m(7)*m(406)
    m(748) = m(8)*m(404)
    m(749) = m(8)*m(406)
    m(750) = m(1)*m(407)
    m(751) = m(2)*m(407)
    m(752) = m(1)*m(408)
    m(753) = m(2)*m(215)
    m(754) = m(1)*m(216)
    m(755) = m(1)*m(217)
    m(756) = m(1)*m(410)
    m(757) = m(2)*m(410)
    m(758) = m(2)*m(220)
    m(759) = m(3)*m(221)
    m(760) = m(5)*m(220)
    m(761) = m(1)*m(222)
    m(762) = m(3)*m(223)
    m(763) = m(6)*m(222)
    m(764) = m(7)*m(221)
    m(765) = m(7)*m(223)
    m(766) = m(1)*m(411)
    m(767) = m(2)*m(225)
    m(768) = m(2)*m(226)
    m(769) = m(3)*m(227)
    m(770) = m(4)*m(227)
    m(771) = m(1)*m(228)
    m(772) = m(2)*m(229)
    m(773) = m(6)*m(228)
    m(774) = m(8)*m(226)
    m(775) = m(8)*m(229)
    m(776) = m(1)*m(230)
    m(777) = m(1)*m(231)
    m(778) = m(1)*m(232)
    m(779) = m(3)*m(233)
    m(780) = m(4)*m(233)
    m(781) = m(1)*m(234)
    m(782) = m(2)*m(235)
    m(783) = m(5)*m(235)
    m(784) = m(9)*m(232)
    m(785) = m(9)*m(234)
    m(786) = m(4)*m(414)
    m(787) = m(4)*m(415)
    m(788) = m(5)*m(413)
    m(789) = m(5)*m(415)
    m(790) = m(6)*m(413)
    m(791) = m(6)*m(414)
    m(792) = m(7)*m(414)
    m(793) = m(7)*m(415)
    m(794) = m(8)*m(413)
    m(795) = m(8)*m(415)
    m(796) = m(9)*m(413)
    m(797) = m(9)*m(414)
    m(798) = m(1)*m(386)
    m(799) = m(2)*m(386)
    m(800) = m(1)*m(387)
    m(801) = m(4)*m(387)
    m(802) = m(2)*m(388)
    m(803) = m(4)*m(388)
    m(804) = m(1)*m(389)
    m(805) = m(2)*m(390)
    m(806) = m(4)*m(391)
    m(807) = m(1)*m(392)
    m(808) = m(1)*m(393)
    m(809) = m(2)*m(273)
    m(810) = m(4)*m(274)
    m(811) = m(3)*m(394)
    m(812) = m(5)*m(394)
    m(813) = m(7)*m(280)
    m(814) = m(1)*m(396)
    m(815) = m(3)*m(397)
    m(816) = m(5)*m(398)
    m(817) = m(7)*m(396)
    m(818) = m(2)*m(399)
    m(819) = m(3)*m(400)
    m(820) = m(1)*m(285)
    m(821) = m(1)*m(286)
    m(822) = m(4)*m(287)
    m(823) = m(5)*m(288)
    m(824) = m(7)*m(291)
    m(825) = m(4)*m(294)
    m(826) = m(5)*m(295)
    m(827) = m(6)*m(296)
    m(828) = m(8)*m(293)
    m(829) = m(2)*m(404)
    m(830) = m(3)*m(405)
    m(831) = m(6)*m(406)
    m(832) = m(7)*m(404)
    m(833) = m(8)*m(405)
    m(834) = m(2)*m(299)
    m(835) = m(3)*m(300)
    m(836) = m(1)*m(302)
    m(837) = m(3)*m(303)
    m(838) = m(1)*m(304)
    m(839) = m(2)*m(305)
    m(840) = m(7)*m(307)
    m(841) = m(2)*m(310)
    m(842) = m(3)*m(311)
    m(843) = m(6)*m(312)
    m(844) = m(8)*m(309)
    m(845) = m(1)*m(315)
    m(846) = m(3)*m(316)
    m(847) = m(5)*m(317)
    m(848) = m(1)*m(318)
    m(849) = m(2)*m(319)
    m(850) = m(4)*m(320)
    m(851) = m(9)*m(314)
    m(852) = m(4)*m(413)
    m(853) = m(5)*m(414)
    m(854) = m(6)*m(415)
    m(855) = m(7)*m(413)
    m(856) = m(8)*m(414)
    m(857) = m(9)*m(415)
    m(858) = m(4)*m(261)
    m(859) = m(4)*m(262)
    m(860) = m(2)*m(263)
    m(861) = m(3)*m(264)
    m(862) = m(2)*m(265)
    m(863) = m(5)*m(264)
    m(864) = m(1)*m(266)
    m(865) = m(3)*m(267)
    m(866) = m(1)*m(268)
    m(867) = m(5)*m(269)
    m(868) = m(6)*m(267)
    m(869) = m(6)*m(269)
    m(870) = m(7)*m(261)
    m(871) = m(7)*m(262)
    m(872) = m(7)*m(263)
    m(873) = m(7)*m(265)
    m(874) = m(7)*m(266)
    m(875) = m(7)*m(268)
    m(876) = m(2)*m(270)
    m(877) = m(3)*m(271)
    m(878) = m(4)*m(270)
    m(879) = m(3)*m(274)
    m(880) = m(5)*m(272)
    m(881) = m(5)*m(273)
    m(882) = m(1)*m(275)
    m(883) = m(2)*m(276)
    m(884) = m(1)*m(277)
    m(885) = m(4)*m(278)
    m(886) = m(6)*m(276)
    m(887) = m(6)*m(278)
    m(888) = m(2)*m(279)
    m(889) = m(4)*m(279)
    m(890) = m(3)*m(280)
    m(891) = m(5)*m(280)
    m(892) = m(8)*m(271)
    m(893) = m(8)*m(272)
    m(894) = m(8)*m(273)
    m(895) = m(8)*m(274)
    m(896) = m(8)*m(275)
    m(897) = m(8)*m(277)
    m(898) = m(1)*m(281)
    m(899) = m(3)*m(282)
    m(900) = m(4)*m(281)
    m(901) = m(1)*m(283)
    m(902) = m(2)*m(284)
    m(903) = m(5)*m(283)
    m(904) = m(3)*m(287)
    m(905) = m(2)*m(288)
    m(906) = m(4)*m(289)
    m(907) = m(5)*m(289)
    m(908) = m(6)*m(285)
    m(909) = m(6)*m(286)
    m(910) = m(1)*m(290)
    m(911) = m(4)*m(290)
    m(912) = m(3)*m(291)
    m(913) = m(6)*m(291)
    m(914) = m(1)*m(292)
    m(915) = m(5)*m(292)
    m(916) = m(2)*m(293)
    m(917) = m(6)*m(293)
    m(918) = m(7)*m(295)
    m(919) = m(7)*m(296)
    m(920) = m(8)*m(294)
    m(921) = m(8)*m(296)
    m(922) = m(9)*m(282)
    m(923) = m(9)*m(284)
    m(924) = m(9)*m(285)
    m(925) = m(9)*m(286)
    m(926) = m(9)*m(287)
    m(927) = m(9)*m(288)
    m(928) = m(9)*m(294)
    m(929) = m(9)*m(295)
    m(930) = m(1)*m(297)
    m(931) = m(2)*m(297)
    m(932) = m(1)*m(298)
    m(933) = m(3)*m(298)
    m(934) = m(4)*m(300)
    m(935) = m(5)*m(299)
    m(936) = m(2)*m(301)
    m(937) = m(3)*m(301)
    m(938) = m(4)*m(303)
    m(939) = m(5)*m(305)
    m(940) = m(6)*m(302)
    m(941) = m(6)*m(304)
    m(942) = m(1)*m(306)
    m(943) = m(2)*m(306)
    m(944) = m(5)*m(307)
    m(945) = m(6)*m(307)
    m(946) = m(1)*m(308)
    m(947) = m(3)*m(308)
    m(948) = m(4)*m(309)
    m(949) = m(6)*m(309)
    m(950) = m(7)*m(311)
    m(951) = m(7)*m(312)
    m(952) = m(8)*m(310)
    m(953) = m(8)*m(312)
    m(954) = m(2)*m(313)
    m(955) = m(3)*m(313)
    m(956) = m(4)*m(314)
    m(957) = m(5)*m(314)
    m(958) = m(7)*m(316)
    m(959) = m(7)*m(317)
    m(960) = m(8)*m(319)
    m(961) = m(8)*m(320)
    m(962) = m(9)*m(315)
    m(963) = m(9)*m(317)
    m(964) = m(9)*m(318)
    m(965) = m(9)*m(320)
    m(966) = m(10)*m(299)
    m(967) = m(10)*m(300)
    m(968) = m(10)*m(302)
    m(969) = m(10)*m(303)
    m(970) = m(10)*m(304)
    m(971) = m(10)*m(305)
    m(972) = m(10)*m(310)
    m(973) = m(10)*m(311)
    m(974) = m(10)*m(315)
    m(975) = m(10)*m(316)
    m(976) = m(10)*m(318)
    m(977) = m(10)*m(319)

    return
  end subroutine evmono_f5

  subroutine evpoly_f5(m,p)
    implicit none
    real(kind=8),dimension(0:977),intent(in)::m
    real(kind=8),dimension(0:63),intent(out)::p
    !::::::::::::::::::::

    p(0) = m(0)
    p(1) = m(1) + m(2) + m(3) + m(4) + m(5) + m(6) &
	&  + m(7) + m(8) + m(9) + m(10)
    p(2) = m(11) + m(12) + m(13) + m(14) + m(15) + m(16) &
	&  + m(17) + m(18) + m(19) + m(20) + m(21) &
	&  + m(22) + m(23) + m(24) + m(25)
    p(3) = m(26) + m(27) + m(28) + m(29) + m(30) + m(31) &
	&  + m(32) + m(33) + m(34) + m(35) + m(36) &
	&  + m(37) + m(38) + m(39) + m(40) + m(41) &
	&  + m(42) + m(43) + m(44) + m(45) + m(46) &
	&  + m(47) + m(48) + m(49) + m(50) + m(51) &
	&  + m(52) + m(53) + m(54) + m(55)
    p(4) = p(1)*p(1) - p(3) - p(2) - p(3) - p(2)
    p(5) = m(56) + m(57) + m(58) + m(59) + m(60) + m(61) &
	&  + m(62) + m(63) + m(64) + m(65) + m(66) &
	&  + m(67) + m(68) + m(69) + m(70) + m(71) &
	&  + m(72) + m(73) + m(74) + m(75) + m(76) &
	&  + m(77) + m(78) + m(79) + m(80) + m(81) &
	&  + m(82) + m(83) + m(84) + m(85)
    p(6) = m(86) + m(87) + m(88) + m(89) + m(90) + m(91) &
	&  + m(92) + m(93) + m(94) + m(95) + m(96) &
	&  + m(97) + m(98) + m(99) + m(100) + m(101) &
	&  + m(102) + m(103) + m(104) + m(105) + m(106) &
	&  + m(107) + m(108) + m(109) + m(110) + m(111) &
	&  + m(112) + m(113) + m(114) + m(115) + m(116) &
	&  + m(117) + m(118) + m(119) + m(120) + m(121) &
	&  + m(122) + m(123) + m(124) + m(125) + m(126) &
	&  + m(127) + m(128) + m(129) + m(130) + m(131) &
	&  + m(132) + m(133) + m(134) + m(135) + m(136) &
	&  + m(137) + m(138) + m(139) + m(140) + m(141) &
	&  + m(142) + m(143) + m(144) + m(145)
    p(7) = m(146) + m(147) + m(148) + m(149) + m(150) + m(151) &
	&  + m(152) + m(153) + m(154) + m(155)
    p(8) = m(156) + m(157) + m(158) + m(159) + m(160) + m(161) &
	&  + m(162) + m(163) + m(164) + m(165) + m(166) &
	&  + m(167) + m(168) + m(169) + m(170) + m(171) &
	&  + m(172) + m(173) + m(174) + m(175)
    p(9) = p(1)*p(2) - p(6) - p(5) - p(5)
    p(10) = p(1)*p(3) - p(7) - p(8) - p(6) - p(5) - p(7) - p(8) &
	&  - p(6) - p(7) - p(8)
    p(11) = p(1)*p(4) - p(10) - p(9)
    p(12) = m(176) + m(177) + m(178) + m(179) + m(180) + m(181) &
	&  + m(182) + m(183) + m(184) + m(185) + m(186) &
	&  + m(187) + m(188) + m(189) + m(190) + m(191) &
	&  + m(192) + m(193) + m(194) + m(195) + m(196) &
	&  + m(197) + m(198) + m(199) + m(200) + m(201) &
	&  + m(202) + m(203) + m(204) + m(205) + m(206) &
	&  + m(207) + m(208) + m(209) + m(210) + m(211) &
	&  + m(212) + m(213) + m(214) + m(215) + m(216) &
	&  + m(217) + m(218) + m(219) + m(220) + m(221) &
	&  + m(222) + m(223) + m(224) + m(225) + m(226) &
	&  + m(227) + m(228) + m(229) + m(230) + m(231) &
	&  + m(232) + m(233) + m(234) + m(235)
    p(13) = m(236) + m(237) + m(238) + m(239) + m(240) + m(241) &
	&  + m(242) + m(243) + m(244) + m(245) + m(246) &
	&  + m(247) + m(248) + m(249) + m(250)
    p(14) = m(251) + m(252) + m(253) + m(254) + m(255) + m(256) &
	&  + m(257) + m(258) + m(259) + m(260)
    p(15) = m(261) + m(262) + m(263) + m(264) + m(265) + m(266) &
	&  + m(267) + m(268) + m(269) + m(270) + m(271) &
	&  + m(272) + m(273) + m(274) + m(275) + m(276) &
	&  + m(277) + m(278) + m(279) + m(280) + m(281) &
	&  + m(282) + m(283) + m(284) + m(285) + m(286) &
	&  + m(287) + m(288) + m(289) + m(290) + m(291) &
	&  + m(292) + m(293) + m(294) + m(295) + m(296) &
	&  + m(297) + m(298) + m(299) + m(300) + m(301) &
	&  + m(302) + m(303) + m(304) + m(305) + m(306) &
	&  + m(307) + m(308) + m(309) + m(310) + m(311) &
	&  + m(312) + m(313) + m(314) + m(315) + m(316) &
	&  + m(317) + m(318) + m(319) + m(320)
    p(16) = m(321) + m(322) + m(323) + m(324) + m(325) + m(326) &
	&  + m(327) + m(328) + m(329) + m(330) + m(331) &
	&  + m(332) + m(333) + m(334) + m(335) + m(336) &
	&  + m(337) + m(338) + m(339) + m(340) + m(341) &
	&  + m(342) + m(343) + m(344) + m(345) + m(346) &
	&  + m(347) + m(348) + m(349) + m(350) + m(351) &
	&  + m(352) + m(353) + m(354) + m(355) + m(356) &
	&  + m(357) + m(358) + m(359) + m(360) + m(361) &
	&  + m(362) + m(363) + m(364) + m(365) + m(366) &
	&  + m(367) + m(368) + m(369) + m(370) + m(371) &
	&  + m(372) + m(373) + m(374) + m(375) + m(376) &
	&  + m(377) + m(378) + m(379) + m(380)
    p(17) = m(381) + m(382) + m(383) + m(384) + m(385)
    p(18) = m(386) + m(387) + m(388) + m(389) + m(390) + m(391) &
	&  + m(392) + m(393) + m(394) + m(395) + m(396) &
	&  + m(397) + m(398) + m(399) + m(400) + m(401) &
	&  + m(402) + m(403) + m(404) + m(405) + m(406) &
	&  + m(407) + m(408) + m(409) + m(410) + m(411) &
	&  + m(412) + m(413) + m(414) + m(415)
    p(19) = p(5)*p(1) - p(15) - p(12) - p(14) - p(18) - p(12) - p(14) &
	&  - p(14)
    p(20) = p(2)*p(3) - p(16) - p(15) - p(12) - p(14) - p(19) - p(15) &
	&  - p(14) - p(14)
    p(21) = p(1)*p(6) - p(16) - p(13) - p(15) - p(12) - p(20) - p(16) &
	&  - p(13) - p(15) - p(12) - p(13) - p(13)
    p(22) = p(1)*p(7) - p(16) - p(14)
    p(23) = p(1)*p(8) - p(16) - p(17) - p(15) - p(17) - p(17) - p(17)
    p(24) = p(2)*p(2) - p(13) - p(12) - p(18) - p(13) - p(12) - p(18)
    p(25) = p(3)*p(3) - p(16) - p(13) - p(17) - p(15) - p(12) - p(22) &
	&  - p(23) - p(21) - p(16) - p(13) - p(17) &
	&  - p(15) - p(12) - p(22) - p(23) - p(21) &
	&  - p(16) - p(13) - p(17) - p(16) - p(13) &
	&  - p(17) - p(17) - p(17)
    p(26) = p(2)*p(4) - p(21) - p(19)
    p(27) = p(3)*p(4) - p(22) - p(23) - p(20) - p(18)
    p(28) = p(1)*p(11) - p(27) - p(26)
    p(29) = m(416) + m(417) + m(418) + m(419) + m(420) + m(421) &
	&  + m(422) + m(423) + m(424) + m(425) + m(426) &
	&  + m(427)
    p(30) = m(428) + m(429) + m(430) + m(431) + m(432) + m(433) &
	&  + m(434) + m(435) + m(436) + m(437) + m(438) &
	&  + m(439) + m(440) + m(441) + m(442) + m(443) &
	&  + m(444) + m(445) + m(446) + m(447) + m(448) &
	&  + m(449) + m(450) + m(451) + m(452) + m(453) &
	&  + m(454) + m(455) + m(456) + m(457) + m(458) &
	&  + m(459) + m(460) + m(461) + m(462) + m(463) &
	&  + m(464) + m(465) + m(466) + m(467) + m(468) &
	&  + m(469) + m(470) + m(471) + m(472) + m(473) &
	&  + m(474) + m(475) + m(476) + m(477) + m(478) &
	&  + m(479) + m(480) + m(481) + m(482) + m(483) &
	&  + m(484) + m(485) + m(486) + m(487)
    p(31) = m(488) + m(489) + m(490) + m(491) + m(492) + m(493) &
	&  + m(494) + m(495) + m(496) + m(497) + m(498) &
	&  + m(499) + m(500) + m(501) + m(502) + m(503) &
	&  + m(504) + m(505) + m(506) + m(507) + m(508) &
	&  + m(509) + m(510) + m(511) + m(512) + m(513) &
	&  + m(514) + m(515) + m(516) + m(517) + m(518) &
	&  + m(519) + m(520) + m(521) + m(522) + m(523) &
	&  + m(524) + m(525) + m(526) + m(527) + m(528) &
	&  + m(529) + m(530) + m(531) + m(532) + m(533) &
	&  + m(534) + m(535) + m(536) + m(537) + m(538) &
	&  + m(539) + m(540) + m(541) + m(542) + m(543) &
	&  + m(544) + m(545) + m(546) + m(547)
    p(32) = m(548) + m(549) + m(550) + m(551) + m(552) + m(553) &
	&  + m(554) + m(555) + m(556) + m(557) + m(558) &
	&  + m(559) + m(560) + m(561) + m(562) + m(563) &
	&  + m(564) + m(565) + m(566) + m(567) + m(568) &
	&  + m(569) + m(570) + m(571) + m(572) + m(573) &
	&  + m(574) + m(575) + m(576) + m(577) + m(578) &
	&  + m(579) + m(580) + m(581) + m(582) + m(583) &
	&  + m(584) + m(585) + m(586) + m(587) + m(588) &
	&  + m(589) + m(590) + m(591) + m(592) + m(593) &
	&  + m(594) + m(595) + m(596) + m(597) + m(598) &
	&  + m(599) + m(600) + m(601) + m(602) + m(603) &
	&  + m(604) + m(605) + m(606) + m(607)
    p(33) = m(608) + m(609) + m(610) + m(611) + m(612) + m(613) &
	&  + m(614) + m(615) + m(616) + m(617) + m(618) &
	&  + m(619) + m(620) + m(621) + m(622) + m(623) &
	&  + m(624) + m(625) + m(626) + m(627) + m(628) &
	&  + m(629) + m(630) + m(631) + m(632) + m(633) &
	&  + m(634) + m(635) + m(636) + m(637)
    p(34) = m(638) + m(639) + m(640) + m(641) + m(642) + m(643) &
	&  + m(644) + m(645) + m(646) + m(647) + m(648) &
	&  + m(649) + m(650) + m(651) + m(652) + m(653) &
	&  + m(654) + m(655) + m(656) + m(657) + m(658) &
	&  + m(659) + m(660) + m(661) + m(662) + m(663) &
	&  + m(664) + m(665) + m(666) + m(667)
    p(35) = m(668) + m(669) + m(670) + m(671) + m(672) + m(673) &
	&  + m(674) + m(675) + m(676) + m(677)
    p(36) = m(678) + m(679) + m(680) + m(681) + m(682) + m(683) &
	&  + m(684) + m(685) + m(686) + m(687) + m(688) &
	&  + m(689) + m(690) + m(691) + m(692) + m(693) &
	&  + m(694) + m(695) + m(696) + m(697) + m(698) &
	&  + m(699) + m(700) + m(701) + m(702) + m(703) &
	&  + m(704) + m(705) + m(706) + m(707) + m(708) &
	&  + m(709) + m(710) + m(711) + m(712) + m(713) &
	&  + m(714) + m(715) + m(716) + m(717) + m(718) &
	&  + m(719) + m(720) + m(721) + m(722) + m(723) &
	&  + m(724) + m(725) + m(726) + m(727) + m(728) &
	&  + m(729) + m(730) + m(731) + m(732) + m(733) &
	&  + m(734) + m(735) + m(736) + m(737) + m(738) &
	&  + m(739) + m(740) + m(741) + m(742) + m(743) &
	&  + m(744) + m(745) + m(746) + m(747) + m(748) &
	&  + m(749) + m(750) + m(751) + m(752) + m(753) &
	&  + m(754) + m(755) + m(756) + m(757) + m(758) &
	&  + m(759) + m(760) + m(761) + m(762) + m(763) &
	&  + m(764) + m(765) + m(766) + m(767) + m(768) &
	&  + m(769) + m(770) + m(771) + m(772) + m(773) &
	&  + m(774) + m(775) + m(776) + m(777) + m(778) &
	&  + m(779) + m(780) + m(781) + m(782) + m(783) &
	&  + m(784) + m(785) + m(786) + m(787) + m(788) &
	&  + m(789) + m(790) + m(791) + m(792) + m(793) &
	&  + m(794) + m(795) + m(796) + m(797)
    p(37) = m(798) + m(799) + m(800) + m(801) + m(802) + m(803) &
	&  + m(804) + m(805) + m(806) + m(807) + m(808) &
	&  + m(809) + m(810) + m(811) + m(812) + m(813) &
	&  + m(814) + m(815) + m(816) + m(817) + m(818) &
	&  + m(819) + m(820) + m(821) + m(822) + m(823) &
	&  + m(824) + m(825) + m(826) + m(827) + m(828) &
	&  + m(829) + m(830) + m(831) + m(832) + m(833) &
	&  + m(834) + m(835) + m(836) + m(837) + m(838) &
	&  + m(839) + m(840) + m(841) + m(842) + m(843) &
	&  + m(844) + m(845) + m(846) + m(847) + m(848) &
	&  + m(849) + m(850) + m(851) + m(852) + m(853) &
	&  + m(854) + m(855) + m(856) + m(857)
    p(38) = p(1)*p(12) - p(32) - p(30) - p(31) - p(29) - p(36) - p(30) &
	&  - p(31) - p(29) - p(29) - p(29) - p(29)
    p(39) = p(1)*p(13) - p(33) - p(30)
    p(40) = p(1)*p(14) - p(31) - p(35)
    p(41) = p(2)*p(7) - p(32) - p(40)
    p(42) = m(858) + m(859) + m(860) + m(861) + m(862) + m(863) &
	&  + m(864) + m(865) + m(866) + m(867) + m(868) &
	&  + m(869) + m(870) + m(871) + m(872) + m(873) &
	&  + m(874) + m(875) + m(876) + m(877) + m(878) &
	&  + m(879) + m(880) + m(881) + m(882) + m(883) &
	&  + m(884) + m(885) + m(886) + m(887) + m(888) &
	&  + m(889) + m(890) + m(891) + m(892) + m(893) &
	&  + m(894) + m(895) + m(896) + m(897) + m(898) &
	&  + m(899) + m(900) + m(901) + m(902) + m(903) &
	&  + m(904) + m(905) + m(906) + m(907) + m(908) &
	&  + m(909) + m(910) + m(911) + m(912) + m(913) &
	&  + m(914) + m(915) + m(916) + m(917) + m(918) &
	&  + m(919) + m(920) + m(921) + m(922) + m(923) &
	&  + m(924) + m(925) + m(926) + m(927) + m(928) &
	&  + m(929) + m(930) + m(931) + m(932) + m(933) &
	&  + m(934) + m(935) + m(936) + m(937) + m(938) &
	&  + m(939) + m(940) + m(941) + m(942) + m(943) &
	&  + m(944) + m(945) + m(946) + m(947) + m(948) &
	&  + m(949) + m(950) + m(951) + m(952) + m(953) &
	&  + m(954) + m(955) + m(956) + m(957) + m(958) &
	&  + m(959) + m(960) + m(961) + m(962) + m(963) &
	&  + m(964) + m(965) + m(966) + m(967) + m(968) &
	&  + m(969) + m(970) + m(971) + m(972) + m(973) &
	&  + m(974) + m(975) + m(976) + m(977)
    p(43) = p(2)*p(8) - p(34) - p(31) - p(42) - p(34)
    p(44) = p(1)*p(15) - p(34) - p(32) - p(30) - p(31) - p(37) - p(42) &
	&  - p(34) - p(32) - p(30)
    p(45) = p(1)*p(16) - p(33) - p(34) - p(32) - p(31) - p(41) - p(43) &
	&  - p(33) - p(34) - p(32) - p(33) - p(33)
    p(46) = p(1)*p(17) - p(34)
    p(47) = p(2)*p(5) - p(30) - p(31) - p(29) - p(36) - p(35) - p(30) &
	&  - p(29) - p(35) - p(29) - p(35) - p(29) &
	&  - p(29)
    p(48) = p(2)*p(6) - p(33) - p(32) - p(30) - p(31) - p(39) - p(37) &
	&  - p(38) - p(36) - p(33) - p(32) - p(30) &
	&  - p(31) - p(37)
    p(49) = p(3)*p(5) - p(34) - p(32) - p(30) - p(31) - p(37) - p(42) &
	&  - p(38) - p(36) - p(40) - p(32) - p(31) &
	&  - p(40) - p(31)
    p(50) = p(3)*p(6) - p(33) - p(34) - p(32) - p(30) - p(31) - p(29) &
	&  - p(45) - p(41) - p(43) - p(39) - p(44) &
	&  - p(42) - p(38) - p(33) - p(34) - p(32) &
	&  - p(30) - p(31) - p(29) - p(41) - p(43) &
	&  - p(39) - p(44) - p(33) - p(34) - p(32) &
	&  - p(30) - p(29) - p(33) - p(34) - p(30) &
	&  - p(29) - p(29)
    p(51) = p(3)*p(7) - p(33) - p(34) - p(31) - p(45) - p(33)
    p(52) = p(3)*p(8) - p(33) - p(34) - p(32) - p(30) - p(45) - p(46) &
	&  - p(44) - p(33) - p(34) - p(32) - p(46) &
	&  - p(46)
    p(53) = p(1)*p(18) - p(37) - p(36) - p(35) - p(47) - p(35) - p(35)
    p(54) = p(4)*p(5) - p(44) - p(38) - p(40) - p(53)
    p(55) = p(2)*p(10) - p(45) - p(44) - p(42) - p(38) - p(40) - p(50) &
	&  - p(54) - p(49) - p(44) - p(40) - p(49)
    p(56) = p(4)*p(6) - p(45) - p(39) - p(42) - p(36) - p(55)
    p(57) = p(4)*p(7) - p(43) - p(35)
    p(58) = p(4)*p(8) - p(41) - p(46) - p(37)
    p(59) = p(1)*p(24) - p(48) - p(47)
    p(60) = p(1)*p(25) - p(51) - p(52) - p(50) - p(49)
    p(61) = p(2)*p(11) - p(56) - p(54)
    p(62) = p(3)*p(11) - p(57) - p(58) - p(55) - p(53)
    p(63) = p(1)*p(28) - p(62) - p(61)

    return
  end subroutine evpoly_f5

!!!!!!!!!!!!!!!!!!!!!!!!!!!!!!!!!!!!!!!!!!!!!!!!!!!!!!!!!!  
!!!!! GRADIENT.F90
!!!!!!!!!!!!!!!!!!!!!!!!!!!!!!!!!!!!!!!!!!!!!!!!!!!!!!!!!!

  function demsav_f5(drdx,c,m,p,flag) result(grad)
    implicit none
    real(kind=8),dimension(15,10)::drdx
    real(kind=8),dimension(0:63)::c
    real(kind=8),dimension(0:977)::m
    real(kind=8),dimension(0:63)::p
    real(kind=8)::grad
    integer::flag
    ! ::::::::::::::::::::
    real(kind=8),dimension(0:63)::dp

    call dbemsav_f5(drdx,dp,m,p,flag)
    grad = dot_product(dp,c)

    return
  end function demsav_f5

  subroutine dbemsav_f5(drdx,dp,m,p,flag)
    implicit none
    real(kind=8),dimension(15,10),intent(in)::drdx
    real(kind=8),dimension(0:63),intent(out)::dp
    real(kind=8),dimension(0:977),intent(in)::m
    real(kind=8),dimension(0:63),intent(in)::p
    integer::flag
    ! ::::::::::::::::::::
    real(kind=8),dimension(0:977)::dm

    call devmono_f5(drdx,dm,m,flag)
    call devpoly_f5(dm,p,dp)

    return
  end subroutine dbemsav_f5

  subroutine devmono_f5(drdx,dm,m,flag)
    implicit none
    real(kind=8),dimension(15,10),intent(in)::drdx
    real(kind=8),dimension(0:977),intent(out)::dm
    real(kind=8),dimension(0:977),intent(in)::m
    integer::flag
    !::::::::::::::::::::
    real(kind=8)::a

    a = 2.7d0

    dm(0) = 0.0D0
    dm(1) = -m(1)/a*drdx(flag,10)
    dm(2) = -m(2)/a*drdx(flag,9)
    dm(3) = -m(3)/a*drdx(flag,8)
    dm(4) = -m(4)/a*drdx(flag,7)
    dm(5) = -m(5)/a*drdx(flag,6)
    dm(6) = -m(6)/a*drdx(flag,5)
    dm(7) = -m(7)/a*drdx(flag,4)
    dm(8) = -m(8)/a*drdx(flag,3)
    dm(9) = -m(9)/a*drdx(flag,2)
    dm(10) = -m(10)/a*drdx(flag,1)
    dm(11) = dm(3)*m(4) + m(3)*dm(4)
    dm(12) = dm(2)*m(5) + m(2)*dm(5)
    dm(13) = dm(1)*m(6) + m(1)*dm(6)
    dm(14) = dm(3)*m(7) + m(3)*dm(7)
    dm(15) = dm(5)*m(7) + m(5)*dm(7)
    dm(16) = dm(6)*m(7) + m(6)*dm(7)
    dm(17) = dm(2)*m(8) + m(2)*dm(8)
    dm(18) = dm(4)*m(8) + m(4)*dm(8)
    dm(19) = dm(6)*m(8) + m(6)*dm(8)
    dm(20) = dm(1)*m(9) + m(1)*dm(9)
    dm(21) = dm(4)*m(9) + m(4)*dm(9)
    dm(22) = dm(5)*m(9) + m(5)*dm(9)
    dm(23) = dm(1)*m(10) + m(1)*dm(10)
    dm(24) = dm(2)*m(10) + m(2)*dm(10)
    dm(25) = dm(3)*m(10) + m(3)*dm(10)
    dm(26) = dm(1)*m(2) + m(1)*dm(2)
    dm(27) = dm(1)*m(3) + m(1)*dm(3)
    dm(28) = dm(2)*m(3) + m(2)*dm(3)
    dm(29) = dm(1)*m(4) + m(1)*dm(4)
    dm(30) = dm(2)*m(4) + m(2)*dm(4)
    dm(31) = dm(1)*m(5) + m(1)*dm(5)
    dm(32) = dm(3)*m(5) + m(3)*dm(5)
    dm(33) = dm(4)*m(5) + m(4)*dm(5)
    dm(34) = dm(2)*m(6) + m(2)*dm(6)
    dm(35) = dm(3)*m(6) + m(3)*dm(6)
    dm(36) = dm(4)*m(6) + m(4)*dm(6)
    dm(37) = dm(5)*m(6) + m(5)*dm(6)
    dm(38) = dm(1)*m(7) + m(1)*dm(7)
    dm(39) = dm(2)*m(7) + m(2)*dm(7)
    dm(40) = dm(4)*m(7) + m(4)*dm(7)
    dm(41) = dm(1)*m(8) + m(1)*dm(8)
    dm(42) = dm(3)*m(8) + m(3)*dm(8)
    dm(43) = dm(5)*m(8) + m(5)*dm(8)
    dm(44) = dm(7)*m(8) + m(7)*dm(8)
    dm(45) = dm(2)*m(9) + m(2)*dm(9)
    dm(46) = dm(3)*m(9) + m(3)*dm(9)
    dm(47) = dm(6)*m(9) + m(6)*dm(9)
    dm(48) = dm(7)*m(9) + m(7)*dm(9)
    dm(49) = dm(8)*m(9) + m(8)*dm(9)
    dm(50) = dm(4)*m(10) + m(4)*dm(10)
    dm(51) = dm(5)*m(10) + m(5)*dm(10)
    dm(52) = dm(6)*m(10) + m(6)*dm(10)
    dm(53) = dm(7)*m(10) + m(7)*dm(10)
    dm(54) = dm(8)*m(10) + m(8)*dm(10)
    dm(55) = dm(9)*m(10) + m(9)*dm(10)
    dm(56) = dm(3)*m(40) + m(3)*dm(40)
    dm(57) = dm(2)*m(15) + m(2)*dm(15)
    dm(58) = dm(3)*m(15) + m(3)*dm(15)
    dm(59) = dm(1)*m(16) + m(1)*dm(16)
    dm(60) = dm(3)*m(16) + m(3)*dm(16)
    dm(61) = dm(5)*m(16) + m(5)*dm(16)
    dm(62) = dm(2)*m(18) + m(2)*dm(18)
    dm(63) = dm(3)*m(18) + m(3)*dm(18)
    dm(64) = dm(2)*m(43) + m(2)*dm(43)
    dm(65) = dm(1)*m(19) + m(1)*dm(19)
    dm(66) = dm(2)*m(19) + m(2)*dm(19)
    dm(67) = dm(4)*m(19) + m(4)*dm(19)
    dm(68) = dm(6)*m(44) + m(6)*dm(44)
    dm(69) = dm(1)*m(21) + m(1)*dm(21)
    dm(70) = dm(3)*m(21) + m(3)*dm(21)
    dm(71) = dm(1)*m(22) + m(1)*dm(22)
    dm(72) = dm(2)*m(22) + m(2)*dm(22)
    dm(73) = dm(4)*m(22) + m(4)*dm(22)
    dm(74) = dm(1)*m(47) + m(1)*dm(47)
    dm(75) = dm(5)*m(48) + m(5)*dm(48)
    dm(76) = dm(4)*m(49) + m(4)*dm(49)
    dm(77) = dm(1)*m(24) + m(1)*dm(24)
    dm(78) = dm(1)*m(25) + m(1)*dm(25)
    dm(79) = dm(2)*m(25) + m(2)*dm(25)
    dm(80) = dm(3)*m(50) + m(3)*dm(50)
    dm(81) = dm(2)*m(51) + m(2)*dm(51)
    dm(82) = dm(1)*m(52) + m(1)*dm(52)
    dm(83) = dm(3)*m(53) + m(3)*dm(53)
    dm(84) = dm(2)*m(54) + m(2)*dm(54)
    dm(85) = dm(1)*m(55) + m(1)*dm(55)
    dm(86) = dm(1)*m(11) + m(1)*dm(11)
    dm(87) = dm(2)*m(11) + m(2)*dm(11)
    dm(88) = dm(1)*m(12) + m(1)*dm(12)
    dm(89) = dm(2)*m(32) + m(2)*dm(32)
    dm(90) = dm(2)*m(33) + m(2)*dm(33)
    dm(91) = dm(3)*m(33) + m(3)*dm(33)
    dm(92) = dm(1)*m(34) + m(1)*dm(34)
    dm(93) = dm(1)*m(35) + m(1)*dm(35)
    dm(94) = dm(1)*m(36) + m(1)*dm(36)
    dm(95) = dm(3)*m(36) + m(3)*dm(36)
    dm(96) = dm(1)*m(37) + m(1)*dm(37)
    dm(97) = dm(2)*m(37) + m(2)*dm(37)
    dm(98) = dm(1)*m(14) + m(1)*dm(14)
    dm(99) = dm(2)*m(14) + m(2)*dm(14)
    dm(100) = dm(1)*m(15) + m(1)*dm(15)
    dm(101) = dm(4)*m(15) + m(4)*dm(15)
    dm(102) = dm(2)*m(16) + m(2)*dm(16)
    dm(103) = dm(4)*m(16) + m(4)*dm(16)
    dm(104) = dm(1)*m(17) + m(1)*dm(17)
    dm(105) = dm(2)*m(42) + m(2)*dm(42)
    dm(106) = dm(1)*m(18) + m(1)*dm(18)
    dm(107) = dm(4)*m(43) + m(4)*dm(43)
    dm(108) = dm(3)*m(19) + m(3)*dm(19)
    dm(109) = dm(5)*m(19) + m(5)*dm(19)
    dm(110) = dm(2)*m(44) + m(2)*dm(44)
    dm(111) = dm(3)*m(44) + m(3)*dm(44)
    dm(112) = dm(4)*m(44) + m(4)*dm(44)
    dm(113) = dm(5)*m(44) + m(5)*dm(44)
    dm(114) = dm(1)*m(45) + m(1)*dm(45)
    dm(115) = dm(1)*m(46) + m(1)*dm(46)
    dm(116) = dm(2)*m(21) + m(2)*dm(21)
    dm(117) = dm(3)*m(22) + m(3)*dm(22)
    dm(118) = dm(4)*m(47) + m(4)*dm(47)
    dm(119) = dm(5)*m(47) + m(5)*dm(47)
    dm(120) = dm(1)*m(48) + m(1)*dm(48)
    dm(121) = dm(3)*m(48) + m(3)*dm(48)
    dm(122) = dm(4)*m(48) + m(4)*dm(48)
    dm(123) = dm(6)*m(48) + m(6)*dm(48)
    dm(124) = dm(1)*m(49) + m(1)*dm(49)
    dm(125) = dm(2)*m(49) + m(2)*dm(49)
    dm(126) = dm(5)*m(49) + m(5)*dm(49)
    dm(127) = dm(6)*m(49) + m(6)*dm(49)
    dm(128) = dm(1)*m(50) + m(1)*dm(50)
    dm(129) = dm(2)*m(50) + m(2)*dm(50)
    dm(130) = dm(1)*m(51) + m(1)*dm(51)
    dm(131) = dm(3)*m(51) + m(3)*dm(51)
    dm(132) = dm(2)*m(52) + m(2)*dm(52)
    dm(133) = dm(3)*m(52) + m(3)*dm(52)
    dm(134) = dm(1)*m(53) + m(1)*dm(53)
    dm(135) = dm(2)*m(53) + m(2)*dm(53)
    dm(136) = dm(5)*m(53) + m(5)*dm(53)
    dm(137) = dm(6)*m(53) + m(6)*dm(53)
    dm(138) = dm(1)*m(54) + m(1)*dm(54)
    dm(139) = dm(3)*m(54) + m(3)*dm(54)
    dm(140) = dm(4)*m(54) + m(4)*dm(54)
    dm(141) = dm(6)*m(54) + m(6)*dm(54)
    dm(142) = dm(2)*m(55) + m(2)*dm(55)
    dm(143) = dm(3)*m(55) + m(3)*dm(55)
    dm(144) = dm(4)*m(55) + m(4)*dm(55)
    dm(145) = dm(5)*m(55) + m(5)*dm(55)
    dm(146) = dm(1)*m(28) + m(1)*dm(28)
    dm(147) = dm(1)*m(33) + m(1)*dm(33)
    dm(148) = dm(2)*m(36) + m(2)*dm(36)
    dm(149) = dm(3)*m(37) + m(3)*dm(37)
    dm(150) = dm(1)*m(44) + m(1)*dm(44)
    dm(151) = dm(2)*m(48) + m(2)*dm(48)
    dm(152) = dm(3)*m(49) + m(3)*dm(49)
    dm(153) = dm(4)*m(53) + m(4)*dm(53)
    dm(154) = dm(5)*m(54) + m(5)*dm(54)
    dm(155) = dm(6)*m(55) + m(6)*dm(55)
    dm(156) = dm(1)*m(30) + m(1)*dm(30)
    dm(157) = dm(1)*m(32) + m(1)*dm(32)
    dm(158) = dm(2)*m(35) + m(2)*dm(35)
    dm(159) = dm(4)*m(37) + m(4)*dm(37)
    dm(160) = dm(1)*m(39) + m(1)*dm(39)
    dm(161) = dm(1)*m(40) + m(1)*dm(40)
    dm(162) = dm(2)*m(40) + m(2)*dm(40)
    dm(163) = dm(1)*m(42) + m(1)*dm(42)
    dm(164) = dm(1)*m(43) + m(1)*dm(43)
    dm(165) = dm(3)*m(43) + m(3)*dm(43)
    dm(166) = dm(2)*m(46) + m(2)*dm(46)
    dm(167) = dm(2)*m(47) + m(2)*dm(47)
    dm(168) = dm(3)*m(47) + m(3)*dm(47)
    dm(169) = dm(7)*m(49) + m(7)*dm(49)
    dm(170) = dm(4)*m(51) + m(4)*dm(51)
    dm(171) = dm(4)*m(52) + m(4)*dm(52)
    dm(172) = dm(5)*m(52) + m(5)*dm(52)
    dm(173) = dm(7)*m(54) + m(7)*dm(54)
    dm(174) = dm(7)*m(55) + m(7)*dm(55)
    dm(175) = dm(8)*m(55) + m(8)*dm(55)
    dm(176) = dm(2)*m(58) + m(2)*dm(58)
    dm(177) = dm(3)*m(101) + m(3)*dm(101)
    dm(178) = dm(1)*m(60) + m(1)*dm(60)
    dm(179) = dm(3)*m(103) + m(3)*dm(103)
    dm(180) = dm(1)*m(61) + m(1)*dm(61)
    dm(181) = dm(2)*m(61) + m(2)*dm(61)
    dm(182) = dm(2)*m(63) + m(2)*dm(63)
    dm(183) = dm(2)*m(107) + m(2)*dm(107)
    dm(184) = dm(1)*m(66) + m(1)*dm(66)
    dm(185) = dm(1)*m(67) + m(1)*dm(67)
    dm(186) = dm(3)*m(67) + m(3)*dm(67)
    dm(187) = dm(2)*m(109) + m(2)*dm(109)
    dm(188) = dm(3)*m(112) + m(3)*dm(112)
    dm(189) = dm(2)*m(113) + m(2)*dm(113)
    dm(190) = dm(2)*m(68) + m(2)*dm(68)
    dm(191) = dm(3)*m(68) + m(3)*dm(68)
    dm(192) = dm(4)*m(68) + m(4)*dm(68)
    dm(193) = dm(5)*m(68) + m(5)*dm(68)
    dm(194) = dm(1)*m(70) + m(1)*dm(70)
    dm(195) = dm(1)*m(72) + m(1)*dm(72)
    dm(196) = dm(2)*m(73) + m(2)*dm(73)
    dm(197) = dm(3)*m(73) + m(3)*dm(73)
    dm(198) = dm(1)*m(118) + m(1)*dm(118)
    dm(199) = dm(1)*m(119) + m(1)*dm(119)
    dm(200) = dm(3)*m(122) + m(3)*dm(122)
    dm(201) = dm(1)*m(75) + m(1)*dm(75)
    dm(202) = dm(3)*m(75) + m(3)*dm(75)
    dm(203) = dm(4)*m(75) + m(4)*dm(75)
    dm(204) = dm(1)*m(123) + m(1)*dm(123)
    dm(205) = dm(5)*m(123) + m(5)*dm(123)
    dm(206) = dm(1)*m(76) + m(1)*dm(76)
    dm(207) = dm(2)*m(76) + m(2)*dm(76)
    dm(208) = dm(2)*m(126) + m(2)*dm(126)
    dm(209) = dm(4)*m(126) + m(4)*dm(126)
    dm(210) = dm(1)*m(127) + m(1)*dm(127)
    dm(211) = dm(4)*m(127) + m(4)*dm(127)
    dm(212) = dm(1)*m(80) + m(1)*dm(80)
    dm(213) = dm(2)*m(80) + m(2)*dm(80)
    dm(214) = dm(1)*m(81) + m(1)*dm(81)
    dm(215) = dm(2)*m(131) + m(2)*dm(131)
    dm(216) = dm(1)*m(132) + m(1)*dm(132)
    dm(217) = dm(1)*m(133) + m(1)*dm(133)
    dm(218) = dm(1)*m(83) + m(1)*dm(83)
    dm(219) = dm(2)*m(83) + m(2)*dm(83)
    dm(220) = dm(2)*m(136) + m(2)*dm(136)
    dm(221) = dm(3)*m(136) + m(3)*dm(136)
    dm(222) = dm(1)*m(137) + m(1)*dm(137)
    dm(223) = dm(3)*m(137) + m(3)*dm(137)
    dm(224) = dm(1)*m(84) + m(1)*dm(84)
    dm(225) = dm(2)*m(139) + m(2)*dm(139)
    dm(226) = dm(2)*m(140) + m(2)*dm(140)
    dm(227) = dm(3)*m(140) + m(3)*dm(140)
    dm(228) = dm(1)*m(141) + m(1)*dm(141)
    dm(229) = dm(2)*m(141) + m(2)*dm(141)
    dm(230) = dm(1)*m(142) + m(1)*dm(142)
    dm(231) = dm(1)*m(143) + m(1)*dm(143)
    dm(232) = dm(1)*m(144) + m(1)*dm(144)
    dm(233) = dm(3)*m(144) + m(3)*dm(144)
    dm(234) = dm(1)*m(145) + m(1)*dm(145)
    dm(235) = dm(2)*m(145) + m(2)*dm(145)
    dm(236) = dm(2)*m(91) + m(2)*dm(91)
    dm(237) = dm(1)*m(95) + m(1)*dm(95)
    dm(238) = dm(1)*m(97) + m(1)*dm(97)
    dm(239) = dm(2)*m(111) + m(2)*dm(111)
    dm(240) = dm(4)*m(113) + m(4)*dm(113)
    dm(241) = dm(1)*m(121) + m(1)*dm(121)
    dm(242) = dm(4)*m(123) + m(4)*dm(123)
    dm(243) = dm(1)*m(125) + m(1)*dm(125)
    dm(244) = dm(5)*m(127) + m(5)*dm(127)
    dm(245) = dm(1)*m(136) + m(1)*dm(136)
    dm(246) = dm(2)*m(137) + m(2)*dm(137)
    dm(247) = dm(1)*m(140) + m(1)*dm(140)
    dm(248) = dm(3)*m(141) + m(3)*dm(141)
    dm(249) = dm(2)*m(144) + m(2)*dm(144)
    dm(250) = dm(3)*m(145) + m(3)*dm(145)
    dm(251) = dm(3)*m(61) + m(3)*dm(61)
    dm(252) = dm(2)*m(67) + m(2)*dm(67)
    dm(253) = dm(1)*m(68) + m(1)*dm(68)
    dm(254) = dm(1)*m(73) + m(1)*dm(73)
    dm(255) = dm(2)*m(75) + m(2)*dm(75)
    dm(256) = dm(3)*m(76) + m(3)*dm(76)
    dm(257) = dm(1)*m(79) + m(1)*dm(79)
    dm(258) = dm(3)*m(153) + m(3)*dm(153)
    dm(259) = dm(2)*m(154) + m(2)*dm(154)
    dm(260) = dm(1)*m(155) + m(1)*dm(155)
    dm(261) = dm(1)*m(56) + m(1)*dm(56)
    dm(262) = dm(2)*m(56) + m(2)*dm(56)
    dm(263) = dm(1)*m(57) + m(1)*dm(57)
    dm(264) = dm(1)*m(58) + m(1)*dm(58)
    dm(265) = dm(2)*m(101) + m(2)*dm(101)
    dm(266) = dm(1)*m(102) + m(1)*dm(102)
    dm(267) = dm(2)*m(60) + m(2)*dm(60)
    dm(268) = dm(1)*m(103) + m(1)*dm(103)
    dm(269) = dm(4)*m(61) + m(4)*dm(61)
    dm(270) = dm(1)*m(62) + m(1)*dm(62)
    dm(271) = dm(1)*m(63) + m(1)*dm(63)
    dm(272) = dm(1)*m(64) + m(1)*dm(64)
    dm(273) = dm(2)*m(165) + m(2)*dm(165)
    dm(274) = dm(3)*m(107) + m(3)*dm(107)
    dm(275) = dm(1)*m(108) + m(1)*dm(108)
    dm(276) = dm(2)*m(108) + m(2)*dm(108)
    dm(277) = dm(1)*m(109) + m(1)*dm(109)
    dm(278) = dm(4)*m(109) + m(4)*dm(109)
    dm(279) = dm(2)*m(112) + m(2)*dm(112)
    dm(280) = dm(3)*m(113) + m(3)*dm(113)
    dm(281) = dm(1)*m(116) + m(1)*dm(116)
    dm(282) = dm(2)*m(70) + m(2)*dm(70)
    dm(283) = dm(1)*m(117) + m(1)*dm(117)
    dm(284) = dm(2)*m(117) + m(2)*dm(117)
    dm(285) = dm(1)*m(167) + m(1)*dm(167)
    dm(286) = dm(1)*m(168) + m(1)*dm(168)
    dm(287) = dm(3)*m(118) + m(3)*dm(118)
    dm(288) = dm(2)*m(119) + m(2)*dm(119)
    dm(289) = dm(4)*m(119) + m(4)*dm(119)
    dm(290) = dm(1)*m(122) + m(1)*dm(122)
    dm(291) = dm(3)*m(123) + m(3)*dm(123)
    dm(292) = dm(1)*m(126) + m(1)*dm(126)
    dm(293) = dm(2)*m(127) + m(2)*dm(127)
    dm(294) = dm(4)*m(169) + m(4)*dm(169)
    dm(295) = dm(5)*m(169) + m(5)*dm(169)
    dm(296) = dm(6)*m(169) + m(6)*dm(169)
    dm(297) = dm(1)*m(129) + m(1)*dm(129)
    dm(298) = dm(1)*m(131) + m(1)*dm(131)
    dm(299) = dm(2)*m(170) + m(2)*dm(170)
    dm(300) = dm(3)*m(170) + m(3)*dm(170)
    dm(301) = dm(2)*m(133) + m(2)*dm(133)
    dm(302) = dm(1)*m(171) + m(1)*dm(171)
    dm(303) = dm(3)*m(171) + m(3)*dm(171)
    dm(304) = dm(1)*m(172) + m(1)*dm(172)
    dm(305) = dm(2)*m(172) + m(2)*dm(172)
    dm(306) = dm(1)*m(135) + m(1)*dm(135)
    dm(307) = dm(5)*m(137) + m(5)*dm(137)
    dm(308) = dm(1)*m(139) + m(1)*dm(139)
    dm(309) = dm(4)*m(141) + m(4)*dm(141)
    dm(310) = dm(2)*m(173) + m(2)*dm(173)
    dm(311) = dm(3)*m(173) + m(3)*dm(173)
    dm(312) = dm(6)*m(173) + m(6)*dm(173)
    dm(313) = dm(2)*m(143) + m(2)*dm(143)
    dm(314) = dm(4)*m(145) + m(4)*dm(145)
    dm(315) = dm(1)*m(174) + m(1)*dm(174)
    dm(316) = dm(3)*m(174) + m(3)*dm(174)
    dm(317) = dm(5)*m(174) + m(5)*dm(174)
    dm(318) = dm(1)*m(175) + m(1)*dm(175)
    dm(319) = dm(2)*m(175) + m(2)*dm(175)
    dm(320) = dm(4)*m(175) + m(4)*dm(175)
    dm(321) = dm(1)*m(87) + m(1)*dm(87)
    dm(322) = dm(1)*m(89) + m(1)*dm(89)
    dm(323) = dm(1)*m(90) + m(1)*dm(90)
    dm(324) = dm(1)*m(91) + m(1)*dm(91)
    dm(325) = dm(1)*m(158) + m(1)*dm(158)
    dm(326) = dm(1)*m(148) + m(1)*dm(148)
    dm(327) = dm(2)*m(95) + m(2)*dm(95)
    dm(328) = dm(1)*m(149) + m(1)*dm(149)
    dm(329) = dm(2)*m(149) + m(2)*dm(149)
    dm(330) = dm(1)*m(159) + m(1)*dm(159)
    dm(331) = dm(2)*m(159) + m(2)*dm(159)
    dm(332) = dm(3)*m(159) + m(3)*dm(159)
    dm(333) = dm(1)*m(99) + m(1)*dm(99)
    dm(334) = dm(1)*m(101) + m(1)*dm(101)
    dm(335) = dm(2)*m(103) + m(2)*dm(103)
    dm(336) = dm(1)*m(105) + m(1)*dm(105)
    dm(337) = dm(1)*m(107) + m(1)*dm(107)
    dm(338) = dm(3)*m(109) + m(3)*dm(109)
    dm(339) = dm(1)*m(110) + m(1)*dm(110)
    dm(340) = dm(1)*m(111) + m(1)*dm(111)
    dm(341) = dm(1)*m(112) + m(1)*dm(112)
    dm(342) = dm(1)*m(113) + m(1)*dm(113)
    dm(343) = dm(1)*m(166) + m(1)*dm(166)
    dm(344) = dm(2)*m(118) + m(2)*dm(118)
    dm(345) = dm(3)*m(119) + m(3)*dm(119)
    dm(346) = dm(1)*m(151) + m(1)*dm(151)
    dm(347) = dm(2)*m(121) + m(2)*dm(121)
    dm(348) = dm(2)*m(122) + m(2)*dm(122)
    dm(349) = dm(2)*m(123) + m(2)*dm(123)
    dm(350) = dm(1)*m(152) + m(1)*dm(152)
    dm(351) = dm(2)*m(152) + m(2)*dm(152)
    dm(352) = dm(3)*m(126) + m(3)*dm(126)
    dm(353) = dm(3)*m(127) + m(3)*dm(127)
    dm(354) = dm(1)*m(169) + m(1)*dm(169)
    dm(355) = dm(2)*m(169) + m(2)*dm(169)
    dm(356) = dm(3)*m(169) + m(3)*dm(169)
    dm(357) = dm(1)*m(170) + m(1)*dm(170)
    dm(358) = dm(2)*m(171) + m(2)*dm(171)
    dm(359) = dm(3)*m(172) + m(3)*dm(172)
    dm(360) = dm(1)*m(153) + m(1)*dm(153)
    dm(361) = dm(2)*m(153) + m(2)*dm(153)
    dm(362) = dm(4)*m(136) + m(4)*dm(136)
    dm(363) = dm(4)*m(137) + m(4)*dm(137)
    dm(364) = dm(1)*m(154) + m(1)*dm(154)
    dm(365) = dm(3)*m(154) + m(3)*dm(154)
    dm(366) = dm(4)*m(154) + m(4)*dm(154)
    dm(367) = dm(5)*m(141) + m(5)*dm(141)
    dm(368) = dm(1)*m(173) + m(1)*dm(173)
    dm(369) = dm(4)*m(173) + m(4)*dm(173)
    dm(370) = dm(5)*m(173) + m(5)*dm(173)
    dm(371) = dm(2)*m(155) + m(2)*dm(155)
    dm(372) = dm(3)*m(155) + m(3)*dm(155)
    dm(373) = dm(4)*m(155) + m(4)*dm(155)
    dm(374) = dm(5)*m(155) + m(5)*dm(155)
    dm(375) = dm(2)*m(174) + m(2)*dm(174)
    dm(376) = dm(4)*m(174) + m(4)*dm(174)
    dm(377) = dm(6)*m(174) + m(6)*dm(174)
    dm(378) = dm(3)*m(175) + m(3)*dm(175)
    dm(379) = dm(5)*m(175) + m(5)*dm(175)
    dm(380) = dm(6)*m(175) + m(6)*dm(175)
    dm(381) = dm(1)*m(162) + m(1)*dm(162)
    dm(382) = dm(1)*m(165) + m(1)*dm(165)
    dm(383) = dm(2)*m(168) + m(2)*dm(168)
    dm(384) = dm(4)*m(172) + m(4)*dm(172)
    dm(385) = dm(7)*m(175) + m(7)*dm(175)
    dm(386) = dm(3)*m(56) + m(3)*dm(56)
    dm(387) = dm(5)*m(57) + m(5)*dm(57)
    dm(388) = dm(6)*m(59) + m(6)*dm(59)
    dm(389) = dm(7)*m(58) + m(7)*dm(58)
    dm(390) = dm(7)*m(60) + m(7)*dm(60)
    dm(391) = dm(7)*m(61) + m(7)*dm(61)
    dm(392) = dm(4)*m(63) + m(4)*dm(63)
    dm(393) = dm(2)*m(64) + m(2)*dm(64)
    dm(394) = dm(6)*m(65) + m(6)*dm(65)
    dm(395) = dm(6)*m(68) + m(6)*dm(68)
    dm(396) = dm(8)*m(62) + m(8)*dm(62)
    dm(397) = dm(8)*m(66) + m(8)*dm(66)
    dm(398) = dm(8)*m(67) + m(8)*dm(67)
    dm(399) = dm(4)*m(70) + m(4)*dm(70)
    dm(400) = dm(5)*m(72) + m(5)*dm(72)
    dm(401) = dm(1)*m(74) + m(1)*dm(74)
    dm(402) = dm(5)*m(75) + m(5)*dm(75)
    dm(403) = dm(4)*m(76) + m(4)*dm(76)
    dm(404) = dm(9)*m(69) + m(9)*dm(69)
    dm(405) = dm(9)*m(71) + m(9)*dm(71)
    dm(406) = dm(9)*m(73) + m(9)*dm(73)
    dm(407) = dm(3)*m(80) + m(3)*dm(80)
    dm(408) = dm(2)*m(81) + m(2)*dm(81)
    dm(409) = dm(1)*m(82) + m(1)*dm(82)
    dm(410) = dm(3)*m(83) + m(3)*dm(83)
    dm(411) = dm(2)*m(84) + m(2)*dm(84)
    dm(412) = dm(1)*m(85) + m(1)*dm(85)
    dm(413) = dm(10)*m(77) + m(10)*dm(77)
    dm(414) = dm(10)*m(78) + m(10)*dm(78)
    dm(415) = dm(10)*m(79) + m(10)*dm(79)
    dm(416) = dm(3)*m(192) + m(3)*dm(192)
    dm(417) = dm(2)*m(193) + m(2)*dm(193)
    dm(418) = dm(3)*m(203) + m(3)*dm(203)
    dm(419) = dm(1)*m(205) + m(1)*dm(205)
    dm(420) = dm(2)*m(209) + m(2)*dm(209)
    dm(421) = dm(1)*m(211) + m(1)*dm(211)
    dm(422) = dm(2)*m(221) + m(2)*dm(221)
    dm(423) = dm(1)*m(223) + m(1)*dm(223)
    dm(424) = dm(2)*m(227) + m(2)*dm(227)
    dm(425) = dm(1)*m(229) + m(1)*dm(229)
    dm(426) = dm(1)*m(233) + m(1)*dm(233)
    dm(427) = dm(1)*m(235) + m(1)*dm(235)
    dm(428) = dm(2)*m(177) + m(2)*dm(177)
    dm(429) = dm(1)*m(179) + m(1)*dm(179)
    dm(430) = dm(1)*m(181) + m(1)*dm(181)
    dm(431) = dm(2)*m(274) + m(2)*dm(274)
    dm(432) = dm(1)*m(186) + m(1)*dm(186)
    dm(433) = dm(1)*m(187) + m(1)*dm(187)
    dm(434) = dm(2)*m(188) + m(2)*dm(188)
    dm(435) = dm(2)*m(280) + m(2)*dm(280)
    dm(436) = dm(2)*m(240) + m(2)*dm(240)
    dm(437) = dm(3)*m(240) + m(3)*dm(240)
    dm(438) = dm(2)*m(191) + m(2)*dm(191)
    dm(439) = dm(4)*m(193) + m(4)*dm(193)
    dm(440) = dm(2)*m(197) + m(2)*dm(197)
    dm(441) = dm(1)*m(287) + m(1)*dm(287)
    dm(442) = dm(1)*m(288) + m(1)*dm(288)
    dm(443) = dm(1)*m(200) + m(1)*dm(200)
    dm(444) = dm(1)*m(202) + m(1)*dm(202)
    dm(445) = dm(1)*m(291) + m(1)*dm(291)
    dm(446) = dm(1)*m(242) + m(1)*dm(242)
    dm(447) = dm(3)*m(242) + m(3)*dm(242)
    dm(448) = dm(4)*m(205) + m(4)*dm(205)
    dm(449) = dm(1)*m(207) + m(1)*dm(207)
    dm(450) = dm(1)*m(208) + m(1)*dm(208)
    dm(451) = dm(1)*m(293) + m(1)*dm(293)
    dm(452) = dm(1)*m(244) + m(1)*dm(244)
    dm(453) = dm(2)*m(244) + m(2)*dm(244)
    dm(454) = dm(4)*m(244) + m(4)*dm(244)
    dm(455) = dm(4)*m(295) + m(4)*dm(295)
    dm(456) = dm(4)*m(296) + m(4)*dm(296)
    dm(457) = dm(5)*m(296) + m(5)*dm(296)
    dm(458) = dm(2)*m(300) + m(2)*dm(300)
    dm(459) = dm(1)*m(303) + m(1)*dm(303)
    dm(460) = dm(1)*m(305) + m(1)*dm(305)
    dm(461) = dm(1)*m(220) + m(1)*dm(220)
    dm(462) = dm(1)*m(221) + m(1)*dm(221)
    dm(463) = dm(1)*m(246) + m(1)*dm(246)
    dm(464) = dm(2)*m(223) + m(2)*dm(223)
    dm(465) = dm(1)*m(307) + m(1)*dm(307)
    dm(466) = dm(2)*m(307) + m(2)*dm(307)
    dm(467) = dm(1)*m(226) + m(1)*dm(226)
    dm(468) = dm(1)*m(227) + m(1)*dm(227)
    dm(469) = dm(1)*m(248) + m(1)*dm(248)
    dm(470) = dm(2)*m(248) + m(2)*dm(248)
    dm(471) = dm(1)*m(309) + m(1)*dm(309)
    dm(472) = dm(3)*m(309) + m(3)*dm(309)
    dm(473) = dm(2)*m(311) + m(2)*dm(311)
    dm(474) = dm(2)*m(312) + m(2)*dm(312)
    dm(475) = dm(3)*m(312) + m(3)*dm(312)
    dm(476) = dm(1)*m(249) + m(1)*dm(249)
    dm(477) = dm(2)*m(233) + m(2)*dm(233)
    dm(478) = dm(1)*m(250) + m(1)*dm(250)
    dm(479) = dm(2)*m(250) + m(2)*dm(250)
    dm(480) = dm(2)*m(314) + m(2)*dm(314)
    dm(481) = dm(3)*m(314) + m(3)*dm(314)
    dm(482) = dm(1)*m(316) + m(1)*dm(316)
    dm(483) = dm(1)*m(317) + m(1)*dm(317)
    dm(484) = dm(3)*m(317) + m(3)*dm(317)
    dm(485) = dm(1)*m(319) + m(1)*dm(319)
    dm(486) = dm(1)*m(320) + m(1)*dm(320)
    dm(487) = dm(2)*m(320) + m(2)*dm(320)
    dm(488) = dm(1)*m(251) + m(1)*dm(251)
    dm(489) = dm(2)*m(251) + m(2)*dm(251)
    dm(490) = dm(3)*m(269) + m(3)*dm(269)
    dm(491) = dm(1)*m(252) + m(1)*dm(252)
    dm(492) = dm(2)*m(186) + m(2)*dm(186)
    dm(493) = dm(2)*m(278) + m(2)*dm(278)
    dm(494) = dm(1)*m(190) + m(1)*dm(190)
    dm(495) = dm(1)*m(191) + m(1)*dm(191)
    dm(496) = dm(1)*m(192) + m(1)*dm(192)
    dm(497) = dm(2)*m(192) + m(2)*dm(192)
    dm(498) = dm(1)*m(193) + m(1)*dm(193)
    dm(499) = dm(3)*m(193) + m(3)*dm(193)
    dm(500) = dm(1)*m(196) + m(1)*dm(196)
    dm(501) = dm(1)*m(197) + m(1)*dm(197)
    dm(502) = dm(1)*m(289) + m(1)*dm(289)
    dm(503) = dm(1)*m(255) + m(1)*dm(255)
    dm(504) = dm(2)*m(202) + m(2)*dm(202)
    dm(505) = dm(1)*m(203) + m(1)*dm(203)
    dm(506) = dm(2)*m(203) + m(2)*dm(203)
    dm(507) = dm(2)*m(205) + m(2)*dm(205)
    dm(508) = dm(3)*m(205) + m(3)*dm(205)
    dm(509) = dm(1)*m(256) + m(1)*dm(256)
    dm(510) = dm(2)*m(256) + m(2)*dm(256)
    dm(511) = dm(1)*m(209) + m(1)*dm(209)
    dm(512) = dm(3)*m(209) + m(3)*dm(209)
    dm(513) = dm(2)*m(211) + m(2)*dm(211)
    dm(514) = dm(3)*m(211) + m(3)*dm(211)
    dm(515) = dm(3)*m(294) + m(3)*dm(294)
    dm(516) = dm(2)*m(295) + m(2)*dm(295)
    dm(517) = dm(1)*m(296) + m(1)*dm(296)
    dm(518) = dm(1)*m(213) + m(1)*dm(213)
    dm(519) = dm(1)*m(215) + m(1)*dm(215)
    dm(520) = dm(1)*m(301) + m(1)*dm(301)
    dm(521) = dm(1)*m(219) + m(1)*dm(219)
    dm(522) = dm(1)*m(258) + m(1)*dm(258)
    dm(523) = dm(2)*m(258) + m(2)*dm(258)
    dm(524) = dm(3)*m(362) + m(3)*dm(362)
    dm(525) = dm(3)*m(363) + m(3)*dm(363)
    dm(526) = dm(3)*m(307) + m(3)*dm(307)
    dm(527) = dm(1)*m(225) + m(1)*dm(225)
    dm(528) = dm(1)*m(259) + m(1)*dm(259)
    dm(529) = dm(2)*m(365) + m(2)*dm(365)
    dm(530) = dm(2)*m(366) + m(2)*dm(366)
    dm(531) = dm(2)*m(309) + m(2)*dm(309)
    dm(532) = dm(2)*m(367) + m(2)*dm(367)
    dm(533) = dm(3)*m(369) + m(3)*dm(369)
    dm(534) = dm(2)*m(370) + m(2)*dm(370)
    dm(535) = dm(1)*m(312) + m(1)*dm(312)
    dm(536) = dm(1)*m(313) + m(1)*dm(313)
    dm(537) = dm(1)*m(314) + m(1)*dm(314)
    dm(538) = dm(1)*m(371) + m(1)*dm(371)
    dm(539) = dm(1)*m(372) + m(1)*dm(372)
    dm(540) = dm(1)*m(373) + m(1)*dm(373)
    dm(541) = dm(1)*m(374) + m(1)*dm(374)
    dm(542) = dm(3)*m(376) + m(3)*dm(376)
    dm(543) = dm(2)*m(317) + m(2)*dm(317)
    dm(544) = dm(1)*m(377) + m(1)*dm(377)
    dm(545) = dm(3)*m(320) + m(3)*dm(320)
    dm(546) = dm(2)*m(379) + m(2)*dm(379)
    dm(547) = dm(1)*m(380) + m(1)*dm(380)
    dm(548) = dm(1)*m(176) + m(1)*dm(176)
    dm(549) = dm(1)*m(177) + m(1)*dm(177)
    dm(550) = dm(1)*m(267) + m(1)*dm(267)
    dm(551) = dm(2)*m(179) + m(2)*dm(179)
    dm(552) = dm(1)*m(269) + m(1)*dm(269)
    dm(553) = dm(2)*m(269) + m(2)*dm(269)
    dm(554) = dm(1)*m(182) + m(1)*dm(182)
    dm(555) = dm(1)*m(183) + m(1)*dm(183)
    dm(556) = dm(1)*m(276) + m(1)*dm(276)
    dm(557) = dm(2)*m(338) + m(2)*dm(338)
    dm(558) = dm(1)*m(278) + m(1)*dm(278)
    dm(559) = dm(3)*m(278) + m(3)*dm(278)
    dm(560) = dm(1)*m(188) + m(1)*dm(188)
    dm(561) = dm(1)*m(189) + m(1)*dm(189)
    dm(562) = dm(1)*m(282) + m(1)*dm(282)
    dm(563) = dm(1)*m(284) + m(1)*dm(284)
    dm(564) = dm(1)*m(344) + m(1)*dm(344)
    dm(565) = dm(1)*m(345) + m(1)*dm(345)
    dm(566) = dm(2)*m(289) + m(2)*dm(289)
    dm(567) = dm(3)*m(289) + m(3)*dm(289)
    dm(568) = dm(2)*m(200) + m(2)*dm(200)
    dm(569) = dm(1)*m(349) + m(1)*dm(349)
    dm(570) = dm(2)*m(352) + m(2)*dm(352)
    dm(571) = dm(1)*m(353) + m(1)*dm(353)
    dm(572) = dm(1)*m(294) + m(1)*dm(294)
    dm(573) = dm(2)*m(294) + m(2)*dm(294)
    dm(574) = dm(1)*m(295) + m(1)*dm(295)
    dm(575) = dm(3)*m(295) + m(3)*dm(295)
    dm(576) = dm(2)*m(296) + m(2)*dm(296)
    dm(577) = dm(3)*m(296) + m(3)*dm(296)
    dm(578) = dm(1)*m(299) + m(1)*dm(299)
    dm(579) = dm(1)*m(300) + m(1)*dm(300)
    dm(580) = dm(1)*m(358) + m(1)*dm(358)
    dm(581) = dm(2)*m(303) + m(2)*dm(303)
    dm(582) = dm(1)*m(359) + m(1)*dm(359)
    dm(583) = dm(2)*m(359) + m(2)*dm(359)
    dm(584) = dm(2)*m(362) + m(2)*dm(362)
    dm(585) = dm(1)*m(363) + m(1)*dm(363)
    dm(586) = dm(3)*m(366) + m(3)*dm(366)
    dm(587) = dm(1)*m(367) + m(1)*dm(367)
    dm(588) = dm(1)*m(310) + m(1)*dm(310)
    dm(589) = dm(1)*m(311) + m(1)*dm(311)
    dm(590) = dm(2)*m(369) + m(2)*dm(369)
    dm(591) = dm(3)*m(370) + m(3)*dm(370)
    dm(592) = dm(4)*m(312) + m(4)*dm(312)
    dm(593) = dm(5)*m(312) + m(5)*dm(312)
    dm(594) = dm(3)*m(373) + m(3)*dm(373)
    dm(595) = dm(2)*m(374) + m(2)*dm(374)
    dm(596) = dm(1)*m(375) + m(1)*dm(375)
    dm(597) = dm(2)*m(316) + m(2)*dm(316)
    dm(598) = dm(1)*m(376) + m(1)*dm(376)
    dm(599) = dm(4)*m(317) + m(4)*dm(317)
    dm(600) = dm(3)*m(377) + m(3)*dm(377)
    dm(601) = dm(5)*m(377) + m(5)*dm(377)
    dm(602) = dm(1)*m(378) + m(1)*dm(378)
    dm(603) = dm(2)*m(378) + m(2)*dm(378)
    dm(604) = dm(1)*m(379) + m(1)*dm(379)
    dm(605) = dm(4)*m(379) + m(4)*dm(379)
    dm(606) = dm(2)*m(380) + m(2)*dm(380)
    dm(607) = dm(4)*m(380) + m(4)*dm(380)
    dm(608) = dm(1)*m(236) + m(1)*dm(236)
    dm(609) = dm(1)*m(327) + m(1)*dm(327)
    dm(610) = dm(1)*m(329) + m(1)*dm(329)
    dm(611) = dm(1)*m(331) + m(1)*dm(331)
    dm(612) = dm(1)*m(332) + m(1)*dm(332)
    dm(613) = dm(2)*m(332) + m(2)*dm(332)
    dm(614) = dm(1)*m(239) + m(1)*dm(239)
    dm(615) = dm(1)*m(240) + m(1)*dm(240)
    dm(616) = dm(1)*m(347) + m(1)*dm(347)
    dm(617) = dm(2)*m(242) + m(2)*dm(242)
    dm(618) = dm(1)*m(351) + m(1)*dm(351)
    dm(619) = dm(3)*m(244) + m(3)*dm(244)
    dm(620) = dm(1)*m(355) + m(1)*dm(355)
    dm(621) = dm(1)*m(356) + m(1)*dm(356)
    dm(622) = dm(2)*m(356) + m(2)*dm(356)
    dm(623) = dm(1)*m(362) + m(1)*dm(362)
    dm(624) = dm(2)*m(363) + m(2)*dm(363)
    dm(625) = dm(1)*m(366) + m(1)*dm(366)
    dm(626) = dm(3)*m(367) + m(3)*dm(367)
    dm(627) = dm(1)*m(369) + m(1)*dm(369)
    dm(628) = dm(1)*m(370) + m(1)*dm(370)
    dm(629) = dm(4)*m(370) + m(4)*dm(370)
    dm(630) = dm(2)*m(373) + m(2)*dm(373)
    dm(631) = dm(3)*m(374) + m(3)*dm(374)
    dm(632) = dm(2)*m(376) + m(2)*dm(376)
    dm(633) = dm(2)*m(377) + m(2)*dm(377)
    dm(634) = dm(4)*m(377) + m(4)*dm(377)
    dm(635) = dm(3)*m(379) + m(3)*dm(379)
    dm(636) = dm(3)*m(380) + m(3)*dm(380)
    dm(637) = dm(5)*m(380) + m(5)*dm(380)
    dm(638) = dm(1)*m(262) + m(1)*dm(262)
    dm(639) = dm(1)*m(265) + m(1)*dm(265)
    dm(640) = dm(1)*m(335) + m(1)*dm(335)
    dm(641) = dm(1)*m(273) + m(1)*dm(273)
    dm(642) = dm(1)*m(274) + m(1)*dm(274)
    dm(643) = dm(1)*m(338) + m(1)*dm(338)
    dm(644) = dm(1)*m(279) + m(1)*dm(279)
    dm(645) = dm(1)*m(280) + m(1)*dm(280)
    dm(646) = dm(1)*m(383) + m(1)*dm(383)
    dm(647) = dm(2)*m(287) + m(2)*dm(287)
    dm(648) = dm(2)*m(345) + m(2)*dm(345)
    dm(649) = dm(1)*m(348) + m(1)*dm(348)
    dm(650) = dm(2)*m(291) + m(2)*dm(291)
    dm(651) = dm(1)*m(352) + m(1)*dm(352)
    dm(652) = dm(2)*m(353) + m(2)*dm(353)
    dm(653) = dm(1)*m(384) + m(1)*dm(384)
    dm(654) = dm(2)*m(384) + m(2)*dm(384)
    dm(655) = dm(3)*m(384) + m(3)*dm(384)
    dm(656) = dm(1)*m(361) + m(1)*dm(361)
    dm(657) = dm(4)*m(307) + m(4)*dm(307)
    dm(658) = dm(1)*m(365) + m(1)*dm(365)
    dm(659) = dm(4)*m(367) + m(4)*dm(367)
    dm(660) = dm(2)*m(372) + m(2)*dm(372)
    dm(661) = dm(4)*m(374) + m(4)*dm(374)
    dm(662) = dm(1)*m(385) + m(1)*dm(385)
    dm(663) = dm(2)*m(385) + m(2)*dm(385)
    dm(664) = dm(3)*m(385) + m(3)*dm(385)
    dm(665) = dm(4)*m(385) + m(4)*dm(385)
    dm(666) = dm(5)*m(385) + m(5)*dm(385)
    dm(667) = dm(6)*m(385) + m(6)*dm(385)
    dm(668) = dm(3)*m(391) + m(3)*dm(391)
    dm(669) = dm(1)*m(395) + m(1)*dm(395)
    dm(670) = dm(2)*m(398) + m(2)*dm(398)
    dm(671) = dm(2)*m(402) + m(2)*dm(402)
    dm(672) = dm(3)*m(403) + m(3)*dm(403)
    dm(673) = dm(1)*m(406) + m(1)*dm(406)
    dm(674) = dm(3)*m(258) + m(3)*dm(258)
    dm(675) = dm(2)*m(259) + m(2)*dm(259)
    dm(676) = dm(1)*m(260) + m(1)*dm(260)
    dm(677) = dm(1)*m(415) + m(1)*dm(415)
    dm(678) = dm(3)*m(177) + m(3)*dm(177)
    dm(679) = dm(3)*m(387) + m(3)*dm(387)
    dm(680) = dm(3)*m(179) + m(3)*dm(179)
    dm(681) = dm(5)*m(181) + m(5)*dm(181)
    dm(682) = dm(3)*m(388) + m(3)*dm(388)
    dm(683) = dm(5)*m(388) + m(5)*dm(388)
    dm(684) = dm(2)*m(389) + m(2)*dm(389)
    dm(685) = dm(4)*m(389) + m(4)*dm(389)
    dm(686) = dm(1)*m(390) + m(1)*dm(390)
    dm(687) = dm(4)*m(390) + m(4)*dm(390)
    dm(688) = dm(1)*m(391) + m(1)*dm(391)
    dm(689) = dm(2)*m(391) + m(2)*dm(391)
    dm(690) = dm(2)*m(392) + m(2)*dm(392)
    dm(691) = dm(2)*m(183) + m(2)*dm(183)
    dm(692) = dm(4)*m(186) + m(4)*dm(186)
    dm(693) = dm(2)*m(187) + m(2)*dm(187)
    dm(694) = dm(2)*m(394) + m(2)*dm(394)
    dm(695) = dm(4)*m(394) + m(4)*dm(394)
    dm(696) = dm(3)*m(188) + m(3)*dm(188)
    dm(697) = dm(4)*m(188) + m(4)*dm(188)
    dm(698) = dm(2)*m(189) + m(2)*dm(189)
    dm(699) = dm(5)*m(189) + m(5)*dm(189)
    dm(700) = dm(2)*m(395) + m(2)*dm(395)
    dm(701) = dm(3)*m(395) + m(3)*dm(395)
    dm(702) = dm(4)*m(395) + m(4)*dm(395)
    dm(703) = dm(5)*m(395) + m(5)*dm(395)
    dm(704) = dm(7)*m(191) + m(7)*dm(191)
    dm(705) = dm(7)*m(193) + m(7)*dm(193)
    dm(706) = dm(3)*m(396) + m(3)*dm(396)
    dm(707) = dm(5)*m(396) + m(5)*dm(396)
    dm(708) = dm(1)*m(397) + m(1)*dm(397)
    dm(709) = dm(1)*m(398) + m(1)*dm(398)
    dm(710) = dm(3)*m(398) + m(3)*dm(398)
    dm(711) = dm(5)*m(397) + m(5)*dm(397)
    dm(712) = dm(7)*m(397) + m(7)*dm(397)
    dm(713) = dm(7)*m(398) + m(7)*dm(398)
    dm(714) = dm(1)*m(399) + m(1)*dm(399)
    dm(715) = dm(4)*m(197) + m(4)*dm(197)
    dm(716) = dm(1)*m(400) + m(1)*dm(400)
    dm(717) = dm(4)*m(400) + m(4)*dm(400)
    dm(718) = dm(1)*m(198) + m(1)*dm(198)
    dm(719) = dm(1)*m(199) + m(1)*dm(199)
    dm(720) = dm(3)*m(200) + m(3)*dm(200)
    dm(721) = dm(4)*m(200) + m(4)*dm(200)
    dm(722) = dm(1)*m(402) + m(1)*dm(402)
    dm(723) = dm(3)*m(402) + m(3)*dm(402)
    dm(724) = dm(4)*m(402) + m(4)*dm(402)
    dm(725) = dm(1)*m(204) + m(1)*dm(204)
    dm(726) = dm(5)*m(205) + m(5)*dm(205)
    dm(727) = dm(6)*m(204) + m(6)*dm(204)
    dm(728) = dm(7)*m(202) + m(7)*dm(202)
    dm(729) = dm(7)*m(205) + m(7)*dm(205)
    dm(730) = dm(1)*m(403) + m(1)*dm(403)
    dm(731) = dm(2)*m(403) + m(2)*dm(403)
    dm(732) = dm(2)*m(208) + m(2)*dm(208)
    dm(733) = dm(4)*m(209) + m(4)*dm(209)
    dm(734) = dm(5)*m(208) + m(5)*dm(208)
    dm(735) = dm(1)*m(210) + m(1)*dm(210)
    dm(736) = dm(4)*m(211) + m(4)*dm(211)
    dm(737) = dm(6)*m(210) + m(6)*dm(210)
    dm(738) = dm(8)*m(207) + m(8)*dm(207)
    dm(739) = dm(8)*m(211) + m(8)*dm(211)
    dm(740) = dm(3)*m(404) + m(3)*dm(404)
    dm(741) = dm(2)*m(405) + m(2)*dm(405)
    dm(742) = dm(2)*m(406) + m(2)*dm(406)
    dm(743) = dm(3)*m(406) + m(3)*dm(406)
    dm(744) = dm(6)*m(404) + m(6)*dm(404)
    dm(745) = dm(6)*m(405) + m(6)*dm(405)
    dm(746) = dm(7)*m(405) + m(7)*dm(405)
    dm(747) = dm(7)*m(406) + m(7)*dm(406)
    dm(748) = dm(8)*m(404) + m(8)*dm(404)
    dm(749) = dm(8)*m(406) + m(8)*dm(406)
    dm(750) = dm(1)*m(407) + m(1)*dm(407)
    dm(751) = dm(2)*m(407) + m(2)*dm(407)
    dm(752) = dm(1)*m(408) + m(1)*dm(408)
    dm(753) = dm(2)*m(215) + m(2)*dm(215)
    dm(754) = dm(1)*m(216) + m(1)*dm(216)
    dm(755) = dm(1)*m(217) + m(1)*dm(217)
    dm(756) = dm(1)*m(410) + m(1)*dm(410)
    dm(757) = dm(2)*m(410) + m(2)*dm(410)
    dm(758) = dm(2)*m(220) + m(2)*dm(220)
    dm(759) = dm(3)*m(221) + m(3)*dm(221)
    dm(760) = dm(5)*m(220) + m(5)*dm(220)
    dm(761) = dm(1)*m(222) + m(1)*dm(222)
    dm(762) = dm(3)*m(223) + m(3)*dm(223)
    dm(763) = dm(6)*m(222) + m(6)*dm(222)
    dm(764) = dm(7)*m(221) + m(7)*dm(221)
    dm(765) = dm(7)*m(223) + m(7)*dm(223)
    dm(766) = dm(1)*m(411) + m(1)*dm(411)
    dm(767) = dm(2)*m(225) + m(2)*dm(225)
    dm(768) = dm(2)*m(226) + m(2)*dm(226)
    dm(769) = dm(3)*m(227) + m(3)*dm(227)
    dm(770) = dm(4)*m(227) + m(4)*dm(227)
    dm(771) = dm(1)*m(228) + m(1)*dm(228)
    dm(772) = dm(2)*m(229) + m(2)*dm(229)
    dm(773) = dm(6)*m(228) + m(6)*dm(228)
    dm(774) = dm(8)*m(226) + m(8)*dm(226)
    dm(775) = dm(8)*m(229) + m(8)*dm(229)
    dm(776) = dm(1)*m(230) + m(1)*dm(230)
    dm(777) = dm(1)*m(231) + m(1)*dm(231)
    dm(778) = dm(1)*m(232) + m(1)*dm(232)
    dm(779) = dm(3)*m(233) + m(3)*dm(233)
    dm(780) = dm(4)*m(233) + m(4)*dm(233)
    dm(781) = dm(1)*m(234) + m(1)*dm(234)
    dm(782) = dm(2)*m(235) + m(2)*dm(235)
    dm(783) = dm(5)*m(235) + m(5)*dm(235)
    dm(784) = dm(9)*m(232) + m(9)*dm(232)
    dm(785) = dm(9)*m(234) + m(9)*dm(234)
    dm(786) = dm(4)*m(414) + m(4)*dm(414)
    dm(787) = dm(4)*m(415) + m(4)*dm(415)
    dm(788) = dm(5)*m(413) + m(5)*dm(413)
    dm(789) = dm(5)*m(415) + m(5)*dm(415)
    dm(790) = dm(6)*m(413) + m(6)*dm(413)
    dm(791) = dm(6)*m(414) + m(6)*dm(414)
    dm(792) = dm(7)*m(414) + m(7)*dm(414)
    dm(793) = dm(7)*m(415) + m(7)*dm(415)
    dm(794) = dm(8)*m(413) + m(8)*dm(413)
    dm(795) = dm(8)*m(415) + m(8)*dm(415)
    dm(796) = dm(9)*m(413) + m(9)*dm(413)
    dm(797) = dm(9)*m(414) + m(9)*dm(414)
    dm(798) = dm(1)*m(386) + m(1)*dm(386)
    dm(799) = dm(2)*m(386) + m(2)*dm(386)
    dm(800) = dm(1)*m(387) + m(1)*dm(387)
    dm(801) = dm(4)*m(387) + m(4)*dm(387)
    dm(802) = dm(2)*m(388) + m(2)*dm(388)
    dm(803) = dm(4)*m(388) + m(4)*dm(388)
    dm(804) = dm(1)*m(389) + m(1)*dm(389)
    dm(805) = dm(2)*m(390) + m(2)*dm(390)
    dm(806) = dm(4)*m(391) + m(4)*dm(391)
    dm(807) = dm(1)*m(392) + m(1)*dm(392)
    dm(808) = dm(1)*m(393) + m(1)*dm(393)
    dm(809) = dm(2)*m(273) + m(2)*dm(273)
    dm(810) = dm(4)*m(274) + m(4)*dm(274)
    dm(811) = dm(3)*m(394) + m(3)*dm(394)
    dm(812) = dm(5)*m(394) + m(5)*dm(394)
    dm(813) = dm(7)*m(280) + m(7)*dm(280)
    dm(814) = dm(1)*m(396) + m(1)*dm(396)
    dm(815) = dm(3)*m(397) + m(3)*dm(397)
    dm(816) = dm(5)*m(398) + m(5)*dm(398)
    dm(817) = dm(7)*m(396) + m(7)*dm(396)
    dm(818) = dm(2)*m(399) + m(2)*dm(399)
    dm(819) = dm(3)*m(400) + m(3)*dm(400)
    dm(820) = dm(1)*m(285) + m(1)*dm(285)
    dm(821) = dm(1)*m(286) + m(1)*dm(286)
    dm(822) = dm(4)*m(287) + m(4)*dm(287)
    dm(823) = dm(5)*m(288) + m(5)*dm(288)
    dm(824) = dm(7)*m(291) + m(7)*dm(291)
    dm(825) = dm(4)*m(294) + m(4)*dm(294)
    dm(826) = dm(5)*m(295) + m(5)*dm(295)
    dm(827) = dm(6)*m(296) + m(6)*dm(296)
    dm(828) = dm(8)*m(293) + m(8)*dm(293)
    dm(829) = dm(2)*m(404) + m(2)*dm(404)
    dm(830) = dm(3)*m(405) + m(3)*dm(405)
    dm(831) = dm(6)*m(406) + m(6)*dm(406)
    dm(832) = dm(7)*m(404) + m(7)*dm(404)
    dm(833) = dm(8)*m(405) + m(8)*dm(405)
    dm(834) = dm(2)*m(299) + m(2)*dm(299)
    dm(835) = dm(3)*m(300) + m(3)*dm(300)
    dm(836) = dm(1)*m(302) + m(1)*dm(302)
    dm(837) = dm(3)*m(303) + m(3)*dm(303)
    dm(838) = dm(1)*m(304) + m(1)*dm(304)
    dm(839) = dm(2)*m(305) + m(2)*dm(305)
    dm(840) = dm(7)*m(307) + m(7)*dm(307)
    dm(841) = dm(2)*m(310) + m(2)*dm(310)
    dm(842) = dm(3)*m(311) + m(3)*dm(311)
    dm(843) = dm(6)*m(312) + m(6)*dm(312)
    dm(844) = dm(8)*m(309) + m(8)*dm(309)
    dm(845) = dm(1)*m(315) + m(1)*dm(315)
    dm(846) = dm(3)*m(316) + m(3)*dm(316)
    dm(847) = dm(5)*m(317) + m(5)*dm(317)
    dm(848) = dm(1)*m(318) + m(1)*dm(318)
    dm(849) = dm(2)*m(319) + m(2)*dm(319)
    dm(850) = dm(4)*m(320) + m(4)*dm(320)
    dm(851) = dm(9)*m(314) + m(9)*dm(314)
    dm(852) = dm(4)*m(413) + m(4)*dm(413)
    dm(853) = dm(5)*m(414) + m(5)*dm(414)
    dm(854) = dm(6)*m(415) + m(6)*dm(415)
    dm(855) = dm(7)*m(413) + m(7)*dm(413)
    dm(856) = dm(8)*m(414) + m(8)*dm(414)
    dm(857) = dm(9)*m(415) + m(9)*dm(415)
    dm(858) = dm(4)*m(261) + m(4)*dm(261)
    dm(859) = dm(4)*m(262) + m(4)*dm(262)
    dm(860) = dm(2)*m(263) + m(2)*dm(263)
    dm(861) = dm(3)*m(264) + m(3)*dm(264)
    dm(862) = dm(2)*m(265) + m(2)*dm(265)
    dm(863) = dm(5)*m(264) + m(5)*dm(264)
    dm(864) = dm(1)*m(266) + m(1)*dm(266)
    dm(865) = dm(3)*m(267) + m(3)*dm(267)
    dm(866) = dm(1)*m(268) + m(1)*dm(268)
    dm(867) = dm(5)*m(269) + m(5)*dm(269)
    dm(868) = dm(6)*m(267) + m(6)*dm(267)
    dm(869) = dm(6)*m(269) + m(6)*dm(269)
    dm(870) = dm(7)*m(261) + m(7)*dm(261)
    dm(871) = dm(7)*m(262) + m(7)*dm(262)
    dm(872) = dm(7)*m(263) + m(7)*dm(263)
    dm(873) = dm(7)*m(265) + m(7)*dm(265)
    dm(874) = dm(7)*m(266) + m(7)*dm(266)
    dm(875) = dm(7)*m(268) + m(7)*dm(268)
    dm(876) = dm(2)*m(270) + m(2)*dm(270)
    dm(877) = dm(3)*m(271) + m(3)*dm(271)
    dm(878) = dm(4)*m(270) + m(4)*dm(270)
    dm(879) = dm(3)*m(274) + m(3)*dm(274)
    dm(880) = dm(5)*m(272) + m(5)*dm(272)
    dm(881) = dm(5)*m(273) + m(5)*dm(273)
    dm(882) = dm(1)*m(275) + m(1)*dm(275)
    dm(883) = dm(2)*m(276) + m(2)*dm(276)
    dm(884) = dm(1)*m(277) + m(1)*dm(277)
    dm(885) = dm(4)*m(278) + m(4)*dm(278)
    dm(886) = dm(6)*m(276) + m(6)*dm(276)
    dm(887) = dm(6)*m(278) + m(6)*dm(278)
    dm(888) = dm(2)*m(279) + m(2)*dm(279)
    dm(889) = dm(4)*m(279) + m(4)*dm(279)
    dm(890) = dm(3)*m(280) + m(3)*dm(280)
    dm(891) = dm(5)*m(280) + m(5)*dm(280)
    dm(892) = dm(8)*m(271) + m(8)*dm(271)
    dm(893) = dm(8)*m(272) + m(8)*dm(272)
    dm(894) = dm(8)*m(273) + m(8)*dm(273)
    dm(895) = dm(8)*m(274) + m(8)*dm(274)
    dm(896) = dm(8)*m(275) + m(8)*dm(275)
    dm(897) = dm(8)*m(277) + m(8)*dm(277)
    dm(898) = dm(1)*m(281) + m(1)*dm(281)
    dm(899) = dm(3)*m(282) + m(3)*dm(282)
    dm(900) = dm(4)*m(281) + m(4)*dm(281)
    dm(901) = dm(1)*m(283) + m(1)*dm(283)
    dm(902) = dm(2)*m(284) + m(2)*dm(284)
    dm(903) = dm(5)*m(283) + m(5)*dm(283)
    dm(904) = dm(3)*m(287) + m(3)*dm(287)
    dm(905) = dm(2)*m(288) + m(2)*dm(288)
    dm(906) = dm(4)*m(289) + m(4)*dm(289)
    dm(907) = dm(5)*m(289) + m(5)*dm(289)
    dm(908) = dm(6)*m(285) + m(6)*dm(285)
    dm(909) = dm(6)*m(286) + m(6)*dm(286)
    dm(910) = dm(1)*m(290) + m(1)*dm(290)
    dm(911) = dm(4)*m(290) + m(4)*dm(290)
    dm(912) = dm(3)*m(291) + m(3)*dm(291)
    dm(913) = dm(6)*m(291) + m(6)*dm(291)
    dm(914) = dm(1)*m(292) + m(1)*dm(292)
    dm(915) = dm(5)*m(292) + m(5)*dm(292)
    dm(916) = dm(2)*m(293) + m(2)*dm(293)
    dm(917) = dm(6)*m(293) + m(6)*dm(293)
    dm(918) = dm(7)*m(295) + m(7)*dm(295)
    dm(919) = dm(7)*m(296) + m(7)*dm(296)
    dm(920) = dm(8)*m(294) + m(8)*dm(294)
    dm(921) = dm(8)*m(296) + m(8)*dm(296)
    dm(922) = dm(9)*m(282) + m(9)*dm(282)
    dm(923) = dm(9)*m(284) + m(9)*dm(284)
    dm(924) = dm(9)*m(285) + m(9)*dm(285)
    dm(925) = dm(9)*m(286) + m(9)*dm(286)
    dm(926) = dm(9)*m(287) + m(9)*dm(287)
    dm(927) = dm(9)*m(288) + m(9)*dm(288)
    dm(928) = dm(9)*m(294) + m(9)*dm(294)
    dm(929) = dm(9)*m(295) + m(9)*dm(295)
    dm(930) = dm(1)*m(297) + m(1)*dm(297)
    dm(931) = dm(2)*m(297) + m(2)*dm(297)
    dm(932) = dm(1)*m(298) + m(1)*dm(298)
    dm(933) = dm(3)*m(298) + m(3)*dm(298)
    dm(934) = dm(4)*m(300) + m(4)*dm(300)
    dm(935) = dm(5)*m(299) + m(5)*dm(299)
    dm(936) = dm(2)*m(301) + m(2)*dm(301)
    dm(937) = dm(3)*m(301) + m(3)*dm(301)
    dm(938) = dm(4)*m(303) + m(4)*dm(303)
    dm(939) = dm(5)*m(305) + m(5)*dm(305)
    dm(940) = dm(6)*m(302) + m(6)*dm(302)
    dm(941) = dm(6)*m(304) + m(6)*dm(304)
    dm(942) = dm(1)*m(306) + m(1)*dm(306)
    dm(943) = dm(2)*m(306) + m(2)*dm(306)
    dm(944) = dm(5)*m(307) + m(5)*dm(307)
    dm(945) = dm(6)*m(307) + m(6)*dm(307)
    dm(946) = dm(1)*m(308) + m(1)*dm(308)
    dm(947) = dm(3)*m(308) + m(3)*dm(308)
    dm(948) = dm(4)*m(309) + m(4)*dm(309)
    dm(949) = dm(6)*m(309) + m(6)*dm(309)
    dm(950) = dm(7)*m(311) + m(7)*dm(311)
    dm(951) = dm(7)*m(312) + m(7)*dm(312)
    dm(952) = dm(8)*m(310) + m(8)*dm(310)
    dm(953) = dm(8)*m(312) + m(8)*dm(312)
    dm(954) = dm(2)*m(313) + m(2)*dm(313)
    dm(955) = dm(3)*m(313) + m(3)*dm(313)
    dm(956) = dm(4)*m(314) + m(4)*dm(314)
    dm(957) = dm(5)*m(314) + m(5)*dm(314)
    dm(958) = dm(7)*m(316) + m(7)*dm(316)
    dm(959) = dm(7)*m(317) + m(7)*dm(317)
    dm(960) = dm(8)*m(319) + m(8)*dm(319)
    dm(961) = dm(8)*m(320) + m(8)*dm(320)
    dm(962) = dm(9)*m(315) + m(9)*dm(315)
    dm(963) = dm(9)*m(317) + m(9)*dm(317)
    dm(964) = dm(9)*m(318) + m(9)*dm(318)
    dm(965) = dm(9)*m(320) + m(9)*dm(320)
    dm(966) = dm(10)*m(299) + m(10)*dm(299)
    dm(967) = dm(10)*m(300) + m(10)*dm(300)
    dm(968) = dm(10)*m(302) + m(10)*dm(302)
    dm(969) = dm(10)*m(303) + m(10)*dm(303)
    dm(970) = dm(10)*m(304) + m(10)*dm(304)
    dm(971) = dm(10)*m(305) + m(10)*dm(305)
    dm(972) = dm(10)*m(310) + m(10)*dm(310)
    dm(973) = dm(10)*m(311) + m(10)*dm(311)
    dm(974) = dm(10)*m(315) + m(10)*dm(315)
    dm(975) = dm(10)*m(316) + m(10)*dm(316)
    dm(976) = dm(10)*m(318) + m(10)*dm(318)
    dm(977) = dm(10)*m(319) + m(10)*dm(319)

    return
  end subroutine devmono_f5

  subroutine devpoly_f5(dm,p,dp)
    implicit none
    real(kind=8),dimension(0:977),intent(in)::dm
    real(kind=8),dimension(0:63),intent(in)::p
    real(kind=8),dimension(0:63),intent(out)::dp
    !::::::::::::::::::::

    dp(0) = dm(0)
    dp(1) = dm(1) + dm(2) + dm(3) + dm(4) + dm(5) + dm(6) &
	&  + dm(7) + dm(8) + dm(9) + dm(10)
    dp(2) = dm(11) + dm(12) + dm(13) + dm(14) + dm(15) + dm(16) &
	&  + dm(17) + dm(18) + dm(19) + dm(20) + dm(21) &
	&  + dm(22) + dm(23) + dm(24) + dm(25)
    dp(3) = dm(26) + dm(27) + dm(28) + dm(29) + dm(30) + dm(31) &
	&  + dm(32) + dm(33) + dm(34) + dm(35) + dm(36) &
	&  + dm(37) + dm(38) + dm(39) + dm(40) + dm(41) &
	&  + dm(42) + dm(43) + dm(44) + dm(45) + dm(46) &
	&  + dm(47) + dm(48) + dm(49) + dm(50) + dm(51) &
	&  + dm(52) + dm(53) + dm(54) + dm(55)
    dp(4) = dp(1)*p(1) + p(1)*dp(1) - dp(3) - dp(2) - dp(3) - dp(2)
    dp(5) = dm(56) + dm(57) + dm(58) + dm(59) + dm(60) + dm(61) &
	&  + dm(62) + dm(63) + dm(64) + dm(65) + dm(66) &
	&  + dm(67) + dm(68) + dm(69) + dm(70) + dm(71) &
	&  + dm(72) + dm(73) + dm(74) + dm(75) + dm(76) &
	&  + dm(77) + dm(78) + dm(79) + dm(80) + dm(81) &
	&  + dm(82) + dm(83) + dm(84) + dm(85)
    dp(6) = dm(86) + dm(87) + dm(88) + dm(89) + dm(90) + dm(91) &
	&  + dm(92) + dm(93) + dm(94) + dm(95) + dm(96) &
	&  + dm(97) + dm(98) + dm(99) + dm(100) + dm(101) &
	&  + dm(102) + dm(103) + dm(104) + dm(105) + dm(106) &
	&  + dm(107) + dm(108) + dm(109) + dm(110) + dm(111) &
	&  + dm(112) + dm(113) + dm(114) + dm(115) + dm(116) &
	&  + dm(117) + dm(118) + dm(119) + dm(120) + dm(121) &
	&  + dm(122) + dm(123) + dm(124) + dm(125) + dm(126) &
	&  + dm(127) + dm(128) + dm(129) + dm(130) + dm(131) &
	&  + dm(132) + dm(133) + dm(134) + dm(135) + dm(136) &
	&  + dm(137) + dm(138) + dm(139) + dm(140) + dm(141) &
	&  + dm(142) + dm(143) + dm(144) + dm(145)
    dp(7) = dm(146) + dm(147) + dm(148) + dm(149) + dm(150) + dm(151) &
	&  + dm(152) + dm(153) + dm(154) + dm(155)
    dp(8) = dm(156) + dm(157) + dm(158) + dm(159) + dm(160) + dm(161) &
	&  + dm(162) + dm(163) + dm(164) + dm(165) + dm(166) &
	&  + dm(167) + dm(168) + dm(169) + dm(170) + dm(171) &
	&  + dm(172) + dm(173) + dm(174) + dm(175)
    dp(9) = dp(1)*p(2) + p(1)*dp(2) - dp(6) - dp(5) - dp(5)
    dp(10) = dp(1)*p(3) + p(1)*dp(3) - dp(7) - dp(8) - dp(6) - dp(5) - dp(7) - dp(8) &
	&  - dp(6) - dp(7) - dp(8)
    dp(11) = dp(1)*p(4) + p(1)*dp(4) - dp(10) - dp(9)
    dp(12) = dm(176) + dm(177) + dm(178) + dm(179) + dm(180) + dm(181) &
	&  + dm(182) + dm(183) + dm(184) + dm(185) + dm(186) &
	&  + dm(187) + dm(188) + dm(189) + dm(190) + dm(191) &
	&  + dm(192) + dm(193) + dm(194) + dm(195) + dm(196) &
	&  + dm(197) + dm(198) + dm(199) + dm(200) + dm(201) &
	&  + dm(202) + dm(203) + dm(204) + dm(205) + dm(206) &
	&  + dm(207) + dm(208) + dm(209) + dm(210) + dm(211) &
	&  + dm(212) + dm(213) + dm(214) + dm(215) + dm(216) &
	&  + dm(217) + dm(218) + dm(219) + dm(220) + dm(221) &
	&  + dm(222) + dm(223) + dm(224) + dm(225) + dm(226) &
	&  + dm(227) + dm(228) + dm(229) + dm(230) + dm(231) &
	&  + dm(232) + dm(233) + dm(234) + dm(235)
    dp(13) = dm(236) + dm(237) + dm(238) + dm(239) + dm(240) + dm(241) &
	&  + dm(242) + dm(243) + dm(244) + dm(245) + dm(246) &
	&  + dm(247) + dm(248) + dm(249) + dm(250)
    dp(14) = dm(251) + dm(252) + dm(253) + dm(254) + dm(255) + dm(256) &
	&  + dm(257) + dm(258) + dm(259) + dm(260)
    dp(15) = dm(261) + dm(262) + dm(263) + dm(264) + dm(265) + dm(266) &
	&  + dm(267) + dm(268) + dm(269) + dm(270) + dm(271) &
	&  + dm(272) + dm(273) + dm(274) + dm(275) + dm(276) &
	&  + dm(277) + dm(278) + dm(279) + dm(280) + dm(281) &
	&  + dm(282) + dm(283) + dm(284) + dm(285) + dm(286) &
	&  + dm(287) + dm(288) + dm(289) + dm(290) + dm(291) &
	&  + dm(292) + dm(293) + dm(294) + dm(295) + dm(296) &
	&  + dm(297) + dm(298) + dm(299) + dm(300) + dm(301) &
	&  + dm(302) + dm(303) + dm(304) + dm(305) + dm(306) &
	&  + dm(307) + dm(308) + dm(309) + dm(310) + dm(311) &
	&  + dm(312) + dm(313) + dm(314) + dm(315) + dm(316) &
	&  + dm(317) + dm(318) + dm(319) + dm(320)
    dp(16) = dm(321) + dm(322) + dm(323) + dm(324) + dm(325) + dm(326) &
	&  + dm(327) + dm(328) + dm(329) + dm(330) + dm(331) &
	&  + dm(332) + dm(333) + dm(334) + dm(335) + dm(336) &
	&  + dm(337) + dm(338) + dm(339) + dm(340) + dm(341) &
	&  + dm(342) + dm(343) + dm(344) + dm(345) + dm(346) &
	&  + dm(347) + dm(348) + dm(349) + dm(350) + dm(351) &
	&  + dm(352) + dm(353) + dm(354) + dm(355) + dm(356) &
	&  + dm(357) + dm(358) + dm(359) + dm(360) + dm(361) &
	&  + dm(362) + dm(363) + dm(364) + dm(365) + dm(366) &
	&  + dm(367) + dm(368) + dm(369) + dm(370) + dm(371) &
	&  + dm(372) + dm(373) + dm(374) + dm(375) + dm(376) &
	&  + dm(377) + dm(378) + dm(379) + dm(380)
    dp(17) = dm(381) + dm(382) + dm(383) + dm(384) + dm(385)
    dp(18) = dm(386) + dm(387) + dm(388) + dm(389) + dm(390) + dm(391) &
	&  + dm(392) + dm(393) + dm(394) + dm(395) + dm(396) &
	&  + dm(397) + dm(398) + dm(399) + dm(400) + dm(401) &
	&  + dm(402) + dm(403) + dm(404) + dm(405) + dm(406) &
	&  + dm(407) + dm(408) + dm(409) + dm(410) + dm(411) &
	&  + dm(412) + dm(413) + dm(414) + dm(415)
    dp(19) = dp(5)*p(1) + p(5)*dp(1) - dp(15) - dp(12) - dp(14) - dp(18) - dp(12) - dp(14) &
	&  - dp(14)
    dp(20) = dp(2)*p(3) + p(2)*dp(3) - dp(16) - dp(15) - dp(12) - dp(14) - dp(19) - dp(15) &
	&  - dp(14) - dp(14)
    dp(21) = dp(1)*p(6) + p(1)*dp(6) - dp(16) - dp(13) - dp(15) - dp(12) - dp(20) - dp(16) &
	&  - dp(13) - dp(15) - dp(12) - dp(13) - dp(13)
    dp(22) = dp(1)*p(7) + p(1)*dp(7) - dp(16) - dp(14)
    dp(23) = dp(1)*p(8) + p(1)*dp(8) - dp(16) - dp(17) - dp(15) - dp(17) - dp(17) - dp(17)
    dp(24) = dp(2)*p(2) + p(2)*dp(2) - dp(13) - dp(12) - dp(18) - dp(13) - dp(12) - dp(18)
    dp(25) = dp(3)*p(3) + p(3)*dp(3) - dp(16) - dp(13) - dp(17) - dp(15) - dp(12) - dp(22) &
	&  - dp(23) - dp(21) - dp(16) - dp(13) - dp(17) &
	&  - dp(15) - dp(12) - dp(22) - dp(23) - dp(21) &
	&  - dp(16) - dp(13) - dp(17) - dp(16) - dp(13) &
	&  - dp(17) - dp(17) - dp(17)
    dp(26) = dp(2)*p(4) + p(2)*dp(4) - dp(21) - dp(19)
    dp(27) = dp(3)*p(4) + p(3)*dp(4) - dp(22) - dp(23) - dp(20) - dp(18)
    dp(28) = dp(1)*p(11) + p(1)*dp(11) - dp(27) - dp(26)
    dp(29) = dm(416) + dm(417) + dm(418) + dm(419) + dm(420) + dm(421) &
	&  + dm(422) + dm(423) + dm(424) + dm(425) + dm(426) &
	&  + dm(427)
    dp(30) = dm(428) + dm(429) + dm(430) + dm(431) + dm(432) + dm(433) &
	&  + dm(434) + dm(435) + dm(436) + dm(437) + dm(438) &
	&  + dm(439) + dm(440) + dm(441) + dm(442) + dm(443) &
	&  + dm(444) + dm(445) + dm(446) + dm(447) + dm(448) &
	&  + dm(449) + dm(450) + dm(451) + dm(452) + dm(453) &
	&  + dm(454) + dm(455) + dm(456) + dm(457) + dm(458) &
	&  + dm(459) + dm(460) + dm(461) + dm(462) + dm(463) &
	&  + dm(464) + dm(465) + dm(466) + dm(467) + dm(468) &
	&  + dm(469) + dm(470) + dm(471) + dm(472) + dm(473) &
	&  + dm(474) + dm(475) + dm(476) + dm(477) + dm(478) &
	&  + dm(479) + dm(480) + dm(481) + dm(482) + dm(483) &
	&  + dm(484) + dm(485) + dm(486) + dm(487)
    dp(31) = dm(488) + dm(489) + dm(490) + dm(491) + dm(492) + dm(493) &
	&  + dm(494) + dm(495) + dm(496) + dm(497) + dm(498) &
	&  + dm(499) + dm(500) + dm(501) + dm(502) + dm(503) &
	&  + dm(504) + dm(505) + dm(506) + dm(507) + dm(508) &
	&  + dm(509) + dm(510) + dm(511) + dm(512) + dm(513) &
	&  + dm(514) + dm(515) + dm(516) + dm(517) + dm(518) &
	&  + dm(519) + dm(520) + dm(521) + dm(522) + dm(523) &
	&  + dm(524) + dm(525) + dm(526) + dm(527) + dm(528) &
	&  + dm(529) + dm(530) + dm(531) + dm(532) + dm(533) &
	&  + dm(534) + dm(535) + dm(536) + dm(537) + dm(538) &
	&  + dm(539) + dm(540) + dm(541) + dm(542) + dm(543) &
	&  + dm(544) + dm(545) + dm(546) + dm(547)
    dp(32) = dm(548) + dm(549) + dm(550) + dm(551) + dm(552) + dm(553) &
	&  + dm(554) + dm(555) + dm(556) + dm(557) + dm(558) &
	&  + dm(559) + dm(560) + dm(561) + dm(562) + dm(563) &
	&  + dm(564) + dm(565) + dm(566) + dm(567) + dm(568) &
	&  + dm(569) + dm(570) + dm(571) + dm(572) + dm(573) &
	&  + dm(574) + dm(575) + dm(576) + dm(577) + dm(578) &
	&  + dm(579) + dm(580) + dm(581) + dm(582) + dm(583) &
	&  + dm(584) + dm(585) + dm(586) + dm(587) + dm(588) &
	&  + dm(589) + dm(590) + dm(591) + dm(592) + dm(593) &
	&  + dm(594) + dm(595) + dm(596) + dm(597) + dm(598) &
	&  + dm(599) + dm(600) + dm(601) + dm(602) + dm(603) &
	&  + dm(604) + dm(605) + dm(606) + dm(607)
    dp(33) = dm(608) + dm(609) + dm(610) + dm(611) + dm(612) + dm(613) &
	&  + dm(614) + dm(615) + dm(616) + dm(617) + dm(618) &
	&  + dm(619) + dm(620) + dm(621) + dm(622) + dm(623) &
	&  + dm(624) + dm(625) + dm(626) + dm(627) + dm(628) &
	&  + dm(629) + dm(630) + dm(631) + dm(632) + dm(633) &
	&  + dm(634) + dm(635) + dm(636) + dm(637)
    dp(34) = dm(638) + dm(639) + dm(640) + dm(641) + dm(642) + dm(643) &
	&  + dm(644) + dm(645) + dm(646) + dm(647) + dm(648) &
	&  + dm(649) + dm(650) + dm(651) + dm(652) + dm(653) &
	&  + dm(654) + dm(655) + dm(656) + dm(657) + dm(658) &
	&  + dm(659) + dm(660) + dm(661) + dm(662) + dm(663) &
	&  + dm(664) + dm(665) + dm(666) + dm(667)
    dp(35) = dm(668) + dm(669) + dm(670) + dm(671) + dm(672) + dm(673) &
	&  + dm(674) + dm(675) + dm(676) + dm(677)
    dp(36) = dm(678) + dm(679) + dm(680) + dm(681) + dm(682) + dm(683) &
	&  + dm(684) + dm(685) + dm(686) + dm(687) + dm(688) &
	&  + dm(689) + dm(690) + dm(691) + dm(692) + dm(693) &
	&  + dm(694) + dm(695) + dm(696) + dm(697) + dm(698) &
	&  + dm(699) + dm(700) + dm(701) + dm(702) + dm(703) &
	&  + dm(704) + dm(705) + dm(706) + dm(707) + dm(708) &
	&  + dm(709) + dm(710) + dm(711) + dm(712) + dm(713) &
	&  + dm(714) + dm(715) + dm(716) + dm(717) + dm(718) &
	&  + dm(719) + dm(720) + dm(721) + dm(722) + dm(723) &
	&  + dm(724) + dm(725) + dm(726) + dm(727) + dm(728) &
	&  + dm(729) + dm(730) + dm(731) + dm(732) + dm(733) &
	&  + dm(734) + dm(735) + dm(736) + dm(737) + dm(738) &
	&  + dm(739) + dm(740) + dm(741) + dm(742) + dm(743) &
	&  + dm(744) + dm(745) + dm(746) + dm(747) + dm(748) &
	&  + dm(749) + dm(750) + dm(751) + dm(752) + dm(753) &
	&  + dm(754) + dm(755) + dm(756) + dm(757) + dm(758) &
	&  + dm(759) + dm(760) + dm(761) + dm(762) + dm(763) &
	&  + dm(764) + dm(765) + dm(766) + dm(767) + dm(768) &
	&  + dm(769) + dm(770) + dm(771) + dm(772) + dm(773) &
	&  + dm(774) + dm(775) + dm(776) + dm(777) + dm(778) &
	&  + dm(779) + dm(780) + dm(781) + dm(782) + dm(783) &
	&  + dm(784) + dm(785) + dm(786) + dm(787) + dm(788) &
	&  + dm(789) + dm(790) + dm(791) + dm(792) + dm(793) &
	&  + dm(794) + dm(795) + dm(796) + dm(797)
    dp(37) = dm(798) + dm(799) + dm(800) + dm(801) + dm(802) + dm(803) &
	&  + dm(804) + dm(805) + dm(806) + dm(807) + dm(808) &
	&  + dm(809) + dm(810) + dm(811) + dm(812) + dm(813) &
	&  + dm(814) + dm(815) + dm(816) + dm(817) + dm(818) &
	&  + dm(819) + dm(820) + dm(821) + dm(822) + dm(823) &
	&  + dm(824) + dm(825) + dm(826) + dm(827) + dm(828) &
	&  + dm(829) + dm(830) + dm(831) + dm(832) + dm(833) &
	&  + dm(834) + dm(835) + dm(836) + dm(837) + dm(838) &
	&  + dm(839) + dm(840) + dm(841) + dm(842) + dm(843) &
	&  + dm(844) + dm(845) + dm(846) + dm(847) + dm(848) &
	&  + dm(849) + dm(850) + dm(851) + dm(852) + dm(853) &
	&  + dm(854) + dm(855) + dm(856) + dm(857)
    dp(38) = dp(1)*p(12) + p(1)*dp(12) - dp(32) - dp(30) - dp(31) - dp(29) - dp(36) - dp(30) &
	&  - dp(31) - dp(29) - dp(29) - dp(29) - dp(29)
    dp(39) = dp(1)*p(13) + p(1)*dp(13) - dp(33) - dp(30)
    dp(40) = dp(1)*p(14) + p(1)*dp(14) - dp(31) - dp(35)
    dp(41) = dp(2)*p(7) + p(2)*dp(7) - dp(32) - dp(40)
    dp(42) = dm(858) + dm(859) + dm(860) + dm(861) + dm(862) + dm(863) &
	&  + dm(864) + dm(865) + dm(866) + dm(867) + dm(868) &
	&  + dm(869) + dm(870) + dm(871) + dm(872) + dm(873) &
	&  + dm(874) + dm(875) + dm(876) + dm(877) + dm(878) &
	&  + dm(879) + dm(880) + dm(881) + dm(882) + dm(883) &
	&  + dm(884) + dm(885) + dm(886) + dm(887) + dm(888) &
	&  + dm(889) + dm(890) + dm(891) + dm(892) + dm(893) &
	&  + dm(894) + dm(895) + dm(896) + dm(897) + dm(898) &
	&  + dm(899) + dm(900) + dm(901) + dm(902) + dm(903) &
	&  + dm(904) + dm(905) + dm(906) + dm(907) + dm(908) &
	&  + dm(909) + dm(910) + dm(911) + dm(912) + dm(913) &
	&  + dm(914) + dm(915) + dm(916) + dm(917) + dm(918) &
	&  + dm(919) + dm(920) + dm(921) + dm(922) + dm(923) &
	&  + dm(924) + dm(925) + dm(926) + dm(927) + dm(928) &
	&  + dm(929) + dm(930) + dm(931) + dm(932) + dm(933) &
	&  + dm(934) + dm(935) + dm(936) + dm(937) + dm(938) &
	&  + dm(939) + dm(940) + dm(941) + dm(942) + dm(943) &
	&  + dm(944) + dm(945) + dm(946) + dm(947) + dm(948) &
	&  + dm(949) + dm(950) + dm(951) + dm(952) + dm(953) &
	&  + dm(954) + dm(955) + dm(956) + dm(957) + dm(958) &
	&  + dm(959) + dm(960) + dm(961) + dm(962) + dm(963) &
	&  + dm(964) + dm(965) + dm(966) + dm(967) + dm(968) &
	&  + dm(969) + dm(970) + dm(971) + dm(972) + dm(973) &
	&  + dm(974) + dm(975) + dm(976) + dm(977)
    dp(43) = dp(2)*p(8) + p(2)*dp(8) - dp(34) - dp(31) - dp(42) - dp(34)
    dp(44) = dp(1)*p(15) + p(1)*dp(15) - dp(34) - dp(32) - dp(30) - dp(31) - dp(37) - dp(42) &
	&  - dp(34) - dp(32) - dp(30)
    dp(45) = dp(1)*p(16) + p(1)*dp(16) - dp(33) - dp(34) - dp(32) - dp(31) - dp(41) - dp(43) &
	&  - dp(33) - dp(34) - dp(32) - dp(33) - dp(33)
    dp(46) = dp(1)*p(17) + p(1)*dp(17) - dp(34)
    dp(47) = dp(2)*p(5) + p(2)*dp(5) - dp(30) - dp(31) - dp(29) - dp(36) - dp(35) - dp(30) &
	&  - dp(29) - dp(35) - dp(29) - dp(35) - dp(29) &
	&  - dp(29)
    dp(48) = dp(2)*p(6) + p(2)*dp(6) - dp(33) - dp(32) - dp(30) - dp(31) - dp(39) - dp(37) &
	&  - dp(38) - dp(36) - dp(33) - dp(32) - dp(30) &
	&  - dp(31) - dp(37)
    dp(49) = dp(3)*p(5) + p(3)*dp(5) - dp(34) - dp(32) - dp(30) - dp(31) - dp(37) - dp(42) &
	&  - dp(38) - dp(36) - dp(40) - dp(32) - dp(31) &
	&  - dp(40) - dp(31)
    dp(50) = dp(3)*p(6) + p(3)*dp(6) - dp(33) - dp(34) - dp(32) - dp(30) - dp(31) - dp(29) &
	&  - dp(45) - dp(41) - dp(43) - dp(39) - dp(44) &
	&  - dp(42) - dp(38) - dp(33) - dp(34) - dp(32) &
	&  - dp(30) - dp(31) - dp(29) - dp(41) - dp(43) &
	&  - dp(39) - dp(44) - dp(33) - dp(34) - dp(32) &
	&  - dp(30) - dp(29) - dp(33) - dp(34) - dp(30) &
	&  - dp(29) - dp(29)
    dp(51) = dp(3)*p(7) + p(3)*dp(7) - dp(33) - dp(34) - dp(31) - dp(45) - dp(33)
    dp(52) = dp(3)*p(8) + p(3)*dp(8) - dp(33) - dp(34) - dp(32) - dp(30) - dp(45) - dp(46) &
	&  - dp(44) - dp(33) - dp(34) - dp(32) - dp(46) &
	&  - dp(46)
    dp(53) = dp(1)*p(18) + p(1)*dp(18) - dp(37) - dp(36) - dp(35) - dp(47) - dp(35) - dp(35)
    dp(54) = dp(4)*p(5) + p(4)*dp(5) - dp(44) - dp(38) - dp(40) - dp(53)
    dp(55) = dp(2)*p(10) + p(2)*dp(10) - dp(45) - dp(44) - dp(42) - dp(38) - dp(40) - dp(50) &
	&  - dp(54) - dp(49) - dp(44) - dp(40) - dp(49)
    dp(56) = dp(4)*p(6) + p(4)*dp(6) - dp(45) - dp(39) - dp(42) - dp(36) - dp(55)
    dp(57) = dp(4)*p(7) + p(4)*dp(7) - dp(43) - dp(35)
    dp(58) = dp(4)*p(8) + p(4)*dp(8) - dp(41) - dp(46) - dp(37)
    dp(59) = dp(1)*p(24) + p(1)*dp(24) - dp(48) - dp(47)
    dp(60) = dp(1)*p(25) + p(1)*dp(25) - dp(51) - dp(52) - dp(50) - dp(49)
    dp(61) = dp(2)*p(11) + p(2)*dp(11) - dp(56) - dp(54)
    dp(62) = dp(3)*p(11) + p(3)*dp(11) - dp(57) - dp(58) - dp(55) - dp(53)
    dp(63) = dp(1)*p(28) + p(1)*dp(28) - dp(62) - dp(61)

    return
  end subroutine devpoly_f5


!!!!!!!!!!!!!!!!!!!!!!!!!!!!!!!!!!!!!!!!!!!!!!!!!!!!!!!!!!!!!!!!!!!!!!!!!!!!!!!!!!!!!!!!!!!!!!!!!!!!!
!!!!!!!!! PES_SHELL.F90
!!!!!!!!!!!!!!!!!!!!!!!!!!!!!!!!!!!!!!!!!!!!!!!!!!!!!!!!!!!!!!!!!!!!!!!!!!!!!!!!!!!!!!!!!!!!!!!!!!!!!


  !==================================!
  ! read the coefficients of the PES !
  !==================================!
  subroutine pes_init_f5()
    !::::::::::::::::::

coeff_f5(1) = -505.1485652570d0 
coeff_f5(2) = 27.9352920060d0 
coeff_f5(3) = 38.2754494147d0 
coeff_f5(4) = -112.2522490993d0 
coeff_f5(5) = -133.1792791536d0 
coeff_f5(6) = -469.7298019828d0 
coeff_f5(7) = 269.3476132066d0 
coeff_f5(8) = -2067.9800845642d0 
coeff_f5(9) = 16.9091441416d0 
coeff_f5(10) = -39.2922174526d0 
coeff_f5(11) = 311.8660120425d0 
coeff_f5(12) = 338.5343952570d0 
coeff_f5(13) = 352.3863232950d0 
coeff_f5(14) = 123.7565036397d0 
coeff_f5(15) = -5134.2374485923d0 
coeff_f5(16) = -1214.7820861193d0 
coeff_f5(17) = 4014.8308207355d0 
coeff_f5(18) = 458.6353514850d0 
coeff_f5(19) = -142.8728010050d0 
coeff_f5(20) = 1486.8115992497d0 
coeff_f5(21) = -734.7239453230d0 
coeff_f5(22) = -373.8138217302d0 
coeff_f5(23) = -416.9949334652d0 
coeff_f5(24) = -1059.8691868267d0 
coeff_f5(25) = 245.3422819693d0 
coeff_f5(26) = 1640.0748726835d0 
coeff_f5(27) = -95.5098336846d0 
coeff_f5(28) = -191.1361067466d0 
coeff_f5(29) = -526.3002987077d0 
coeff_f5(30) = 144.2454822362d0 
coeff_f5(31) = -2027.4030084116d0 
coeff_f5(32) = -3171.8283138503d0 
coeff_f5(33) = 440.3081665357d0 
coeff_f5(34) = 3803.0184660319d0 
coeff_f5(35) = 2447.9987034201d0 
coeff_f5(36) = -6358.8176352790d0 
coeff_f5(37) = -427.3692113763d0 
coeff_f5(38) = 704.2848514630d0 
coeff_f5(39) = 2805.1205329284d0 
coeff_f5(40) = -2053.1071290416d0 
coeff_f5(41) = 979.3094492438d0 
coeff_f5(42) = -3824.6215363733d0 
coeff_f5(43) = -208.0033826039d0 
coeff_f5(44) = -1974.7282764522d0 
coeff_f5(45) = 211.0651044853d0 
coeff_f5(46) = 2501.2968693261d0 
coeff_f5(47) = 712.4517378726d0 
coeff_f5(48) = 1391.6638929836d0 
coeff_f5(49) = 1309.5930686756d0 
coeff_f5(50) = 2531.4558859440d0 
coeff_f5(51) = -723.3999330863d0 
coeff_f5(52) = -1785.6317650426d0 
coeff_f5(53) = -4664.5025410487d0 
coeff_f5(54) = -246.5961245443d0 
coeff_f5(55) = -2272.1113131961d0 
coeff_f5(56) = 386.0788541101d0 
coeff_f5(57) = -935.7881570300d0 
coeff_f5(58) = 1801.9831353512d0 
coeff_f5(59) = 2380.4820840585d0 
coeff_f5(60) = -480.8219394682d0 
coeff_f5(61) = -239.5529301341d0 
coeff_f5(62) = 473.6716190551d0 
coeff_f5(63) = -191.2011700686d0 
coeff_f5(64) = 320.9260695002d0 

!!!!!!!!!!!!!!!!!!    open(10,file='coeff.dat',status='old')
!!!!!!!!!!!!!!!!!!
!!!!!!!!!!!!!!!!!!    do i=1,size(coeff)
!!!!!!!!!!!!!!!!!!       read (10,*) coeff(i)
!!!!!!!!!!!!!!!!!!    end do
!!!!!!!!!!!!!!!!!!
!!!!!!!!!!!!!!!!!!    return
!!!!!!!!!!!!!!!!!!    close (10)
  end subroutine pes_init_f5

  !====================================!
  ! Function to evaluate the potential !
  !====================================!
  function f_f5(xyz)
    real(kind=8),dimension(:,:),intent(in)::xyz
    real(kind=8)::f_f5
    !::::::::::::::::::::::::::::::
    real(kind=8),dimension(size(xyz,2)*(size(xyz,2)-1)/2)::x
    real(kind=8),dimension(3)::dr
    real(kind=8)::a0  ! the same as the fitting code
    integer::i,j,k

    a0 = 2.7d0

    k = 1
    do i=1,size(xyz,2)-1
       do j=i+1,size(xyz,2)
          dr = xyz(:,i) - xyz(:,j)
          x(k) = sqrt(dot_product(dr,dr))
          k = k+1
       end do
    end do

    do i=1,size(x)
       x(i)=exp(-x(i)/a0)
    end do

    f_f5=emsav_f5(x,coeff_f5)

    return
  end function f_f5

  !===========================!
  ! function to calculate the !
  ! analytical gradient       !
  !===========================!
  function g_f5(xyz)
    real(kind=8),dimension(:,:),intent(in)::xyz
    real(kind=8),dimension(size(xyz,2)*3)::g_f5
    !::::::::::::::::::::
    real(kind=8),dimension(size(xyz,2)*(size(xyz,2)-1)/2)::r,x
    real(kind=8),dimension(3,size(xyz,2)*(size(xyz,2)-1)/2)::dr
    real(kind=8),dimension(size(xyz,2)*3,size(xyz,2)*(size(xyz,2)-1)/2)::drdx
    real(kind=8),dimension(1:64)::p   ! change to number of popynomials
                               ! (size of p in bemsa.f90)
    real(kind=8),dimension(1:978)::m  ! change to number of monomials
                              ! (size of m in bemsa.f90
    real(kind=8)::a0
    integer::i,j,k

    a0 = 2.7d0

    k = 1
    drdx = 0.d0
    do i=1,size(xyz,2)-1
       do j=i+1,size(xyz,2)
          dr(:,k) = xyz(:,i) - xyz(:,j)
          r(k) = sqrt(dot_product(dr(:,k),dr(:,k)))

          drdx(3*i-2:3*i,k) = dr(:,k)/r(k)
          drdx(3*j-2:3*j,k) = -drdx(3*i-2:3*i,k)
          k = k+1
       end do
    end do

    do i=1,size(x)
       x(i)=exp(-r(i)/a0)
    end do

    call evmono_f5(x,m)
    call evpoly_f5(m,p)

    do i=1,3*size(xyz,2)
       g_f5(i) = demsav_f5(drdx,coeff_f5,m,p,i)
    end do

    return
  end function g_f5


!!!!!!!!!!!!!!!!!!!!!!!!!!!!!!!!!!!!!!!!!!!!!!!!!!!!!!!!!!!!!!!!!!!!!!!!!!
!!!!!!!!!! BASIS.F90 
!!!!!!!!!!!!!!!!!!!!!!!!!!!!!!!!!!!!!!!!!!!!!!!!!!!!!!!!!!!!!!!!!!!!!!!!!!

  function emsav_full(x,c) result(v)
    implicit none
    real(kind=8),dimension(1:10)::x
    real(kind=8),dimension(0:63)::c
    real(kind=8)::v
    ! ::::::::::::::::::::
    real(kind=8),dimension(0:63)::p

    call bemsav_full(x,p)
    v = dot_product(p,c)

    return
  end function emsav_full

  subroutine bemsav_full(x,p)
    implicit none
    real(kind=8),dimension(1:10),intent(in)::x
    real(kind=8),dimension(0:63),intent(out)::p
    ! ::::::::::::::::::::
    real(kind=8),dimension(0:977)::m

    call evmono_full(x,m)
    call evpoly_full(m,p)

    return
  end subroutine bemsav_full

  subroutine evmono_full(x,m)
    implicit none
    real(kind=8),dimension(1:10),intent(in)::x
    real(kind=8),dimension(0:977),intent(out)::m
    !::::::::::::::::::::

    m(0) = 1.0D0
    m(1) = x(10)
    m(2) = x(9)
    m(3) = x(8)
    m(4) = x(7)
    m(5) = x(6)
    m(6) = x(5)
    m(7) = x(4)
    m(8) = x(3)
    m(9) = x(2)
    m(10) = x(1)
    m(11) = m(3)*m(4)
    m(12) = m(2)*m(5)
    m(13) = m(1)*m(6)
    m(14) = m(3)*m(7)
    m(15) = m(5)*m(7)
    m(16) = m(6)*m(7)
    m(17) = m(2)*m(8)
    m(18) = m(4)*m(8)
    m(19) = m(6)*m(8)
    m(20) = m(1)*m(9)
    m(21) = m(4)*m(9)
    m(22) = m(5)*m(9)
    m(23) = m(1)*m(10)
    m(24) = m(2)*m(10)
    m(25) = m(3)*m(10)
    m(26) = m(1)*m(2)
    m(27) = m(1)*m(3)
    m(28) = m(2)*m(3)
    m(29) = m(1)*m(4)
    m(30) = m(2)*m(4)
    m(31) = m(1)*m(5)
    m(32) = m(3)*m(5)
    m(33) = m(4)*m(5)
    m(34) = m(2)*m(6)
    m(35) = m(3)*m(6)
    m(36) = m(4)*m(6)
    m(37) = m(5)*m(6)
    m(38) = m(1)*m(7)
    m(39) = m(2)*m(7)
    m(40) = m(4)*m(7)
    m(41) = m(1)*m(8)
    m(42) = m(3)*m(8)
    m(43) = m(5)*m(8)
    m(44) = m(7)*m(8)
    m(45) = m(2)*m(9)
    m(46) = m(3)*m(9)
    m(47) = m(6)*m(9)
    m(48) = m(7)*m(9)
    m(49) = m(8)*m(9)
    m(50) = m(4)*m(10)
    m(51) = m(5)*m(10)
    m(52) = m(6)*m(10)
    m(53) = m(7)*m(10)
    m(54) = m(8)*m(10)
    m(55) = m(9)*m(10)
    m(56) = m(3)*m(40)
    m(57) = m(2)*m(15)
    m(58) = m(3)*m(15)
    m(59) = m(1)*m(16)
    m(60) = m(3)*m(16)
    m(61) = m(5)*m(16)
    m(62) = m(2)*m(18)
    m(63) = m(3)*m(18)
    m(64) = m(2)*m(43)
    m(65) = m(1)*m(19)
    m(66) = m(2)*m(19)
    m(67) = m(4)*m(19)
    m(68) = m(6)*m(44)
    m(69) = m(1)*m(21)
    m(70) = m(3)*m(21)
    m(71) = m(1)*m(22)
    m(72) = m(2)*m(22)
    m(73) = m(4)*m(22)
    m(74) = m(1)*m(47)
    m(75) = m(5)*m(48)
    m(76) = m(4)*m(49)
    m(77) = m(1)*m(24)
    m(78) = m(1)*m(25)
    m(79) = m(2)*m(25)
    m(80) = m(3)*m(50)
    m(81) = m(2)*m(51)
    m(82) = m(1)*m(52)
    m(83) = m(3)*m(53)
    m(84) = m(2)*m(54)
    m(85) = m(1)*m(55)
    m(86) = m(1)*m(11)
    m(87) = m(2)*m(11)
    m(88) = m(1)*m(12)
    m(89) = m(2)*m(32)
    m(90) = m(2)*m(33)
    m(91) = m(3)*m(33)
    m(92) = m(1)*m(34)
    m(93) = m(1)*m(35)
    m(94) = m(1)*m(36)
    m(95) = m(3)*m(36)
    m(96) = m(1)*m(37)
    m(97) = m(2)*m(37)
    m(98) = m(1)*m(14)
    m(99) = m(2)*m(14)
    m(100) = m(1)*m(15)
    m(101) = m(4)*m(15)
    m(102) = m(2)*m(16)
    m(103) = m(4)*m(16)
    m(104) = m(1)*m(17)
    m(105) = m(2)*m(42)
    m(106) = m(1)*m(18)
    m(107) = m(4)*m(43)
    m(108) = m(3)*m(19)
    m(109) = m(5)*m(19)
    m(110) = m(2)*m(44)
    m(111) = m(3)*m(44)
    m(112) = m(4)*m(44)
    m(113) = m(5)*m(44)
    m(114) = m(1)*m(45)
    m(115) = m(1)*m(46)
    m(116) = m(2)*m(21)
    m(117) = m(3)*m(22)
    m(118) = m(4)*m(47)
    m(119) = m(5)*m(47)
    m(120) = m(1)*m(48)
    m(121) = m(3)*m(48)
    m(122) = m(4)*m(48)
    m(123) = m(6)*m(48)
    m(124) = m(1)*m(49)
    m(125) = m(2)*m(49)
    m(126) = m(5)*m(49)
    m(127) = m(6)*m(49)
    m(128) = m(1)*m(50)
    m(129) = m(2)*m(50)
    m(130) = m(1)*m(51)
    m(131) = m(3)*m(51)
    m(132) = m(2)*m(52)
    m(133) = m(3)*m(52)
    m(134) = m(1)*m(53)
    m(135) = m(2)*m(53)
    m(136) = m(5)*m(53)
    m(137) = m(6)*m(53)
    m(138) = m(1)*m(54)
    m(139) = m(3)*m(54)
    m(140) = m(4)*m(54)
    m(141) = m(6)*m(54)
    m(142) = m(2)*m(55)
    m(143) = m(3)*m(55)
    m(144) = m(4)*m(55)
    m(145) = m(5)*m(55)
    m(146) = m(1)*m(28)
    m(147) = m(1)*m(33)
    m(148) = m(2)*m(36)
    m(149) = m(3)*m(37)
    m(150) = m(1)*m(44)
    m(151) = m(2)*m(48)
    m(152) = m(3)*m(49)
    m(153) = m(4)*m(53)
    m(154) = m(5)*m(54)
    m(155) = m(6)*m(55)
    m(156) = m(1)*m(30)
    m(157) = m(1)*m(32)
    m(158) = m(2)*m(35)
    m(159) = m(4)*m(37)
    m(160) = m(1)*m(39)
    m(161) = m(1)*m(40)
    m(162) = m(2)*m(40)
    m(163) = m(1)*m(42)
    m(164) = m(1)*m(43)
    m(165) = m(3)*m(43)
    m(166) = m(2)*m(46)
    m(167) = m(2)*m(47)
    m(168) = m(3)*m(47)
    m(169) = m(7)*m(49)
    m(170) = m(4)*m(51)
    m(171) = m(4)*m(52)
    m(172) = m(5)*m(52)
    m(173) = m(7)*m(54)
    m(174) = m(7)*m(55)
    m(175) = m(8)*m(55)
    m(176) = m(2)*m(58)
    m(177) = m(3)*m(101)
    m(178) = m(1)*m(60)
    m(179) = m(3)*m(103)
    m(180) = m(1)*m(61)
    m(181) = m(2)*m(61)
    m(182) = m(2)*m(63)
    m(183) = m(2)*m(107)
    m(184) = m(1)*m(66)
    m(185) = m(1)*m(67)
    m(186) = m(3)*m(67)
    m(187) = m(2)*m(109)
    m(188) = m(3)*m(112)
    m(189) = m(2)*m(113)
    m(190) = m(2)*m(68)
    m(191) = m(3)*m(68)
    m(192) = m(4)*m(68)
    m(193) = m(5)*m(68)
    m(194) = m(1)*m(70)
    m(195) = m(1)*m(72)
    m(196) = m(2)*m(73)
    m(197) = m(3)*m(73)
    m(198) = m(1)*m(118)
    m(199) = m(1)*m(119)
    m(200) = m(3)*m(122)
    m(201) = m(1)*m(75)
    m(202) = m(3)*m(75)
    m(203) = m(4)*m(75)
    m(204) = m(1)*m(123)
    m(205) = m(5)*m(123)
    m(206) = m(1)*m(76)
    m(207) = m(2)*m(76)
    m(208) = m(2)*m(126)
    m(209) = m(4)*m(126)
    m(210) = m(1)*m(127)
    m(211) = m(4)*m(127)
    m(212) = m(1)*m(80)
    m(213) = m(2)*m(80)
    m(214) = m(1)*m(81)
    m(215) = m(2)*m(131)
    m(216) = m(1)*m(132)
    m(217) = m(1)*m(133)
    m(218) = m(1)*m(83)
    m(219) = m(2)*m(83)
    m(220) = m(2)*m(136)
    m(221) = m(3)*m(136)
    m(222) = m(1)*m(137)
    m(223) = m(3)*m(137)
    m(224) = m(1)*m(84)
    m(225) = m(2)*m(139)
    m(226) = m(2)*m(140)
    m(227) = m(3)*m(140)
    m(228) = m(1)*m(141)
    m(229) = m(2)*m(141)
    m(230) = m(1)*m(142)
    m(231) = m(1)*m(143)
    m(232) = m(1)*m(144)
    m(233) = m(3)*m(144)
    m(234) = m(1)*m(145)
    m(235) = m(2)*m(145)
    m(236) = m(2)*m(91)
    m(237) = m(1)*m(95)
    m(238) = m(1)*m(97)
    m(239) = m(2)*m(111)
    m(240) = m(4)*m(113)
    m(241) = m(1)*m(121)
    m(242) = m(4)*m(123)
    m(243) = m(1)*m(125)
    m(244) = m(5)*m(127)
    m(245) = m(1)*m(136)
    m(246) = m(2)*m(137)
    m(247) = m(1)*m(140)
    m(248) = m(3)*m(141)
    m(249) = m(2)*m(144)
    m(250) = m(3)*m(145)
    m(251) = m(3)*m(61)
    m(252) = m(2)*m(67)
    m(253) = m(1)*m(68)
    m(254) = m(1)*m(73)
    m(255) = m(2)*m(75)
    m(256) = m(3)*m(76)
    m(257) = m(1)*m(79)
    m(258) = m(3)*m(153)
    m(259) = m(2)*m(154)
    m(260) = m(1)*m(155)
    m(261) = m(1)*m(56)
    m(262) = m(2)*m(56)
    m(263) = m(1)*m(57)
    m(264) = m(1)*m(58)
    m(265) = m(2)*m(101)
    m(266) = m(1)*m(102)
    m(267) = m(2)*m(60)
    m(268) = m(1)*m(103)
    m(269) = m(4)*m(61)
    m(270) = m(1)*m(62)
    m(271) = m(1)*m(63)
    m(272) = m(1)*m(64)
    m(273) = m(2)*m(165)
    m(274) = m(3)*m(107)
    m(275) = m(1)*m(108)
    m(276) = m(2)*m(108)
    m(277) = m(1)*m(109)
    m(278) = m(4)*m(109)
    m(279) = m(2)*m(112)
    m(280) = m(3)*m(113)
    m(281) = m(1)*m(116)
    m(282) = m(2)*m(70)
    m(283) = m(1)*m(117)
    m(284) = m(2)*m(117)
    m(285) = m(1)*m(167)
    m(286) = m(1)*m(168)
    m(287) = m(3)*m(118)
    m(288) = m(2)*m(119)
    m(289) = m(4)*m(119)
    m(290) = m(1)*m(122)
    m(291) = m(3)*m(123)
    m(292) = m(1)*m(126)
    m(293) = m(2)*m(127)
    m(294) = m(4)*m(169)
    m(295) = m(5)*m(169)
    m(296) = m(6)*m(169)
    m(297) = m(1)*m(129)
    m(298) = m(1)*m(131)
    m(299) = m(2)*m(170)
    m(300) = m(3)*m(170)
    m(301) = m(2)*m(133)
    m(302) = m(1)*m(171)
    m(303) = m(3)*m(171)
    m(304) = m(1)*m(172)
    m(305) = m(2)*m(172)
    m(306) = m(1)*m(135)
    m(307) = m(5)*m(137)
    m(308) = m(1)*m(139)
    m(309) = m(4)*m(141)
    m(310) = m(2)*m(173)
    m(311) = m(3)*m(173)
    m(312) = m(6)*m(173)
    m(313) = m(2)*m(143)
    m(314) = m(4)*m(145)
    m(315) = m(1)*m(174)
    m(316) = m(3)*m(174)
    m(317) = m(5)*m(174)
    m(318) = m(1)*m(175)
    m(319) = m(2)*m(175)
    m(320) = m(4)*m(175)
    m(321) = m(1)*m(87)
    m(322) = m(1)*m(89)
    m(323) = m(1)*m(90)
    m(324) = m(1)*m(91)
    m(325) = m(1)*m(158)
    m(326) = m(1)*m(148)
    m(327) = m(2)*m(95)
    m(328) = m(1)*m(149)
    m(329) = m(2)*m(149)
    m(330) = m(1)*m(159)
    m(331) = m(2)*m(159)
    m(332) = m(3)*m(159)
    m(333) = m(1)*m(99)
    m(334) = m(1)*m(101)
    m(335) = m(2)*m(103)
    m(336) = m(1)*m(105)
    m(337) = m(1)*m(107)
    m(338) = m(3)*m(109)
    m(339) = m(1)*m(110)
    m(340) = m(1)*m(111)
    m(341) = m(1)*m(112)
    m(342) = m(1)*m(113)
    m(343) = m(1)*m(166)
    m(344) = m(2)*m(118)
    m(345) = m(3)*m(119)
    m(346) = m(1)*m(151)
    m(347) = m(2)*m(121)
    m(348) = m(2)*m(122)
    m(349) = m(2)*m(123)
    m(350) = m(1)*m(152)
    m(351) = m(2)*m(152)
    m(352) = m(3)*m(126)
    m(353) = m(3)*m(127)
    m(354) = m(1)*m(169)
    m(355) = m(2)*m(169)
    m(356) = m(3)*m(169)
    m(357) = m(1)*m(170)
    m(358) = m(2)*m(171)
    m(359) = m(3)*m(172)
    m(360) = m(1)*m(153)
    m(361) = m(2)*m(153)
    m(362) = m(4)*m(136)
    m(363) = m(4)*m(137)
    m(364) = m(1)*m(154)
    m(365) = m(3)*m(154)
    m(366) = m(4)*m(154)
    m(367) = m(5)*m(141)
    m(368) = m(1)*m(173)
    m(369) = m(4)*m(173)
    m(370) = m(5)*m(173)
    m(371) = m(2)*m(155)
    m(372) = m(3)*m(155)
    m(373) = m(4)*m(155)
    m(374) = m(5)*m(155)
    m(375) = m(2)*m(174)
    m(376) = m(4)*m(174)
    m(377) = m(6)*m(174)
    m(378) = m(3)*m(175)
    m(379) = m(5)*m(175)
    m(380) = m(6)*m(175)
    m(381) = m(1)*m(162)
    m(382) = m(1)*m(165)
    m(383) = m(2)*m(168)
    m(384) = m(4)*m(172)
    m(385) = m(7)*m(175)
    m(386) = m(3)*m(56)
    m(387) = m(5)*m(57)
    m(388) = m(6)*m(59)
    m(389) = m(7)*m(58)
    m(390) = m(7)*m(60)
    m(391) = m(7)*m(61)
    m(392) = m(4)*m(63)
    m(393) = m(2)*m(64)
    m(394) = m(6)*m(65)
    m(395) = m(6)*m(68)
    m(396) = m(8)*m(62)
    m(397) = m(8)*m(66)
    m(398) = m(8)*m(67)
    m(399) = m(4)*m(70)
    m(400) = m(5)*m(72)
    m(401) = m(1)*m(74)
    m(402) = m(5)*m(75)
    m(403) = m(4)*m(76)
    m(404) = m(9)*m(69)
    m(405) = m(9)*m(71)
    m(406) = m(9)*m(73)
    m(407) = m(3)*m(80)
    m(408) = m(2)*m(81)
    m(409) = m(1)*m(82)
    m(410) = m(3)*m(83)
    m(411) = m(2)*m(84)
    m(412) = m(1)*m(85)
    m(413) = m(10)*m(77)
    m(414) = m(10)*m(78)
    m(415) = m(10)*m(79)
    m(416) = m(3)*m(192)
    m(417) = m(2)*m(193)
    m(418) = m(3)*m(203)
    m(419) = m(1)*m(205)
    m(420) = m(2)*m(209)
    m(421) = m(1)*m(211)
    m(422) = m(2)*m(221)
    m(423) = m(1)*m(223)
    m(424) = m(2)*m(227)
    m(425) = m(1)*m(229)
    m(426) = m(1)*m(233)
    m(427) = m(1)*m(235)
    m(428) = m(2)*m(177)
    m(429) = m(1)*m(179)
    m(430) = m(1)*m(181)
    m(431) = m(2)*m(274)
    m(432) = m(1)*m(186)
    m(433) = m(1)*m(187)
    m(434) = m(2)*m(188)
    m(435) = m(2)*m(280)
    m(436) = m(2)*m(240)
    m(437) = m(3)*m(240)
    m(438) = m(2)*m(191)
    m(439) = m(4)*m(193)
    m(440) = m(2)*m(197)
    m(441) = m(1)*m(287)
    m(442) = m(1)*m(288)
    m(443) = m(1)*m(200)
    m(444) = m(1)*m(202)
    m(445) = m(1)*m(291)
    m(446) = m(1)*m(242)
    m(447) = m(3)*m(242)
    m(448) = m(4)*m(205)
    m(449) = m(1)*m(207)
    m(450) = m(1)*m(208)
    m(451) = m(1)*m(293)
    m(452) = m(1)*m(244)
    m(453) = m(2)*m(244)
    m(454) = m(4)*m(244)
    m(455) = m(4)*m(295)
    m(456) = m(4)*m(296)
    m(457) = m(5)*m(296)
    m(458) = m(2)*m(300)
    m(459) = m(1)*m(303)
    m(460) = m(1)*m(305)
    m(461) = m(1)*m(220)
    m(462) = m(1)*m(221)
    m(463) = m(1)*m(246)
    m(464) = m(2)*m(223)
    m(465) = m(1)*m(307)
    m(466) = m(2)*m(307)
    m(467) = m(1)*m(226)
    m(468) = m(1)*m(227)
    m(469) = m(1)*m(248)
    m(470) = m(2)*m(248)
    m(471) = m(1)*m(309)
    m(472) = m(3)*m(309)
    m(473) = m(2)*m(311)
    m(474) = m(2)*m(312)
    m(475) = m(3)*m(312)
    m(476) = m(1)*m(249)
    m(477) = m(2)*m(233)
    m(478) = m(1)*m(250)
    m(479) = m(2)*m(250)
    m(480) = m(2)*m(314)
    m(481) = m(3)*m(314)
    m(482) = m(1)*m(316)
    m(483) = m(1)*m(317)
    m(484) = m(3)*m(317)
    m(485) = m(1)*m(319)
    m(486) = m(1)*m(320)
    m(487) = m(2)*m(320)
    m(488) = m(1)*m(251)
    m(489) = m(2)*m(251)
    m(490) = m(3)*m(269)
    m(491) = m(1)*m(252)
    m(492) = m(2)*m(186)
    m(493) = m(2)*m(278)
    m(494) = m(1)*m(190)
    m(495) = m(1)*m(191)
    m(496) = m(1)*m(192)
    m(497) = m(2)*m(192)
    m(498) = m(1)*m(193)
    m(499) = m(3)*m(193)
    m(500) = m(1)*m(196)
    m(501) = m(1)*m(197)
    m(502) = m(1)*m(289)
    m(503) = m(1)*m(255)
    m(504) = m(2)*m(202)
    m(505) = m(1)*m(203)
    m(506) = m(2)*m(203)
    m(507) = m(2)*m(205)
    m(508) = m(3)*m(205)
    m(509) = m(1)*m(256)
    m(510) = m(2)*m(256)
    m(511) = m(1)*m(209)
    m(512) = m(3)*m(209)
    m(513) = m(2)*m(211)
    m(514) = m(3)*m(211)
    m(515) = m(3)*m(294)
    m(516) = m(2)*m(295)
    m(517) = m(1)*m(296)
    m(518) = m(1)*m(213)
    m(519) = m(1)*m(215)
    m(520) = m(1)*m(301)
    m(521) = m(1)*m(219)
    m(522) = m(1)*m(258)
    m(523) = m(2)*m(258)
    m(524) = m(3)*m(362)
    m(525) = m(3)*m(363)
    m(526) = m(3)*m(307)
    m(527) = m(1)*m(225)
    m(528) = m(1)*m(259)
    m(529) = m(2)*m(365)
    m(530) = m(2)*m(366)
    m(531) = m(2)*m(309)
    m(532) = m(2)*m(367)
    m(533) = m(3)*m(369)
    m(534) = m(2)*m(370)
    m(535) = m(1)*m(312)
    m(536) = m(1)*m(313)
    m(537) = m(1)*m(314)
    m(538) = m(1)*m(371)
    m(539) = m(1)*m(372)
    m(540) = m(1)*m(373)
    m(541) = m(1)*m(374)
    m(542) = m(3)*m(376)
    m(543) = m(2)*m(317)
    m(544) = m(1)*m(377)
    m(545) = m(3)*m(320)
    m(546) = m(2)*m(379)
    m(547) = m(1)*m(380)
    m(548) = m(1)*m(176)
    m(549) = m(1)*m(177)
    m(550) = m(1)*m(267)
    m(551) = m(2)*m(179)
    m(552) = m(1)*m(269)
    m(553) = m(2)*m(269)
    m(554) = m(1)*m(182)
    m(555) = m(1)*m(183)
    m(556) = m(1)*m(276)
    m(557) = m(2)*m(338)
    m(558) = m(1)*m(278)
    m(559) = m(3)*m(278)
    m(560) = m(1)*m(188)
    m(561) = m(1)*m(189)
    m(562) = m(1)*m(282)
    m(563) = m(1)*m(284)
    m(564) = m(1)*m(344)
    m(565) = m(1)*m(345)
    m(566) = m(2)*m(289)
    m(567) = m(3)*m(289)
    m(568) = m(2)*m(200)
    m(569) = m(1)*m(349)
    m(570) = m(2)*m(352)
    m(571) = m(1)*m(353)
    m(572) = m(1)*m(294)
    m(573) = m(2)*m(294)
    m(574) = m(1)*m(295)
    m(575) = m(3)*m(295)
    m(576) = m(2)*m(296)
    m(577) = m(3)*m(296)
    m(578) = m(1)*m(299)
    m(579) = m(1)*m(300)
    m(580) = m(1)*m(358)
    m(581) = m(2)*m(303)
    m(582) = m(1)*m(359)
    m(583) = m(2)*m(359)
    m(584) = m(2)*m(362)
    m(585) = m(1)*m(363)
    m(586) = m(3)*m(366)
    m(587) = m(1)*m(367)
    m(588) = m(1)*m(310)
    m(589) = m(1)*m(311)
    m(590) = m(2)*m(369)
    m(591) = m(3)*m(370)
    m(592) = m(4)*m(312)
    m(593) = m(5)*m(312)
    m(594) = m(3)*m(373)
    m(595) = m(2)*m(374)
    m(596) = m(1)*m(375)
    m(597) = m(2)*m(316)
    m(598) = m(1)*m(376)
    m(599) = m(4)*m(317)
    m(600) = m(3)*m(377)
    m(601) = m(5)*m(377)
    m(602) = m(1)*m(378)
    m(603) = m(2)*m(378)
    m(604) = m(1)*m(379)
    m(605) = m(4)*m(379)
    m(606) = m(2)*m(380)
    m(607) = m(4)*m(380)
    m(608) = m(1)*m(236)
    m(609) = m(1)*m(327)
    m(610) = m(1)*m(329)
    m(611) = m(1)*m(331)
    m(612) = m(1)*m(332)
    m(613) = m(2)*m(332)
    m(614) = m(1)*m(239)
    m(615) = m(1)*m(240)
    m(616) = m(1)*m(347)
    m(617) = m(2)*m(242)
    m(618) = m(1)*m(351)
    m(619) = m(3)*m(244)
    m(620) = m(1)*m(355)
    m(621) = m(1)*m(356)
    m(622) = m(2)*m(356)
    m(623) = m(1)*m(362)
    m(624) = m(2)*m(363)
    m(625) = m(1)*m(366)
    m(626) = m(3)*m(367)
    m(627) = m(1)*m(369)
    m(628) = m(1)*m(370)
    m(629) = m(4)*m(370)
    m(630) = m(2)*m(373)
    m(631) = m(3)*m(374)
    m(632) = m(2)*m(376)
    m(633) = m(2)*m(377)
    m(634) = m(4)*m(377)
    m(635) = m(3)*m(379)
    m(636) = m(3)*m(380)
    m(637) = m(5)*m(380)
    m(638) = m(1)*m(262)
    m(639) = m(1)*m(265)
    m(640) = m(1)*m(335)
    m(641) = m(1)*m(273)
    m(642) = m(1)*m(274)
    m(643) = m(1)*m(338)
    m(644) = m(1)*m(279)
    m(645) = m(1)*m(280)
    m(646) = m(1)*m(383)
    m(647) = m(2)*m(287)
    m(648) = m(2)*m(345)
    m(649) = m(1)*m(348)
    m(650) = m(2)*m(291)
    m(651) = m(1)*m(352)
    m(652) = m(2)*m(353)
    m(653) = m(1)*m(384)
    m(654) = m(2)*m(384)
    m(655) = m(3)*m(384)
    m(656) = m(1)*m(361)
    m(657) = m(4)*m(307)
    m(658) = m(1)*m(365)
    m(659) = m(4)*m(367)
    m(660) = m(2)*m(372)
    m(661) = m(4)*m(374)
    m(662) = m(1)*m(385)
    m(663) = m(2)*m(385)
    m(664) = m(3)*m(385)
    m(665) = m(4)*m(385)
    m(666) = m(5)*m(385)
    m(667) = m(6)*m(385)
    m(668) = m(3)*m(391)
    m(669) = m(1)*m(395)
    m(670) = m(2)*m(398)
    m(671) = m(2)*m(402)
    m(672) = m(3)*m(403)
    m(673) = m(1)*m(406)
    m(674) = m(3)*m(258)
    m(675) = m(2)*m(259)
    m(676) = m(1)*m(260)
    m(677) = m(1)*m(415)
    m(678) = m(3)*m(177)
    m(679) = m(3)*m(387)
    m(680) = m(3)*m(179)
    m(681) = m(5)*m(181)
    m(682) = m(3)*m(388)
    m(683) = m(5)*m(388)
    m(684) = m(2)*m(389)
    m(685) = m(4)*m(389)
    m(686) = m(1)*m(390)
    m(687) = m(4)*m(390)
    m(688) = m(1)*m(391)
    m(689) = m(2)*m(391)
    m(690) = m(2)*m(392)
    m(691) = m(2)*m(183)
    m(692) = m(4)*m(186)
    m(693) = m(2)*m(187)
    m(694) = m(2)*m(394)
    m(695) = m(4)*m(394)
    m(696) = m(3)*m(188)
    m(697) = m(4)*m(188)
    m(698) = m(2)*m(189)
    m(699) = m(5)*m(189)
    m(700) = m(2)*m(395)
    m(701) = m(3)*m(395)
    m(702) = m(4)*m(395)
    m(703) = m(5)*m(395)
    m(704) = m(7)*m(191)
    m(705) = m(7)*m(193)
    m(706) = m(3)*m(396)
    m(707) = m(5)*m(396)
    m(708) = m(1)*m(397)
    m(709) = m(1)*m(398)
    m(710) = m(3)*m(398)
    m(711) = m(5)*m(397)
    m(712) = m(7)*m(397)
    m(713) = m(7)*m(398)
    m(714) = m(1)*m(399)
    m(715) = m(4)*m(197)
    m(716) = m(1)*m(400)
    m(717) = m(4)*m(400)
    m(718) = m(1)*m(198)
    m(719) = m(1)*m(199)
    m(720) = m(3)*m(200)
    m(721) = m(4)*m(200)
    m(722) = m(1)*m(402)
    m(723) = m(3)*m(402)
    m(724) = m(4)*m(402)
    m(725) = m(1)*m(204)
    m(726) = m(5)*m(205)
    m(727) = m(6)*m(204)
    m(728) = m(7)*m(202)
    m(729) = m(7)*m(205)
    m(730) = m(1)*m(403)
    m(731) = m(2)*m(403)
    m(732) = m(2)*m(208)
    m(733) = m(4)*m(209)
    m(734) = m(5)*m(208)
    m(735) = m(1)*m(210)
    m(736) = m(4)*m(211)
    m(737) = m(6)*m(210)
    m(738) = m(8)*m(207)
    m(739) = m(8)*m(211)
    m(740) = m(3)*m(404)
    m(741) = m(2)*m(405)
    m(742) = m(2)*m(406)
    m(743) = m(3)*m(406)
    m(744) = m(6)*m(404)
    m(745) = m(6)*m(405)
    m(746) = m(7)*m(405)
    m(747) = m(7)*m(406)
    m(748) = m(8)*m(404)
    m(749) = m(8)*m(406)
    m(750) = m(1)*m(407)
    m(751) = m(2)*m(407)
    m(752) = m(1)*m(408)
    m(753) = m(2)*m(215)
    m(754) = m(1)*m(216)
    m(755) = m(1)*m(217)
    m(756) = m(1)*m(410)
    m(757) = m(2)*m(410)
    m(758) = m(2)*m(220)
    m(759) = m(3)*m(221)
    m(760) = m(5)*m(220)
    m(761) = m(1)*m(222)
    m(762) = m(3)*m(223)
    m(763) = m(6)*m(222)
    m(764) = m(7)*m(221)
    m(765) = m(7)*m(223)
    m(766) = m(1)*m(411)
    m(767) = m(2)*m(225)
    m(768) = m(2)*m(226)
    m(769) = m(3)*m(227)
    m(770) = m(4)*m(227)
    m(771) = m(1)*m(228)
    m(772) = m(2)*m(229)
    m(773) = m(6)*m(228)
    m(774) = m(8)*m(226)
    m(775) = m(8)*m(229)
    m(776) = m(1)*m(230)
    m(777) = m(1)*m(231)
    m(778) = m(1)*m(232)
    m(779) = m(3)*m(233)
    m(780) = m(4)*m(233)
    m(781) = m(1)*m(234)
    m(782) = m(2)*m(235)
    m(783) = m(5)*m(235)
    m(784) = m(9)*m(232)
    m(785) = m(9)*m(234)
    m(786) = m(4)*m(414)
    m(787) = m(4)*m(415)
    m(788) = m(5)*m(413)
    m(789) = m(5)*m(415)
    m(790) = m(6)*m(413)
    m(791) = m(6)*m(414)
    m(792) = m(7)*m(414)
    m(793) = m(7)*m(415)
    m(794) = m(8)*m(413)
    m(795) = m(8)*m(415)
    m(796) = m(9)*m(413)
    m(797) = m(9)*m(414)
    m(798) = m(1)*m(386)
    m(799) = m(2)*m(386)
    m(800) = m(1)*m(387)
    m(801) = m(4)*m(387)
    m(802) = m(2)*m(388)
    m(803) = m(4)*m(388)
    m(804) = m(1)*m(389)
    m(805) = m(2)*m(390)
    m(806) = m(4)*m(391)
    m(807) = m(1)*m(392)
    m(808) = m(1)*m(393)
    m(809) = m(2)*m(273)
    m(810) = m(4)*m(274)
    m(811) = m(3)*m(394)
    m(812) = m(5)*m(394)
    m(813) = m(7)*m(280)
    m(814) = m(1)*m(396)
    m(815) = m(3)*m(397)
    m(816) = m(5)*m(398)
    m(817) = m(7)*m(396)
    m(818) = m(2)*m(399)
    m(819) = m(3)*m(400)
    m(820) = m(1)*m(285)
    m(821) = m(1)*m(286)
    m(822) = m(4)*m(287)
    m(823) = m(5)*m(288)
    m(824) = m(7)*m(291)
    m(825) = m(4)*m(294)
    m(826) = m(5)*m(295)
    m(827) = m(6)*m(296)
    m(828) = m(8)*m(293)
    m(829) = m(2)*m(404)
    m(830) = m(3)*m(405)
    m(831) = m(6)*m(406)
    m(832) = m(7)*m(404)
    m(833) = m(8)*m(405)
    m(834) = m(2)*m(299)
    m(835) = m(3)*m(300)
    m(836) = m(1)*m(302)
    m(837) = m(3)*m(303)
    m(838) = m(1)*m(304)
    m(839) = m(2)*m(305)
    m(840) = m(7)*m(307)
    m(841) = m(2)*m(310)
    m(842) = m(3)*m(311)
    m(843) = m(6)*m(312)
    m(844) = m(8)*m(309)
    m(845) = m(1)*m(315)
    m(846) = m(3)*m(316)
    m(847) = m(5)*m(317)
    m(848) = m(1)*m(318)
    m(849) = m(2)*m(319)
    m(850) = m(4)*m(320)
    m(851) = m(9)*m(314)
    m(852) = m(4)*m(413)
    m(853) = m(5)*m(414)
    m(854) = m(6)*m(415)
    m(855) = m(7)*m(413)
    m(856) = m(8)*m(414)
    m(857) = m(9)*m(415)
    m(858) = m(4)*m(261)
    m(859) = m(4)*m(262)
    m(860) = m(2)*m(263)
    m(861) = m(3)*m(264)
    m(862) = m(2)*m(265)
    m(863) = m(5)*m(264)
    m(864) = m(1)*m(266)
    m(865) = m(3)*m(267)
    m(866) = m(1)*m(268)
    m(867) = m(5)*m(269)
    m(868) = m(6)*m(267)
    m(869) = m(6)*m(269)
    m(870) = m(7)*m(261)
    m(871) = m(7)*m(262)
    m(872) = m(7)*m(263)
    m(873) = m(7)*m(265)
    m(874) = m(7)*m(266)
    m(875) = m(7)*m(268)
    m(876) = m(2)*m(270)
    m(877) = m(3)*m(271)
    m(878) = m(4)*m(270)
    m(879) = m(3)*m(274)
    m(880) = m(5)*m(272)
    m(881) = m(5)*m(273)
    m(882) = m(1)*m(275)
    m(883) = m(2)*m(276)
    m(884) = m(1)*m(277)
    m(885) = m(4)*m(278)
    m(886) = m(6)*m(276)
    m(887) = m(6)*m(278)
    m(888) = m(2)*m(279)
    m(889) = m(4)*m(279)
    m(890) = m(3)*m(280)
    m(891) = m(5)*m(280)
    m(892) = m(8)*m(271)
    m(893) = m(8)*m(272)
    m(894) = m(8)*m(273)
    m(895) = m(8)*m(274)
    m(896) = m(8)*m(275)
    m(897) = m(8)*m(277)
    m(898) = m(1)*m(281)
    m(899) = m(3)*m(282)
    m(900) = m(4)*m(281)
    m(901) = m(1)*m(283)
    m(902) = m(2)*m(284)
    m(903) = m(5)*m(283)
    m(904) = m(3)*m(287)
    m(905) = m(2)*m(288)
    m(906) = m(4)*m(289)
    m(907) = m(5)*m(289)
    m(908) = m(6)*m(285)
    m(909) = m(6)*m(286)
    m(910) = m(1)*m(290)
    m(911) = m(4)*m(290)
    m(912) = m(3)*m(291)
    m(913) = m(6)*m(291)
    m(914) = m(1)*m(292)
    m(915) = m(5)*m(292)
    m(916) = m(2)*m(293)
    m(917) = m(6)*m(293)
    m(918) = m(7)*m(295)
    m(919) = m(7)*m(296)
    m(920) = m(8)*m(294)
    m(921) = m(8)*m(296)
    m(922) = m(9)*m(282)
    m(923) = m(9)*m(284)
    m(924) = m(9)*m(285)
    m(925) = m(9)*m(286)
    m(926) = m(9)*m(287)
    m(927) = m(9)*m(288)
    m(928) = m(9)*m(294)
    m(929) = m(9)*m(295)
    m(930) = m(1)*m(297)
    m(931) = m(2)*m(297)
    m(932) = m(1)*m(298)
    m(933) = m(3)*m(298)
    m(934) = m(4)*m(300)
    m(935) = m(5)*m(299)
    m(936) = m(2)*m(301)
    m(937) = m(3)*m(301)
    m(938) = m(4)*m(303)
    m(939) = m(5)*m(305)
    m(940) = m(6)*m(302)
    m(941) = m(6)*m(304)
    m(942) = m(1)*m(306)
    m(943) = m(2)*m(306)
    m(944) = m(5)*m(307)
    m(945) = m(6)*m(307)
    m(946) = m(1)*m(308)
    m(947) = m(3)*m(308)
    m(948) = m(4)*m(309)
    m(949) = m(6)*m(309)
    m(950) = m(7)*m(311)
    m(951) = m(7)*m(312)
    m(952) = m(8)*m(310)
    m(953) = m(8)*m(312)
    m(954) = m(2)*m(313)
    m(955) = m(3)*m(313)
    m(956) = m(4)*m(314)
    m(957) = m(5)*m(314)
    m(958) = m(7)*m(316)
    m(959) = m(7)*m(317)
    m(960) = m(8)*m(319)
    m(961) = m(8)*m(320)
    m(962) = m(9)*m(315)
    m(963) = m(9)*m(317)
    m(964) = m(9)*m(318)
    m(965) = m(9)*m(320)
    m(966) = m(10)*m(299)
    m(967) = m(10)*m(300)
    m(968) = m(10)*m(302)
    m(969) = m(10)*m(303)
    m(970) = m(10)*m(304)
    m(971) = m(10)*m(305)
    m(972) = m(10)*m(310)
    m(973) = m(10)*m(311)
    m(974) = m(10)*m(315)
    m(975) = m(10)*m(316)
    m(976) = m(10)*m(318)
    m(977) = m(10)*m(319)

    return
  end subroutine evmono_full

  subroutine evpoly_full(m,p)
    implicit none
    real(kind=8),dimension(0:977),intent(in)::m
    real(kind=8),dimension(0:63),intent(out)::p
    !::::::::::::::::::::

    p(0) = m(0)
    p(1) = m(1) + m(2) + m(3) + m(4) + m(5) + m(6) &
	&  + m(7) + m(8) + m(9) + m(10)
    p(2) = m(11) + m(12) + m(13) + m(14) + m(15) + m(16) &
	&  + m(17) + m(18) + m(19) + m(20) + m(21) &
	&  + m(22) + m(23) + m(24) + m(25)
    p(3) = m(26) + m(27) + m(28) + m(29) + m(30) + m(31) &
	&  + m(32) + m(33) + m(34) + m(35) + m(36) &
	&  + m(37) + m(38) + m(39) + m(40) + m(41) &
	&  + m(42) + m(43) + m(44) + m(45) + m(46) &
	&  + m(47) + m(48) + m(49) + m(50) + m(51) &
	&  + m(52) + m(53) + m(54) + m(55)
    p(4) = p(1)*p(1) - p(3) - p(2) - p(3) - p(2)
    p(5) = m(56) + m(57) + m(58) + m(59) + m(60) + m(61) &
	&  + m(62) + m(63) + m(64) + m(65) + m(66) &
	&  + m(67) + m(68) + m(69) + m(70) + m(71) &
	&  + m(72) + m(73) + m(74) + m(75) + m(76) &
	&  + m(77) + m(78) + m(79) + m(80) + m(81) &
	&  + m(82) + m(83) + m(84) + m(85)
    p(6) = m(86) + m(87) + m(88) + m(89) + m(90) + m(91) &
	&  + m(92) + m(93) + m(94) + m(95) + m(96) &
	&  + m(97) + m(98) + m(99) + m(100) + m(101) &
	&  + m(102) + m(103) + m(104) + m(105) + m(106) &
	&  + m(107) + m(108) + m(109) + m(110) + m(111) &
	&  + m(112) + m(113) + m(114) + m(115) + m(116) &
	&  + m(117) + m(118) + m(119) + m(120) + m(121) &
	&  + m(122) + m(123) + m(124) + m(125) + m(126) &
	&  + m(127) + m(128) + m(129) + m(130) + m(131) &
	&  + m(132) + m(133) + m(134) + m(135) + m(136) &
	&  + m(137) + m(138) + m(139) + m(140) + m(141) &
	&  + m(142) + m(143) + m(144) + m(145)
    p(7) = m(146) + m(147) + m(148) + m(149) + m(150) + m(151) &
	&  + m(152) + m(153) + m(154) + m(155)
    p(8) = m(156) + m(157) + m(158) + m(159) + m(160) + m(161) &
	&  + m(162) + m(163) + m(164) + m(165) + m(166) &
	&  + m(167) + m(168) + m(169) + m(170) + m(171) &
	&  + m(172) + m(173) + m(174) + m(175)
    p(9) = p(1)*p(2) - p(6) - p(5) - p(5)
    p(10) = p(1)*p(3) - p(7) - p(8) - p(6) - p(5) - p(7) - p(8) &
	&  - p(6) - p(7) - p(8)
    p(11) = p(1)*p(4) - p(10) - p(9)
    p(12) = m(176) + m(177) + m(178) + m(179) + m(180) + m(181) &
	&  + m(182) + m(183) + m(184) + m(185) + m(186) &
	&  + m(187) + m(188) + m(189) + m(190) + m(191) &
	&  + m(192) + m(193) + m(194) + m(195) + m(196) &
	&  + m(197) + m(198) + m(199) + m(200) + m(201) &
	&  + m(202) + m(203) + m(204) + m(205) + m(206) &
	&  + m(207) + m(208) + m(209) + m(210) + m(211) &
	&  + m(212) + m(213) + m(214) + m(215) + m(216) &
	&  + m(217) + m(218) + m(219) + m(220) + m(221) &
	&  + m(222) + m(223) + m(224) + m(225) + m(226) &
	&  + m(227) + m(228) + m(229) + m(230) + m(231) &
	&  + m(232) + m(233) + m(234) + m(235)
    p(13) = m(236) + m(237) + m(238) + m(239) + m(240) + m(241) &
	&  + m(242) + m(243) + m(244) + m(245) + m(246) &
	&  + m(247) + m(248) + m(249) + m(250)
    p(14) = m(251) + m(252) + m(253) + m(254) + m(255) + m(256) &
	&  + m(257) + m(258) + m(259) + m(260)
    p(15) = m(261) + m(262) + m(263) + m(264) + m(265) + m(266) &
	&  + m(267) + m(268) + m(269) + m(270) + m(271) &
	&  + m(272) + m(273) + m(274) + m(275) + m(276) &
	&  + m(277) + m(278) + m(279) + m(280) + m(281) &
	&  + m(282) + m(283) + m(284) + m(285) + m(286) &
	&  + m(287) + m(288) + m(289) + m(290) + m(291) &
	&  + m(292) + m(293) + m(294) + m(295) + m(296) &
	&  + m(297) + m(298) + m(299) + m(300) + m(301) &
	&  + m(302) + m(303) + m(304) + m(305) + m(306) &
	&  + m(307) + m(308) + m(309) + m(310) + m(311) &
	&  + m(312) + m(313) + m(314) + m(315) + m(316) &
	&  + m(317) + m(318) + m(319) + m(320)
    p(16) = m(321) + m(322) + m(323) + m(324) + m(325) + m(326) &
	&  + m(327) + m(328) + m(329) + m(330) + m(331) &
	&  + m(332) + m(333) + m(334) + m(335) + m(336) &
	&  + m(337) + m(338) + m(339) + m(340) + m(341) &
	&  + m(342) + m(343) + m(344) + m(345) + m(346) &
	&  + m(347) + m(348) + m(349) + m(350) + m(351) &
	&  + m(352) + m(353) + m(354) + m(355) + m(356) &
	&  + m(357) + m(358) + m(359) + m(360) + m(361) &
	&  + m(362) + m(363) + m(364) + m(365) + m(366) &
	&  + m(367) + m(368) + m(369) + m(370) + m(371) &
	&  + m(372) + m(373) + m(374) + m(375) + m(376) &
	&  + m(377) + m(378) + m(379) + m(380)
    p(17) = m(381) + m(382) + m(383) + m(384) + m(385)
    p(18) = m(386) + m(387) + m(388) + m(389) + m(390) + m(391) &
	&  + m(392) + m(393) + m(394) + m(395) + m(396) &
	&  + m(397) + m(398) + m(399) + m(400) + m(401) &
	&  + m(402) + m(403) + m(404) + m(405) + m(406) &
	&  + m(407) + m(408) + m(409) + m(410) + m(411) &
	&  + m(412) + m(413) + m(414) + m(415)
    p(19) = p(5)*p(1) - p(15) - p(12) - p(14) - p(18) - p(12) - p(14) &
	&  - p(14)
    p(20) = p(2)*p(3) - p(16) - p(15) - p(12) - p(14) - p(19) - p(15) &
	&  - p(14) - p(14)
    p(21) = p(1)*p(6) - p(16) - p(13) - p(15) - p(12) - p(20) - p(16) &
	&  - p(13) - p(15) - p(12) - p(13) - p(13)
    p(22) = p(1)*p(7) - p(16) - p(14)
    p(23) = p(1)*p(8) - p(16) - p(17) - p(15) - p(17) - p(17) - p(17)
    p(24) = p(2)*p(2) - p(13) - p(12) - p(18) - p(13) - p(12) - p(18)
    p(25) = p(3)*p(3) - p(16) - p(13) - p(17) - p(15) - p(12) - p(22) &
	&  - p(23) - p(21) - p(16) - p(13) - p(17) &
	&  - p(15) - p(12) - p(22) - p(23) - p(21) &
	&  - p(16) - p(13) - p(17) - p(16) - p(13) &
	&  - p(17) - p(17) - p(17)
    p(26) = p(2)*p(4) - p(21) - p(19)
    p(27) = p(3)*p(4) - p(22) - p(23) - p(20) - p(18)
    p(28) = p(1)*p(11) - p(27) - p(26)
    p(29) = m(416) + m(417) + m(418) + m(419) + m(420) + m(421) &
	&  + m(422) + m(423) + m(424) + m(425) + m(426) &
	&  + m(427)
    p(30) = m(428) + m(429) + m(430) + m(431) + m(432) + m(433) &
	&  + m(434) + m(435) + m(436) + m(437) + m(438) &
	&  + m(439) + m(440) + m(441) + m(442) + m(443) &
	&  + m(444) + m(445) + m(446) + m(447) + m(448) &
	&  + m(449) + m(450) + m(451) + m(452) + m(453) &
	&  + m(454) + m(455) + m(456) + m(457) + m(458) &
	&  + m(459) + m(460) + m(461) + m(462) + m(463) &
	&  + m(464) + m(465) + m(466) + m(467) + m(468) &
	&  + m(469) + m(470) + m(471) + m(472) + m(473) &
	&  + m(474) + m(475) + m(476) + m(477) + m(478) &
	&  + m(479) + m(480) + m(481) + m(482) + m(483) &
	&  + m(484) + m(485) + m(486) + m(487)
    p(31) = m(488) + m(489) + m(490) + m(491) + m(492) + m(493) &
	&  + m(494) + m(495) + m(496) + m(497) + m(498) &
	&  + m(499) + m(500) + m(501) + m(502) + m(503) &
	&  + m(504) + m(505) + m(506) + m(507) + m(508) &
	&  + m(509) + m(510) + m(511) + m(512) + m(513) &
	&  + m(514) + m(515) + m(516) + m(517) + m(518) &
	&  + m(519) + m(520) + m(521) + m(522) + m(523) &
	&  + m(524) + m(525) + m(526) + m(527) + m(528) &
	&  + m(529) + m(530) + m(531) + m(532) + m(533) &
	&  + m(534) + m(535) + m(536) + m(537) + m(538) &
	&  + m(539) + m(540) + m(541) + m(542) + m(543) &
	&  + m(544) + m(545) + m(546) + m(547)
    p(32) = m(548) + m(549) + m(550) + m(551) + m(552) + m(553) &
	&  + m(554) + m(555) + m(556) + m(557) + m(558) &
	&  + m(559) + m(560) + m(561) + m(562) + m(563) &
	&  + m(564) + m(565) + m(566) + m(567) + m(568) &
	&  + m(569) + m(570) + m(571) + m(572) + m(573) &
	&  + m(574) + m(575) + m(576) + m(577) + m(578) &
	&  + m(579) + m(580) + m(581) + m(582) + m(583) &
	&  + m(584) + m(585) + m(586) + m(587) + m(588) &
	&  + m(589) + m(590) + m(591) + m(592) + m(593) &
	&  + m(594) + m(595) + m(596) + m(597) + m(598) &
	&  + m(599) + m(600) + m(601) + m(602) + m(603) &
	&  + m(604) + m(605) + m(606) + m(607)
    p(33) = m(608) + m(609) + m(610) + m(611) + m(612) + m(613) &
	&  + m(614) + m(615) + m(616) + m(617) + m(618) &
	&  + m(619) + m(620) + m(621) + m(622) + m(623) &
	&  + m(624) + m(625) + m(626) + m(627) + m(628) &
	&  + m(629) + m(630) + m(631) + m(632) + m(633) &
	&  + m(634) + m(635) + m(636) + m(637)
    p(34) = m(638) + m(639) + m(640) + m(641) + m(642) + m(643) &
	&  + m(644) + m(645) + m(646) + m(647) + m(648) &
	&  + m(649) + m(650) + m(651) + m(652) + m(653) &
	&  + m(654) + m(655) + m(656) + m(657) + m(658) &
	&  + m(659) + m(660) + m(661) + m(662) + m(663) &
	&  + m(664) + m(665) + m(666) + m(667)
    p(35) = m(668) + m(669) + m(670) + m(671) + m(672) + m(673) &
	&  + m(674) + m(675) + m(676) + m(677)
    p(36) = m(678) + m(679) + m(680) + m(681) + m(682) + m(683) &
	&  + m(684) + m(685) + m(686) + m(687) + m(688) &
	&  + m(689) + m(690) + m(691) + m(692) + m(693) &
	&  + m(694) + m(695) + m(696) + m(697) + m(698) &
	&  + m(699) + m(700) + m(701) + m(702) + m(703) &
	&  + m(704) + m(705) + m(706) + m(707) + m(708) &
	&  + m(709) + m(710) + m(711) + m(712) + m(713) &
	&  + m(714) + m(715) + m(716) + m(717) + m(718) &
	&  + m(719) + m(720) + m(721) + m(722) + m(723) &
	&  + m(724) + m(725) + m(726) + m(727) + m(728) &
	&  + m(729) + m(730) + m(731) + m(732) + m(733) &
	&  + m(734) + m(735) + m(736) + m(737) + m(738) &
	&  + m(739) + m(740) + m(741) + m(742) + m(743) &
	&  + m(744) + m(745) + m(746) + m(747) + m(748) &
	&  + m(749) + m(750) + m(751) + m(752) + m(753) &
	&  + m(754) + m(755) + m(756) + m(757) + m(758) &
	&  + m(759) + m(760) + m(761) + m(762) + m(763) &
	&  + m(764) + m(765) + m(766) + m(767) + m(768) &
	&  + m(769) + m(770) + m(771) + m(772) + m(773) &
	&  + m(774) + m(775) + m(776) + m(777) + m(778) &
	&  + m(779) + m(780) + m(781) + m(782) + m(783) &
	&  + m(784) + m(785) + m(786) + m(787) + m(788) &
	&  + m(789) + m(790) + m(791) + m(792) + m(793) &
	&  + m(794) + m(795) + m(796) + m(797)
    p(37) = m(798) + m(799) + m(800) + m(801) + m(802) + m(803) &
	&  + m(804) + m(805) + m(806) + m(807) + m(808) &
	&  + m(809) + m(810) + m(811) + m(812) + m(813) &
	&  + m(814) + m(815) + m(816) + m(817) + m(818) &
	&  + m(819) + m(820) + m(821) + m(822) + m(823) &
	&  + m(824) + m(825) + m(826) + m(827) + m(828) &
	&  + m(829) + m(830) + m(831) + m(832) + m(833) &
	&  + m(834) + m(835) + m(836) + m(837) + m(838) &
	&  + m(839) + m(840) + m(841) + m(842) + m(843) &
	&  + m(844) + m(845) + m(846) + m(847) + m(848) &
	&  + m(849) + m(850) + m(851) + m(852) + m(853) &
	&  + m(854) + m(855) + m(856) + m(857)
    p(38) = p(1)*p(12) - p(32) - p(30) - p(31) - p(29) - p(36) - p(30) &
	&  - p(31) - p(29) - p(29) - p(29) - p(29)
    p(39) = p(1)*p(13) - p(33) - p(30)
    p(40) = p(1)*p(14) - p(31) - p(35)
    p(41) = p(2)*p(7) - p(32) - p(40)
    p(42) = m(858) + m(859) + m(860) + m(861) + m(862) + m(863) &
	&  + m(864) + m(865) + m(866) + m(867) + m(868) &
	&  + m(869) + m(870) + m(871) + m(872) + m(873) &
	&  + m(874) + m(875) + m(876) + m(877) + m(878) &
	&  + m(879) + m(880) + m(881) + m(882) + m(883) &
	&  + m(884) + m(885) + m(886) + m(887) + m(888) &
	&  + m(889) + m(890) + m(891) + m(892) + m(893) &
	&  + m(894) + m(895) + m(896) + m(897) + m(898) &
	&  + m(899) + m(900) + m(901) + m(902) + m(903) &
	&  + m(904) + m(905) + m(906) + m(907) + m(908) &
	&  + m(909) + m(910) + m(911) + m(912) + m(913) &
	&  + m(914) + m(915) + m(916) + m(917) + m(918) &
	&  + m(919) + m(920) + m(921) + m(922) + m(923) &
	&  + m(924) + m(925) + m(926) + m(927) + m(928) &
	&  + m(929) + m(930) + m(931) + m(932) + m(933) &
	&  + m(934) + m(935) + m(936) + m(937) + m(938) &
	&  + m(939) + m(940) + m(941) + m(942) + m(943) &
	&  + m(944) + m(945) + m(946) + m(947) + m(948) &
	&  + m(949) + m(950) + m(951) + m(952) + m(953) &
	&  + m(954) + m(955) + m(956) + m(957) + m(958) &
	&  + m(959) + m(960) + m(961) + m(962) + m(963) &
	&  + m(964) + m(965) + m(966) + m(967) + m(968) &
	&  + m(969) + m(970) + m(971) + m(972) + m(973) &
	&  + m(974) + m(975) + m(976) + m(977)
    p(43) = p(2)*p(8) - p(34) - p(31) - p(42) - p(34)
    p(44) = p(1)*p(15) - p(34) - p(32) - p(30) - p(31) - p(37) - p(42) &
	&  - p(34) - p(32) - p(30)
    p(45) = p(1)*p(16) - p(33) - p(34) - p(32) - p(31) - p(41) - p(43) &
	&  - p(33) - p(34) - p(32) - p(33) - p(33)
    p(46) = p(1)*p(17) - p(34)
    p(47) = p(2)*p(5) - p(30) - p(31) - p(29) - p(36) - p(35) - p(30) &
	&  - p(29) - p(35) - p(29) - p(35) - p(29) &
	&  - p(29)
    p(48) = p(2)*p(6) - p(33) - p(32) - p(30) - p(31) - p(39) - p(37) &
	&  - p(38) - p(36) - p(33) - p(32) - p(30) &
	&  - p(31) - p(37)
    p(49) = p(3)*p(5) - p(34) - p(32) - p(30) - p(31) - p(37) - p(42) &
	&  - p(38) - p(36) - p(40) - p(32) - p(31) &
	&  - p(40) - p(31)
    p(50) = p(3)*p(6) - p(33) - p(34) - p(32) - p(30) - p(31) - p(29) &
	&  - p(45) - p(41) - p(43) - p(39) - p(44) &
	&  - p(42) - p(38) - p(33) - p(34) - p(32) &
	&  - p(30) - p(31) - p(29) - p(41) - p(43) &
	&  - p(39) - p(44) - p(33) - p(34) - p(32) &
	&  - p(30) - p(29) - p(33) - p(34) - p(30) &
	&  - p(29) - p(29)
    p(51) = p(3)*p(7) - p(33) - p(34) - p(31) - p(45) - p(33)
    p(52) = p(3)*p(8) - p(33) - p(34) - p(32) - p(30) - p(45) - p(46) &
	&  - p(44) - p(33) - p(34) - p(32) - p(46) &
	&  - p(46)
    p(53) = p(1)*p(18) - p(37) - p(36) - p(35) - p(47) - p(35) - p(35)
    p(54) = p(4)*p(5) - p(44) - p(38) - p(40) - p(53)
    p(55) = p(2)*p(10) - p(45) - p(44) - p(42) - p(38) - p(40) - p(50) &
	&  - p(54) - p(49) - p(44) - p(40) - p(49)
    p(56) = p(4)*p(6) - p(45) - p(39) - p(42) - p(36) - p(55)
    p(57) = p(4)*p(7) - p(43) - p(35)
    p(58) = p(4)*p(8) - p(41) - p(46) - p(37)
    p(59) = p(1)*p(24) - p(48) - p(47)
    p(60) = p(1)*p(25) - p(51) - p(52) - p(50) - p(49)
    p(61) = p(2)*p(11) - p(56) - p(54)
    p(62) = p(3)*p(11) - p(57) - p(58) - p(55) - p(53)
    p(63) = p(1)*p(28) - p(62) - p(61)

    return
  end subroutine evpoly_full

!!!!!!!!!!!!!!!!!!!!!!!!!!!!!!!!!!!!!!!!!!!!!!!!!!!!!!!!!!  
!!!!! GRADIENT.F90
!!!!!!!!!!!!!!!!!!!!!!!!!!!!!!!!!!!!!!!!!!!!!!!!!!!!!!!!!!

  function demsav_full(drdx,c,m,p,flag) result(grad)
    implicit none
    real(kind=8),dimension(15,10)::drdx
    real(kind=8),dimension(0:63)::c
    real(kind=8),dimension(0:977)::m
    real(kind=8),dimension(0:63)::p
    real(kind=8)::grad
    integer::flag
    ! ::::::::::::::::::::
    real(kind=8),dimension(0:63)::dp

    call dbemsav_full(drdx,dp,m,p,flag)
    grad = dot_product(dp,c)

    return
  end function demsav_full

  subroutine dbemsav_full(drdx,dp,m,p,flag)
    implicit none
    real(kind=8),dimension(15,10),intent(in)::drdx
    real(kind=8),dimension(0:63),intent(out)::dp
    real(kind=8),dimension(0:977),intent(in)::m
    real(kind=8),dimension(0:63),intent(in)::p
    integer::flag
    ! ::::::::::::::::::::
    real(kind=8),dimension(0:977)::dm

    call devmono_full(drdx,dm,m,flag)
    call devpoly_full(dm,p,dp)

    return
  end subroutine dbemsav_full

  subroutine devmono_full(drdx,dm,m,flag)
    implicit none
    real(kind=8),dimension(15,10),intent(in)::drdx
    real(kind=8),dimension(0:977),intent(out)::dm
    real(kind=8),dimension(0:977),intent(in)::m
    integer::flag
    !::::::::::::::::::::
    real(kind=8)::a

    a = 2.7d0

    dm(0) = 0.0D0
    dm(1) = -m(1)/a*drdx(flag,10)
    dm(2) = -m(2)/a*drdx(flag,9)
    dm(3) = -m(3)/a*drdx(flag,8)
    dm(4) = -m(4)/a*drdx(flag,7)
    dm(5) = -m(5)/a*drdx(flag,6)
    dm(6) = -m(6)/a*drdx(flag,5)
    dm(7) = -m(7)/a*drdx(flag,4)
    dm(8) = -m(8)/a*drdx(flag,3)
    dm(9) = -m(9)/a*drdx(flag,2)
    dm(10) = -m(10)/a*drdx(flag,1)
    dm(11) = dm(3)*m(4) + m(3)*dm(4)
    dm(12) = dm(2)*m(5) + m(2)*dm(5)
    dm(13) = dm(1)*m(6) + m(1)*dm(6)
    dm(14) = dm(3)*m(7) + m(3)*dm(7)
    dm(15) = dm(5)*m(7) + m(5)*dm(7)
    dm(16) = dm(6)*m(7) + m(6)*dm(7)
    dm(17) = dm(2)*m(8) + m(2)*dm(8)
    dm(18) = dm(4)*m(8) + m(4)*dm(8)
    dm(19) = dm(6)*m(8) + m(6)*dm(8)
    dm(20) = dm(1)*m(9) + m(1)*dm(9)
    dm(21) = dm(4)*m(9) + m(4)*dm(9)
    dm(22) = dm(5)*m(9) + m(5)*dm(9)
    dm(23) = dm(1)*m(10) + m(1)*dm(10)
    dm(24) = dm(2)*m(10) + m(2)*dm(10)
    dm(25) = dm(3)*m(10) + m(3)*dm(10)
    dm(26) = dm(1)*m(2) + m(1)*dm(2)
    dm(27) = dm(1)*m(3) + m(1)*dm(3)
    dm(28) = dm(2)*m(3) + m(2)*dm(3)
    dm(29) = dm(1)*m(4) + m(1)*dm(4)
    dm(30) = dm(2)*m(4) + m(2)*dm(4)
    dm(31) = dm(1)*m(5) + m(1)*dm(5)
    dm(32) = dm(3)*m(5) + m(3)*dm(5)
    dm(33) = dm(4)*m(5) + m(4)*dm(5)
    dm(34) = dm(2)*m(6) + m(2)*dm(6)
    dm(35) = dm(3)*m(6) + m(3)*dm(6)
    dm(36) = dm(4)*m(6) + m(4)*dm(6)
    dm(37) = dm(5)*m(6) + m(5)*dm(6)
    dm(38) = dm(1)*m(7) + m(1)*dm(7)
    dm(39) = dm(2)*m(7) + m(2)*dm(7)
    dm(40) = dm(4)*m(7) + m(4)*dm(7)
    dm(41) = dm(1)*m(8) + m(1)*dm(8)
    dm(42) = dm(3)*m(8) + m(3)*dm(8)
    dm(43) = dm(5)*m(8) + m(5)*dm(8)
    dm(44) = dm(7)*m(8) + m(7)*dm(8)
    dm(45) = dm(2)*m(9) + m(2)*dm(9)
    dm(46) = dm(3)*m(9) + m(3)*dm(9)
    dm(47) = dm(6)*m(9) + m(6)*dm(9)
    dm(48) = dm(7)*m(9) + m(7)*dm(9)
    dm(49) = dm(8)*m(9) + m(8)*dm(9)
    dm(50) = dm(4)*m(10) + m(4)*dm(10)
    dm(51) = dm(5)*m(10) + m(5)*dm(10)
    dm(52) = dm(6)*m(10) + m(6)*dm(10)
    dm(53) = dm(7)*m(10) + m(7)*dm(10)
    dm(54) = dm(8)*m(10) + m(8)*dm(10)
    dm(55) = dm(9)*m(10) + m(9)*dm(10)
    dm(56) = dm(3)*m(40) + m(3)*dm(40)
    dm(57) = dm(2)*m(15) + m(2)*dm(15)
    dm(58) = dm(3)*m(15) + m(3)*dm(15)
    dm(59) = dm(1)*m(16) + m(1)*dm(16)
    dm(60) = dm(3)*m(16) + m(3)*dm(16)
    dm(61) = dm(5)*m(16) + m(5)*dm(16)
    dm(62) = dm(2)*m(18) + m(2)*dm(18)
    dm(63) = dm(3)*m(18) + m(3)*dm(18)
    dm(64) = dm(2)*m(43) + m(2)*dm(43)
    dm(65) = dm(1)*m(19) + m(1)*dm(19)
    dm(66) = dm(2)*m(19) + m(2)*dm(19)
    dm(67) = dm(4)*m(19) + m(4)*dm(19)
    dm(68) = dm(6)*m(44) + m(6)*dm(44)
    dm(69) = dm(1)*m(21) + m(1)*dm(21)
    dm(70) = dm(3)*m(21) + m(3)*dm(21)
    dm(71) = dm(1)*m(22) + m(1)*dm(22)
    dm(72) = dm(2)*m(22) + m(2)*dm(22)
    dm(73) = dm(4)*m(22) + m(4)*dm(22)
    dm(74) = dm(1)*m(47) + m(1)*dm(47)
    dm(75) = dm(5)*m(48) + m(5)*dm(48)
    dm(76) = dm(4)*m(49) + m(4)*dm(49)
    dm(77) = dm(1)*m(24) + m(1)*dm(24)
    dm(78) = dm(1)*m(25) + m(1)*dm(25)
    dm(79) = dm(2)*m(25) + m(2)*dm(25)
    dm(80) = dm(3)*m(50) + m(3)*dm(50)
    dm(81) = dm(2)*m(51) + m(2)*dm(51)
    dm(82) = dm(1)*m(52) + m(1)*dm(52)
    dm(83) = dm(3)*m(53) + m(3)*dm(53)
    dm(84) = dm(2)*m(54) + m(2)*dm(54)
    dm(85) = dm(1)*m(55) + m(1)*dm(55)
    dm(86) = dm(1)*m(11) + m(1)*dm(11)
    dm(87) = dm(2)*m(11) + m(2)*dm(11)
    dm(88) = dm(1)*m(12) + m(1)*dm(12)
    dm(89) = dm(2)*m(32) + m(2)*dm(32)
    dm(90) = dm(2)*m(33) + m(2)*dm(33)
    dm(91) = dm(3)*m(33) + m(3)*dm(33)
    dm(92) = dm(1)*m(34) + m(1)*dm(34)
    dm(93) = dm(1)*m(35) + m(1)*dm(35)
    dm(94) = dm(1)*m(36) + m(1)*dm(36)
    dm(95) = dm(3)*m(36) + m(3)*dm(36)
    dm(96) = dm(1)*m(37) + m(1)*dm(37)
    dm(97) = dm(2)*m(37) + m(2)*dm(37)
    dm(98) = dm(1)*m(14) + m(1)*dm(14)
    dm(99) = dm(2)*m(14) + m(2)*dm(14)
    dm(100) = dm(1)*m(15) + m(1)*dm(15)
    dm(101) = dm(4)*m(15) + m(4)*dm(15)
    dm(102) = dm(2)*m(16) + m(2)*dm(16)
    dm(103) = dm(4)*m(16) + m(4)*dm(16)
    dm(104) = dm(1)*m(17) + m(1)*dm(17)
    dm(105) = dm(2)*m(42) + m(2)*dm(42)
    dm(106) = dm(1)*m(18) + m(1)*dm(18)
    dm(107) = dm(4)*m(43) + m(4)*dm(43)
    dm(108) = dm(3)*m(19) + m(3)*dm(19)
    dm(109) = dm(5)*m(19) + m(5)*dm(19)
    dm(110) = dm(2)*m(44) + m(2)*dm(44)
    dm(111) = dm(3)*m(44) + m(3)*dm(44)
    dm(112) = dm(4)*m(44) + m(4)*dm(44)
    dm(113) = dm(5)*m(44) + m(5)*dm(44)
    dm(114) = dm(1)*m(45) + m(1)*dm(45)
    dm(115) = dm(1)*m(46) + m(1)*dm(46)
    dm(116) = dm(2)*m(21) + m(2)*dm(21)
    dm(117) = dm(3)*m(22) + m(3)*dm(22)
    dm(118) = dm(4)*m(47) + m(4)*dm(47)
    dm(119) = dm(5)*m(47) + m(5)*dm(47)
    dm(120) = dm(1)*m(48) + m(1)*dm(48)
    dm(121) = dm(3)*m(48) + m(3)*dm(48)
    dm(122) = dm(4)*m(48) + m(4)*dm(48)
    dm(123) = dm(6)*m(48) + m(6)*dm(48)
    dm(124) = dm(1)*m(49) + m(1)*dm(49)
    dm(125) = dm(2)*m(49) + m(2)*dm(49)
    dm(126) = dm(5)*m(49) + m(5)*dm(49)
    dm(127) = dm(6)*m(49) + m(6)*dm(49)
    dm(128) = dm(1)*m(50) + m(1)*dm(50)
    dm(129) = dm(2)*m(50) + m(2)*dm(50)
    dm(130) = dm(1)*m(51) + m(1)*dm(51)
    dm(131) = dm(3)*m(51) + m(3)*dm(51)
    dm(132) = dm(2)*m(52) + m(2)*dm(52)
    dm(133) = dm(3)*m(52) + m(3)*dm(52)
    dm(134) = dm(1)*m(53) + m(1)*dm(53)
    dm(135) = dm(2)*m(53) + m(2)*dm(53)
    dm(136) = dm(5)*m(53) + m(5)*dm(53)
    dm(137) = dm(6)*m(53) + m(6)*dm(53)
    dm(138) = dm(1)*m(54) + m(1)*dm(54)
    dm(139) = dm(3)*m(54) + m(3)*dm(54)
    dm(140) = dm(4)*m(54) + m(4)*dm(54)
    dm(141) = dm(6)*m(54) + m(6)*dm(54)
    dm(142) = dm(2)*m(55) + m(2)*dm(55)
    dm(143) = dm(3)*m(55) + m(3)*dm(55)
    dm(144) = dm(4)*m(55) + m(4)*dm(55)
    dm(145) = dm(5)*m(55) + m(5)*dm(55)
    dm(146) = dm(1)*m(28) + m(1)*dm(28)
    dm(147) = dm(1)*m(33) + m(1)*dm(33)
    dm(148) = dm(2)*m(36) + m(2)*dm(36)
    dm(149) = dm(3)*m(37) + m(3)*dm(37)
    dm(150) = dm(1)*m(44) + m(1)*dm(44)
    dm(151) = dm(2)*m(48) + m(2)*dm(48)
    dm(152) = dm(3)*m(49) + m(3)*dm(49)
    dm(153) = dm(4)*m(53) + m(4)*dm(53)
    dm(154) = dm(5)*m(54) + m(5)*dm(54)
    dm(155) = dm(6)*m(55) + m(6)*dm(55)
    dm(156) = dm(1)*m(30) + m(1)*dm(30)
    dm(157) = dm(1)*m(32) + m(1)*dm(32)
    dm(158) = dm(2)*m(35) + m(2)*dm(35)
    dm(159) = dm(4)*m(37) + m(4)*dm(37)
    dm(160) = dm(1)*m(39) + m(1)*dm(39)
    dm(161) = dm(1)*m(40) + m(1)*dm(40)
    dm(162) = dm(2)*m(40) + m(2)*dm(40)
    dm(163) = dm(1)*m(42) + m(1)*dm(42)
    dm(164) = dm(1)*m(43) + m(1)*dm(43)
    dm(165) = dm(3)*m(43) + m(3)*dm(43)
    dm(166) = dm(2)*m(46) + m(2)*dm(46)
    dm(167) = dm(2)*m(47) + m(2)*dm(47)
    dm(168) = dm(3)*m(47) + m(3)*dm(47)
    dm(169) = dm(7)*m(49) + m(7)*dm(49)
    dm(170) = dm(4)*m(51) + m(4)*dm(51)
    dm(171) = dm(4)*m(52) + m(4)*dm(52)
    dm(172) = dm(5)*m(52) + m(5)*dm(52)
    dm(173) = dm(7)*m(54) + m(7)*dm(54)
    dm(174) = dm(7)*m(55) + m(7)*dm(55)
    dm(175) = dm(8)*m(55) + m(8)*dm(55)
    dm(176) = dm(2)*m(58) + m(2)*dm(58)
    dm(177) = dm(3)*m(101) + m(3)*dm(101)
    dm(178) = dm(1)*m(60) + m(1)*dm(60)
    dm(179) = dm(3)*m(103) + m(3)*dm(103)
    dm(180) = dm(1)*m(61) + m(1)*dm(61)
    dm(181) = dm(2)*m(61) + m(2)*dm(61)
    dm(182) = dm(2)*m(63) + m(2)*dm(63)
    dm(183) = dm(2)*m(107) + m(2)*dm(107)
    dm(184) = dm(1)*m(66) + m(1)*dm(66)
    dm(185) = dm(1)*m(67) + m(1)*dm(67)
    dm(186) = dm(3)*m(67) + m(3)*dm(67)
    dm(187) = dm(2)*m(109) + m(2)*dm(109)
    dm(188) = dm(3)*m(112) + m(3)*dm(112)
    dm(189) = dm(2)*m(113) + m(2)*dm(113)
    dm(190) = dm(2)*m(68) + m(2)*dm(68)
    dm(191) = dm(3)*m(68) + m(3)*dm(68)
    dm(192) = dm(4)*m(68) + m(4)*dm(68)
    dm(193) = dm(5)*m(68) + m(5)*dm(68)
    dm(194) = dm(1)*m(70) + m(1)*dm(70)
    dm(195) = dm(1)*m(72) + m(1)*dm(72)
    dm(196) = dm(2)*m(73) + m(2)*dm(73)
    dm(197) = dm(3)*m(73) + m(3)*dm(73)
    dm(198) = dm(1)*m(118) + m(1)*dm(118)
    dm(199) = dm(1)*m(119) + m(1)*dm(119)
    dm(200) = dm(3)*m(122) + m(3)*dm(122)
    dm(201) = dm(1)*m(75) + m(1)*dm(75)
    dm(202) = dm(3)*m(75) + m(3)*dm(75)
    dm(203) = dm(4)*m(75) + m(4)*dm(75)
    dm(204) = dm(1)*m(123) + m(1)*dm(123)
    dm(205) = dm(5)*m(123) + m(5)*dm(123)
    dm(206) = dm(1)*m(76) + m(1)*dm(76)
    dm(207) = dm(2)*m(76) + m(2)*dm(76)
    dm(208) = dm(2)*m(126) + m(2)*dm(126)
    dm(209) = dm(4)*m(126) + m(4)*dm(126)
    dm(210) = dm(1)*m(127) + m(1)*dm(127)
    dm(211) = dm(4)*m(127) + m(4)*dm(127)
    dm(212) = dm(1)*m(80) + m(1)*dm(80)
    dm(213) = dm(2)*m(80) + m(2)*dm(80)
    dm(214) = dm(1)*m(81) + m(1)*dm(81)
    dm(215) = dm(2)*m(131) + m(2)*dm(131)
    dm(216) = dm(1)*m(132) + m(1)*dm(132)
    dm(217) = dm(1)*m(133) + m(1)*dm(133)
    dm(218) = dm(1)*m(83) + m(1)*dm(83)
    dm(219) = dm(2)*m(83) + m(2)*dm(83)
    dm(220) = dm(2)*m(136) + m(2)*dm(136)
    dm(221) = dm(3)*m(136) + m(3)*dm(136)
    dm(222) = dm(1)*m(137) + m(1)*dm(137)
    dm(223) = dm(3)*m(137) + m(3)*dm(137)
    dm(224) = dm(1)*m(84) + m(1)*dm(84)
    dm(225) = dm(2)*m(139) + m(2)*dm(139)
    dm(226) = dm(2)*m(140) + m(2)*dm(140)
    dm(227) = dm(3)*m(140) + m(3)*dm(140)
    dm(228) = dm(1)*m(141) + m(1)*dm(141)
    dm(229) = dm(2)*m(141) + m(2)*dm(141)
    dm(230) = dm(1)*m(142) + m(1)*dm(142)
    dm(231) = dm(1)*m(143) + m(1)*dm(143)
    dm(232) = dm(1)*m(144) + m(1)*dm(144)
    dm(233) = dm(3)*m(144) + m(3)*dm(144)
    dm(234) = dm(1)*m(145) + m(1)*dm(145)
    dm(235) = dm(2)*m(145) + m(2)*dm(145)
    dm(236) = dm(2)*m(91) + m(2)*dm(91)
    dm(237) = dm(1)*m(95) + m(1)*dm(95)
    dm(238) = dm(1)*m(97) + m(1)*dm(97)
    dm(239) = dm(2)*m(111) + m(2)*dm(111)
    dm(240) = dm(4)*m(113) + m(4)*dm(113)
    dm(241) = dm(1)*m(121) + m(1)*dm(121)
    dm(242) = dm(4)*m(123) + m(4)*dm(123)
    dm(243) = dm(1)*m(125) + m(1)*dm(125)
    dm(244) = dm(5)*m(127) + m(5)*dm(127)
    dm(245) = dm(1)*m(136) + m(1)*dm(136)
    dm(246) = dm(2)*m(137) + m(2)*dm(137)
    dm(247) = dm(1)*m(140) + m(1)*dm(140)
    dm(248) = dm(3)*m(141) + m(3)*dm(141)
    dm(249) = dm(2)*m(144) + m(2)*dm(144)
    dm(250) = dm(3)*m(145) + m(3)*dm(145)
    dm(251) = dm(3)*m(61) + m(3)*dm(61)
    dm(252) = dm(2)*m(67) + m(2)*dm(67)
    dm(253) = dm(1)*m(68) + m(1)*dm(68)
    dm(254) = dm(1)*m(73) + m(1)*dm(73)
    dm(255) = dm(2)*m(75) + m(2)*dm(75)
    dm(256) = dm(3)*m(76) + m(3)*dm(76)
    dm(257) = dm(1)*m(79) + m(1)*dm(79)
    dm(258) = dm(3)*m(153) + m(3)*dm(153)
    dm(259) = dm(2)*m(154) + m(2)*dm(154)
    dm(260) = dm(1)*m(155) + m(1)*dm(155)
    dm(261) = dm(1)*m(56) + m(1)*dm(56)
    dm(262) = dm(2)*m(56) + m(2)*dm(56)
    dm(263) = dm(1)*m(57) + m(1)*dm(57)
    dm(264) = dm(1)*m(58) + m(1)*dm(58)
    dm(265) = dm(2)*m(101) + m(2)*dm(101)
    dm(266) = dm(1)*m(102) + m(1)*dm(102)
    dm(267) = dm(2)*m(60) + m(2)*dm(60)
    dm(268) = dm(1)*m(103) + m(1)*dm(103)
    dm(269) = dm(4)*m(61) + m(4)*dm(61)
    dm(270) = dm(1)*m(62) + m(1)*dm(62)
    dm(271) = dm(1)*m(63) + m(1)*dm(63)
    dm(272) = dm(1)*m(64) + m(1)*dm(64)
    dm(273) = dm(2)*m(165) + m(2)*dm(165)
    dm(274) = dm(3)*m(107) + m(3)*dm(107)
    dm(275) = dm(1)*m(108) + m(1)*dm(108)
    dm(276) = dm(2)*m(108) + m(2)*dm(108)
    dm(277) = dm(1)*m(109) + m(1)*dm(109)
    dm(278) = dm(4)*m(109) + m(4)*dm(109)
    dm(279) = dm(2)*m(112) + m(2)*dm(112)
    dm(280) = dm(3)*m(113) + m(3)*dm(113)
    dm(281) = dm(1)*m(116) + m(1)*dm(116)
    dm(282) = dm(2)*m(70) + m(2)*dm(70)
    dm(283) = dm(1)*m(117) + m(1)*dm(117)
    dm(284) = dm(2)*m(117) + m(2)*dm(117)
    dm(285) = dm(1)*m(167) + m(1)*dm(167)
    dm(286) = dm(1)*m(168) + m(1)*dm(168)
    dm(287) = dm(3)*m(118) + m(3)*dm(118)
    dm(288) = dm(2)*m(119) + m(2)*dm(119)
    dm(289) = dm(4)*m(119) + m(4)*dm(119)
    dm(290) = dm(1)*m(122) + m(1)*dm(122)
    dm(291) = dm(3)*m(123) + m(3)*dm(123)
    dm(292) = dm(1)*m(126) + m(1)*dm(126)
    dm(293) = dm(2)*m(127) + m(2)*dm(127)
    dm(294) = dm(4)*m(169) + m(4)*dm(169)
    dm(295) = dm(5)*m(169) + m(5)*dm(169)
    dm(296) = dm(6)*m(169) + m(6)*dm(169)
    dm(297) = dm(1)*m(129) + m(1)*dm(129)
    dm(298) = dm(1)*m(131) + m(1)*dm(131)
    dm(299) = dm(2)*m(170) + m(2)*dm(170)
    dm(300) = dm(3)*m(170) + m(3)*dm(170)
    dm(301) = dm(2)*m(133) + m(2)*dm(133)
    dm(302) = dm(1)*m(171) + m(1)*dm(171)
    dm(303) = dm(3)*m(171) + m(3)*dm(171)
    dm(304) = dm(1)*m(172) + m(1)*dm(172)
    dm(305) = dm(2)*m(172) + m(2)*dm(172)
    dm(306) = dm(1)*m(135) + m(1)*dm(135)
    dm(307) = dm(5)*m(137) + m(5)*dm(137)
    dm(308) = dm(1)*m(139) + m(1)*dm(139)
    dm(309) = dm(4)*m(141) + m(4)*dm(141)
    dm(310) = dm(2)*m(173) + m(2)*dm(173)
    dm(311) = dm(3)*m(173) + m(3)*dm(173)
    dm(312) = dm(6)*m(173) + m(6)*dm(173)
    dm(313) = dm(2)*m(143) + m(2)*dm(143)
    dm(314) = dm(4)*m(145) + m(4)*dm(145)
    dm(315) = dm(1)*m(174) + m(1)*dm(174)
    dm(316) = dm(3)*m(174) + m(3)*dm(174)
    dm(317) = dm(5)*m(174) + m(5)*dm(174)
    dm(318) = dm(1)*m(175) + m(1)*dm(175)
    dm(319) = dm(2)*m(175) + m(2)*dm(175)
    dm(320) = dm(4)*m(175) + m(4)*dm(175)
    dm(321) = dm(1)*m(87) + m(1)*dm(87)
    dm(322) = dm(1)*m(89) + m(1)*dm(89)
    dm(323) = dm(1)*m(90) + m(1)*dm(90)
    dm(324) = dm(1)*m(91) + m(1)*dm(91)
    dm(325) = dm(1)*m(158) + m(1)*dm(158)
    dm(326) = dm(1)*m(148) + m(1)*dm(148)
    dm(327) = dm(2)*m(95) + m(2)*dm(95)
    dm(328) = dm(1)*m(149) + m(1)*dm(149)
    dm(329) = dm(2)*m(149) + m(2)*dm(149)
    dm(330) = dm(1)*m(159) + m(1)*dm(159)
    dm(331) = dm(2)*m(159) + m(2)*dm(159)
    dm(332) = dm(3)*m(159) + m(3)*dm(159)
    dm(333) = dm(1)*m(99) + m(1)*dm(99)
    dm(334) = dm(1)*m(101) + m(1)*dm(101)
    dm(335) = dm(2)*m(103) + m(2)*dm(103)
    dm(336) = dm(1)*m(105) + m(1)*dm(105)
    dm(337) = dm(1)*m(107) + m(1)*dm(107)
    dm(338) = dm(3)*m(109) + m(3)*dm(109)
    dm(339) = dm(1)*m(110) + m(1)*dm(110)
    dm(340) = dm(1)*m(111) + m(1)*dm(111)
    dm(341) = dm(1)*m(112) + m(1)*dm(112)
    dm(342) = dm(1)*m(113) + m(1)*dm(113)
    dm(343) = dm(1)*m(166) + m(1)*dm(166)
    dm(344) = dm(2)*m(118) + m(2)*dm(118)
    dm(345) = dm(3)*m(119) + m(3)*dm(119)
    dm(346) = dm(1)*m(151) + m(1)*dm(151)
    dm(347) = dm(2)*m(121) + m(2)*dm(121)
    dm(348) = dm(2)*m(122) + m(2)*dm(122)
    dm(349) = dm(2)*m(123) + m(2)*dm(123)
    dm(350) = dm(1)*m(152) + m(1)*dm(152)
    dm(351) = dm(2)*m(152) + m(2)*dm(152)
    dm(352) = dm(3)*m(126) + m(3)*dm(126)
    dm(353) = dm(3)*m(127) + m(3)*dm(127)
    dm(354) = dm(1)*m(169) + m(1)*dm(169)
    dm(355) = dm(2)*m(169) + m(2)*dm(169)
    dm(356) = dm(3)*m(169) + m(3)*dm(169)
    dm(357) = dm(1)*m(170) + m(1)*dm(170)
    dm(358) = dm(2)*m(171) + m(2)*dm(171)
    dm(359) = dm(3)*m(172) + m(3)*dm(172)
    dm(360) = dm(1)*m(153) + m(1)*dm(153)
    dm(361) = dm(2)*m(153) + m(2)*dm(153)
    dm(362) = dm(4)*m(136) + m(4)*dm(136)
    dm(363) = dm(4)*m(137) + m(4)*dm(137)
    dm(364) = dm(1)*m(154) + m(1)*dm(154)
    dm(365) = dm(3)*m(154) + m(3)*dm(154)
    dm(366) = dm(4)*m(154) + m(4)*dm(154)
    dm(367) = dm(5)*m(141) + m(5)*dm(141)
    dm(368) = dm(1)*m(173) + m(1)*dm(173)
    dm(369) = dm(4)*m(173) + m(4)*dm(173)
    dm(370) = dm(5)*m(173) + m(5)*dm(173)
    dm(371) = dm(2)*m(155) + m(2)*dm(155)
    dm(372) = dm(3)*m(155) + m(3)*dm(155)
    dm(373) = dm(4)*m(155) + m(4)*dm(155)
    dm(374) = dm(5)*m(155) + m(5)*dm(155)
    dm(375) = dm(2)*m(174) + m(2)*dm(174)
    dm(376) = dm(4)*m(174) + m(4)*dm(174)
    dm(377) = dm(6)*m(174) + m(6)*dm(174)
    dm(378) = dm(3)*m(175) + m(3)*dm(175)
    dm(379) = dm(5)*m(175) + m(5)*dm(175)
    dm(380) = dm(6)*m(175) + m(6)*dm(175)
    dm(381) = dm(1)*m(162) + m(1)*dm(162)
    dm(382) = dm(1)*m(165) + m(1)*dm(165)
    dm(383) = dm(2)*m(168) + m(2)*dm(168)
    dm(384) = dm(4)*m(172) + m(4)*dm(172)
    dm(385) = dm(7)*m(175) + m(7)*dm(175)
    dm(386) = dm(3)*m(56) + m(3)*dm(56)
    dm(387) = dm(5)*m(57) + m(5)*dm(57)
    dm(388) = dm(6)*m(59) + m(6)*dm(59)
    dm(389) = dm(7)*m(58) + m(7)*dm(58)
    dm(390) = dm(7)*m(60) + m(7)*dm(60)
    dm(391) = dm(7)*m(61) + m(7)*dm(61)
    dm(392) = dm(4)*m(63) + m(4)*dm(63)
    dm(393) = dm(2)*m(64) + m(2)*dm(64)
    dm(394) = dm(6)*m(65) + m(6)*dm(65)
    dm(395) = dm(6)*m(68) + m(6)*dm(68)
    dm(396) = dm(8)*m(62) + m(8)*dm(62)
    dm(397) = dm(8)*m(66) + m(8)*dm(66)
    dm(398) = dm(8)*m(67) + m(8)*dm(67)
    dm(399) = dm(4)*m(70) + m(4)*dm(70)
    dm(400) = dm(5)*m(72) + m(5)*dm(72)
    dm(401) = dm(1)*m(74) + m(1)*dm(74)
    dm(402) = dm(5)*m(75) + m(5)*dm(75)
    dm(403) = dm(4)*m(76) + m(4)*dm(76)
    dm(404) = dm(9)*m(69) + m(9)*dm(69)
    dm(405) = dm(9)*m(71) + m(9)*dm(71)
    dm(406) = dm(9)*m(73) + m(9)*dm(73)
    dm(407) = dm(3)*m(80) + m(3)*dm(80)
    dm(408) = dm(2)*m(81) + m(2)*dm(81)
    dm(409) = dm(1)*m(82) + m(1)*dm(82)
    dm(410) = dm(3)*m(83) + m(3)*dm(83)
    dm(411) = dm(2)*m(84) + m(2)*dm(84)
    dm(412) = dm(1)*m(85) + m(1)*dm(85)
    dm(413) = dm(10)*m(77) + m(10)*dm(77)
    dm(414) = dm(10)*m(78) + m(10)*dm(78)
    dm(415) = dm(10)*m(79) + m(10)*dm(79)
    dm(416) = dm(3)*m(192) + m(3)*dm(192)
    dm(417) = dm(2)*m(193) + m(2)*dm(193)
    dm(418) = dm(3)*m(203) + m(3)*dm(203)
    dm(419) = dm(1)*m(205) + m(1)*dm(205)
    dm(420) = dm(2)*m(209) + m(2)*dm(209)
    dm(421) = dm(1)*m(211) + m(1)*dm(211)
    dm(422) = dm(2)*m(221) + m(2)*dm(221)
    dm(423) = dm(1)*m(223) + m(1)*dm(223)
    dm(424) = dm(2)*m(227) + m(2)*dm(227)
    dm(425) = dm(1)*m(229) + m(1)*dm(229)
    dm(426) = dm(1)*m(233) + m(1)*dm(233)
    dm(427) = dm(1)*m(235) + m(1)*dm(235)
    dm(428) = dm(2)*m(177) + m(2)*dm(177)
    dm(429) = dm(1)*m(179) + m(1)*dm(179)
    dm(430) = dm(1)*m(181) + m(1)*dm(181)
    dm(431) = dm(2)*m(274) + m(2)*dm(274)
    dm(432) = dm(1)*m(186) + m(1)*dm(186)
    dm(433) = dm(1)*m(187) + m(1)*dm(187)
    dm(434) = dm(2)*m(188) + m(2)*dm(188)
    dm(435) = dm(2)*m(280) + m(2)*dm(280)
    dm(436) = dm(2)*m(240) + m(2)*dm(240)
    dm(437) = dm(3)*m(240) + m(3)*dm(240)
    dm(438) = dm(2)*m(191) + m(2)*dm(191)
    dm(439) = dm(4)*m(193) + m(4)*dm(193)
    dm(440) = dm(2)*m(197) + m(2)*dm(197)
    dm(441) = dm(1)*m(287) + m(1)*dm(287)
    dm(442) = dm(1)*m(288) + m(1)*dm(288)
    dm(443) = dm(1)*m(200) + m(1)*dm(200)
    dm(444) = dm(1)*m(202) + m(1)*dm(202)
    dm(445) = dm(1)*m(291) + m(1)*dm(291)
    dm(446) = dm(1)*m(242) + m(1)*dm(242)
    dm(447) = dm(3)*m(242) + m(3)*dm(242)
    dm(448) = dm(4)*m(205) + m(4)*dm(205)
    dm(449) = dm(1)*m(207) + m(1)*dm(207)
    dm(450) = dm(1)*m(208) + m(1)*dm(208)
    dm(451) = dm(1)*m(293) + m(1)*dm(293)
    dm(452) = dm(1)*m(244) + m(1)*dm(244)
    dm(453) = dm(2)*m(244) + m(2)*dm(244)
    dm(454) = dm(4)*m(244) + m(4)*dm(244)
    dm(455) = dm(4)*m(295) + m(4)*dm(295)
    dm(456) = dm(4)*m(296) + m(4)*dm(296)
    dm(457) = dm(5)*m(296) + m(5)*dm(296)
    dm(458) = dm(2)*m(300) + m(2)*dm(300)
    dm(459) = dm(1)*m(303) + m(1)*dm(303)
    dm(460) = dm(1)*m(305) + m(1)*dm(305)
    dm(461) = dm(1)*m(220) + m(1)*dm(220)
    dm(462) = dm(1)*m(221) + m(1)*dm(221)
    dm(463) = dm(1)*m(246) + m(1)*dm(246)
    dm(464) = dm(2)*m(223) + m(2)*dm(223)
    dm(465) = dm(1)*m(307) + m(1)*dm(307)
    dm(466) = dm(2)*m(307) + m(2)*dm(307)
    dm(467) = dm(1)*m(226) + m(1)*dm(226)
    dm(468) = dm(1)*m(227) + m(1)*dm(227)
    dm(469) = dm(1)*m(248) + m(1)*dm(248)
    dm(470) = dm(2)*m(248) + m(2)*dm(248)
    dm(471) = dm(1)*m(309) + m(1)*dm(309)
    dm(472) = dm(3)*m(309) + m(3)*dm(309)
    dm(473) = dm(2)*m(311) + m(2)*dm(311)
    dm(474) = dm(2)*m(312) + m(2)*dm(312)
    dm(475) = dm(3)*m(312) + m(3)*dm(312)
    dm(476) = dm(1)*m(249) + m(1)*dm(249)
    dm(477) = dm(2)*m(233) + m(2)*dm(233)
    dm(478) = dm(1)*m(250) + m(1)*dm(250)
    dm(479) = dm(2)*m(250) + m(2)*dm(250)
    dm(480) = dm(2)*m(314) + m(2)*dm(314)
    dm(481) = dm(3)*m(314) + m(3)*dm(314)
    dm(482) = dm(1)*m(316) + m(1)*dm(316)
    dm(483) = dm(1)*m(317) + m(1)*dm(317)
    dm(484) = dm(3)*m(317) + m(3)*dm(317)
    dm(485) = dm(1)*m(319) + m(1)*dm(319)
    dm(486) = dm(1)*m(320) + m(1)*dm(320)
    dm(487) = dm(2)*m(320) + m(2)*dm(320)
    dm(488) = dm(1)*m(251) + m(1)*dm(251)
    dm(489) = dm(2)*m(251) + m(2)*dm(251)
    dm(490) = dm(3)*m(269) + m(3)*dm(269)
    dm(491) = dm(1)*m(252) + m(1)*dm(252)
    dm(492) = dm(2)*m(186) + m(2)*dm(186)
    dm(493) = dm(2)*m(278) + m(2)*dm(278)
    dm(494) = dm(1)*m(190) + m(1)*dm(190)
    dm(495) = dm(1)*m(191) + m(1)*dm(191)
    dm(496) = dm(1)*m(192) + m(1)*dm(192)
    dm(497) = dm(2)*m(192) + m(2)*dm(192)
    dm(498) = dm(1)*m(193) + m(1)*dm(193)
    dm(499) = dm(3)*m(193) + m(3)*dm(193)
    dm(500) = dm(1)*m(196) + m(1)*dm(196)
    dm(501) = dm(1)*m(197) + m(1)*dm(197)
    dm(502) = dm(1)*m(289) + m(1)*dm(289)
    dm(503) = dm(1)*m(255) + m(1)*dm(255)
    dm(504) = dm(2)*m(202) + m(2)*dm(202)
    dm(505) = dm(1)*m(203) + m(1)*dm(203)
    dm(506) = dm(2)*m(203) + m(2)*dm(203)
    dm(507) = dm(2)*m(205) + m(2)*dm(205)
    dm(508) = dm(3)*m(205) + m(3)*dm(205)
    dm(509) = dm(1)*m(256) + m(1)*dm(256)
    dm(510) = dm(2)*m(256) + m(2)*dm(256)
    dm(511) = dm(1)*m(209) + m(1)*dm(209)
    dm(512) = dm(3)*m(209) + m(3)*dm(209)
    dm(513) = dm(2)*m(211) + m(2)*dm(211)
    dm(514) = dm(3)*m(211) + m(3)*dm(211)
    dm(515) = dm(3)*m(294) + m(3)*dm(294)
    dm(516) = dm(2)*m(295) + m(2)*dm(295)
    dm(517) = dm(1)*m(296) + m(1)*dm(296)
    dm(518) = dm(1)*m(213) + m(1)*dm(213)
    dm(519) = dm(1)*m(215) + m(1)*dm(215)
    dm(520) = dm(1)*m(301) + m(1)*dm(301)
    dm(521) = dm(1)*m(219) + m(1)*dm(219)
    dm(522) = dm(1)*m(258) + m(1)*dm(258)
    dm(523) = dm(2)*m(258) + m(2)*dm(258)
    dm(524) = dm(3)*m(362) + m(3)*dm(362)
    dm(525) = dm(3)*m(363) + m(3)*dm(363)
    dm(526) = dm(3)*m(307) + m(3)*dm(307)
    dm(527) = dm(1)*m(225) + m(1)*dm(225)
    dm(528) = dm(1)*m(259) + m(1)*dm(259)
    dm(529) = dm(2)*m(365) + m(2)*dm(365)
    dm(530) = dm(2)*m(366) + m(2)*dm(366)
    dm(531) = dm(2)*m(309) + m(2)*dm(309)
    dm(532) = dm(2)*m(367) + m(2)*dm(367)
    dm(533) = dm(3)*m(369) + m(3)*dm(369)
    dm(534) = dm(2)*m(370) + m(2)*dm(370)
    dm(535) = dm(1)*m(312) + m(1)*dm(312)
    dm(536) = dm(1)*m(313) + m(1)*dm(313)
    dm(537) = dm(1)*m(314) + m(1)*dm(314)
    dm(538) = dm(1)*m(371) + m(1)*dm(371)
    dm(539) = dm(1)*m(372) + m(1)*dm(372)
    dm(540) = dm(1)*m(373) + m(1)*dm(373)
    dm(541) = dm(1)*m(374) + m(1)*dm(374)
    dm(542) = dm(3)*m(376) + m(3)*dm(376)
    dm(543) = dm(2)*m(317) + m(2)*dm(317)
    dm(544) = dm(1)*m(377) + m(1)*dm(377)
    dm(545) = dm(3)*m(320) + m(3)*dm(320)
    dm(546) = dm(2)*m(379) + m(2)*dm(379)
    dm(547) = dm(1)*m(380) + m(1)*dm(380)
    dm(548) = dm(1)*m(176) + m(1)*dm(176)
    dm(549) = dm(1)*m(177) + m(1)*dm(177)
    dm(550) = dm(1)*m(267) + m(1)*dm(267)
    dm(551) = dm(2)*m(179) + m(2)*dm(179)
    dm(552) = dm(1)*m(269) + m(1)*dm(269)
    dm(553) = dm(2)*m(269) + m(2)*dm(269)
    dm(554) = dm(1)*m(182) + m(1)*dm(182)
    dm(555) = dm(1)*m(183) + m(1)*dm(183)
    dm(556) = dm(1)*m(276) + m(1)*dm(276)
    dm(557) = dm(2)*m(338) + m(2)*dm(338)
    dm(558) = dm(1)*m(278) + m(1)*dm(278)
    dm(559) = dm(3)*m(278) + m(3)*dm(278)
    dm(560) = dm(1)*m(188) + m(1)*dm(188)
    dm(561) = dm(1)*m(189) + m(1)*dm(189)
    dm(562) = dm(1)*m(282) + m(1)*dm(282)
    dm(563) = dm(1)*m(284) + m(1)*dm(284)
    dm(564) = dm(1)*m(344) + m(1)*dm(344)
    dm(565) = dm(1)*m(345) + m(1)*dm(345)
    dm(566) = dm(2)*m(289) + m(2)*dm(289)
    dm(567) = dm(3)*m(289) + m(3)*dm(289)
    dm(568) = dm(2)*m(200) + m(2)*dm(200)
    dm(569) = dm(1)*m(349) + m(1)*dm(349)
    dm(570) = dm(2)*m(352) + m(2)*dm(352)
    dm(571) = dm(1)*m(353) + m(1)*dm(353)
    dm(572) = dm(1)*m(294) + m(1)*dm(294)
    dm(573) = dm(2)*m(294) + m(2)*dm(294)
    dm(574) = dm(1)*m(295) + m(1)*dm(295)
    dm(575) = dm(3)*m(295) + m(3)*dm(295)
    dm(576) = dm(2)*m(296) + m(2)*dm(296)
    dm(577) = dm(3)*m(296) + m(3)*dm(296)
    dm(578) = dm(1)*m(299) + m(1)*dm(299)
    dm(579) = dm(1)*m(300) + m(1)*dm(300)
    dm(580) = dm(1)*m(358) + m(1)*dm(358)
    dm(581) = dm(2)*m(303) + m(2)*dm(303)
    dm(582) = dm(1)*m(359) + m(1)*dm(359)
    dm(583) = dm(2)*m(359) + m(2)*dm(359)
    dm(584) = dm(2)*m(362) + m(2)*dm(362)
    dm(585) = dm(1)*m(363) + m(1)*dm(363)
    dm(586) = dm(3)*m(366) + m(3)*dm(366)
    dm(587) = dm(1)*m(367) + m(1)*dm(367)
    dm(588) = dm(1)*m(310) + m(1)*dm(310)
    dm(589) = dm(1)*m(311) + m(1)*dm(311)
    dm(590) = dm(2)*m(369) + m(2)*dm(369)
    dm(591) = dm(3)*m(370) + m(3)*dm(370)
    dm(592) = dm(4)*m(312) + m(4)*dm(312)
    dm(593) = dm(5)*m(312) + m(5)*dm(312)
    dm(594) = dm(3)*m(373) + m(3)*dm(373)
    dm(595) = dm(2)*m(374) + m(2)*dm(374)
    dm(596) = dm(1)*m(375) + m(1)*dm(375)
    dm(597) = dm(2)*m(316) + m(2)*dm(316)
    dm(598) = dm(1)*m(376) + m(1)*dm(376)
    dm(599) = dm(4)*m(317) + m(4)*dm(317)
    dm(600) = dm(3)*m(377) + m(3)*dm(377)
    dm(601) = dm(5)*m(377) + m(5)*dm(377)
    dm(602) = dm(1)*m(378) + m(1)*dm(378)
    dm(603) = dm(2)*m(378) + m(2)*dm(378)
    dm(604) = dm(1)*m(379) + m(1)*dm(379)
    dm(605) = dm(4)*m(379) + m(4)*dm(379)
    dm(606) = dm(2)*m(380) + m(2)*dm(380)
    dm(607) = dm(4)*m(380) + m(4)*dm(380)
    dm(608) = dm(1)*m(236) + m(1)*dm(236)
    dm(609) = dm(1)*m(327) + m(1)*dm(327)
    dm(610) = dm(1)*m(329) + m(1)*dm(329)
    dm(611) = dm(1)*m(331) + m(1)*dm(331)
    dm(612) = dm(1)*m(332) + m(1)*dm(332)
    dm(613) = dm(2)*m(332) + m(2)*dm(332)
    dm(614) = dm(1)*m(239) + m(1)*dm(239)
    dm(615) = dm(1)*m(240) + m(1)*dm(240)
    dm(616) = dm(1)*m(347) + m(1)*dm(347)
    dm(617) = dm(2)*m(242) + m(2)*dm(242)
    dm(618) = dm(1)*m(351) + m(1)*dm(351)
    dm(619) = dm(3)*m(244) + m(3)*dm(244)
    dm(620) = dm(1)*m(355) + m(1)*dm(355)
    dm(621) = dm(1)*m(356) + m(1)*dm(356)
    dm(622) = dm(2)*m(356) + m(2)*dm(356)
    dm(623) = dm(1)*m(362) + m(1)*dm(362)
    dm(624) = dm(2)*m(363) + m(2)*dm(363)
    dm(625) = dm(1)*m(366) + m(1)*dm(366)
    dm(626) = dm(3)*m(367) + m(3)*dm(367)
    dm(627) = dm(1)*m(369) + m(1)*dm(369)
    dm(628) = dm(1)*m(370) + m(1)*dm(370)
    dm(629) = dm(4)*m(370) + m(4)*dm(370)
    dm(630) = dm(2)*m(373) + m(2)*dm(373)
    dm(631) = dm(3)*m(374) + m(3)*dm(374)
    dm(632) = dm(2)*m(376) + m(2)*dm(376)
    dm(633) = dm(2)*m(377) + m(2)*dm(377)
    dm(634) = dm(4)*m(377) + m(4)*dm(377)
    dm(635) = dm(3)*m(379) + m(3)*dm(379)
    dm(636) = dm(3)*m(380) + m(3)*dm(380)
    dm(637) = dm(5)*m(380) + m(5)*dm(380)
    dm(638) = dm(1)*m(262) + m(1)*dm(262)
    dm(639) = dm(1)*m(265) + m(1)*dm(265)
    dm(640) = dm(1)*m(335) + m(1)*dm(335)
    dm(641) = dm(1)*m(273) + m(1)*dm(273)
    dm(642) = dm(1)*m(274) + m(1)*dm(274)
    dm(643) = dm(1)*m(338) + m(1)*dm(338)
    dm(644) = dm(1)*m(279) + m(1)*dm(279)
    dm(645) = dm(1)*m(280) + m(1)*dm(280)
    dm(646) = dm(1)*m(383) + m(1)*dm(383)
    dm(647) = dm(2)*m(287) + m(2)*dm(287)
    dm(648) = dm(2)*m(345) + m(2)*dm(345)
    dm(649) = dm(1)*m(348) + m(1)*dm(348)
    dm(650) = dm(2)*m(291) + m(2)*dm(291)
    dm(651) = dm(1)*m(352) + m(1)*dm(352)
    dm(652) = dm(2)*m(353) + m(2)*dm(353)
    dm(653) = dm(1)*m(384) + m(1)*dm(384)
    dm(654) = dm(2)*m(384) + m(2)*dm(384)
    dm(655) = dm(3)*m(384) + m(3)*dm(384)
    dm(656) = dm(1)*m(361) + m(1)*dm(361)
    dm(657) = dm(4)*m(307) + m(4)*dm(307)
    dm(658) = dm(1)*m(365) + m(1)*dm(365)
    dm(659) = dm(4)*m(367) + m(4)*dm(367)
    dm(660) = dm(2)*m(372) + m(2)*dm(372)
    dm(661) = dm(4)*m(374) + m(4)*dm(374)
    dm(662) = dm(1)*m(385) + m(1)*dm(385)
    dm(663) = dm(2)*m(385) + m(2)*dm(385)
    dm(664) = dm(3)*m(385) + m(3)*dm(385)
    dm(665) = dm(4)*m(385) + m(4)*dm(385)
    dm(666) = dm(5)*m(385) + m(5)*dm(385)
    dm(667) = dm(6)*m(385) + m(6)*dm(385)
    dm(668) = dm(3)*m(391) + m(3)*dm(391)
    dm(669) = dm(1)*m(395) + m(1)*dm(395)
    dm(670) = dm(2)*m(398) + m(2)*dm(398)
    dm(671) = dm(2)*m(402) + m(2)*dm(402)
    dm(672) = dm(3)*m(403) + m(3)*dm(403)
    dm(673) = dm(1)*m(406) + m(1)*dm(406)
    dm(674) = dm(3)*m(258) + m(3)*dm(258)
    dm(675) = dm(2)*m(259) + m(2)*dm(259)
    dm(676) = dm(1)*m(260) + m(1)*dm(260)
    dm(677) = dm(1)*m(415) + m(1)*dm(415)
    dm(678) = dm(3)*m(177) + m(3)*dm(177)
    dm(679) = dm(3)*m(387) + m(3)*dm(387)
    dm(680) = dm(3)*m(179) + m(3)*dm(179)
    dm(681) = dm(5)*m(181) + m(5)*dm(181)
    dm(682) = dm(3)*m(388) + m(3)*dm(388)
    dm(683) = dm(5)*m(388) + m(5)*dm(388)
    dm(684) = dm(2)*m(389) + m(2)*dm(389)
    dm(685) = dm(4)*m(389) + m(4)*dm(389)
    dm(686) = dm(1)*m(390) + m(1)*dm(390)
    dm(687) = dm(4)*m(390) + m(4)*dm(390)
    dm(688) = dm(1)*m(391) + m(1)*dm(391)
    dm(689) = dm(2)*m(391) + m(2)*dm(391)
    dm(690) = dm(2)*m(392) + m(2)*dm(392)
    dm(691) = dm(2)*m(183) + m(2)*dm(183)
    dm(692) = dm(4)*m(186) + m(4)*dm(186)
    dm(693) = dm(2)*m(187) + m(2)*dm(187)
    dm(694) = dm(2)*m(394) + m(2)*dm(394)
    dm(695) = dm(4)*m(394) + m(4)*dm(394)
    dm(696) = dm(3)*m(188) + m(3)*dm(188)
    dm(697) = dm(4)*m(188) + m(4)*dm(188)
    dm(698) = dm(2)*m(189) + m(2)*dm(189)
    dm(699) = dm(5)*m(189) + m(5)*dm(189)
    dm(700) = dm(2)*m(395) + m(2)*dm(395)
    dm(701) = dm(3)*m(395) + m(3)*dm(395)
    dm(702) = dm(4)*m(395) + m(4)*dm(395)
    dm(703) = dm(5)*m(395) + m(5)*dm(395)
    dm(704) = dm(7)*m(191) + m(7)*dm(191)
    dm(705) = dm(7)*m(193) + m(7)*dm(193)
    dm(706) = dm(3)*m(396) + m(3)*dm(396)
    dm(707) = dm(5)*m(396) + m(5)*dm(396)
    dm(708) = dm(1)*m(397) + m(1)*dm(397)
    dm(709) = dm(1)*m(398) + m(1)*dm(398)
    dm(710) = dm(3)*m(398) + m(3)*dm(398)
    dm(711) = dm(5)*m(397) + m(5)*dm(397)
    dm(712) = dm(7)*m(397) + m(7)*dm(397)
    dm(713) = dm(7)*m(398) + m(7)*dm(398)
    dm(714) = dm(1)*m(399) + m(1)*dm(399)
    dm(715) = dm(4)*m(197) + m(4)*dm(197)
    dm(716) = dm(1)*m(400) + m(1)*dm(400)
    dm(717) = dm(4)*m(400) + m(4)*dm(400)
    dm(718) = dm(1)*m(198) + m(1)*dm(198)
    dm(719) = dm(1)*m(199) + m(1)*dm(199)
    dm(720) = dm(3)*m(200) + m(3)*dm(200)
    dm(721) = dm(4)*m(200) + m(4)*dm(200)
    dm(722) = dm(1)*m(402) + m(1)*dm(402)
    dm(723) = dm(3)*m(402) + m(3)*dm(402)
    dm(724) = dm(4)*m(402) + m(4)*dm(402)
    dm(725) = dm(1)*m(204) + m(1)*dm(204)
    dm(726) = dm(5)*m(205) + m(5)*dm(205)
    dm(727) = dm(6)*m(204) + m(6)*dm(204)
    dm(728) = dm(7)*m(202) + m(7)*dm(202)
    dm(729) = dm(7)*m(205) + m(7)*dm(205)
    dm(730) = dm(1)*m(403) + m(1)*dm(403)
    dm(731) = dm(2)*m(403) + m(2)*dm(403)
    dm(732) = dm(2)*m(208) + m(2)*dm(208)
    dm(733) = dm(4)*m(209) + m(4)*dm(209)
    dm(734) = dm(5)*m(208) + m(5)*dm(208)
    dm(735) = dm(1)*m(210) + m(1)*dm(210)
    dm(736) = dm(4)*m(211) + m(4)*dm(211)
    dm(737) = dm(6)*m(210) + m(6)*dm(210)
    dm(738) = dm(8)*m(207) + m(8)*dm(207)
    dm(739) = dm(8)*m(211) + m(8)*dm(211)
    dm(740) = dm(3)*m(404) + m(3)*dm(404)
    dm(741) = dm(2)*m(405) + m(2)*dm(405)
    dm(742) = dm(2)*m(406) + m(2)*dm(406)
    dm(743) = dm(3)*m(406) + m(3)*dm(406)
    dm(744) = dm(6)*m(404) + m(6)*dm(404)
    dm(745) = dm(6)*m(405) + m(6)*dm(405)
    dm(746) = dm(7)*m(405) + m(7)*dm(405)
    dm(747) = dm(7)*m(406) + m(7)*dm(406)
    dm(748) = dm(8)*m(404) + m(8)*dm(404)
    dm(749) = dm(8)*m(406) + m(8)*dm(406)
    dm(750) = dm(1)*m(407) + m(1)*dm(407)
    dm(751) = dm(2)*m(407) + m(2)*dm(407)
    dm(752) = dm(1)*m(408) + m(1)*dm(408)
    dm(753) = dm(2)*m(215) + m(2)*dm(215)
    dm(754) = dm(1)*m(216) + m(1)*dm(216)
    dm(755) = dm(1)*m(217) + m(1)*dm(217)
    dm(756) = dm(1)*m(410) + m(1)*dm(410)
    dm(757) = dm(2)*m(410) + m(2)*dm(410)
    dm(758) = dm(2)*m(220) + m(2)*dm(220)
    dm(759) = dm(3)*m(221) + m(3)*dm(221)
    dm(760) = dm(5)*m(220) + m(5)*dm(220)
    dm(761) = dm(1)*m(222) + m(1)*dm(222)
    dm(762) = dm(3)*m(223) + m(3)*dm(223)
    dm(763) = dm(6)*m(222) + m(6)*dm(222)
    dm(764) = dm(7)*m(221) + m(7)*dm(221)
    dm(765) = dm(7)*m(223) + m(7)*dm(223)
    dm(766) = dm(1)*m(411) + m(1)*dm(411)
    dm(767) = dm(2)*m(225) + m(2)*dm(225)
    dm(768) = dm(2)*m(226) + m(2)*dm(226)
    dm(769) = dm(3)*m(227) + m(3)*dm(227)
    dm(770) = dm(4)*m(227) + m(4)*dm(227)
    dm(771) = dm(1)*m(228) + m(1)*dm(228)
    dm(772) = dm(2)*m(229) + m(2)*dm(229)
    dm(773) = dm(6)*m(228) + m(6)*dm(228)
    dm(774) = dm(8)*m(226) + m(8)*dm(226)
    dm(775) = dm(8)*m(229) + m(8)*dm(229)
    dm(776) = dm(1)*m(230) + m(1)*dm(230)
    dm(777) = dm(1)*m(231) + m(1)*dm(231)
    dm(778) = dm(1)*m(232) + m(1)*dm(232)
    dm(779) = dm(3)*m(233) + m(3)*dm(233)
    dm(780) = dm(4)*m(233) + m(4)*dm(233)
    dm(781) = dm(1)*m(234) + m(1)*dm(234)
    dm(782) = dm(2)*m(235) + m(2)*dm(235)
    dm(783) = dm(5)*m(235) + m(5)*dm(235)
    dm(784) = dm(9)*m(232) + m(9)*dm(232)
    dm(785) = dm(9)*m(234) + m(9)*dm(234)
    dm(786) = dm(4)*m(414) + m(4)*dm(414)
    dm(787) = dm(4)*m(415) + m(4)*dm(415)
    dm(788) = dm(5)*m(413) + m(5)*dm(413)
    dm(789) = dm(5)*m(415) + m(5)*dm(415)
    dm(790) = dm(6)*m(413) + m(6)*dm(413)
    dm(791) = dm(6)*m(414) + m(6)*dm(414)
    dm(792) = dm(7)*m(414) + m(7)*dm(414)
    dm(793) = dm(7)*m(415) + m(7)*dm(415)
    dm(794) = dm(8)*m(413) + m(8)*dm(413)
    dm(795) = dm(8)*m(415) + m(8)*dm(415)
    dm(796) = dm(9)*m(413) + m(9)*dm(413)
    dm(797) = dm(9)*m(414) + m(9)*dm(414)
    dm(798) = dm(1)*m(386) + m(1)*dm(386)
    dm(799) = dm(2)*m(386) + m(2)*dm(386)
    dm(800) = dm(1)*m(387) + m(1)*dm(387)
    dm(801) = dm(4)*m(387) + m(4)*dm(387)
    dm(802) = dm(2)*m(388) + m(2)*dm(388)
    dm(803) = dm(4)*m(388) + m(4)*dm(388)
    dm(804) = dm(1)*m(389) + m(1)*dm(389)
    dm(805) = dm(2)*m(390) + m(2)*dm(390)
    dm(806) = dm(4)*m(391) + m(4)*dm(391)
    dm(807) = dm(1)*m(392) + m(1)*dm(392)
    dm(808) = dm(1)*m(393) + m(1)*dm(393)
    dm(809) = dm(2)*m(273) + m(2)*dm(273)
    dm(810) = dm(4)*m(274) + m(4)*dm(274)
    dm(811) = dm(3)*m(394) + m(3)*dm(394)
    dm(812) = dm(5)*m(394) + m(5)*dm(394)
    dm(813) = dm(7)*m(280) + m(7)*dm(280)
    dm(814) = dm(1)*m(396) + m(1)*dm(396)
    dm(815) = dm(3)*m(397) + m(3)*dm(397)
    dm(816) = dm(5)*m(398) + m(5)*dm(398)
    dm(817) = dm(7)*m(396) + m(7)*dm(396)
    dm(818) = dm(2)*m(399) + m(2)*dm(399)
    dm(819) = dm(3)*m(400) + m(3)*dm(400)
    dm(820) = dm(1)*m(285) + m(1)*dm(285)
    dm(821) = dm(1)*m(286) + m(1)*dm(286)
    dm(822) = dm(4)*m(287) + m(4)*dm(287)
    dm(823) = dm(5)*m(288) + m(5)*dm(288)
    dm(824) = dm(7)*m(291) + m(7)*dm(291)
    dm(825) = dm(4)*m(294) + m(4)*dm(294)
    dm(826) = dm(5)*m(295) + m(5)*dm(295)
    dm(827) = dm(6)*m(296) + m(6)*dm(296)
    dm(828) = dm(8)*m(293) + m(8)*dm(293)
    dm(829) = dm(2)*m(404) + m(2)*dm(404)
    dm(830) = dm(3)*m(405) + m(3)*dm(405)
    dm(831) = dm(6)*m(406) + m(6)*dm(406)
    dm(832) = dm(7)*m(404) + m(7)*dm(404)
    dm(833) = dm(8)*m(405) + m(8)*dm(405)
    dm(834) = dm(2)*m(299) + m(2)*dm(299)
    dm(835) = dm(3)*m(300) + m(3)*dm(300)
    dm(836) = dm(1)*m(302) + m(1)*dm(302)
    dm(837) = dm(3)*m(303) + m(3)*dm(303)
    dm(838) = dm(1)*m(304) + m(1)*dm(304)
    dm(839) = dm(2)*m(305) + m(2)*dm(305)
    dm(840) = dm(7)*m(307) + m(7)*dm(307)
    dm(841) = dm(2)*m(310) + m(2)*dm(310)
    dm(842) = dm(3)*m(311) + m(3)*dm(311)
    dm(843) = dm(6)*m(312) + m(6)*dm(312)
    dm(844) = dm(8)*m(309) + m(8)*dm(309)
    dm(845) = dm(1)*m(315) + m(1)*dm(315)
    dm(846) = dm(3)*m(316) + m(3)*dm(316)
    dm(847) = dm(5)*m(317) + m(5)*dm(317)
    dm(848) = dm(1)*m(318) + m(1)*dm(318)
    dm(849) = dm(2)*m(319) + m(2)*dm(319)
    dm(850) = dm(4)*m(320) + m(4)*dm(320)
    dm(851) = dm(9)*m(314) + m(9)*dm(314)
    dm(852) = dm(4)*m(413) + m(4)*dm(413)
    dm(853) = dm(5)*m(414) + m(5)*dm(414)
    dm(854) = dm(6)*m(415) + m(6)*dm(415)
    dm(855) = dm(7)*m(413) + m(7)*dm(413)
    dm(856) = dm(8)*m(414) + m(8)*dm(414)
    dm(857) = dm(9)*m(415) + m(9)*dm(415)
    dm(858) = dm(4)*m(261) + m(4)*dm(261)
    dm(859) = dm(4)*m(262) + m(4)*dm(262)
    dm(860) = dm(2)*m(263) + m(2)*dm(263)
    dm(861) = dm(3)*m(264) + m(3)*dm(264)
    dm(862) = dm(2)*m(265) + m(2)*dm(265)
    dm(863) = dm(5)*m(264) + m(5)*dm(264)
    dm(864) = dm(1)*m(266) + m(1)*dm(266)
    dm(865) = dm(3)*m(267) + m(3)*dm(267)
    dm(866) = dm(1)*m(268) + m(1)*dm(268)
    dm(867) = dm(5)*m(269) + m(5)*dm(269)
    dm(868) = dm(6)*m(267) + m(6)*dm(267)
    dm(869) = dm(6)*m(269) + m(6)*dm(269)
    dm(870) = dm(7)*m(261) + m(7)*dm(261)
    dm(871) = dm(7)*m(262) + m(7)*dm(262)
    dm(872) = dm(7)*m(263) + m(7)*dm(263)
    dm(873) = dm(7)*m(265) + m(7)*dm(265)
    dm(874) = dm(7)*m(266) + m(7)*dm(266)
    dm(875) = dm(7)*m(268) + m(7)*dm(268)
    dm(876) = dm(2)*m(270) + m(2)*dm(270)
    dm(877) = dm(3)*m(271) + m(3)*dm(271)
    dm(878) = dm(4)*m(270) + m(4)*dm(270)
    dm(879) = dm(3)*m(274) + m(3)*dm(274)
    dm(880) = dm(5)*m(272) + m(5)*dm(272)
    dm(881) = dm(5)*m(273) + m(5)*dm(273)
    dm(882) = dm(1)*m(275) + m(1)*dm(275)
    dm(883) = dm(2)*m(276) + m(2)*dm(276)
    dm(884) = dm(1)*m(277) + m(1)*dm(277)
    dm(885) = dm(4)*m(278) + m(4)*dm(278)
    dm(886) = dm(6)*m(276) + m(6)*dm(276)
    dm(887) = dm(6)*m(278) + m(6)*dm(278)
    dm(888) = dm(2)*m(279) + m(2)*dm(279)
    dm(889) = dm(4)*m(279) + m(4)*dm(279)
    dm(890) = dm(3)*m(280) + m(3)*dm(280)
    dm(891) = dm(5)*m(280) + m(5)*dm(280)
    dm(892) = dm(8)*m(271) + m(8)*dm(271)
    dm(893) = dm(8)*m(272) + m(8)*dm(272)
    dm(894) = dm(8)*m(273) + m(8)*dm(273)
    dm(895) = dm(8)*m(274) + m(8)*dm(274)
    dm(896) = dm(8)*m(275) + m(8)*dm(275)
    dm(897) = dm(8)*m(277) + m(8)*dm(277)
    dm(898) = dm(1)*m(281) + m(1)*dm(281)
    dm(899) = dm(3)*m(282) + m(3)*dm(282)
    dm(900) = dm(4)*m(281) + m(4)*dm(281)
    dm(901) = dm(1)*m(283) + m(1)*dm(283)
    dm(902) = dm(2)*m(284) + m(2)*dm(284)
    dm(903) = dm(5)*m(283) + m(5)*dm(283)
    dm(904) = dm(3)*m(287) + m(3)*dm(287)
    dm(905) = dm(2)*m(288) + m(2)*dm(288)
    dm(906) = dm(4)*m(289) + m(4)*dm(289)
    dm(907) = dm(5)*m(289) + m(5)*dm(289)
    dm(908) = dm(6)*m(285) + m(6)*dm(285)
    dm(909) = dm(6)*m(286) + m(6)*dm(286)
    dm(910) = dm(1)*m(290) + m(1)*dm(290)
    dm(911) = dm(4)*m(290) + m(4)*dm(290)
    dm(912) = dm(3)*m(291) + m(3)*dm(291)
    dm(913) = dm(6)*m(291) + m(6)*dm(291)
    dm(914) = dm(1)*m(292) + m(1)*dm(292)
    dm(915) = dm(5)*m(292) + m(5)*dm(292)
    dm(916) = dm(2)*m(293) + m(2)*dm(293)
    dm(917) = dm(6)*m(293) + m(6)*dm(293)
    dm(918) = dm(7)*m(295) + m(7)*dm(295)
    dm(919) = dm(7)*m(296) + m(7)*dm(296)
    dm(920) = dm(8)*m(294) + m(8)*dm(294)
    dm(921) = dm(8)*m(296) + m(8)*dm(296)
    dm(922) = dm(9)*m(282) + m(9)*dm(282)
    dm(923) = dm(9)*m(284) + m(9)*dm(284)
    dm(924) = dm(9)*m(285) + m(9)*dm(285)
    dm(925) = dm(9)*m(286) + m(9)*dm(286)
    dm(926) = dm(9)*m(287) + m(9)*dm(287)
    dm(927) = dm(9)*m(288) + m(9)*dm(288)
    dm(928) = dm(9)*m(294) + m(9)*dm(294)
    dm(929) = dm(9)*m(295) + m(9)*dm(295)
    dm(930) = dm(1)*m(297) + m(1)*dm(297)
    dm(931) = dm(2)*m(297) + m(2)*dm(297)
    dm(932) = dm(1)*m(298) + m(1)*dm(298)
    dm(933) = dm(3)*m(298) + m(3)*dm(298)
    dm(934) = dm(4)*m(300) + m(4)*dm(300)
    dm(935) = dm(5)*m(299) + m(5)*dm(299)
    dm(936) = dm(2)*m(301) + m(2)*dm(301)
    dm(937) = dm(3)*m(301) + m(3)*dm(301)
    dm(938) = dm(4)*m(303) + m(4)*dm(303)
    dm(939) = dm(5)*m(305) + m(5)*dm(305)
    dm(940) = dm(6)*m(302) + m(6)*dm(302)
    dm(941) = dm(6)*m(304) + m(6)*dm(304)
    dm(942) = dm(1)*m(306) + m(1)*dm(306)
    dm(943) = dm(2)*m(306) + m(2)*dm(306)
    dm(944) = dm(5)*m(307) + m(5)*dm(307)
    dm(945) = dm(6)*m(307) + m(6)*dm(307)
    dm(946) = dm(1)*m(308) + m(1)*dm(308)
    dm(947) = dm(3)*m(308) + m(3)*dm(308)
    dm(948) = dm(4)*m(309) + m(4)*dm(309)
    dm(949) = dm(6)*m(309) + m(6)*dm(309)
    dm(950) = dm(7)*m(311) + m(7)*dm(311)
    dm(951) = dm(7)*m(312) + m(7)*dm(312)
    dm(952) = dm(8)*m(310) + m(8)*dm(310)
    dm(953) = dm(8)*m(312) + m(8)*dm(312)
    dm(954) = dm(2)*m(313) + m(2)*dm(313)
    dm(955) = dm(3)*m(313) + m(3)*dm(313)
    dm(956) = dm(4)*m(314) + m(4)*dm(314)
    dm(957) = dm(5)*m(314) + m(5)*dm(314)
    dm(958) = dm(7)*m(316) + m(7)*dm(316)
    dm(959) = dm(7)*m(317) + m(7)*dm(317)
    dm(960) = dm(8)*m(319) + m(8)*dm(319)
    dm(961) = dm(8)*m(320) + m(8)*dm(320)
    dm(962) = dm(9)*m(315) + m(9)*dm(315)
    dm(963) = dm(9)*m(317) + m(9)*dm(317)
    dm(964) = dm(9)*m(318) + m(9)*dm(318)
    dm(965) = dm(9)*m(320) + m(9)*dm(320)
    dm(966) = dm(10)*m(299) + m(10)*dm(299)
    dm(967) = dm(10)*m(300) + m(10)*dm(300)
    dm(968) = dm(10)*m(302) + m(10)*dm(302)
    dm(969) = dm(10)*m(303) + m(10)*dm(303)
    dm(970) = dm(10)*m(304) + m(10)*dm(304)
    dm(971) = dm(10)*m(305) + m(10)*dm(305)
    dm(972) = dm(10)*m(310) + m(10)*dm(310)
    dm(973) = dm(10)*m(311) + m(10)*dm(311)
    dm(974) = dm(10)*m(315) + m(10)*dm(315)
    dm(975) = dm(10)*m(316) + m(10)*dm(316)
    dm(976) = dm(10)*m(318) + m(10)*dm(318)
    dm(977) = dm(10)*m(319) + m(10)*dm(319)

    return
  end subroutine devmono_full

  subroutine devpoly_full(dm,p,dp)
    implicit none
    real(kind=8),dimension(0:977),intent(in)::dm
    real(kind=8),dimension(0:63),intent(in)::p
    real(kind=8),dimension(0:63),intent(out)::dp
    !::::::::::::::::::::

    dp(0) = dm(0)
    dp(1) = dm(1) + dm(2) + dm(3) + dm(4) + dm(5) + dm(6) &
	&  + dm(7) + dm(8) + dm(9) + dm(10)
    dp(2) = dm(11) + dm(12) + dm(13) + dm(14) + dm(15) + dm(16) &
	&  + dm(17) + dm(18) + dm(19) + dm(20) + dm(21) &
	&  + dm(22) + dm(23) + dm(24) + dm(25)
    dp(3) = dm(26) + dm(27) + dm(28) + dm(29) + dm(30) + dm(31) &
	&  + dm(32) + dm(33) + dm(34) + dm(35) + dm(36) &
	&  + dm(37) + dm(38) + dm(39) + dm(40) + dm(41) &
	&  + dm(42) + dm(43) + dm(44) + dm(45) + dm(46) &
	&  + dm(47) + dm(48) + dm(49) + dm(50) + dm(51) &
	&  + dm(52) + dm(53) + dm(54) + dm(55)
    dp(4) = dp(1)*p(1) + p(1)*dp(1) - dp(3) - dp(2) - dp(3) - dp(2)
    dp(5) = dm(56) + dm(57) + dm(58) + dm(59) + dm(60) + dm(61) &
	&  + dm(62) + dm(63) + dm(64) + dm(65) + dm(66) &
	&  + dm(67) + dm(68) + dm(69) + dm(70) + dm(71) &
	&  + dm(72) + dm(73) + dm(74) + dm(75) + dm(76) &
	&  + dm(77) + dm(78) + dm(79) + dm(80) + dm(81) &
	&  + dm(82) + dm(83) + dm(84) + dm(85)
    dp(6) = dm(86) + dm(87) + dm(88) + dm(89) + dm(90) + dm(91) &
	&  + dm(92) + dm(93) + dm(94) + dm(95) + dm(96) &
	&  + dm(97) + dm(98) + dm(99) + dm(100) + dm(101) &
	&  + dm(102) + dm(103) + dm(104) + dm(105) + dm(106) &
	&  + dm(107) + dm(108) + dm(109) + dm(110) + dm(111) &
	&  + dm(112) + dm(113) + dm(114) + dm(115) + dm(116) &
	&  + dm(117) + dm(118) + dm(119) + dm(120) + dm(121) &
	&  + dm(122) + dm(123) + dm(124) + dm(125) + dm(126) &
	&  + dm(127) + dm(128) + dm(129) + dm(130) + dm(131) &
	&  + dm(132) + dm(133) + dm(134) + dm(135) + dm(136) &
	&  + dm(137) + dm(138) + dm(139) + dm(140) + dm(141) &
	&  + dm(142) + dm(143) + dm(144) + dm(145)
    dp(7) = dm(146) + dm(147) + dm(148) + dm(149) + dm(150) + dm(151) &
	&  + dm(152) + dm(153) + dm(154) + dm(155)
    dp(8) = dm(156) + dm(157) + dm(158) + dm(159) + dm(160) + dm(161) &
	&  + dm(162) + dm(163) + dm(164) + dm(165) + dm(166) &
	&  + dm(167) + dm(168) + dm(169) + dm(170) + dm(171) &
	&  + dm(172) + dm(173) + dm(174) + dm(175)
    dp(9) = dp(1)*p(2) + p(1)*dp(2) - dp(6) - dp(5) - dp(5)
    dp(10) = dp(1)*p(3) + p(1)*dp(3) - dp(7) - dp(8) - dp(6) - dp(5) - dp(7) - dp(8) &
	&  - dp(6) - dp(7) - dp(8)
    dp(11) = dp(1)*p(4) + p(1)*dp(4) - dp(10) - dp(9)
    dp(12) = dm(176) + dm(177) + dm(178) + dm(179) + dm(180) + dm(181) &
	&  + dm(182) + dm(183) + dm(184) + dm(185) + dm(186) &
	&  + dm(187) + dm(188) + dm(189) + dm(190) + dm(191) &
	&  + dm(192) + dm(193) + dm(194) + dm(195) + dm(196) &
	&  + dm(197) + dm(198) + dm(199) + dm(200) + dm(201) &
	&  + dm(202) + dm(203) + dm(204) + dm(205) + dm(206) &
	&  + dm(207) + dm(208) + dm(209) + dm(210) + dm(211) &
	&  + dm(212) + dm(213) + dm(214) + dm(215) + dm(216) &
	&  + dm(217) + dm(218) + dm(219) + dm(220) + dm(221) &
	&  + dm(222) + dm(223) + dm(224) + dm(225) + dm(226) &
	&  + dm(227) + dm(228) + dm(229) + dm(230) + dm(231) &
	&  + dm(232) + dm(233) + dm(234) + dm(235)
    dp(13) = dm(236) + dm(237) + dm(238) + dm(239) + dm(240) + dm(241) &
	&  + dm(242) + dm(243) + dm(244) + dm(245) + dm(246) &
	&  + dm(247) + dm(248) + dm(249) + dm(250)
    dp(14) = dm(251) + dm(252) + dm(253) + dm(254) + dm(255) + dm(256) &
	&  + dm(257) + dm(258) + dm(259) + dm(260)
    dp(15) = dm(261) + dm(262) + dm(263) + dm(264) + dm(265) + dm(266) &
	&  + dm(267) + dm(268) + dm(269) + dm(270) + dm(271) &
	&  + dm(272) + dm(273) + dm(274) + dm(275) + dm(276) &
	&  + dm(277) + dm(278) + dm(279) + dm(280) + dm(281) &
	&  + dm(282) + dm(283) + dm(284) + dm(285) + dm(286) &
	&  + dm(287) + dm(288) + dm(289) + dm(290) + dm(291) &
	&  + dm(292) + dm(293) + dm(294) + dm(295) + dm(296) &
	&  + dm(297) + dm(298) + dm(299) + dm(300) + dm(301) &
	&  + dm(302) + dm(303) + dm(304) + dm(305) + dm(306) &
	&  + dm(307) + dm(308) + dm(309) + dm(310) + dm(311) &
	&  + dm(312) + dm(313) + dm(314) + dm(315) + dm(316) &
	&  + dm(317) + dm(318) + dm(319) + dm(320)
    dp(16) = dm(321) + dm(322) + dm(323) + dm(324) + dm(325) + dm(326) &
	&  + dm(327) + dm(328) + dm(329) + dm(330) + dm(331) &
	&  + dm(332) + dm(333) + dm(334) + dm(335) + dm(336) &
	&  + dm(337) + dm(338) + dm(339) + dm(340) + dm(341) &
	&  + dm(342) + dm(343) + dm(344) + dm(345) + dm(346) &
	&  + dm(347) + dm(348) + dm(349) + dm(350) + dm(351) &
	&  + dm(352) + dm(353) + dm(354) + dm(355) + dm(356) &
	&  + dm(357) + dm(358) + dm(359) + dm(360) + dm(361) &
	&  + dm(362) + dm(363) + dm(364) + dm(365) + dm(366) &
	&  + dm(367) + dm(368) + dm(369) + dm(370) + dm(371) &
	&  + dm(372) + dm(373) + dm(374) + dm(375) + dm(376) &
	&  + dm(377) + dm(378) + dm(379) + dm(380)
    dp(17) = dm(381) + dm(382) + dm(383) + dm(384) + dm(385)
    dp(18) = dm(386) + dm(387) + dm(388) + dm(389) + dm(390) + dm(391) &
	&  + dm(392) + dm(393) + dm(394) + dm(395) + dm(396) &
	&  + dm(397) + dm(398) + dm(399) + dm(400) + dm(401) &
	&  + dm(402) + dm(403) + dm(404) + dm(405) + dm(406) &
	&  + dm(407) + dm(408) + dm(409) + dm(410) + dm(411) &
	&  + dm(412) + dm(413) + dm(414) + dm(415)
    dp(19) = dp(5)*p(1) + p(5)*dp(1) - dp(15) - dp(12) - dp(14) - dp(18) - dp(12) - dp(14) &
	&  - dp(14)
    dp(20) = dp(2)*p(3) + p(2)*dp(3) - dp(16) - dp(15) - dp(12) - dp(14) - dp(19) - dp(15) &
	&  - dp(14) - dp(14)
    dp(21) = dp(1)*p(6) + p(1)*dp(6) - dp(16) - dp(13) - dp(15) - dp(12) - dp(20) - dp(16) &
	&  - dp(13) - dp(15) - dp(12) - dp(13) - dp(13)
    dp(22) = dp(1)*p(7) + p(1)*dp(7) - dp(16) - dp(14)
    dp(23) = dp(1)*p(8) + p(1)*dp(8) - dp(16) - dp(17) - dp(15) - dp(17) - dp(17) - dp(17)
    dp(24) = dp(2)*p(2) + p(2)*dp(2) - dp(13) - dp(12) - dp(18) - dp(13) - dp(12) - dp(18)
    dp(25) = dp(3)*p(3) + p(3)*dp(3) - dp(16) - dp(13) - dp(17) - dp(15) - dp(12) - dp(22) &
	&  - dp(23) - dp(21) - dp(16) - dp(13) - dp(17) &
	&  - dp(15) - dp(12) - dp(22) - dp(23) - dp(21) &
	&  - dp(16) - dp(13) - dp(17) - dp(16) - dp(13) &
	&  - dp(17) - dp(17) - dp(17)
    dp(26) = dp(2)*p(4) + p(2)*dp(4) - dp(21) - dp(19)
    dp(27) = dp(3)*p(4) + p(3)*dp(4) - dp(22) - dp(23) - dp(20) - dp(18)
    dp(28) = dp(1)*p(11) + p(1)*dp(11) - dp(27) - dp(26)
    dp(29) = dm(416) + dm(417) + dm(418) + dm(419) + dm(420) + dm(421) &
	&  + dm(422) + dm(423) + dm(424) + dm(425) + dm(426) &
	&  + dm(427)
    dp(30) = dm(428) + dm(429) + dm(430) + dm(431) + dm(432) + dm(433) &
	&  + dm(434) + dm(435) + dm(436) + dm(437) + dm(438) &
	&  + dm(439) + dm(440) + dm(441) + dm(442) + dm(443) &
	&  + dm(444) + dm(445) + dm(446) + dm(447) + dm(448) &
	&  + dm(449) + dm(450) + dm(451) + dm(452) + dm(453) &
	&  + dm(454) + dm(455) + dm(456) + dm(457) + dm(458) &
	&  + dm(459) + dm(460) + dm(461) + dm(462) + dm(463) &
	&  + dm(464) + dm(465) + dm(466) + dm(467) + dm(468) &
	&  + dm(469) + dm(470) + dm(471) + dm(472) + dm(473) &
	&  + dm(474) + dm(475) + dm(476) + dm(477) + dm(478) &
	&  + dm(479) + dm(480) + dm(481) + dm(482) + dm(483) &
	&  + dm(484) + dm(485) + dm(486) + dm(487)
    dp(31) = dm(488) + dm(489) + dm(490) + dm(491) + dm(492) + dm(493) &
	&  + dm(494) + dm(495) + dm(496) + dm(497) + dm(498) &
	&  + dm(499) + dm(500) + dm(501) + dm(502) + dm(503) &
	&  + dm(504) + dm(505) + dm(506) + dm(507) + dm(508) &
	&  + dm(509) + dm(510) + dm(511) + dm(512) + dm(513) &
	&  + dm(514) + dm(515) + dm(516) + dm(517) + dm(518) &
	&  + dm(519) + dm(520) + dm(521) + dm(522) + dm(523) &
	&  + dm(524) + dm(525) + dm(526) + dm(527) + dm(528) &
	&  + dm(529) + dm(530) + dm(531) + dm(532) + dm(533) &
	&  + dm(534) + dm(535) + dm(536) + dm(537) + dm(538) &
	&  + dm(539) + dm(540) + dm(541) + dm(542) + dm(543) &
	&  + dm(544) + dm(545) + dm(546) + dm(547)
    dp(32) = dm(548) + dm(549) + dm(550) + dm(551) + dm(552) + dm(553) &
	&  + dm(554) + dm(555) + dm(556) + dm(557) + dm(558) &
	&  + dm(559) + dm(560) + dm(561) + dm(562) + dm(563) &
	&  + dm(564) + dm(565) + dm(566) + dm(567) + dm(568) &
	&  + dm(569) + dm(570) + dm(571) + dm(572) + dm(573) &
	&  + dm(574) + dm(575) + dm(576) + dm(577) + dm(578) &
	&  + dm(579) + dm(580) + dm(581) + dm(582) + dm(583) &
	&  + dm(584) + dm(585) + dm(586) + dm(587) + dm(588) &
	&  + dm(589) + dm(590) + dm(591) + dm(592) + dm(593) &
	&  + dm(594) + dm(595) + dm(596) + dm(597) + dm(598) &
	&  + dm(599) + dm(600) + dm(601) + dm(602) + dm(603) &
	&  + dm(604) + dm(605) + dm(606) + dm(607)
    dp(33) = dm(608) + dm(609) + dm(610) + dm(611) + dm(612) + dm(613) &
	&  + dm(614) + dm(615) + dm(616) + dm(617) + dm(618) &
	&  + dm(619) + dm(620) + dm(621) + dm(622) + dm(623) &
	&  + dm(624) + dm(625) + dm(626) + dm(627) + dm(628) &
	&  + dm(629) + dm(630) + dm(631) + dm(632) + dm(633) &
	&  + dm(634) + dm(635) + dm(636) + dm(637)
    dp(34) = dm(638) + dm(639) + dm(640) + dm(641) + dm(642) + dm(643) &
	&  + dm(644) + dm(645) + dm(646) + dm(647) + dm(648) &
	&  + dm(649) + dm(650) + dm(651) + dm(652) + dm(653) &
	&  + dm(654) + dm(655) + dm(656) + dm(657) + dm(658) &
	&  + dm(659) + dm(660) + dm(661) + dm(662) + dm(663) &
	&  + dm(664) + dm(665) + dm(666) + dm(667)
    dp(35) = dm(668) + dm(669) + dm(670) + dm(671) + dm(672) + dm(673) &
	&  + dm(674) + dm(675) + dm(676) + dm(677)
    dp(36) = dm(678) + dm(679) + dm(680) + dm(681) + dm(682) + dm(683) &
	&  + dm(684) + dm(685) + dm(686) + dm(687) + dm(688) &
	&  + dm(689) + dm(690) + dm(691) + dm(692) + dm(693) &
	&  + dm(694) + dm(695) + dm(696) + dm(697) + dm(698) &
	&  + dm(699) + dm(700) + dm(701) + dm(702) + dm(703) &
	&  + dm(704) + dm(705) + dm(706) + dm(707) + dm(708) &
	&  + dm(709) + dm(710) + dm(711) + dm(712) + dm(713) &
	&  + dm(714) + dm(715) + dm(716) + dm(717) + dm(718) &
	&  + dm(719) + dm(720) + dm(721) + dm(722) + dm(723) &
	&  + dm(724) + dm(725) + dm(726) + dm(727) + dm(728) &
	&  + dm(729) + dm(730) + dm(731) + dm(732) + dm(733) &
	&  + dm(734) + dm(735) + dm(736) + dm(737) + dm(738) &
	&  + dm(739) + dm(740) + dm(741) + dm(742) + dm(743) &
	&  + dm(744) + dm(745) + dm(746) + dm(747) + dm(748) &
	&  + dm(749) + dm(750) + dm(751) + dm(752) + dm(753) &
	&  + dm(754) + dm(755) + dm(756) + dm(757) + dm(758) &
	&  + dm(759) + dm(760) + dm(761) + dm(762) + dm(763) &
	&  + dm(764) + dm(765) + dm(766) + dm(767) + dm(768) &
	&  + dm(769) + dm(770) + dm(771) + dm(772) + dm(773) &
	&  + dm(774) + dm(775) + dm(776) + dm(777) + dm(778) &
	&  + dm(779) + dm(780) + dm(781) + dm(782) + dm(783) &
	&  + dm(784) + dm(785) + dm(786) + dm(787) + dm(788) &
	&  + dm(789) + dm(790) + dm(791) + dm(792) + dm(793) &
	&  + dm(794) + dm(795) + dm(796) + dm(797)
    dp(37) = dm(798) + dm(799) + dm(800) + dm(801) + dm(802) + dm(803) &
	&  + dm(804) + dm(805) + dm(806) + dm(807) + dm(808) &
	&  + dm(809) + dm(810) + dm(811) + dm(812) + dm(813) &
	&  + dm(814) + dm(815) + dm(816) + dm(817) + dm(818) &
	&  + dm(819) + dm(820) + dm(821) + dm(822) + dm(823) &
	&  + dm(824) + dm(825) + dm(826) + dm(827) + dm(828) &
	&  + dm(829) + dm(830) + dm(831) + dm(832) + dm(833) &
	&  + dm(834) + dm(835) + dm(836) + dm(837) + dm(838) &
	&  + dm(839) + dm(840) + dm(841) + dm(842) + dm(843) &
	&  + dm(844) + dm(845) + dm(846) + dm(847) + dm(848) &
	&  + dm(849) + dm(850) + dm(851) + dm(852) + dm(853) &
	&  + dm(854) + dm(855) + dm(856) + dm(857)
    dp(38) = dp(1)*p(12) + p(1)*dp(12) - dp(32) - dp(30) - dp(31) - dp(29) - dp(36) - dp(30) &
	&  - dp(31) - dp(29) - dp(29) - dp(29) - dp(29)
    dp(39) = dp(1)*p(13) + p(1)*dp(13) - dp(33) - dp(30)
    dp(40) = dp(1)*p(14) + p(1)*dp(14) - dp(31) - dp(35)
    dp(41) = dp(2)*p(7) + p(2)*dp(7) - dp(32) - dp(40)
    dp(42) = dm(858) + dm(859) + dm(860) + dm(861) + dm(862) + dm(863) &
	&  + dm(864) + dm(865) + dm(866) + dm(867) + dm(868) &
	&  + dm(869) + dm(870) + dm(871) + dm(872) + dm(873) &
	&  + dm(874) + dm(875) + dm(876) + dm(877) + dm(878) &
	&  + dm(879) + dm(880) + dm(881) + dm(882) + dm(883) &
	&  + dm(884) + dm(885) + dm(886) + dm(887) + dm(888) &
	&  + dm(889) + dm(890) + dm(891) + dm(892) + dm(893) &
	&  + dm(894) + dm(895) + dm(896) + dm(897) + dm(898) &
	&  + dm(899) + dm(900) + dm(901) + dm(902) + dm(903) &
	&  + dm(904) + dm(905) + dm(906) + dm(907) + dm(908) &
	&  + dm(909) + dm(910) + dm(911) + dm(912) + dm(913) &
	&  + dm(914) + dm(915) + dm(916) + dm(917) + dm(918) &
	&  + dm(919) + dm(920) + dm(921) + dm(922) + dm(923) &
	&  + dm(924) + dm(925) + dm(926) + dm(927) + dm(928) &
	&  + dm(929) + dm(930) + dm(931) + dm(932) + dm(933) &
	&  + dm(934) + dm(935) + dm(936) + dm(937) + dm(938) &
	&  + dm(939) + dm(940) + dm(941) + dm(942) + dm(943) &
	&  + dm(944) + dm(945) + dm(946) + dm(947) + dm(948) &
	&  + dm(949) + dm(950) + dm(951) + dm(952) + dm(953) &
	&  + dm(954) + dm(955) + dm(956) + dm(957) + dm(958) &
	&  + dm(959) + dm(960) + dm(961) + dm(962) + dm(963) &
	&  + dm(964) + dm(965) + dm(966) + dm(967) + dm(968) &
	&  + dm(969) + dm(970) + dm(971) + dm(972) + dm(973) &
	&  + dm(974) + dm(975) + dm(976) + dm(977)
    dp(43) = dp(2)*p(8) + p(2)*dp(8) - dp(34) - dp(31) - dp(42) - dp(34)
    dp(44) = dp(1)*p(15) + p(1)*dp(15) - dp(34) - dp(32) - dp(30) - dp(31) - dp(37) - dp(42) &
	&  - dp(34) - dp(32) - dp(30)
    dp(45) = dp(1)*p(16) + p(1)*dp(16) - dp(33) - dp(34) - dp(32) - dp(31) - dp(41) - dp(43) &
	&  - dp(33) - dp(34) - dp(32) - dp(33) - dp(33)
    dp(46) = dp(1)*p(17) + p(1)*dp(17) - dp(34)
    dp(47) = dp(2)*p(5) + p(2)*dp(5) - dp(30) - dp(31) - dp(29) - dp(36) - dp(35) - dp(30) &
	&  - dp(29) - dp(35) - dp(29) - dp(35) - dp(29) &
	&  - dp(29)
    dp(48) = dp(2)*p(6) + p(2)*dp(6) - dp(33) - dp(32) - dp(30) - dp(31) - dp(39) - dp(37) &
	&  - dp(38) - dp(36) - dp(33) - dp(32) - dp(30) &
	&  - dp(31) - dp(37)
    dp(49) = dp(3)*p(5) + p(3)*dp(5) - dp(34) - dp(32) - dp(30) - dp(31) - dp(37) - dp(42) &
	&  - dp(38) - dp(36) - dp(40) - dp(32) - dp(31) &
	&  - dp(40) - dp(31)
    dp(50) = dp(3)*p(6) + p(3)*dp(6) - dp(33) - dp(34) - dp(32) - dp(30) - dp(31) - dp(29) &
	&  - dp(45) - dp(41) - dp(43) - dp(39) - dp(44) &
	&  - dp(42) - dp(38) - dp(33) - dp(34) - dp(32) &
	&  - dp(30) - dp(31) - dp(29) - dp(41) - dp(43) &
	&  - dp(39) - dp(44) - dp(33) - dp(34) - dp(32) &
	&  - dp(30) - dp(29) - dp(33) - dp(34) - dp(30) &
	&  - dp(29) - dp(29)
    dp(51) = dp(3)*p(7) + p(3)*dp(7) - dp(33) - dp(34) - dp(31) - dp(45) - dp(33)
    dp(52) = dp(3)*p(8) + p(3)*dp(8) - dp(33) - dp(34) - dp(32) - dp(30) - dp(45) - dp(46) &
	&  - dp(44) - dp(33) - dp(34) - dp(32) - dp(46) &
	&  - dp(46)
    dp(53) = dp(1)*p(18) + p(1)*dp(18) - dp(37) - dp(36) - dp(35) - dp(47) - dp(35) - dp(35)
    dp(54) = dp(4)*p(5) + p(4)*dp(5) - dp(44) - dp(38) - dp(40) - dp(53)
    dp(55) = dp(2)*p(10) + p(2)*dp(10) - dp(45) - dp(44) - dp(42) - dp(38) - dp(40) - dp(50) &
	&  - dp(54) - dp(49) - dp(44) - dp(40) - dp(49)
    dp(56) = dp(4)*p(6) + p(4)*dp(6) - dp(45) - dp(39) - dp(42) - dp(36) - dp(55)
    dp(57) = dp(4)*p(7) + p(4)*dp(7) - dp(43) - dp(35)
    dp(58) = dp(4)*p(8) + p(4)*dp(8) - dp(41) - dp(46) - dp(37)
    dp(59) = dp(1)*p(24) + p(1)*dp(24) - dp(48) - dp(47)
    dp(60) = dp(1)*p(25) + p(1)*dp(25) - dp(51) - dp(52) - dp(50) - dp(49)
    dp(61) = dp(2)*p(11) + p(2)*dp(11) - dp(56) - dp(54)
    dp(62) = dp(3)*p(11) + p(3)*dp(11) - dp(57) - dp(58) - dp(55) - dp(53)
    dp(63) = dp(1)*p(28) + p(1)*dp(28) - dp(62) - dp(61)

    return
  end subroutine devpoly_full


!!!!!!!!!!!!!!!!!!!!!!!!!!!!!!!!!!!!!!!!!!!!!!!!!!!!!!!!!!!!!!!!!!!!!!!!!!!!!!!!!!!!!!!!!!!!!!!!!!!!!
!!!!!!!!! PES_SHELL.F90
!!!!!!!!!!!!!!!!!!!!!!!!!!!!!!!!!!!!!!!!!!!!!!!!!!!!!!!!!!!!!!!!!!!!!!!!!!!!!!!!!!!!!!!!!!!!!!!!!!!!!


  !==================================!
  ! read the coefficients of the PES !
  !==================================!
  subroutine pes_init_full()
    !::::::::::::::::::

coeff_full(1) = -678.2981634433d0 
coeff_full(2) = -270.0625879690d0 
coeff_full(3) = 731.1554990967d0 
coeff_full(4) = 624.7867077950d0 
coeff_full(5) = 545.3983740782d0 
coeff_full(6) = -1723.7812052524d0 
coeff_full(7) = -418.6481292942d0 
coeff_full(8) = -1856.8546377608d0 
coeff_full(9) = -2385.5204090791d0 
coeff_full(10) = -1088.7761441877d0 
coeff_full(11) = -814.9102185955d0 
coeff_full(12) = -584.3994269116d0 
coeff_full(13) = 523.7641364312d0 
coeff_full(14) = 3541.7035772988d0 
coeff_full(15) = -6020.3002753350d0 
coeff_full(16) = 868.4648915822d0 
coeff_full(17) = 5553.6249980091d0 
coeff_full(18) = 1181.3892548933d0 
coeff_full(19) = 1158.2057460866d0 
coeff_full(20) = 2857.6311105418d0 
coeff_full(21) = -523.5221409872d0 
coeff_full(22) = 1086.2335875405d0 
coeff_full(23) = -373.7927716144d0 
coeff_full(24) = 755.7041423260d0 
coeff_full(25) = 1125.0130329472d0 
coeff_full(26) = 777.3897902331d0 
coeff_full(27) = 757.0513603468d0 
coeff_full(28) = 915.7051925615d0 
coeff_full(29) = 150.7379927897d0 
coeff_full(30) = 444.6804940879d0 
coeff_full(31) = -3716.8686254432d0 
coeff_full(32) = -3609.1349521082d0 
coeff_full(33) = 411.8995010293d0 
coeff_full(34) = 2271.4962928859d0 
coeff_full(35) = 2142.3081179908d0 
coeff_full(36) = -6108.0124738041d0 
coeff_full(37) = -292.6178504826d0 
coeff_full(38) = -145.6504433548d0 
coeff_full(39) = 2551.8596255141d0 
coeff_full(40) = -3746.5519089598d0 
coeff_full(41) = -449.5089423876d0 
coeff_full(42) = -3557.9619726769d0 
coeff_full(43) = -788.4540015700d0 
coeff_full(44) = -1511.9734321829d0 
coeff_full(45) = -833.9492310849d0 
coeff_full(46) = 2617.0554936830d0 
coeff_full(47) = -367.4466895320d0 
coeff_full(48) = 686.6855067820d0 
coeff_full(49) = 1317.9213046698d0 
coeff_full(50) = 4044.0219596345d0 
coeff_full(51) = -2275.4794390882d0 
coeff_full(52) = -2405.1160108753d0 
coeff_full(53) = -6344.6740899744d0 
coeff_full(54) = -837.8509964800d0 
coeff_full(55) = -3050.4078201510d0 
coeff_full(56) = 479.8383537345d0 
coeff_full(57) = -1472.1921580759d0 
coeff_full(58) = 499.1912700584d0 
coeff_full(59) = 1918.1863663443d0 
coeff_full(60) = -754.0394082898d0 
coeff_full(61) = 1745.9182725219d0 
coeff_full(62) = 211.2848541276d0 
coeff_full(63) = -794.3830584855d0 
coeff_full(64) = 136.0242756834d0 


!!!!!!!!!!!!!!!!!!    open(10,file='coeff.dat',status='old')
!!!!!!!!!!!!!!!!!!
!!!!!!!!!!!!!!!!!!    do i=1,size(coeff)
!!!!!!!!!!!!!!!!!!       read (10,*) coeff(i)
!!!!!!!!!!!!!!!!!!    end do
!!!!!!!!!!!!!!!!!!
!!!!!!!!!!!!!!!!!!    return
!!!!!!!!!!!!!!!!!!    close (10)
  end subroutine pes_init_full

  !====================================!
  ! Function to evaluate the potential !
  !====================================!
  function f_full(xyz)
    real(kind=8),dimension(:,:),intent(in)::xyz
    real(kind=8)::f_full
    !::::::::::::::::::::::::::::::
    real(kind=8),dimension(size(xyz,2)*(size(xyz,2)-1)/2)::x
    real(kind=8),dimension(3)::dr
    real(kind=8)::a0  ! the same as the fitting code
    integer::i,j,k

    a0 = 2.7d0

    k = 1
    do i=1,size(xyz,2)-1
       do j=i+1,size(xyz,2)
          dr = xyz(:,i) - xyz(:,j)
          x(k) = sqrt(dot_product(dr,dr))
          k = k+1
       end do
    end do

    do i=1,size(x)
       x(i)=exp(-x(i)/a0)
    end do

    f_full=emsav_full(x,coeff_full)

    return
  end function f_full

  !===========================!
  ! function to calculate the !
  ! analytical gradient       !
  !===========================!
  function g_full(xyz)
    real(kind=8),dimension(:,:),intent(in)::xyz
    real(kind=8),dimension(size(xyz,2)*3)::g_full
    !::::::::::::::::::::
    real(kind=8),dimension(size(xyz,2)*(size(xyz,2)-1)/2)::r,x
    real(kind=8),dimension(3,size(xyz,2)*(size(xyz,2)-1)/2)::dr
    real(kind=8),dimension(size(xyz,2)*3,size(xyz,2)*(size(xyz,2)-1)/2)::drdx
    real(kind=8),dimension(1:64)::p   ! change to number of popynomials
                               ! (size of p in bemsa.f90)
    real(kind=8),dimension(1:978)::m  ! change to number of monomials
                              ! (size of m in bemsa.f90
    real(kind=8)::a0
    integer::i,j,k

    a0 = 2.7d0

    k = 1
    drdx = 0.d0
    do i=1,size(xyz,2)-1
       do j=i+1,size(xyz,2)
          dr(:,k) = xyz(:,i) - xyz(:,j)
          r(k) = sqrt(dot_product(dr(:,k),dr(:,k)))

          drdx(3*i-2:3*i,k) = dr(:,k)/r(k)
          drdx(3*j-2:3*j,k) = -drdx(3*i-2:3*i,k)
          k = k+1
       end do
    end do

    do i=1,size(x)
       x(i)=exp(-r(i)/a0)
    end do

    call evmono_full(x,m)
    call evpoly_full(m,p)

    do i=1,3*size(xyz,2)
       g_full(i) = demsav_full(drdx,coeff_full,m,p,i)
    end do

    return
  end function g_full

!!!!!!!!!!!!!!!!!!!!!!!!!!!!!!!!!!!!!!!!!!!!
!!!!!!!!!!  GET F5 ENERGY 
!!!!!!!!!!!!!!!!!!!!!!!!!!!!!!!!!!!!!!!!!!!!
!!!!!!!!!!  INPUT: R1,R2,R3,R4 IN BOHR
!!!!!!!!!!  OUTPUT: ENERGY IN HARTREE 
!!!!!!!!!!!!!!!!!!!!!!!!!!!!!!!!!!!!!!!!!!!!
!!!!!!!!!!!!!!!!!!!!!!!!!!!!!!!!!!!!!!!!!!!!
!!!!!!!!!!
!!!!!!!!!!    r1     r2   r3    r4
!!!!!!!!!!  F --- F --- F --- F --- F    
!!!!!!!!!!  3     2     1     4     5 
!!!!!!!!!!
!!!!!!!!!!!!!!!!!!!!!!!!!!!!!!!!!!!!!!!!!!!!

  subroutine get_int_energy(r1,r2,r3,r4,energy_int)
  implicit none 

  real(kind=8),intent(in) :: r1,r2,r3,r4
  real(kind=8) :: energy_full 
  real(kind=8) :: energy_f5, energy_ne2  
  real(kind=8),intent(out) :: energy_int
  real(kind=8),allocatable :: xyz(:,:) 

  call pes_init_full() 
  call pes_init_f5() 

  allocate(xyz(3,5))

  xyz = 0.0d0 
  xyz(3,1) = 0.0d0 
  xyz(3,2) = r2
  xyz(3,3) = r2 + r1 
  xyz(3,4) = -r3 
  xyz(3,5) = -r3 - r4 

  energy_full = 0.d0 
  energy_full = f_full(xyz(:,:))
  energy_f5 = 0.d0 
  energy_f5 = f_f5(xyz(:,:))
  energy_ne2 = -257.611583494480d0  
  
  energy_int = energy_full - energy_f5 - energy_ne2 

  end subroutine get_int_energy 

END MODULE PESF5NE2 
