# Supplementary material for: Experimental observation of quantum mechanical fluorine tunnelling
Source: Nat Commun. 2025 Apr 29;16:4027. doi: 10.1038/s41467-025-59008-6 (PMC12041236; doi:10.1038/s41467-025-59008-6)
Supplement: Supplementary file 4 — Source Data [file 41467_2025_59008_MOESM4_ESM.zip › Codes for vibrations/4D-linear/chebyshev.f90]

!!!!!!!!!!!!!!!!!!!!!!!!!!!!!!!!!!!!!!!!!!!!!!!!!!!!!!!!!!!!!!!!!!!!!!!!!!!!!!
!!!!!!!!!!!!!!!!!!!!!!!!!!!!!!!!!!!!!!!!!!!!!!!!!!!!!!!!!!!!!!!!!!!!!!!!!!!!!!
module chebyshev

  use allocation, only : filter,Npoly,Hmid,Hnorm,shift,delta
  implicit none
  private
!
  real(kind=8),public,allocatable :: coefficients(:)
!
  integer,parameter :: Nalpha = 2000 ! integration grid for Chebyshev polynomials
  real(kind=8),parameter :: half=0.5d0,zero=0d0,one=1d0,two = 2d0, pi = 3.14159265359d0
!
  public set_chebyshev_polynomial,unset_chebyshev_polynomial,chebMV
  
contains
!!!!!!!!!!!!!!!!!!!!!!!!!!!!!!!!!!!!!!!!!!!!!!!!!!!!!!!!!!!!!!!!!!!!!!!!!!!!!!
!!!!!!!!!!!!!!!!!!!!!!!!!!!!!!!!!!!!!!!!!!!!!!!!!!!!!!!!!!!!!!!!!!!!!!!!!!!!!!
  subroutine set_chebyshev_polynomial()
!!!!!!!!!!!!!!!!!!!!!!!!!!!!!!!!!!!!!!!!!!!!!!!!!!!!!!!!!!!!!!!!!!!!!!!!!!!!!!
!
! SET_CHEBYSHEV_POLYNOMIAL determines the coefficients of an appromation to a 
! function using a finite Chebyshev polynomial expansion by numerical integration
!
!!!!!!!!!!!!!!!!!!!!!!!!!!!!!!!!!!!!!!!!!!!!!!!!!!!!!!!!!!!!!!!!!!!!!!!!!!!!!!!
   
    implicit none
 
    integer :: k,alpha
    real(kind=8) :: weight,dum,x,coeff
    real(kind=8),allocatable :: quad(:),poly(:,:),appFCT(:)

!!!!!!!!!!!!!!!!!!!!!!!!!!!!!!!!!!!!!!!!!!!!!!!!!!!!!!!!!!!!!!!!!!!!!!!!!!!!!!
    
    allocate(quad(nalpha),poly(nalpha,0:Npoly),appFCT(0:Npoly),coefficients(0:Npoly))


!!!!!!!!!!!!!!!!!!!!!!!!!!!!!!!!!!!!!!!!!!!!!!!!!!!!!!!!!!!!!!!!!!!!!!!!!!!!!!
! compute Gauss-Chebyshev quadrature points
    do alpha = 1,nalpha
      quad(alpha) = pi*dble(alpha-half)/nalpha
    end do

! evaluate Chebyshev polynomials at quadrature point

    coeff = two/pi
    do alpha = 1,nalpha
      k = 0
      x = quad(alpha)
      poly(alpha,k) = coeff*half
      do k = 1,Npoly
        poly(alpha,k) = coeff*cos(k*x)
      enddo
    enddo

! Chebyshev polynomial of 1st kind have all the same weight
    weight = pi/nalpha

!!!!!!!!!!!!!!!!!!!!!!!!!!!!!!!!!!!!!!!!!!!!!!!!!!!!!!!!!!!!!!!!!!!!!!!!!!!!!!
! compute coefficients
    do k = 0,Npoly
      dum = zero
      do alpha = 1,nalpha
        x = quad(alpha)
        if(filter == "tanh") then
          dum = dum + poly(alpha,k)*tanh(delta*(Hnorm*cos(x)+Hmid-shift))
        elseif(filter == "expo") then
          dum = dum - poly(alpha,k)*exp(-delta*(Hnorm*cos(x)+Hmid-shift))
        elseif(filter == "lrtz") then
          dum = dum + poly(alpha,k)*delta/((Hnorm*cos(x)+Hmid-shift)**2+delta**2)
        else
          stop 'wrong filter'
        endif
      enddo
      coefficients(k) = dum*weight
    enddo

!!!!!!!!!!!!!!!!!!!!!!!!!!!!!!!!!!!!!!!!!!!!!!!!!!!!!!!!!!!!!!!!!!!!!!!!!!!!!!
! check the approximation to the function
    do alpha = 1,nalpha
      dum = zero
      do k = 0,Npoly
        dum = dum + coefficients(k)*cos(k*quad(alpha))
        appFCT(k) = dum
       enddo
       x = Hnorm*cos(quad(alpha)) + Hmid
       if(filter == "tanh") then
         write(78,*) x,tanh(delta*(x-shift)),appFCT
       elseif(filter == "expo") then
         write(78,*) x,-exp(-delta*(x-shift)),appFCT
       else
         write(78,*) x,delta/((x-shift)**2+delta**2),appFCT
       endif
    enddo
    deallocate(quad,poly,appFCT)

  end subroutine set_chebyshev_polynomial
!!!!!!!!!!!!!!!!!!!!!!!!!!!!!!!!!!!!!!!!!!!!!!!!!!!!!!!!!!!!!!!!!!!!!!!!!!!!!!
!!!!!!!!!!!!!!!!!!!!!!!!!!!!!!!!!!!!!!!!!!!!!!!!!!!!!!!!!!!!!!!!!!!!!!!!!!!!!!
  subroutine unset_chebyshev_polynomial()

    implicit none
    deallocate(coefficients)

  end subroutine unset_chebyshev_polynomial
!!!!!!!!!!!!!!!!!!!!!!!!!!!!!!!!!!!!!!!!!!!!!!!!!!!!!!!!!!!!!!!!!!!!!!!!!!!!!!
!!!!!!!!!!!!!!!!!!!!!!!!!!!!!!!!!!!!!!!!!!!!!!!!!!!!!!!!!!!!!!!!!!!!!!!!!!!!!!
! 
! CHEBMV computes the spectral transform of the 6D matrix-vector product
! in the contracted basis using the driver MV6D. The spectral transform
! is approximated using a truncated Chebyshev expansion and evaluated using
! a three-term recursion formula
!
!!!!!!!!!!!!!!!!!!!!!!!!!!!!!!!!!!!!!!!!!!!!!!!!!!!!!!!!!!!!!!!!!!!!!!!!!!!!!!
  subroutine chebMV(Vout,Vin)

    use allocation, only : sizeB
    integer :: i,k
    real(kind=8),intent(in) :: Vin(sizeB)
    real(kind=8),intent(out) :: Vout(sizeB)
    real(kind=8) :: qjp1(sizeB),qj(sizeB),qjm1(sizeB)

!!!!!!!!!!!!!!!!!!!!!!!!!!!!!!!!!!!!!!!!!!!!!!!!!!!!!!!!!!!!!!!!!!!!!!!!!!!!!!

    qjm1 = Vin
    Vout  = coefficients(0)*qjm1

    call matvec(qj,qjm1)
    qj = (qj - Hmid*qjm1)/Hnorm
      
    do i = 1,sizeB
      Vout(i)  = Vout(i) + coefficients(1)*qj(i)
    enddo

    do k = 2,Npoly

      call matvec(qjp1,qj)
      qjp1 = (qjp1 - Hmid*qj)/Hnorm
  
      do i = 1,sizeB
         qjp1(i)  = two*qjp1(i) - qjm1(i)
      enddo

      do i = 1,sizeB
         Vout(i)  = Vout(i) + coefficients(k)*qjp1(i)
      enddo

      qjm1 = qj
      qj = qjp1

    enddo

  end subroutine chebMV
!!!!!!!!!!!!!!!!!!!!!!!!!!!!!!!!!!!!!!!!!!!!!!!!!!!!!!!!!!!!!!!!!!!!!!!!!!!!!!
!!!!!!!!!!!!!!!!!!!!!!!!!!!!!!!!!!!!!!!!!!!!!!!!!!!!!!!!!!!!!!!!!!!!!!!!!!!!!!
end module chebyshev
!!!!!!!!!!!!!!!!!!!!!!!!!!!!!!!!!!!!!!!!!!!!!!!!!!!!!!!!!!!!!!!!!!!!!!!!!!!!!!
!!!!!!!!!!!!!!!!!!!!!!!!!!!!!!!!!!!!!!!!!!!!!!!!!!!!!!!!!!!!!!!!!!!!!!!!!!!!!!
