# Supplementary material for: Experimental observation of quantum mechanical fluorine tunnelling
Source: Nat Commun. 2025 Apr 29;16:4027. doi: 10.1038/s41467-025-59008-6 (PMC12041236; doi:10.1038/s41467-025-59008-6)
Supplement: Supplementary file 4 — Source Data [file 41467_2025_59008_MOESM4_ESM.zip › Codes for vibrations/4D-linear/dms_f5_new.f90]

MODULE DMSF5 

IMPLICIT NONE 

real(kind=8)::coeff_dz(1:495) ! change to number of coefficients
                     ! (size of c in bemsa.f90)
save coeff_dz

contains

!!!!!!!!!!!!!!!!!!!!!!!!!!!!!!!!!!!!!!!!!!!!!!!!!!!!!!!!!!!!!!!!!!!!!!!!!!
!!!!!!!!!! BASIS.F90 
!!!!!!!!!!!!!!!!!!!!!!!!!!!!!!!!!!!!!!!!!!!!!!!!!!!!!!!!!!!!!!!!!!!!!!!!!!

  function emsav_dz(x,c) result(v)
    implicit none
    real(kind=8),dimension(1:10)::x
    real(kind=8),dimension(0:494)::c
    real(kind=8)::v
    ! ::::::::::::::::::::
    real(kind=8),dimension(0:494)::p

    call bemsav_dz(x,p)
    v = dot_product(p,c)

    return
  end function emsav_dz

  subroutine bemsav_dz(x,p)
    implicit none
    real(kind=8),dimension(1:10),intent(in)::x
    real(kind=8),dimension(0:494),intent(out)::p
    ! ::::::::::::::::::::
    real(kind=8),dimension(0:806)::m

    call evmono_dz(x,m)
    call evpoly_dz(m,p)

    return
  end subroutine bemsav_dz

  subroutine evmono_dz(x,m)
    implicit none
    real(kind=8),dimension(1:10),intent(in)::x
    real(kind=8),dimension(0:806),intent(out)::m
    !::::::::::::::::::::

    m(0) = 1.0D0
    m(1) = x(10)
    m(2) = x(9)
    m(3) = x(7)
    m(4) = x(4)
    m(5) = x(8)
    m(6) = x(6)
    m(7) = x(5)
    m(8) = x(3)
    m(9) = x(2)
    m(10) = x(1)
    m(11) = m(1)*m(2)
    m(12) = m(1)*m(3)
    m(13) = m(2)*m(3)
    m(14) = m(1)*m(4)
    m(15) = m(2)*m(4)
    m(16) = m(3)*m(4)
    m(17) = m(3)*m(5)
    m(18) = m(2)*m(6)
    m(19) = m(1)*m(7)
    m(20) = m(4)*m(5)
    m(21) = m(4)*m(6)
    m(22) = m(4)*m(7)
    m(23) = m(2)*m(8)
    m(24) = m(3)*m(8)
    m(25) = m(1)*m(9)
    m(26) = m(3)*m(9)
    m(27) = m(1)*m(10)
    m(28) = m(2)*m(10)
    m(29) = m(7)*m(8)
    m(30) = m(6)*m(9)
    m(31) = m(5)*m(10)
    m(32) = m(5)*m(6)
    m(33) = m(5)*m(7)
    m(34) = m(6)*m(7)
    m(35) = m(5)*m(8)
    m(36) = m(6)*m(8)
    m(37) = m(5)*m(9)
    m(38) = m(7)*m(9)
    m(39) = m(8)*m(9)
    m(40) = m(6)*m(10)
    m(41) = m(7)*m(10)
    m(42) = m(8)*m(10)
    m(43) = m(9)*m(10)
    m(44) = m(1)*m(13)
    m(45) = m(1)*m(15)
    m(46) = m(1)*m(16)
    m(47) = m(2)*m(16)
    m(48) = m(3)*m(20)
    m(49) = m(2)*m(21)
    m(50) = m(1)*m(22)
    m(51) = m(2)*m(24)
    m(52) = m(1)*m(26)
    m(53) = m(1)*m(28)
    m(54) = m(1)*m(17)
    m(55) = m(2)*m(17)
    m(56) = m(1)*m(18)
    m(57) = m(3)*m(18)
    m(58) = m(2)*m(19)
    m(59) = m(3)*m(19)
    m(60) = m(1)*m(20)
    m(61) = m(2)*m(20)
    m(62) = m(1)*m(21)
    m(63) = m(3)*m(21)
    m(64) = m(2)*m(22)
    m(65) = m(3)*m(22)
    m(66) = m(1)*m(23)
    m(67) = m(1)*m(24)
    m(68) = m(4)*m(23)
    m(69) = m(4)*m(24)
    m(70) = m(2)*m(25)
    m(71) = m(2)*m(26)
    m(72) = m(4)*m(25)
    m(73) = m(4)*m(26)
    m(74) = m(3)*m(27)
    m(75) = m(3)*m(28)
    m(76) = m(4)*m(27)
    m(77) = m(4)*m(28)
    m(78) = m(4)*m(32)
    m(79) = m(4)*m(33)
    m(80) = m(4)*m(34)
    m(81) = m(3)*m(35)
    m(82) = m(2)*m(36)
    m(83) = m(3)*m(37)
    m(84) = m(1)*m(38)
    m(85) = m(3)*m(39)
    m(86) = m(2)*m(40)
    m(87) = m(1)*m(41)
    m(88) = m(2)*m(42)
    m(89) = m(1)*m(43)
    m(90) = m(2)*m(32)
    m(91) = m(3)*m(32)
    m(92) = m(1)*m(33)
    m(93) = m(3)*m(33)
    m(94) = m(1)*m(34)
    m(95) = m(2)*m(34)
    m(96) = m(2)*m(35)
    m(97) = m(3)*m(36)
    m(98) = m(4)*m(35)
    m(99) = m(4)*m(36)
    m(100) = m(1)*m(37)
    m(101) = m(3)*m(38)
    m(102) = m(4)*m(37)
    m(103) = m(4)*m(38)
    m(104) = m(1)*m(39)
    m(105) = m(2)*m(39)
    m(106) = m(1)*m(40)
    m(107) = m(2)*m(41)
    m(108) = m(4)*m(40)
    m(109) = m(4)*m(41)
    m(110) = m(1)*m(42)
    m(111) = m(3)*m(42)
    m(112) = m(2)*m(43)
    m(113) = m(3)*m(43)
    m(114) = m(5)*m(29)
    m(115) = m(6)*m(29)
    m(116) = m(5)*m(30)
    m(117) = m(6)*m(38)
    m(118) = m(6)*m(39)
    m(119) = m(7)*m(39)
    m(120) = m(5)*m(40)
    m(121) = m(5)*m(41)
    m(122) = m(5)*m(42)
    m(123) = m(7)*m(42)
    m(124) = m(5)*m(43)
    m(125) = m(6)*m(43)
    m(126) = m(5)*m(34)
    m(127) = m(5)*m(39)
    m(128) = m(6)*m(42)
    m(129) = m(7)*m(43)
    m(130) = m(5)*m(36)
    m(131) = m(5)*m(38)
    m(132) = m(6)*m(41)
    m(133) = m(8)*m(43)
    m(134) = m(1)*m(47)
    m(135) = m(1)*m(48)
    m(136) = m(2)*m(48)
    m(137) = m(1)*m(49)
    m(138) = m(2)*m(63)
    m(139) = m(1)*m(64)
    m(140) = m(1)*m(65)
    m(141) = m(1)*m(51)
    m(142) = m(2)*m(69)
    m(143) = m(1)*m(71)
    m(144) = m(1)*m(73)
    m(145) = m(1)*m(75)
    m(146) = m(1)*m(77)
    m(147) = m(7)*m(66)
    m(148) = m(7)*m(67)
    m(149) = m(7)*m(68)
    m(150) = m(7)*m(69)
    m(151) = m(6)*m(70)
    m(152) = m(6)*m(71)
    m(153) = m(6)*m(72)
    m(154) = m(6)*m(73)
    m(155) = m(5)*m(74)
    m(156) = m(5)*m(75)
    m(157) = m(5)*m(76)
    m(158) = m(5)*m(77)
    m(159) = m(2)*m(78)
    m(160) = m(3)*m(78)
    m(161) = m(1)*m(79)
    m(162) = m(3)*m(79)
    m(163) = m(1)*m(80)
    m(164) = m(2)*m(80)
    m(165) = m(2)*m(81)
    m(166) = m(2)*m(97)
    m(167) = m(3)*m(98)
    m(168) = m(2)*m(99)
    m(169) = m(1)*m(83)
    m(170) = m(1)*m(101)
    m(171) = m(3)*m(102)
    m(172) = m(1)*m(103)
    m(173) = m(1)*m(85)
    m(174) = m(2)*m(85)
    m(175) = m(1)*m(86)
    m(176) = m(1)*m(107)
    m(177) = m(2)*m(108)
    m(178) = m(1)*m(109)
    m(179) = m(1)*m(88)
    m(180) = m(2)*m(111)
    m(181) = m(1)*m(112)
    m(182) = m(1)*m(113)
    m(183) = m(2)*m(91)
    m(184) = m(1)*m(93)
    m(185) = m(1)*m(95)
    m(186) = m(2)*m(98)
    m(187) = m(3)*m(99)
    m(188) = m(1)*m(102)
    m(189) = m(3)*m(103)
    m(190) = m(1)*m(105)
    m(191) = m(1)*m(108)
    m(192) = m(2)*m(109)
    m(193) = m(1)*m(111)
    m(194) = m(2)*m(113)
    m(195) = m(3)*m(114)
    m(196) = m(2)*m(115)
    m(197) = m(4)*m(114)
    m(198) = m(4)*m(115)
    m(199) = m(3)*m(116)
    m(200) = m(1)*m(117)
    m(201) = m(4)*m(116)
    m(202) = m(4)*m(117)
    m(203) = m(2)*m(118)
    m(204) = m(3)*m(118)
    m(205) = m(1)*m(119)
    m(206) = m(3)*m(119)
    m(207) = m(2)*m(120)
    m(208) = m(1)*m(121)
    m(209) = m(4)*m(120)
    m(210) = m(4)*m(121)
    m(211) = m(2)*m(122)
    m(212) = m(3)*m(122)
    m(213) = m(1)*m(123)
    m(214) = m(2)*m(123)
    m(215) = m(1)*m(124)
    m(216) = m(3)*m(124)
    m(217) = m(1)*m(125)
    m(218) = m(2)*m(125)
    m(219) = m(6)*m(119)
    m(220) = m(5)*m(123)
    m(221) = m(5)*m(125)
    m(222) = m(4)*m(126)
    m(223) = m(3)*m(127)
    m(224) = m(2)*m(128)
    m(225) = m(1)*m(129)
    m(226) = m(1)*m(78)
    m(227) = m(2)*m(79)
    m(228) = m(3)*m(80)
    m(229) = m(1)*m(81)
    m(230) = m(1)*m(82)
    m(231) = m(2)*m(83)
    m(232) = m(2)*m(84)
    m(233) = m(4)*m(85)
    m(234) = m(3)*m(86)
    m(235) = m(3)*m(87)
    m(236) = m(4)*m(88)
    m(237) = m(4)*m(89)
    m(238) = m(2)*m(130)
    m(239) = m(3)*m(130)
    m(240) = m(4)*m(130)
    m(241) = m(1)*m(131)
    m(242) = m(3)*m(131)
    m(243) = m(4)*m(131)
    m(244) = m(1)*m(132)
    m(245) = m(2)*m(132)
    m(246) = m(4)*m(132)
    m(247) = m(1)*m(133)
    m(248) = m(2)*m(133)
    m(249) = m(3)*m(133)
    m(250) = m(5)*m(115)
    m(251) = m(5)*m(117)
    m(252) = m(5)*m(118)
    m(253) = m(5)*m(119)
    m(254) = m(5)*m(132)
    m(255) = m(5)*m(128)
    m(256) = m(6)*m(123)
    m(257) = m(5)*m(129)
    m(258) = m(6)*m(129)
    m(259) = m(5)*m(133)
    m(260) = m(6)*m(133)
    m(261) = m(7)*m(133)
    m(262) = m(2)*m(160)
    m(263) = m(1)*m(162)
    m(264) = m(1)*m(164)
    m(265) = m(2)*m(167)
    m(266) = m(2)*m(187)
    m(267) = m(1)*m(171)
    m(268) = m(1)*m(189)
    m(269) = m(1)*m(174)
    m(270) = m(1)*m(177)
    m(271) = m(1)*m(192)
    m(272) = m(1)*m(180)
    m(273) = m(1)*m(194)
    m(274) = m(3)*m(197)
    m(275) = m(2)*m(198)
    m(276) = m(3)*m(201)
    m(277) = m(1)*m(202)
    m(278) = m(2)*m(204)
    m(279) = m(1)*m(206)
    m(280) = m(2)*m(209)
    m(281) = m(1)*m(210)
    m(282) = m(2)*m(212)
    m(283) = m(1)*m(214)
    m(284) = m(1)*m(216)
    m(285) = m(1)*m(218)
    m(286) = m(1)*m(159)
    m(287) = m(1)*m(160)
    m(288) = m(1)*m(227)
    m(289) = m(2)*m(162)
    m(290) = m(1)*m(228)
    m(291) = m(2)*m(228)
    m(292) = m(1)*m(165)
    m(293) = m(1)*m(166)
    m(294) = m(1)*m(167)
    m(295) = m(1)*m(168)
    m(296) = m(1)*m(231)
    m(297) = m(2)*m(170)
    m(298) = m(2)*m(171)
    m(299) = m(2)*m(172)
    m(300) = m(1)*m(233)
    m(301) = m(2)*m(233)
    m(302) = m(1)*m(234)
    m(303) = m(2)*m(235)
    m(304) = m(3)*m(177)
    m(305) = m(3)*m(178)
    m(306) = m(1)*m(236)
    m(307) = m(3)*m(236)
    m(308) = m(2)*m(237)
    m(309) = m(3)*m(237)
    m(310) = m(1)*m(195)
    m(311) = m(1)*m(196)
    m(312) = m(2)*m(197)
    m(313) = m(3)*m(198)
    m(314) = m(2)*m(199)
    m(315) = m(2)*m(200)
    m(316) = m(1)*m(201)
    m(317) = m(3)*m(202)
    m(318) = m(1)*m(203)
    m(319) = m(2)*m(205)
    m(320) = m(4)*m(204)
    m(321) = m(4)*m(206)
    m(322) = m(3)*m(207)
    m(323) = m(3)*m(208)
    m(324) = m(1)*m(209)
    m(325) = m(2)*m(210)
    m(326) = m(1)*m(212)
    m(327) = m(3)*m(213)
    m(328) = m(4)*m(211)
    m(329) = m(4)*m(214)
    m(330) = m(2)*m(216)
    m(331) = m(3)*m(218)
    m(332) = m(4)*m(215)
    m(333) = m(4)*m(217)
    m(334) = m(2)*m(195)
    m(335) = m(3)*m(196)
    m(336) = m(1)*m(197)
    m(337) = m(1)*m(198)
    m(338) = m(1)*m(199)
    m(339) = m(3)*m(200)
    m(340) = m(2)*m(201)
    m(341) = m(2)*m(202)
    m(342) = m(1)*m(204)
    m(343) = m(2)*m(206)
    m(344) = m(4)*m(203)
    m(345) = m(4)*m(205)
    m(346) = m(1)*m(207)
    m(347) = m(2)*m(208)
    m(348) = m(3)*m(209)
    m(349) = m(3)*m(210)
    m(350) = m(1)*m(211)
    m(351) = m(3)*m(214)
    m(352) = m(4)*m(212)
    m(353) = m(4)*m(213)
    m(354) = m(2)*m(215)
    m(355) = m(3)*m(217)
    m(356) = m(4)*m(216)
    m(357) = m(4)*m(218)
    m(358) = m(1)*m(222)
    m(359) = m(2)*m(222)
    m(360) = m(3)*m(222)
    m(361) = m(1)*m(223)
    m(362) = m(2)*m(223)
    m(363) = m(4)*m(223)
    m(364) = m(1)*m(224)
    m(365) = m(3)*m(224)
    m(366) = m(4)*m(224)
    m(367) = m(2)*m(225)
    m(368) = m(3)*m(225)
    m(369) = m(4)*m(225)
    m(370) = m(2)*m(239)
    m(371) = m(2)*m(240)
    m(372) = m(3)*m(240)
    m(373) = m(1)*m(242)
    m(374) = m(1)*m(243)
    m(375) = m(3)*m(243)
    m(376) = m(1)*m(245)
    m(377) = m(1)*m(246)
    m(378) = m(2)*m(246)
    m(379) = m(1)*m(248)
    m(380) = m(1)*m(249)
    m(381) = m(2)*m(249)
    m(382) = m(4)*m(250)
    m(383) = m(4)*m(251)
    m(384) = m(3)*m(252)
    m(385) = m(3)*m(253)
    m(386) = m(4)*m(254)
    m(387) = m(2)*m(255)
    m(388) = m(2)*m(256)
    m(389) = m(1)*m(257)
    m(390) = m(1)*m(258)
    m(391) = m(3)*m(259)
    m(392) = m(2)*m(260)
    m(393) = m(1)*m(261)
    m(394) = m(2)*m(250)
    m(395) = m(3)*m(250)
    m(396) = m(1)*m(251)
    m(397) = m(3)*m(251)
    m(398) = m(2)*m(252)
    m(399) = m(1)*m(253)
    m(400) = m(4)*m(252)
    m(401) = m(4)*m(253)
    m(402) = m(1)*m(254)
    m(403) = m(2)*m(254)
    m(404) = m(3)*m(255)
    m(405) = m(1)*m(256)
    m(406) = m(4)*m(255)
    m(407) = m(4)*m(256)
    m(408) = m(3)*m(257)
    m(409) = m(2)*m(258)
    m(410) = m(4)*m(257)
    m(411) = m(4)*m(258)
    m(412) = m(1)*m(259)
    m(413) = m(2)*m(259)
    m(414) = m(1)*m(260)
    m(415) = m(3)*m(260)
    m(416) = m(2)*m(261)
    m(417) = m(3)*m(261)
    m(418) = m(5)*m(219)
    m(419) = m(5)*m(256)
    m(420) = m(5)*m(258)
    m(421) = m(5)*m(260)
    m(422) = m(5)*m(261)
    m(423) = m(6)*m(261)
    m(424) = m(3)*m(135)
    m(425) = m(3)*m(136)
    m(426) = m(2)*m(137)
    m(427) = m(2)*m(138)
    m(428) = m(1)*m(139)
    m(429) = m(1)*m(140)
    m(430) = m(4)*m(135)
    m(431) = m(4)*m(136)
    m(432) = m(4)*m(137)
    m(433) = m(4)*m(138)
    m(434) = m(4)*m(139)
    m(435) = m(4)*m(140)
    m(436) = m(2)*m(141)
    m(437) = m(3)*m(141)
    m(438) = m(2)*m(142)
    m(439) = m(3)*m(142)
    m(440) = m(1)*m(143)
    m(441) = m(3)*m(143)
    m(442) = m(1)*m(144)
    m(443) = m(3)*m(144)
    m(444) = m(1)*m(145)
    m(445) = m(2)*m(145)
    m(446) = m(1)*m(146)
    m(447) = m(2)*m(146)
    m(448) = m(4)*m(159)
    m(449) = m(4)*m(160)
    m(450) = m(4)*m(161)
    m(451) = m(4)*m(162)
    m(452) = m(4)*m(163)
    m(453) = m(4)*m(164)
    m(454) = m(3)*m(165)
    m(455) = m(2)*m(166)
    m(456) = m(3)*m(167)
    m(457) = m(2)*m(168)
    m(458) = m(3)*m(169)
    m(459) = m(1)*m(170)
    m(460) = m(3)*m(171)
    m(461) = m(1)*m(172)
    m(462) = m(3)*m(173)
    m(463) = m(3)*m(174)
    m(464) = m(2)*m(175)
    m(465) = m(1)*m(176)
    m(466) = m(2)*m(177)
    m(467) = m(1)*m(178)
    m(468) = m(2)*m(179)
    m(469) = m(2)*m(180)
    m(470) = m(1)*m(181)
    m(471) = m(1)*m(182)
    m(472) = m(19)*m(114)
    m(473) = m(19)*m(115)
    m(474) = m(23)*m(114)
    m(475) = m(24)*m(115)
    m(476) = m(18)*m(116)
    m(477) = m(18)*m(117)
    m(478) = m(21)*m(118)
    m(479) = m(22)*m(119)
    m(480) = m(23)*m(119)
    m(481) = m(25)*m(116)
    m(482) = m(26)*m(117)
    m(483) = m(25)*m(118)
    m(484) = m(17)*m(120)
    m(485) = m(17)*m(121)
    m(486) = m(20)*m(122)
    m(487) = m(22)*m(123)
    m(488) = m(24)*m(123)
    m(489) = m(20)*m(124)
    m(490) = m(21)*m(125)
    m(491) = m(26)*m(125)
    m(492) = m(27)*m(120)
    m(493) = m(28)*m(121)
    m(494) = m(27)*m(122)
    m(495) = m(28)*m(124)
    m(496) = m(1)*m(274)
    m(497) = m(2)*m(274)
    m(498) = m(1)*m(275)
    m(499) = m(2)*m(313)
    m(500) = m(1)*m(276)
    m(501) = m(2)*m(276)
    m(502) = m(1)*m(341)
    m(503) = m(1)*m(317)
    m(504) = m(1)*m(278)
    m(505) = m(1)*m(343)
    m(506) = m(2)*m(320)
    m(507) = m(1)*m(321)
    m(508) = m(1)*m(280)
    m(509) = m(2)*m(348)
    m(510) = m(1)*m(325)
    m(511) = m(1)*m(349)
    m(512) = m(1)*m(282)
    m(513) = m(1)*m(351)
    m(514) = m(2)*m(352)
    m(515) = m(1)*m(329)
    m(516) = m(1)*m(330)
    m(517) = m(1)*m(331)
    m(518) = m(1)*m(356)
    m(519) = m(1)*m(357)
    m(520) = m(6)*m(319)
    m(521) = m(6)*m(321)
    m(522) = m(5)*m(327)
    m(523) = m(5)*m(329)
    m(524) = m(5)*m(331)
    m(525) = m(5)*m(333)
    m(526) = m(1)*m(359)
    m(527) = m(1)*m(360)
    m(528) = m(2)*m(360)
    m(529) = m(1)*m(362)
    m(530) = m(1)*m(363)
    m(531) = m(2)*m(363)
    m(532) = m(1)*m(365)
    m(533) = m(1)*m(366)
    m(534) = m(3)*m(366)
    m(535) = m(2)*m(368)
    m(536) = m(2)*m(369)
    m(537) = m(3)*m(369)
    m(538) = m(2)*m(372)
    m(539) = m(1)*m(375)
    m(540) = m(1)*m(378)
    m(541) = m(1)*m(381)
    m(542) = m(2)*m(382)
    m(543) = m(3)*m(382)
    m(544) = m(1)*m(383)
    m(545) = m(3)*m(383)
    m(546) = m(2)*m(384)
    m(547) = m(1)*m(385)
    m(548) = m(3)*m(400)
    m(549) = m(3)*m(401)
    m(550) = m(1)*m(386)
    m(551) = m(2)*m(386)
    m(552) = m(2)*m(404)
    m(553) = m(1)*m(388)
    m(554) = m(2)*m(406)
    m(555) = m(2)*m(407)
    m(556) = m(1)*m(408)
    m(557) = m(1)*m(409)
    m(558) = m(1)*m(410)
    m(559) = m(1)*m(411)
    m(560) = m(1)*m(391)
    m(561) = m(2)*m(391)
    m(562) = m(1)*m(392)
    m(563) = m(2)*m(415)
    m(564) = m(1)*m(416)
    m(565) = m(1)*m(417)
    m(566) = m(2)*m(395)
    m(567) = m(1)*m(397)
    m(568) = m(2)*m(400)
    m(569) = m(1)*m(401)
    m(570) = m(1)*m(403)
    m(571) = m(3)*m(406)
    m(572) = m(1)*m(407)
    m(573) = m(3)*m(410)
    m(574) = m(2)*m(411)
    m(575) = m(1)*m(413)
    m(576) = m(1)*m(415)
    m(577) = m(2)*m(417)
    m(578) = m(3)*m(418)
    m(579) = m(4)*m(418)
    m(580) = m(2)*m(419)
    m(581) = m(4)*m(419)
    m(582) = m(1)*m(420)
    m(583) = m(4)*m(420)
    m(584) = m(2)*m(421)
    m(585) = m(3)*m(421)
    m(586) = m(1)*m(422)
    m(587) = m(3)*m(422)
    m(588) = m(1)*m(423)
    m(589) = m(2)*m(423)
    m(590) = m(5)*m(423)
    m(591) = m(1)*m(382)
    m(592) = m(2)*m(383)
    m(593) = m(1)*m(384)
    m(594) = m(2)*m(385)
    m(595) = m(3)*m(386)
    m(596) = m(1)*m(387)
    m(597) = m(3)*m(388)
    m(598) = m(2)*m(389)
    m(599) = m(3)*m(390)
    m(600) = m(4)*m(391)
    m(601) = m(4)*m(392)
    m(602) = m(4)*m(393)
    m(603) = m(11)*m(148)
    m(604) = m(11)*m(149)
    m(605) = m(12)*m(150)
    m(606) = m(15)*m(150)
    m(607) = m(11)*m(152)
    m(608) = m(11)*m(153)
    m(609) = m(13)*m(154)
    m(610) = m(14)*m(154)
    m(611) = m(12)*m(156)
    m(612) = m(12)*m(157)
    m(613) = m(13)*m(158)
    m(614) = m(14)*m(158)
    m(615) = m(2)*m(449)
    m(616) = m(1)*m(451)
    m(617) = m(1)*m(453)
    m(618) = m(2)*m(456)
    m(619) = m(2)*m(266)
    m(620) = m(1)*m(460)
    m(621) = m(1)*m(268)
    m(622) = m(1)*m(463)
    m(623) = m(1)*m(466)
    m(624) = m(1)*m(271)
    m(625) = m(1)*m(469)
    m(626) = m(1)*m(273)
    m(627) = m(2)*m(286)
    m(628) = m(3)*m(287)
    m(629) = m(1)*m(288)
    m(630) = m(3)*m(289)
    m(631) = m(1)*m(290)
    m(632) = m(2)*m(291)
    m(633) = m(2)*m(292)
    m(634) = m(3)*m(293)
    m(635) = m(4)*m(294)
    m(636) = m(4)*m(295)
    m(637) = m(1)*m(296)
    m(638) = m(3)*m(297)
    m(639) = m(4)*m(298)
    m(640) = m(4)*m(299)
    m(641) = m(1)*m(300)
    m(642) = m(2)*m(301)
    m(643) = m(1)*m(302)
    m(644) = m(2)*m(303)
    m(645) = m(4)*m(304)
    m(646) = m(4)*m(305)
    m(647) = m(1)*m(306)
    m(648) = m(3)*m(307)
    m(649) = m(2)*m(308)
    m(650) = m(3)*m(309)
    m(651) = m(3)*m(310)
    m(652) = m(2)*m(311)
    m(653) = m(4)*m(312)
    m(654) = m(4)*m(313)
    m(655) = m(3)*m(314)
    m(656) = m(1)*m(315)
    m(657) = m(4)*m(316)
    m(658) = m(4)*m(317)
    m(659) = m(2)*m(318)
    m(660) = m(1)*m(319)
    m(661) = m(3)*m(320)
    m(662) = m(3)*m(321)
    m(663) = m(2)*m(322)
    m(664) = m(1)*m(323)
    m(665) = m(4)*m(324)
    m(666) = m(4)*m(325)
    m(667) = m(3)*m(326)
    m(668) = m(1)*m(327)
    m(669) = m(2)*m(328)
    m(670) = m(2)*m(329)
    m(671) = m(3)*m(330)
    m(672) = m(2)*m(331)
    m(673) = m(1)*m(332)
    m(674) = m(1)*m(333)
    m(675) = m(4)*m(472)
    m(676) = m(4)*m(473)
    m(677) = m(3)*m(474)
    m(678) = m(2)*m(475)
    m(679) = m(4)*m(476)
    m(680) = m(4)*m(477)
    m(681) = m(2)*m(478)
    m(682) = m(1)*m(479)
    m(683) = m(3)*m(480)
    m(684) = m(3)*m(481)
    m(685) = m(1)*m(482)
    m(686) = m(3)*m(483)
    m(687) = m(4)*m(484)
    m(688) = m(4)*m(485)
    m(689) = m(3)*m(486)
    m(690) = m(1)*m(487)
    m(691) = m(2)*m(488)
    m(692) = m(3)*m(489)
    m(693) = m(2)*m(490)
    m(694) = m(1)*m(491)
    m(695) = m(2)*m(492)
    m(696) = m(1)*m(493)
    m(697) = m(2)*m(494)
    m(698) = m(1)*m(495)
    m(699) = m(5)*m(473)
    m(700) = m(5)*m(477)
    m(701) = m(5)*m(480)
    m(702) = m(5)*m(483)
    m(703) = m(6)*m(485)
    m(704) = m(6)*m(488)
    m(705) = m(8)*m(489)
    m(706) = m(8)*m(490)
    m(707) = m(9)*m(487)
    m(708) = m(7)*m(491)
    m(709) = m(6)*m(494)
    m(710) = m(7)*m(495)
    m(711) = m(6)*m(474)
    m(712) = m(5)*m(475)
    m(713) = m(6)*m(398)
    m(714) = m(7)*m(399)
    m(715) = m(5)*m(478)
    m(716) = m(5)*m(479)
    m(717) = m(7)*m(481)
    m(718) = m(5)*m(482)
    m(719) = m(5)*m(404)
    m(720) = m(7)*m(405)
    m(721) = m(5)*m(406)
    m(722) = m(6)*m(487)
    m(723) = m(5)*m(408)
    m(724) = m(6)*m(409)
    m(725) = m(5)*m(410)
    m(726) = m(6)*m(411)
    m(727) = m(8)*m(416)
    m(728) = m(8)*m(417)
    m(729) = m(9)*m(414)
    m(730) = m(8)*m(491)
    m(731) = m(7)*m(492)
    m(732) = m(6)*m(493)
    m(733) = m(9)*m(494)
    m(734) = m(8)*m(495)
    m(735) = m(6)*m(418)
    m(736) = m(7)*m(418)
    m(737) = m(8)*m(418)
    m(738) = m(9)*m(418)
    m(739) = m(5)*m(419)
    m(740) = m(7)*m(419)
    m(741) = m(8)*m(419)
    m(742) = m(5)*m(420)
    m(743) = m(6)*m(420)
    m(744) = m(5)*m(421)
    m(745) = m(6)*m(421)
    m(746) = m(5)*m(422)
    m(747) = m(6)*m(423)
    m(748) = m(7)*m(422)
    m(749) = m(7)*m(423)
    m(750) = m(8)*m(422)
    m(751) = m(8)*m(423)
    m(752) = m(9)*m(420)
    m(753) = m(9)*m(421)
    m(754) = m(9)*m(423)
    m(755) = m(10)*m(419)
    m(756) = m(10)*m(420)
    m(757) = m(10)*m(421)
    m(758) = m(10)*m(422)
    m(759) = m(3)*m(424)
    m(760) = m(3)*m(425)
    m(761) = m(2)*m(426)
    m(762) = m(2)*m(427)
    m(763) = m(1)*m(428)
    m(764) = m(1)*m(429)
    m(765) = m(4)*m(430)
    m(766) = m(4)*m(431)
    m(767) = m(4)*m(432)
    m(768) = m(4)*m(433)
    m(769) = m(4)*m(434)
    m(770) = m(4)*m(435)
    m(771) = m(2)*m(436)
    m(772) = m(3)*m(437)
    m(773) = m(2)*m(438)
    m(774) = m(3)*m(439)
    m(775) = m(1)*m(440)
    m(776) = m(3)*m(441)
    m(777) = m(1)*m(442)
    m(778) = m(3)*m(443)
    m(779) = m(1)*m(444)
    m(780) = m(2)*m(445)
    m(781) = m(1)*m(446)
    m(782) = m(2)*m(447)
    m(783) = m(4)*m(448)
    m(784) = m(4)*m(449)
    m(785) = m(4)*m(450)
    m(786) = m(4)*m(451)
    m(787) = m(4)*m(452)
    m(788) = m(4)*m(453)
    m(789) = m(3)*m(454)
    m(790) = m(2)*m(455)
    m(791) = m(3)*m(456)
    m(792) = m(2)*m(457)
    m(793) = m(3)*m(458)
    m(794) = m(1)*m(459)
    m(795) = m(3)*m(460)
    m(796) = m(1)*m(461)
    m(797) = m(3)*m(462)
    m(798) = m(3)*m(463)
    m(799) = m(2)*m(464)
    m(800) = m(1)*m(465)
    m(801) = m(2)*m(466)
    m(802) = m(1)*m(467)
    m(803) = m(2)*m(468)
    m(804) = m(2)*m(469)
    m(805) = m(1)*m(470)
    m(806) = m(1)*m(471)

    return
  end subroutine evmono_dz

  subroutine evpoly_dz(m,p)
    implicit none
    real(kind=8),dimension(0:806),intent(in)::m
    real(kind=8),dimension(0:494),intent(out)::p
    !::::::::::::::::::::

    p(0) = m(0)
    p(1) = m(1) + m(2) + m(3) + m(4)
    p(2) = m(5) + m(6) + m(7) + m(8) + m(9) + m(10)
    p(3) = m(11) + m(12) + m(13) + m(14) + m(15) + m(16)
    p(4) = m(17) + m(18) + m(19) + m(20) + m(21) + m(22) &
	&  + m(23) + m(24) + m(25) + m(26) + m(27) &
	&  + m(28)
    p(5) = m(29) + m(30) + m(31)
    p(6) = p(1)*p(2) - p(4)
    p(7) = m(32) + m(33) + m(34) + m(35) + m(36) + m(37) &
	&  + m(38) + m(39) + m(40) + m(41) + m(42) &
	&  + m(43)
    p(8) = p(1)*p(1) - p(3) - p(3)
    p(9) = p(2)*p(2) - p(7) - p(5) - p(7) - p(5)
    p(10) = m(44) + m(45) + m(46) + m(47)
    p(11) = m(48) + m(49) + m(50) + m(51) + m(52) + m(53)
    p(12) = m(54) + m(55) + m(56) + m(57) + m(58) + m(59) &
	&  + m(60) + m(61) + m(62) + m(63) + m(64) &
	&  + m(65) + m(66) + m(67) + m(68) + m(69) &
	&  + m(70) + m(71) + m(72) + m(73) + m(74) &
	&  + m(75) + m(76) + m(77)
    p(13) = p(1)*p(5)
    p(14) = p(2)*p(3) - p(12) - p(11)
    p(15) = m(78) + m(79) + m(80) + m(81) + m(82) + m(83) &
	&  + m(84) + m(85) + m(86) + m(87) + m(88) &
	&  + m(89)
    p(16) = m(90) + m(91) + m(92) + m(93) + m(94) + m(95) &
	&  + m(96) + m(97) + m(98) + m(99) + m(100) &
	&  + m(101) + m(102) + m(103) + m(104) + m(105) &
	&  + m(106) + m(107) + m(108) + m(109) + m(110) &
	&  + m(111) + m(112) + m(113)
    p(17) = m(114) + m(115) + m(116) + m(117) + m(118) + m(119) &
	&  + m(120) + m(121) + m(122) + m(123) + m(124) &
	&  + m(125)
    p(18) = m(126) + m(127) + m(128) + m(129)
    p(19) = p(1)*p(7) - p(16) - p(15)
    p(20) = m(130) + m(131) + m(132) + m(133)
    p(21) = p(1)*p(3) - p(10) - p(10) - p(10)
    p(22) = p(1)*p(4) - p(12) - p(11) - p(11)
    p(23) = p(2)*p(8) - p(22)
    p(24) = p(2)*p(4) - p(16) - p(15) - p(13) - p(15)
    p(25) = p(2)*p(5) - p(17)
    p(26) = p(1)*p(9) - p(24)
    p(27) = p(2)*p(7) - p(18) - p(20) - p(17) - p(18) - p(20) - p(17) &
	&  - p(18) - p(20)
    p(28) = p(1)*p(8) - p(21)
    p(29) = p(2)*p(9) - p(27) - p(25)
    p(30) = m(134)
    p(31) = m(135) + m(136) + m(137) + m(138) + m(139) + m(140) &
	&  + m(141) + m(142) + m(143) + m(144) + m(145) &
	&  + m(146)
    p(32) = m(147) + m(148) + m(149) + m(150) + m(151) + m(152) &
	&  + m(153) + m(154) + m(155) + m(156) + m(157) &
	&  + m(158)
    p(33) = p(2)*p(10) - p(31)
    p(34) = p(3)*p(5) - p(32)
    p(35) = m(159) + m(160) + m(161) + m(162) + m(163) + m(164) &
	&  + m(165) + m(166) + m(167) + m(168) + m(169) &
	&  + m(170) + m(171) + m(172) + m(173) + m(174) &
	&  + m(175) + m(176) + m(177) + m(178) + m(179) &
	&  + m(180) + m(181) + m(182)
    p(36) = m(183) + m(184) + m(185) + m(186) + m(187) + m(188) &
	&  + m(189) + m(190) + m(191) + m(192) + m(193) &
	&  + m(194)
    p(37) = m(195) + m(196) + m(197) + m(198) + m(199) + m(200) &
	&  + m(201) + m(202) + m(203) + m(204) + m(205) &
	&  + m(206) + m(207) + m(208) + m(209) + m(210) &
	&  + m(211) + m(212) + m(213) + m(214) + m(215) &
	&  + m(216) + m(217) + m(218)
    p(38) = m(219) + m(220) + m(221)
    p(39) = m(222) + m(223) + m(224) + m(225)
    p(40) = m(226) + m(227) + m(228) + m(229) + m(230) + m(231) &
	&  + m(232) + m(233) + m(234) + m(235) + m(236) &
	&  + m(237)
    p(41) = p(3)*p(7) - p(36) - p(40) - p(35)
    p(42) = p(1)*p(17) - p(37)
    p(43) = p(1)*p(18) - p(39)
    p(44) = m(238) + m(239) + m(240) + m(241) + m(242) + m(243) &
	&  + m(244) + m(245) + m(246) + m(247) + m(248) &
	&  + m(249)
    p(45) = m(250) + m(251) + m(252) + m(253) + m(254) + m(255) &
	&  + m(256) + m(257) + m(258) + m(259) + m(260) &
	&  + m(261)
    p(46) = p(1)*p(20) - p(44)
    p(47) = p(1)*p(10) - p(30) - p(30) - p(30) - p(30)
    p(48) = p(1)*p(11) - p(31)
    p(49) = p(3)*p(4) - p(33) - p(31) - p(48) - p(31)
    p(50) = p(1)*p(12) - p(33) - p(31) - p(49) - p(33) - p(31)
    p(51) = p(5)*p(8)
    p(52) = p(1)*p(14) - p(33)
    p(53) = p(1)*p(15) - p(40) - p(35)
    p(54) = p(1)*p(16) - p(41) - p(36) - p(35) - p(36)
    p(55) = p(1)*p(19) - p(41) - p(40)
    p(56) = p(2)*p(11) - p(35) - p(34)
    p(57) = p(4)*p(5) - p(37)
    p(58) = p(2)*p(12) - p(41) - p(36) - p(40) - p(35) - p(32) - p(36) &
	&  - p(40) - p(32)
    p(59) = p(1)*p(25) - p(57)
    p(60) = p(2)*p(14) - p(41) - p(34)
    p(61) = p(2)*p(15) - p(39) - p(44) - p(37) - p(39) - p(39)
    p(62) = p(4)*p(7) - p(43) - p(39) - p(44) - p(42) - p(37) - p(61) &
	&  - p(39) - p(44) - p(39)
    p(63) = p(5)*p(7) - p(45)
    p(64) = p(2)*p(16) - p(43) - p(44) - p(42) - p(37) - p(62) - p(43) &
	&  - p(44)
    p(65) = p(2)*p(17) - p(45) - p(38) - p(63) - p(45) - p(38) - p(38) &
	&  - p(38)
    p(66) = p(2)*p(18) - p(45)
    p(67) = p(1)*p(27) - p(64) - p(62) - p(61)
    p(68) = p(2)*p(20) - p(45)
    p(69) = p(3)*p(3) - p(30) - p(47) - p(30) - p(47) - p(30) - p(30) &
	&  - p(30) - p(30)
    p(70) = p(3)*p(8) - p(47)
    p(71) = p(1)*p(22) - p(49) - p(48)
    p(72) = p(2)*p(28) - p(71)
    p(73) = p(1)*p(24) - p(58) - p(56) - p(56)
    p(74) = p(5)*p(5) - p(38) - p(38)
    p(75) = p(8)*p(9) - p(73)
    p(76) = p(7)*p(7) - p(45) - p(38) - p(66) - p(68) - p(65) - p(45) &
	&  - p(38) - p(66) - p(68) - p(65) - p(45) &
	&  - p(38) - p(45) - p(38)
    p(77) = p(2)*p(24) - p(62) - p(61) - p(57)
    p(78) = p(5)*p(9) - p(65)
    p(79) = p(1)*p(29) - p(77)
    p(80) = p(7)*p(9) - p(66) - p(68) - p(63)
    p(81) = p(1)*p(28) - p(70)
    p(82) = p(2)*p(29) - p(80) - p(78)
    p(83) = p(30)*p(2)
    p(84) = p(5)*p(10)
    p(85) = m(262) + m(263) + m(264) + m(265) + m(266) + m(267) &
	&  + m(268) + m(269) + m(270) + m(271) + m(272) &
	&  + m(273)
    p(86) = m(274) + m(275) + m(276) + m(277) + m(278) + m(279) &
	&  + m(280) + m(281) + m(282) + m(283) + m(284) &
	&  + m(285)
    p(87) = m(286) + m(287) + m(288) + m(289) + m(290) + m(291) &
	&  + m(292) + m(293) + m(294) + m(295) + m(296) &
	&  + m(297) + m(298) + m(299) + m(300) + m(301) &
	&  + m(302) + m(303) + m(304) + m(305) + m(306) &
	&  + m(307) + m(308) + m(309)
    p(88) = p(7)*p(10) - p(87) - p(85)
    p(89) = m(310) + m(311) + m(312) + m(313) + m(314) + m(315) &
	&  + m(316) + m(317) + m(318) + m(319) + m(320) &
	&  + m(321) + m(322) + m(323) + m(324) + m(325) &
	&  + m(326) + m(327) + m(328) + m(329) + m(330) &
	&  + m(331) + m(332) + m(333)
    p(90) = m(334) + m(335) + m(336) + m(337) + m(338) + m(339) &
	&  + m(340) + m(341) + m(342) + m(343) + m(344) &
	&  + m(345) + m(346) + m(347) + m(348) + m(349) &
	&  + m(350) + m(351) + m(352) + m(353) + m(354) &
	&  + m(355) + m(356) + m(357)
    p(91) = p(1)*p(38)
    p(92) = p(3)*p(17) - p(89) - p(90) - p(86)
    p(93) = m(358) + m(359) + m(360) + m(361) + m(362) + m(363) &
	&  + m(364) + m(365) + m(366) + m(367) + m(368) &
	&  + m(369)
    p(94) = p(3)*p(18) - p(93)
    p(95) = m(370) + m(371) + m(372) + m(373) + m(374) + m(375) &
	&  + m(376) + m(377) + m(378) + m(379) + m(380) &
	&  + m(381)
    p(96) = m(382) + m(383) + m(384) + m(385) + m(386) + m(387) &
	&  + m(388) + m(389) + m(390) + m(391) + m(392) &
	&  + m(393)
    p(97) = m(394) + m(395) + m(396) + m(397) + m(398) + m(399) &
	&  + m(400) + m(401) + m(402) + m(403) + m(404) &
	&  + m(405) + m(406) + m(407) + m(408) + m(409) &
	&  + m(410) + m(411) + m(412) + m(413) + m(414) &
	&  + m(415) + m(416) + m(417)
    p(98) = m(418) + m(419) + m(420) + m(421) + m(422) + m(423)
    p(99) = p(3)*p(20) - p(95)
    p(100) = p(1)*p(45) - p(97) - p(96)
    p(101) = p(30)*p(1)
    p(102) = m(424) + m(425) + m(426) + m(427) + m(428) + m(429) &
	&  + m(430) + m(431) + m(432) + m(433) + m(434) &
	&  + m(435) + m(436) + m(437) + m(438) + m(439) &
	&  + m(440) + m(441) + m(442) + m(443) + m(444) &
	&  + m(445) + m(446) + m(447)
    p(103) = p(4)*p(10) - p(83) - p(102) - p(83)
    p(104) = p(1)*p(31) - p(83) - p(102) - p(83)
    p(105) = p(1)*p(32) - p(84) - p(84)
    p(106) = p(1)*p(33) - p(83) - p(103) - p(83)
    p(107) = p(1)*p(34) - p(84)
    p(108) = m(448) + m(449) + m(450) + m(451) + m(452) + m(453) &
	&  + m(454) + m(455) + m(456) + m(457) + m(458) &
	&  + m(459) + m(460) + m(461) + m(462) + m(463) &
	&  + m(464) + m(465) + m(466) + m(467) + m(468) &
	&  + m(469) + m(470) + m(471)
    p(109) = p(1)*p(35) - p(87) - p(85) - p(108) - p(85)
    p(110) = p(1)*p(36) - p(88) - p(85)
    p(111) = p(1)*p(37) - p(89) - p(90) - p(86) - p(86)
    p(112) = p(1)*p(39) - p(93)
    p(113) = p(3)*p(15) - p(87) - p(85) - p(108)
    p(114) = p(3)*p(16) - p(88) - p(87) - p(85) - p(110) - p(109) - p(88) &
	&  - p(85)
    p(115) = p(1)*p(40) - p(87) - p(113)
    p(116) = p(3)*p(19) - p(88) - p(87) - p(115)
    p(117) = p(8)*p(17) - p(111)
    p(118) = p(8)*p(18) - p(112)
    p(119) = p(1)*p(44) - p(99) - p(95) - p(95)
    p(120) = p(1)*p(46) - p(99)
    p(121) = p(5)*p(11) - p(86)
    p(122) = p(6)*p(11) - p(87) - p(109) - p(107)
    p(123) = p(5)*p(12) - p(89) - p(90)
    p(124) = p(9)*p(10) - p(122)
    p(125) = p(5)*p(14) - p(92)
    p(126) = p(7)*p(11) - p(93) - p(95) - p(90)
    p(127) = p(5)*p(15) - p(96)
    p(128) = m(472) + m(473) + m(474) + m(475) + m(476) + m(477) &
	&  + m(478) + m(479) + m(480) + m(481) + m(482) &
	&  + m(483) + m(484) + m(485) + m(486) + m(487) &
	&  + m(488) + m(489) + m(490) + m(491) + m(492) &
	&  + m(493) + m(494) + m(495)
    p(129) = p(2)*p(35) - p(93) - p(95) - p(90) - p(86) - p(126) - p(93) &
	&  - p(95) - p(86)
    p(130) = p(2)*p(36) - p(94) - p(95) - p(89)
    p(131) = p(5)*p(16) - p(97) - p(128)
    p(132) = p(2)*p(37) - p(97) - p(96) - p(91) - p(131) - p(127) - p(96) &
	&  - p(91)
    p(133) = p(2)*p(38) - p(98)
    p(134) = p(2)*p(39) - p(96)
    p(135) = p(4)*p(18) - p(97) - p(134)
    p(136) = p(5)*p(18)
    p(137) = p(2)*p(40) - p(93) - p(99) - p(89)
    p(138) = p(4)*p(19) - p(93) - p(99) - p(90) - p(118) - p(137) - p(117) &
	&  - p(99)
    p(139) = p(5)*p(19) - p(100)
    p(140) = p(7)*p(14) - p(94) - p(99) - p(90)
    p(141) = p(1)*p(65) - p(132)
    p(142) = p(1)*p(66) - p(135) - p(134)
    p(143) = p(4)*p(20) - p(100) - p(96)
    p(144) = p(5)*p(20)
    p(145) = p(2)*p(44) - p(97) - p(96) - p(143)
    p(146) = p(2)*p(45) - p(98) - p(136) - p(144) - p(98) - p(98) - p(98)
    p(147) = p(2)*p(46) - p(100)
    p(148) = p(3)*p(10) - p(101) - p(101) - p(101)
    p(149) = p(8)*p(10) - p(101)
    p(150) = p(3)*p(11) - p(83) - p(102)
    p(151) = p(8)*p(11) - p(104)
    p(152) = p(3)*p(22) - p(103) - p(102) - p(151)
    p(153) = p(1)*p(49) - p(103) - p(102) - p(152) - p(103)
    p(154) = p(2)*p(69) - p(153) - p(150)
    p(155) = p(8)*p(12) - p(106) - p(102) - p(152)
    p(156) = p(5)*p(28)
    p(157) = p(8)*p(14) - p(103)
    p(158) = p(1)*p(53) - p(113) - p(108)
    p(159) = p(1)*p(54) - p(114) - p(110) - p(109)
    p(160) = p(1)*p(55) - p(116) - p(115)
    p(161) = p(1)*p(56) - p(122)
    p(162) = p(5)*p(22) - p(111)
    p(163) = p(3)*p(24) - p(124) - p(122) - p(161) - p(122)
    p(164) = p(1)*p(74)
    p(165) = p(1)*p(58) - p(124) - p(122) - p(163) - p(124) - p(122)
    p(166) = p(5)*p(23) - p(117)
    p(167) = p(1)*p(60) - p(124)
    p(168) = p(1)*p(61) - p(137) - p(129) - p(126)
    p(169) = p(1)*p(62) - p(138) - p(130) - p(126)
    p(170) = p(5)*p(17) - p(98) - p(133) - p(98)
    p(171) = p(1)*p(64) - p(140) - p(130) - p(129)
    p(172) = p(1)*p(67) - p(140) - p(138) - p(137)
    p(173) = p(7)*p(15) - p(97) - p(96) - p(91) - p(134) - p(143) - p(132) &
	&  - p(96) - p(134)
    p(174) = p(7)*p(16) - p(100) - p(97) - p(96) - p(91) - p(142) - p(135) &
	&  - p(145) - p(143) - p(141) - p(132) - p(100) &
	&  - p(97) - p(96) - p(91) - p(135) - p(145)
    p(175) = p(7)*p(17) - p(98) - p(146) - p(136) - p(144) - p(133) - p(98) &
	&  - p(136) - p(144) - p(133) - p(98) - p(98)
    p(176) = p(7)*p(18) - p(98) - p(146) - p(98)
    p(177) = p(1)*p(76) - p(174) - p(173)
    p(178) = p(7)*p(20) - p(98) - p(146) - p(98)
    p(179) = p(2)*p(56) - p(126) - p(121)
    p(180) = p(5)*p(24) - p(132)
    p(181) = p(2)*p(58) - p(138) - p(130) - p(137) - p(129) - p(123)
    p(182) = p(1)*p(78) - p(180)
    p(183) = p(2)*p(60) - p(140) - p(125)
    p(184) = p(9)*p(15) - p(134) - p(145) - p(131)
    p(185) = p(2)*p(62) - p(135) - p(143) - p(132) - p(128) - p(174) - p(135)
    p(186) = p(5)*p(27) - p(146) - p(175)
    p(187) = p(9)*p(16) - p(142) - p(143) - p(139) - p(127) - p(185)
    p(188) = p(2)*p(65) - p(146) - p(133) - p(175)
    p(189) = p(9)*p(18) - p(144)
    p(190) = p(1)*p(80) - p(187) - p(185) - p(184)
    p(191) = p(9)*p(20) - p(136)
    p(192) = p(1)*p(69) - p(148)
    p(193) = p(3)*p(28) - p(149)
    p(194) = p(1)*p(71) - p(152) - p(151)
    p(195) = p(2)*p(81) - p(194)
    p(196) = p(1)*p(73) - p(163) - p(161)
    p(197) = p(9)*p(28) - p(196)
    p(198) = p(1)*p(77) - p(181) - p(179) - p(179)
    p(199) = p(2)*p(74) - p(170)
    p(200) = p(8)*p(29) - p(198)
    p(201) = p(2)*p(76) - p(176) - p(178) - p(175)
    p(202) = p(2)*p(77) - p(185) - p(184) - p(180)
    p(203) = p(5)*p(29) - p(188)
    p(204) = p(1)*p(82) - p(202)
    p(205) = p(7)*p(29) - p(189) - p(191) - p(186)
    p(206) = p(1)*p(81) - p(193)
    p(207) = p(2)*p(82) - p(205) - p(203)
    p(208) = p(30)*p(5)
    p(209) = p(30)*p(7)
    p(210) = m(496) + m(497) + m(498) + m(499) + m(500) + m(501) &
	&  + m(502) + m(503) + m(504) + m(505) + m(506) &
	&  + m(507) + m(508) + m(509) + m(510) + m(511) &
	&  + m(512) + m(513) + m(514) + m(515) + m(516) &
	&  + m(517) + m(518) + m(519)
    p(211) = m(520) + m(521) + m(522) + m(523) + m(524) + m(525)
    p(212) = p(10)*p(17) - p(210)
    p(213) = p(3)*p(38) - p(211)
    p(214) = m(526) + m(527) + m(528) + m(529) + m(530) + m(531) &
	&  + m(532) + m(533) + m(534) + m(535) + m(536) &
	&  + m(537)
    p(215) = p(10)*p(18) - p(214)
    p(216) = m(538) + m(539) + m(540) + m(541)
    p(217) = m(542) + m(543) + m(544) + m(545) + m(546) + m(547) &
	&  + m(548) + m(549) + m(550) + m(551) + m(552) &
	&  + m(553) + m(554) + m(555) + m(556) + m(557) &
	&  + m(558) + m(559) + m(560) + m(561) + m(562) &
	&  + m(563) + m(564) + m(565)
    p(218) = m(566) + m(567) + m(568) + m(569) + m(570) + m(571) &
	&  + m(572) + m(573) + m(574) + m(575) + m(576) &
	&  + m(577)
    p(219) = m(578) + m(579) + m(580) + m(581) + m(582) + m(583) &
	&  + m(584) + m(585) + m(586) + m(587) + m(588) &
	&  + m(589)
    p(220) = m(590)
    p(221) = p(10)*p(20) - p(216)
    p(222) = m(591) + m(592) + m(593) + m(594) + m(595) + m(596) &
	&  + m(597) + m(598) + m(599) + m(600) + m(601) &
	&  + m(602)
    p(223) = p(3)*p(45) - p(218) - p(222) - p(217)
    p(224) = p(1)*p(98) - p(219)
    p(225) = p(30)*p(4)
    p(226) = m(603) + m(604) + m(605) + m(606) + m(607) + m(608) &
	&  + m(609) + m(610) + m(611) + m(612) + m(613) &
	&  + m(614)
    p(227) = p(30)*p(6)
    p(228) = p(5)*p(47) - p(226)
    p(229) = m(615) + m(616) + m(617) + m(618) + m(619) + m(620) &
	&  + m(621) + m(622) + m(623) + m(624) + m(625) &
	&  + m(626)
    p(230) = p(1)*p(85) - p(209) - p(229)
    p(231) = p(1)*p(86) - p(210)
    p(232) = p(10)*p(15) - p(209) - p(229)
    p(233) = m(627) + m(628) + m(629) + m(630) + m(631) + m(632) &
	&  + m(633) + m(634) + m(635) + m(636) + m(637) &
	&  + m(638) + m(639) + m(640) + m(641) + m(642) &
	&  + m(643) + m(644) + m(645) + m(646) + m(647) &
	&  + m(648) + m(649) + m(650)
    p(234) = p(10)*p(16) - p(209) - p(233) - p(230) - p(209)
    p(235) = m(651) + m(652) + m(653) + m(654) + m(655) + m(656) &
	&  + m(657) + m(658) + m(659) + m(660) + m(661) &
	&  + m(662) + m(663) + m(664) + m(665) + m(666) &
	&  + m(667) + m(668) + m(669) + m(670) + m(671) &
	&  + m(672) + m(673) + m(674)
    p(236) = p(3)*p(37) - p(212) - p(210) - p(235) - p(231) - p(210)
    p(237) = p(3)*p(39) - p(214)
    p(238) = p(1)*p(87) - p(209) - p(233) - p(232) - p(209)
    p(239) = p(1)*p(88) - p(209) - p(234)
    p(240) = p(1)*p(89) - p(212) - p(210) - p(235)
    p(241) = p(1)*p(90) - p(212) - p(210) - p(236)
    p(242) = p(8)*p(38)
    p(243) = p(1)*p(92) - p(212)
    p(244) = p(1)*p(93) - p(214) - p(237) - p(214)
    p(245) = p(18)*p(21) - p(244) - p(237)
    p(246) = p(1)*p(95) - p(221) - p(216) - p(216) - p(216)
    p(247) = p(1)*p(96) - p(222) - p(217)
    p(248) = p(1)*p(97) - p(223) - p(218) - p(217) - p(218)
    p(249) = p(3)*p(44) - p(221) - p(216) - p(246) - p(221) - p(216) - p(216)
    p(250) = p(3)*p(46) - p(221)
    p(251) = p(1)*p(100) - p(223) - p(222)
    p(252) = p(5)*p(31) - p(210)
    p(253) = p(30)*p(9)
    p(254) = p(5)*p(33) - p(212)
    p(255) = m(675) + m(676) + m(677) + m(678) + m(679) + m(680) &
	&  + m(681) + m(682) + m(683) + m(684) + m(685) &
	&  + m(686) + m(687) + m(688) + m(689) + m(690) &
	&  + m(691) + m(692) + m(693) + m(694) + m(695) &
	&  + m(696) + m(697) + m(698)
    p(256) = p(2)*p(85) - p(214) - p(216) - p(210) - p(216) - p(216)
    p(257) = p(5)*p(35) - p(217) - p(255)
    p(258) = p(5)*p(36) - p(218)
    p(259) = p(2)*p(86) - p(217) - p(213) - p(257)
    p(260) = p(4)*p(38) - p(219)
    p(261) = p(11)*p(18) - p(218)
    p(262) = p(5)*p(39)
    p(263) = m(699) + m(700) + m(701) + m(702) + m(703) + m(704) &
	&  + m(705) + m(706) + m(707) + m(708) + m(709) &
	&  + m(710)
    p(264) = p(11)*p(19) - p(221) - p(244) - p(241)
    p(265) = p(5)*p(40) - p(222)
    p(266) = p(7)*p(32) - p(223) - p(217) - p(258) - p(265) - p(257)
    p(267) = p(14)*p(15) - p(214) - p(249) - p(236)
    p(268) = p(10)*p(27) - p(267) - p(264) - p(256)
    p(269) = p(5)*p(41) - p(223) - p(266)
    p(270) = p(2)*p(89) - p(223) - p(217) - p(211) - p(258) - p(265) - p(211) &
	&  - p(211) - p(211)
    p(271) = p(2)*p(90) - p(218) - p(222) - p(213) - p(269) - p(255) - p(218) &
	&  - p(222) - p(213)
    p(272) = p(1)*p(133) - p(260)
    p(273) = p(2)*p(92) - p(223) - p(213) - p(266)
    p(274) = p(6)*p(39) - p(222) - p(247)
    p(275) = p(12)*p(18) - p(223) - p(217) - p(274)
    p(276) = p(5)*p(43) - p(263)
    p(277) = p(14)*p(18) - p(222)
    p(278) = p(11)*p(20) - p(222)
    p(279) = m(711) + m(712) + m(713) + m(714) + m(715) + m(716) &
	&  + m(717) + m(718) + m(719) + m(720) + m(721) &
	&  + m(722) + m(723) + m(724) + m(725) + m(726) &
	&  + m(727) + m(728) + m(729) + m(730) + m(731) &
	&  + m(732) + m(733) + m(734)
    p(280) = p(2)*p(95) - p(218) - p(217) - p(278)
    p(281) = p(5)*p(44) - p(279)
    p(282) = p(2)*p(96) - p(219) - p(262) - p(281) - p(219)
    p(283) = p(4)*p(45) - p(224) - p(219) - p(263) - p(282) - p(262) - p(279) &
	&  - p(224) - p(219)
    p(284) = m(735) + m(736) + m(737) + m(738) + m(739) + m(740) &
	&  + m(741) + m(742) + m(743) + m(744) + m(745) &
	&  + m(746) + m(747) + m(748) + m(749) + m(750) &
	&  + m(751) + m(752) + m(753) + m(754) + m(755) &
	&  + m(756) + m(757) + m(758)
    p(285) = p(2)*p(97) - p(224) - p(219) - p(283) - p(276) - p(279) - p(224) &
	&  - p(219)
    p(286) = p(2)*p(98) - p(220) - p(284) - p(220) - p(220) - p(220) - p(220) &
	&  - p(220)
    p(287) = p(4)*p(46) - p(222) - p(251)
    p(288) = p(5)*p(46)
    p(289) = p(14)*p(20) - p(218)
    p(290) = p(1)*p(146) - p(285) - p(283) - p(282)
    p(291) = p(30)*p(3)
    p(292) = p(30)*p(8)
    p(293) = p(10)*p(11) - p(225)
    p(294) = m(759) + m(760) + m(761) + m(762) + m(763) + m(764) &
	&  + m(765) + m(766) + m(767) + m(768) + m(769) &
	&  + m(770) + m(771) + m(772) + m(773) + m(774) &
	&  + m(775) + m(776) + m(777) + m(778) + m(779) &
	&  + m(780) + m(781) + m(782)
    p(295) = p(10)*p(22) - p(225) - p(294)
    p(296) = p(3)*p(31) - p(227) - p(225) - p(293) - p(225)
    p(297) = p(3)*p(32) - p(208) - p(226) - p(228) - p(208) - p(226) - p(208) &
	&  - p(208)
    p(298) = p(1)*p(103) - p(225) - p(295)
    p(299) = p(10)*p(14) - p(227)
    p(300) = p(5)*p(69) - p(297)
    p(301) = p(1)*p(104) - p(227) - p(296)
    p(302) = p(8)*p(32) - p(228)
    p(303) = p(8)*p(33) - p(225) - p(295)
    p(304) = p(5)*p(70) - p(302)
    p(305) = m(783) + m(784) + m(785) + m(786) + m(787) + m(788) &
	&  + m(789) + m(790) + m(791) + m(792) + m(793) &
	&  + m(794) + m(795) + m(796) + m(797) + m(798) &
	&  + m(799) + m(800) + m(801) + m(802) + m(803) &
	&  + m(804) + m(805) + m(806)
    p(306) = p(1)*p(108) - p(232) - p(229) - p(305) - p(229)
    p(307) = p(3)*p(36) - p(209) - p(234) - p(230)
    p(308) = p(1)*p(109) - p(233) - p(230) - p(306)
    p(309) = p(8)*p(36) - p(239) - p(229)
    p(310) = p(1)*p(111) - p(235) - p(236) - p(231)
    p(311) = p(1)*p(112) - p(237)
    p(312) = p(3)*p(53) - p(232) - p(229) - p(305)
    p(313) = p(3)*p(54) - p(234) - p(233) - p(230) - p(309) - p(308)
    p(314) = p(1)*p(113) - p(232) - p(312)
    p(315) = p(1)*p(114) - p(234) - p(233) - p(313)
    p(316) = p(1)*p(115) - p(238) - p(314)
    p(317) = p(3)*p(55) - p(239) - p(238) - p(316)
    p(318) = p(17)*p(28) - p(310)
    p(319) = p(18)*p(28) - p(311)
    p(320) = p(1)*p(119) - p(249) - p(246)
    p(321) = p(1)*p(120) - p(250)
    p(322) = p(1)*p(121) - p(252)
    p(323) = p(2)*p(102) - p(233) - p(230) - p(232) - p(229) - p(228) - p(229)
    p(324) = p(5)*p(49) - p(235) - p(236)
    p(325) = p(5)*p(32) - p(211) - p(213) - p(211)
    p(326) = p(2)*p(103) - p(234) - p(232) - p(226)
    p(327) = p(3)*p(74) - p(325)
    p(328) = p(1)*p(122) - p(253) - p(323) - p(253)
    p(329) = p(5)*p(50) - p(240) - p(241)
    p(330) = p(1)*p(124) - p(253) - p(326) - p(253)
    p(331) = p(1)*p(125) - p(254)
    p(332) = p(11)*p(15) - p(216) - p(210) - p(237) - p(216) - p(216)
    p(333) = p(1)*p(126) - p(264) - p(256) - p(332)
    p(334) = p(5)*p(53) - p(247)
    p(335) = p(1)*p(128) - p(266) - p(258) - p(255)
    p(336) = p(2)*p(108) - p(237) - p(246) - p(236) - p(231) - p(332) - p(237)
    p(337) = p(4)*p(36) - p(215) - p(214) - p(212) - p(256) - p(246) - p(235) &
	&  - p(215) - p(215)
    p(338) = p(5)*p(37) - p(219) - p(260) - p(219)
    p(339) = p(1)*p(129) - p(267) - p(256) - p(336)
    p(340) = p(1)*p(130) - p(268) - p(256) - p(337)
    p(341) = p(5)*p(54) - p(248) - p(335)
    p(342) = p(1)*p(132) - p(270) - p(271) - p(259) - p(259)
    p(343) = p(5)*p(38) - p(220) - p(220) - p(220)
    p(344) = p(2)*p(112) - p(247)
    p(345) = p(1)*p(135) - p(275) - p(261)
    p(346) = p(2)*p(113) - p(237) - p(249) - p(235)
    p(347) = p(3)*p(62) - p(268) - p(264) - p(256) - p(337) - p(333)
    p(348) = p(1)*p(170) - p(338)
    p(349) = p(3)*p(64) - p(268) - p(267) - p(256) - p(340) - p(339)
    p(350) = p(1)*p(137) - p(267) - p(264) - p(346)
    p(351) = p(1)*p(138) - p(268) - p(264) - p(347)
    p(352) = p(5)*p(55) - p(251)
    p(353) = p(1)*p(140) - p(268) - p(267) - p(349)
    p(354) = p(8)*p(65) - p(342)
    p(355) = p(8)*p(66) - p(345) - p(344)
    p(356) = p(20)*p(22) - p(251) - p(247)
    p(357) = p(5)*p(45) - p(284)
    p(358) = p(1)*p(145) - p(289) - p(280)
    p(359) = p(2)*p(120) - p(251)
    p(360) = p(15)*p(16) - p(223) - p(218) - p(217) - p(213) - p(274) - p(261) &
	&  - p(280) - p(270) - p(247) - p(356) - p(342) &
	&  - p(218) - p(213) - p(261) - p(247)
    p(361) = p(7)*p(36) - p(223) - p(217) - p(211) - p(275) - p(280) - p(270) &
	&  - p(211)
    p(362) = p(15)*p(17) - p(219) - p(282) - p(262) - p(279) - p(260) - p(219) &
	&  - p(262)
    p(363) = p(7)*p(37) - p(224) - p(219) - p(283) - p(276) - p(282) - p(262) &
	&  - p(279) - p(281) - p(272) - p(260) - p(362) &
	&  - p(224) - p(219) - p(262) - p(281)
    p(364) = p(7)*p(38) - p(284)
    p(365) = p(16)*p(17) - p(224) - p(219) - p(285) - p(283) - p(263) - p(276) &
	&  - p(279) - p(281) - p(272) - p(260) - p(363) &
	&  - p(224) - p(219) - p(263) - p(281)
    p(366) = p(7)*p(39) - p(219) - p(282)
    p(367) = p(16)*p(18) - p(224) - p(285) - p(282) - p(224)
    p(368) = p(17)*p(18) - p(284)
    p(369) = p(7)*p(40) - p(223) - p(217) - p(211) - p(274) - p(287) - p(270) &
	&  - p(211)
    p(370) = p(3)*p(76) - p(361) - p(369) - p(360)
    p(371) = p(1)*p(175) - p(365) - p(363) - p(362)
    p(372) = p(1)*p(176) - p(367) - p(366)
    p(373) = p(15)*p(20) - p(224) - p(282)
    p(374) = p(16)*p(20) - p(219) - p(290) - p(283) - p(219)
    p(375) = p(17)*p(20) - p(284)
    p(376) = p(18)*p(20) - p(220) - p(220) - p(220) - p(220)
    p(377) = p(1)*p(178) - p(374) - p(373)
    p(378) = p(5)*p(56) - p(259)
    p(379) = p(2)*p(122) - p(264) - p(256) - p(252)
    p(380) = p(5)*p(58) - p(270) - p(271)
    p(381) = p(10)*p(29) - p(379)
    p(382) = p(5)*p(60) - p(273)
    p(383) = p(7)*p(56) - p(261) - p(278) - p(255)
    p(384) = p(5)*p(61) - p(282) - p(362)
    p(385) = p(5)*p(62) - p(283) - p(363)
    p(386) = p(2)*p(129) - p(274) - p(280) - p(271) - p(257) - p(360)
    p(387) = p(9)*p(36) - p(277) - p(278) - p(265)
    p(388) = p(5)*p(64) - p(285) - p(365)
    p(389) = p(2)*p(132) - p(283) - p(282) - p(260) - p(363) - p(362)
    p(390) = p(9)*p(38) - p(286)
    p(391) = p(9)*p(39) - p(281)
    p(392) = p(18)*p(24) - p(279) - p(391)
    p(393) = p(5)*p(66) - p(368)
    p(394) = p(9)*p(40) - p(261) - p(289) - p(258)
    p(395) = p(2)*p(138) - p(275) - p(287) - p(271) - p(266) - p(370)
    p(396) = p(5)*p(67) - p(290) - p(371)
    p(397) = p(7)*p(60) - p(277) - p(289) - p(269)
    p(398) = p(1)*p(188) - p(389)
    p(399) = p(1)*p(189) - p(392) - p(391)
    p(400) = p(20)*p(24) - p(263) - p(262)
    p(401) = p(5)*p(68) - p(375)
    p(402) = p(2)*p(145) - p(285) - p(281) - p(374)
    p(403) = p(9)*p(45) - p(284) - p(393) - p(401)
    p(404) = p(9)*p(46) - p(263)
    p(405) = p(10)*p(10) - p(291) - p(291)
    p(406) = p(1)*p(148) - p(291) - p(405) - p(291) - p(405) - p(405)
    p(407) = p(10)*p(28) - p(292)
    p(408) = p(1)*p(150) - p(293)
    p(409) = p(11)*p(28) - p(301)
    p(410) = p(3)*p(71) - p(295) - p(294) - p(409)
    p(411) = p(4)*p(69) - p(299) - p(296) - p(408)
    p(412) = p(1)*p(153) - p(298) - p(296) - p(411)
    p(413) = p(1)*p(154) - p(299)
    p(414) = p(12)*p(28) - p(303) - p(294) - p(410)
    p(415) = p(5)*p(81)
    p(416) = p(14)*p(28) - p(295)
    p(417) = p(1)*p(158) - p(312) - p(305)
    p(418) = p(1)*p(159) - p(313) - p(309) - p(308)
    p(419) = p(1)*p(160) - p(317) - p(316)
    p(420) = p(2)*p(150) - p(306) - p(300)
    p(421) = p(8)*p(56) - p(328)
    p(422) = p(5)*p(71) - p(310)
    p(423) = p(3)*p(73) - p(326) - p(323) - p(421)
    p(424) = p(1)*p(163) - p(326) - p(323) - p(423) - p(326)
    p(425) = p(8)*p(74)
    p(426) = p(2)*p(154) - p(315) - p(300)
    p(427) = p(8)*p(58) - p(330) - p(323) - p(423)
    p(428) = p(5)*p(72) - p(318)
    p(429) = p(8)*p(60) - p(326)
    p(430) = p(1)*p(168) - p(346) - p(336) - p(332)
    p(431) = p(1)*p(169) - p(347) - p(337) - p(333)
    p(432) = p(1)*p(171) - p(349) - p(340) - p(339)
    p(433) = p(1)*p(172) - p(353) - p(351) - p(350)
    p(434) = p(1)*p(173) - p(369) - p(360)
    p(435) = p(1)*p(174) - p(370) - p(361) - p(360) - p(361)
    p(436) = p(5)*p(65) - p(286) - p(390) - p(286)
    p(437) = p(18)*p(18) - p(286) - p(286)
    p(438) = p(1)*p(177) - p(370) - p(369)
    p(439) = p(20)*p(20) - p(286) - p(286)
    p(440) = p(1)*p(179) - p(379)
    p(441) = p(5)*p(73) - p(342)
    p(442) = p(4)*p(74) - p(338)
    p(443) = p(3)*p(77) - p(381) - p(379) - p(440) - p(379)
    p(444) = p(1)*p(199) - p(442)
    p(445) = p(1)*p(181) - p(381) - p(379) - p(443) - p(381) - p(379)
    p(446) = p(5)*p(75) - p(354)
    p(447) = p(1)*p(183) - p(381)
    p(448) = p(1)*p(184) - p(394) - p(386) - p(383)
    p(449) = p(1)*p(185) - p(395) - p(387) - p(383)
    p(450) = p(7)*p(74) - p(357)
    p(451) = p(1)*p(187) - p(397) - p(387) - p(386)
    p(452) = p(1)*p(190) - p(397) - p(395) - p(394)
    p(453) = p(2)*p(173) - p(366) - p(373) - p(362)
    p(454) = p(4)*p(76) - p(372) - p(366) - p(374) - p(371) - p(363) - p(453)
    p(455) = p(5)*p(76) - p(376)
    p(456) = p(2)*p(174) - p(367) - p(374) - p(365) - p(363) - p(454)
    p(457) = p(7)*p(65) - p(284) - p(403) - p(368) - p(375) - p(364) - p(364)
    p(458) = p(18)*p(27) - p(284) - p(403) - p(375)
    p(459) = p(1)*p(201) - p(456) - p(454) - p(453)
    p(460) = p(20)*p(27) - p(284) - p(403) - p(368)
    p(461) = p(2)*p(179) - p(383) - p(378)
    p(462) = p(5)*p(77) - p(389)
    p(463) = p(2)*p(181) - p(395) - p(387) - p(394) - p(386) - p(380)
    p(464) = p(1)*p(203) - p(462)
    p(465) = p(2)*p(183) - p(397) - p(382)
    p(466) = p(15)*p(29) - p(391) - p(402) - p(388)
    p(467) = p(2)*p(185) - p(392) - p(400) - p(389) - p(385) - p(454) - p(392)
    p(468) = p(5)*p(80) - p(403) - p(457)
    p(469) = p(16)*p(29) - p(399) - p(400) - p(396) - p(384) - p(467)
    p(470) = p(2)*p(188) - p(403) - p(390) - p(457)
    p(471) = p(18)*p(29) - p(401)
    p(472) = p(1)*p(205) - p(469) - p(467) - p(466)
    p(473) = p(20)*p(29) - p(393)
    p(474) = p(3)*p(69) - p(291) - p(406)
    p(475) = p(1)*p(192) - p(406) - p(474) - p(474)
    p(476) = p(3)*p(81) - p(407)
    p(477) = p(1)*p(194) - p(410) - p(409)
    p(478) = p(2)*p(206) - p(477)
    p(479) = p(1)*p(196) - p(423) - p(421)
    p(480) = p(9)*p(81) - p(479)
    p(481) = p(1)*p(198) - p(443) - p(440)
    p(482) = p(5)*p(74) - p(343)
    p(483) = p(28)*p(29) - p(481)
    p(484) = p(7)*p(76) - p(368) - p(375) - p(364) - p(458) - p(460) - p(457)
    p(485) = p(1)*p(202) - p(463) - p(461) - p(461)
    p(486) = p(5)*p(78) - p(390)
    p(487) = p(8)*p(82) - p(485)
    p(488) = p(2)*p(201) - p(458) - p(460) - p(457) - p(455) - p(484) - p(484)
    p(489) = p(2)*p(202) - p(467) - p(466) - p(462)
    p(490) = p(5)*p(82) - p(470)
    p(491) = p(1)*p(207) - p(489)
    p(492) = p(7)*p(82) - p(471) - p(473) - p(468)
    p(493) = p(1)*p(206) - p(476)
    p(494) = p(2)*p(207) - p(492) - p(490)

    return
  end subroutine evpoly_dz

!!!!!!!!!!!!!!!!!!!!!!!!!!!!!!!!!!!!!!!!!!!!!!!!!!!!!!
!!!!!!!!!!  PES_SHELL.F90  
!!!!!!!!!!!!!!!!!!!!!!!!!!!!!!!!!!!!!!!!!!!!!!!!!!!!!!

  !==================================!
  ! read the coefficients of the PES !
  !==================================!
  subroutine pes_init_dz()
    !::::::::::::::::::

coeff_dz(1) = -45.1171740837d0 
coeff_dz(2) = -368.4537080800d0 
coeff_dz(3) = 515.0083365456d0 
coeff_dz(4) = 26177.0495272380d0 
coeff_dz(5) = 449.3900832763d0 
coeff_dz(6) = -649.7096773869d0 
coeff_dz(7) = -12641.5615455003d0 
coeff_dz(8) = -4220.9212157186d0 
coeff_dz(9) = 2231.3957057880d0 
coeff_dz(10) = -1541.2854685099d0 
coeff_dz(11) = 2271.6192578527d0 
coeff_dz(12) = -24317.5347867480d0 
coeff_dz(13) = 5964.7339448300d0 
coeff_dz(14) = 5971.4130568941d0 
coeff_dz(15) = -2685.5733900334d0 
coeff_dz(16) = 5823.8156919502d0 
coeff_dz(17) = 4069.8868197465d0 
coeff_dz(18) = 7065.9042875699d0 
coeff_dz(19) = -4663.1764494855d0 
coeff_dz(20) = -11185.7807368010d0 
coeff_dz(21) = -7333.6597391602d0 
coeff_dz(22) = 5395.5338350309d0 
coeff_dz(23) = -8324.8594831403d0 
coeff_dz(24) = -35661.5780079210d0 
coeff_dz(25) = 847.6954612592d0 
coeff_dz(26) = 4037.3077367519d0 
coeff_dz(27) = 23596.0413388104d0 
coeff_dz(28) = 16410.9920494989d0 
coeff_dz(29) = -3395.7234812883d0 
coeff_dz(30) = -542.9896352714d0 
coeff_dz(31) = 873.1816571097d0 
coeff_dz(32) = 7442.4400181201d0 
coeff_dz(33) = 1906.5719462222d0 
coeff_dz(34) = 5799.6188018726d0 
coeff_dz(35) = -16556.7594301269d0 
coeff_dz(36) = 29372.3979666640d0 
coeff_dz(37) = 499.8703062969d0 
coeff_dz(38) = -32898.7089425014d0 
coeff_dz(39) = -33115.1249775311d0 
coeff_dz(40) = 29156.1502939001d0 
coeff_dz(41) = 14410.5190364421d0 
coeff_dz(42) = 13729.1138429257d0 
coeff_dz(43) = -11350.3286344643d0 
coeff_dz(44) = -7076.3411785320d0 
coeff_dz(45) = -870.4702867834d0 
coeff_dz(46) = 12396.3370004563d0 
coeff_dz(47) = 3279.1233834180d0 
coeff_dz(48) = 8287.8543836778d0 
coeff_dz(49) = -10219.1648333099d0 
coeff_dz(50) = 3418.1125749014d0 
coeff_dz(51) = -14305.5349975632d0 
coeff_dz(52) = 31449.1267596832d0 
coeff_dz(53) = -5706.1431955146d0 
coeff_dz(54) = 4585.7956876005d0 
coeff_dz(55) = -37956.5396312374d0 
coeff_dz(56) = 961.3429478922d0 
coeff_dz(57) = 10540.5952753955d0 
coeff_dz(58) = -4323.8146321994d0 
coeff_dz(59) = 11861.8189189808d0 
coeff_dz(60) = 5551.5336563310d0 
coeff_dz(61) = -13652.8926575137d0 
coeff_dz(62) = -15531.7739083978d0 
coeff_dz(63) = -8789.6323980978d0 
coeff_dz(64) = -21141.4494825028d0 
coeff_dz(65) = 6803.7971224955d0 
coeff_dz(66) = 17621.5565847580d0 
coeff_dz(67) = 20693.9563555128d0 
coeff_dz(68) = 8812.6299049311d0 
coeff_dz(69) = -13310.9647626722d0 
coeff_dz(70) = 12701.7273886640d0 
coeff_dz(71) = 6890.7801206162d0 
coeff_dz(72) = 16463.9341185219d0 
coeff_dz(73) = 9413.8056071545d0 
coeff_dz(74) = 13288.2282305909d0 
coeff_dz(75) = 1988.9015603019d0 
coeff_dz(76) = 1225.9250469192d0 
coeff_dz(77) = -24399.4038218293d0 
coeff_dz(78) = -3875.2944311167d0 
coeff_dz(79) = -9341.1516516337d0 
coeff_dz(80) = 9572.7114069779d0 
coeff_dz(81) = -35347.3968755615d0 
coeff_dz(82) = -1430.8140409509d0 
coeff_dz(83) = 11694.6581604462d0 
coeff_dz(84) = 1846.7854854975d0 
coeff_dz(85) = -1174.2225841767d0 
coeff_dz(86) = -706.6927636313d0 
coeff_dz(87) = -11376.5854750207d0 
coeff_dz(88) = -2521.3466222450d0 
coeff_dz(89) = -2970.3061981911d0 
coeff_dz(90) = -2465.3797903508d0 
coeff_dz(91) = -1226.6239726939d0 
coeff_dz(92) = 6497.6145732423d0 
coeff_dz(93) = -12680.8698704419d0 
coeff_dz(94) = 7093.4629679159d0 
coeff_dz(95) = 6423.5221046985d0 
coeff_dz(96) = 1993.8414549636d0 
coeff_dz(97) = 1050.6214125297d0 
coeff_dz(98) = 11584.6631742848d0 
coeff_dz(99) = -10155.0006281749d0 
coeff_dz(100) = -2045.4541348502d0 
coeff_dz(101) = 3436.4785248930d0 
coeff_dz(102) = 6656.6804909194d0 
coeff_dz(103) = 15637.1649468575d0 
coeff_dz(104) = -14009.6683959560d0 
coeff_dz(105) = -2992.5549989254d0 
coeff_dz(106) = -2342.1995540492d0 
coeff_dz(107) = 8553.8838171826d0 
coeff_dz(108) = -3891.6439981340d0 
coeff_dz(109) = 16212.3683366568d0 
coeff_dz(110) = 563.3320957369d0 
coeff_dz(111) = 8349.6114659185d0 
coeff_dz(112) = -10689.4278426629d0 
coeff_dz(113) = 11829.5299161168d0 
coeff_dz(114) = 12881.0756930547d0 
coeff_dz(115) = 4921.5778056477d0 
coeff_dz(116) = 2532.5609617592d0 
coeff_dz(117) = 9238.4725962238d0 
coeff_dz(118) = -41811.1053545301d0 
coeff_dz(119) = -8798.1963513954d0 
coeff_dz(120) = -10119.8874649324d0 
coeff_dz(121) = -9612.0325613896d0 
coeff_dz(122) = -7113.8288732486d0 
coeff_dz(123) = -1164.3032760756d0 
coeff_dz(124) = -5058.2371980878d0 
coeff_dz(125) = 8183.6182319749d0 
coeff_dz(126) = 3919.4341089338d0 
coeff_dz(127) = 13558.0457702743d0 
coeff_dz(128) = -10732.7437468411d0 
coeff_dz(129) = 14671.7644039182d0 
coeff_dz(130) = -18699.6454121192d0 
coeff_dz(131) = 19613.9826865699d0 
coeff_dz(132) = -607.5685072343d0 
coeff_dz(133) = 38645.4060707167d0 
coeff_dz(134) = -19123.0874218049d0 
coeff_dz(135) = 26229.9196862652d0 
coeff_dz(136) = 14280.7573455843d0 
coeff_dz(137) = -14162.0240633794d0 
coeff_dz(138) = 926.7280717326d0 
coeff_dz(139) = 820.7850650881d0 
coeff_dz(140) = 11284.6300005484d0 
coeff_dz(141) = 16880.4536971462d0 
coeff_dz(142) = 22171.8090886567d0 
coeff_dz(143) = -22001.5047710246d0 
coeff_dz(144) = -13205.9362268757d0 
coeff_dz(145) = 8822.2006312654d0 
coeff_dz(146) = -20011.3146690767d0 
coeff_dz(147) = -1211.8794086986d0 
coeff_dz(148) = -10259.0727837878d0 
coeff_dz(149) = -7876.5786286997d0 
coeff_dz(150) = -12076.1671591552d0 
coeff_dz(151) = -11514.9109877879d0 
coeff_dz(152) = 13922.3799090323d0 
coeff_dz(153) = -5667.3434449007d0 
coeff_dz(154) = 3285.9946269976d0 
coeff_dz(155) = -6799.8243943829d0 
coeff_dz(156) = -18305.0323463170d0 
coeff_dz(157) = 1563.8534014009d0 
coeff_dz(158) = 8043.5509526894d0 
coeff_dz(159) = -2618.2644963134d0 
coeff_dz(160) = 9851.6404830586d0 
coeff_dz(161) = -11582.7123110015d0 
coeff_dz(162) = -7486.0122453575d0 
coeff_dz(163) = 12675.6785931358d0 
coeff_dz(164) = 12260.3947795742d0 
coeff_dz(165) = 9258.4737112618d0 
coeff_dz(166) = -59.3355478356d0 
coeff_dz(167) = -1060.4525096214d0 
coeff_dz(168) = -11702.0384547417d0 
coeff_dz(169) = -9862.9796128556d0 
coeff_dz(170) = 11883.0617836612d0 
coeff_dz(171) = 6568.6228177434d0 
coeff_dz(172) = -19948.0543143921d0 
coeff_dz(173) = -12151.7339183647d0 
coeff_dz(174) = 15016.3442640758d0 
coeff_dz(175) = 2197.9690354502d0 
coeff_dz(176) = -4428.1316030929d0 
coeff_dz(177) = -5935.3315489270d0 
coeff_dz(178) = -30073.8267300211d0 
coeff_dz(179) = 33414.9888630363d0 
coeff_dz(180) = 13039.2709981642d0 
coeff_dz(181) = -14322.2597097341d0 
coeff_dz(182) = -687.3857104244d0 
coeff_dz(183) = -13462.3748374455d0 
coeff_dz(184) = 6036.6695816837d0 
coeff_dz(185) = -5941.5653832989d0 
coeff_dz(186) = -12817.0122538191d0 
coeff_dz(187) = 52850.2419914480d0 
coeff_dz(188) = 27303.6280781641d0 
coeff_dz(189) = 1705.1496630153d0 
coeff_dz(190) = -11464.2597426581d0 
coeff_dz(191) = 3243.1255758941d0 
coeff_dz(192) = -10167.1873981022d0 
coeff_dz(193) = 3895.0378108328d0 
coeff_dz(194) = -15174.7584602966d0 
coeff_dz(195) = -7093.0076904795d0 
coeff_dz(196) = -3691.3049126598d0 
coeff_dz(197) = -26752.6212622157d0 
coeff_dz(198) = 3701.3690106584d0 
coeff_dz(199) = -3271.4258476253d0 
coeff_dz(200) = -1430.0907622812d0 
coeff_dz(201) = 3209.2907752711d0 
coeff_dz(202) = 3947.0259095146d0 
coeff_dz(203) = 12003.9395723512d0 
coeff_dz(204) = -13189.5042409921d0 
coeff_dz(205) = -13668.2570507212d0 
coeff_dz(206) = 38277.7350073982d0 
coeff_dz(207) = 7394.2716098268d0 
coeff_dz(208) = -22373.9486321409d0 
coeff_dz(209) = -415.3372377565d0 
coeff_dz(210) = 3001.8165862854d0 
coeff_dz(211) = 2834.2486604573d0 
coeff_dz(212) = 997.7956638996d0 
coeff_dz(213) = -5108.0086549714d0 
coeff_dz(214) = 1408.6301447430d0 
coeff_dz(215) = 2899.4977128022d0 
coeff_dz(216) = 1756.2193355921d0 
coeff_dz(217) = 899.4040756131d0 
coeff_dz(218) = 9816.3287932163d0 
coeff_dz(219) = -4254.7065793305d0 
coeff_dz(220) = 7241.2235817646d0 
coeff_dz(221) = 40.8185921696d0 
coeff_dz(222) = 274.5988572033d0 
coeff_dz(223) = 1471.5598258830d0 
coeff_dz(224) = -369.7532364799d0 
coeff_dz(225) = 4505.7699621133d0 
coeff_dz(226) = 11157.3832658797d0 
coeff_dz(227) = 2598.5080547244d0 
coeff_dz(228) = 8196.5558634667d0 
coeff_dz(229) = 18632.8991797352d0 
coeff_dz(230) = 3800.8947785438d0 
coeff_dz(231) = 13158.9060535084d0 
coeff_dz(232) = -2750.9241398340d0 
coeff_dz(233) = 13301.6805535646d0 
coeff_dz(234) = -5431.9130860257d0 
coeff_dz(235) = -4062.3677316015d0 
coeff_dz(236) = 7195.8025175455d0 
coeff_dz(237) = 10369.2955635250d0 
coeff_dz(238) = 2979.1977677089d0 
coeff_dz(239) = 2509.6382326090d0 
coeff_dz(240) = -7917.3354065027d0 
coeff_dz(241) = 5574.1459281154d0 
coeff_dz(242) = 9721.7071364367d0 
coeff_dz(243) = -5098.8039177776d0 
coeff_dz(244) = -3551.2857004580d0 
coeff_dz(245) = 2089.0609730472d0 
coeff_dz(246) = 4985.2099787481d0 
coeff_dz(247) = 2771.3359262123d0 
coeff_dz(248) = -2673.1803968343d0 
coeff_dz(249) = -8107.5935154911d0 
coeff_dz(250) = 5554.1928231228d0 
coeff_dz(251) = 2414.0932393962d0 
coeff_dz(252) = -334.2918273793d0 
coeff_dz(253) = -885.8260446008d0 
coeff_dz(254) = -5037.8211094540d0 
coeff_dz(255) = -6597.4167869659d0 
coeff_dz(256) = 3674.9998336219d0 
coeff_dz(257) = -9943.1694675028d0 
coeff_dz(258) = -17673.4049305275d0 
coeff_dz(259) = -21872.8498844091d0 
coeff_dz(260) = -4723.1091527831d0 
coeff_dz(261) = 15512.3548886526d0 
coeff_dz(262) = -7499.2396850793d0 
coeff_dz(263) = 4269.0406823149d0 
coeff_dz(264) = 10196.7025191098d0 
coeff_dz(265) = -4970.1365100689d0 
coeff_dz(266) = -7794.7850078030d0 
coeff_dz(267) = -11635.9789489963d0 
coeff_dz(268) = -15417.1319665211d0 
coeff_dz(269) = -7020.7326188163d0 
coeff_dz(270) = -9220.0083135727d0 
coeff_dz(271) = -4642.5051425108d0 
coeff_dz(272) = -11228.4731590583d0 
coeff_dz(273) = 16430.3126295877d0 
coeff_dz(274) = -5625.6313377164d0 
coeff_dz(275) = 7594.6776058090d0 
coeff_dz(276) = 16434.4284638663d0 
coeff_dz(277) = 20530.6454947868d0 
coeff_dz(278) = 6476.8969068831d0 
coeff_dz(279) = -1162.7161290786d0 
coeff_dz(280) = 7571.9065397670d0 
coeff_dz(281) = -16993.1876974788d0 
coeff_dz(282) = -378.6305539562d0 
coeff_dz(283) = 3948.8925416795d0 
coeff_dz(284) = 3226.7200099329d0 
coeff_dz(285) = -13243.1072959604d0 
coeff_dz(286) = -1387.8302879373d0 
coeff_dz(287) = 14761.1385988059d0 
coeff_dz(288) = 5414.4993564667d0 
coeff_dz(289) = 8048.1468064040d0 
coeff_dz(290) = -14559.9975005342d0 
coeff_dz(291) = 8331.5988538801d0 
coeff_dz(292) = 10835.5062655761d0 
coeff_dz(293) = 6275.5381852319d0 
coeff_dz(294) = 10845.8806922174d0 
coeff_dz(295) = 5656.6317204952d0 
coeff_dz(296) = -6562.4700101450d0 
coeff_dz(297) = 12003.0732379720d0 
coeff_dz(298) = 9120.0753770971d0 
coeff_dz(299) = -12722.6034780483d0 
coeff_dz(300) = 7862.8898610711d0 
coeff_dz(301) = 2971.5328183302d0 
coeff_dz(302) = 9984.4330098695d0 
coeff_dz(303) = 4945.6629841384d0 
coeff_dz(304) = -8503.0391560319d0 
coeff_dz(305) = 5573.1726775785d0 
coeff_dz(306) = -12785.3939935818d0 
coeff_dz(307) = 38181.8757606361d0 
coeff_dz(308) = 1879.9058678778d0 
coeff_dz(309) = 1706.3415007994d0 
coeff_dz(310) = -23706.6645401868d0 
coeff_dz(311) = -19136.1905973889d0 
coeff_dz(312) = -27404.7524473704d0 
coeff_dz(313) = -25992.4246175797d0 
coeff_dz(314) = -30804.1846020840d0 
coeff_dz(315) = 19390.1887602833d0 
coeff_dz(316) = 21702.0557545833d0 
coeff_dz(317) = 217.6138418655d0 
coeff_dz(318) = -4341.2316022528d0 
coeff_dz(319) = -23001.4548764626d0 
coeff_dz(320) = -6046.7915579983d0 
coeff_dz(321) = -28238.2784869872d0 
coeff_dz(322) = -1486.5390101295d0 
coeff_dz(323) = 1351.0192623939d0 
coeff_dz(324) = 22441.1543680273d0 
coeff_dz(325) = -1805.5856683052d0 
coeff_dz(326) = -4751.4348944203d0 
coeff_dz(327) = -1333.8683139239d0 
coeff_dz(328) = 4108.4401870316d0 
coeff_dz(329) = -7730.7842912944d0 
coeff_dz(330) = -8024.8436783371d0 
coeff_dz(331) = -4637.2737504522d0 
coeff_dz(332) = 15566.7973995635d0 
coeff_dz(333) = 33507.1632936160d0 
coeff_dz(334) = 29100.9631922933d0 
coeff_dz(335) = 5294.1715908323d0 
coeff_dz(336) = -21682.3776641358d0 
coeff_dz(337) = -6744.5146263997d0 
coeff_dz(338) = 6903.6341018639d0 
coeff_dz(339) = -12305.0598182601d0 
coeff_dz(340) = -19805.7623568407d0 
coeff_dz(341) = -10805.7382298391d0 
coeff_dz(342) = -13320.0349979093d0 
coeff_dz(343) = -12337.2901394794d0 
coeff_dz(344) = -20185.0366489897d0 
coeff_dz(345) = 6155.4122920817d0 
coeff_dz(346) = 10050.3274534614d0 
coeff_dz(347) = 32134.5060530588d0 
coeff_dz(348) = 8334.2319375525d0 
coeff_dz(349) = -10914.0887475107d0 
coeff_dz(350) = 6496.7647590483d0 
coeff_dz(351) = -3319.4704748948d0 
coeff_dz(352) = -13212.6884916939d0 
coeff_dz(353) = -16667.6777222882d0 
coeff_dz(354) = 16120.8642344749d0 
coeff_dz(355) = -26930.7769683784d0 
coeff_dz(356) = 3683.3207696593d0 
coeff_dz(357) = 286.7850100947d0 
coeff_dz(358) = -16147.6677109202d0 
coeff_dz(359) = -19546.1562679833d0 
coeff_dz(360) = -4669.4586313312d0 
coeff_dz(361) = -23938.5191381503d0 
coeff_dz(362) = -2469.1760385653d0 
coeff_dz(363) = 2835.9161943088d0 
coeff_dz(364) = 10081.6302522885d0 
coeff_dz(365) = -41050.6852892218d0 
coeff_dz(366) = 9955.7792501003d0 
coeff_dz(367) = -11543.4475392991d0 
coeff_dz(368) = 18045.7095986058d0 
coeff_dz(369) = -28783.2079634955d0 
coeff_dz(370) = 8725.1737167095d0 
coeff_dz(371) = 7470.4116545118d0 
coeff_dz(372) = 36285.5951063878d0 
coeff_dz(373) = 8986.6536460027d0 
coeff_dz(374) = -10730.8760684729d0 
coeff_dz(375) = -36733.6407510475d0 
coeff_dz(376) = 35923.8898725746d0 
coeff_dz(377) = -18867.6740985775d0 
coeff_dz(378) = -3409.8963700517d0 
coeff_dz(379) = -10134.3234669003d0 
coeff_dz(380) = -12816.3372684730d0 
coeff_dz(381) = 4901.9941830213d0 
coeff_dz(382) = -6893.0097157875d0 
coeff_dz(383) = 152.1375675047d0 
coeff_dz(384) = -19206.5525231262d0 
coeff_dz(385) = -6954.6407330660d0 
coeff_dz(386) = 29732.9688890320d0 
coeff_dz(387) = -31245.6932689402d0 
coeff_dz(388) = 3638.7583597783d0 
coeff_dz(389) = 15133.2085097877d0 
coeff_dz(390) = 26057.1123127235d0 
coeff_dz(391) = 21432.1346147921d0 
coeff_dz(392) = -21413.0079540290d0 
coeff_dz(393) = 16794.4279678785d0 
coeff_dz(394) = 1908.7339763248d0 
coeff_dz(395) = -18266.0043126838d0 
coeff_dz(396) = 10421.5892908172d0 
coeff_dz(397) = 11820.3207610521d0 
coeff_dz(398) = 349.4092830695d0 
coeff_dz(399) = 4379.0937068089d0 
coeff_dz(400) = -18118.6790939005d0 
coeff_dz(401) = 525.3844884831d0 
coeff_dz(402) = 24464.5789796810d0 
coeff_dz(403) = -29695.9588013749d0 
coeff_dz(404) = 16890.4199395001d0 
coeff_dz(405) = -9774.6545133163d0 
coeff_dz(406) = -7142.5743848587d0 
coeff_dz(407) = 15950.0314876542d0 
coeff_dz(408) = 5154.3858851819d0 
coeff_dz(409) = -2893.3712244643d0 
coeff_dz(410) = 15650.0837149083d0 
coeff_dz(411) = 18362.2956012403d0 
coeff_dz(412) = -1456.1107594572d0 
coeff_dz(413) = 17378.2202087052d0 
coeff_dz(414) = -6641.5173044026d0 
coeff_dz(415) = -846.5142380501d0 
coeff_dz(416) = -7124.9905482379d0 
coeff_dz(417) = -4349.4594996242d0 
coeff_dz(418) = -2572.3396197987d0 
coeff_dz(419) = 38383.6416715011d0 
coeff_dz(420) = -593.6960581352d0 
coeff_dz(421) = -5920.8350156226d0 
coeff_dz(422) = -18280.5671630217d0 
coeff_dz(423) = -23090.4075101820d0 
coeff_dz(424) = -2260.5358320258d0 
coeff_dz(425) = -1600.2501576151d0 
coeff_dz(426) = -14489.3237400006d0 
coeff_dz(427) = -2533.0052917448d0 
coeff_dz(428) = -9452.1720206577d0 
coeff_dz(429) = -1970.6427014344d0 
coeff_dz(430) = -6401.6914730938d0 
coeff_dz(431) = 9805.6503703985d0 
coeff_dz(432) = 7330.7458281883d0 
coeff_dz(433) = -23742.9352152257d0 
coeff_dz(434) = -7381.2266151751d0 
coeff_dz(435) = 890.8197601020d0 
coeff_dz(436) = 84.6108169671d0 
coeff_dz(437) = -28393.9976920287d0 
coeff_dz(438) = 8271.9676468047d0 
coeff_dz(439) = -5951.5170812465d0 
coeff_dz(440) = 25594.6114546078d0 
coeff_dz(441) = 11663.6722443478d0 
coeff_dz(442) = 22325.7758495836d0 
coeff_dz(443) = -13314.4900411663d0 
coeff_dz(444) = -33467.2343381596d0 
coeff_dz(445) = 13057.5540452562d0 
coeff_dz(446) = -9475.4910778972d0 
coeff_dz(447) = 3088.6533940490d0 
coeff_dz(448) = 933.7998934389d0 
coeff_dz(449) = 316.2047172881d0 
coeff_dz(450) = -5303.8741323958d0 
coeff_dz(451) = 9685.6704017105d0 
coeff_dz(452) = -8806.7925481067d0 
coeff_dz(453) = 9285.1361937540d0 
coeff_dz(454) = -20506.1240873761d0 
coeff_dz(455) = 17743.4321501893d0 
coeff_dz(456) = -2207.4517675679d0 
coeff_dz(457) = -20741.9448176901d0 
coeff_dz(458) = 24335.9989557769d0 
coeff_dz(459) = 19125.4725267440d0 
coeff_dz(460) = -11435.8244502980d0 
coeff_dz(461) = -20158.8090238004d0 
coeff_dz(462) = -8525.6310245067d0 
coeff_dz(463) = 9481.2732248896d0 
coeff_dz(464) = 4227.7715907613d0 
coeff_dz(465) = -27680.7187484092d0 
coeff_dz(466) = 12277.6927359272d0 
coeff_dz(467) = 30974.9350019671d0 
coeff_dz(468) = -10328.1380036586d0 
coeff_dz(469) = -52557.7151749638d0 
coeff_dz(470) = 12175.2612811161d0 
coeff_dz(471) = -8036.9668871016d0 
coeff_dz(472) = 563.8711818119d0 
coeff_dz(473) = 17603.6538614034d0 
coeff_dz(474) = -17799.1310599615d0 
coeff_dz(475) = -7058.8060821422d0 
coeff_dz(476) = -1296.4869622740d0 
coeff_dz(477) = -3890.4893457613d0 
coeff_dz(478) = -5601.3442781055d0 
coeff_dz(479) = 7966.1293172613d0 
coeff_dz(480) = 8037.2362870346d0 
coeff_dz(481) = 6376.3012146041d0 
coeff_dz(482) = 19982.3325611007d0 
coeff_dz(483) = -4562.3125373503d0 
coeff_dz(484) = -2820.9281543963d0 
coeff_dz(485) = 5946.6970581612d0 
coeff_dz(486) = -12226.2121631030d0 
coeff_dz(487) = -1228.4347121345d0 
coeff_dz(488) = 28667.0617206810d0 
coeff_dz(489) = -17878.5592745668d0 
coeff_dz(490) = -11430.1151219164d0 
coeff_dz(491) = 36005.0967544251d0 
coeff_dz(492) = -12538.5627036257d0 
coeff_dz(493) = -9101.4617684215d0 
coeff_dz(494) = -1639.7446701020d0 
coeff_dz(495) = 11449.2771573396d0 

  end subroutine pes_init_dz


  function dip_z(xyz)
    real(kind=8),dimension(:,:),intent(in)::xyz
    real(kind=8)::dip_z
    !::::::::::::::::::::::::::::::
    real(kind=8),dimension(size(xyz,2)*(size(xyz,2)-1)/2)::x
    real(kind=8),dimension(3)::dr,dum 
    real(kind=8)::a0  ! the same as the fitting code
    integer::i,j,k

    real(kind=8),allocatable :: xyz_15(:,:),xyz_25(:,:),xyz_35(:,:), xyz_45(:,:),xyz_55(:,:)
    real(kind=8),allocatable::x_15(:)
    real(kind=8),allocatable::x_25(:)
    real(kind=8),allocatable::x_35(:)
    real(kind=8),allocatable::x_45(:)
    real(kind=8),allocatable::x_55(:)
    real(kind=8),dimension(3)::dr_15
    real(kind=8),dimension(3)::dr_25
    real(kind=8),dimension(3)::dr_35
    real(kind=8),dimension(3)::dr_45
    real(kind=8),dimension(3)::dr_55
   
    allocate(xyz_15(3,5),xyz_25(3,5),xyz_35(3,5),xyz_45(3,5),xyz_55(3,5))
    allocate(x_15(size(xyz,2)*(size(xyz,2)-1)/2),x_25(size(xyz,2)*(size(xyz,2)-1)/2))
    allocate(x_35(size(xyz,2)*(size(xyz,2)-1)/2),x_45(size(xyz,2)*(size(xyz,2)-1)/2),x_55(size(xyz,2)*(size(xyz,2)-1)/2))

    a0 = 3.0d0

    xyz_15 = xyz 
    dum = 0.0d0 
    dum = xyz_15(:,1) 
    xyz_15(:,1) = xyz_15(:,5) 
    xyz_15(:,5) = dum 

    xyz_25 = xyz 
    dum = 0.0d0 
    dum = xyz_25(:,2) 
    xyz_25(:,2) = xyz_25(:,5) 
    xyz_25(:,5) = dum 

    xyz_35 = xyz 
    dum = 0.0d0 
    dum = xyz_35(:,3) 
    xyz_35(:,3) = xyz_35(:,5) 
    xyz_35(:,5) = dum 

    xyz_45 = xyz 
    dum = 0.0d0 
    dum = xyz_45(:,4) 
    xyz_45(:,4) = xyz_45(:,5) 
    xyz_45(:,5) = dum 

    xyz_55 = xyz 

    k = 1
    do i=1,size(xyz,2)-1
       do j=i+1,size(xyz,2)
         ! dr = xyz(:,i) - xyz(:,j)
         ! x(k) = sqrt(dot_product(dr,dr))
          dr_15 = xyz_15(:,i) - xyz_15(:,j) 
          dr_25 = xyz_25(:,i) - xyz_25(:,j) 
          dr_35 = xyz_35(:,i) - xyz_35(:,j) 
          dr_45 = xyz_45(:,i) - xyz_45(:,j) 
          dr_55 = xyz_55(:,i) - xyz_55(:,j) 
          x_15(k) = sqrt(dot_product(dr_15,dr_15))
          x_25(k) = sqrt(dot_product(dr_25,dr_25))
          x_35(k) = sqrt(dot_product(dr_35,dr_35))
          x_45(k) = sqrt(dot_product(dr_45,dr_45))
          x_55(k) = sqrt(dot_product(dr_55,dr_55))

          k = k+1
       end do
    end do

    do i=1,size(x)
       x_15(i)=exp(-x_15(i)/a0)
       x_25(i)=exp(-x_25(i)/a0)
       x_35(i)=exp(-x_35(i)/a0)
       x_45(i)=exp(-x_45(i)/a0)
       x_55(i)=exp(-x_55(i)/a0)
    end do

    dip_z =   emsav_dz(x_15,coeff_dz) * xyz_15(3,5) + emsav_dz(x_25,coeff_dz) * xyz_25(3,5)  & 
            + emsav_dz(x_35,coeff_dz) * xyz_35(3,5)  & 
            + emsav_dz(x_45,coeff_dz) * xyz_45(3,5) + emsav_dz(x_55,coeff_dz) * xyz_55(3,5) 

    return
  end function dip_z


!!!!!!!!!!!!!!!!!!!!!!!!!!!!!!!!!!!!!!!!!!!!!!!!!!
!!!!!!!!!!  GET Z COMPONENT OF F5 DIPOLE MOMENT
!!!!!!!!!!!!!!!!!!!!!!!!!!!!!!!!!!!!!!!!!!!!!!!!!!
!!!!!!!!!!  INPUT: R1,R2,R3,R4 IN BOHR
!!!!!!!!!!  OUTPUT: d_z IN ATOMIC UNITS  
!!!!!!!!!!!!!!!!!!!!!!!!!!!!!!!!!!!!!!!!!!!!!!!!!!
!!!!!!!!!!!!!!!!!!!!!!!!!!!!!!!!!!!!!!!!!!!!!!!!!!
!!!!!!!!!!
!!!!!!!!!!    r1     r2   r3    r4
!!!!!!!!!!  F --- F --- F --- F --- F    
!!!!!!!!!!  3     2     1     4     5 
!!!!!!!!!!
!!!!!!!!!!!!!!!!!!!!!!!!!!!!!!!!!!!!!!!!!!!!

  subroutine get_f5_dmz(r1,r2,r3,r4,dm_z)
  implicit none 

  real(kind=8),intent(in) :: r1,r2,r3,r4
  real(kind=8),intent(out) :: dm_z
  real(kind=8),allocatable :: xyz(:,:) 

  call pes_init_dz() 

  allocate(xyz(3,5))

  xyz = 0.0d0 
  xyz(3,1) = 0.0d0 
  xyz(3,2) = r2
  xyz(3,3) = r2 + r1 
  xyz(3,4) = -r3 
  xyz(3,5) = -r3 - r4 

  dm_z = 0.d0 
  dm_z = dip_z(xyz(:,:))

  end subroutine get_f5_dmz

END MODULE DMSF5 
