# Supplementary material for: Experimental observation of quantum mechanical fluorine tunnelling
Source: Nat Commun. 2025 Apr 29;16:4027. doi: 10.1038/s41467-025-59008-6 (PMC12041236; doi:10.1038/s41467-025-59008-6)
Supplement: Supplementary file 4 — Source Data [file 41467_2025_59008_MOESM4_ESM.zip › Codes for vibrations/4D-linear/input.param]

#size of bases
21	35	35	21	# Nr1 Nr2 Nr3 Nr4

#Integration range 
2.500  	3.7d0	2.947d0		# r1min, r1max, r1eq (bohr)
3.0d0	4.8d0	3.632d0		# r2min, r2max, r2eq (bohr)
3.0d0	4.8d0	3.632d0		# r3min, r3max, r3eq (bohr)
2.5d0	3.7d0	2.947d0		# r4min, r4max, r4eq (bohr)

#system parameters
9.499202d0			# atomic mass in amu (mf=18.998404)
12.8				# cavity size in angstrom

#lanczos parameters
1000				# Iteration depth (nblanczos)
-1d1		5d3		# lower/upper bound  (wavenumbers)

# parameters for the Chebyshev polynomial filter
.false.                         # Cullum&Willoughby variant if FALSE
'tanh'                          # filter type: "tanh" (stretch center) or "lrtz" (isolate pole)
15                              # order of Chebyshev polynomial for approximate spectral filter: Npoly
94685.615	93849.55        # Hamiltonian scaling  parameters: Hmid,Hnorm 
0.001d0		1800d0          # spectral transform: tanh(delta*(H-shift*I)) or delta/(delta^2+(H-shift*I)^2)

##################################################
