# Supplementary material for: Experimental observation of quantum mechanical fluorine tunnelling
Source: Nat Commun. 2025 Apr 29;16:4027. doi: 10.1038/s41467-025-59008-6 (PMC12041236; doi:10.1038/s41467-025-59008-6)
Supplement: Supplementary file 4 — Source Data [file 41467_2025_59008_MOESM4_ESM.zip › Codes for vibrations/4D-linear/main.f90]

program tensorprod5D

!!!!!!!!!!!!!!!!!!!!!!!!!!!!!!!!!!!!!!!!!!!!!!!!!!!!!!!!!!!!!!!!!!!!
!
! This program compute eigenvalues and eigenvectors of a given 2D matrix
!
!MAIN :  calls the subroutines and the modules. 
!        The program performs a 4D calculation using an iterative eigensolver.
!
!  Nr,Nr0,Nr1,Nr2,Ntheta                             ! size of stretch bases
!  nbLanczos                             ! iteration depth
!  lower,upper                           ! lower and upper bound in bisec
!  h2wn = 219474.63d0                    ! conversion from hartree to wave numbers
!  R3max,R3max,R4min,R4min               ! bound for integration
!  R1max,R1max,R2min,R2min               ! bound for integration
!  mu_abc,mu_bc                          ! reduced mass
!  
!  eigenvalues(:),eigenvectors(:,:)      ! results
!  vecpot(:,:)                           ! potential energy vector
!  Kr3(:,:),Kr4(:,:),Kr1(:,:),Kr2(:,:)   ! kinetic enregy
!  imp3(:,:),imp4(:,:),imp1(:,:),imp2(:,:)   ! kinetic enregy
!  R3(:),R4(:),R1(:),R2(:)               ! quadrature points
!
!!!!!!!!!!!!!!!!!!!!!!!!!!!!!!!!!!!!!!!!!!!!!!!!!!!!!!!!!!!!!!!!!!!!!!!!!!!!!!!!!!!!!!!!!!!!!!!
! the file "input.param" contains all structural information and convergence parameters for the program :
!   	number of basis functions
!       integration range
!   	depth of Lanczos iteration,
!       boundaries for lanczos evs
!
!!!!!!!!!!!!!!!!!!!!!!!!!!!!!!!!!!!!!!!!!!!!!!!!!!!!!!!!!!!!!!!!!!!!!!!!!!!!!!!!!!!!!!!!!!!!!!!
! ALLOCATION contains all global variables and bunch of subroutines
!    	to read input parameters from files,
!    	to allocate arrays according to dimensions defined in read_input,
!    	to write parameters to a file to check the output,
!    	calculate the number of elements in the angular basis with or without symmetry constaints,
!    	and to create a mapping for different increments in the angular basis.
!
   use allocation
!!!!!!!!!!!!!!!!!!!!!!!!!!!!!!!!!!!!!!!!!!!!!!!!!!!!!!!!!!!!!!!!!!!!!!!!!!!!!!!!!!!!!!!!!!!!!!
! POTENTIAL is a user-dfined potential energy function
   use PESF5
   use int_106AA
   use int_112AA
   use int_116AA
   use int_126AA
   use DMSF5
!!!!!!!!!!!!!!!!!!!!!!!!!!!!!!!!!!!!!!!!!!!!!!!!!!!!!!!!!!!!!!!!!!!!!!!!!!!!!!!!!!!!!!!!!!!!!!
!  module solveEV
!
! solveEV contains subroutine extract which performs lanczos iterations and calls
! the routines to calculate eigenvalues by bisection and eigenvectors in the lanczos
! subspace. The Lanczos vectors are stored and full reorthogonalisation of the Lanczos vectors 
! is performed. An backward error estimate is provided by the subroutine
!
   use solveEV
   use solveCW
!!!!!!!!!!!!!!!!!!!!!!!!!!!!!!!!!!!!!!!!!!!!!!!!!!!!!!!!!!!!!!!!!!!!!!!!!!!!!!!!!!!!!!!!!!!!!!
! module CHEBYSHEV
!
! CHEBYSHEV determines the coefficients of an appromation to a function using a finite 
! Chebyshev polynomial expansion by numerical integration (SET_CHEBYSHEV_POLYNOMIAL);
! computes the spectral transform of the 6D matrix-vector product (CHEBMV)
! in the contracted basis using the driver MV6D. The spectral transform
! is approximated using a truncated Chebyshev expansion and evaluated using
! a three-term recursion formula;
! and reset the coefficients afetr use (UNSET_CHEBYSHEV_POLYNOMIAL)
!
   use chebyshev
!!!!!!!!!!!!!!!!!!!!!!!!!!!!!!!!!!!!!!!!!!!!!!!!!!!!!!!!!!!!!!!!!!!!!!!!!!!!!!!!!!!!!!!!!!!!!!
   implicit none
   integer :: istatus
   integer :: i1,i2,i3,i4,j1,j2,j3,j4,ivec               ! counters
   integer,allocatable :: symm(:)
   real(kind=8) :: error,dum,factor,int1,int2,int3,int4,w1,w2,w3,w4
   real(kind=8) :: r1Vmin,r2Vmin,r3Vmin,r4Vmin,vmin
   real(kind=8),allocatable :: density(:)
   real(kind=8),parameter :: zero = 0d0,half=0.5d0,one=1d0,two=2d0, a02ang=0.52917721d0, eps=0.1
   external matvec

!!!!!!!!!!!!!!!!!!!!!!!!!!!!!!!!!!!!!!!!!!!!!!!!!!!!!!!!!!!!!!!!!!!!!!!!!!!!!!!!!!!!!!!!!!!!!!
! read input variables

   open(1,file='extract.log',status='replace')
   write(1,*)
   write(1,*) '-------------------reading input--------------------------'
   call read_input()

!  allocate arrays 
  
   allocate(Kr1(Nr1,Nr1),R1(Nr1),imp1(Nr1,Nr1),Kr2(Nr2,Nr2),R2(Nr2),imp2(Nr2,Nr2))
   allocate(Kr3(Nr3,Nr3),R3(Nr3),imp3(Nr3,Nr3),Kr4(Nr4,Nr4),R4(Nr4),imp4(Nr4,Nr4))

!!!!!!!!!!!!!!!!!!!!!!!!!!!!!!!!!!!!!!!!!!!!!!!!!!!!!!!!!!!!!!!!!!!!!!!!!!!!!!!!!!!!!!!
! generating 1d kinetic energy matrices
   if(NR1 == 1) then
     Kr1 = 0d0
     R1 = R1eq
   else
     call sineDVR(Kr1,imp1,r1,Nr1,mass,R1max,R1min)
!     call expDVR(Kr1,imp1,r1,Nr1,mass,R1max,R1min)
   endif
   if(NR2 == 1) then
     Kr2 = 0d0
     R2 = R2eq
   else
     call sineDVR(Kr2,imp2,r2,Nr2,mass,R2max,R2min)
!     call expDVR(Kr2,imp2,r2,Nr2,mass,R2max,R2min)
   endif
   if(NR3 == 1) then
     Kr3 = 0d0
     R3 = R3eq
   else
     call sineDVR(Kr3,imp3,R3,Nr3,mass,R3max,R3min)
!     call expDVR(Kr3,imp3,R3,Nr3,mass,R3max,R3min)
   endif
   if(NR4 == 1) then
     Kr4 = 0d0
     R4 = R4eq
   else
     call sineDVR(Kr4,imp4,R4,Nr4,mass,R4max,R4min)
!     call expDVR(Kr4,imp4,R4,Nr4,mass,R4max,R4min)
   endif

!!!!!!!!!!!!!!!!!!!!!!!!!!!!!!!!!!!!!!!!!!!!!!!!!!!!!!!!!!!!!!!
! generating 2D kinetic matrices to accelerate MV product
   allocate(Keo12(Nr1,Nr2,Nr1,Nr2),keo23(Nr2,Nr3,Nr2,Nr3),keo34(Nr3,Nr4,Nr3,Nr4))
   factor = (h2wn*half/mass)
!!!!!!!!!!!!!!!
   do i2 = 1,Nr2
   do i1 = 1,Nr1
     do j2 = 1,Nr2
     do j1 = 1,Nr1
       keo12(j1,j2,i1,i2) = factor*imp1(j1,i1)*imp2(j2,i2)
     enddo
     enddo
   enddo
   enddo
!!!
   do i1 = 1,Nr1
     do j2 = 1,Nr2
     do i2 = 1,Nr2
       keo12(i1,i2,i1,j2) = keo12(i1,i2,i1,j2) + Kr2(i2,j2)
     enddo
     enddo
   enddo
!!!!
   do i2 = 1,Nr2
     do j1 = 1,Nr1
     do i1 = 1,Nr1
       keo12(i1,i2,j1,i2) = keo12(i1,i2,j1,i2) + Kr1(i1,j1)
     enddo
     enddo
   enddo
!write(*,'(25f8.2)') keo12
!write(*,*)
!!!!!!!!!!!!!!!
   do i3 = 1,Nr3
   do i2 = 1,Nr2
     do j3 = 1,Nr3
     do j2 = 1,Nr2
       keo23(j2,j3,i2,i3) = factor*imp2(j2,i2)*imp3(j3,i3)
     enddo
     enddo
   enddo
   enddo
!write(*,'(25f8.2)') keo23
!write(*,*)
!!!!!!!!!!!!!!!
   do i4 = 1,Nr4
   do i3 = 1,Nr3
     do j4 = 1,Nr4
     do j3 = 1,Nr3
       keo34(j3,j4,i3,i4) = factor*imp3(j3,i3)*imp4(j4,i4)
     enddo
     enddo
   enddo
   enddo
!!!!
   do i3 = 1,Nr3
     do j4 = 1,Nr4
     do i4 = 1,Nr4
       keo34(i3,i4,i3,j4) = keo34(i3,i4,i3,j4) + Kr4(i4,j4)
     enddo
     enddo
   enddo
!!!!
   do i4 = 1,Nr4
     do j3 = 1,Nr3
     do i3 = 1,Nr3
       keo34(i3,i4,j3,i4) = keo34(i3,i4,j3,i4) + Kr3(i3,j3)
     enddo
     enddo
   enddo
!write(*,'(25f8.2)') keo34
!stop
!   error  = 0.
!   do i2 = 1,Nr2
!   do i1 = 1,Nr1
!     do j2 = 1,Nr2
!     do j1 = 1,Nr1
!       error = max(error,keo12(i1,i2,j1,j2) - keo34(i2,i1,j2,j1))
!     enddo
!     enddo
!   enddo
!   enddo
!   write(*,*) error
!stop
!!!!!!!!!!!!!!!!!!!!!!!!!!!!!!!!!!!!!!!!!!!!!!!!!!!!!!!!!!!!!!!

! determine size of basis
   sizeB = Nr1*Nr2*Nr3*Nr4
   write(1,*)
   write(1,*) 'size of the basis =     ',sizeB
   write(1,*)

   allocate(vecpot(Nr1,Nr2,Nr3,Nr4))

!!!!!!!!!!!!!!!!!!!!!!!!!!!!!!!!!!!!!!!!!!!!!!!!!!!!!!!!!!!!!!!!!!!!!!!!!!!!!!!!!!!!!!!!
! generating 2D potential energy vector
     
   write(1,*)
   write(1,*) '---------------generating potential vector----------------'
   call flush(1)
! calculating potential
   if(cavity-eps < 11.2 .and. cavity+eps > 10.6) then
     w1 = abs(cavity-10.6d0)
     w2 = abs(cavity-11.2d0)
   elseif(cavity-eps < 11.6 .and. cavity+eps > 11.2) then
     w1 = abs(cavity-11.2d0)
     w2 = abs(cavity-11.6d0)
   elseif(cavity-eps < 12.6 .and. cavity+eps > 11.6) then
     w1 = abs(cavity-11.6d0)
     w2 = abs(cavity-12.6d0)
   else 
     w1 = 0.; w2 = 0.
   endif
   dum = w1+w2 
   if(dum>eps) then
     w1 = w1/dum; w2 = w2/dum
     int1 = 0.; int2 = 0.
   endif
   vmin = 1d6
   do i4 = 1,Nr4
   do i3 = 1,Nr3
   do i2 = 1,Nr2
   do i1 = 1,Nr1
      call get_f5_energy(R1(i1),R2(i2),R3(i3),R4(i4),dum)
      vecpot(i1,i2,i3,i4) =  dum*h2wn
      if(cavity-eps < 11.2 .and. cavity+eps > 10.6) then
        call get_int_energy_106AA(R1(i1),R2(i2),R3(i3),R4(i4),int1)
        call get_int_energy_112AA(R1(i1),R2(i2),R3(i3),R4(i4),int2)
      elseif(cavity-eps < 11.6 .and. cavity+eps > 11.2) then
        call get_int_energy_112AA(R1(i1),R2(i2),R3(i3),R4(i4),int1)
        call get_int_energy_116AA(R1(i1),R2(i2),R3(i3),R4(i4),int2)
      elseif(cavity-eps < 12.6 .and. cavity+eps > 11.6) then
        call get_int_energy_116AA(R1(i1),R2(i2),R3(i3),R4(i4),int1)
        call get_int_energy_126AA(R1(i1),R2(i2),R3(i3),R4(i4),int2)
      endif
      vecpot(i1,i2,i3,i4) =  vecpot(i1,i2,i3,i4) + h2wn*(w2*int1+w1*int2)
      if(vecpot(i1,i2,i3,i4) < vmin) then
        vmin = vecpot(i1,i2,i3,i4)
        r1Vmin = R1(i1)*a02ang
        r2Vmin = R2(i2)*a02ang
        r3Vmin = R3(i3)*a02ang
        r4Vmin = R4(i4)*a02ang
      endif
   enddo
   enddo
   enddo
   enddo
   write(*,'(5f10.4,f25.2)') cavity,r1Vmin,r2Vmin,r3Vmin,r4Vmin,vmin
stop
   vecpot = (vecpot - Vmin)

!!!!!! plot pot cuts !!!
!! r1r2 cut
!   open(44,file='pot.r1r2',status='replace')
!   do i2 = 1,NR2
!     do i1 = 1,NR1
!       dum = 1e10
!       do i4 = 1,NR4
!       do i3 = 1,NR3
!           dum = min(dum,vecpot(i1,i2,i3,i4))
!       enddo
!       enddo
!       write(44,*) R1(i1),R2(i2),dum
!     enddo
!     write(44,*)
!   enddo
!   close(44)
!! r2r3 cut
!   open(44,file='pot.r2r3',status='replace')
!   do i3 = 1,NR3
!     do i2 = 1,NR2
!       dum = 1e10
!       do i4 = 1,NR4
!       do i1 = 1,NR1
!           dum = min(dum,vecpot(i1,i2,i3,i4))
!       enddo
!       enddo
!       write(44,*) R2(i2),R3(i3),dum
!     enddo
!     write(44,*)
!   enddo
!   close(44)
!! r1r2 cut
!   open(44,file='pot.r3r4',status='replace')
!   do i4 = 1,NR4
!     do i3 = 1,NR3
!       dum = 1e10
!       do i2 = 1,NR2
!       do i1 = 1,NR1
!           dum = min(dum,vecpot(i1,i2,i3,i4))
!       enddo
!       enddo
!       write(44,*) R3(i3),R4(i4),dum
!     enddo
!     write(44,*)
!   enddo
!   close(44)
!stop
!!!!!!!!!!!!!!!!!!
!!!!!!!!!!!!!!!!!!!!!!!!!!!!!!!!!!!!!!!!!!!!!!!!!!!!!!!!!!!!!!!!!!!!!!!!!!!!!!!!!!!!!!!!
!   Quick and dirty solution using Cullum & Willoughby
   if(CW) then
     allocate(eigenvalues(nblanczos))
     call eigenCW(nblanczos,Nkept,sizeB,eigenvalues,lower,upper,matvec,matvec)
! writing eigenvalues
     open(34,file='eigenvalues.output',status='replace')
     write(34,*) 'Nkept  ',Nkept
     write(34,*)
     write(34,*) 'Printing only eigenvalues in the desired range:'
     write(34,*) '-----------------------------------------------'
     write(34,*) 
     do ivec = 1,Nkept
        write(34,23) ivec,eigenvalues(ivec),eigenvalues(ivec)-eigenvalues(1)
     enddo
     close(34)
     close(1)
     stop
   endif

!!!!!!!!!!!!!!!!!!!!!!!!!!!!!!!!!!!!!!!!!!!!!!!!!!!!!!!!!!!!!!!!!!!!!!!!!!!!!!!!!!!!!!!!
! compute the eigenpairs in the contracted basis representation

   allocate(eigenvalues(nblanczos),evecs(Nr1,Nr2,Nr3,Nr4,nblanczos),symm(nblanczos))
   if(nblanczos > sizeB) then
     write(1,*) 'maximum number of Lanczos iteration with full reorthogonalization:',sizeB
     nblanczos = sizeB
   endif
   if(Npoly > 1) then
     call set_chebyshev_polynomial()
     call eigenpairs(nblanczos,Nkept,sizeB,eigenvalues,evecs,lower,upper,chebMV,matvec)
     call unset_chebyshev_polynomial()
   else
     call eigenpairs(nblanczos,Nkept,sizeB,eigenvalues,evecs,lower,upper,matvec,matvec)
   endif

! writing eigenvalues
   open(34,file='eigenvalues.output',status='replace')
   write(34,*)'Nkept  ',Nkept
   write(34,*)
   write(34,*) 'Printing only eigenvalues in the desired range:'
   write(34,*) '-----------------------------------------------'
   write(34,*) 
   do ivec = 1,Nkept
      write(34,23) ivec,eigenvalues(ivec),eigenvalues(ivec)-eigenvalues(1)
   enddo
   close(34)
   close(1)

!!!! compute symmetry
   do ivec = 1,Nkept
     dum = zero
     do i4 = 1,Nr4
     do i3 = 1,Nr3
     do i2 = 1,Nr2
     do i1 = 1,Nr1
        dum = dum + evecs(i1,i2,i3,i4,ivec)*evecs(i4,i3,i2,i1,ivec)
     enddo
     enddo
     enddo
     enddo
     symm(ivec) = nint(dum)
   enddo

!!!! computing transition moments
   do i4 = 1,Nr4
   do i3 = 1,Nr3
   do i2 = 1,Nr2
   do i1 = 1,Nr1
     call get_f5_dmz(R1(i1),R2(i2),R3(i3),R4(i4),dum)
     vecpot(i1,i2,i3,i4) =  dum
   enddo
   enddo
   enddo
   enddo
   open(44,file='eigenvectors.out',status='replace')
   do ivec = 1,Nkept
     dum = zero
     do i4 = 1,Nr4
     do i3 = 1,Nr3
     do i2 = 1,Nr2
     do i1 = 1,Nr1
        dum = dum + evecs(i1,i2,i3,i4,ivec)*evecs(i1,i2,i3,i4,1)*vecpot(i1,i2,i3,i4)
     enddo
     enddo
     enddo
     enddo
     write(44,*) ivec,eigenvalues(ivec)-eigenvalues(1),dum**2,symm(ivec),dum**2*half*(symm(ivec)+symm(1))
   enddo
   close(44)

   allocate(density(Nkept))
! writing 2D cuts of eigenvectors
! r1r2 cut
   open(44,file='evecs.r1r2',status='replace')
   do i2 = 1,NR2
     do i1 = 1,NR1
       do ivec = 1,Nkept
         dum = zero
         do i4 = 1,NR4
         do i3 = 1,NR3
           dum = dum + evecs(i1,i2,i3,i4,ivec)**2
         enddo
         enddo
         density(ivec) = dum
       enddo
       write(44,*) R1(i1),R2(i2),(density(ivec),ivec=1,Nkept)
     enddo
     write(44,*)
   enddo
   close(44)
! r2r3 cut
   open(44,file='evecs.r2r3',status='replace')
   do i3 = 1,NR3
     do i2 = 1,NR2
       do ivec = 1,Nkept
         dum = zero
         do i4 = 1,NR4
         do i1 = 1,NR1
           dum = dum + evecs(i1,i2,i3,i4,ivec)**2
         enddo
         enddo
         density(ivec) = dum
       enddo
       write(44,*) R2(i2),R3(i3),(density(ivec),ivec=1,Nkept)
     enddo
     write(44,*)
   enddo
   close(44)
! r1r2 cut
   open(44,file='evecs.r3r4',status='replace')
   do i4 = 1,NR4
     do i3 = 1,NR3
       do ivec = 1,Nkept
         dum = zero
         do i2 = 1,NR2
         do i1 = 1,NR1
           dum = dum + evecs(i1,i2,i3,i4,ivec)**2
         enddo
         enddo
         density(ivec) = dum
       enddo
       write(44,*) R3(i3),R4(i4),(density(ivec),ivec=1,Nkept)
     enddo
     write(44,*)
   enddo
   close(44)

!!!!!!!!!!!!!!!!!!!!!!!!!!!!!!!!!!!!!!!!!!!!!!!!!!!!!!!!!!!!!!!!!!!!!!!!!!!!!!!!!!!!!!!!
23 format(i4,1x,f20.7,' cm^-1 , ',f20.7,' cm^-1',2f15.8)

end program tensorprod5D
!!!!!!!!!!!!!!!!!!!!!!!!!!!!!!!!!!!!!!!!!!!!!!!!!!!!!!!!!!!!!!!!!!!!!!!!!!!!!!!!!!!!!!!!
