# Supplementary material for: Experimental observation of quantum mechanical fluorine tunnelling
Source: Nat Commun. 2025 Apr 29;16:4027. doi: 10.1038/s41467-025-59008-6 (PMC12041236; doi:10.1038/s41467-025-59008-6)
Supplement: Supplementary file 4 — Source Data [file 41467_2025_59008_MOESM4_ESM.zip › Codes for vibrations/4D-linear/matvec.f90]

!!!!!!!!!!!!!!!!!!!!!!!!!!!!!!!!!!!!!!!!!!!!!!!!!!!!!!!!!!!!!!!
! This subroutine is  designed to compute matrix-vector 
! products using the sequential summation technique :
!
!
! MATVEC
! this routine return a vector containing the result of the
! matrix-vector product of the complete Hamiltonian matrix
!
!!!!!!!!!!!!!!!!!!!!!!!!!!!!!!!!!!!!!!!!!!!!!!!!!!!!!!!!!!!!!!!

subroutine matvec(MVprod,vj)

!!!!!!!!!!!!!!!!!!!!!!!!!!!!!!!!!!!!!!!!!!!!!!!!!!!!!!!!!!!!!!!
! this routine return a vector containing the result of the
! matrix-vector product of the whole hamiltonian 
! the operation is done efficiently using sequential summation technique
!
!  INPUT
!
!  vj                 :: vector to be projected
!
!  OUTPUT
!
!  MVprod             :: result of MV product
!
!!!!!!!!!!!!!!!!!!!!!!!!!!!!!!!!!!!!!!!!!!!!!!!!!!!!!!!!!!!!!!!!!!!!
  use allocation, only : keo12,keo23,keo34,vecpot,Nr1,Nr2,Nr3,Nr4
  implicit none
  integer :: i1,i2,i3,i4,itmp,jtmp
  real(kind=8),intent(in) :: vj(Nr1,Nr2,Nr3,Nr4)
  real(kind=8),intent(out) :: MVprod(Nr1,Nr2,Nr3,Nr4)
  real(kind=8) :: temp,perm1(Nr2,Nr3,Nr4,Nr1),perm2(Nr3,Nr4,Nr1,Nr2)
  real(kind=8),parameter :: zero = 0d0
!!!!!!!!!!!!!!!!!!!!!!!!!!!!!!!!!!!!!!!!!!!!!!!!!!!!!!!!!!!!!!!!!!!!
! R1/R2 part of the kinetic energy and potential enregy contribution

!$OMP PARALLEL DO DEFAULT(SHARED) PRIVATE(i1,i2,i3,i4,itmp,jtmp,temp)
  do i4 = 1,Nr4
  do i3 = 1,Nr3
  do i2 = 1,Nr2
  do i1 = 1,Nr1
     temp = zero
     do jtmp = 1,Nr2
     do itmp = 1,Nr1
        temp = temp + keo12(itmp,jtmp,i1,i2)*vj(itmp,jtmp,i3,i4)
     enddo
     enddo
     MVprod(i1,i2,i3,i4) = temp + vecpot(i1,i2,i3,i4)*vj(i1,i2,i3,i4)
  enddo
  enddo
  enddo
  enddo
!$END OMP PARALLEL DO

!!! permutation
!$OMP PARALLEL DO DEFAULT(SHARED) PRIVATE(i1,i2,i3,i4)
  do i4 = 1,Nr4
  do i3 = 1,Nr3
  do i2 = 1,Nr2
  do i1 = 1,Nr1
     perm1(i2,i3,i4,i1) = vj(i1,i2,i3,i4)
  enddo
  enddo
  enddo
  enddo
!$END OMP PARALLEL DO

! R2/R3 part of the kinetic energy
!$OMP PARALLEL DO DEFAULT(SHARED) PRIVATE(i1,i2,i3,i4,itmp,jtmp,temp)
  do i1 = 1,Nr1
  do i4 = 1,Nr4
  do i3 = 1,Nr3
  do i2 = 1,Nr2
     temp = zero
     do jtmp = 1,Nr3
     do itmp = 1,Nr2
        temp = temp + keo23(itmp,jtmp,i2,i3)*perm1(itmp,jtmp,i4,i1)
     enddo
     enddo
     MVprod(i1,i2,i3,i4) = MVprod(i1,i2,i3,i4) + temp
  enddo
  enddo
  enddo
  enddo

!!! permutation
!$OMP PARALLEL DO DEFAULT(SHARED) PRIVATE(i1,i2,i3,i4)
  do i4 = 1,Nr4
  do i3 = 1,Nr3
  do i2 = 1,Nr2
  do i1 = 1,Nr1
     perm2(i3,i4,i1,i2) = vj(i1,i2,i3,i4)
  enddo
  enddo
  enddo
  enddo
!$END OMP PARALLEL DO

! R3/R4 part of the kinetic energy
!$OMP PARALLEL DO DEFAULT(SHARED) PRIVATE(i1,i2,i3,i4,itmp,jtmp,temp)
  do i2 = 1,Nr2
  do i1 = 1,Nr1
  do i4 = 1,Nr4
  do i3 = 1,Nr3
     temp = zero
     do jtmp = 1,Nr4
     do itmp = 1,Nr3
        temp = temp + keo34(itmp,jtmp,i3,i4)*perm2(itmp,jtmp,i1,i2)
     enddo
     enddo
     MVprod(i1,i2,i3,i4) = MVprod(i1,i2,i3,i4) + temp
  enddo
  enddo
  enddo
  enddo
!$END OMP PARALLEL DO

end subroutine matvec
