# Supplementary material for: Experimental observation of quantum mechanical fluorine tunnelling
Source: Nat Commun. 2025 Apr 29;16:4027. doi: 10.1038/s41467-025-59008-6 (PMC12041236; doi:10.1038/s41467-025-59008-6)
Supplement: Supplementary file 4 — Source Data [file 41467_2025_59008_MOESM4_ESM.zip › Codes for vibrations/4D-linear/ParallelOp.f90]

!!!!!!!!!!!!!!!!!!!!!!!!!!!!!!!!!!!!!!!!!!!!!!!!!!!!!!!!!!!!!!!!!!!!!!!!
!
! library of parallel routines to replace the equivalent BLAS routines
!
!!!!!!!!!!!!!!!!!!!!!!!!!!!!!!!!!!!!!!!!!!!!!!!!!!!!!!!!!!!!!!!!!!!!!!!!
module ParallelOp

  implicit none
  private
  integer :: i,i1,i2
  public Pcopy,Pscal,Paxpy,Pdot,Pnrm2,Pinit

contains
!!!!!!!!!!!!!!!!!!!!!!!!!!!!!!!!!!!!!!!!!!!!!!!!!!!!!!!!!!!!!!!!!!!!!!!!
  subroutine Pcopy(N,Vin,incr1,Vout,incr2)
    implicit none
    integer,intent(in) :: N,incr1,incr2
    real(kind=8),intent(in) :: Vin(*)
    real(kind=8),intent(out) :: Vout(*)

!$OMP PARALLEL DO DEFAULT(SHARED) PRIVATE(i,i1,i2)
    do i = 1,N
      i1 = (i-1)*incr1 + 1
      i2 = (i-1)*incr2 + 1
      Vout(i2) = Vin(i1)
    enddo
!$OMP END PARALLEL DO
    return

  end subroutine Pcopy

!!!!!!!!!!!!!!!!!!!!!!!!!!!!!!!!!!!!!!!!!!!!!!!!!!!!!!!!!!!!!!!!!!!!!!!!
  subroutine Pscal(N,scaling,Vinout,incr1)
    implicit none
    integer,intent(in) :: N,incr1
    real(kind=8),intent(in) :: scaling
    real(kind=8),intent(inout) :: Vinout(*)

!$OMP PARALLEL DO DEFAULT(SHARED) PRIVATE(i,i1)
    do i = 1,N
      i1 = (i-1)*incr1 + 1
      Vinout(i1) = scaling*Vinout(i1)
    enddo
!$OMP END PARALLEL DO
    return

  end subroutine Pscal

!!!!!!!!!!!!!!!!!!!!!!!!!!!!!!!!!!!!!!!!!!!!!!!!!!!!!!!!!!!!!!!!!!!!!!!!
  subroutine Paxpy(N,scaling,Vin,incr1,Vout,incr2)
    implicit none
    integer,intent(in) :: N,incr1,incr2
    real(kind=8),intent(in) :: Vin(*),scaling
    real(kind=8),intent(inout) :: Vout(*)

!$OMP PARALLEL DO DEFAULT(SHARED) PRIVATE(i,i1,i2)
    do i = 1,N
      i1 = (i-1)*incr1 + 1
      i2 = (i-1)*incr2 + 1
      Vout(i2) = scaling*Vin(i1) + Vout(i2)
    enddo
!$OMP END PARALLEL DO
    return

  end subroutine Paxpy

!!!!!!!!!!!!!!!!!!!!!!!!!!!!!!!!!!!!!!!!!!!!!!!!!!!!!!!!!!!!!!!!!!!!!!!!
  real(kind=8) function Pnrm2(N,V1,incr1)
    implicit none
    integer,intent(in) :: N,incr1
    real(kind=8),intent(in) :: V1(*)
    real(kind=8) :: scalar

    scalar = 0d0
!$OMP PARALLEL DO DEFAULT(SHARED) PRIVATE(i,i1) REDUCTION(+:scalar)
    do i = 1,N
      i1 = (i-1)*incr1 + 1
      scalar = scalar + V1(i1)*V1(i1)
    enddo
!$OMP END PARALLEL DO
    Pnrm2 = sqrt(scalar)
    return

  end function Pnrm2

!!!!!!!!!!!!!!!!!!!!!!!!!!!!!!!!!!!!!!!!!!!!!!!!!!!!!!!!!!!!!!!!!!!!!!!!
  real(kind=8) function Pdot(N,V1,incr1,V2,incr2)
    implicit none
    integer,intent(in) :: N,incr1,incr2
    real(kind=8),intent(in) :: V1(*),V2(*)
    real(kind=8) :: scalar

    scalar = 0d0
!$OMP PARALLEL DO DEFAULT(SHARED) PRIVATE(i,i1,i2) REDUCTION(+:scalar)
    do i = 1,N
      i1 = (i-1)*incr1 + 1
      i2 = (i-1)*incr2 + 1
      scalar = scalar + V1(i1)*V2(i2)
    enddo
!$OMP END PARALLEL DO
    Pdot = scalar
    return

  end function Pdot

!!!!!!!!!!!!!!!!!!!!!!!!!!!!!!!!!!!!!!!!!!!!!!!!!!!!!!!!!!!!!!!!!!!!!!!!
  subroutine Pinit(N,Vout,incr1)
    implicit none
    integer,intent(in) :: N,incr1
    real(kind=8),intent(out) :: Vout(*)
    real(kind=8) :: scalar

    scalar = 1d0/sqrt(dble(N))
!$OMP PARALLEL DO DEFAULT(SHARED) PRIVATE(i,i1)
    do i = 1,N
      i1 = (i-1)*incr1 + 1
      Vout(i1) = scalar
    enddo
!$OMP END PARALLEL DO
    return

  end subroutine Pinit

!!!!!!!!!!!!!!!!!!!!!!!!!!!!!!!!!!!!!!!!!!!!!!!!!!!!!!!!!!!!!!!!!!!!!!!!
end module ParallelOp
!!!!!!!!!!!!!!!!!!!!!!!!!!!!!!!!!!!!!!!!!!!!!!!!!!!!!!!!!!!!!!!!!!!!!!!!
!!!!!!!!!!!!!!!!!!!!!!!!!!!!!!!!!!!!!!!!!!!!!!!!!!!!!!!!!!!!!!!!!!!!!!!!
