# Supplementary material for: Experimental observation of quantum mechanical fluorine tunnelling
Source: Nat Commun. 2025 Apr 29;16:4027. doi: 10.1038/s41467-025-59008-6 (PMC12041236; doi:10.1038/s41467-025-59008-6)
Supplement: Supplementary file 4 — Source Data [file 41467_2025_59008_MOESM4_ESM.zip › Codes for vibrations/4D-planar/allocation.f90]

!!!!!!!!!!!!!!!!!!!!!!!!!!!!!!!!!!!!!!!!!!!!!!!!!!!!!!!!!!!!!!!!!!
!
!  this module contains routines to read input
!  parameters, to allocate arrays and
!  to write parameters to a file
!
!  contains 
!
!  contains subroutines:
!           1)  read_input()
!           2)  write_parameters()
!!!!!!!!!!!!!!!!!!!!!!!!!!!!!!!!!!!!!!!!!!!!!!!!!!!!!!!!!!!!!!!!!!

module allocation

  implicit none
  private                ! everything is private except otherwise declared.

!!!!!!!!!!!!!!!!!!!!!!!!!!!!!!!!!!!!!!!!!!!!!!!!!!!!!!!!!!!!!!!!!!!!
! input variables read from the file "parameters.dat" :
!   	equilibrium geometrie values,
!   	integration ranges for the coordinates,
!   	reduced masses
!   	number of basis functions,
!   	potential energy cutoff,
!   	depth of Lanczos iteration,
!       the upper and lower boundaries in bisec

  real(kind=8),public :: Rmax,Rmin,Req                      ! R integration range, and equilibrium geometry
  real(kind=8),public :: R0max,R0min,R0eq                   ! r1 integration range, and equilibrium geometry
  real(kind=8),public :: R1max,R1min,R1eq                   ! r1 integration range, and equilibrium geometry
  real(kind=8),public :: R2max,R2min,R2eq                   ! r2 integration range, and equilibrium geometry
  real(kind=8),public :: THmax,THmin,THeq                   ! Theta integration range, and equilibrium geometry
  real(kind=8),public :: mu_abc,mu_bc,mu1,mu2               ! reduced masses
  integer,public :: Nr,Nr0,Nr1,Nr2,Ntheta,jmax              ! size of primitive grid and max Lagendre polynomial
  integer,public :: nbLanczos                               ! iteration depth
  real(kind=8),public :: lower,upper                        ! lower and upper bound in bisec
  real(kind=8),public :: Hmid,Hnorm                         ! scaling for the Hamiltonian
  real(kind=8),public :: shift,delta                        ! shift and slope of the TANH filter
  character(len=4),public :: filter                         ! filter type: "tanh", "expo", or "lrtz"
  integer,public :: Npoly                                   ! polynomial order for spectral transform 
  logical,public :: CW

!!!!!!!!!!!!!!!!!!!!!!!!!!!!!!!!!!!!!!!!!!!!!!!!!!!!!!!!!!!!!!!!!!!!
! a bunch of public allocatable arrays defining the hamiltonien

  real(kind=8),public,allocatable :: vecpot(:,:,:,:,:)      ! potential energy vector
  real(kind=8),public,allocatable :: Kr(:,:),R(:)           ! stretch kinetic energy and quadrature points along r 
  real(kind=8),public,allocatable :: Kr0(:,:),r0(:)         ! stretch kinetic energy and quadrature points along r1 
  real(kind=8),public,allocatable :: Kr1(:,:),r1(:)         ! stretch kinetic energy and quadrature points along r1 
  real(kind=8),public,allocatable :: Kr2(:,:),r2(:)         ! stretch kinetic energy and quadrature points along r2 
  real(kind=8),public,allocatable :: Ktheta(:,:),theta(:)   ! stretch kinetic energy and quadrature points along theta
  real(kind=8),public,allocatable :: Br(:,:)                ! kinetic coupling matrix
  real(kind=8),public,allocatable :: gradR(:,:),gradr1(:,:)

!!!!!!!!!!!!!!!!!!!!!!!!!!!!!!!!!!!!!!!!!!!!!!!!!!!!!!!!!!!!!!!!!!
! other public constants and variables

  integer,public :: sizeB                                   ! size of 2D basis
  integer,public :: Nkept                                   ! number of converged eigenvalues 
  real(kind=8),public,allocatable :: eigenvalues(:)         ! eigenvalues
  real(kind=8),public,allocatable :: evecs(:,:,:,:,:,:)     ! eigenvectors
  real(kind=8),public,parameter :: h2wn = 219474.63d0
  real(kind=8),public,parameter :: amu2me = 1822.8885d0

!!!!!!!!!!!!!!!!!!!!!!!!!!!!!!!!!!!!!!!!!!!!!!!!!!!!!!!!!!!!!!!!!!

  public :: read_input,write_parameters
   
!!!!!!!!!!!!!!!!!!!!!!!!!!!!!!!!!!!!!!!!!!!!!!!!!!!!!!!!!!!!!!!!!!
  
contains

  subroutine read_input()

!!!!!!!!!!!!!!!!!!!!!!!!!!!!!!!!!!!!!!!!!!!!!!!!!!!!!!!!!!!!!!!!!!
!
!  read input from the files "parameters.dat" and "structure.dat"
!
!!!!!!!!!!!!!!!!!!!!!!!!!!!!!!!!!!!!!!!!!!!!!!!!!!!!!!!!!!!!!!!!!!
    implicit none
    real(kind=8) :: deg2rad
    deg2rad = acos(-1d0)/180d0

    open(23,file='parameters.dat',status='old')

    read(23,*) 
    read(23,*) NR,Nr0,jmax,Nr1,Nr2
    read(23,*) 
    read(23,*) 
    read(23,*) Rmin,Rmax,Req
    read(23,*) R0min,R0max,R0eq
    read(23,*) THmin,THmax,THeq
    read(23,*) R1min,R1max,R1eq
    read(23,*) R2min,R2max,R2eq
    THmin = THmin*deg2rad
    THmax = THmax*deg2rad
    THeq  = THeq*deg2rad
    read(23,*) 
    read(23,*) 
    read(23,*) mu_bc,mu_abc
    read(23,*) mu1,mu2
    read(23,*) 
    read(23,*) 
    read(23,*) nbLanczos
    read(23,*) lower,upper
    read(23,*)
    read(23,*)
    read(23,*) CW
    read(23,*) filter
    read(23,*) Npoly
    read(23,*) Hmid,Hnorm
    read(23,*) delta,shift

    close(23)

    mu1  = amu2me*mu1
    mu2 = amu2me*mu2
    mu_bc  = amu2me*mu_bc
    mu_abc = amu2me*mu_abc

  end subroutine read_input

!!!!!!!!!!!!!!!!!!!!!!!!!!!!!!!!!!!!!!!!!!!!!!!!!!!!!!!!!!!!!!!!!!

  subroutine write_parameters()

!!!!!!!!!!!!!!!!!!!!!!!!!!!!!!!!!!!!!!!!!!!!!!!!!!!!!!!!!!!!!!!!!!
!
!  write parameters to a file to validate the calculation
!
!!!!!!!!!!!!!!!!!!!!!!!!!!!!!!!!!!!!!!!!!!!!!!!!!!!!!!!!!!!!!!!!!!

    implicit none
    integer :: i

    write(1,*) '------------------------'
    write(1,*) '    INPUT PARAMETERS'
    write(1,*) '------------------------'
    write(1,*)
    write(1,*) 'Nr = ',Nr,'   Nr0   = ',Nr0,'   Nr1   = ',Nr1,'   Nr2   = ',Nr2,'   Ntheta   = ',Ntheta
    write(1,*) 'Number of Lanczos iterations = ',nblanczos
    write(1,222) lower,upper
222 format(1x,' lower Bound =   ',f10.2,'  upper Bound = ',f10.2)
    write(1,*)
    write(1,*) 'Reduced Mass 1 = ',mu1
    write(1,*) 'Reduced Mass 2 = ',mu2
    write(1,*) 'Reduced Mass bc = ',mu_bc
    write(1,*) 'Reduced Mass abc = ',mu_abc
    write(1,*)
    write(1,*) 'Part of the stretch quadrature (atomic unit)' 
    write(1,*)
    write(1,'(10f11.6)') (R(i),i=1,min(Nr,10))
    write(1,'(10f11.6)') (R0(i),i=1,min(Nr0,10))
    write(1,'(10f11.6)') (R1(i),i=1,min(Nr1,10))
    write(1,'(10f11.6)') (R2(i),i=1,min(Nr2,10))
    write(1,'(10f11.6)') (theta(i),i=1,min(Ntheta,10))
    write(1,*) 
    write(1,*) 'ro-vibrational coupling constant (wavenumbers)' 
    write(1,*)
    write(1,'(10f11.6)') br
    write(1,*) 
    write(1,*) 'END OF PARAMETERS.OUTPUT'
    write(1,*) '------------------------'

  end subroutine write_parameters
!!!!!!!!!!!!!!!!!!!!!!!!!!!!!!!!!!!!!!!!!!!!!!!!!!!!!!!!!!!!!!!!!!!!
end module allocation
