# Supplementary material for: Experimental observation of quantum mechanical fluorine tunnelling
Source: Nat Commun. 2025 Apr 29;16:4027. doi: 10.1038/s41467-025-59008-6 (PMC12041236; doi:10.1038/s41467-025-59008-6)
Supplement: Supplementary file 4 — Source Data [file 41467_2025_59008_MOESM4_ESM.zip › Codes for vibrations/4D-planar/angles.f90]

subroutine angle_quad(jmax,Ntheta,THmin,THmax,THeq)

!!!!!!!!!!!!!!!!!!!!!!!!!!!!!!!!!!!!!!!!!!!!!!!!!!!!!!!!!!!!!!!!!!
!
!  compute the DVR representatin of the kinetic energy matrices in the angular basis 
!  via an auxiliary Legendre polynomial basis
!
!  INPUT
!  
!  Ntheta : number of quadrature points for Theta1, Theta2
!  jmax   : max index for theta basis
!  
! OUTPUT
!
!  Ktheta : kinetic Energy matrix for theta
!  theta : quadrature points for theta
!
!!!!!!!!!!!!!!!!!!!!!!!!!!!!!!!!!!!!!!!!!!!!!!!!!!!!!!!!!!!!!!!!!!
  use allocation, only : Ktheta,theta
  implicit none
  integer,intent(in) :: jmax
  integer,intent(out) :: Ntheta
  real(kind=8),intent(in) :: THmin,THmax,THeq

  integer :: i,j,lwork,liwork,io,alpha,beta,nprim
  integer,allocatable :: iwork(:)
  real(kind=8),allocatable :: dvrtransf(:,:),dvrpoints(:),Q(:),T_contr(:,:),work(:),off(:)
  real(kind=8) :: x,w

!!!!!!!!!!!!!!!!!!!!!!!!!!!!!!!!!!!!!!!!!!!!!!!!!!!!!!!!!!!!!!!!!!
!  check consistency
  if(jmax == 0) then
     Ntheta = 1
     allocate(Ktheta(Ntheta,Ntheta),theta(Ntheta))
     Ktheta(1,1) = 0d0
     if(abs(THeq) < 1d-12) stop 'Angular KEO singular around equilibrium geometry'
     theta(1) = THeq
  else
     nprim = jmax + 1
     lwork = 1 + 4*nprim + nprim**2
     liwork = 3 + 5*nprim
     allocate(work(lwork),off(lwork),iwork(liwork),dvrtransf(0:jmax,0:jmax),dvrpoints(0:jmax),Q(Nprim),T_contr(0:jmax,Nprim))

!  compute coordinate representation in the Legendre basis
     do j = 1,jmax
        off(j) = j/sqrt((2d0*j+1d0)*(2d0*j-1d0))
     enddo
     dvrpoints(:) = 0d0

! generate pointwise representation
     call dstevd('V',Nprim,dvrpoints(0),off,dvrtransf(0,0),Nprim,work,lwork,iwork,liwork,io)

! correct the phase of the eigenvectors of the transformation matrix
    do i = 0,jmax
      x = 0d0
      do j = 0,jmax
        x = x + dvrtransf(j,i)*dvrpoints(j)*dvrtransf(j,0)
      enddo
      dvrtransf(:,i) = sign(1d0,x)*dvrtransf(:,i)
    enddo

! keep only points in desired range
     Ntheta = 0
     do j = 0,jmax
        x = acos(dvrpoints(j))
        if(x <= THmax .and. x >= THmin) then
           Ntheta = Ntheta + 1
           T_contr(0:jmax,Ntheta) = dvrtransf(0:jmax,j)
           Q(Ntheta) = x
        endif
     enddo
     allocate(Ktheta(Ntheta,Ntheta),theta(Ntheta))

! generate the DVR representation of the kinetic energy operator 
! for theta and save  quadrature points for later use

     do alpha = 1,Ntheta
        do beta = 1,Ntheta
           x = 0d0
           do j = 0,jmax
              x = x + j*(j+1)*T_contr(j,alpha)*T_contr(j,beta)
           enddo
           Ktheta(beta,alpha) = x
        enddo
        theta(alpha) = Q(alpha)
     enddo
     deallocate(work,dvrpoints,dvrtransf,Q,T_contr)
  endif

end subroutine angle_quad

!!$!!!!!!!!!!!!!!!!!!!!!!!!!!!!!!!!!!!!!!!!!!!!!!!!!!!!!!!!!!!!!!!!!!
!**********************************************************************
