# Supplementary material for: Experimental observation of quantum mechanical fluorine tunnelling
Source: Nat Commun. 2025 Apr 29;16:4027. doi: 10.1038/s41467-025-59008-6 (PMC12041236; doi:10.1038/s41467-025-59008-6)
Supplement: Supplementary file 4 — Source Data [file 41467_2025_59008_MOESM4_ESM.zip › Codes for vibrations/4D-planar/expDVR.f90]

!-----------------------------------------------------------------------
subroutine expdvr(Kinetic,stretch,Ndvr,mass,Rmax,Rmin)
!-----------------------------------------------------------------------
!  cette routine genere les elements de la matrice T associee a
!  une elongation dans une base DVR exponentielle
!-----------------------------------------------------------------------

  use allocation, only : h2wn

  implicit none
  integer :: i,j,k
  integer,intent(in) :: Ndvr
  real(kind=8),intent(in) :: mass,Rmin,Rmax
  real(kind=8),intent(out) :: Kinetic(Ndvr,Ndvr),stretch(Ndvr)
  real(kind=8) :: dr,prefactor,fac1,fac2,pi,gradient(Ndvr,Ndvr)
  real(kind=8),parameter :: zero=0d0,two=2d0,three=3d0
  pi = acos(-1d0)

!-----------------------------------------------------------------------
! definir le domaine d'integration, le nombre de points de grille et le pas de la grille
  dr = (Rmax-Rmin)/(Ndvr-1)
  prefactor = -0.5d0*h2wn/mass
  fac1 = pi/(Ndvr*dr)
  fac2 = pi/dble(Ndvr)
  if(mod(Ndvr,2) == 0) stop 'Ndvr must be an odd integer for the plane wave DVR'
  
! initialisation de la matrice d'energie cinetique
! ainsi que du vecteur position
  
  do i = 1,Ndvr
    stretch(i) = Rmin + (i-1)*dr
  end do
  do i = 1,Ndvr
  do j = 1,i-1
    k = i-j
    kinetic(j,i) = -two*prefactor*fac1**2*( (-1)**k )*cos(fac2*k)/(sin(fac2*k))**2
    kinetic(i,j) = kinetic(j,i)
  enddo
    kinetic(i,i) = -prefactor*fac1*fac1*(Ndvr**2-1)/three
  enddo

! initialisation de la matrice du gradient 
! (on stocke la transposee pour rendre le produit Matrice-vecteur plus efficace)
  do i = 1,Ndvr
  do j = 1,i-1
    k = i-j
    gradient(j,i) = fac1*( (-1)**k ) /sin(fac2*k)
    gradient(i,j) = -gradient(j,i)
  enddo
    gradient(i,i) = zero
  enddo

end subroutine expdvr
!-----------------------------------------------------------------------
!-----------------------------------------------------------------------
