# Supplementary material for: Experimental observation of quantum mechanical fluorine tunnelling
Source: Nat Commun. 2025 Apr 29;16:4027. doi: 10.1038/s41467-025-59008-6 (PMC12041236; doi:10.1038/s41467-025-59008-6)
Supplement: Supplementary file 4 — Source Data [file 41467_2025_59008_MOESM4_ESM.zip › Codes for vibrations/4D-planar/main.f90]

program tensorprod5D

!!!!!!!!!!!!!!!!!!!!!!!!!!!!!!!!!!!!!!!!!!!!!!!!!!!!!!!!!!!!!!!!!!!!
!
! This program compute eigenvalues and eigenvectors of a given 2D matrix
!
!MAIN :  calls the subroutines and the modules. 
!        The program performs a 4D calculation using an iterative eigensolver.
!
!  Nr,Nr0,Nr1,Nr2,Ntheta                             ! size of stretch bases
!  nbLanczos                             ! iteration depth
!  lower,upper                           ! lower and upper bound in bisec
!  h2wn = 219474.63d0                    ! conversion from hartree to wave numbers
!  Rmax,Rmax,THmin,THmin                 ! bound for integration
!  R1max,R1max,R2min,R2min                 ! bound for integration
!  mu_abc,mu_bc                          ! reduced mass
!  
!  eigenvalues(:),eigenvectors(:,:)      ! results
!  vecpot(:,:)                           ! potential energy vector
!  Kr(:,:),Ktheta(:,:),Kr0(:,:),Kr1(:,:),Kr2(:,:)              ! kinetic enregy
!  R(:),theta(:),R0(:),R1(:),R2(:)                  ! quadrature points
!
!!!!!!!!!!!!!!!!!!!!!!!!!!!!!!!!!!!!!!!!!!!!!!!!!!!!!!!!!!!!!!!!!!!!!!!!!!!!!!!!!!!!!!!!!!!!!!!
! the file "parameters.dat" contains all structural information and convergence parameters for the program :
!   	number of basis functions
!       integration range
!   	depth of Lanczos iteration,
!       boundaries for lanczos evs
!
!!!!!!!!!!!!!!!!!!!!!!!!!!!!!!!!!!!!!!!!!!!!!!!!!!!!!!!!!!!!!!!!!!!!!!!!!!!!!!!!!!!!!!!!!!!!!!!
! ALLOCATION contains all global variables and bunch of subroutines
!    	to read input parameters from files,
!    	to allocate arrays according to dimensions defined in read_input,
!    	to write parameters to a file to check the output,
!    	calculate the number of elements in the angular basis with or without symmetry constaints,
!    	and to create a mapping for different increments in the angular basis.
!
   use allocation
!!!!!!!!!!!!!!!!!!!!!!!!!!!!!!!!!!!!!!!!!!!!!!!!!!!!!!!!!!!!!!!!!!!!!!!!!!!!!!!!!!!!!!!!!!!!!!
! POTENTIAL is a user-dfined potential energy function, which is call via the function 
!       "call_pot"
   use potential
!!!!!!!!!!!!!!!!!!!!!!!!!!!!!!!!!!!!!!!!!!!!!!!!!!!!!!!!!!!!!!!!!!!!!!!!!!!!!!!!!!!!!!!!!!!!!!
!  module solveEV
!
! solveEV contains subroutine extract which performs lanczos iterations and calls
! the routines to calculate eigenvalues by bisection and eigenvectors in the lanczos
! subspace. The Lanczos vectors are stored and full reorthogonalisation of the Lanczos vectors 
! is performed. An backward error estimate is provided by the subroutine
!
   use solveEV
   use solveCW
!!!!!!!!!!!!!!!!!!!!!!!!!!!!!!!!!!!!!!!!!!!!!!!!!!!!!!!!!!!!!!!!!!!!!!!!!!!!!!!!!!!!!!!!!!!!!!
! module CHEBYSHEV
!
! CHEBYSHEV determines the coefficients of an appromation to a function using a finite 
! Chebyshev polynomial expansion by numerical integration (SET_CHEBYSHEV_POLYNOMIAL);
! computes the spectral transform of the 6D matrix-vector product (CHEBMV)
! in the contracted basis using the driver MV6D. The spectral transform
! is approximated using a truncated Chebyshev expansion and evaluated using
! a three-term recursion formula;
! and reset the coefficients afetr use (UNSET_CHEBYSHEV_POLYNOMIAL)
!
   use chebyshev
!!!!!!!!!!!!!!!!!!!!!!!!!!!!!!!!!!!!!!!!!!!!!!!!!!!!!!!!!!!!!!!!!!!!!!!!!!!!!!!!!!!!!!!!!!!!!!
   implicit none
   integer :: istatus
   integer :: i1,i2,i3,i4,i5,ivec               ! counters
   real(kind=8) :: error,dum
   real(kind=8),allocatable :: density(:)
   real(kind=8),parameter :: zero = 0d0
   external matvec

!!!!!!!!!!!!!!!!!!!!!!!!!!!!!!!!!!!!!!!!!!!!!!!!!!!!!!!!!!!!!!!!!!!!!!!!!!!!!!!!!!!!!!!!!!!!!!
! read input variables

   open(1,file='extract.log',status='replace')
   write(1,*)
   write(1,*) '-------------------reading input--------------------------'
   call read_input()

!  allocate arrays 
  
   allocate(Kr(Nr,Nr),R(Nr),Kr0(Nr0,Nr0),R0(Nr0),Br(NR,Nr0))
   allocate(Kr1(Nr1,Nr1),R1(Nr1),Kr2(Nr2,Nr2),R2(Nr2))

!!!!!!!!!!!!!!!!!!!!!!!!!!!!!!!!!!!!!!!!!!!!!!!!!!!!!!!!!!!!!!!!!!!!!!!!!!!!!!!!!!!!!!!
! generating 1d kinetic energy matrices
   if(NR == 1) then
     Kr = 0d0
     R = Req
   else
     call expDVR(Kr,R,Nr,mu_bc,Rmax,Rmin)
   endif
   if(NR0 == 1) then
     Kr0 = 0d0
     R0 = R0eq
   else
     call expDVR(Kr0,R0,Nr0,mu_abc,R0max,R0min)
   endif
   if(NR1 == 1) then
     Kr1 = 0d0
     R1 = R1eq
   else
     call sineDVR(Kr1,r1,Nr1,mu1,R1max,R1min)
   endif
   if(NR2 == 1) then
     Kr2 = 0d0
     R2 = R2eq
   else
     call sineDVR(Kr2,r2,Nr2,mu2,R2max,R2min)
   endif

! generating the angular KEO
   call angle_quad(jmax,Ntheta,THmin,THmax,THeq)

! determine size of basis
   sizeB = Nr*Nr0*Ntheta*Nr1*Nr2
   write(1,*)
   write(1,*) 'size of the basis =     ',sizeB
   write(1,*)

   allocate(vecpot(Nr,Nr0,Ntheta,Nr1,Nr2))

! computing rotational constant at different DVR points
   do i2 = 1,Nr0
   do i1 = 1,Nr
      Br(i1,i2) = h2wn/(2d0)*(1d0/(mu_bc*R(i1)**2)+1d0/(mu_abc*r0(i2)**2))
   enddo
   enddo

! write parameters to check
   write(1,*)
   write(1,*) '------------------output : parameters---------------------'
  
   call write_parameters()

!!!!!!!!!!!!!!!!!!!!!!!!!!!!!!!!!!!!!!!!!!!!!!!!!!!!!!!!!!!!!!!!!!!!!!!!!!!!!!!!!!!!!!!!
! generating 2D potential energy vector
     
   write(1,*)
   write(1,*) '---------------generating potential vector----------------'
   call flush(1)
   do i5 = 1,Nr2
   do i4 = 1,Nr1
   do i3 = 1,Ntheta
   do i2 = 1,Nr0
   do i1 = 1,Nr
     call call_pot(r(i1),r0(i2),theta(i3),r1(i4),r2(i5),dum)
     vecpot(i1,i2,i3,i4,i5) =  dum
   enddo
   enddo
   enddo
   enddo
   enddo

! plot 2D potentials
   open(55,file='Rtheta_pot.out',status='replace')
   do i3 = 1,Ntheta
     do i1 = 1,Nr
       dum = 1e10
       do i5 = 1,Nr2
       do i4 = 1,Nr1
       do i2 = 1,Nr0
         dum = min(dum,vecpot(i1,i2,i3,i4,i5))
       enddo
       enddo
       enddo
       write(55,*) r(i1),theta(i3),dum
     enddo
      write(55,*)
   enddo
   close(55)
   open(55,file='r1r2_pot.out',status='replace')
   do i5 = 1,Nr2
     do i4 = 1,Nr1
       dum = 1e10
       do i3 = 1,Ntheta
       do i2 = 1,Nr0
       do i1 = 1,Nr
         dum = min(dum,vecpot(i1,i2,i3,i4,i5))
       enddo
       enddo
       enddo
       write(55,*) r1(i4),r2(i5),dum
     enddo
      write(55,*)
   enddo
   close(55)

!!!!!!!!!!!!!!!!!!!!!!!!!!!!!!!!!!!!!!!!!!!!!!!!!!!!!!!!!!!!!!!!!!!!!!!!!!!!!!!!!!!!!!!!
!   Quick and dirty solution using Cullum & Willoughby
   if(CW) then
     allocate(eigenvalues(nblanczos))
     call eigenCW(nblanczos,Nkept,sizeB,eigenvalues,lower,upper,matvec,matvec)
! writing eigenvalues
     open(34,file='eigenvalues.output',status='replace')
     write(34,*) 'Nkept  ',Nkept
     write(34,*)
     write(34,*) 'Printing only eigenvalues in the desired range:'
     write(34,*) '-----------------------------------------------'
     write(34,*) 
     do ivec = 1,Nkept
        write(34,23) ivec,eigenvalues(ivec),eigenvalues(ivec)-eigenvalues(1)
     enddo
     close(34)
     close(1)
     stop
   endif

!!!!!!!!!!!!!!!!!!!!!!!!!!!!!!!!!!!!!!!!!!!!!!!!!!!!!!!!!!!!!!!!!!!!!!!!!!!!!!!!!!!!!!!!
! compute the eigenpairs in the contracted basis representation

   allocate(eigenvalues(nblanczos),evecs(Nr,Nr0,Ntheta,Nr1,Nr2,nblanczos))
   if(nblanczos > sizeB) then
     write(1,*) 'maximum number of Lanczos iteration with full reorthogonalization:',sizeB
     nblanczos = sizeB
   endif
   if(Npoly > 1) then
     call set_chebyshev_polynomial()
     call eigenpairs(nblanczos,Nkept,sizeB,eigenvalues,evecs,lower,upper,chebMV,matvec)
     call unset_chebyshev_polynomial()
   else
     call eigenpairs(nblanczos,Nkept,sizeB,eigenvalues,evecs,lower,upper,matvec,matvec)
   endif

! writing eigenvalues
   open(34,file='eigenvalues.output',status='replace')
   write(34,*)'Nkept  ',Nkept
   write(34,*)
   write(34,*) 'Printing only eigenvalues in the desired range:'
   write(34,*) '-----------------------------------------------'
   write(34,*) 
   do ivec = 1,Nkept
      write(34,23) ivec,eigenvalues(ivec),eigenvalues(ivec)-eigenvalues(1)
   enddo
   close(34)
   close(1)

! writing eigenvectors
   open(44,file='eigenvectors.out',status='replace')
   do i5 = 1,Nr2
     do i4 = 1,Nr1
       do i3 = 1,Ntheta
         do i2 = 1,Nr0
           do i1 = 1,NR
             write(44,*) R(i1),r0(i2),theta(i3),r1(i4),r2(i5), &
                    (evecs(i1,i2,i3,i4,i5,ivec),ivec=1,Nkept)
           enddo
         enddo
       enddo
       write(44,*)
     enddo
     write(44,*)
   enddo
   close(44)

   allocate(density(Nkept))
! writing 2D cuts of eigenvectors
   if(Nr0 == 1) then
! Rtheta cut
     i2 = 1
     open(44,file='evecs.RTheta',status='replace')
     do i3 = 1,Ntheta
       do i1 = 1,NR
         do ivec = 1,Nkept
           dum = 0d0
           do i5 = 1,Nr2
           do i4 = 1,Nr1
             dum = dum + evecs(i1,i2,i3,i4,i5,ivec)**2
           enddo
           enddo
           density(ivec) = dum
         enddo
         write(44,*) R(i1),theta(i3),(density(ivec),ivec=1,Nkept)
       enddo
       write(44,*)
     enddo
     close(44)
! r1r2 cut
     open(44,file='evecs.r1r2',status='replace')
     do i5 = 1,Nr2
       do i4 = 1,Nr1
         do ivec = 1,Nkept
           dum = 0d0
           do i3 = 1,Ntheta
           do i1 = 1,NR
             dum = dum + evecs(i1,i2,i3,i4,i5,ivec)**2
           enddo
           enddo
           density(ivec) = dum
         enddo
         write(44,*) r1(i4),r2(i5),(density(ivec),ivec=1,Nkept)
       enddo
       write(44,*)
     enddo
     close(44)
   endif

! writing eigenvectors
  
!!!!!!!!!!!!!!!!!!!!!!!!!!!!!!!!!!!!!!!!!!!!!!!!!!!!!!!!!!!!!!!!!!!!!!!!!!!!!!!!!!!!!!!!
23 format(i5,1x,f20.7,' cm^-1 , ',f20.7,' cm^-1',2f15.8)

end program tensorprod5D
!!!!!!!!!!!!!!!!!!!!!!!!!!!!!!!!!!!!!!!!!!!!!!!!!!!!!!!!!!!!!!!!!!!!!!!!!!!!!!!!!!!!!!!!
