# Supplementary material for: Experimental observation of quantum mechanical fluorine tunnelling
Source: Nat Commun. 2025 Apr 29;16:4027. doi: 10.1038/s41467-025-59008-6 (PMC12041236; doi:10.1038/s41467-025-59008-6)
Supplement: Supplementary file 4 — Source Data [file 41467_2025_59008_MOESM4_ESM.zip › Codes for vibrations/4D-planar/makefile]

.SUFFIXES:
.SUFFIXES: .f .f90 .o


FL = gfortran
CMPLFLG = -c -O3 -fopenmp
LNKFLG = -o $(TARGET) -llapack -lblas -fopenmp

TARGET = WFs-5D-jac.x

OBJS = allocation.o chebyshev.o ParallelOp.o potential.o \
       sineDVR.o expDVR.o angles.o \
       solveEV.parallel.o solveCW.o matvec.o main.o

$(TARGET) : $(OBJS)
	$(FL) $(OBJS) $(LNKFLG)

#%.f : %.o
.f90.o:
	$(FL) $(CMPLFLG) $<

.f.o:
	$(FL) $(CMPLFLG) $<

#
#  clean	- remove all object files
#
clean:
	rm -f *.o *.mod  core
