# Supplementary material for: Experimental observation of quantum mechanical fluorine tunnelling
Source: Nat Commun. 2025 Apr 29;16:4027. doi: 10.1038/s41467-025-59008-6 (PMC12041236; doi:10.1038/s41467-025-59008-6)
Supplement: Supplementary file 4 — Source Data [file 41467_2025_59008_MOESM4_ESM.zip › Codes for vibrations/4D-planar/matvec.f90]

!!!!!!!!!!!!!!!!!!!!!!!!!!!!!!!!!!!!!!!!!!!!!!!!!!!!!!!!!!!!!!!
! This subroutine is  designed to compute matrix-vector 
! products using the sequential summation technique :
!
!
! MATVEC
! this routine return a vector containing the result of the
! matrix-vector product of the complete Hamiltonian matrix
!
!!!!!!!!!!!!!!!!!!!!!!!!!!!!!!!!!!!!!!!!!!!!!!!!!!!!!!!!!!!!!!!

subroutine matvec(MVprod,vj)

!!!!!!!!!!!!!!!!!!!!!!!!!!!!!!!!!!!!!!!!!!!!!!!!!!!!!!!!!!!!!!!
! this routine return a vector containing the result of the
! matrix-vector product of the whole hamiltonian 
! the operation is done efficiently using sequential summation technique
!
!  INPUT
!
!  vj                 :: vector to be projected
!
!  OUTPUT
!
!  MVprod             :: result of MV product
!
!!!!!!!!!!!!!!!!!!!!!!!!!!!!!!!!!!!!!!!!!!!!!!!!!!!!!!!!!!!!!!!!!!!!
  use allocation, only : Kr,R,Kr0,Ktheta,Br,Kr1,Kr2,vecpot,Nr,Nr0,Ntheta,Nr1,Nr2
  implicit none
  integer :: i1,i2,i3,i4,i5,itmp
  real(kind=8),intent(in) :: vj(NR,Nr0,Ntheta,Nr1,Nr2)
  real(kind=8),intent(out) :: MVprod(NR,Nr0,Ntheta,Nr1,Nr2)
  real(kind=8) :: temp
  real(kind=8),parameter :: zero = 0d0,one = 1d0
!!!!!!!!!!!!!!!!!!!!!!!!!!!!!!!!!!!!!!!!!!!!!!!!!!!!!!!!!!!!!!!!!!!!
! R part of the kinetic energy and potential enregy contribution

!$OMP PARALLEL DO DEFAULT(SHARED) PRIVATE(i1,i2,i3,i4,i5,itmp,temp)
  do i5 = 1,Nr2
  do i4 = 1,Nr1
  do i3 = 1,Ntheta
  do i2 = 1,Nr0
  do i1 = 1,Nr
     temp = zero
     do itmp = 1,Nr
        temp = temp + Kr(itmp,i1)*vj(itmp,i2,i3,i4,i5)
     end do
     MVprod(i1,i2,i3,i4,i5) = temp + vecpot(i1,i2,i3,i4,i5)*vj(i1,i2,i3,i4,i5)
  enddo
  enddo
  enddo
  enddo
  enddo
!$END OMP PARALLEL DO

! r0 part of the kinetic energy
!$OMP PARALLEL DO DEFAULT(SHARED) PRIVATE(i1,i2,i3,i4,i5,itmp,temp)
  do i5 = 1,Nr2
  do i4 = 1,Nr1
  do i3 = 1,Ntheta
  do i2 = 1,Nr0
  do i1 = 1,Nr
     temp = zero
     do itmp = 1,Nr0
        temp = temp + Kr0(itmp,i2)*vj(i1,itmp,i3,i4,i5)
     end do
     MVprod(i1,i2,i3,i4,i5) = MVprod(i1,i2,i3,i4,i5) + temp
  enddo
  enddo
  enddo
  enddo
  enddo
!$END OMP PARALLEL DO

! theta part of the kinetic energy
!$OMP PARALLEL DO DEFAULT(SHARED) PRIVATE(i1,i2,i3,i4,i5,itmp,temp)
  do i5 = 1,Nr2
  do i4 = 1,Nr1
  do i3 = 1,Ntheta
  do i2 = 1,Nr0
  do i1 = 1,Nr
     temp = zero
     do itmp = 1,Ntheta
        temp = temp + Ktheta(itmp,i3)*vj(i1,i2,itmp,i4,i5)
     end do
     MVprod(i1,i2,i3,i4,i5) = MVprod(i1,i2,i3,i4,i5) + temp*Br(i1,i2)
  enddo
  enddo
  enddo
  enddo
  enddo
!$END OMP PARALLEL DO

! r1 part of the kinetic energy
!$OMP PARALLEL DO DEFAULT(SHARED) PRIVATE(i1,i2,i3,i4,i5,itmp,temp)
  do i5 = 1,Nr2
  do i4 = 1,Nr1
  do i3 = 1,Ntheta
  do i2 = 1,Nr0
  do i1 = 1,Nr
     temp = zero
     do itmp = 1,Nr1
        temp = temp + Kr1(itmp,i4)*vj(i1,i2,i3,itmp,i5)
     end do
     MVprod(i1,i2,i3,i4,i5) = MVprod(i1,i2,i3,i4,i5) + temp
  enddo
  enddo
  enddo
  enddo
  enddo
!$END OMP PARALLEL DO

! r2 part of the kinetic energy
!$OMP PARALLEL DO DEFAULT(SHARED) PRIVATE(i1,i2,i3,i4,i5,itmp,temp)
  do i5 = 1,Nr2
  do i4 = 1,Nr1
  do i3 = 1,Ntheta
  do i2 = 1,Nr0
  do i1 = 1,Nr
     temp = zero
     do itmp = 1,Nr2
        temp = temp + Kr2(itmp,i5)*vj(i1,i2,i3,i4,itmp)
     end do
     MVprod(i1,i2,i3,i4,i5) = MVprod(i1,i2,i3,i4,i5) + temp
  enddo
  enddo
  enddo
  enddo
  enddo
!$END OMP PARALLEL DO

!!!! symmetrize with respect to theta
!!!!$OMP PARALLEL DO DEFAULT(SHARED) PRIVATE(i1,i2,i3,i4,i5)
!!!  do i3 = 1,Ntheta/2
!!!  do i5 = 1,Nr2
!!!  do i4 = 1,Nr1
!!!  do i2 = 1,Nr0
!!!  do i1 = 1,Nr
!!!     MVprod(i1,i2,Ntheta-i3+1,i5,i4) =  MVprod(i1,i2,i3,i4,i5)
!!!  enddo
!!!  enddo
!!!  enddo
!!!  enddo
!!!  enddo
!!!!$END OMP PARALLEL DO

end subroutine matvec
