# Supplementary material for: Experimental observation of quantum mechanical fluorine tunnelling
Source: Nat Commun. 2025 Apr 29;16:4027. doi: 10.1038/s41467-025-59008-6 (PMC12041236; doi:10.1038/s41467-025-59008-6)
Supplement: Supplementary file 4 — Source Data [file 41467_2025_59008_MOESM4_ESM.zip › Codes for vibrations/4D-planar/parameters.dat]

#size of bases
21	1	100	20	20	Nr, Nr0, jmax, Nr1, Nr2

#Integration range 
4d0	10d0	5.961358d0	Rmin, Rmax, Req(bohr)
1.5d0	3d0	2.465958d0	r0min, r0max, r0eq (bohr)
45d0	135d0	75d0		Theta_min, theta_max (degrees)
2.2d0	3.7d0	2.73254d0	r1min, r1max, r1eq (bohr)
2.2d0	3.7d0	2.73254d0	3.2125344d0	r2min, r2max, r2eq (bohr)

#atomic masses (in amu)
18.998404d0	15.198723d0
9.499202d0	9.499202d0

#lanczos parameters
5000				Iteration depth (nblanczos)
-1d1		1d9		lower/upper bound  (wavenumbers)

# parameters for the Chebyshev polynomial filter
.false.                                         Cullum and Willoughby
'tanh'                                          filter type: "tanh" or "lrtz"
25                                              order of Chebyshev polynomial: Npoly
22590.797d0	21739.6d0                       Hamiltonian scaling parameters: Hmid,Hnorm
0.001d0		3000d0                          spectral transform: tanh(delta*(H-shift*I))

################################
r1eq=2.73254d0	r2eq=3.2125344d0	
