# Supplementary material for: Experimental observation of quantum mechanical fluorine tunnelling
Source: Nat Commun. 2025 Apr 29;16:4027. doi: 10.1038/s41467-025-59008-6 (PMC12041236; doi:10.1038/s41467-025-59008-6)
Supplement: Supplementary file 4 — Source Data [file 41467_2025_59008_MOESM4_ESM.zip › Codes for vibrations/4D-planar/PES/potential.embd.f90]

module potential

  implicit none
  private
  public call_pot
  real(kind=8),parameter :: one = 1d0, half=0.5d0, pi = 3.141592653589793d0
  real(kind=8),parameter :: a02angst = 0.52917721d0
  real(kind=8),parameter :: shift           = -86.4d0
  real(kind=8),parameter :: cuttoff         = 20d3

! modified Lennard-Jones parameters
!!!!!! minimum
  real(kind=8),parameter :: V00             = 1802.76d0
!!!!!! repulsive contribution
  real(kind=8),parameter :: Vr0             = 273.895d0
  real(kind=8),parameter :: Vr1             = 25.4671d0    
  real(kind=8),parameter :: Vr2             = 0.751998d0
!!!!!! attractive contribution
  real(kind=8),parameter :: Va0             = 380.245d0
  real(kind=8),parameter :: Va1             = 30.8587d0     
  real(kind=8),parameter :: Va2             = 0.869097d0   
!!!!!! equilibrium bond length
  real(kind=8),parameter :: re0             = 4.39405d0    
  real(kind=8),parameter :: re1             = 2.58952d0   
  real(kind=8),parameter :: re2             = 12.3056d0    
!!!!!! coulomb term
  real(kind=8),parameter :: Vi0             = 3993.00d0
  real(kind=8),parameter :: Vi1             = -14183.3d0
  real(kind=8),parameter :: Vi2             = 20179.2d0
  real(kind=8),parameter :: Vi3             = -10160.5d0
!!!!!! damping center
  real(kind=8),parameter :: r10             = 3.16105d0
  real(kind=8),parameter :: r11             = 1.09635d0
!!!!!! damping length
  real(kind=8),parameter :: x00             = 1.44518d0

!!!!! attractive correction
!!!!! well depth
  real(kind=8),parameter :: dV0             = 3857.65d0
  real(kind=8),parameter :: dV1             = 7.53162d0
  real(kind=8),parameter :: dV2             = 1.27395d0
!!!!! gaussian width
  real(kind=8),parameter :: g0              = 6.68042d0
  real(kind=8),parameter :: g1              = -4.32969d0
  real(kind=8),parameter :: g2              = -1.8273d0
!!!!! center
  real(kind=8),parameter :: Rmin0           = 6.55595d0
  real(kind=8),parameter :: Rmin1           = -3.65872d0

!!!!! F2 internal potential
  real(kind=8),parameter :: der1            = 34129.2d0
  real(kind=8),parameter :: der2            = 103037.d0
  real(kind=8),parameter :: der3            = -44286.9d0
  real(kind=8),parameter :: der4            = 13.1816d0
  real(kind=8),parameter :: der0            = 15.2474d0
  real(kind=8),parameter :: gF2             = 28.3114d0
  real(kind=8),parameter :: rinf            = 1.45113d0
  real(kind=8),parameter :: rf3             = 1.7167d0
  real(kind=8),parameter :: mid             = 0.5d0

contains
  subroutine call_pot(ptR,ptr0,ptTH,ptr1,ptr2,Vout)

    implicit none
    real(kind=8),intent(in) :: ptR,ptr0,ptTH,ptr1,ptr2
    real(kind=8) :: R_F2F2,r_FF4,angle,r1_FF,r2_FF
    real(kind=8),intent(out) :: Vout
    real(kind=8) :: Vrep,Vcoul,Vatt1,Vatt2

! unit conversion
    R_F2F2 =  ptR*a02angst
    r_FF4  =  ptr0*a02angst
    angle  =  ptTH
    r1_FF  =  ptr1*a02angst
    r2_FF  =  ptr2*a02angst

! two dimensional cut of the potential energy surface of F5-
    Vrep   =  param_exp(angle,Vr0,Vr1,Vr2)*(param_qad(angle,re0,re1,re2)/R_F2F2)**12
    Vcoul  = -param_cub(angle,Vi0,Vi1,Vi2,Vi3)* &
             (param_qad(angle,re0,re1,re2)/R_F2F2)/(one+exp((R_F2F2-param_lin(angle,r10,r11))/x00))
    Vatt1  = -param_exp(angle,Va0,Va1,Va2)*(param_qad(angle,re0,re1,re2)/R_F2F2)**6
    Vatt2  = -param_gau(angle,dV0,dV1,dV2)*exp(-param_qad(angle,g0,g1,g2)*(R_F2F2-param_lin(angle,Rmin0,Rmin1))**2)

! total potential
    Vout   =  V00 + Vrep + Vatt1 + Vcoul + Vatt2 - shift

! add F2 potentials
    Vout   =  Vout + D2Vdq2(angle)*(r1_FF - rFe(angle))**2
    angle  =  pi-angle
    Vout   =  Vout + D2Vdq2(angle)*(r2_FF - rFe(angle))**2

! cuttoff
    Vout   = min(cuttoff,Vout)

  end subroutine call_pot

!!!!!!!!!!!!!!!!!!!!!!!!!!!!!!!!!!!!!!!!!!!!!!!!!!!!!!!!!!!!!!!!!!!!!!!!
!!!!!!!!!!!!!!!!!!!!!!!!!!!!!!!!!!!!!!!!!!!!!!!!!!!!!!!!!!!!!!!!!!!!!!!!
!!!!!!!!!!!!!!!!!!!!!!!!!!!!!!!!!!!!!!!!!!!!!!!!!!!!!!!!!!!!!!!!!!!!!!!!
! auxiliary functions
!!!!!!!!!!!!!!!!!!!!!!!!!!!!!!!!!!!!!!!!!!!!!!!!!!!!!!!!!!!!!!!!!!!!!!!!
  real(kind=8) function symm(angle)
! input: angle (rad)
! output: symmetrized angular coordinate
    implicit none
    real(kind=8),intent(in) :: angle
    symm = sin(angle)**2
  end function symm
!!!!!!!!!!!!!!!!!!!!!!!!!!!!!!!!!!!!!!!!!!!!!!!!!!!!!!!!!!!!!!!!!!!!!!!!
  real(kind=8) function param_lin(angle,p0,p1)
    implicit none
    real(kind=8),intent(in) :: angle,p0,p1
    param_lin = p0 + p1*symm(angle)
  end function param_lin
!!!!!!!!!!!!!!!!!!!!!!!!!!!!!!!!!!!!!!!!!!!!!!!!!!!!!!!!!!!!!!!!!!!!!!!!
  real(kind=8) function param_qad(angle,p0,p1,p2)
    implicit none
    real(kind=8),intent(in) :: angle,p0,p1,p2
    param_qad = p0 + p1*symm(angle) + p2*symm(angle)**2
  end function param_qad
!!!!!!!!!!!!!!!!!!!!!!!!!!!!!!!!!!!!!!!!!!!!!!!!!!!!!!!!!!!!!!!!!!!!!!!!
  real(kind=8) function param_cub(angle,p0,p1,p2,p3)
    implicit none
    real(kind=8),intent(in) :: angle,p0,p1,p2,p3
    param_cub = p0 + p1*symm(angle) + p2*symm(angle)**2 + p3*symm(angle)**3
  end function param_cub
!!!!!!!!!!!!!!!!!!!!!!!!!!!!!!!!!!!!!!!!!!!!!!!!!!!!!!!!!!!!!!!!!!!!!!!!
  real(kind=8) function param_exp(angle,p0,p1,p2)
    implicit none
    real(kind=8),intent(in) :: angle,p0,p1,p2
    param_exp = p0*exp(-p1*symm(angle)**p2)
  end function param_exp
!!!!!!!!!!!!!!!!!!!!!!!!!!!!!!!!!!!!!!!!!!!!!!!!!!!!!!!!!!!!!!!!!!!!!!!!
  real(kind=8) function param_gau(angle,p0,p1,p2)
    implicit none
    real(kind=8),intent(in) :: angle,p0,p1,p2
    param_gau = p0*exp(-p1*(symm(angle)-p2)**2)
  end function param_gau
!!!!!!!!!!!!!!!!!!!!!!!!!!!!!!!!!!!!!!!!!!!!!!!!!!!!!!!!!!!!!!!!!!!!!!!!
  real(kind=8) function rFe(angle)
    implicit none
    real(kind=8),intent(in) :: angle
    real(kind=8) :: y
    y = symm(half*angle)-mid
    rFe = rf3/(one+exp(gF2*y)) + rinf*(one - one/(one+exp(gF2*y)))
  end function rFe
!!!!!!!!!!!!!!!!!!!!!!!!!!!!!!!!!!!!!!!!!!!!!!!!!!!!!!!!!!!!!!!!!!!!!!!!
  real(kind=8) function D2Vdq2(angle)
    implicit none
    real(kind=8),intent(in) :: angle
    real(kind=8) :: y
    y = symm(half*angle)-mid
    D2Vdq2 = der1/(one+exp(der0*y)) + &
             der2*(one - one/(one+exp(der0*y))) + & 
             der3/cosh(der4*y)**2

  end function D2Vdq2
!!!!!!!!!!!!!!!!!!!!!!!!!!!!!!!!!!!!!!!!!!!!!!!!!!!!!!!!!!!!!!!!!!!!!!!!
!!!!!!!!!!!!!!!!!!!!!!!!!!!!!!!!!!!!!!!!!!!!!!!!!!!!!!!!!!!!!!!!!!!!!!!!
!!!!!!!!!!!!!!!!!!!!!!!!!!!!!!!!!!!!!!!!!!!!!!!!!!!!!!!!!!!!!!!!!!!!!!!!

end module potential
