# Supplementary material for: Experimental observation of quantum mechanical fluorine tunnelling
Source: Nat Commun. 2025 Apr 29;16:4027. doi: 10.1038/s41467-025-59008-6 (PMC12041236; doi:10.1038/s41467-025-59008-6)
Supplement: Supplementary file 4 — Source Data [file 41467_2025_59008_MOESM4_ESM.zip › Codes for vibrations/4D-planar/sineDVR.f90]

!-----------------------------------------------------------------------
  subroutine sineDVR(Kinetic,stretch,Ndvr,mass,rmax,rmin)
!-----------------------------------------------------------------------
! this routine generates a 1D kinetic matrix in sine DVR
!-----------------------------------------------------------------------

    use allocation, only : h2wn

    implicit none
    integer :: i,j,Ntmp
    integer,intent(in) :: Ndvr
    real(kind=8),intent(in) :: mass,rmax,rmin
    real(kind=8),intent(out) :: Kinetic(Ndvr,Ndvr),stretch(Ndvr)
    real(kind=8) :: dr,Rrange,prefactor,fac1
    real(kind=8) :: trafo(Ndvr,Ndvr),gradient(Ndvr,Ndvr),tmp(Ndvr,Ndvr)
    real(kind=8),parameter :: pi = 3.1415926535897931d0, zero = 0d0

!-----------------------------------------------------------------------
! define integration domain, number of grid points and grid constant
    Ntmp = Ndvr + 1
    Rrange = Rmax - Rmin
    dr = Rrange/(Ndvr-1)
    fac1 = pi/Ntmp
    prefactor = -0.5d0*h2wn/mass

! grid points
    do i = 1,Ndvr
      stretch(i) = Rmin + (i-1)*dr
    end do

! FBR/DVR transformation matrix
    do i = 1,Ndvr
      do j = 1,Ndvr
        trafo(j,i)= sqrt(2d0/Ntmp)*sin(i*j*fac1)
      end do
    end do

! kinetic energy matrix in the DVR
    do i = 1,Ndvr
      do j = 1,i-1
        kinetic(j,i) = -prefactor*(Pi/dr)**2*2d0*(-1d0)**(j-i)/Ntmp**2 &
           *sin(j*fac1)*sin(i*fac1)/(cos(j*fac1)-cos(i*fac1))**2
        kinetic(i,j) = kinetic(j,i)
      end do
      kinetic(i,i) = -prefactor*(Pi/dr)**2*(1d0/3d0+1d0/(6d0*Ntmp**2) &
           -1d0/(2d0*Ntmp**2*sin(i*fac1)**2))
    end do

! gradient matrix in the FBR
    fac1 = 4.d0/((Ndvr+1)*dr)
    do i=1,Ndvr
      do j=1,i-1
        if (mod(j+i,2).eq.0) then
          gradient(j,i) = zero
        else
          gradient(j,i) = fac1*j*i/(j**2-i**2)
        endif
        gradient(i,j) = -gradient(j,i)
      enddo
      gradient(i,i) = zero
    enddo
    tmp = matmul(gradient,transpose(trafo))
    gradient = matmul(trafo,tmp)

  end subroutine sineDVR
!-----------------------------------------------------------------------
