# Supplementary material for: Experimental observation of quantum mechanical fluorine tunnelling
Source: Nat Commun. 2025 Apr 29;16:4027. doi: 10.1038/s41467-025-59008-6 (PMC12041236; doi:10.1038/s41467-025-59008-6)
Supplement: Supplementary file 4 — Source Data [file 41467_2025_59008_MOESM4_ESM.zip › Data For Figures/Fig1/Figure 1a.txt]

3999.96297	0.22626
3999.93284	0.22624
3999.90270	0.22626
3999.87256	0.22632
3999.84243	0.22638
3999.81229	0.22639
3999.78216	0.22632
3999.75202	0.22618
3999.72188	0.22601
3999.69175	0.22583
3999.66161	0.22567
3999.63147	0.22557
3999.60134	0.22555
3999.57120	0.22561
3999.54107	0.22567
3999.51093	0.22564
3999.48079	0.22551
3999.45066	0.22532
3999.42052	0.22509
3999.39038	0.22482
3999.36025	0.22452
3999.33011	0.22424
3999.29997	0.22405
3999.26984	0.22394
3999.23970	0.22385
3999.20957	0.22372
3999.17943	0.22355
3999.14929	0.22341
3999.11916	0.22330
3999.08902	0.22323
3999.05888	0.22316
3999.02875	0.22308
3998.99861	0.22295
3998.96848	0.22275
3998.93834	0.22251
3998.90820	0.22230
3998.87807	0.22219
3998.84793	0.22217
3998.81779	0.22216
3998.78766	0.22209
3998.75752	0.22196
3998.72738	0.22181
3998.69725	0.22167
3998.66711	0.22149
3998.63698	0.22126
3998.60684	0.22102
3998.57670	0.22089
3998.54657	0.22088
3998.51643	0.22088
3998.48629	0.22076
3998.45616	0.22052
3998.42602	0.22024
3998.39589	0.21998
3998.36575	0.21976
3998.33561	0.21957
3998.30548	0.21944
3998.27534	0.21939
3998.24520	0.21937
3998.21507	0.21929
3998.18493	0.21913
3998.15479	0.21893
3998.12466	0.21871
3998.09452	0.21848
3998.06439	0.21822
3998.03425	0.21790
3998.00411	0.21760
3997.97398	0.21738
3997.94384	0.21726
3997.91370	0.21723
3997.88357	0.21726
3997.85343	0.21731
3997.82330	0.21732
3997.79316	0.21724
3997.76302	0.21705
3997.73289	0.21680
3997.70275	0.21660
3997.67261	0.21650
3997.64248	0.21645
3997.61234	0.21638
3997.58220	0.21629
3997.55207	0.21619
3997.52193	0.21602
3997.49180	0.21570
3997.46166	0.21523
3997.43152	0.21473
3997.40139	0.21437
3997.37125	0.21421
3997.34111	0.21418
3997.31098	0.21417
3997.28084	0.21409
3997.25071	0.21396
3997.22057	0.21383
3997.19043	0.21370
3997.16030	0.21355
3997.13016	0.21333
3997.10002	0.21307
3997.06989	0.21282
3997.03975	0.21263
3997.00961	0.21248
3996.97948	0.21233
3996.94934	0.21213
3996.91921	0.21189
3996.88907	0.21164
3996.85893	0.21140
3996.82880	0.21118
3996.79866	0.21092
3996.76852	0.21055
3996.73839	0.21006
3996.70825	0.20958
3996.67812	0.20929
3996.64798	0.20927
3996.61784	0.20946
3996.58771	0.20962
3996.55757	0.20959
3996.52743	0.20936
3996.49730	0.20904
3996.46716	0.20876
3996.43702	0.20852
3996.40689	0.20828
3996.37675	0.20797
3996.34662	0.20761
3996.31648	0.20726
3996.28634	0.20699
3996.25621	0.20677
3996.22607	0.20651
3996.19593	0.20616
3996.16580	0.20575
3996.13566	0.20538
3996.10553	0.20511
3996.07539	0.20491
3996.04525	0.20471
3996.01512	0.20447
3995.98498	0.20421
3995.95484	0.20394
3995.92471	0.20366
3995.89457	0.20337
3995.86443	0.20309
3995.83430	0.20286
3995.80416	0.20266
3995.77403	0.20241
3995.74389	0.20207
3995.71375	0.20167
3995.68362	0.20130
3995.65348	0.20097
3995.62334	0.20065
3995.59321	0.20031
3995.56307	0.19997
3995.53294	0.19963
3995.50280	0.19929
3995.47266	0.19898
3995.44253	0.19874
3995.41239	0.19859
3995.38225	0.19847
3995.35212	0.19828
3995.32198	0.19795
3995.29184	0.19747
3995.26171	0.19690
3995.23157	0.19627
3995.20144	0.19569
3995.17130	0.19524
3995.14116	0.19497
3995.11103	0.19482
3995.08089	0.19466
3995.05075	0.19440
3995.02062	0.19400
3994.99048	0.19355
3994.96035	0.19314
3994.93021	0.19281
3994.90007	0.19252
3994.86994	0.19219
3994.83980	0.19180
3994.80966	0.19135
3994.77953	0.19089
3994.74939	0.19046
3994.71925	0.19004
3994.68912	0.18959
3994.65898	0.18907
3994.62885	0.18853
3994.59871	0.18806
3994.56857	0.18770
3994.53844	0.18742
3994.50830	0.18707
3994.47816	0.18654
3994.44803	0.18581
3994.41789	0.18499
3994.38776	0.18425
3994.35762	0.18369
3994.32748	0.18328
3994.29735	0.18297
3994.26721	0.18267
3994.23707	0.18232
3994.20694	0.18186
3994.17680	0.18132
3994.14666	0.18072
3994.11653	0.18014
3994.08639	0.17959
3994.05626	0.17903
3994.02612	0.17837
3993.99598	0.17764
3993.96585	0.17693
3993.93571	0.17634
3993.90557	0.17589
3993.87544	0.17549
3993.84530	0.17501
3993.81517	0.17441
3993.78503	0.17374
3993.75489	0.17307
3993.72476	0.17247
3993.69462	0.17194
3993.66448	0.17142
3993.63435	0.17083
3993.60421	0.17014
3993.57408	0.16936
3993.54394	0.16858
3993.51380	0.16791
3993.48367	0.16740
3993.45353	0.16700
3993.42339	0.16656
3993.39326	0.16597
3993.36312	0.16521
3993.33298	0.16437
3993.30285	0.16358
3993.27271	0.16295
3993.24258	0.16252
3993.21244	0.16223
3993.18230	0.16193
3993.15217	0.16145
3993.12203	0.16080
3993.09189	0.16008
3993.06176	0.15941
3993.03162	0.15886
3993.00149	0.15841
3992.97135	0.15810
3992.94121	0.15795
3992.91108	0.15789
3992.88094	0.15779
3992.85080	0.15755
3992.82067	0.15720
3992.79053	0.15686
3992.76039	0.15658
3992.73026	0.15638
3992.70012	0.15624
3992.66999	0.15619
3992.63985	0.15627
3992.60971	0.15649
3992.57958	0.15677
3992.54944	0.15701
3992.51930	0.15721
3992.48917	0.15747
3992.45903	0.15786
3992.42890	0.15839
3992.39876	0.15900
3992.36862	0.15967
3992.33849	0.16038
3992.30835	0.16112
3992.27821	0.16187
3992.24808	0.16261
3992.21794	0.16338
3992.18780	0.16420
3992.15767	0.16516
3992.12753	0.16624
3992.09740	0.16738
3992.06726	0.16851
3992.03712	0.16963
3992.00699	0.17079
3991.97685	0.17203
3991.94671	0.17330
3991.91658	0.17455
3991.88644	0.17575
3991.85631	0.17697
3991.82617	0.17825
3991.79603	0.17955
3991.76590	0.18079
3991.73576	0.18193
3991.70562	0.18305
3991.67549	0.18421
3991.64535	0.18547
3991.61521	0.18675
3991.58508	0.18795
3991.55494	0.18901
3991.52481	0.18999
3991.49467	0.19102
3991.46453	0.19214
3991.43440	0.19332
3991.40426	0.19445
3991.37412	0.19548
3991.34399	0.19649
3991.31385	0.19757
3991.28372	0.19874
3991.25358	0.19991
3991.22344	0.20094
3991.19331	0.20178
3991.16317	0.20251
3991.13303	0.20323
3991.10290	0.20399
3991.07276	0.20480
3991.04262	0.20564
3991.01249	0.20651
3990.98235	0.20737
3990.95222	0.20820
3990.92208	0.20903
3990.89194	0.20988
3990.86181	0.21073
3990.83167	0.21152
3990.80153	0.21222
3990.77140	0.21282
3990.74126	0.21337
3990.71113	0.21391
3990.68099	0.21446
3990.65085	0.21502
3990.62072	0.21555
3990.59058	0.21599
3990.56044	0.21635
3990.53031	0.21666
3990.50017	0.21699
3990.47003	0.21743
3990.43990	0.21803
3990.40976	0.21874
3990.37963	0.21947
3990.34949	0.22011
3990.31935	0.22061
3990.28922	0.22098
3990.25908	0.22127
3990.22894	0.22151
3990.19881	0.22174
3990.16867	0.22200
3990.13854	0.22234
3990.10840	0.22276
3990.07826	0.22319
3990.04813	0.22360
3990.01799	0.22398
3989.98785	0.22433
3989.95772	0.22468
3989.92758	0.22501
3989.89744	0.22529
3989.86731	0.22550
3989.83717	0.22568
3989.80704	0.22584
3989.77690	0.22602
3989.74676	0.22621
3989.71663	0.22640
3989.68649	0.22661
3989.65635	0.22687
3989.62622	0.22718
3989.59608	0.22754
3989.56595	0.22789
3989.53581	0.22818
3989.50567	0.22836
3989.47554	0.22843
3989.44540	0.22843
3989.41526	0.22847
3989.38513	0.22866
3989.35499	0.22899
3989.32485	0.22940
3989.29472	0.22976
3989.26458	0.23006
3989.23445	0.23028
3989.20431	0.23043
3989.17417	0.23049
3989.14404	0.23051
3989.11390	0.23058
3989.08376	0.23076
3989.05363	0.23100
3989.02349	0.23117
3988.99336	0.23119
3988.96322	0.23106
3988.93308	0.23093
3988.90295	0.23093
3988.87281	0.23109
3988.84267	0.23136
3988.81254	0.23166
3988.78240	0.23195
3988.75226	0.23221
3988.72213	0.23243
3988.69199	0.23262
3988.66186	0.23277
3988.63172	0.23291
3988.60158	0.23304
3988.57145	0.23319
3988.54131	0.23342
3988.51117	0.23368
3988.48104	0.23385
3988.45090	0.23385
3988.42077	0.23374
3988.39063	0.23371
3988.36049	0.23386
3988.33036	0.23411
3988.30022	0.23426
3988.27008	0.23425
3988.23995	0.23415
3988.20981	0.23411
3988.17967	0.23418
3988.14954	0.23433
3988.11940	0.23450
3988.08927	0.23466
3988.05913	0.23477
3988.02899	0.23480
3987.99886	0.23479
3987.96872	0.23483
3987.93858	0.23498
3987.90845	0.23518
3987.87831	0.23535
3987.84818	0.23544
3987.81804	0.23546
3987.78790	0.23545
3987.75777	0.23541
3987.72763	0.23532
3987.69749	0.23518
3987.66736	0.23503
3987.63722	0.23495
3987.60708	0.23502
3987.57695	0.23525
3987.54681	0.23559
3987.51668	0.23593
3987.48654	0.23614
3987.45640	0.23619
3987.42627	0.23613
3987.39613	0.23609
3987.36599	0.23613
3987.33586	0.23621
3987.30572	0.23629
3987.27559	0.23634
3987.24545	0.23638
3987.21531	0.23640
3987.18518	0.23638
3987.15504	0.23636
3987.12490	0.23644
3987.09477	0.23666
3987.06463	0.23701
3987.03449	0.23732
3987.00436	0.23749
3986.97422	0.23751
3986.94409	0.23750
3986.91395	0.23757
3986.88381	0.23771
3986.85368	0.23784
3986.82354	0.23784
3986.79340	0.23775
3986.76327	0.23764
3986.73313	0.23758
3986.70300	0.23762
3986.67286	0.23772
3986.64272	0.23784
3986.61259	0.23790
3986.58245	0.23791
3986.55231	0.23791
3986.52218	0.23797
3986.49204	0.23809
3986.46190	0.23820
3986.43177	0.23825
3986.40163	0.23822
3986.37150	0.23814
3986.34136	0.23809
3986.31122	0.23812
3986.28109	0.23825
3986.25095	0.23841
3986.22081	0.23854
3986.19068	0.23858
3986.16054	0.23860
3986.13041	0.23866
3986.10027	0.23880
3986.07013	0.23897
3986.04000	0.23904
3986.00986	0.23896
3985.97972	0.23878
3985.94959	0.23862
3985.91945	0.23858
3985.88931	0.23865
3985.85918	0.23874
3985.82904	0.23882
3985.79891	0.23888
3985.76877	0.23889
3985.73863	0.23889
3985.70850	0.23891
3985.67836	0.23904
3985.64822	0.23927
3985.61809	0.23954
3985.58795	0.23974
3985.55782	0.23976
3985.52768	0.23959
3985.49754	0.23938
3985.46741	0.23927
3985.43727	0.23932
3985.40713	0.23945
3985.37700	0.23949
3985.34686	0.23941
3985.31672	0.23925
3985.28659	0.23912
3985.25645	0.23910
3985.22632	0.23917
3985.19618	0.23924
3985.16604	0.23925
3985.13591	0.23924
3985.10577	0.23931
3985.07563	0.23952
3985.04550	0.23979
3985.01536	0.23995
3984.98523	0.23993
3984.95509	0.23981
3984.92495	0.23973
3984.89482	0.23973
3984.86468	0.23975
3984.83454	0.23972
3984.80441	0.23964
3984.77427	0.23960
3984.74413	0.23963
3984.71400	0.23974
3984.68386	0.23990
3984.65373	0.24007
3984.62359	0.24018
3984.59345	0.24017
3984.56332	0.24000
3984.53318	0.23972
3984.50304	0.23945
3984.47291	0.23934
3984.44277	0.23941
3984.41264	0.23961
3984.38250	0.23982
3984.35236	0.23997
3984.32223	0.24004
3984.29209	0.24011
3984.26195	0.24020
3984.23182	0.24026
3984.20168	0.24026
3984.17154	0.24019
3984.14141	0.24013
3984.11127	0.24012
3984.08114	0.24016
3984.05100	0.24018
3984.02086	0.24017
3983.99073	0.24015
3983.96059	0.24019
3983.93045	0.24032
3983.90032	0.24049
3983.87018	0.24059
3983.84005	0.24061
3983.80991	0.24057
3983.77977	0.24055
3983.74964	0.24061
3983.71950	0.24075
3983.68936	0.24096
3983.65923	0.24114
3983.62909	0.24117
3983.59895	0.24100
3983.56882	0.24071
3983.53868	0.24046
3983.50855	0.24038
3983.47841	0.24047
3983.44827	0.24062
3983.41814	0.24071
3983.38800	0.24071
3983.35786	0.24064
3983.32773	0.24059
3983.29759	0.24059
3983.26746	0.24062
3983.23732	0.24067
3983.20718	0.24075
3983.17705	0.24086
3983.14691	0.24100
3983.11677	0.24111
3983.08664	0.24115
3983.05650	0.24109
3983.02636	0.24096
3982.99623	0.24083
3982.96609	0.24076
3982.93596	0.24078
3982.90582	0.24086
3982.87568	0.24097
3982.84555	0.24111
3982.81541	0.24126
3982.78527	0.24137
3982.75514	0.24141
3982.72500	0.24138
3982.69487	0.24135
3982.66473	0.24137
3982.63459	0.24146
3982.60446	0.24157
3982.57432	0.24161
3982.54418	0.24157
3982.51405	0.24147
3982.48391	0.24137
3982.45377	0.24134
3982.42364	0.24137
3982.39350	0.24142
3982.36337	0.24146
3982.33323	0.24149
3982.30309	0.24152
3982.27296	0.24156
3982.24282	0.24157
3982.21268	0.24154
3982.18255	0.24149
3982.15241	0.24141
3982.12228	0.24132
3982.09214	0.24126
3982.06200	0.24126
3982.03187	0.24134
3982.00173	0.24151
3981.97159	0.24173
3981.94146	0.24193
3981.91132	0.24200
3981.88118	0.24187
3981.85105	0.24160
3981.82091	0.24133
3981.79078	0.24118
3981.76064	0.24120
3981.73050	0.24134
3981.70037	0.24153
3981.67023	0.24169
3981.64009	0.24175
3981.60996	0.24169
3981.57982	0.24155
3981.54969	0.24144
3981.51955	0.24147
3981.48941	0.24165
3981.45928	0.24189
3981.42914	0.24203
3981.39900	0.24199
3981.36887	0.24184
3981.33873	0.24171
3981.30859	0.24175
3981.27846	0.24193
3981.24832	0.24207
3981.21819	0.24204
3981.18805	0.24186
3981.15791	0.24171
3981.12778	0.24174
3981.09764	0.24192
3981.06750	0.24210
3981.03737	0.24212
3981.00723	0.24194
3980.97710	0.24166
3980.94696	0.24141
3980.91682	0.24129
3980.88669	0.24129
3980.85655	0.24135
3980.82641	0.24141
3980.79628	0.24149
3980.76614	0.24163
3980.73600	0.24185
3980.70587	0.24211
3980.67573	0.24230
3980.64560	0.24237
3980.61546	0.24235
3980.58532	0.24233
3980.55519	0.24233
3980.52505	0.24234
3980.49491	0.24233
3980.46478	0.24231
3980.43464	0.24229
3980.40451	0.24226
3980.37437	0.24221
3980.34423	0.24213
3980.31410	0.24207
3980.28396	0.24210
3980.25382	0.24221
3980.22369	0.24233
3980.19355	0.24235
3980.16341	0.24228
3980.13328	0.24219
3980.10314	0.24216
3980.07301	0.24218
3980.04287	0.24222
3980.01273	0.24224
3979.98260	0.24222
3979.95246	0.24219
3979.92232	0.24219
3979.89219	0.24228
3979.86205	0.24243
3979.83192	0.24255
3979.80178	0.24255
3979.77164	0.24244
3979.74151	0.24231
3979.71137	0.24223
3979.68123	0.24219
3979.65110	0.24217
3979.62096	0.24218
3979.59082	0.24226
3979.56069	0.24237
3979.53055	0.24245
3979.50042	0.24243
3979.47028	0.24236
3979.44014	0.24234
3979.41001	0.24240
3979.37987	0.24253
3979.34973	0.24267
3979.31960	0.24281
3979.28946	0.24295
3979.25933	0.24308
3979.22919	0.24315
3979.19905	0.24313
3979.16892	0.24300
3979.13878	0.24281
3979.10864	0.24263
3979.07851	0.24251
3979.04837	0.24247
3979.01823	0.24250
3978.98810	0.24258
3978.95796	0.24264
3978.92783	0.24267
3978.89769	0.24264
3978.86755	0.24257
3978.83742	0.24254
3978.80728	0.24258
3978.77714	0.24267
3978.74701	0.24275
3978.71687	0.24275
3978.68674	0.24270
3978.65660	0.24269
3978.62646	0.24278
3978.59633	0.24295
3978.56619	0.24313
3978.53605	0.24328
3978.50592	0.24337
3978.47578	0.24340
3978.44564	0.24334
3978.41551	0.24318
3978.38537	0.24293
3978.35524	0.24269
3978.32510	0.24253
3978.29496	0.24249
3978.26483	0.24256
3978.23469	0.24266
3978.20455	0.24277
3978.17442	0.24285
3978.14428	0.24293
3978.11415	0.24301
3978.08401	0.24312
3978.05387	0.24322
3978.02374	0.24329
3977.99360	0.24337
3977.96346	0.24348
3977.93333	0.24362
3977.90319	0.24372
3977.87305	0.24372
3977.84292	0.24361
3977.81278	0.24347
3977.78265	0.24340
3977.75251	0.24341
3977.72237	0.24347
3977.69224	0.24350
3977.66210	0.24345
3977.63196	0.24331
3977.60183	0.24316
3977.57169	0.24304
3977.54156	0.24296
3977.51142	0.24289
3977.48128	0.24285
3977.45115	0.24290
3977.42101	0.24305
3977.39087	0.24325
3977.36074	0.24341
3977.33060	0.24344
3977.30046	0.24334
3977.27033	0.24319
3977.24019	0.24303
3977.21006	0.24293
3977.17992	0.24291
3977.14978	0.24297
3977.11965	0.24305
3977.08951	0.24310
3977.05937	0.24307
3977.02924	0.24297
3976.99910	0.24284
3976.96897	0.24275
3976.93883	0.24274
3976.90869	0.24282
3976.87856	0.24296
3976.84842	0.24310
3976.81828	0.24323
3976.78815	0.24337
3976.75801	0.24353
3976.72787	0.24368
3976.69774	0.24377
3976.66760	0.24370
3976.63747	0.24349
3976.60733	0.24322
3976.57719	0.24302
3976.54706	0.24302
3976.51692	0.24319
3976.48678	0.24347
3976.45665	0.24374
3976.42651	0.24392
3976.39638	0.24399
3976.36624	0.24398
3976.33610	0.24392
3976.30597	0.24385
3976.27583	0.24383
3976.24569	0.24384
3976.21556	0.24387
3976.18542	0.24387
3976.15528	0.24386
3976.12515	0.24388
3976.09501	0.24394
3976.06488	0.24403
3976.03474	0.24412
3976.00460	0.24421
3975.97447	0.24429
3975.94433	0.24433
3975.91419	0.24432
3975.88406	0.24426
3975.85392	0.24416
3975.82379	0.24404
3975.79365	0.24390
3975.76351	0.24375
3975.73338	0.24361
3975.70324	0.24351
3975.67310	0.24349
3975.64297	0.24356
3975.61283	0.24368
3975.58269	0.24379
3975.55256	0.24387
3975.52242	0.24396
3975.49229	0.24409
3975.46215	0.24424
3975.43201	0.24436
3975.40188	0.24442
3975.37174	0.24441
3975.34160	0.24434
3975.31147	0.24423
3975.28133	0.24407
3975.25120	0.24389
3975.22106	0.24375
3975.19092	0.24373
3975.16079	0.24382
3975.13065	0.24395
3975.10051	0.24402
3975.07038	0.24403
3975.04024	0.24401
3975.01010	0.24404
3974.97997	0.24412
3974.94983	0.24426
3974.91970	0.24442
3974.88956	0.24457
3974.85942	0.24462
3974.82929	0.24450
3974.79915	0.24421
3974.76901	0.24389
3974.73888	0.24373
3974.70874	0.24380
3974.67861	0.24399
3974.64847	0.24415
3974.61833	0.24420
3974.58820	0.24416
3974.55806	0.24411
3974.52792	0.24408
3974.49779	0.24407
3974.46765	0.24407
3974.43751	0.24404
3974.40738	0.24401
3974.37724	0.24401
3974.34711	0.24407
3974.31697	0.24420
3974.28683	0.24428
3974.25670	0.24425
3974.22656	0.24412
3974.19642	0.24399
3974.16629	0.24395
3974.13615	0.24400
3974.10602	0.24408
3974.07588	0.24419
3974.04574	0.24435
3974.01561	0.24456
3973.98547	0.24475
3973.95533	0.24483
3973.92520	0.24476
3973.89506	0.24461
3973.86492	0.24444
3973.83479	0.24430
3973.80465	0.24420
3973.77452	0.24418
3973.74438	0.24428
3973.71424	0.24449
3973.68411	0.24474
3973.65397	0.24494
3973.62383	0.24506
3973.59370	0.24513
3973.56356	0.24513
3973.53343	0.24506
3973.50329	0.24493
3973.47315	0.24483
3973.44302	0.24479
3973.41288	0.24481
3973.38274	0.24482
3973.35261	0.24477
3973.32247	0.24465
3973.29233	0.24451
3973.26220	0.24437
3973.23206	0.24425
3973.20193	0.24417
3973.17179	0.24413
3973.14165	0.24417
3973.11152	0.24425
3973.08138	0.24431
3973.05124	0.24429
3973.02111	0.24418
3972.99097	0.24405
3972.96084	0.24399
3972.93070	0.24403
3972.90056	0.24414
3972.87043	0.24421
3972.84029	0.24417
3972.81015	0.24406
3972.78002	0.24398
3972.74988	0.24396
3972.71974	0.24400
3972.68961	0.24403
3972.65947	0.24405
3972.62934	0.24410
3972.59920	0.24420
3972.56906	0.24434
3972.53893	0.24449
3972.50879	0.24459
3972.47865	0.24458
3972.44852	0.24450
3972.41838	0.24443
3972.38825	0.24444
3972.35811	0.24456
3972.32797	0.24475
3972.29784	0.24495
3972.26770	0.24512
3972.23756	0.24523
3972.20743	0.24525
3972.17729	0.24521
3972.14715	0.24515
3972.11702	0.24507
3972.08688	0.24495
3972.05675	0.24475
3972.02661	0.24454
3971.99647	0.24441
3971.96634	0.24444
3971.93620	0.24456
3971.90606	0.24465
3971.87593	0.24463
3971.84579	0.24453
3971.81566	0.24445
3971.78552	0.24444
3971.75538	0.24451
3971.72525	0.24464
3971.69511	0.24478
3971.66497	0.24488
3971.63484	0.24492
3971.60470	0.24491
3971.57456	0.24486
3971.54443	0.24475
3971.51429	0.24461
3971.48416	0.24450
3971.45402	0.24452
3971.42388	0.24466
3971.39375	0.24490
3971.36361	0.24513
3971.33347	0.24530
3971.30334	0.24538
3971.27320	0.24539
3971.24307	0.24538
3971.21293	0.24537
3971.18279	0.24533
3971.15266	0.24521
3971.12252	0.24499
3971.09238	0.24473
3971.06225	0.24452
3971.03211	0.24439
3971.00197	0.24433
3970.97184	0.24434
3970.94170	0.24443
3970.91157	0.24458
3970.88143	0.24476
3970.85129	0.24494
3970.82116	0.24507
3970.79102	0.24515
3970.76088	0.24521
3970.73075	0.24523
3970.70061	0.24522
3970.67048	0.24516
3970.64034	0.24500
3970.61020	0.24475
3970.58007	0.24448
3970.54993	0.24429
3970.51979	0.24429
3970.48966	0.24446
3970.45952	0.24473
3970.42938	0.24501
3970.39925	0.24521
3970.36911	0.24527
3970.33898	0.24523
3970.30884	0.24513
3970.27870	0.24503
3970.24857	0.24495
3970.21843	0.24492
3970.18829	0.24492
3970.15816	0.24492
3970.12802	0.24490
3970.09789	0.24490
3970.06775	0.24490
3970.03761	0.24488
3970.00748	0.24480
3969.97734	0.24470
3969.94720	0.24466
3969.91707	0.24473
3969.88693	0.24485
3969.85679	0.24495
3969.82666	0.24501
3969.79652	0.24507
3969.76639	0.24514
3969.73625	0.24525
3969.70611	0.24535
3969.67598	0.24540
3969.64584	0.24536
3969.61570	0.24523
3969.58557	0.24505
3969.55543	0.24494
3969.52530	0.24496
3969.49516	0.24509
3969.46502	0.24523
3969.43489	0.24528
3969.40475	0.24521
3969.37461	0.24509
3969.34448	0.24502
3969.31434	0.24507
3969.28420	0.24518
3969.25407	0.24527
3969.22393	0.24531
3969.19380	0.24538
3969.16366	0.24550
3969.13352	0.24564
3969.10339	0.24571
3969.07325	0.24566
3969.04311	0.24554
3969.01298	0.24542
3968.98284	0.24536
3968.95271	0.24530
3968.92257	0.24516
3968.89243	0.24498
3968.86230	0.24487
3968.83216	0.24491
3968.80202	0.24509
3968.77189	0.24532
3968.74175	0.24549
3968.71162	0.24557
3968.68148	0.24554
3968.65134	0.24544
3968.62121	0.24532
3968.59107	0.24525
3968.56093	0.24527
3968.53080	0.24537
3968.50066	0.24548
3968.47052	0.24551
3968.44039	0.24544
3968.41025	0.24528
3968.38012	0.24511
3968.34998	0.24500
3968.31984	0.24495
3968.28971	0.24496
3968.25957	0.24501
3968.22943	0.24512
3968.19930	0.24527
3968.16916	0.24542
3968.13903	0.24550
3968.10889	0.24549
3968.07875	0.24543
3968.04862	0.24532
3968.01848	0.24518
3967.98834	0.24505
3967.95821	0.24503
3967.92807	0.24512
3967.89793	0.24521
3967.86780	0.24518
3967.83766	0.24504
3967.80753	0.24491
3967.77739	0.24486
3967.74725	0.24491
3967.71712	0.24498
3967.68698	0.24503
3967.65684	0.24506
3967.62671	0.24510
3967.59657	0.24520
3967.56644	0.24535
3967.53630	0.24547
3967.50616	0.24553
3967.47603	0.24554
3967.44589	0.24554
3967.41575	0.24553
3967.38562	0.24543
3967.35548	0.24523
3967.32534	0.24505
3967.29521	0.24504
3967.26507	0.24523
3967.23494	0.24553
3967.20480	0.24578
3967.17466	0.24594
3967.14453	0.24603
3967.11439	0.24606
3967.08425	0.24601
3967.05412	0.24584
3967.02398	0.24555
3966.99385	0.24520
3966.96371	0.24491
3966.93357	0.24477
3966.90344	0.24481
3966.87330	0.24496
3966.84316	0.24510
3966.81303	0.24518
3966.78289	0.24521
3966.75275	0.24524
3966.72262	0.24527
3966.69248	0.24525
3966.66235	0.24518
3966.63221	0.24513
3966.60207	0.24519
3966.57194	0.24538
3966.54180	0.24562
3966.51166	0.24582
3966.48153	0.24587
3966.45139	0.24573
3966.42126	0.24545
3966.39112	0.24517
3966.36098	0.24499
3966.33085	0.24494
3966.30071	0.24500
3966.27057	0.24515
3966.24044	0.24534
3966.21030	0.24551
3966.18016	0.24558
3966.15003	0.24554
3966.11989	0.24539
3966.08976	0.24523
3966.05962	0.24514
3966.02948	0.24517
3965.99935	0.24529
3965.96921	0.24544
3965.93907	0.24557
3965.90894	0.24566
3965.87880	0.24574
3965.84867	0.24577
3965.81853	0.24569
3965.78839	0.24552
3965.75826	0.24535
3965.72812	0.24527
3965.69798	0.24532
3965.66785	0.24540
3965.63771	0.24547
3965.60757	0.24551
3965.57744	0.24561
3965.54730	0.24575
3965.51717	0.24590
3965.48703	0.24597
3965.45689	0.24594
3965.42676	0.24582
3965.39662	0.24563
3965.36648	0.24539
3965.33635	0.24519
3965.30621	0.24511
3965.27608	0.24519
3965.24594	0.24537
3965.21580	0.24556
3965.18567	0.24568
3965.15553	0.24570
3965.12539	0.24564
3965.09526	0.24549
3965.06512	0.24533
3965.03498	0.24519
3965.00485	0.24510
3964.97471	0.24505
3964.94458	0.24504
3964.91444	0.24509
3964.88430	0.24519
3964.85417	0.24531
3964.82403	0.24542
3964.79389	0.24549
3964.76376	0.24550
3964.73362	0.24548
3964.70349	0.24546
3964.67335	0.24552
3964.64321	0.24566
3964.61308	0.24586
3964.58294	0.24605
3964.55280	0.24613
3964.52267	0.24602
3964.49253	0.24575
3964.46239	0.24549
3964.43226	0.24537
3964.40212	0.24541
3964.37199	0.24549
3964.34185	0.24554
3964.31171	0.24557
3964.28158	0.24566
3964.25144	0.24582
3964.22130	0.24596
3964.19117	0.24596
3964.16103	0.24582
3964.13090	0.24565
3964.10076	0.24555
3964.07062	0.24554
3964.04049	0.24555
3964.01035	0.24553
3963.98021	0.24545
3963.95008	0.24540
3963.91994	0.24544
3963.88980	0.24557
3963.85967	0.24569
3963.82953	0.24570
3963.79940	0.24558
3963.76926	0.24543
3963.73912	0.24537
3963.70899	0.24539
3963.67885	0.24544
3963.64871	0.24551
3963.61858	0.24563
3963.58844	0.24577
3963.55831	0.24584
3963.52817	0.24576
3963.49803	0.24556
3963.46790	0.24538
3963.43776	0.24535
3963.40762	0.24547
3963.37749	0.24566
3963.34735	0.24583
3963.31721	0.24592
3963.28708	0.24593
3963.25694	0.24585
3963.22681	0.24566
3963.19667	0.24539
3963.16653	0.24514
3963.13640	0.24504
3963.10626	0.24515
3963.07612	0.24541
3963.04599	0.24570
3963.01585	0.24589
3962.98572	0.24592
3962.95558	0.24581
3962.92544	0.24563
3962.89531	0.24545
3962.86517	0.24536
3962.83503	0.24538
3962.80490	0.24550
3962.77476	0.24567
3962.74462	0.24576
3962.71449	0.24570
3962.68435	0.24551
3962.65422	0.24529
3962.62408	0.24512
3962.59394	0.24502
3962.56381	0.24495
3962.53367	0.24494
3962.50353	0.24506
3962.47340	0.24531
3962.44326	0.24562
3962.41313	0.24586
3962.38299	0.24598
3962.35285	0.24603
3962.32272	0.24610
3962.29258	0.24620
3962.26244	0.24626
3962.23231	0.24622
3962.20217	0.24611
3962.17203	0.24599
3962.14190	0.24588
3962.11176	0.24575
3962.08163	0.24562
3962.05149	0.24555
3962.02135	0.24557
3961.99122	0.24560
3961.96108	0.24556
3961.93094	0.24545
3961.90081	0.24535
3961.87067	0.24529
3961.84054	0.24531
3961.81040	0.24541
3961.78026	0.24558
3961.75013	0.24578
3961.71999	0.24592
3961.68985	0.24594
3961.65972	0.24586
3961.62958	0.24575
3961.59944	0.24570
3961.56931	0.24571
3961.53917	0.24574
3961.50904	0.24573
3961.47890	0.24569
3961.44876	0.24569
3961.41863	0.24577
3961.38849	0.24594
3961.35835	0.24610
3961.32822	0.24617
3961.29808	0.24613
3961.26795	0.24604
3961.23781	0.24594
3961.20767	0.24586
3961.17754	0.24578
3961.14740	0.24571
3961.11726	0.24565
3961.08713	0.24563
3961.05699	0.24566
3961.02685	0.24572
3960.99672	0.24575
3960.96658	0.24569
3960.93645	0.24553
3960.90631	0.24532
3960.87617	0.24515
3960.84604	0.24512
3960.81590	0.24524
3960.78576	0.24551
3960.75563	0.24583
3960.72549	0.24613
3960.69536	0.24636
3960.66522	0.24652
3960.63508	0.24660
3960.60495	0.24658
3960.57481	0.24646
3960.54467	0.24629
3960.51454	0.24619
3960.48440	0.24624
3960.45426	0.24640
3960.42413	0.24655
3960.39399	0.24661
3960.36386	0.24654
3960.33372	0.24636
3960.30358	0.24610
3960.27345	0.24588
3960.24331	0.24577
3960.21317	0.24579
3960.18304	0.24583
3960.15290	0.24582
3960.12277	0.24579
3960.09263	0.24578
3960.06249	0.24580
3960.03236	0.24581
3960.00222	0.24579
3959.97208	0.24582
3959.94195	0.24593
3959.91181	0.24607
3959.88167	0.24617
3959.85154	0.24618
3959.82140	0.24610
3959.79127	0.24595
3959.76113	0.24579
3959.73099	0.24569
3959.70086	0.24567
3959.67072	0.24569
3959.64058	0.24572
3959.61045	0.24575
3959.58031	0.24579
3959.55018	0.24584
3959.52004	0.24588
3959.48990	0.24590
3959.45977	0.24590
3959.42963	0.24587
3959.39949	0.24579
3959.36936	0.24570
3959.33922	0.24563
3959.30908	0.24561
3959.27895	0.24564
3959.24881	0.24567
3959.21868	0.24567
3959.18854	0.24560
3959.15840	0.24553
3959.12827	0.24553
3959.09813	0.24564
3959.06799	0.24577
3959.03786	0.24580
3959.00772	0.24572
3958.97759	0.24562
3958.94745	0.24564
3958.91731	0.24577
3958.88718	0.24593
3958.85704	0.24603
3958.82690	0.24606
3958.79677	0.24609
3958.76663	0.24615
3958.73649	0.24620
3958.70636	0.24621
3958.67622	0.24615
3958.64609	0.24610
3958.61595	0.24610
3958.58581	0.24612
3958.55568	0.24610
3958.52554	0.24599
3958.49540	0.24588
3958.46527	0.24586
3958.43513	0.24593
3958.40500	0.24602
3958.37486	0.24603
3958.34472	0.24597
3958.31459	0.24593
3958.28445	0.24598
3958.25431	0.24608
3958.22418	0.24611
3958.19404	0.24602
3958.16390	0.24582
3958.13377	0.24562
3958.10363	0.24550
3958.07350	0.24554
3958.04336	0.24574
3958.01322	0.24600
3957.98309	0.24617
3957.95295	0.24615
3957.92281	0.24595
3957.89268	0.24570
3957.86254	0.24555
3957.83241	0.24559
3957.80227	0.24578
3957.77213	0.24603
3957.74200	0.24621
3957.71186	0.24624
3957.68172	0.24614
3957.65159	0.24601
3957.62145	0.24596
3957.59131	0.24603
3957.56118	0.24614
3957.53104	0.24619
3957.50091	0.24610
3957.47077	0.24596
3957.44063	0.24588
3957.41050	0.24592
3957.38036	0.24601
3957.35022	0.24603
3957.32009	0.24592
3957.28995	0.24576
3957.25982	0.24570
3957.22968	0.24582
3957.19954	0.24604
3957.16941	0.24620
3957.13927	0.24619
3957.10913	0.24608
3957.07900	0.24598
3957.04886	0.24597
3957.01872	0.24602
3956.98859	0.24608
3956.95845	0.24612
3956.92832	0.24616
3956.89818	0.24625
3956.86804	0.24640
3956.83791	0.24656
3956.80777	0.24668
3956.77763	0.24671
3956.74750	0.24664
3956.71736	0.24650
3956.68723	0.24632
3956.65709	0.24619
3956.62695	0.24616
3956.59682	0.24623
3956.56668	0.24634
3956.53654	0.24639
3956.50641	0.24638
3956.47627	0.24637
3956.44613	0.24639
3956.41600	0.24636
3956.38586	0.24625
3956.35573	0.24616
3956.32559	0.24624
3956.29545	0.24649
3956.26532	0.24668
3956.23518	0.24661
3956.20504	0.24627
3956.17491	0.24592
3956.14477	0.24575
3956.11464	0.24578
3956.08450	0.24587
3956.05436	0.24595
3956.02423	0.24601
3955.99409	0.24610
3955.96395	0.24620
3955.93382	0.24630
3955.90368	0.24636
3955.87354	0.24639
3955.84341	0.24635
3955.81327	0.24629
3955.78314	0.24622
3955.75300	0.24621
3955.72286	0.24622
3955.69273	0.24622
3955.66259	0.24618
3955.63245	0.24611
3955.60232	0.24606
3955.57218	0.24606
3955.54205	0.24610
3955.51191	0.24615
3955.48177	0.24616
3955.45164	0.24613
3955.42150	0.24607
3955.39136	0.24603
3955.36123	0.24597
3955.33109	0.24584
3955.30095	0.24559
3955.27082	0.24526
3955.24068	0.24494
3955.21055	0.24464
3955.18041	0.24430
3955.15027	0.24381
3955.12014	0.24310
3955.09000	0.24215
3955.05986	0.24101
3955.02973	0.23974
3954.99959	0.23838
3954.96946	0.23688
3954.93932	0.23515
3954.90918	0.23309
3954.87905	0.23072
3954.84891	0.22810
3954.81877	0.22537
3954.78864	0.22266
3954.75850	0.22003
3954.72836	0.21757
3954.69823	0.21531
3954.66809	0.21329
3954.63796	0.21153
3954.60782	0.20998
3954.57768	0.20865
3954.54755	0.20756
3954.51741	0.20668
3954.48727	0.20601
3954.45714	0.20549
3954.42700	0.20513
3954.39687	0.20494
3954.36673	0.20491
3954.33659	0.20504
3954.30646	0.20527
3954.27632	0.20556
3954.24618	0.20593
3954.21605	0.20642
3954.18591	0.20708
3954.15577	0.20785
3954.12564	0.20858
3954.09550	0.20919
3954.06537	0.20972
3954.03523	0.21030
3954.00509	0.21102
3953.97496	0.21188
3953.94482	0.21280
3953.91468	0.21366
3953.88455	0.21444
3953.85441	0.21516
3953.82428	0.21588
3953.79414	0.21661
3953.76400	0.21731
3953.73387	0.21793
3953.70373	0.21845
3953.67359	0.21889
3953.64346	0.21936
3953.61332	0.21990
3953.58318	0.22052
3953.55305	0.22118
3953.52291	0.22180
3953.49278	0.22235
3953.46264	0.22286
3953.43250	0.22339
3953.40237	0.22399
3953.37223	0.22465
3953.34209	0.22532
3953.31196	0.22594
3953.28182	0.22651
3953.25169	0.22706
3953.22155	0.22760
3953.19141	0.22810
3953.16128	0.22853
3953.13114	0.22887
3953.10100	0.22913
3953.07087	0.22936
3953.04073	0.22959
3953.01059	0.22986
3952.98046	0.23021
3952.95032	0.23063
3952.92019	0.23110
3952.89005	0.23158
3952.85991	0.23202
3952.82978	0.23240
3952.79964	0.23274
3952.76950	0.23306
3952.73937	0.23337
3952.70923	0.23368
3952.67910	0.23398
3952.64896	0.23424
3952.61882	0.23445
3952.58869	0.23458
3952.55855	0.23462
3952.52841	0.23461
3952.49828	0.23465
3952.46814	0.23485
3952.43800	0.23521
3952.40787	0.23564
3952.37773	0.23600
3952.34760	0.23621
3952.31746	0.23630
3952.28732	0.23638
3952.25719	0.23654
3952.22705	0.23682
3952.19691	0.23717
3952.16678	0.23752
3952.13664	0.23777
3952.10651	0.23795
3952.07637	0.23810
3952.04623	0.23831
3952.01610	0.23859
3951.98596	0.23885
3951.95582	0.23899
3951.92569	0.23899
3951.89555	0.23891
3951.86541	0.23885
3951.83528	0.23891
3951.80514	0.23908
3951.77501	0.23934
3951.74487	0.23961
3951.71473	0.23984
3951.68460	0.24001
3951.65446	0.24011
3951.62432	0.24015
3951.59419	0.24017
3951.56405	0.24019
3951.53392	0.24025
3951.50378	0.24033
3951.47364	0.24043
3951.44351	0.24053
3951.41337	0.24064
3951.38323	0.24074
3951.35310	0.24083
3951.32296	0.24090
3951.29282	0.24093
3951.26269	0.24095
3951.23255	0.24098
3951.20242	0.24106
3951.17228	0.24117
3951.14214	0.24127
3951.11201	0.24131
3951.08187	0.24132
3951.05173	0.24134
3951.02160	0.24139
3950.99146	0.24150
3950.96133	0.24162
3950.93119	0.24174
3950.90105	0.24179
3950.87092	0.24175
3950.84078	0.24164
3950.81064	0.24153
3950.78051	0.24148
3950.75037	0.24144
3950.72023	0.24129
3950.69010	0.24088
3950.65996	0.24011
3950.62983	0.23897
3950.59969	0.23750
3950.56955	0.23569
3950.53942	0.23343
3950.50928	0.23057
3950.47914	0.22709
3950.44901	0.22307
3950.41887	0.21873
3950.38874	0.21424
3950.35860	0.20975
3950.32846	0.20531
3950.29833	0.20097
3950.26819	0.19688
3950.23805	0.19326
3950.20792	0.19030
3950.17778	0.18805
3950.14764	0.18645
3950.11751	0.18547
3950.08737	0.18509
3950.05724	0.18531
3950.02710	0.18603
3949.99696	0.18716
3949.96683	0.18860
3949.93669	0.19028
3949.90655	0.19215
3949.87642	0.19418
3949.84628	0.19634
3949.81615	0.19859
3949.78601	0.20085
3949.75587	0.20297
3949.72574	0.20485
3949.69560	0.20645
3949.66546	0.20783
3949.63533	0.20909
3949.60519	0.21032
3949.57505	0.21153
3949.54492	0.21270
3949.51478	0.21381
3949.48465	0.21485
3949.45451	0.21584
3949.42437	0.21677
3949.39424	0.21762
3949.36410	0.21834
3949.33396	0.21889
3949.30383	0.21934
3949.27369	0.21983
3949.24356	0.22045
3949.21342	0.22118
3949.18328	0.22188
3949.15315	0.22244
3949.12301	0.22288
3949.09287	0.22328
3949.06274	0.22371
3949.03260	0.22418
3949.00246	0.22466
3948.97233	0.22512
3948.94219	0.22554
3948.91206	0.22595
3948.88192	0.22634
3948.85178	0.22673
3948.82165	0.22710
3948.79151	0.22743
3948.76137	0.22775
3948.73124	0.22807
3948.70110	0.22840
3948.67097	0.22871
3948.64083	0.22903
3948.61069	0.22940
3948.58056	0.22988
3948.55042	0.23047
3948.52028	0.23107
3948.49015	0.23159
3948.46001	0.23197
3948.42987	0.23227
3948.39974	0.23256
3948.36960	0.23288
3948.33947	0.23327
3948.30933	0.23373
3948.27919	0.23425
3948.24906	0.23474
3948.21892	0.23514
3948.18878	0.23544
3948.15865	0.23564
3948.12851	0.23577
3948.09838	0.23584
3948.06824	0.23591
3948.03810	0.23605
3948.00797	0.23633
3947.97783	0.23669
3947.94769	0.23706
3947.91756	0.23736
3947.88742	0.23758
3947.85728	0.23781
3947.82715	0.23810
3947.79701	0.23845
3947.76688	0.23880
3947.73674	0.23909
3947.70660	0.23928
3947.67647	0.23938
3947.64633	0.23944
3947.61619	0.23955
3947.58606	0.23976
3947.55592	0.24006
3947.52579	0.24034
3947.49565	0.24045
3947.46551	0.24036
3947.43538	0.24020
3947.40524	0.24013
3947.37510	0.24025
3947.34497	0.24051
3947.31483	0.24080
3947.28469	0.24101
3947.25456	0.24113
3947.22442	0.24117
3947.19429	0.24118
3947.16415	0.24119
3947.13401	0.24124
3947.10388	0.24130
3947.07374	0.24137
3947.04360	0.24143
3947.01347	0.24146
3946.98333	0.24145
3946.95320	0.24137
3946.92306	0.24119
3946.89292	0.24094
3946.86279	0.24068
3946.83265	0.24051
3946.80251	0.24040
3946.77238	0.24032
3946.74224	0.24020
3946.71210	0.24006
3946.68197	0.23992
3946.65183	0.23979
3946.62170	0.23967
3946.59156	0.23957
3946.56142	0.23948
3946.53129	0.23939
3946.50115	0.23929
3946.47101	0.23919
3946.44088	0.23910
3946.41074	0.23903
3946.38061	0.23898
3946.35047	0.23893
3946.32033	0.23887
3946.29020	0.23884
3946.26006	0.23886
3946.22992	0.23896
3946.19979	0.23916
3946.16965	0.23944
3946.13951	0.23978
3946.10938	0.24013
3946.07924	0.24043
3946.04911	0.24063
3946.01897	0.24075
3945.98883	0.24083
3945.95870	0.24089
3945.92856	0.24094
3945.89842	0.24103
3945.86829	0.24118
3945.83815	0.24137
3945.80802	0.24155
3945.77788	0.24166
3945.74774	0.24174
3945.71761	0.24184
3945.68747	0.24200
3945.65733	0.24214
3945.62720	0.24215
3945.59706	0.24200
3945.56692	0.24179
3945.53679	0.24173
3945.50665	0.24193
3945.47652	0.24229
3945.44638	0.24257
3945.41624	0.24265
3945.38611	0.24257
3945.35597	0.24245
3945.32583	0.24237
3945.29570	0.24235
3945.26556	0.24239
3945.23543	0.24251
3945.20529	0.24268
3945.17515	0.24284
3945.14502	0.24293
3945.11488	0.24291
3945.08474	0.24281
3945.05461	0.24270
3945.02447	0.24260
3944.99433	0.24246
3944.96420	0.24227
3944.93406	0.24205
3944.90393	0.24190
3944.87379	0.24185
3944.84365	0.24188
3944.81352	0.24194
3944.78338	0.24201
3944.75324	0.24205
3944.72311	0.24206
3944.69297	0.24203
3944.66284	0.24197
3944.63270	0.24193
3944.60256	0.24191
3944.57243	0.24188
3944.54229	0.24182
3944.51215	0.24171
3944.48202	0.24159
3944.45188	0.24151
3944.42174	0.24153
3944.39161	0.24164
3944.36147	0.24174
3944.33134	0.24171
3944.30120	0.24147
3944.27106	0.24102
3944.24093	0.24045
3944.21079	0.23989
3944.18065	0.23942
3944.15052	0.23905
3944.12038	0.23872
3944.09025	0.23832
3944.06011	0.23773
3944.02997	0.23691
3943.99984	0.23596
3943.96970	0.23499
3943.93956	0.23408
3943.90943	0.23320
3943.87929	0.23223
3943.84916	0.23104
3943.81902	0.22961
3943.78888	0.22802
3943.75875	0.22637
3943.72861	0.22471
3943.69847	0.22303
3943.66834	0.22133
3943.63820	0.21968
3943.60806	0.21814
3943.57793	0.21672
3943.54779	0.21542
3943.51766	0.21424
3943.48752	0.21316
3943.45738	0.21218
3943.42725	0.21127
3943.39711	0.21044
3943.36697	0.20970
3943.33684	0.20908
3943.30670	0.20860
3943.27657	0.20821
3943.24643	0.20792
3943.21629	0.20770
3943.18616	0.20756
3943.15602	0.20747
3943.12588	0.20744
3943.09575	0.20755
3943.06561	0.20787
3943.03547	0.20836
3943.00534	0.20883
3942.97520	0.20911
3942.94507	0.20921
3942.91493	0.20929
3942.88479	0.20951
3942.85466	0.20989
3942.82452	0.21033
3942.79438	0.21069
3942.76425	0.21090
3942.73411	0.21102
3942.70398	0.21111
3942.67384	0.21126
3942.64370	0.21147
3942.61357	0.21171
3942.58343	0.21192
3942.55329	0.21207
3942.52316	0.21218
3942.49302	0.21233
3942.46288	0.21260
3942.43275	0.21301
3942.40261	0.21351
3942.37248	0.21402
3942.34234	0.21445
3942.31220	0.21479
3942.28207	0.21513
3942.25193	0.21555
3942.22179	0.21605
3942.19166	0.21659
3942.16152	0.21710
3942.13139	0.21757
3942.10125	0.21802
3942.07111	0.21851
3942.04098	0.21902
3942.01084	0.21954
3941.98070	0.22002
3941.95057	0.22046
3941.92043	0.22092
3941.89029	0.22146
3941.86016	0.22207
3941.83002	0.22271
3941.79989	0.22335
3941.76975	0.22398
3941.73961	0.22464
3941.70948	0.22535
3941.67934	0.22607
3941.64920	0.22675
3941.61907	0.22734
3941.58893	0.22788
3941.55880	0.22840
3941.52866	0.22894
3941.49852	0.22949
3941.46839	0.23003
3941.43825	0.23054
3941.40811	0.23099
3941.37798	0.23138
3941.34784	0.23171
3941.31770	0.23202
3941.28757	0.23231
3941.25743	0.23257
3941.22730	0.23278
3941.19716	0.23299
3941.16702	0.23324
3941.13689	0.23349
3941.10675	0.23369
3941.07661	0.23378
3941.04648	0.23378
3941.01634	0.23376
3940.98621	0.23378
3940.95607	0.23385
3940.92593	0.23392
3940.89580	0.23389
3940.86566	0.23375
3940.83552	0.23354
3940.80539	0.23332
3940.77525	0.23312
3940.74511	0.23297
3940.71498	0.23293
3940.68484	0.23301
3940.65471	0.23316
3940.62457	0.23328
3940.59443	0.23330
3940.56430	0.23323
3940.53416	0.23316
3940.50402	0.23318
3940.47389	0.23336
3940.44375	0.23366
3940.41362	0.23400
3940.38348	0.23427
3940.35334	0.23443
3940.32321	0.23453
3940.29307	0.23469
3940.26293	0.23498
3940.23280	0.23539
3940.20266	0.23581
3940.17252	0.23613
3940.14239	0.23627
3940.11225	0.23629
3940.08212	0.23630
3940.05198	0.23636
3940.02184	0.23644
3939.99171	0.23646
3939.96157	0.23641
3939.93143	0.23638
3939.90130	0.23646
3939.87116	0.23665
3939.84103	0.23686
3939.81089	0.23704
3939.78075	0.23714
3939.75062	0.23717
3939.72048	0.23715
[truncated: 119,117 more rows]
