# Supplementary material for: Experimental observation of quantum mechanical fluorine tunnelling
Source: Nat Commun. 2025 Apr 29;16:4027. doi: 10.1038/s41467-025-59008-6 (PMC12041236; doi:10.1038/s41467-025-59008-6)
Supplement: Supplementary file 4 — Source Data [file 41467_2025_59008_MOESM4_ESM.zip › Data For Figures/Fig1/Figure 1b-a.txt]

3999.96297	1.00293
3999.93284	1.00283
3999.90270	1.00251
3999.87256	1.00197
3999.84243	1.00115
3999.81229	1.00034
3999.78216	0.99996
3999.75202	1.00010
3999.72188	1.00042
3999.69175	1.00046
3999.66161	0.99997
3999.63147	0.99887
3999.60134	0.99731
3999.57120	0.99583
3999.54107	0.99517
3999.51093	0.99576
3999.48079	0.99726
3999.45066	0.99887
3999.42052	1.00010
3999.39038	1.00112
3999.36025	1.00222
3999.33011	1.00319
3999.29997	1.00350
3999.26984	1.00298
3999.23970	1.00214
3999.20957	1.00167
3999.17943	1.00180
3999.14929	1.00228
3999.11916	1.00274
3999.08902	1.00291
3999.05888	1.00275
3999.02875	1.00245
3998.99861	1.00240
3998.96848	1.00282
3998.93834	1.00352
3998.90820	1.00399
3998.87807	1.00394
3998.84793	1.00349
3998.81779	1.00302
3998.78766	1.00276
3998.75752	1.00257
3998.72738	1.00211
3998.69725	1.00127
3998.66711	1.00044
3998.63698	1.00016
3998.60684	1.00045
3998.57670	1.00072
3998.54657	1.00051
3998.51643	0.99999
3998.48629	0.99980
3998.45616	1.00030
3998.42602	1.00139
3998.39589	1.00272
3998.36575	1.00383
3998.33561	1.00422
3998.30548	1.00363
3998.27534	1.00237
3998.24520	1.00119
3998.21507	1.00058
3998.18493	1.00044
3998.15479	1.00038
3998.12466	1.00023
3998.09452	1.00019
3998.06439	1.00055
3998.03425	1.00130
3998.00411	1.00206
3997.97398	1.00226
3997.94384	1.00171
3997.91370	1.00078
3997.88357	1.00002
3997.85343	0.99970
3997.82330	0.99975
3997.79316	1.00009
3997.76302	1.00070
3997.73289	1.00143
3997.70275	1.00185
3997.67261	1.00171
3997.64248	1.00125
3997.61234	1.00097
3997.58220	1.00113
3997.55207	1.00156
3997.52193	1.00195
3997.49180	1.00215
3997.46166	1.00230
3997.43152	1.00255
3997.40139	1.00275
3997.37125	1.00256
3997.34111	1.00188
3997.31098	1.00100
3997.28084	1.00024
3997.25071	0.99957
3997.22057	0.99873
3997.19043	0.99781
3997.16030	0.99731
3997.13016	0.99761
3997.10002	0.99853
3997.06989	0.99951
3997.03975	1.00001
3997.00961	0.99994
3996.97948	0.99961
3996.94934	0.99941
3996.91921	0.99953
3996.88907	0.99988
3996.85893	1.00026
3996.82880	1.00070
3996.79866	1.00137
3996.76852	1.00242
3996.73839	1.00373
3996.70825	1.00474
3996.67812	1.00474
3996.64798	1.00342
3996.61784	1.00125
3996.58771	0.99924
3996.55757	0.99813
3996.52743	0.99786
3996.49730	0.99779
3996.46716	0.99739
3996.43702	0.99668
3996.40689	0.99615
3996.37675	0.99627
3996.34662	0.99704
3996.31648	0.99796
3996.28634	0.99848
3996.25621	0.99857
3996.22607	0.99867
3996.19593	0.99918
3996.16580	0.99995
3996.13566	1.00056
3996.10553	1.00084
3996.07539	1.00099
3996.04525	1.00123
3996.01512	1.00145
3995.98498	1.00134
3995.95484	1.00076
3995.92471	0.99987
3995.89457	0.99897
3995.86443	0.99828
3995.83430	0.99785
3995.80416	0.99769
3995.77403	0.99792
3995.74389	0.99865
3995.71375	0.99975
3995.68362	1.00076
3995.65348	1.00128
3995.62334	1.00127
3995.59321	1.00100
3995.56307	1.00074
3995.53294	1.00062
3995.50280	1.00064
3995.47266	1.00063
3995.44253	1.00039
3995.41239	0.99981
3995.38225	0.99910
3995.35212	0.99870
3995.32198	0.99894
3995.29184	0.99976
3995.26171	1.00066
3995.23157	1.00103
3995.20144	1.00054
3995.17130	0.99944
3995.14116	0.99821
3995.11103	0.99717
3995.08089	0.99642
3995.05075	0.99600
3995.02062	0.99597
3994.99048	0.99621
3994.96035	0.99636
3994.93021	0.99614
3994.90007	0.99562
3994.86994	0.99520
3994.83980	0.99529
3994.80966	0.99584
3994.77953	0.99645
3994.74939	0.99677
3994.71925	0.99694
3994.68912	0.99735
3994.65898	0.99814
3994.62885	0.99900
3994.59871	0.99948
3994.56857	0.99921
3994.53844	0.99820
3994.50830	0.99686
3994.47816	0.99595
3994.44803	0.99605
3994.41789	0.99718
3994.38776	0.99880
3994.35762	1.00023
3994.32748	1.00096
3994.29735	1.00072
3994.26721	0.99968
3994.23707	0.99838
3994.20694	0.99737
3994.17680	0.99684
3994.14666	0.99666
3994.11653	0.99680
3994.08639	0.99731
3994.05626	0.99829
3994.02612	0.99958
3993.99598	1.00082
3993.96585	1.00142
3993.93571	1.00096
3993.90557	0.99965
3993.87544	0.99818
3993.84530	0.99728
3993.81517	0.99711
3993.78503	0.99732
3993.75489	0.99738
3993.72476	0.99704
3993.69462	0.99643
3993.66448	0.99602
3993.63435	0.99619
3993.60421	0.99696
3993.57408	0.99786
3993.54394	0.99817
3993.51380	0.99723
3993.48367	0.99498
3993.45353	0.99210
3993.42339	0.98973
3993.39326	0.98876
3993.36312	0.98947
3993.33298	0.99164
3993.30285	0.99457
3993.27271	0.99708
3993.24258	0.99782
3993.21244	0.99628
3993.18230	0.99348
3993.15217	0.99125
3993.12203	0.99069
3993.09189	0.99149
3993.06176	0.99265
3993.03162	0.99353
3993.00149	0.99397
3992.97135	0.99377
3992.94121	0.99274
3992.91108	0.99113
3992.88094	0.98968
3992.85080	0.98908
3992.82067	0.98939
3992.79053	0.99022
3992.76039	0.99123
3992.73026	0.99234
3992.70012	0.99350
3992.66999	0.99445
3992.63985	0.99493
3992.60971	0.99496
3992.57958	0.99490
3992.54944	0.99501
3992.51930	0.99522
3992.48917	0.99529
3992.45903	0.99511
3992.42890	0.99472
3992.39876	0.99422
3992.36862	0.99384
3992.33849	0.99389
3992.30835	0.99446
3992.27821	0.99522
3992.24808	0.99569
3992.21794	0.99571
3992.18780	0.99546
3992.15767	0.99511
3992.12753	0.99479
3992.09740	0.99473
3992.06726	0.99519
3992.03712	0.99598
3992.00699	0.99635
3991.97685	0.99571
3991.94671	0.99437
3991.91658	0.99335
3991.88644	0.99328
3991.85631	0.99376
3991.82617	0.99385
3991.79603	0.99319
3991.76590	0.99236
3991.73576	0.99221
3991.70562	0.99288
3991.67549	0.99375
3991.64535	0.99435
3991.61521	0.99494
3991.58508	0.99610
3991.55494	0.99788
3991.52481	0.99947
3991.49467	0.99994
3991.46453	0.99913
3991.43440	0.99776
3991.40426	0.99691
3991.37412	0.99712
3991.34399	0.99805
3991.31385	0.99882
3991.28372	0.99887
3991.25358	0.99847
3991.22344	0.99828
3991.19331	0.99866
3991.16317	0.99942
3991.13303	1.00021
3991.10290	1.00077
3991.07276	1.00098
3991.04262	1.00085
3991.01249	1.00068
3990.98235	1.00078
3990.95222	1.00111
3990.92208	1.00127
3990.89194	1.00101
3990.86181	1.00048
3990.83167	1.00003
3990.80153	0.99984
3990.77140	0.99982
3990.74126	0.99979
3990.71113	0.99960
3990.68099	0.99930
3990.65085	0.99911
3990.62072	0.99929
3990.59058	0.99988
3990.56044	1.00072
3990.53031	1.00156
3990.50017	1.00215
3990.47003	1.00223
3990.43990	1.00160
3990.40976	1.00024
3990.37963	0.99844
3990.34949	0.99683
3990.31935	0.99607
3990.28922	0.99644
3990.25908	0.99762
3990.22894	0.99894
3990.19881	0.99985
3990.16867	1.00013
3990.13854	0.99992
3990.10840	0.99951
3990.07826	0.99921
3990.04813	0.99917
3990.01799	0.99931
3989.98785	0.99954
3989.95772	0.99984
3989.92758	1.00016
3989.89744	1.00037
3989.86731	1.00034
3989.83717	1.00007
3989.80704	0.99969
3989.77690	0.99931
3989.74676	0.99903
3989.71663	0.99880
3989.68649	0.99854
3989.65635	0.99816
3989.62622	0.99783
3989.59608	0.99782
3989.56595	0.99832
3989.53581	0.99922
3989.50567	1.00022
3989.47554	1.00104
3989.44540	1.00149
3989.41526	1.00140
3989.38513	1.00068
3989.35499	0.99951
3989.32485	0.99832
3989.29472	0.99755
3989.26458	0.99737
3989.23445	0.99771
3989.20431	0.99840
3989.17417	0.99923
3989.14404	0.99981
3989.11390	0.99976
3989.08376	0.99912
3989.05363	0.99845
3989.02349	0.99856
3988.99336	0.99976
3988.96322	1.00159
3988.93308	1.00312
3988.90295	1.00365
3988.87281	1.00321
3988.84267	1.00235
3988.81254	1.00155
3988.78240	1.00082
3988.75226	0.99998
3988.72213	0.99899
3988.69199	0.99811
3988.66186	0.99773
3988.63172	0.99801
3988.60158	0.99869
3988.57145	0.99920
3988.54131	0.99907
3988.51117	0.99836
3988.48104	0.99762
3988.45090	0.99738
3988.42077	0.99763
3988.39063	0.99795
3988.36049	0.99795
3988.33036	0.99772
3988.30022	0.99776
3988.27008	0.99846
3988.23995	0.99973
3988.20981	1.00100
3988.17967	1.00164
3988.14954	1.00142
3988.11940	1.00066
3988.08927	1.00009
3988.05913	1.00030
3988.02899	1.00126
3987.99886	1.00229
3987.96872	1.00260
3987.93858	1.00203
3987.90845	1.00109
3987.87831	1.00043
3987.84818	1.00031
3987.81804	1.00060
3987.78790	1.00105
3987.75777	1.00152
3987.72763	1.00202
3987.69749	1.00265
3987.66736	1.00338
3987.63722	1.00401
3987.60708	1.00426
3987.57695	1.00405
3987.54681	1.00355
3987.51668	1.00302
3987.48654	1.00266
3987.45640	1.00245
3987.42627	1.00219
3987.39613	1.00173
3987.36599	1.00122
3987.33586	1.00101
3987.30572	1.00124
3987.27559	1.00166
3987.24545	1.00194
3987.21531	1.00204
3987.18518	1.00212
3987.15504	1.00217
3987.12490	1.00188
3987.09477	1.00099
3987.06463	0.99966
3987.03449	0.99840
3987.00436	0.99776
3986.97422	0.99784
3986.94409	0.99830
3986.91395	0.99862
3986.88381	0.99858
3986.85368	0.99832
3986.82354	0.99817
3986.79340	0.99835
3986.76327	0.99889
3986.73313	0.99961
3986.70300	1.00025
3986.67286	1.00065
3986.64272	1.00088
3986.61259	1.00113
3986.58245	1.00139
3986.55231	1.00135
3986.52218	1.00075
3986.49204	0.99980
3986.46190	0.99901
3986.43177	0.99883
3986.40163	0.99932
3986.37150	1.00015
3986.34136	1.00092
3986.31122	1.00133
3986.28109	1.00137
3986.25095	1.00122
3986.22081	1.00113
3986.19068	1.00112
3986.16054	1.00101
3986.13041	1.00060
3986.10027	0.99986
3986.07013	0.99903
3986.04000	0.99841
3986.00986	0.99821
3985.97972	0.99847
3985.94959	0.99907
3985.91945	0.99984
3985.88931	1.00062
3985.85918	1.00121
3985.82904	1.00139
3985.79891	1.00122
3985.76877	1.00102
3985.73863	1.00105
3985.70850	1.00107
3985.67836	1.00048
3985.64822	0.99904
3985.61809	0.99724
3985.58795	0.99607
3985.55782	0.99621
3985.52768	0.99754
3985.49754	0.99918
3985.46741	1.00012
3985.43727	1.00000
3985.40713	0.99934
3985.37700	0.99896
3985.34686	0.99930
3985.31672	1.00009
3985.28659	1.00070
3985.25645	1.00078
3985.22632	1.00050
3985.19618	1.00042
3985.16604	1.00085
3985.13591	1.00151
3985.10577	1.00174
3985.07563	1.00119
3985.04550	1.00020
3985.01536	0.99942
3984.98523	0.99921
3984.95509	0.99940
3984.92495	0.99963
3984.89482	0.99975
3984.86468	0.99981
3984.83454	0.99986
3984.80441	0.99989
3984.77427	0.99991
3984.74413	0.99997
3984.71400	0.99999
3984.68386	0.99980
3984.65373	0.99927
3984.62359	0.99866
3984.59345	0.99855
3984.56332	0.99937
3984.53318	1.00094
3984.50304	1.00257
3984.47291	1.00358
3984.44277	1.00370
3984.41264	1.00310
3984.38250	1.00213
3984.35236	1.00115
3984.32223	1.00053
3984.29209	1.00044
3984.26195	1.00086
3984.23182	1.00152
3984.20168	1.00208
3984.17154	1.00228
3984.14141	1.00208
3984.11127	1.00171
3984.08114	1.00149
3984.05100	1.00149
3984.02086	1.00153
3983.99073	1.00133
3983.96059	1.00076
3983.93045	0.99993
3983.90032	0.99920
3983.87018	0.99893
3983.84005	0.99925
3983.80991	0.99992
3983.77977	1.00041
3983.74964	1.00025
3983.71950	0.99932
3983.68936	0.99812
3983.65923	0.99749
3983.62909	0.99798
3983.59895	0.99936
3983.56882	1.00083
3983.53868	1.00175
3983.50855	1.00206
3983.47841	1.00198
3983.44827	1.00171
3983.41814	1.00150
3983.38800	1.00160
3983.35786	1.00200
3983.32773	1.00236
3983.29759	1.00232
3983.26746	1.00193
3983.23732	1.00144
3983.20718	1.00095
3983.17705	1.00027
3983.14691	0.99930
3983.11677	0.99833
3983.08664	0.99794
3983.05650	0.99847
3983.02636	0.99960
3982.99623	1.00053
3982.96609	1.00070
3982.93596	1.00030
3982.90582	0.99993
3982.87568	0.99984
3982.84555	0.99985
3982.81541	0.99975
3982.78527	0.99960
3982.75514	0.99961
3982.72500	0.99975
3982.69487	0.99974
3982.66473	0.99927
3982.63459	0.99838
3982.60446	0.99747
3982.57432	0.99706
3982.54418	0.99746
3982.51405	0.99848
3982.48391	0.99961
3982.45377	1.00035
3982.42364	1.00062
3982.39350	1.00071
3982.36337	1.00093
3982.33323	1.00127
3982.30309	1.00151
3982.27296	1.00151
3982.24282	1.00132
3982.21268	1.00113
3982.18255	1.00103
3982.15241	1.00104
3982.12228	1.00117
3982.09214	1.00141
3982.06200	1.00169
3982.03187	1.00182
3982.00173	1.00154
3981.97159	1.00070
3981.94146	0.99957
3981.91132	0.99875
3981.88118	0.99882
3981.85105	0.99979
3981.82091	1.00097
3981.79078	1.00146
3981.76064	1.00094
3981.73050	0.99983
3981.70037	0.99894
3981.67023	0.99882
3981.64009	0.99955
3981.60996	1.00086
3981.57982	1.00217
3981.54969	1.00276
3981.51955	1.00213
3981.48941	1.00039
3981.45928	0.99840
3981.42914	0.99731
3981.39900	0.99777
3981.36887	0.99933
3981.33873	1.00075
3981.30859	1.00103
3981.27846	1.00030
3981.24832	0.99966
3981.21819	0.99993
3981.18805	1.00088
3981.15791	1.00151
3981.12778	1.00108
3981.09764	0.99977
3981.06750	0.99848
3981.03737	0.99814
3981.00723	0.99897
3980.97710	1.00045
3980.94696	1.00171
3980.91682	1.00222
3980.88669	1.00205
3980.85655	1.00168
3980.82641	1.00141
3980.79628	1.00118
3980.76614	1.00073
3980.73600	1.00002
3980.70587	0.99933
3980.67573	0.99894
3980.64560	0.99888
3980.61546	0.99902
3980.58532	0.99920
3980.55519	0.99933
3980.52505	0.99931
3980.49491	0.99909
3980.46478	0.99878
3980.43464	0.99869
3980.40451	0.99907
3980.37437	0.99987
3980.34423	1.00075
3980.31410	1.00124
3980.28396	1.00103
3980.25382	1.00026
3980.22369	0.99950
3980.19355	0.99932
3980.16341	0.99987
3980.13328	1.00078
3980.10314	1.00158
3980.07301	1.00195
3980.04287	1.00190
3980.01273	1.00169
3979.98260	1.00168
3979.95246	1.00193
3979.92232	1.00202
3979.89219	1.00132
3979.86205	0.99978
3979.83192	0.99816
3979.80178	0.99741
3979.77164	0.99777
3979.74151	0.99865
3979.71137	0.99939
3979.68123	0.99982
3979.65110	1.00010
3979.62096	1.00025
3979.59082	1.00004
3979.56069	0.99943
3979.53055	0.99869
3979.50042	0.99824
3979.47028	0.99827
3979.44014	0.99862
3979.41001	0.99891
3979.37987	0.99887
3979.34973	0.99847
3979.31960	0.99790
3979.28946	0.99753
3979.25933	0.99769
3979.22919	0.99844
3979.19905	0.99947
3979.16892	1.00032
3979.13878	1.00072
3979.10864	1.00064
3979.07851	1.00020
3979.04837	0.99950
3979.01823	0.99871
3978.98810	0.99799
3978.95796	0.99745
3978.92783	0.99725
3978.89769	0.99763
3978.86755	0.99861
3978.83742	0.99970
3978.80728	1.00031
3978.77714	1.00037
3978.74701	1.00049
3978.71687	1.00107
3978.68674	1.00183
3978.65660	1.00208
3978.62646	1.00149
3978.59633	1.00040
3978.56619	0.99930
3978.53605	0.99842
3978.50592	0.99775
3978.47578	0.99736
3978.44564	0.99748
3978.41551	0.99827
3978.38537	0.99959
3978.35524	1.00105
3978.32510	1.00226
3978.29496	1.00295
3978.26483	1.00304
3978.23469	1.00262
3978.20455	1.00195
3978.17442	1.00127
3978.14428	1.00067
3978.11415	1.00012
3978.08401	0.99961
3978.05387	0.99925
3978.02374	0.99911
3977.99360	0.99909
3977.96346	0.99897
3977.93333	0.99862
3977.90319	0.99822
3977.87305	0.99805
3977.84292	0.99825
3977.81278	0.99877
3977.78265	0.99943
3977.75251	0.99996
3977.72237	1.00010
3977.69224	0.99974
3977.66210	0.99920
3977.63196	0.99906
3977.60183	0.99965
3977.57169	1.00067
3977.54156	1.00152
3977.51142	1.00188
3977.48128	1.00186
3977.45115	1.00166
3977.42101	1.00136
3977.39087	1.00096
3977.36074	1.00059
3977.33060	1.00048
3977.30046	1.00081
3977.27033	1.00158
3977.24019	1.00264
3977.21006	1.00368
3977.17992	1.00430
3977.14978	1.00415
3977.11965	1.00327
3977.08951	1.00211
3977.05937	1.00130
3977.02924	1.00120
3976.99910	1.00167
3976.96897	1.00231
3976.93883	1.00273
3976.90869	1.00281
3976.87856	1.00263
3976.84842	1.00233
3976.81828	1.00188
3976.78815	1.00119
3976.75801	1.00029
3976.72787	0.99940
3976.69774	0.99889
3976.66760	0.99904
3976.63747	0.99996
3976.60733	1.00140
3976.57719	1.00277
3976.54706	1.00343
3976.51692	1.00312
3976.48678	1.00210
3976.45665	1.00079
3976.42651	0.99950
3976.39638	0.99837
3976.36624	0.99749
3976.33610	0.99695
3976.30597	0.99682
3976.27583	0.99711
3976.24569	0.99774
3976.21556	0.99856
3976.18542	0.99933
3976.15528	0.99983
3976.12515	0.99997
3976.09501	0.99987
3976.06488	0.99974
3976.03474	0.99967
3976.00460	0.99954
3975.97447	0.99920
3975.94433	0.99872
3975.91419	0.99839
3975.88406	0.99839
3975.85392	0.99873
3975.82379	0.99930
3975.79365	1.00011
3975.76351	1.00115
3975.73338	1.00228
3975.70324	1.00323
3975.67310	1.00370
3975.64297	1.00364
3975.61283	1.00322
3975.58269	1.00270
3975.55256	1.00219
3975.52242	1.00161
3975.49229	1.00081
3975.46215	0.99981
3975.43201	0.99890
3975.40188	0.99841
3975.37174	0.99846
3975.34160	0.99886
3975.31147	0.99933
3975.28133	0.99982
3975.25120	1.00039
3975.22106	1.00096
3975.19092	1.00121
3975.16079	1.00097
3975.13065	1.00052
3975.10051	1.00033
3975.07038	1.00056
3975.04024	1.00086
3975.01010	1.00086
3974.97997	1.00047
3974.94983	0.99985
3974.91970	0.99922
3974.88956	0.99877
3974.85942	0.99881
3974.82929	0.99958
3974.79915	1.00091
3974.76901	1.00205
3974.73888	1.00225
3974.70874	1.00142
3974.67861	1.00021
3974.64847	0.99937
3974.61833	0.99913
3974.58820	0.99919
3974.55806	0.99926
3974.52792	0.99936
3974.49779	0.99970
3974.46765	1.00038
3974.43751	1.00130
3974.40738	1.00217
3974.37724	1.00256
3974.34711	1.00229
3974.31697	1.00169
3974.28683	1.00154
3974.25670	1.00229
3974.22656	1.00355
3974.19642	1.00441
3974.16629	1.00442
3974.13615	1.00395
3974.10602	1.00350
3974.07588	1.00301
3974.04574	1.00203
3974.01561	1.00054
3973.98547	0.99912
3973.95533	0.99847
3973.92520	0.99873
3973.89506	0.99944
3973.86492	1.00001
3973.83479	1.00011
3973.80465	0.99982
3973.77452	0.99932
3973.74438	0.99874
3973.71424	0.99817
3973.68411	0.99767
3973.65397	0.99730
3973.62383	0.99705
3973.59370	0.99691
3973.56356	0.99702
3973.53343	0.99747
3973.50329	0.99805
3973.47315	0.99837
3973.44302	0.99820
3973.41288	0.99774
3973.38274	0.99742
3973.35261	0.99750
3973.32247	0.99790
3973.29233	0.99843
3973.26220	0.99902
3973.23206	0.99982
3973.20193	1.00089
3973.17179	1.00199
3973.14165	1.00267
3973.11152	1.00265
3973.08138	1.00209
3973.05124	1.00147
3973.02111	1.00131
3972.99097	1.00188
3972.96084	1.00295
3972.93070	1.00399
3972.90056	1.00459
3972.87043	1.00477
3972.84029	1.00470
3972.81015	1.00444
3972.78002	1.00388
3972.74988	1.00300
3972.71974	1.00194
3972.68961	1.00090
3972.65947	1.00019
3972.62934	1.00004
3972.59920	1.00035
3972.56906	1.00064
3972.53893	1.00057
3972.50879	1.00033
3972.47865	1.00045
3972.44852	1.00108
3972.41838	1.00183
3972.38825	1.00218
3972.35811	1.00196
3972.32797	1.00135
3972.29784	1.00064
3972.26770	1.00008
3972.23756	0.99973
3972.20743	0.99952
3972.17729	0.99933
3972.14715	0.99921
3972.11702	0.99937
3972.08688	0.99995
3972.05675	1.00086
3972.02661	1.00173
3971.99647	1.00218
3971.96634	1.00209
3971.93620	1.00172
3971.90606	1.00145
3971.87593	1.00149
3971.84579	1.00171
3971.81566	1.00183
3971.78552	1.00160
3971.75538	1.00094
3971.72525	1.00008
3971.69511	0.99946
3971.66497	0.99946
3971.63484	0.99997
3971.60470	1.00055
3971.57456	1.00092
3971.54443	1.00119
3971.51429	1.00156
3971.48416	1.00190
3971.45402	1.00178
3971.42388	1.00091
3971.39375	0.99950
3971.36361	0.99819
3971.33347	0.99759
3971.30334	0.99783
3971.27320	0.99841
3971.24307	0.99874
3971.21293	0.99869
3971.18279	0.99868
3971.15266	0.99908
3971.12252	0.99983
3971.09238	1.00065
3971.06225	1.00146
3971.03211	1.00227
3971.00197	1.00295
3970.97184	1.00324
3970.94170	1.00308
3970.91157	1.00262
3970.88143	1.00198
3970.85129	1.00118
3970.82116	1.00029
3970.79102	0.99957
3970.76088	0.99919
3970.73075	0.99909
3970.70061	0.99907
3970.67048	0.99917
3970.64034	0.99971
3970.61020	1.00096
3970.58007	1.00259
3970.54993	1.00370
3970.51979	1.00368
3970.48966	1.00278
3970.45952	1.00180
3970.42938	1.00131
3970.39925	1.00125
3970.36911	1.00131
3970.33898	1.00130
3970.30884	1.00112
3970.27870	1.00074
3970.24857	1.00020
3970.21843	0.99970
3970.18829	0.99952
3970.15816	0.99982
3970.12802	1.00058
3970.09789	1.00161
3970.06775	1.00267
3970.03761	1.00357
3970.00748	1.00415
3969.97734	1.00418
3969.94720	1.00354
3969.91707	1.00243
3969.88693	1.00137
3969.85679	1.00077
3969.82666	1.00055
3969.79652	1.00032
3969.76639	0.99982
3969.73625	0.99916
3969.70611	0.99862
3969.67598	0.99845
3969.64584	0.99879
3969.61570	0.99956
3969.58557	1.00043
3969.55543	1.00094
3969.52530	1.00087
3969.49516	1.00044
3969.46502	1.00012
3969.43489	1.00028
3969.40475	1.00083
3969.37461	1.00135
3969.34448	1.00145
3969.31434	1.00110
3969.28420	1.00067
3969.25407	1.00052
3969.22393	1.00057
3969.19380	1.00034
3969.16366	0.99945
3969.13352	0.99814
3969.10339	0.99722
3969.07325	0.99731
3969.04311	0.99825
3969.01298	0.99928
3968.98284	0.99985
3968.95271	1.00011
3968.92257	1.00060
3968.89243	1.00150
3968.86230	1.00241
3968.83216	1.00278
3968.80202	1.00242
3968.77189	1.00161
3968.74175	1.00079
3968.71162	1.00038
3968.68148	1.00058
3968.65134	1.00127
3968.62121	1.00197
3968.59107	1.00212
3968.56093	1.00145
3968.53080	1.00025
3968.50066	0.99919
3968.47052	0.99890
3968.44039	0.99952
3968.41025	1.00065
3968.38012	1.00160
3968.34998	1.00196
3968.31984	1.00189
3968.28971	1.00176
3968.25957	1.00176
3968.22943	1.00173
3968.19930	1.00147
3968.16916	1.00110
3968.13903	1.00085
3968.10889	1.00077
3968.07875	1.00079
3968.04862	1.00087
3968.01848	1.00101
3967.98834	1.00106
3967.95821	1.00087
3967.92807	1.00070
3967.89793	1.00103
3967.86780	1.00198
3967.83766	1.00303
3967.80753	1.00350
3967.77739	1.00326
3967.74725	1.00268
3967.71712	1.00213
3967.68698	1.00172
3967.65684	1.00141
3967.62671	1.00116
3967.59657	1.00077
3967.56644	1.00006
3967.53630	0.99917
3967.50616	0.99860
3967.47603	0.99872
3967.44589	0.99942
3967.41575	1.00037
3967.38562	1.00138
3967.35548	1.00221
3967.32534	1.00244
3967.29521	1.00176
3967.26507	1.00036
3967.23494	0.99889
3967.20480	0.99791
3967.17466	0.99752
3967.14453	0.99750
3967.11439	0.99768
3967.08425	0.99807
3967.05412	0.99877
3967.02398	0.99977
3966.99385	1.00091
3966.96371	1.00196
3966.93357	1.00270
3966.90344	1.00310
3966.87330	1.00326
3966.84316	1.00330
3966.81303	1.00320
3966.78289	1.00285
3966.75275	1.00226
3966.72262	1.00177
3966.69248	1.00166
3966.66235	1.00184
3966.63221	1.00182
3966.60207	1.00124
3966.57194	1.00022
3966.54180	0.99915
3966.51166	0.99843
3966.48153	0.99838
3966.45139	0.99912
3966.42126	1.00036
3966.39112	1.00154
3966.36098	1.00223
3966.33085	1.00246
3966.30071	1.00240
3966.27057	1.00206
3966.24044	1.00142
3966.21030	1.00070
3966.18016	1.00045
3966.15003	1.00099
3966.11989	1.00209
3966.08976	1.00310
3966.05962	1.00347
3966.02948	1.00310
3965.99935	1.00225
3965.96921	1.00125
3965.93907	1.00030
3965.90894	0.99953
3965.87880	0.99910
3965.84867	0.99932
3965.81853	1.00040
3965.78839	1.00203
3965.75826	1.00342
3965.72812	1.00380
3965.69798	1.00310
3965.66785	1.00199
3965.63771	1.00115
3965.60757	1.00073
3965.57744	1.00045
3965.54730	1.00006
3965.51717	0.99953
3965.48703	0.99903
3965.45689	0.99883
3965.42676	0.99927
3965.39662	1.00043
3965.36648	1.00193
3965.33635	1.00303
3965.30621	1.00316
3965.27608	1.00235
3965.24594	1.00115
3965.21580	1.00010
3965.18567	0.99949
3965.15553	0.99942
3965.12539	0.99985
3965.09526	1.00063
3965.06512	1.00143
3965.03498	1.00202
3965.00485	1.00244
3964.97471	1.00288
3964.94458	1.00329
3964.91444	1.00349
3964.88430	1.00343
3964.85417	1.00324
3964.82403	1.00312
3964.79389	1.00306
3964.76376	1.00292
3964.73362	1.00253
3964.70349	1.00194
3964.67335	1.00134
3964.64321	1.00080
3964.61308	1.00021
3964.58294	0.99962
3964.55280	0.99946
3964.52267	1.00021
3964.49253	1.00173
3964.46239	1.00322
3964.43226	1.00388
3964.40212	1.00362
3964.37199	1.00295
3964.34185	1.00240
3964.31171	1.00196
3964.28158	1.00132
3964.25144	1.00030
3964.22130	0.99925
3964.19117	0.99869
3964.16103	0.99877
3964.13090	0.99911
3964.10076	0.99928
3964.07062	0.99928
3964.04049	0.99949
3964.01035	1.00010
3963.98021	1.00083
3963.95008	1.00116
3963.91994	1.00085
3963.88980	1.00027
3963.85967	1.00010
3963.82953	1.00057
3963.79940	1.00120
3963.76926	1.00137
3963.73912	1.00096
3963.70899	1.00045
3963.67885	1.00022
3963.64871	1.00015
3963.61858	0.99993
3963.58844	0.99956
3963.55831	0.99940
3963.52817	0.99980
3963.49803	1.00070
3963.46790	1.00168
3963.43776	1.00224
3963.40762	1.00220
3963.37749	1.00177
3963.34735	1.00123
3963.31721	1.00067
3963.28708	1.00008
3963.25694	0.99957
3963.22681	0.99946
3963.19667	0.99999
3963.16653	1.00105
3963.13640	1.00219
3963.10626	1.00289
3963.07612	1.00283
3963.04599	1.00213
3963.01585	1.00120
3962.98572	1.00053
3962.95558	1.00037
3962.92544	1.00060
3962.89531	1.00098
3962.86517	1.00126
3962.83503	1.00131
3962.80490	1.00113
3962.77476	1.00089
3962.74462	1.00083
3962.71449	1.00106
3962.68435	1.00145
3962.65422	1.00179
3962.62408	1.00205
3962.59394	1.00235
3962.56381	1.00275
3962.53367	1.00305
3962.50353	1.00290
3962.47340	1.00218
3962.44326	1.00114
3962.41313	1.00026
3962.38299	0.99976
3962.35285	0.99941
3962.32272	0.99890
3962.29258	0.99831
3962.26244	0.99811
3962.23231	0.99864
3962.20217	0.99962
3962.17203	1.00043
3962.14190	1.00076
3962.11176	1.00078
3962.08163	1.00073
3962.05149	1.00063
3962.02135	1.00054
3961.99122	1.00074
3961.96108	1.00147
3961.93094	1.00252
3961.90081	1.00324
3961.87067	1.00316
3961.84054	1.00234
3961.81040	1.00124
3961.78026	1.00026
3961.75013	0.99960
3961.71999	0.99930
3961.68985	0.99935
3961.65972	0.99968
3961.62958	1.00008
3961.59944	1.00025
3961.56931	1.00015
3961.53917	1.00014
3961.50904	1.00065
3961.47890	1.00164
3961.44876	1.00249
3961.41863	1.00248
3961.38849	1.00152
3961.35835	1.00024
3961.32822	0.99939
3961.29808	0.99926
3961.26795	0.99957
3961.23781	1.00002
3961.20767	1.00060
3961.17754	1.00138
3961.14740	1.00221
3961.11726	1.00278
3961.08713	1.00299
3961.05699	1.00300
3961.02685	1.00297
3960.99672	1.00296
3960.96658	1.00313
3960.93645	1.00374
3960.90631	1.00474
3960.87617	1.00561
3960.84604	1.00562
3960.81590	1.00451
3960.78576	1.00271
3960.75563	1.00095
3960.72549	0.99971
3960.69536	0.99898
3960.66522	0.99850
3960.63508	0.99829
3960.60495	0.99863
3960.57481	0.99962
3960.54467	1.00073
3960.51454	1.00107
3960.48440	1.00025
3960.45426	0.99870
3960.42413	0.99728
3960.39399	0.99645
3960.36386	0.99616
3960.33372	0.99630
3960.30358	0.99689
3960.27345	0.99788
3960.24331	0.99891
3960.21317	0.99968
3960.18304	1.00026
3960.15290	1.00089
3960.12277	1.00153
3960.09263	1.00182
3960.06249	1.00162
3960.03236	1.00117
3960.00222	1.00063
3959.97208	0.99985
3959.94195	0.99864
3959.91181	0.99731
3959.88167	0.99655
3959.85154	0.99681
3959.82140	0.99796
3959.79127	0.99958
3959.76113	1.00123
3959.73099	1.00259
3959.70086	1.00331
3959.67072	1.00322
3959.64058	1.00246
3959.61045	1.00151
3959.58031	1.00089
3959.55018	1.00079
3959.52004	1.00094
3959.48990	1.00089
3959.45977	1.00055
3959.42963	1.00028
3959.39949	1.00055
3959.36936	1.00143
3959.33922	1.00247
3959.30908	1.00320
3959.27895	1.00345
3959.24881	1.00343
3959.21868	1.00330
3959.18854	1.00307
3959.15840	1.00257
3959.12827	1.00174
3959.09813	1.00085
3959.06799	1.00036
3959.03786	1.00054
3959.00772	1.00105
3958.97759	1.00119
3958.94745	1.00052
3958.91731	0.99935
3958.88718	0.99855
3958.85704	0.99869
3958.82690	0.99950
3958.79677	1.00015
3958.76663	1.00015
3958.73649	0.99982
3958.70636	0.99977
3958.67622	1.00017
3958.64609	1.00055
3958.61595	1.00044
3958.58581	0.99994
3958.55568	0.99953
3958.52554	0.99953
3958.49540	0.99987
3958.46527	1.00025
3958.43513	1.00043
3958.40500	1.00049
3958.37486	1.00067
3958.34472	1.00108
3958.31459	1.00156
3958.28445	1.00183
3958.25431	1.00181
3958.22418	1.00168
3958.19404	1.00165
3958.16390	1.00181
3958.13377	1.00212
3958.10363	1.00233
3958.07350	1.00217
3958.04336	1.00152
3958.01322	1.00056
3957.98309	0.99969
3957.95295	0.99934
3957.92281	0.99975
3957.89268	1.00084
3957.86254	1.00204
3957.83241	1.00262
3957.80227	1.00223
3957.77213	1.00126
3957.74200	1.00048
3957.71186	1.00041
3957.68172	1.00094
3957.65159	1.00147
3957.62145	1.00140
3957.59131	1.00069
3957.56118	0.99993
3957.53104	0.99986
3957.50091	1.00064
3957.47077	1.00170
3957.44063	1.00226
3957.41050	1.00195
3957.38036	1.00113
3957.35022	1.00060
3957.32009	1.00091
3957.28995	1.00191
3957.25982	1.00282
3957.22968	1.00300
3957.19954	1.00246
3957.16941	1.00176
3957.13927	1.00136
3957.10913	1.00130
3957.07900	1.00132
3957.04886	1.00120
3957.01872	1.00086
3956.98859	1.00048
3956.95845	1.00039
3956.92832	1.00072
3956.89818	1.00117
3956.86804	1.00123
3956.83791	1.00067
3956.80777	0.99985
3956.77763	0.99937
3956.74750	0.99956
3956.71736	1.00019
3956.68723	1.00075
3956.65709	1.00084
3956.62695	1.00035
3956.59682	0.99952
3956.56668	0.99874
3956.53654	0.99826
3956.50641	0.99801
3956.47627	0.99775
3956.44613	0.99752
3956.41600	0.99768
3956.38586	0.99842
3956.35573	0.99925
3956.32559	0.99936
3956.29545	0.99865
3956.26532	0.99801
3956.23518	0.99854
3956.20504	1.00039
3956.17491	1.00253
3956.14477	1.00372
3956.11464	1.00352
3956.08450	1.00258
3956.05436	1.00183
3956.02423	1.00168
3955.99409	1.00181
3955.96395	1.00171
3955.93382	1.00120
3955.90368	1.00053
3955.87354	1.00004
3955.84341	0.99982
3955.81327	0.99977
3955.78314	0.99980
3955.75300	1.00000
3955.72286	1.00056
3955.69273	1.00152
3955.66259	1.00263
3955.63245	1.00351
3955.60232	1.00387
3955.57218	1.00363
3955.54205	1.00290
3955.51191	1.00200
3955.48177	1.00127
3955.45164	1.00083
3955.42150	1.00043
3955.39136	0.99986
3955.36123	0.99927
3955.33109	0.99914
3955.30095	0.99972
3955.27082	1.00063
3955.24068	1.00119
3955.21055	1.00101
3955.18041	1.00031
3955.15027	0.99963
3955.12014	0.99935
3955.09000	0.99956
3955.05986	1.00011
3955.02973	1.00073
3954.99959	1.00099
3954.96946	1.00052
3954.93932	0.99943
3954.90918	0.99842
3954.87905	0.99824
3954.84891	0.99898
3954.81877	1.00012
3954.78864	1.00117
3954.75850	1.00207
3954.72836	1.00278
3954.69823	1.00292
3954.66809	1.00207
3954.63796	1.00043
3954.60782	0.99888
3954.57768	0.99823
3954.54755	0.99857
3954.51741	0.99941
3954.48727	1.00015
3954.45714	1.00057
3954.42700	1.00073
3954.39687	1.00083
3954.36673	1.00104
3954.33659	1.00146
3954.30646	1.00223
3954.27632	1.00348
3954.24618	1.00507
3954.21605	1.00638
3954.18591	1.00668
3954.15577	1.00587
3954.12564	1.00473
3954.09550	1.00423
3954.06537	1.00470
3954.03523	1.00567
3954.00509	1.00641
3953.97496	1.00641
3953.94482	1.00571
3953.91468	1.00484
3953.88455	1.00446
3953.85441	1.00481
3953.82428	1.00558
3953.79414	1.00619
3953.76400	1.00638
3953.73387	1.00636
3953.70373	1.00643
3953.67359	1.00668
3953.64346	1.00692
3953.61332	1.00699
3953.58318	1.00693
3953.55305	1.00689
3953.52291	1.00699
3953.49278	1.00719
3953.46264	1.00733
3953.43250	1.00725
3953.40237	1.00683
3953.37223	1.00619
3953.34209	1.00563
3953.31196	1.00538
3953.28182	1.00525
3953.25169	1.00483
3953.22155	1.00388
3953.19141	1.00273
3953.16128	1.00199
3953.13114	1.00212
3953.10100	1.00308
3953.07087	1.00432
3953.04073	1.00513
3953.01059	1.00520
3952.98046	1.00482
3952.95032	1.00454
3952.92019	1.00459
3952.89005	1.00470
3952.85991	1.00449
3952.82978	1.00389
3952.79964	1.00311
3952.76950	1.00245
3952.73937	1.00209
3952.70923	1.00204
3952.67910	1.00223
3952.64896	1.00258
3952.61882	1.00304
3952.58869	1.00366
3952.55855	1.00444
3952.52841	1.00523
3952.49828	1.00579
3952.46814	1.00591
3952.43800	1.00554
3952.40787	1.00481
3952.37773	1.00403
3952.34760	1.00346
3952.31746	1.00320
3952.28732	1.00316
3952.25719	1.00312
3952.22705	1.00291
3952.19691	1.00253
3952.16678	1.00222
3952.13664	1.00228
3952.10651	1.00272
3952.07637	1.00316
3952.04623	1.00318
3952.01610	1.00278
3951.98596	1.00243
3951.95582	1.00257
3951.92569	1.00317
3951.89555	1.00382
3951.86541	1.00405
3951.83528	1.00366
3951.80514	1.00278
3951.77501	1.00186
3951.74487	1.00137
3951.71473	1.00140
3951.68460	1.00168
3951.65446	1.00188
3951.62432	1.00198
3951.59419	1.00225
3951.56405	1.00283
3951.53392	1.00353
3951.50378	1.00392
3951.47364	1.00370
3951.44351	1.00292
3951.41337	1.00197
3951.38323	1.00141
3951.35310	1.00159
3951.32296	1.00244
3951.29282	1.00356
3951.26269	1.00447
3951.23255	1.00487
3951.20242	1.00469
3951.17228	1.00411
3951.14214	1.00350
3951.11201	1.00327
3951.08187	1.00353
3951.05173	1.00406
3951.02160	1.00452
3950.99146	1.00472
3950.96133	1.00460
3950.93119	1.00419
3950.90105	1.00363
3950.87092	1.00314
3950.84078	1.00280
3950.81064	1.00242
3950.78051	1.00165
3950.75037	1.00038
3950.72023	0.99894
3950.69010	0.99792
3950.65996	0.99770
3950.62983	0.99812
3950.59969	0.99859
3950.56955	0.99865
3950.53942	0.99854
3950.50928	0.99886
3950.47914	0.99989
3950.44901	1.00116
3950.41887	1.00180
3950.38874	1.00124
3950.35860	0.99970
3950.32846	0.99808
3950.29833	0.99725
3950.26819	0.99723
3950.23805	0.99732
3950.20792	0.99698
3950.17778	0.99649
3950.14764	0.99629
3950.11751	0.99622
3950.08737	0.99585
3950.05724	0.99528
3950.02710	0.99522
3949.99696	0.99620
3949.96683	0.99811
3949.93669	1.00049
3949.90655	1.00281
3949.87642	1.00448
3949.84628	1.00505
3949.81615	1.00454
3949.78601	1.00349
3949.75587	1.00260
3949.72574	1.00240
3949.69560	1.00295
3949.66546	1.00381
3949.63533	1.00439
3949.60519	1.00448
3949.57505	1.00435
3949.54492	1.00431
3949.51478	1.00438
3949.48465	1.00439
3949.45451	1.00425
3949.42437	1.00403
3949.39424	1.00399
3949.36410	1.00445
3949.33396	1.00548
3949.30383	1.00661
3949.27369	1.00700
3949.24356	1.00622
3949.21342	1.00465
3949.18328	1.00322
3949.15315	1.00249
3949.12301	1.00234
3949.09287	1.00229
3949.06274	1.00203
3949.03260	1.00153
3949.00246	1.00085
3948.97233	1.00008
3948.94219	0.99950
3948.91206	0.99950
3948.88192	1.00018
3948.85178	1.00108
3948.82165	1.00149
3948.79151	1.00119
3948.76137	1.00070
3948.73124	1.00076
3948.70110	1.00160
3948.67097	1.00276
3948.64083	1.00355
3948.61069	1.00357
3948.58056	1.00287
3948.55042	1.00190
3948.52028	1.00126
3948.49015	1.00127
3948.46001	1.00177
3948.42987	1.00234
3948.39974	1.00275
3948.36960	1.00309
3948.33947	1.00348
3948.30933	1.00372
3948.27919	1.00348
3948.24906	1.00269
3948.21892	1.00174
3948.18878	1.00119
3948.15865	1.00139
3948.12851	1.00229
3948.09838	1.00354
3948.06824	1.00471
3948.03810	1.00545
3948.00797	1.00558
3947.97783	1.00518
3947.94769	1.00450
3947.91756	1.00384
3947.88742	1.00340
3947.85728	1.00320
3947.82715	1.00312
3947.79701	1.00301
3947.76688	1.00284
3947.73674	1.00266
3947.70660	1.00259
3947.67647	1.00265
3947.64633	1.00279
3947.61619	1.00287
3947.58606	1.00269
3947.55592	1.00218
3947.52579	1.00146
3947.49565	1.00091
3947.46551	1.00094
3947.43538	1.00157
3947.40524	1.00239
3947.37510	1.00289
3947.34497	1.00281
3947.31483	1.00223
3947.28469	1.00145
3947.25456	1.00076
3947.22442	1.00045
3947.19429	1.00065
3947.16415	1.00127
3947.13401	1.00204
3947.10388	1.00262
3947.07374	1.00281
3947.04360	1.00254
3947.01347	1.00179
3946.98333	1.00068
3946.95320	0.99960
3946.92306	0.99906
3946.89292	0.99926
3946.86279	0.99992
3946.83265	1.00061
3946.80251	1.00124
3946.77238	1.00197
3946.74224	1.00288
3946.71210	1.00372
3946.68197	1.00422
3946.65183	1.00430
3946.62170	1.00409
3946.59156	1.00380
3946.56142	1.00357
3946.53129	1.00338
3946.50115	1.00301
3946.47101	1.00241
3946.44088	1.00184
3946.41074	1.00166
3946.38061	1.00190
3946.35047	1.00233
3946.32033	1.00276
3946.29020	1.00312
3946.26006	1.00335
3946.22992	1.00336
3946.19979	1.00319
3946.16965	1.00295
3946.13951	1.00270
3946.10938	1.00245
3946.07924	1.00231
3946.04911	1.00235
3946.01897	1.00247
3945.98883	1.00246
3945.95870	1.00237
3945.92856	1.00245
3945.89842	1.00279
3945.86829	1.00311
3945.83815	1.00311
3945.80802	1.00282
3945.77788	1.00251
3945.74774	1.00241
3945.71761	1.00248
3945.68747	1.00260
3945.65733	1.00271
3945.62720	1.00287
3945.59706	1.00308
3945.56692	1.00317
3945.53679	1.00282
3945.50665	1.00192
3945.47652	1.00078
3945.44638	1.00000
3945.41624	0.99993
3945.38611	1.00046
3945.35597	1.00122
3945.32583	1.00196
3945.29570	1.00252
3945.26556	1.00270
3945.23543	1.00233
3945.20529	1.00153
3945.17515	1.00077
3945.14502	1.00050
3945.11488	1.00076
3945.08474	1.00126
3945.05461	1.00175
3945.02447	1.00229
3944.99433	1.00307
3944.96420	1.00399
3944.93406	1.00471
3944.90393	1.00490
3944.87379	1.00458
3944.84365	1.00401
3944.81352	1.00345
3944.78338	1.00299
3944.75324	1.00267
3944.72311	1.00247
3944.69297	1.00236
3944.66284	1.00241
3944.63270	1.00274
3944.60256	1.00332
3944.57243	1.00384
3944.54229	1.00398
3944.51215	1.00372
3944.48202	1.00328
3944.45188	1.00275
3944.42174	1.00189
3944.39161	1.00056
3944.36147	0.99915
3944.33134	0.99842
3944.30120	0.99879
3944.27106	1.00009
3944.24093	1.00180
3944.21079	1.00341
3944.18065	1.00446
3944.15052	1.00461
3944.12038	1.00391
3944.09025	1.00288
3944.06011	1.00226
3944.02997	1.00238
3943.99984	1.00296
3943.96970	1.00344
3943.93956	1.00345
3943.90943	1.00299
3943.87929	1.00236
3943.84916	1.00183
3943.81902	1.00148
3943.78888	1.00125
3943.75875	1.00118
3943.72861	1.00133
3943.69847	1.00174
3943.66834	1.00222
3943.63820	1.00246
3943.60806	1.00221
3943.57793	1.00142
3943.54779	1.00032
3943.51766	0.99937
3943.48752	0.99895
3943.45738	0.99914
3943.42725	0.99985
3943.39711	1.00086
3943.36697	1.00183
3943.33684	1.00234
3943.30670	1.00206
3943.27657	1.00109
3943.24643	0.99998
3943.21629	0.99932
3943.18616	0.99945
3943.15602	1.00027
3943.12588	1.00134
3943.09575	1.00206
3943.06561	1.00204
3943.03547	1.00128
3943.00534	1.00027
3942.97520	0.99953
3942.94507	0.99931
3942.91493	0.99942
3942.88479	0.99954
3942.85466	0.99960
3942.82452	0.99975
3942.79438	1.00014
3942.76425	1.00071
3942.73411	1.00127
3942.70398	1.00165
3942.67384	1.00175
3942.64370	1.00153
3942.61357	1.00109
3942.58343	1.00077
3942.55329	1.00098
3942.52316	1.00184
3942.49302	1.00291
3942.46288	1.00351
3942.43275	1.00330
3942.40261	1.00254
3942.37248	1.00182
3942.34234	1.00156
3942.31220	1.00174
3942.28207	1.00201
3942.25193	1.00198
3942.22179	1.00154
3942.19166	1.00101
3942.16152	1.00088
3942.13139	1.00126
3942.10125	1.00181
3942.07111	1.00210
3942.04098	1.00209
3942.01084	1.00208
3941.98070	1.00238
3941.95057	1.00299
3941.92043	1.00366
3941.89029	1.00416
3941.86016	1.00450
3941.83002	1.00483
3941.79989	1.00516
3941.76975	1.00517
3941.73961	1.00450
3941.70948	1.00319
3941.67934	1.00184
3941.64920	1.00109
3941.61907	1.00116
3941.58893	1.00168
3941.55880	1.00219
3941.52866	1.00252
3941.49852	1.00274
3941.46839	1.00283
3941.43825	1.00259
3941.40811	1.00202
3941.37798	1.00151
3941.34784	1.00154
3941.31770	1.00225
3941.28757	1.00333
3941.25743	1.00435
3941.22730	1.00502
3941.19716	1.00522
3941.16702	1.00496
3941.13689	1.00434
3941.10675	1.00364
3941.07661	1.00319
3941.04648	1.00321
3941.01634	1.00361
3940.98621	1.00408
3940.95607	1.00431
3940.92593	1.00426
3940.89580	1.00408
3940.86566	1.00383
3940.83552	1.00348
3940.80539	1.00318
3940.77525	1.00317
3940.74511	1.00343
3940.71498	1.00357
3940.68484	1.00325
3940.65471	1.00272
3940.62457	1.00265
3940.59443	1.00338
3940.56430	1.00455
3940.53416	1.00539
3940.50402	1.00534
3940.47389	1.00442
3940.44375	1.00306
3940.41362	1.00184
3940.38348	1.00124
3940.35334	1.00147
3940.32321	1.00222
3940.29307	1.00284
3940.26293	1.00277
3940.23280	1.00193
3940.20266	1.00077
3940.17252	0.99993
3940.14239	0.99978
3940.11225	1.00020
3940.08212	1.00074
3940.05198	1.00115
3940.02184	1.00156
3939.99171	1.00238
3939.96157	1.00380
3939.93143	1.00550
3939.90130	1.00683
3939.87116	1.00727
3939.84103	1.00668
3939.81089	1.00531
3939.78075	1.00374
3939.75062	1.00257
3939.72048	1.00205
[truncated: 119,117 more rows]
