# Supplementary material for: Experimental observation of quantum mechanical fluorine tunnelling
Source: Nat Commun. 2025 Apr 29;16:4027. doi: 10.1038/s41467-025-59008-6 (PMC12041236; doi:10.1038/s41467-025-59008-6)
Supplement: Supplementary file 4 — Source Data [file 41467_2025_59008_MOESM4_ESM.zip › Data For Figures/Fig1/Figure 1b.txt]

3999.96297	0.22692
3999.93284	0.22688
3999.90270	0.22683
3999.87256	0.22676
3999.84243	0.22664
3999.81229	0.22646
3999.78216	0.22631
3999.75202	0.22620
3999.72188	0.22610
3999.69175	0.22593
3999.66161	0.22566
3999.63147	0.22531
3999.60134	0.22495
3999.57120	0.22467
3999.54107	0.22458
3999.51093	0.22469
3999.48079	0.22490
3999.45066	0.22506
3999.42052	0.22511
3999.39038	0.22507
3999.36025	0.22502
3999.33011	0.22496
3999.29997	0.22484
3999.26984	0.22461
3999.23970	0.22433
3999.20957	0.22409
3999.17943	0.22396
3999.14929	0.22392
3999.11916	0.22392
3999.08902	0.22388
3999.05888	0.22377
3999.02875	0.22362
3998.99861	0.22348
3998.96848	0.22338
3998.93834	0.22330
3998.90820	0.22319
3998.87807	0.22306
3998.84793	0.22294
3998.81779	0.22283
3998.78766	0.22271
3998.75752	0.22253
3998.72738	0.22228
3998.69725	0.22195
3998.66711	0.22159
3998.63698	0.22129
3998.60684	0.22112
3998.57670	0.22105
3998.54657	0.22099
3998.51643	0.22088
3998.48629	0.22072
3998.45616	0.22059
3998.42602	0.22054
3998.39589	0.22058
3998.36575	0.22060
3998.33561	0.22050
3998.30548	0.22024
3998.27534	0.21991
3998.24520	0.21963
3998.21507	0.21942
3998.18493	0.21923
3998.15479	0.21901
3998.12466	0.21876
3998.09452	0.21853
3998.06439	0.21833
3998.03425	0.21819
3998.00411	0.21805
3997.97398	0.21787
3997.94384	0.21763
3997.91370	0.21740
3997.88357	0.21726
3997.85343	0.21724
3997.82330	0.21727
3997.79316	0.21726
3997.76302	0.21720
3997.73289	0.21711
3997.70275	0.21700
3997.67261	0.21687
3997.64248	0.21672
3997.61234	0.21659
3997.58220	0.21654
3997.55207	0.21653
3997.52193	0.21644
3997.49180	0.21617
3997.46166	0.21573
3997.43152	0.21528
3997.40139	0.21496
3997.37125	0.21476
3997.34111	0.21458
3997.31098	0.21438
3997.28084	0.21414
3997.25071	0.21387
3997.22057	0.21356
3997.19043	0.21323
3997.16030	0.21297
3997.13016	0.21282
3997.10002	0.21275
3997.06989	0.21272
3997.03975	0.21263
3997.00961	0.21247
3996.97948	0.21224
3996.94934	0.21201
3996.91921	0.21179
3996.88907	0.21161
3996.85893	0.21145
3996.82880	0.21132
3996.79866	0.21121
3996.76852	0.21106
3996.73839	0.21085
3996.70825	0.21057
3996.67812	0.21028
3996.64798	0.20999
3996.61784	0.20972
3996.58771	0.20946
3996.55757	0.20920
3996.52743	0.20891
3996.49730	0.20858
3996.46716	0.20821
3996.43702	0.20783
3996.40689	0.20748
3996.37675	0.20719
3996.34662	0.20699
3996.31648	0.20684
3996.28634	0.20668
3996.25621	0.20648
3996.22607	0.20624
3996.19593	0.20599
3996.16580	0.20574
3996.13566	0.20550
3996.10553	0.20528
3996.07539	0.20512
3996.04525	0.20497
3996.01512	0.20477
3995.98498	0.20448
3995.95484	0.20409
3995.92471	0.20363
3995.89457	0.20316
3995.86443	0.20274
3995.83430	0.20243
3995.80416	0.20219
3995.77403	0.20199
3995.74389	0.20180
3995.71375	0.20162
3995.68362	0.20145
3995.65348	0.20123
3995.62334	0.20091
3995.59321	0.20051
3995.56307	0.20012
3995.53294	0.19975
3995.50280	0.19941
3995.47266	0.19910
3995.44253	0.19881
3995.41239	0.19855
3995.38225	0.19829
3995.35212	0.19802
3995.32198	0.19774
3995.29184	0.19743
3995.26171	0.19703
3995.23157	0.19647
3995.20144	0.19579
3995.17130	0.19513
3995.14116	0.19462
3995.11103	0.19426
3995.08089	0.19396
3995.05075	0.19362
3995.02062	0.19322
3994.99048	0.19281
3994.96035	0.19243
3994.93021	0.19206
3994.90007	0.19167
3994.86994	0.19127
3994.83980	0.19089
3994.80966	0.19055
3994.77953	0.19021
3994.74939	0.18984
3994.71925	0.18946
3994.68912	0.18908
3994.65898	0.18872
3994.62885	0.18834
3994.59871	0.18796
3994.56857	0.18755
3994.53844	0.18708
3994.50830	0.18648
3994.47816	0.18578
3994.44803	0.18507
3994.41789	0.18447
3994.38776	0.18403
3994.35762	0.18373
3994.32748	0.18346
3994.29735	0.18310
3994.26721	0.18261
3994.23707	0.18202
3994.20694	0.18139
3994.17680	0.18074
3994.14666	0.18012
3994.11653	0.17956
3994.08639	0.17911
3994.05626	0.17872
3994.02612	0.17830
3993.99598	0.17779
3993.96585	0.17718
3993.93571	0.17651
3993.90557	0.17583
3993.87544	0.17517
3993.84530	0.17453
3993.81517	0.17391
3993.78503	0.17327
3993.75489	0.17262
3993.72476	0.17196
3993.69462	0.17132
3993.66448	0.17073
3993.63435	0.17018
3993.60421	0.16962
3993.57408	0.16900
3993.54394	0.16827
3993.51380	0.16744
3993.48367	0.16656
3993.45353	0.16568
3993.42339	0.16485
3993.39326	0.16410
3993.36312	0.16347
3993.33298	0.16299
3993.30285	0.16269
3993.27271	0.16248
3993.24258	0.16217
3993.21244	0.16163
3993.18230	0.16087
3993.15217	0.16004
3993.12203	0.15930
3993.09189	0.15871
3993.06176	0.15824
3993.03162	0.15783
3993.00149	0.15745
3992.97135	0.15712
3992.94121	0.15681
3992.91108	0.15649
3992.88094	0.15616
3992.85080	0.15583
3992.82067	0.15554
3992.79053	0.15532
3992.76039	0.15521
3992.73026	0.15518
3992.70012	0.15523
3992.66999	0.15532
3992.63985	0.15548
3992.60971	0.15571
3992.57958	0.15597
3992.54944	0.15622
3992.51930	0.15646
3992.48917	0.15673
3992.45903	0.15709
3992.42890	0.15755
3992.39876	0.15808
3992.36862	0.15869
3992.33849	0.15940
3992.30835	0.16023
3992.27821	0.16109
3992.24808	0.16191
3992.21794	0.16267
3992.18780	0.16346
3992.15767	0.16435
3992.12753	0.16537
3992.09740	0.16650
3992.06726	0.16770
3992.03712	0.16895
3992.00699	0.17016
3991.97685	0.17129
3991.94671	0.17233
3991.91658	0.17338
3991.88644	0.17457
3991.85631	0.17586
3991.82617	0.17715
3991.79603	0.17833
3991.76590	0.17941
3991.73576	0.18052
3991.70562	0.18174
3991.67549	0.18306
3991.64535	0.18442
3991.61521	0.18581
3991.58508	0.18722
3991.55494	0.18861
3991.52481	0.18989
3991.49467	0.19100
3991.46453	0.19198
3991.43440	0.19289
3991.40426	0.19385
3991.37412	0.19492
3991.34399	0.19611
3991.31385	0.19734
3991.28372	0.19852
3991.25358	0.19960
3991.22344	0.20059
3991.19331	0.20151
3991.16317	0.20239
3991.13303	0.20327
3991.10290	0.20415
3991.07276	0.20500
3991.04262	0.20582
3991.01249	0.20665
3990.98235	0.20753
3990.95222	0.20843
3990.92208	0.20930
3990.89194	0.21009
3990.86181	0.21083
3990.83167	0.21153
3990.80153	0.21218
3990.77140	0.21278
3990.74126	0.21333
3990.71113	0.21382
3990.68099	0.21431
3990.65085	0.21483
3990.62072	0.21539
3990.59058	0.21597
3990.56044	0.21651
3990.53031	0.21700
3990.50017	0.21746
3990.47003	0.21792
3990.43990	0.21838
3990.40976	0.21879
3990.37963	0.21913
3990.34949	0.21942
3990.31935	0.21974
3990.28922	0.22019
3990.25908	0.22074
3990.22894	0.22127
3990.19881	0.22170
3990.16867	0.22203
3990.13854	0.22233
3990.10840	0.22265
3990.07826	0.22302
3990.04813	0.22342
3990.01799	0.22382
3989.98785	0.22423
3989.95772	0.22465
3989.92758	0.22505
3989.89744	0.22537
3989.86731	0.22558
3989.83717	0.22569
3989.80704	0.22577
3989.77690	0.22587
3989.74676	0.22599
3989.71663	0.22613
3989.68649	0.22628
3989.65635	0.22645
3989.62622	0.22669
3989.59608	0.22704
3989.56595	0.22751
3989.53581	0.22800
3989.50567	0.22841
3989.47554	0.22867
3989.44540	0.22877
3989.41526	0.22879
3989.38513	0.22881
3989.35499	0.22888
3989.32485	0.22901
3989.29472	0.22920
3989.26458	0.22945
3989.23445	0.22975
3989.20431	0.23006
3989.17417	0.23031
3989.14404	0.23046
3989.11390	0.23052
3989.08376	0.23055
3989.05363	0.23064
3989.02349	0.23084
3988.99336	0.23113
3988.96322	0.23143
3988.93308	0.23165
3988.90295	0.23177
3988.87281	0.23183
3988.84267	0.23190
3988.81254	0.23202
3988.78240	0.23214
3988.75226	0.23221
3988.72213	0.23220
3988.69199	0.23218
3988.66186	0.23225
3988.63172	0.23245
3988.60158	0.23273
3988.57145	0.23301
3988.54131	0.23320
3988.51117	0.23329
3988.48104	0.23329
3988.45090	0.23324
3988.42077	0.23319
3988.39063	0.23323
3988.36049	0.23338
3988.33036	0.23357
3988.30022	0.23374
3988.27008	0.23389
3988.23995	0.23409
3988.20981	0.23434
3988.17967	0.23456
3988.14954	0.23466
3988.11940	0.23465
3988.08927	0.23468
3988.05913	0.23484
3988.02899	0.23509
3987.99886	0.23532
3987.96872	0.23544
3987.93858	0.23546
3987.90845	0.23544
3987.87831	0.23546
3987.84818	0.23551
3987.81804	0.23560
3987.78790	0.23570
3987.75777	0.23577
3987.72763	0.23580
3987.69749	0.23581
3987.66736	0.23583
3987.63722	0.23589
3987.60708	0.23602
3987.57695	0.23620
3987.54681	0.23643
3987.51668	0.23664
3987.48654	0.23677
3987.45640	0.23676
3987.42627	0.23665
3987.39613	0.23650
3987.36599	0.23642
3987.33586	0.23645
3987.30572	0.23658
3987.27559	0.23673
3987.24545	0.23684
3987.21531	0.23688
3987.18518	0.23688
3987.15504	0.23688
3987.12490	0.23688
3987.09477	0.23690
3987.06463	0.23693
3987.03449	0.23694
3987.00436	0.23696
3986.97422	0.23699
3986.94409	0.23709
3986.91395	0.23724
3986.88381	0.23738
3986.85368	0.23744
3986.82354	0.23741
3986.79340	0.23736
3986.76327	0.23737
3986.73313	0.23749
3986.70300	0.23768
3986.67286	0.23788
3986.64272	0.23804
3986.61259	0.23817
3986.58245	0.23824
3986.55231	0.23823
3986.52218	0.23815
3986.49204	0.23804
3986.46190	0.23796
3986.43177	0.23797
3986.40163	0.23805
3986.37150	0.23818
3986.34136	0.23831
3986.31122	0.23844
3986.28109	0.23857
3986.25095	0.23870
3986.22081	0.23881
3986.19068	0.23885
3986.16054	0.23884
3986.13041	0.23880
3986.10027	0.23877
3986.07013	0.23874
3986.04000	0.23866
3986.00986	0.23853
3985.97972	0.23841
3985.94959	0.23840
3985.91945	0.23855
3985.88931	0.23880
3985.85918	0.23903
3985.82904	0.23916
3985.79891	0.23917
3985.76877	0.23914
3985.73863	0.23914
3985.70850	0.23917
3985.67836	0.23915
3985.64822	0.23904
3985.61809	0.23888
3985.58795	0.23880
3985.55782	0.23885
3985.52768	0.23900
3985.49754	0.23918
3985.46741	0.23930
3985.43727	0.23932
3985.40713	0.23929
3985.37700	0.23924
3985.34686	0.23924
3985.31672	0.23927
3985.28659	0.23929
3985.25645	0.23929
3985.22632	0.23929
3985.19618	0.23934
3985.16604	0.23945
3985.13591	0.23960
3985.10577	0.23972
3985.07563	0.23981
3985.04550	0.23984
3985.01536	0.23981
3984.98523	0.23974
3984.95509	0.23967
3984.92495	0.23964
3984.89482	0.23967
3984.86468	0.23971
3984.83454	0.23969
3984.80441	0.23962
3984.77427	0.23957
3984.74413	0.23962
3984.71400	0.23974
3984.68386	0.23986
3984.65373	0.23990
3984.62359	0.23986
3984.59345	0.23982
3984.56332	0.23985
3984.53318	0.23994
3984.50304	0.24007
3984.47291	0.24020
3984.44277	0.24030
3984.41264	0.24035
3984.38250	0.24033
3984.35236	0.24024
3984.32223	0.24017
3984.29209	0.24022
3984.26195	0.24041
3984.23182	0.24063
3984.20168	0.24076
3984.17154	0.24074
3984.14141	0.24063
3984.11127	0.24054
3984.08114	0.24052
3984.05100	0.24054
3984.02086	0.24054
3983.99073	0.24047
3983.96059	0.24037
3983.93045	0.24030
3983.90032	0.24029
3983.87018	0.24034
3983.84005	0.24043
3983.80991	0.24055
3983.77977	0.24065
3983.74964	0.24067
3983.71950	0.24059
3983.68936	0.24051
3983.65923	0.24054
3983.62909	0.24069
3983.59895	0.24085
3983.56882	0.24091
3983.53868	0.24088
3983.50855	0.24088
3983.47841	0.24095
3983.44827	0.24103
3983.41814	0.24107
3983.38800	0.24109
3983.35786	0.24112
3983.32773	0.24116
3983.29759	0.24115
3983.26746	0.24109
3983.23732	0.24102
3983.20718	0.24098
3983.17705	0.24093
3983.14691	0.24083
3983.11677	0.24071
3983.08664	0.24065
3983.05650	0.24072
3983.02636	0.24086
3982.99623	0.24095
3982.96609	0.24093
3982.93596	0.24086
3982.90582	0.24084
3982.87568	0.24093
3982.84555	0.24107
3982.81541	0.24119
3982.78527	0.24127
3982.75514	0.24131
3982.72500	0.24132
3982.69487	0.24129
3982.66473	0.24120
3982.63459	0.24107
3982.60446	0.24095
3982.57432	0.24090
3982.54418	0.24095
3982.51405	0.24110
3982.48391	0.24128
3982.45377	0.24142
3982.42364	0.24152
3982.39350	0.24159
3982.36337	0.24169
3982.33323	0.24180
3982.30309	0.24189
3982.27296	0.24192
3982.24282	0.24189
3982.21268	0.24182
3982.18255	0.24174
3982.15241	0.24166
3982.12228	0.24160
3982.09214	0.24160
3982.06200	0.24167
3982.03187	0.24178
3982.00173	0.24188
3981.97159	0.24190
3981.94146	0.24182
3981.91132	0.24170
3981.88118	0.24159
3981.85105	0.24155
3981.82091	0.24156
3981.79078	0.24153
3981.76064	0.24142
3981.73050	0.24130
3981.70037	0.24127
3981.67023	0.24140
3981.64009	0.24164
3981.60996	0.24190
3981.57982	0.24207
3981.54969	0.24210
3981.51955	0.24198
3981.48941	0.24175
3981.45928	0.24150
3981.42914	0.24138
3981.39900	0.24145
3981.36887	0.24167
3981.33873	0.24190
3981.30859	0.24200
3981.27846	0.24200
3981.24832	0.24199
3981.21819	0.24202
3981.18805	0.24207
3981.15791	0.24207
3981.12778	0.24200
3981.09764	0.24187
3981.06750	0.24174
3981.03737	0.24167
3981.00723	0.24169
3980.97710	0.24177
3980.94696	0.24183
3980.91682	0.24183
3980.88669	0.24179
3980.85655	0.24175
3980.82641	0.24176
3980.79628	0.24178
3980.76614	0.24180
3980.73600	0.24186
3980.70587	0.24195
3980.67573	0.24205
3980.64560	0.24210
3980.61546	0.24212
3980.58532	0.24213
3980.55519	0.24216
3980.52505	0.24217
3980.49491	0.24211
3980.46478	0.24201
3980.43464	0.24197
3980.40451	0.24203
3980.37437	0.24217
3980.34423	0.24231
3980.31410	0.24237
3980.28396	0.24235
3980.25382	0.24227
3980.22369	0.24221
3980.19355	0.24219
3980.16341	0.24225
3980.13328	0.24238
3980.10314	0.24254
3980.07301	0.24265
3980.04287	0.24268
3980.01273	0.24265
3979.98260	0.24263
3979.95246	0.24266
3979.92232	0.24268
3979.89219	0.24260
3979.86205	0.24238
3979.83192	0.24210
3979.80178	0.24192
3979.77164	0.24190
3979.74151	0.24199
3979.71137	0.24208
3979.68123	0.24215
3979.65110	0.24219
3979.62096	0.24224
3979.59082	0.24227
3979.56069	0.24223
3979.53055	0.24213
3979.50042	0.24200
3979.47028	0.24195
3979.44014	0.24200
3979.41001	0.24213
3979.37987	0.24225
3979.34973	0.24230
3979.31960	0.24230
3979.28946	0.24235
3979.25933	0.24252
3979.22919	0.24277
3979.19905	0.24300
3979.16892	0.24307
3979.13878	0.24298
3979.10864	0.24278
3979.07851	0.24256
3979.04837	0.24235
3979.01823	0.24219
3978.98810	0.24209
3978.95796	0.24203
3978.92783	0.24200
3978.89769	0.24206
3978.86755	0.24223
3978.83742	0.24247
3978.80728	0.24265
3978.77714	0.24277
3978.74701	0.24287
3978.71687	0.24301
3978.68674	0.24315
3978.65660	0.24320
3978.62646	0.24314
3978.59633	0.24304
3978.56619	0.24296
3978.53605	0.24289
3978.50592	0.24282
3978.47578	0.24276
3978.44564	0.24273
3978.41551	0.24276
3978.38537	0.24283
3978.35524	0.24295
3978.32510	0.24308
3978.29496	0.24321
3978.26483	0.24329
3978.23469	0.24330
3978.20455	0.24324
3978.17442	0.24316
3978.14428	0.24309
3978.11415	0.24304
3978.08401	0.24303
3978.05387	0.24304
3978.02374	0.24308
3977.99360	0.24315
3977.96346	0.24323
3977.93333	0.24329
3977.90319	0.24329
3977.87305	0.24324
3977.84292	0.24318
3977.81278	0.24317
3977.78265	0.24326
3977.75251	0.24340
3977.72237	0.24349
3977.69224	0.24344
3977.66210	0.24325
3977.63196	0.24308
3977.60183	0.24308
3977.57169	0.24321
3977.54156	0.24333
3977.51142	0.24335
3977.48128	0.24330
3977.45115	0.24330
3977.42101	0.24338
3977.39087	0.24349
3977.36074	0.24355
3977.33060	0.24355
3977.30046	0.24354
3977.27033	0.24357
3977.24019	0.24367
3977.21006	0.24383
3977.17992	0.24396
3977.14978	0.24398
3977.11965	0.24385
3977.08951	0.24361
3977.05937	0.24339
3977.02924	0.24326
3976.99910	0.24325
3976.96897	0.24331
3976.93883	0.24340
3976.90869	0.24350
3976.87856	0.24360
3976.84842	0.24367
3976.81828	0.24369
3976.78815	0.24366
3976.75801	0.24360
3976.72787	0.24354
3976.69774	0.24350
3976.66760	0.24347
3976.63747	0.24348
3976.60733	0.24356
3976.57719	0.24370
3976.54706	0.24385
3976.51692	0.24395
3976.48678	0.24398
3976.45665	0.24393
3976.42651	0.24380
3976.39638	0.24359
3976.36624	0.24337
3976.33610	0.24317
3976.30597	0.24307
3976.27583	0.24312
3976.24569	0.24329
3976.21556	0.24352
3976.18542	0.24371
3976.15528	0.24382
3976.12515	0.24387
3976.09501	0.24391
3976.06488	0.24397
3976.03474	0.24404
3976.00460	0.24410
3975.97447	0.24410
3975.94433	0.24402
3975.91419	0.24393
3975.88406	0.24387
3975.85392	0.24385
3975.82379	0.24387
3975.79365	0.24393
3975.76351	0.24403
3975.73338	0.24417
3975.70324	0.24430
3975.67310	0.24439
3975.64297	0.24445
3975.61283	0.24446
3975.58269	0.24444
3975.55256	0.24440
3975.52242	0.24435
3975.49229	0.24428
3975.46215	0.24419
3975.43201	0.24409
3975.40188	0.24403
3975.37174	0.24403
3975.34160	0.24406
3975.31147	0.24406
3975.28133	0.24403
3975.25120	0.24399
3975.22106	0.24399
3975.19092	0.24402
3975.16079	0.24406
3975.13065	0.24408
3975.10051	0.24410
3975.07038	0.24416
3975.04024	0.24422
3975.01010	0.24425
3974.97997	0.24423
3974.94983	0.24422
3974.91970	0.24423
3974.88956	0.24427
3974.85942	0.24433
3974.82929	0.24440
3974.79915	0.24443
3974.76901	0.24439
3974.73888	0.24428
3974.70874	0.24414
3974.67861	0.24404
3974.64847	0.24400
3974.61833	0.24399
3974.58820	0.24396
3974.55806	0.24393
3974.52792	0.24392
3974.49779	0.24400
3974.46765	0.24416
3974.43751	0.24436
3974.40738	0.24454
3974.37724	0.24463
3974.34711	0.24463
3974.31697	0.24461
3974.28683	0.24465
3974.25670	0.24481
3974.22656	0.24498
3974.19642	0.24507
3974.16629	0.24503
3974.13615	0.24496
3974.10602	0.24494
3974.07588	0.24492
3974.04574	0.24485
3974.01561	0.24469
3973.98547	0.24454
3973.95533	0.24446
3973.92520	0.24445
3973.89506	0.24447
3973.86492	0.24444
3973.83479	0.24433
3973.80465	0.24415
3973.77452	0.24401
3973.74438	0.24397
3973.71424	0.24404
3973.68411	0.24417
3973.65397	0.24428
3973.62383	0.24434
3973.59370	0.24437
3973.56356	0.24440
3973.53343	0.24444
3973.50329	0.24446
3973.47315	0.24443
3973.44302	0.24435
3973.41288	0.24426
3973.38274	0.24419
3973.35261	0.24416
3973.32247	0.24414
3973.29233	0.24412
3973.26220	0.24413
3973.23206	0.24421
3973.20193	0.24438
3973.17179	0.24462
3973.14165	0.24482
3973.11152	0.24490
3973.08138	0.24482
3973.05124	0.24464
3973.02111	0.24450
3972.99097	0.24451
3972.96084	0.24471
3972.93070	0.24501
3972.90056	0.24526
3972.87043	0.24537
3972.84029	0.24532
3972.81015	0.24514
3972.78002	0.24492
3972.74988	0.24470
3972.71974	0.24447
3972.68961	0.24425
3972.65947	0.24410
3972.62934	0.24411
3972.59920	0.24428
3972.56906	0.24450
3972.53893	0.24463
3972.50879	0.24467
3972.47865	0.24469
3972.44852	0.24477
3972.41838	0.24488
3972.38825	0.24498
3972.35811	0.24504
3972.32797	0.24507
3972.29784	0.24511
3972.26770	0.24514
3972.23756	0.24516
3972.20743	0.24513
3972.17729	0.24504
3972.14715	0.24495
3972.11702	0.24492
3972.08688	0.24494
3972.05675	0.24496
3972.02661	0.24496
3971.99647	0.24495
3971.96634	0.24495
3971.93620	0.24498
3971.90606	0.24500
3971.87593	0.24499
3971.84579	0.24495
3971.81566	0.24490
3971.78552	0.24483
3971.75538	0.24474
3971.72525	0.24466
3971.69511	0.24465
3971.66497	0.24474
3971.63484	0.24491
3971.60470	0.24505
3971.57456	0.24508
3971.54443	0.24504
3971.51429	0.24499
3971.48416	0.24497
3971.45402	0.24495
3971.42388	0.24489
3971.39375	0.24478
3971.36361	0.24469
3971.33347	0.24471
3971.30334	0.24485
3971.27320	0.24500
3971.24307	0.24507
3971.21293	0.24505
3971.18279	0.24501
3971.15266	0.24498
3971.12252	0.24495
3971.09238	0.24489
3971.06225	0.24488
3971.03211	0.24494
3971.00197	0.24505
3970.97184	0.24514
3970.94170	0.24518
3970.91157	0.24522
3970.88143	0.24525
3970.85129	0.24523
3970.82116	0.24514
3970.79102	0.24505
3970.76088	0.24501
3970.73075	0.24501
3970.70061	0.24500
3970.67048	0.24495
3970.64034	0.24493
3970.61020	0.24499
3970.58007	0.24511
3970.54993	0.24520
3970.51979	0.24519
3970.48966	0.24514
3970.45952	0.24518
3970.42938	0.24533
3970.39925	0.24551
3970.36911	0.24559
3970.33898	0.24555
3970.30884	0.24540
3970.27870	0.24521
3970.24857	0.24500
3970.21843	0.24485
3970.18829	0.24480
3970.15816	0.24487
3970.12802	0.24505
3970.09789	0.24529
3970.06775	0.24555
3970.03761	0.24575
3970.00748	0.24582
3969.97734	0.24573
3969.94720	0.24553
3969.91707	0.24533
3969.88693	0.24519
3969.85679	0.24514
3969.82666	0.24515
3969.79652	0.24514
3969.76639	0.24510
3969.73625	0.24504
3969.70611	0.24501
3969.67598	0.24502
3969.64584	0.24507
3969.61570	0.24512
3969.58557	0.24516
3969.55543	0.24517
3969.52530	0.24517
3969.49516	0.24519
3969.46502	0.24526
3969.43489	0.24535
3969.40475	0.24542
3969.37461	0.24542
3969.34448	0.24538
3969.31434	0.24534
3969.28420	0.24535
3969.25407	0.24539
3969.22393	0.24545
3969.19380	0.24546
3969.16366	0.24536
3969.13352	0.24518
3969.10339	0.24503
3969.07325	0.24500
3969.04311	0.24511
3969.01298	0.24525
3968.98284	0.24533
3968.95271	0.24533
3968.92257	0.24531
3968.89243	0.24535
3968.86230	0.24545
3968.83216	0.24559
3968.80202	0.24569
3968.77189	0.24571
3968.74175	0.24569
3968.71162	0.24566
3968.68148	0.24568
3968.65134	0.24575
3968.62121	0.24581
3968.59107	0.24577
3968.56093	0.24563
3968.53080	0.24543
3968.50066	0.24528
3968.47052	0.24524
3968.44039	0.24532
3968.41025	0.24544
3968.38012	0.24550
3968.34998	0.24548
3968.31984	0.24542
3968.28971	0.24539
3968.25957	0.24544
3968.22943	0.24554
3968.19930	0.24563
3968.16916	0.24569
3968.13903	0.24570
3968.10889	0.24568
3968.07875	0.24562
3968.04862	0.24554
3968.01848	0.24543
3967.98834	0.24531
3967.95821	0.24525
3967.92807	0.24529
3967.89793	0.24546
3967.86780	0.24567
3967.83766	0.24578
3967.80753	0.24576
3967.77739	0.24566
3967.74725	0.24556
3967.71712	0.24550
3967.68698	0.24545
3967.65684	0.24540
3967.62671	0.24539
3967.59657	0.24539
3967.56644	0.24536
3967.53630	0.24527
3967.50616	0.24519
3967.47603	0.24522
3967.44589	0.24540
3967.41575	0.24563
3967.38562	0.24577
3967.35548	0.24577
3967.32534	0.24565
3967.29521	0.24547
3967.26507	0.24532
3967.23494	0.24525
3967.20480	0.24526
3967.17466	0.24533
3967.14453	0.24541
3967.11439	0.24549
3967.08425	0.24554
3967.05412	0.24554
3967.02398	0.24549
3966.99385	0.24543
3966.96371	0.24539
3966.93357	0.24544
3966.90344	0.24557
3966.87330	0.24575
3966.84316	0.24591
3966.81303	0.24596
3966.78289	0.24590
3966.75275	0.24579
3966.72262	0.24570
3966.69248	0.24566
3966.66235	0.24563
3966.63221	0.24557
3966.60207	0.24549
3966.57194	0.24543
3966.54180	0.24542
3966.51166	0.24544
3966.48153	0.24547
3966.45139	0.24551
3966.42126	0.24554
3966.39112	0.24555
3966.36098	0.24553
3966.33085	0.24554
3966.30071	0.24559
3966.27057	0.24566
3966.24044	0.24569
3966.21030	0.24568
3966.18016	0.24569
3966.15003	0.24578
3966.11989	0.24591
3966.08976	0.24599
3966.05962	0.24599
3966.02948	0.24593
3965.99935	0.24585
3965.96921	0.24575
3965.93907	0.24564
3965.90894	0.24555
3965.87880	0.24552
3965.84867	0.24560
3965.81853	0.24579
3965.78839	0.24602
3965.75826	0.24619
3965.72812	0.24621
3965.69798	0.24608
3965.66785	0.24589
3965.63771	0.24575
3965.60757	0.24569
3965.57744	0.24572
3965.54730	0.24577
3965.51717	0.24578
3965.48703	0.24573
3965.45689	0.24565
3965.42676	0.24564
3965.39662	0.24573
3965.36648	0.24587
3965.33635	0.24593
3965.30621	0.24588
3965.27608	0.24576
3965.24594	0.24566
3965.21580	0.24559
3965.18567	0.24556
3965.15553	0.24556
3965.12539	0.24560
3965.09526	0.24565
3965.06512	0.24568
3965.03498	0.24569
3965.00485	0.24570
3964.97471	0.24575
3964.94458	0.24584
3964.91444	0.24594
3964.88430	0.24603
3964.85417	0.24611
3964.82403	0.24619
3964.79389	0.24624
3964.76376	0.24622
3964.73362	0.24610
3964.70349	0.24594
3964.67335	0.24585
3964.64321	0.24585
3964.61308	0.24591
3964.58294	0.24596
3964.55280	0.24600
3964.52267	0.24607
3964.49253	0.24618
3964.46239	0.24628
3964.43226	0.24632
3964.40212	0.24630
3964.37199	0.24622
3964.34185	0.24613
3964.31171	0.24605
3964.28158	0.24598
3964.25144	0.24589
3964.22130	0.24577
3964.19117	0.24564
3964.16103	0.24552
3964.13090	0.24543
3964.10076	0.24537
3964.07062	0.24536
3964.04049	0.24543
3964.01035	0.24555
3963.98021	0.24566
3963.95008	0.24568
3963.91994	0.24564
3963.88980	0.24563
3963.85967	0.24572
3963.82953	0.24584
3963.79940	0.24587
3963.76926	0.24577
3963.73912	0.24560
3963.70899	0.24550
3963.67885	0.24549
3963.64871	0.24555
3963.61858	0.24561
3963.58844	0.24566
3963.55831	0.24569
3963.52817	0.24571
3963.49803	0.24573
3963.46790	0.24580
3963.43776	0.24590
3963.40762	0.24602
3963.37749	0.24610
3963.34735	0.24613
3963.31721	0.24608
3963.28708	0.24595
3963.25694	0.24574
3963.22681	0.24553
3963.19667	0.24539
3963.16653	0.24540
3963.13640	0.24557
3963.10626	0.24585
3963.07612	0.24611
3963.04599	0.24622
3963.01585	0.24618
3962.98572	0.24605
3962.95558	0.24590
3962.92544	0.24578
3962.89531	0.24569
3962.86517	0.24567
3962.83503	0.24570
3962.80490	0.24578
3962.77476	0.24589
3962.74462	0.24597
3962.71449	0.24596
3962.68435	0.24587
3962.65422	0.24573
3962.62408	0.24562
3962.59394	0.24559
3962.56381	0.24563
3962.53367	0.24569
3962.50353	0.24577
3962.47340	0.24584
3962.44326	0.24590
3962.41313	0.24592
3962.38299	0.24592
3962.35285	0.24588
3962.32272	0.24583
3962.29258	0.24579
3962.26244	0.24580
3962.23231	0.24589
3962.20217	0.24602
3962.17203	0.24610
3962.14190	0.24607
3962.11176	0.24594
3962.08163	0.24580
3962.05149	0.24571
3962.02135	0.24570
3961.99122	0.24578
3961.96108	0.24592
3961.93094	0.24607
3961.90081	0.24614
3961.87067	0.24607
3961.84054	0.24589
3961.81040	0.24571
3961.78026	0.24565
3961.75013	0.24568
3961.71999	0.24575
3961.68985	0.24578
3961.65972	0.24578
3961.62958	0.24577
3961.59944	0.24576
3961.56931	0.24575
3961.53917	0.24577
3961.50904	0.24589
3961.47890	0.24610
3961.44876	0.24630
3961.41863	0.24638
3961.38849	0.24631
3961.35835	0.24616
3961.32822	0.24602
3961.29808	0.24595
3961.26795	0.24593
3961.23781	0.24595
3961.20767	0.24601
3961.17754	0.24612
3961.14740	0.24625
3961.11726	0.24633
3961.08713	0.24636
3961.05699	0.24639
3961.02685	0.24645
3960.99672	0.24648
3960.96658	0.24646
3960.93645	0.24645
3960.90631	0.24648
3960.87617	0.24653
3960.84604	0.24650
3960.81590	0.24635
3960.78576	0.24617
3960.75563	0.24607
3960.72549	0.24606
3960.69536	0.24611
3960.66522	0.24615
3960.63508	0.24618
3960.60495	0.24625
3960.57481	0.24636
3960.54467	0.24646
3960.51454	0.24645
3960.48440	0.24630
3960.45426	0.24608
3960.42413	0.24588
3960.39399	0.24574
3960.36386	0.24560
3960.33372	0.24544
3960.30358	0.24534
3960.27345	0.24536
3960.24331	0.24551
3960.21317	0.24571
3960.18304	0.24589
3960.15290	0.24604
3960.12277	0.24616
3960.09263	0.24623
3960.06249	0.24620
3960.03236	0.24609
3960.00222	0.24595
3959.97208	0.24578
3959.94195	0.24559
3959.91181	0.24541
3959.88167	0.24532
3959.85154	0.24539
3959.82140	0.24560
3959.79127	0.24584
3959.76113	0.24610
3959.73099	0.24633
3959.70086	0.24648
3959.67072	0.24648
3959.64058	0.24632
3959.61045	0.24612
3959.58031	0.24601
3959.55018	0.24603
3959.52004	0.24611
3959.48990	0.24612
3959.45977	0.24604
3959.42963	0.24594
3959.39949	0.24593
3959.36936	0.24605
3959.33922	0.24624
3959.30908	0.24639
3959.27895	0.24648
3959.24881	0.24651
3959.21868	0.24648
3959.18854	0.24636
3959.15840	0.24616
3959.12827	0.24596
3959.09813	0.24585
3959.06799	0.24586
3959.03786	0.24594
3959.00772	0.24598
3958.97759	0.24591
3958.94745	0.24576
3958.91731	0.24561
3958.88718	0.24557
3958.85704	0.24570
3958.82690	0.24594
3958.79677	0.24612
3958.76663	0.24618
3958.73649	0.24616
3958.70636	0.24615
3958.67622	0.24619
3958.64609	0.24623
3958.61595	0.24620
3958.58581	0.24611
3958.55568	0.24598
3958.52554	0.24588
3958.49540	0.24585
3958.46527	0.24592
3958.43513	0.24604
3958.40500	0.24614
3958.37486	0.24619
3958.34472	0.24623
3958.31459	0.24631
3958.28445	0.24643
3958.25431	0.24653
3958.22418	0.24653
3958.19404	0.24642
3958.16390	0.24627
3958.13377	0.24614
3958.10363	0.24608
3958.07350	0.24607
3958.04336	0.24611
3958.01322	0.24614
3957.98309	0.24610
3957.95295	0.24598
3957.92281	0.24588
3957.89268	0.24590
3957.86254	0.24605
3957.83241	0.24623
3957.80227	0.24633
3957.77213	0.24634
3957.74200	0.24633
3957.71186	0.24634
3957.68172	0.24637
3957.65159	0.24637
3957.62145	0.24631
3957.59131	0.24620
3957.56118	0.24613
3957.53104	0.24615
3957.50091	0.24626
3957.47077	0.24638
3957.44063	0.24643
3957.41050	0.24640
3957.38036	0.24629
3957.35022	0.24618
3957.32009	0.24615
3957.28995	0.24623
3957.25982	0.24640
3957.22968	0.24656
3957.19954	0.24665
3957.16941	0.24663
3957.13927	0.24653
3957.10913	0.24640
3957.07900	0.24631
3957.04886	0.24626
3957.01872	0.24623
3956.98859	0.24620
3956.95845	0.24622
3956.92832	0.24634
3956.89818	0.24654
3956.86804	0.24670
3956.83791	0.24673
3956.80777	0.24665
3956.77763	0.24656
3956.74750	0.24653
3956.71736	0.24654
3956.68723	0.24651
3956.65709	0.24639
3956.62695	0.24624
3956.59682	0.24612
3956.56668	0.24603
3956.53654	0.24596
3956.50641	0.24589
3956.47627	0.24582
3956.44613	0.24578
3956.41600	0.24579
3956.38586	0.24587
3956.35573	0.24597
3956.32559	0.24608
3956.29545	0.24615
3956.26532	0.24619
3956.23518	0.24625
3956.20504	0.24637
3956.17491	0.24654
3956.14477	0.24667
3956.11464	0.24664
3956.08450	0.24650
3956.05436	0.24640
3956.02423	0.24643
3955.99409	0.24655
3955.96395	0.24662
3955.93382	0.24659
3955.90368	0.24650
3955.87354	0.24639
3955.84341	0.24631
3955.81327	0.24623
3955.78314	0.24618
3955.75300	0.24621
3955.72286	0.24636
3955.69273	0.24660
3955.66259	0.24683
3955.63245	0.24697
3955.60232	0.24701
3955.57218	0.24695
3955.54205	0.24681
3955.51191	0.24664
3955.48177	0.24648
3955.45164	0.24633
3955.42150	0.24618
3955.39136	0.24599
3955.36123	0.24579
3955.33109	0.24563
3955.30095	0.24552
3955.27082	0.24542
3955.24068	0.24523
3955.21055	0.24489
3955.18041	0.24438
3955.15027	0.24372
3955.12014	0.24294
3955.09000	0.24204
3955.05986	0.24103
3955.02973	0.23991
3954.99959	0.23861
3954.96946	0.23700
3954.93932	0.23501
3954.90918	0.23273
3954.87905	0.23031
3954.84891	0.22787
3954.81877	0.22540
3954.78864	0.22292
3954.75850	0.22049
3954.72836	0.21817
3954.69823	0.21594
3954.66809	0.21374
3954.63796	0.21162
3954.60782	0.20975
3954.57768	0.20828
3954.54755	0.20726
3954.51741	0.20656
3954.48727	0.20604
3954.45714	0.20561
3954.42700	0.20528
3954.39687	0.20511
3954.36673	0.20512
3954.33659	0.20534
3954.30646	0.20572
3954.27632	0.20628
3954.24618	0.20698
3954.21605	0.20774
3954.18591	0.20846
3954.15577	0.20907
3954.12564	0.20957
3954.09550	0.21008
3954.06537	0.21071
3954.03523	0.21149
3954.00509	0.21237
3953.97496	0.21324
3953.94482	0.21401
3953.91468	0.21470
3953.88455	0.21540
3953.85441	0.21620
3953.82428	0.21708
3953.79414	0.21795
3953.76400	0.21870
3953.73387	0.21932
3953.70373	0.21985
3953.67359	0.22035
3953.64346	0.22087
3953.61332	0.22144
3953.58318	0.22205
3953.55305	0.22270
3953.52291	0.22335
3953.49278	0.22395
3953.46264	0.22450
3953.43250	0.22501
3953.40237	0.22552
3953.37223	0.22604
3953.34209	0.22659
3953.31196	0.22715
3953.28182	0.22770
3953.25169	0.22815
3953.22155	0.22848
3953.19141	0.22872
3953.16128	0.22899
3953.13114	0.22936
3953.10100	0.22984
3953.07087	0.23035
3953.04073	0.23076
3953.01059	0.23106
3952.98046	0.23132
3952.95032	0.23168
3952.92019	0.23216
3952.89005	0.23267
3952.85991	0.23306
3952.82978	0.23330
3952.79964	0.23346
3952.76950	0.23363
3952.73937	0.23386
3952.70923	0.23416
3952.67910	0.23450
3952.64896	0.23484
3952.61882	0.23516
3952.58869	0.23544
3952.55855	0.23566
3952.52841	0.23584
3952.49828	0.23601
3952.46814	0.23624
3952.43800	0.23652
3952.40787	0.23678
3952.37773	0.23695
3952.34760	0.23702
3952.31746	0.23706
3952.28732	0.23712
3952.25719	0.23728
3952.22705	0.23751
3952.19691	0.23777
3952.16678	0.23804
3952.13664	0.23832
3952.10651	0.23859
3952.07637	0.23885
3952.04623	0.23907
3952.01610	0.23925
3951.98596	0.23943
3951.95582	0.23961
3951.92569	0.23975
3951.89555	0.23982
3951.86541	0.23982
3951.83528	0.23978
3951.80514	0.23974
3951.77501	0.23978
3951.74487	0.23994
3951.71473	0.24018
3951.68460	0.24042
3951.65446	0.24056
3951.62432	0.24063
3951.59419	0.24071
3951.56405	0.24087
3951.53392	0.24110
3951.50378	0.24127
3951.47364	0.24132
3951.44351	0.24123
3951.41337	0.24111
3951.38323	0.24108
3951.35310	0.24121
3951.32296	0.24149
3951.29282	0.24179
3951.26269	0.24203
3951.23255	0.24216
3951.20242	0.24219
3951.17228	0.24216
3951.14214	0.24211
3951.11201	0.24210
3951.08187	0.24217
3951.05173	0.24232
3951.02160	0.24249
3950.99146	0.24264
3950.96133	0.24274
3950.93119	0.24275
3950.90105	0.24267
3950.87092	0.24250
3950.84078	0.24231
3950.81064	0.24212
3950.78051	0.24188
3950.75037	0.24153
3950.72023	0.24104
3950.69010	0.24038
3950.65996	0.23956
3950.62983	0.23852
3950.59969	0.23717
3950.56955	0.23537
3950.53942	0.23308
3950.50928	0.23031
3950.47914	0.22706
3950.44901	0.22333
3950.41887	0.21912
3950.38874	0.21451
3950.35860	0.20969
3950.32846	0.20491
3950.29833	0.20041
3950.26819	0.19633
3950.23805	0.19274
3950.20792	0.18973
3950.17778	0.18739
3950.14764	0.18576
3950.11751	0.18477
3950.08737	0.18433
3950.05724	0.18443
3950.02710	0.18514
3949.99696	0.18645
3949.96683	0.18824
3949.93669	0.19037
3949.90655	0.19269
3949.87642	0.19505
3949.84628	0.19733
3949.81615	0.19949
3949.78601	0.20155
3949.75587	0.20350
3949.72574	0.20535
3949.69560	0.20706
3949.66546	0.20862
3949.63533	0.21001
3949.60519	0.21126
3949.57505	0.21245
3949.54492	0.21362
3949.51478	0.21475
3949.48465	0.21580
3949.45451	0.21675
3949.42437	0.21764
3949.39424	0.21849
3949.36410	0.21931
3949.33396	0.22009
3949.30383	0.22079
3949.27369	0.22137
3949.24356	0.22182
3949.21342	0.22221
3949.18328	0.22259
3949.15315	0.22299
3949.12301	0.22340
3949.09287	0.22379
3949.06274	0.22416
3949.03260	0.22452
3949.00246	0.22485
3948.97233	0.22514
3948.94219	0.22543
3948.91206	0.22583
3948.88192	0.22638
3948.85178	0.22697
3948.82165	0.22744
3948.79151	0.22770
3948.76137	0.22791
3948.73124	0.22824
3948.70110	0.22876
3948.67097	0.22934
3948.64083	0.22984
3948.61069	0.23022
3948.58056	0.23054
3948.55042	0.23091
3948.52028	0.23137
3948.49015	0.23188
3948.46001	0.23238
3948.42987	0.23282
3948.39974	0.23320
3948.36960	0.23360
3948.33947	0.23408
3948.30933	0.23460
3948.27919	0.23506
3948.24906	0.23537
3948.21892	0.23555
3948.18878	0.23572
3948.15865	0.23597
3948.12851	0.23631
3948.09838	0.23668
3948.06824	0.23702
3948.03810	0.23734
3948.00797	0.23764
3947.97783	0.23792
3947.94769	0.23813
3947.91756	0.23827
3947.88742	0.23839
3947.85728	0.23857
3947.82715	0.23884
3947.79701	0.23916
3947.76688	0.23948
3947.73674	0.23973
3947.70660	0.23990
3947.67647	0.24002
3947.64633	0.24011
3947.61619	0.24023
3947.58606	0.24041
3947.55592	0.24059
3947.52579	0.24069
3947.49565	0.24067
3947.46551	0.24059
3947.43538	0.24058
3947.40524	0.24071
3947.37510	0.24095
3947.34497	0.24119
3947.31483	0.24134
3947.28469	0.24136
3947.25456	0.24131
3947.22442	0.24128
3947.19429	0.24133
3947.16415	0.24150
3947.13401	0.24173
3947.10388	0.24194
3947.07374	0.24205
3947.04360	0.24204
3947.01347	0.24189
3946.98333	0.24161
3946.95320	0.24127
3946.92306	0.24097
3946.89292	0.24076
3946.86279	0.24066
3946.83265	0.24065
3946.80251	0.24070
3946.77238	0.24079
3946.74224	0.24089
3946.71210	0.24095
3946.68197	0.24093
3946.65183	0.24082
3946.62170	0.24065
3946.59156	0.24048
3946.56142	0.24034
3946.53129	0.24020
3946.50115	0.24001
3946.47101	0.23977
3946.44088	0.23954
3946.41074	0.23943
3946.38061	0.23943
3946.35047	0.23948
3946.32033	0.23953
3946.29020	0.23958
3946.26006	0.23966
3946.22992	0.23977
3946.19979	0.23993
3946.16965	0.24015
3946.13951	0.24043
3946.10938	0.24072
3946.07924	0.24098
3946.04911	0.24120
3946.01897	0.24134
3945.98883	0.24142
3945.95870	0.24146
3945.92856	0.24153
3945.89842	0.24170
3945.86829	0.24193
3945.83815	0.24212
3945.80802	0.24223
3945.77788	0.24227
3945.74774	0.24232
3945.71761	0.24244
3945.68747	0.24263
3945.65733	0.24280
3945.62720	0.24285
3945.59706	0.24274
3945.56692	0.24256
3945.53679	0.24242
3945.50665	0.24240
3945.47652	0.24248
3945.44638	0.24257
3945.41624	0.24263
3945.38611	0.24268
3945.35597	0.24275
3945.32583	0.24284
3945.29570	0.24296
3945.26556	0.24304
3945.23543	0.24307
3945.20529	0.24305
3945.17515	0.24303
3945.14502	0.24305
3945.11488	0.24309
3945.08474	0.24312
3945.05461	0.24313
3945.02447	0.24315
3944.99433	0.24320
3944.96420	0.24323
3944.93406	0.24319
3944.90393	0.24308
3944.87379	0.24295
3944.84365	0.24285
3944.81352	0.24277
3944.78338	0.24273
3944.75324	0.24270
3944.72311	0.24266
3944.69297	0.24260
3944.66284	0.24255
3944.63270	0.24259
3944.60256	0.24271
3944.57243	0.24281
3944.54229	0.24278
3944.51215	0.24261
3944.48202	0.24238
3944.45188	0.24218
3944.42174	0.24199
3944.39161	0.24177
3944.36147	0.24154
3944.33134	0.24133
3944.30120	0.24118
3944.27106	0.24104
3944.24093	0.24089
3944.21079	0.24071
3944.18065	0.24048
3944.15052	0.24015
3944.12038	0.23965
3944.09025	0.23901
3944.06011	0.23826
3944.02997	0.23748
3943.99984	0.23666
3943.96970	0.23580
3943.93956	0.23489
3943.90943	0.23390
3943.87929	0.23278
3943.84916	0.23147
3943.81902	0.22995
3943.78888	0.22831
3943.75875	0.22664
3943.72861	0.22501
3943.69847	0.22342
3943.66834	0.22183
3943.63820	0.22023
3943.60806	0.21862
3943.57793	0.21703
3943.54779	0.21549
3943.51766	0.21411
3943.48752	0.21294
3943.45738	0.21200
3943.42725	0.21124
3943.39711	0.21062
3943.36697	0.21009
3943.33684	0.20957
3943.30670	0.20903
3943.27657	0.20844
3943.24643	0.20791
3943.21629	0.20756
3943.18616	0.20745
3943.15602	0.20752
3943.12588	0.20772
3943.09575	0.20798
3943.06561	0.20829
3943.03547	0.20862
3943.00534	0.20888
3942.97520	0.20901
3942.94507	0.20907
3942.91493	0.20917
3942.88479	0.20941
3942.85466	0.20981
3942.82452	0.21028
3942.79438	0.21072
3942.76425	0.21105
3942.73411	0.21129
3942.70398	0.21146
3942.67384	0.21163
3942.64370	0.21179
3942.61357	0.21194
3942.58343	0.21208
3942.55329	0.21227
3942.52316	0.21257
3942.49302	0.21295
3942.46288	0.21335
3942.43275	0.21371
3942.40261	0.21406
3942.37248	0.21441
3942.34234	0.21478
3942.31220	0.21517
3942.28207	0.21557
3942.25193	0.21598
3942.22179	0.21639
3942.19166	0.21681
3942.16152	0.21729
3942.13139	0.21785
3942.10125	0.21842
3942.07111	0.21896
3942.04098	0.21948
3942.01084	0.22000
3941.98070	0.22055
3941.95057	0.22112
3941.92043	0.22173
3941.89029	0.22238
3941.86016	0.22307
3941.83002	0.22379
3941.79989	0.22450
3941.76975	0.22514
3941.73961	0.22565
3941.70948	0.22607
3941.67934	0.22648
3941.64920	0.22699
3941.61907	0.22761
3941.58893	0.22826
3941.55880	0.22890
3941.52866	0.22951
3941.49852	0.23012
3941.46839	0.23068
3941.43825	0.23114
3941.40811	0.23146
3941.37798	0.23173
3941.34784	0.23207
3941.31770	0.23255
3941.28757	0.23309
3941.25743	0.23358
3941.22730	0.23395
3941.19716	0.23421
3941.16702	0.23439
3941.13689	0.23451
3941.10675	0.23454
3941.07661	0.23453
3941.04648	0.23453
3941.01634	0.23460
3940.98621	0.23473
3940.95607	0.23486
3940.92593	0.23491
3940.89580	0.23485
3940.86566	0.23465
3940.83552	0.23436
3940.80539	0.23406
3940.77525	0.23385
3940.74511	0.23377
3940.71498	0.23376
3940.68484	0.23377
3940.65471	0.23380
3940.62457	0.23390
3940.59443	0.23409
3940.56430	0.23429
3940.53416	0.23442
3940.50402	0.23443
3940.47389	0.23439
3940.44375	0.23437
3940.41362	0.23443
3940.38348	0.23456
3940.35334	0.23478
3940.32321	0.23505
3940.29307	0.23535
3940.26293	0.23563
3940.23280	0.23584
3940.20266	0.23599
3940.17252	0.23611
3940.14239	0.23622
3940.11225	0.23634
3940.08212	0.23648
3940.05198	0.23664
3940.02184	0.23681
3939.99171	0.23703
3939.96157	0.23731
3939.93143	0.23768
3939.90130	0.23807
3939.87116	0.23837
3939.84103	0.23845
3939.81089	0.23830
3939.78075	0.23803
3939.75062	0.23778
3939.72048	0.23764
[truncated: 119,117 more rows]
