# Supplementary material for: Experimental observation of quantum mechanical fluorine tunnelling
Source: Nat Commun. 2025 Apr 29;16:4027. doi: 10.1038/s41467-025-59008-6 (PMC12041236; doi:10.1038/s41467-025-59008-6)
Supplement: Supplementary file 4 — Source Data [file 41467_2025_59008_MOESM4_ESM.zip › Data For Figures/Fig1/Figure 1c-b.txt]

3999.96297	0.96363
3999.93284	0.96390
3999.90270	0.96461
3999.87256	0.96526
3999.84243	0.96552
3999.81229	0.96538
3999.78216	0.96498
3999.75202	0.96453
3999.72188	0.96426
3999.69175	0.96431
3999.66161	0.96458
3999.63147	0.96473
3999.60134	0.96458
3999.57120	0.96427
3999.54107	0.96424
3999.51093	0.96478
3999.48079	0.96586
3999.45066	0.96714
3999.42052	0.96817
3999.39038	0.96866
3999.36025	0.96856
3999.33011	0.96804
3999.29997	0.96719
3999.26984	0.96608
3999.23970	0.96487
3999.20957	0.96407
3999.17943	0.96417
3999.14929	0.96510
3999.11916	0.96615
3999.08902	0.96662
3999.05888	0.96639
3999.02875	0.96586
3998.99861	0.96535
3998.96848	0.96495
3998.93834	0.96483
3998.90820	0.96516
3998.87807	0.96579
3998.84793	0.96620
3998.81779	0.96596
3998.78766	0.96525
3998.75752	0.96461
3998.72738	0.96438
3998.69725	0.96447
3998.66711	0.96453
3998.63698	0.96436
3998.60684	0.96408
3998.57670	0.96404
3998.54657	0.96448
3998.51643	0.96531
3998.48629	0.96610
3998.45616	0.96638
3998.42602	0.96589
3998.39589	0.96468
3998.36575	0.96315
3998.33561	0.96192
3998.30548	0.96159
3998.27534	0.96243
3998.24520	0.96403
3998.21507	0.96550
3998.18493	0.96602
3998.15479	0.96542
3998.12466	0.96425
3998.09452	0.96320
3998.06439	0.96261
3998.03425	0.96257
3998.00411	0.96317
3997.97398	0.96436
3997.94384	0.96572
3997.91370	0.96653
3997.88357	0.96638
3997.85343	0.96552
3997.82330	0.96452
3997.79316	0.96372
3997.76302	0.96316
3997.73289	0.96281
3997.70275	0.96274
3997.67261	0.96305
3997.64248	0.96376
3997.61234	0.96485
3997.58220	0.96622
3997.55207	0.96762
3997.52193	0.96865
3997.49180	0.96895
3997.46166	0.96847
3997.43152	0.96757
3997.40139	0.96677
3997.37125	0.96636
3997.34111	0.96626
3997.31098	0.96615
3997.28084	0.96584
3997.25071	0.96559
3997.22057	0.96580
3997.19043	0.96649
3997.16030	0.96708
3997.13016	0.96687
3997.10002	0.96563
3997.06989	0.96376
3997.03975	0.96193
3997.00961	0.96071
3996.97948	0.96037
3996.94934	0.96085
3996.91921	0.96184
3996.88907	0.96299
3996.85893	0.96407
3996.82880	0.96497
3996.79866	0.96561
3996.76852	0.96597
3996.73839	0.96607
3996.70825	0.96593
3996.67812	0.96551
3996.64798	0.96500
3996.61784	0.96482
3996.58771	0.96526
3996.55757	0.96617
3996.52743	0.96707
3996.49730	0.96765
3996.46716	0.96790
3996.43702	0.96787
3996.40689	0.96750
3996.37675	0.96683
3996.34662	0.96614
3996.31648	0.96572
3996.28634	0.96566
3996.25621	0.96587
3996.22607	0.96636
3996.19593	0.96710
3996.16580	0.96780
3996.13566	0.96800
3996.10553	0.96761
3996.07539	0.96705
3996.04525	0.96681
3996.01512	0.96695
3995.98498	0.96719
3995.95484	0.96736
3995.92471	0.96752
3995.89457	0.96770
3995.86443	0.96772
3995.83430	0.96743
3995.80416	0.96685
3995.77403	0.96626
3995.74389	0.96594
3995.71375	0.96603
3995.68362	0.96631
3995.65348	0.96642
3995.62334	0.96634
3995.59321	0.96638
3995.56307	0.96672
3995.53294	0.96705
3995.50280	0.96693
3995.47266	0.96641
3995.44253	0.96584
3995.41239	0.96539
3995.38225	0.96493
3995.35212	0.96449
3995.32198	0.96433
3995.29184	0.96461
3995.26171	0.96514
3995.23157	0.96563
3995.20144	0.96599
3995.17130	0.96625
3995.14116	0.96635
3995.11103	0.96623
3995.08089	0.96603
3995.05075	0.96596
3995.02062	0.96599
3994.99048	0.96581
3994.96035	0.96511
3994.93021	0.96385
3994.90007	0.96234
3994.86994	0.96099
3994.83980	0.96025
3994.80966	0.96043
3994.77953	0.96155
3994.74939	0.96327
3994.71925	0.96501
3994.68912	0.96636
3994.65898	0.96723
3994.62885	0.96761
3994.59871	0.96733
3994.56857	0.96632
3994.53844	0.96492
3994.50830	0.96381
3994.47816	0.96345
3994.44803	0.96371
3994.41789	0.96412
3994.38776	0.96442
3994.35762	0.96467
3994.32748	0.96492
3994.29735	0.96514
3994.26721	0.96531
3994.23707	0.96560
3994.20694	0.96607
3994.17680	0.96639
3994.14666	0.96610
3994.11653	0.96518
3994.08639	0.96419
3994.05626	0.96384
3994.02612	0.96442
3993.99598	0.96559
3993.96585	0.96658
3993.93571	0.96675
3993.90557	0.96615
3993.87544	0.96556
3993.84530	0.96581
3993.81517	0.96702
3993.78503	0.96858
3993.75489	0.96975
3993.72476	0.97018
3993.69462	0.96979
3993.66448	0.96868
3993.63435	0.96729
3993.60421	0.96629
3993.57408	0.96607
3993.54394	0.96645
3993.51380	0.96705
3993.48367	0.96768
3993.45353	0.96815
3993.42339	0.96809
3993.39326	0.96729
3993.36312	0.96622
3993.33298	0.96577
3993.30285	0.96647
3993.27271	0.96801
3993.24258	0.96961
3993.21244	0.97051
3993.18230	0.97028
3993.15217	0.96897
3993.12203	0.96702
3993.09189	0.96502
3993.06176	0.96338
3993.03162	0.96241
3993.00149	0.96235
3992.97135	0.96328
3992.94121	0.96482
3992.91108	0.96636
3992.88094	0.96755
3992.85080	0.96845
3992.82067	0.96917
3992.79053	0.96971
3992.76039	0.97002
3992.73026	0.97008
3992.70012	0.96985
3992.66999	0.96946
3992.63985	0.96923
3992.60971	0.96940
3992.57958	0.96970
3992.54944	0.96957
3992.51930	0.96871
3992.48917	0.96743
3992.45903	0.96632
3992.42890	0.96571
3992.39876	0.96550
3992.36862	0.96555
3992.33849	0.96603
3992.30835	0.96711
3992.27821	0.96837
3992.24808	0.96889
3992.21794	0.96817
3992.18780	0.96681
3992.15767	0.96585
3992.12753	0.96563
3992.09740	0.96562
3992.06726	0.96529
3992.03712	0.96470
3992.00699	0.96434
3991.97685	0.96457
3991.94671	0.96536
3991.91658	0.96627
3991.88644	0.96677
3991.85631	0.96664
3991.82617	0.96616
3991.79603	0.96575
3991.76590	0.96567
3991.73576	0.96591
3991.70562	0.96633
3991.67549	0.96666
3991.64535	0.96668
3991.61521	0.96640
3991.58508	0.96612
3991.55494	0.96619
3991.52481	0.96672
3991.49467	0.96746
3991.46453	0.96796
3991.43440	0.96775
3991.40426	0.96672
3991.37412	0.96536
3991.34399	0.96449
3991.31385	0.96459
3991.28372	0.96550
3991.25358	0.96664
3991.22344	0.96750
3991.19331	0.96797
3991.16317	0.96824
3991.13303	0.96863
3991.10290	0.96932
3991.07276	0.97015
3991.04262	0.97077
3991.01249	0.97079
3990.98235	0.97003
3990.95222	0.96867
3990.92208	0.96715
3990.89194	0.96601
3990.86181	0.96554
3990.83167	0.96567
3990.80153	0.96606
3990.77140	0.96637
3990.74126	0.96643
3990.71113	0.96621
3990.68099	0.96571
3990.65085	0.96497
3990.62072	0.96421
3990.59058	0.96380
3990.56044	0.96395
3990.53031	0.96455
3990.50017	0.96523
3990.47003	0.96569
3990.43990	0.96581
3990.40976	0.96561
3990.37963	0.96524
3990.34949	0.96504
3990.31935	0.96530
3990.28922	0.96605
3990.25908	0.96700
3990.22894	0.96782
3990.19881	0.96830
3990.16867	0.96846
3990.13854	0.96840
3990.10840	0.96824
3990.07826	0.96797
3990.04813	0.96735
3990.01799	0.96615
3989.98785	0.96449
3989.95772	0.96293
3989.92758	0.96206
3989.89744	0.96223
3989.86731	0.96334
3989.83717	0.96500
3989.80704	0.96665
3989.77690	0.96777
3989.74676	0.96813
3989.71663	0.96793
3989.68649	0.96763
3989.65635	0.96764
3989.62622	0.96805
3989.59608	0.96871
3989.56595	0.96935
3989.53581	0.96960
3989.50567	0.96911
3989.47554	0.96795
3989.44540	0.96671
3989.41526	0.96601
3989.38513	0.96593
3989.35499	0.96601
3989.32485	0.96579
3989.29472	0.96527
3989.26458	0.96468
3989.23445	0.96412
3989.20431	0.96364
3989.17417	0.96340
3989.14404	0.96359
3989.11390	0.96418
3989.08376	0.96490
3989.05363	0.96563
3989.02349	0.96651
3988.99336	0.96768
3988.96322	0.96899
3988.93308	0.97001
3988.90295	0.97039
3988.87281	0.97001
3988.84267	0.96896
3988.81254	0.96747
3988.78240	0.96586
3988.75226	0.96445
3988.72213	0.96341
3988.69199	0.96291
3988.66186	0.96323
3988.63172	0.96442
3988.60158	0.96590
3988.57145	0.96671
3988.54131	0.96628
3988.51117	0.96503
3988.48104	0.96396
3988.45090	0.96376
3988.42077	0.96438
3988.39063	0.96519
3988.36049	0.96561
3988.33036	0.96555
3988.30022	0.96533
3988.27008	0.96539
3988.23995	0.96583
3988.20981	0.96641
3988.17967	0.96677
3988.14954	0.96675
3988.11940	0.96647
3988.08927	0.96629
3988.05913	0.96644
3988.02899	0.96684
3987.99886	0.96721
3987.96872	0.96736
3987.93858	0.96736
3987.90845	0.96733
3987.87831	0.96724
3987.84818	0.96704
3987.81804	0.96684
3987.78790	0.96676
3987.75777	0.96673
3987.72763	0.96656
3987.69749	0.96626
3987.66736	0.96608
3987.63722	0.96622
3987.60708	0.96650
3987.57695	0.96648
3987.54681	0.96595
3987.51668	0.96519
3987.48654	0.96474
3987.45640	0.96490
3987.42627	0.96551
3987.39613	0.96623
3987.36599	0.96688
3987.33586	0.96747
3987.30572	0.96791
3987.27559	0.96808
3987.24545	0.96792
3987.21531	0.96753
3987.18518	0.96697
3987.15504	0.96626
3987.12490	0.96549
3987.09477	0.96487
3987.06463	0.96462
3987.03449	0.96469
3987.00436	0.96484
3986.97422	0.96478
3986.94409	0.96443
3986.91395	0.96403
3986.88381	0.96389
3986.85368	0.96408
3986.82354	0.96448
3986.79340	0.96496
3986.76327	0.96547
3986.73313	0.96595
3986.70300	0.96630
3986.67286	0.96644
3986.64272	0.96637
3986.61259	0.96617
3986.58245	0.96591
3986.55231	0.96577
3986.52218	0.96598
3986.49204	0.96655
3986.46190	0.96713
3986.43177	0.96720
3986.40163	0.96657
3986.37150	0.96560
3986.34136	0.96489
3986.31122	0.96471
3986.28109	0.96499
3986.25095	0.96549
3986.22081	0.96603
3986.19068	0.96643
3986.16054	0.96651
3986.13041	0.96618
3986.10027	0.96558
3986.07013	0.96495
3986.04000	0.96438
3986.00986	0.96383
3985.97972	0.96328
3985.94959	0.96282
3985.91945	0.96260
3985.88931	0.96277
3985.85918	0.96322
3985.82904	0.96369
3985.79891	0.96387
3985.76877	0.96369
3985.73863	0.96337
3985.70850	0.96321
3985.67836	0.96330
3985.64822	0.96348
3985.61809	0.96362
3985.58795	0.96390
3985.55782	0.96457
3985.52768	0.96555
3985.49754	0.96626
3985.46741	0.96621
3985.43727	0.96554
3985.40713	0.96500
3985.37700	0.96521
3985.34686	0.96611
3985.31672	0.96714
3985.28659	0.96784
3985.25645	0.96814
3985.22632	0.96821
3985.19618	0.96808
3985.16604	0.96769
3985.13591	0.96708
3985.10577	0.96647
3985.07563	0.96609
3985.04550	0.96597
3985.01536	0.96592
3984.98523	0.96569
3984.95509	0.96514
3984.92495	0.96439
3984.89482	0.96375
3984.86468	0.96347
3984.83454	0.96353
3984.80441	0.96359
3984.77427	0.96327
3984.74413	0.96245
3984.71400	0.96152
3984.68386	0.96118
3984.65373	0.96186
3984.62359	0.96325
3984.59345	0.96456
3984.56332	0.96525
3984.53318	0.96552
3984.50304	0.96578
3984.47291	0.96607
3984.44277	0.96618
3984.41264	0.96603
3984.38250	0.96582
3984.35236	0.96558
3984.32223	0.96519
3984.29209	0.96467
3984.26195	0.96433
3984.23182	0.96444
3984.20168	0.96490
3984.17154	0.96536
3984.14141	0.96557
3984.11127	0.96568
3984.08114	0.96601
3984.05100	0.96660
3984.02086	0.96705
3983.99073	0.96694
3983.96059	0.96635
3983.93045	0.96582
3983.90032	0.96573
3983.87018	0.96591
3983.84005	0.96588
3983.80991	0.96539
3983.77977	0.96470
3983.74964	0.96426
3983.71950	0.96439
3983.68936	0.96510
3983.65923	0.96621
3983.62909	0.96734
3983.59895	0.96804
3983.56882	0.96803
3983.53868	0.96750
3983.50855	0.96707
3983.47841	0.96713
3983.44827	0.96741
3983.41814	0.96717
3983.38800	0.96596
3983.35786	0.96413
3983.32773	0.96255
3983.29759	0.96179
3983.26746	0.96167
3983.23732	0.96157
3983.20718	0.96118
3983.17705	0.96082
3983.14691	0.96113
3983.11677	0.96231
3983.08664	0.96400
3983.05650	0.96556
3983.02636	0.96658
3982.99623	0.96694
3982.96609	0.96673
3982.93596	0.96607
3982.90582	0.96515
3982.87568	0.96419
3982.84555	0.96342
3982.81541	0.96297
3982.78527	0.96286
3982.75514	0.96298
3982.72500	0.96324
3982.69487	0.96371
3982.66473	0.96453
3982.63459	0.96557
3982.60446	0.96646
3982.57432	0.96689
3982.54418	0.96696
3982.51405	0.96692
3982.48391	0.96681
3982.45377	0.96640
3982.42364	0.96566
3982.39350	0.96481
3982.36337	0.96412
3982.33323	0.96370
3982.30309	0.96354
3982.27296	0.96363
3982.24282	0.96382
3982.21268	0.96387
3982.18255	0.96373
3982.15241	0.96371
3982.12228	0.96416
3982.09214	0.96513
3982.06200	0.96638
3982.03187	0.96753
3982.00173	0.96837
3981.97159	0.96887
3981.94146	0.96910
3981.91132	0.96905
3981.88118	0.96864
3981.85105	0.96780
3981.82091	0.96666
3981.79078	0.96549
3981.76064	0.96466
3981.73050	0.96442
3981.70037	0.96479
3981.67023	0.96549
3981.64009	0.96604
3981.60996	0.96615
3981.57982	0.96595
3981.54969	0.96575
3981.51955	0.96582
3981.48941	0.96612
3981.45928	0.96647
3981.42914	0.96663
3981.39900	0.96653
3981.36887	0.96621
3981.33873	0.96583
3981.30859	0.96560
3981.27846	0.96572
3981.24832	0.96622
3981.21819	0.96692
3981.18805	0.96743
3981.15791	0.96756
3981.12778	0.96743
3981.09764	0.96743
3981.06750	0.96772
3981.03737	0.96806
3981.00723	0.96805
3980.97710	0.96761
3980.94696	0.96710
3980.91682	0.96688
3980.88669	0.96681
3980.85655	0.96643
3980.82641	0.96557
3980.79628	0.96467
3980.76614	0.96432
3980.73600	0.96456
3980.70587	0.96488
3980.67573	0.96480
3980.64560	0.96441
3980.61546	0.96423
3980.58532	0.96456
3980.55519	0.96515
3980.52505	0.96555
3980.49491	0.96563
3980.46478	0.96560
3980.43464	0.96565
3980.40451	0.96555
3980.37437	0.96503
3980.34423	0.96414
3980.31410	0.96334
3980.28396	0.96297
3980.25382	0.96296
3980.22369	0.96295
3980.19355	0.96269
3980.16341	0.96225
3980.13328	0.96184
3980.10314	0.96158
3980.07301	0.96146
3980.04287	0.96150
3980.01273	0.96178
3979.98260	0.96228
3979.95246	0.96281
3979.92232	0.96322
3979.89219	0.96354
3979.86205	0.96383
3979.83192	0.96389
3979.80178	0.96351
3979.77164	0.96276
3979.74151	0.96205
3979.71137	0.96175
3979.68123	0.96193
3979.65110	0.96236
3979.62096	0.96288
3979.59082	0.96342
3979.56069	0.96400
3979.53055	0.96465
3979.50042	0.96528
3979.47028	0.96575
3979.44014	0.96596
3979.41001	0.96593
3979.37987	0.96582
3979.34973	0.96591
3979.31960	0.96645
3979.28946	0.96732
3979.25933	0.96796
3979.22919	0.96779
3979.19905	0.96679
3979.16892	0.96552
3979.13878	0.96462
3979.10864	0.96426
3979.07851	0.96409
3979.04837	0.96376
3979.01823	0.96328
3978.98810	0.96306
3978.95796	0.96341
3978.92783	0.96408
3978.89769	0.96446
3978.86755	0.96428
3978.83742	0.96401
3978.80728	0.96438
3978.77714	0.96564
3978.74701	0.96726
3978.71687	0.96851
3978.68674	0.96896
3978.65660	0.96863
3978.62646	0.96773
3978.59633	0.96649
3978.56619	0.96519
3978.53605	0.96420
3978.50592	0.96379
3978.47578	0.96379
3978.44564	0.96374
3978.41551	0.96334
3978.38537	0.96286
3978.35524	0.96294
3978.32510	0.96389
3978.29496	0.96536
3978.26483	0.96666
3978.23469	0.96742
3978.20455	0.96771
3978.17442	0.96772
3978.14428	0.96749
3978.11415	0.96706
3978.08401	0.96670
3978.05387	0.96684
3978.02374	0.96759
3977.99360	0.96855
3977.96346	0.96904
3977.93333	0.96865
3977.90319	0.96748
3977.87305	0.96608
3977.84292	0.96495
3977.81278	0.96429
3977.78265	0.96399
3977.75251	0.96399
3977.72237	0.96427
3977.69224	0.96472
3977.66210	0.96503
3977.63196	0.96506
3977.60183	0.96512
3977.57169	0.96565
3977.54156	0.96653
3977.51142	0.96707
3977.48128	0.96666
3977.45115	0.96548
3977.42101	0.96442
3977.39087	0.96418
3977.36074	0.96471
3977.33060	0.96537
3977.30046	0.96567
3977.27033	0.96571
3977.24019	0.96580
3977.21006	0.96608
3977.17992	0.96633
3977.14978	0.96643
3977.11965	0.96640
3977.08951	0.96623
3977.05937	0.96572
3977.02924	0.96478
3976.99910	0.96374
3976.96897	0.96321
3976.93883	0.96349
3976.90869	0.96437
3976.87856	0.96530
3976.84842	0.96591
3976.81828	0.96614
3976.78815	0.96608
3976.75801	0.96565
3976.72787	0.96479
3976.69774	0.96367
3976.66760	0.96281
3976.63747	0.96268
3976.60733	0.96338
3976.57719	0.96458
3976.54706	0.96577
3976.51692	0.96651
3976.48678	0.96662
3976.45665	0.96623
3976.42651	0.96560
3976.39638	0.96486
3976.36624	0.96410
3976.33610	0.96351
3976.30597	0.96346
3976.27583	0.96407
3976.24569	0.96496
3976.21556	0.96563
3976.18542	0.96589
3976.15528	0.96588
3976.12515	0.96568
3976.09501	0.96511
3976.06488	0.96404
3976.03474	0.96274
3976.00460	0.96179
3975.97447	0.96164
3975.94433	0.96222
3975.91419	0.96305
3975.88406	0.96363
3975.85392	0.96378
3975.82379	0.96363
3975.79365	0.96336
3975.76351	0.96313
3975.73338	0.96302
3975.70324	0.96316
3975.67310	0.96352
3975.64297	0.96397
3975.61283	0.96438
3975.58269	0.96474
3975.55256	0.96514
3975.52242	0.96553
3975.49229	0.96578
3975.46215	0.96574
3975.43201	0.96548
3975.40188	0.96515
3975.37174	0.96491
3975.34160	0.96475
3975.31147	0.96466
3975.28133	0.96473
3975.25120	0.96516
3975.22106	0.96607
3975.19092	0.96724
3975.16079	0.96815
3975.13065	0.96836
3975.10051	0.96787
3975.07038	0.96704
3975.04024	0.96621
3975.01010	0.96548
3974.97997	0.96479
3974.94983	0.96423
3974.91970	0.96400
3974.88956	0.96423
3974.85942	0.96473
3974.82929	0.96512
3974.79915	0.96506
3974.76901	0.96465
3974.73888	0.96436
3974.70874	0.96461
3974.67861	0.96544
3974.64847	0.96649
3974.61833	0.96725
3974.58820	0.96739
3974.55806	0.96693
3974.52792	0.96622
3974.49779	0.96572
3974.46765	0.96556
3974.43751	0.96550
3974.40738	0.96535
3974.37724	0.96527
3974.34711	0.96545
3974.31697	0.96577
3974.28683	0.96590
3974.25670	0.96573
3974.22656	0.96554
3974.19642	0.96563
3974.16629	0.96593
3974.13615	0.96608
3974.10602	0.96590
3974.07588	0.96561
3974.04574	0.96560
3974.01561	0.96595
3973.98547	0.96629
3973.95533	0.96618
3973.92520	0.96563
3973.89506	0.96514
3973.86492	0.96525
3973.83479	0.96604
3973.80465	0.96706
3973.77452	0.96775
3973.74438	0.96778
3973.71424	0.96721
3973.68411	0.96627
3973.65397	0.96526
3973.62383	0.96455
3973.59370	0.96444
3973.56356	0.96495
3973.53343	0.96567
3973.50329	0.96593
3973.47315	0.96539
3973.44302	0.96424
3973.41288	0.96296
3973.38274	0.96197
3973.35261	0.96144
3973.32247	0.96130
3973.29233	0.96148
3973.26220	0.96187
3973.23206	0.96240
3973.20193	0.96301
3973.17179	0.96357
3973.14165	0.96400
3973.11152	0.96435
3973.08138	0.96485
3973.05124	0.96573
3973.02111	0.96684
3972.99097	0.96759
3972.96084	0.96745
3972.93070	0.96657
3972.90056	0.96569
3972.87043	0.96540
3972.84029	0.96556
3972.81015	0.96566
3972.78002	0.96549
3972.74988	0.96532
3972.71974	0.96553
3972.68961	0.96613
3972.65947	0.96679
3972.62934	0.96713
3972.59920	0.96691
3972.56906	0.96618
3972.53893	0.96519
3972.50879	0.96434
3972.47865	0.96392
3972.44852	0.96404
3972.41838	0.96444
3972.38825	0.96471
3972.35811	0.96467
3972.32797	0.96462
3972.29784	0.96499
3972.26770	0.96568
3972.23756	0.96601
3972.20743	0.96552
3972.17729	0.96461
3972.14715	0.96408
3972.11702	0.96421
3972.08688	0.96450
3972.05675	0.96443
3972.02661	0.96407
3971.99647	0.96387
3971.96634	0.96413
3971.93620	0.96478
3971.90606	0.96551
3971.87593	0.96602
3971.84579	0.96622
3971.81566	0.96619
3971.78552	0.96612
3971.75538	0.96618
3971.72525	0.96652
3971.69511	0.96721
3971.66497	0.96807
3971.63484	0.96871
3971.60470	0.96889
3971.57456	0.96877
3971.54443	0.96862
3971.51429	0.96842
3971.48416	0.96794
3971.45402	0.96714
3971.42388	0.96634
3971.39375	0.96582
3971.36361	0.96548
3971.33347	0.96509
3971.30334	0.96468
3971.27320	0.96457
3971.24307	0.96499
3971.21293	0.96573
3971.18279	0.96634
3971.15266	0.96659
3971.12252	0.96668
3971.09238	0.96695
3971.06225	0.96743
3971.03211	0.96787
3971.00197	0.96804
3970.97184	0.96793
3970.94170	0.96757
3970.91157	0.96693
3970.88143	0.96606
3970.85129	0.96511
3970.82116	0.96416
3970.79102	0.96317
3970.76088	0.96232
3970.73075	0.96215
3970.70061	0.96309
3970.67048	0.96484
3970.64034	0.96656
3970.61020	0.96764
3970.58007	0.96808
3970.54993	0.96820
3970.51979	0.96825
3970.48966	0.96830
3970.45952	0.96833
3970.42938	0.96829
3970.39925	0.96811
3970.36911	0.96782
3970.33898	0.96753
3970.30884	0.96731
3970.27870	0.96712
3970.24857	0.96691
3970.21843	0.96655
3970.18829	0.96586
3970.15816	0.96475
3970.12802	0.96347
3970.09789	0.96260
3970.06775	0.96247
3970.03761	0.96300
3970.00748	0.96380
3969.97734	0.96456
3969.94720	0.96517
3969.91707	0.96564
3969.88693	0.96594
3969.85679	0.96606
3969.82666	0.96606
3969.79652	0.96617
3969.76639	0.96660
3969.73625	0.96744
3969.70611	0.96841
3969.67598	0.96902
3969.64584	0.96888
3969.61570	0.96800
3969.58557	0.96677
3969.55543	0.96555
3969.52530	0.96443
3969.49516	0.96329
3969.46502	0.96231
3969.43489	0.96194
3969.40475	0.96242
3969.37461	0.96346
3969.34448	0.96444
3969.31434	0.96490
3969.28420	0.96485
3969.25407	0.96469
3969.22393	0.96485
3969.19380	0.96548
3969.16366	0.96639
3969.13352	0.96732
3969.10339	0.96817
3969.07325	0.96894
3969.04311	0.96939
3969.01298	0.96910
3968.98284	0.96790
3968.95271	0.96633
3968.92257	0.96520
3968.89243	0.96494
3968.86230	0.96525
3968.83216	0.96555
3968.80202	0.96565
3968.77189	0.96584
3968.74175	0.96627
3968.71162	0.96664
3968.68148	0.96650
3968.65134	0.96594
3968.62121	0.96548
3968.59107	0.96541
3968.56093	0.96551
3968.53080	0.96549
3968.50066	0.96540
3968.47052	0.96548
3968.44039	0.96571
3968.41025	0.96584
3968.38012	0.96576
3968.34998	0.96568
3968.31984	0.96584
3968.28971	0.96621
3968.25957	0.96652
3968.22943	0.96650
3968.19930	0.96604
3968.16916	0.96516
3968.13903	0.96412
3968.10889	0.96331
3968.07875	0.96308
3968.04862	0.96343
3968.01848	0.96402
3967.98834	0.96446
3967.95821	0.96460
3967.92807	0.96454
3967.89793	0.96442
3967.86780	0.96430
3967.83766	0.96424
3967.80753	0.96432
3967.77739	0.96454
3967.74725	0.96476
3967.71712	0.96470
3967.68698	0.96428
3967.65684	0.96374
3967.62671	0.96346
3967.59657	0.96368
3967.56644	0.96436
3967.53630	0.96518
3967.50616	0.96575
3967.47603	0.96585
3967.44589	0.96562
3967.41575	0.96548
3967.38562	0.96580
3967.35548	0.96659
3967.32534	0.96752
3967.29521	0.96809
3967.26507	0.96811
3967.23494	0.96775
3967.20480	0.96735
3967.17466	0.96706
3967.14453	0.96685
3967.11439	0.96668
3967.08425	0.96669
3967.05412	0.96696
3967.02398	0.96736
3966.99385	0.96766
3966.96371	0.96766
3966.93357	0.96729
3966.90344	0.96660
3966.87330	0.96583
3966.84316	0.96531
3966.81303	0.96526
3966.78289	0.96559
3966.75275	0.96606
3966.72262	0.96637
3966.69248	0.96627
3966.66235	0.96568
3966.63221	0.96489
3966.60207	0.96446
3966.57194	0.96468
3966.54180	0.96529
3966.51166	0.96578
3966.48153	0.96594
3966.45139	0.96600
3966.42126	0.96628
3966.39112	0.96679
3966.36098	0.96719
3966.33085	0.96704
3966.30071	0.96630
3966.27057	0.96546
3966.24044	0.96509
3966.21030	0.96533
3966.18016	0.96590
3966.15003	0.96655
3966.11989	0.96732
3966.08976	0.96822
3966.05962	0.96897
3966.02948	0.96922
3965.99935	0.96885
3965.96921	0.96799
3965.93907	0.96673
3965.90894	0.96516
3965.87880	0.96354
3965.84867	0.96225
3965.81853	0.96164
3965.78839	0.96185
3965.75826	0.96275
3965.72812	0.96388
3965.69798	0.96451
3965.66785	0.96415
3965.63771	0.96306
3965.60757	0.96206
3965.57744	0.96183
3965.54730	0.96236
3965.51717	0.96326
3965.48703	0.96439
3965.45689	0.96585
3965.42676	0.96750
3965.39662	0.96878
3965.36648	0.96911
3965.33635	0.96840
3965.30621	0.96708
3965.27608	0.96579
3965.24594	0.96512
3965.21580	0.96536
3965.18567	0.96629
3965.15553	0.96728
3965.12539	0.96773
3965.09526	0.96760
3965.06512	0.96724
3965.03498	0.96690
3965.00485	0.96648
3964.97471	0.96581
3964.94458	0.96492
3964.91444	0.96403
3964.88430	0.96332
3964.85417	0.96283
3964.82403	0.96255
3964.79389	0.96247
3964.76376	0.96264
3964.73362	0.96312
3964.70349	0.96385
3964.67335	0.96465
3964.64321	0.96535
3964.61308	0.96588
3964.58294	0.96623
3964.55280	0.96622
3964.52267	0.96567
3964.49253	0.96462
3964.46239	0.96349
3964.43226	0.96285
3964.40212	0.96304
3964.37199	0.96401
3964.34185	0.96527
3964.31171	0.96614
3964.28158	0.96622
3964.25144	0.96569
3964.22130	0.96519
3964.19117	0.96530
3964.16103	0.96604
3964.13090	0.96697
3964.10076	0.96747
3964.07062	0.96724
3964.04049	0.96644
3964.01035	0.96561
3963.98021	0.96522
3963.95008	0.96536
3963.91994	0.96572
3963.88980	0.96591
3963.85967	0.96560
3963.82953	0.96469
3963.79940	0.96341
3963.76926	0.96236
3963.73912	0.96205
3963.70899	0.96245
3963.67885	0.96298
3963.64871	0.96318
3963.61858	0.96313
3963.58844	0.96324
3963.55831	0.96375
3963.52817	0.96451
3963.49803	0.96514
3963.46790	0.96539
3963.43776	0.96534
3963.40762	0.96533
3963.37749	0.96561
3963.34735	0.96607
3963.31721	0.96645
3963.28708	0.96657
3963.25694	0.96658
3963.22681	0.96673
3963.19667	0.96712
3963.16653	0.96745
3963.13640	0.96729
3963.10626	0.96650
3963.07612	0.96549
3963.04599	0.96486
3963.01585	0.96491
3962.98572	0.96539
3962.95558	0.96579
3962.92544	0.96581
3962.89531	0.96561
3962.86517	0.96562
3962.83503	0.96607
3962.80490	0.96669
3962.77476	0.96694
3962.74462	0.96660
3962.71449	0.96597
3962.68435	0.96546
3962.65422	0.96534
3962.62408	0.96563
3962.59394	0.96610
3962.56381	0.96637
3962.53367	0.96619
3962.50353	0.96576
3962.47340	0.96560
3962.44326	0.96584
3962.41313	0.96607
3962.38299	0.96582
3962.35285	0.96506
3962.32272	0.96419
3962.29258	0.96366
3962.26244	0.96374
3962.23231	0.96445
3962.20217	0.96547
3962.17203	0.96620
3962.14190	0.96615
3962.11176	0.96537
3962.08163	0.96450
3962.05149	0.96428
3962.02135	0.96498
3961.99122	0.96619
3961.96108	0.96731
3961.93094	0.96796
3961.90081	0.96818
3961.87067	0.96812
3961.84054	0.96787
3961.81040	0.96747
3961.78026	0.96707
3961.75013	0.96681
3961.71999	0.96675
3961.68985	0.96682
3961.65972	0.96690
3961.62958	0.96685
3961.59944	0.96654
3961.56931	0.96602
3961.53917	0.96558
3961.50904	0.96548
3961.47890	0.96572
3961.44876	0.96602
3961.41863	0.96610
3961.38849	0.96586
3961.35835	0.96533
3961.32822	0.96462
3961.29808	0.96396
3961.26795	0.96356
3961.23781	0.96351
3961.20767	0.96368
3961.17754	0.96399
3961.14740	0.96445
3961.11726	0.96508
3961.08713	0.96582
3961.05699	0.96657
3961.02685	0.96732
3960.99672	0.96797
3960.96658	0.96824
3960.93645	0.96795
3960.90631	0.96729
3960.87617	0.96668
3960.84604	0.96644
3960.81590	0.96640
3960.78576	0.96619
3960.75563	0.96558
3960.72549	0.96473
3960.69536	0.96407
3960.66522	0.96390
3960.63508	0.96426
3960.60495	0.96495
3960.57481	0.96579
3960.54467	0.96655
3960.51454	0.96700
3960.48440	0.96697
3960.45426	0.96661
3960.42413	0.96626
3960.39399	0.96614
3960.36386	0.96620
3960.33372	0.96623
3960.30358	0.96618
3960.27345	0.96610
3960.24331	0.96608
3960.21317	0.96606
3960.18304	0.96588
3960.15290	0.96547
3960.12277	0.96489
3960.09263	0.96432
3960.06249	0.96391
3960.03236	0.96370
3960.00222	0.96369
3959.97208	0.96379
3959.94195	0.96388
3959.91181	0.96397
3959.88167	0.96427
3959.85154	0.96490
3959.82140	0.96563
3959.79127	0.96599
3959.76113	0.96581
3959.73099	0.96542
3959.70086	0.96530
3959.67072	0.96560
3959.64058	0.96610
3959.61045	0.96650
3959.58031	0.96664
3959.55018	0.96645
3959.52004	0.96592
3959.48990	0.96515
3959.45977	0.96440
3959.42963	0.96389
3959.39949	0.96375
3959.36936	0.96397
3959.33922	0.96443
3959.30908	0.96491
3959.27895	0.96513
3959.24881	0.96493
3959.21868	0.96447
3959.18854	0.96401
3959.15840	0.96365
3959.12827	0.96332
3959.09813	0.96302
3959.06799	0.96296
3959.03786	0.96333
3959.00772	0.96403
3958.97759	0.96476
3958.94745	0.96530
3958.91731	0.96550
3958.88718	0.96529
3958.85704	0.96476
3958.82690	0.96432
3958.79677	0.96444
3958.76663	0.96519
3958.73649	0.96619
3958.70636	0.96703
3958.67622	0.96757
3958.64609	0.96782
3958.61595	0.96775
3958.58581	0.96733
3958.55568	0.96680
3958.52554	0.96656
3958.49540	0.96678
3958.46527	0.96723
3958.43513	0.96760
3958.40500	0.96777
3958.37486	0.96774
3958.34472	0.96737
3958.31459	0.96662
3958.28445	0.96583
3958.25431	0.96561
3958.22418	0.96627
3958.19404	0.96740
3958.16390	0.96819
3958.13377	0.96816
3958.10363	0.96755
3958.07350	0.96699
3958.04336	0.96686
3958.01322	0.96689
3957.98309	0.96655
3957.95295	0.96576
3957.92281	0.96506
3957.89268	0.96505
3957.86254	0.96570
3957.83241	0.96638
3957.80227	0.96642
3957.77213	0.96570
3957.74200	0.96466
3957.71186	0.96389
3957.68172	0.96382
3957.65159	0.96456
3957.62145	0.96584
3957.59131	0.96705
3957.56118	0.96746
3957.53104	0.96676
3957.50091	0.96530
3957.47077	0.96386
3957.44063	0.96296
3957.41050	0.96267
3957.38036	0.96276
3957.35022	0.96298
3957.32009	0.96317
3957.28995	0.96336
3957.25982	0.96379
3957.22968	0.96475
3957.19954	0.96618
3957.16941	0.96755
3957.13927	0.96824
3957.10913	0.96814
3957.07900	0.96780
3957.04886	0.96785
3957.01872	0.96826
3956.98859	0.96832
3956.95845	0.96736
3956.92832	0.96554
3956.89818	0.96364
3956.86804	0.96245
3956.83791	0.96222
3956.80777	0.96284
3956.77763	0.96401
3956.74750	0.96518
3956.71736	0.96576
3956.68723	0.96552
3956.65709	0.96484
3956.62695	0.96425
3956.59682	0.96392
3956.56668	0.96362
3956.53654	0.96318
3956.50641	0.96273
3956.47627	0.96259
3956.44613	0.96289
3956.41600	0.96353
3956.38586	0.96437
3956.35573	0.96525
3956.32559	0.96591
3956.29545	0.96600
3956.26532	0.96543
3956.23518	0.96460
3956.20504	0.96413
3956.17491	0.96437
3956.14477	0.96510
3956.11464	0.96579
3956.08450	0.96606
3956.05436	0.96600
3956.02423	0.96589
3955.99409	0.96588
3955.96395	0.96586
3955.93382	0.96564
3955.90368	0.96519
3955.87354	0.96455
3955.84341	0.96389
3955.81327	0.96340
3955.78314	0.96328
3955.75300	0.96359
3955.72286	0.96413
3955.69273	0.96461
3955.66259	0.96482
3955.63245	0.96472
3955.60232	0.96443
3955.57218	0.96431
3955.54205	0.96467
3955.51191	0.96551
3955.48177	0.96641
3955.45164	0.96692
3955.42150	0.96691
3955.39136	0.96674
3955.36123	0.96687
3955.33109	0.96747
3955.30095	0.96824
3955.27082	0.96869
3955.24068	0.96864
3955.21055	0.96834
3955.18041	0.96814
3955.15027	0.96800
3955.12014	0.96754
3955.09000	0.96655
3955.05986	0.96526
3955.02973	0.96414
3954.99959	0.96349
3954.96946	0.96336
3954.93932	0.96361
3954.90918	0.96406
3954.87905	0.96452
3954.84891	0.96483
3954.81877	0.96502
3954.78864	0.96535
3954.75850	0.96602
3954.72836	0.96690
3954.69823	0.96756
3954.66809	0.96768
3954.63796	0.96725
3954.60782	0.96649
3954.57768	0.96562
3954.54755	0.96485
3954.51741	0.96437
3954.48727	0.96426
3954.45714	0.96440
3954.42700	0.96456
3954.39687	0.96462
3954.36673	0.96461
3954.33659	0.96466
3954.30646	0.96488
3954.27632	0.96520
3954.24618	0.96534
3954.21605	0.96507
3954.18591	0.96453
3954.15577	0.96420
3954.12564	0.96446
3954.09550	0.96528
3954.06537	0.96630
3954.03523	0.96714
3954.00509	0.96752
3953.97496	0.96730
3953.94482	0.96659
3953.91468	0.96577
3953.88455	0.96523
3953.85441	0.96504
3953.82428	0.96487
3953.79414	0.96453
3953.76400	0.96421
3953.73387	0.96426
3953.70373	0.96481
3953.67359	0.96567
3953.64346	0.96654
3953.61332	0.96718
3953.58318	0.96748
3953.55305	0.96744
3953.52291	0.96715
3953.49278	0.96675
3953.46264	0.96643
3953.43250	0.96640
3953.40237	0.96683
3953.37223	0.96764
3953.34209	0.96845
3953.31196	0.96878
3953.28182	0.96828
3953.25169	0.96703
3953.22155	0.96558
3953.19141	0.96476
3953.16128	0.96498
3953.13114	0.96597
3953.10100	0.96700
3953.07087	0.96757
3953.04073	0.96766
3953.01059	0.96752
3952.98046	0.96743
3952.95032	0.96750
3952.92019	0.96759
3952.89005	0.96731
3952.85991	0.96632
3952.82978	0.96478
3952.79964	0.96336
3952.76950	0.96280
3952.73937	0.96329
3952.70923	0.96431
3952.67910	0.96504
3952.64896	0.96505
3952.61882	0.96457
3952.58869	0.96416
3952.55855	0.96415
3952.52841	0.96437
3952.49828	0.96448
3952.46814	0.96442
3952.43800	0.96444
3952.40787	0.96463
3952.37773	0.96479
3952.34760	0.96471
3952.31746	0.96457
3952.28732	0.96472
3952.25719	0.96516
3952.22705	0.96553
3952.19691	0.96560
3952.16678	0.96558
3952.13664	0.96575
3952.10651	0.96605
3952.07637	0.96626
3952.04623	0.96629
3952.01610	0.96633
3951.98596	0.96652
3951.95582	0.96683
3951.92569	0.96707
3951.89555	0.96711
3951.86541	0.96695
3951.83528	0.96675
3951.80514	0.96668
3951.77501	0.96674
3951.74487	0.96684
3951.71473	0.96692
3951.68460	0.96697
3951.65446	0.96697
3951.62432	0.96689
3951.59419	0.96679
3951.56405	0.96678
3951.53392	0.96680
3951.50378	0.96660
3951.47364	0.96609
3951.44351	0.96559
3951.41337	0.96557
3951.38323	0.96604
3951.35310	0.96650
3951.32296	0.96642
3951.29282	0.96578
3951.26269	0.96497
3951.23255	0.96439
3951.20242	0.96418
3951.17228	0.96423
3951.14214	0.96430
3951.11201	0.96423
3951.08187	0.96409
3951.05173	0.96431
3951.02160	0.96530
3950.99146	0.96703
3950.96133	0.96887
3950.93119	0.96996
3950.90105	0.96993
3950.87092	0.96915
3950.84078	0.96832
3950.81064	0.96782
3950.78051	0.96752
3950.75037	0.96716
3950.72023	0.96672
3950.69010	0.96639
3950.65996	0.96632
3950.62983	0.96648
3950.59969	0.96672
3950.56955	0.96672
3950.53942	0.96620
3950.50928	0.96514
3950.47914	0.96393
3950.44901	0.96307
3950.41887	0.96287
3950.38874	0.96338
3950.35860	0.96441
3950.32846	0.96548
3950.29833	0.96605
3950.26819	0.96594
3950.23805	0.96555
3950.20792	0.96539
3950.17778	0.96552
3950.14764	0.96556
3950.11751	0.96510
3950.08737	0.96413
3950.05724	0.96303
3950.02710	0.96241
3949.99696	0.96285
3949.96683	0.96455
3949.93669	0.96702
3949.90655	0.96913
3949.87642	0.96976
3949.84628	0.96879
3949.81615	0.96728
3949.78601	0.96656
3949.75587	0.96686
3949.72574	0.96727
3949.69560	0.96693
3949.66546	0.96601
3949.63533	0.96548
3949.60519	0.96594
3949.57505	0.96712
3949.54492	0.96819
3949.51478	0.96855
3949.48465	0.96822
3949.45451	0.96771
3949.42437	0.96736
3949.39424	0.96714
3949.36410	0.96684
3949.33396	0.96655
3949.30383	0.96659
3949.27369	0.96708
3949.24356	0.96776
3949.21342	0.96818
3949.18328	0.96810
3949.15315	0.96755
3949.12301	0.96666
3949.09287	0.96569
3949.06274	0.96496
3949.03260	0.96483
3949.00246	0.96539
3948.97233	0.96626
3948.94219	0.96674
3948.91206	0.96645
3948.88192	0.96575
3948.85178	0.96528
3948.82165	0.96521
3948.79151	0.96517
3948.76137	0.96479
3948.73124	0.96424
3948.70110	0.96401
3948.67097	0.96439
3948.64083	0.96507
3948.61069	0.96542
3948.58056	0.96517
3948.55042	0.96470
3948.52028	0.96462
3948.49015	0.96502
3948.46001	0.96528
3948.42987	0.96482
3948.39974	0.96383
3948.36960	0.96315
3948.33947	0.96342
3948.30933	0.96443
3948.27919	0.96538
3948.24906	0.96562
3948.21892	0.96519
3948.18878	0.96460
3948.15865	0.96430
3948.12851	0.96439
3948.09838	0.96471
3948.06824	0.96504
3948.03810	0.96523
3948.00797	0.96531
3947.97783	0.96541
3947.94769	0.96566
3947.91756	0.96604
3947.88742	0.96640
3947.85728	0.96665
3947.82715	0.96684
3947.79701	0.96705
3947.76688	0.96737
3947.73674	0.96773
3947.70660	0.96796
3947.67647	0.96799
3947.64633	0.96797
3947.61619	0.96818
3947.58606	0.96861
3947.55592	0.96880
3947.52579	0.96827
3947.49565	0.96710
3947.46551	0.96591
3947.43538	0.96531
3947.40524	0.96538
3947.37510	0.96564
3947.34497	0.96547
3947.31483	0.96478
3947.28469	0.96402
3947.25456	0.96373
3947.22442	0.96408
3947.19429	0.96471
3947.16415	0.96507
3947.13401	0.96485
3947.10388	0.96430
3947.07374	0.96401
3947.04360	0.96442
3947.01347	0.96544
3946.98333	0.96665
3946.95320	0.96767
3946.92306	0.96837
3946.89292	0.96872
3946.86279	0.96875
3946.83265	0.96866
3946.80251	0.96860
3946.77238	0.96858
3946.74224	0.96859
3946.71210	0.96860
3946.68197	0.96855
3946.65183	0.96826
3946.62170	0.96779
3946.59156	0.96753
3946.56142	0.96782
3946.53129	0.96849
3946.50115	0.96900
3946.47101	0.96901
3946.44088	0.96860
3946.41074	0.96802
3946.38061	0.96739
3946.35047	0.96668
3946.32033	0.96587
3946.29020	0.96516
3946.26006	0.96501
3946.22992	0.96559
3946.19979	0.96649
3946.16965	0.96700
3946.13951	0.96685
3946.10938	0.96632
3946.07924	0.96584
3946.04911	0.96556
3946.01897	0.96545
3945.98883	0.96550
3945.95870	0.96580
3945.92856	0.96626
3945.89842	0.96672
3945.86829	0.96713
3945.83815	0.96759
3945.80802	0.96820
3945.77788	0.96873
3945.74774	0.96872
3945.71761	0.96795
3945.68747	0.96675
3945.65733	0.96576
3945.62720	0.96537
3945.59706	0.96549
3945.56692	0.96572
3945.53679	0.96570
3945.50665	0.96540
3945.47652	0.96507
3945.44638	0.96505
3945.41624	0.96540
3945.38611	0.96579
3945.35597	0.96570
3945.32583	0.96477
3945.29570	0.96320
3945.26556	0.96175
3945.23543	0.96128
3945.20529	0.96206
3945.17515	0.96367
3945.14502	0.96546
3945.11488	0.96690
3945.08474	0.96773
3945.05461	0.96786
3945.02447	0.96750
3944.99433	0.96708
3944.96420	0.96690
3944.93406	0.96685
3944.90393	0.96662
3944.87379	0.96611
3944.84365	0.96549
3944.81352	0.96498
3944.78338	0.96475
3944.75324	0.96489
3944.72311	0.96536
3944.69297	0.96587
3944.66284	0.96618
3944.63270	0.96628
3944.60256	0.96647
3944.57243	0.96703
3944.54229	0.96795
3944.51215	0.96891
3944.48202	0.96960
3944.45188	0.96983
3944.42174	0.96956
3944.39161	0.96879
3944.36147	0.96770
3944.33134	0.96670
3944.30120	0.96625
3944.27106	0.96639
3944.24093	0.96670
3944.21079	0.96662
3944.18065	0.96600
3944.15052	0.96522
3944.12038	0.96473
3944.09025	0.96468
3944.06011	0.96470
3944.02997	0.96443
3943.99984	0.96390
3943.96970	0.96352
3943.93956	0.96362
3943.90943	0.96412
3943.87929	0.96472
3943.84916	0.96520
3943.81902	0.96556
3943.78888	0.96600
3943.75875	0.96656
3943.72861	0.96705
3943.69847	0.96712
3943.66834	0.96659
3943.63820	0.96574
3943.60806	0.96502
3943.57793	0.96468
3943.54779	0.96469
3943.51766	0.96512
3943.48752	0.96608
3943.45738	0.96743
3943.42725	0.96862
3943.39711	0.96907
3943.36697	0.96871
3943.33684	0.96798
3943.30670	0.96746
3943.27657	0.96736
3943.24643	0.96745
3943.21629	0.96726
3943.18616	0.96649
3943.15602	0.96534
3943.12588	0.96429
3943.09575	0.96364
3943.06561	0.96332
3943.03547	0.96318
3943.00534	0.96338
3942.97520	0.96412
3942.94507	0.96536
3942.91493	0.96661
3942.88479	0.96738
3942.85466	0.96753
3942.82452	0.96736
3942.79438	0.96727
3942.76425	0.96749
3942.73411	0.96791
3942.70398	0.96819
3942.67384	0.96795
3942.64370	0.96714
3942.61357	0.96611
3942.58343	0.96536
3942.55329	0.96525
3942.52316	0.96578
3942.49302	0.96663
3942.46288	0.96733
3942.43275	0.96762
3942.40261	0.96758
3942.37248	0.96745
3942.34234	0.96725
3942.31220	0.96679
3942.28207	0.96598
3942.25193	0.96517
3942.22179	0.96480
3942.19166	0.96494
3942.16152	0.96521
3942.13139	0.96523
3942.10125	0.96495
3942.07111	0.96469
3942.04098	0.96474
3942.01084	0.96524
3941.98070	0.96602
3941.95057	0.96672
3941.92043	0.96697
3941.89029	0.96670
3941.86016	0.96634
3941.83002	0.96642
3941.79989	0.96701
3941.76975	0.96761
3941.73961	0.96765
3941.70948	0.96698
3941.67934	0.96589
3941.64920	0.96477
3941.61907	0.96398
3941.58893	0.96381
3941.55880	0.96434
3941.52866	0.96535
3941.49852	0.96635
3941.46839	0.96689
3941.43825	0.96685
3941.40811	0.96648
3941.37798	0.96610
3941.34784	0.96588
3941.31770	0.96581
3941.28757	0.96574
3941.25743	0.96551
3941.22730	0.96500
3941.19716	0.96431
3941.16702	0.96376
3941.13689	0.96373
3941.10675	0.96430
3941.07661	0.96521
3941.04648	0.96597
3941.01634	0.96622
3940.98621	0.96604
3940.95607	0.96591
3940.92593	0.96629
3940.89580	0.96712
3940.86566	0.96788
3940.83552	0.96807
3940.80539	0.96767
3940.77525	0.96695
3940.74511	0.96614
3940.71498	0.96532
3940.68484	0.96464
3940.65471	0.96427
3940.62457	0.96421
3940.59443	0.96427
3940.56430	0.96450
3940.53416	0.96516
3940.50402	0.96639
3940.47389	0.96780
3940.44375	0.96870
3940.41362	0.96865
3940.38348	0.96788
3940.35334	0.96695
3940.32321	0.96632
3940.29307	0.96615
3940.26293	0.96639
3940.23280	0.96688
3940.20266	0.96738
3940.17252	0.96767
3940.14239	0.96776
3940.11225	0.96777
3940.08212	0.96776
3940.05198	0.96755
3940.02184	0.96702
3939.99171	0.96631
3939.96157	0.96579
3939.93143	0.96578
3939.90130	0.96629
3939.87116	0.96692
3939.84103	0.96713
3939.81089	0.96676
3939.78075	0.96615
3939.75062	0.96584
3939.72048	0.96605
[truncated: 119,117 more rows]
