# Supplementary material for: Experimental observation of quantum mechanical fluorine tunnelling
Source: Nat Commun. 2025 Apr 29;16:4027. doi: 10.1038/s41467-025-59008-6 (PMC12041236; doi:10.1038/s41467-025-59008-6)
Supplement: Supplementary file 4 — Source Data [file 41467_2025_59008_MOESM4_ESM.zip › Data For Figures/Fig1/Figure 1c.txt]

3999.96297	0.21863
3999.93284	0.21854
3999.90270	0.21861
3999.87256	0.21875
3999.84243	0.21884
3999.81229	0.21877
3999.78216	0.21855
3999.75202	0.21829
3999.72188	0.21812
3999.69175	0.21808
3999.66161	0.21810
3999.63147	0.21808
3999.60134	0.21798
3999.57120	0.21782
3999.54107	0.21765
3999.51093	0.21751
3999.48079	0.21740
3999.45066	0.21732
3999.42052	0.21723
3999.39038	0.21710
3999.36025	0.21693
3999.33011	0.21673
3999.29997	0.21652
3999.26984	0.21630
3999.23970	0.21610
3999.20957	0.21597
3999.17943	0.21594
3999.14929	0.21596
3999.11916	0.21593
3999.08902	0.21577
3999.05888	0.21554
3999.02875	0.21535
3998.99861	0.21525
3998.96848	0.21523
3998.93834	0.21525
3998.90820	0.21527
3998.87807	0.21522
3998.84793	0.21502
3998.81779	0.21473
3998.78766	0.21443
3998.75752	0.21422
3998.72738	0.21410
3998.69725	0.21400
3998.66711	0.21386
3998.63698	0.21367
3998.60684	0.21346
3998.57670	0.21329
3998.54657	0.21320
3998.51643	0.21321
3998.48629	0.21324
3998.45616	0.21319
3998.42602	0.21299
3998.39589	0.21268
3998.36575	0.21233
3998.33561	0.21205
3998.30548	0.21186
3998.27534	0.21177
3998.24520	0.21176
3998.21507	0.21178
3998.18493	0.21174
3998.15479	0.21156
3998.12466	0.21127
3998.09452	0.21096
3998.06439	0.21074
3998.03425	0.21063
3998.00411	0.21061
3997.97398	0.21063
3997.94384	0.21067
3997.91370	0.21068
3997.88357	0.21061
3997.85343	0.21047
3997.82330	0.21026
3997.79316	0.21002
3997.76302	0.20975
3997.73289	0.20948
3997.70275	0.20925
3997.67261	0.20911
3997.64248	0.20904
3997.61234	0.20901
3997.58220	0.20897
3997.55207	0.20890
3997.52193	0.20879
3997.49180	0.20864
3997.46166	0.20843
3997.43152	0.20817
3997.40139	0.20791
3997.37125	0.20766
3997.34111	0.20745
3997.31098	0.20726
3997.28084	0.20710
3997.25071	0.20697
3997.22057	0.20685
3997.19043	0.20673
3997.16030	0.20654
3997.13016	0.20626
3997.10002	0.20591
3997.06989	0.20552
3997.03975	0.20516
3997.00961	0.20489
3996.97948	0.20471
3996.94934	0.20461
3996.91921	0.20452
3996.88907	0.20438
3996.85893	0.20418
3996.82880	0.20397
3996.79866	0.20381
3996.76852	0.20370
3996.73839	0.20360
3996.70825	0.20346
3996.67812	0.20327
3996.64798	0.20303
3996.61784	0.20280
3996.58771	0.20262
3996.55757	0.20248
3996.52743	0.20236
3996.49730	0.20225
3996.46716	0.20212
3996.43702	0.20196
3996.40689	0.20170
3996.37675	0.20132
3996.34662	0.20086
3996.31648	0.20041
3996.28634	0.20005
3996.25621	0.19980
3996.22607	0.19963
3996.19593	0.19951
3996.16580	0.19936
3996.13566	0.19915
3996.10553	0.19888
3996.07539	0.19856
3996.04525	0.19823
3996.01512	0.19790
3995.98498	0.19758
3995.95484	0.19727
3995.92471	0.19701
3995.89457	0.19681
3995.86443	0.19666
3995.83430	0.19652
3995.80416	0.19631
3995.77403	0.19600
3995.74389	0.19559
3995.71375	0.19516
3995.68362	0.19477
3995.65348	0.19444
3995.62334	0.19416
3995.59321	0.19392
3995.56307	0.19372
3995.53294	0.19351
3995.50280	0.19323
3995.47266	0.19286
3995.44253	0.19241
3995.41239	0.19195
3995.38225	0.19150
3995.35212	0.19111
3995.32198	0.19083
3995.29184	0.19066
3995.26171	0.19052
3995.23157	0.19033
3995.20144	0.19003
3995.17130	0.18963
3995.14116	0.18918
3995.11103	0.18877
3995.08089	0.18845
3995.05075	0.18818
3995.02062	0.18786
3994.99048	0.18742
3994.96035	0.18685
3994.93021	0.18623
3994.90007	0.18562
3994.86994	0.18511
3994.83980	0.18474
3994.80966	0.18450
3994.77953	0.18432
3994.74939	0.18413
3994.71925	0.18389
3994.68912	0.18359
3994.65898	0.18320
3994.62885	0.18271
3994.59871	0.18213
3994.56857	0.18153
3994.53844	0.18097
3994.50830	0.18048
3994.47816	0.18004
3994.44803	0.17959
3994.41789	0.17909
3994.38776	0.17856
3994.35762	0.17807
3994.32748	0.17769
3994.29735	0.17737
3994.26721	0.17702
3994.23707	0.17661
3994.20694	0.17614
3994.17680	0.17562
3994.14666	0.17505
3994.11653	0.17443
3994.08639	0.17380
3994.05626	0.17322
3994.02612	0.17270
3993.99598	0.17220
3993.96585	0.17166
3993.93571	0.17108
3993.90557	0.17050
3993.87544	0.16994
3993.84530	0.16946
3993.81517	0.16903
3993.78503	0.16860
3993.75489	0.16807
3993.72476	0.16743
3993.69462	0.16667
3993.66448	0.16586
3993.63435	0.16508
3993.60421	0.16440
3993.57408	0.16383
3993.54394	0.16335
3993.51380	0.16285
3993.48367	0.16228
3993.45353	0.16159
3993.42339	0.16083
3993.39326	0.16008
3993.36312	0.15941
3993.33298	0.15886
3993.30285	0.15840
3993.27271	0.15795
3993.24258	0.15743
3993.21244	0.15684
3993.18230	0.15617
3993.15217	0.15548
3993.12203	0.15481
3993.09189	0.15420
3993.06176	0.15366
3993.03162	0.15320
3993.00149	0.15285
3992.97135	0.15259
3992.94121	0.15239
3992.91108	0.15220
3992.88094	0.15201
3992.85080	0.15182
3992.82067	0.15164
3992.79053	0.15145
3992.76039	0.15126
3992.73026	0.15105
3992.70012	0.15081
3992.66999	0.15059
3992.63985	0.15052
3992.60971	0.15069
3992.57958	0.15106
3992.54944	0.15147
3992.51930	0.15183
3992.48917	0.15212
3992.45903	0.15242
3992.42890	0.15278
3992.39876	0.15324
3992.36862	0.15385
3992.33849	0.15463
3992.30835	0.15555
3992.27821	0.15650
3992.24808	0.15733
3992.21794	0.15801
3992.18780	0.15865
3992.15767	0.15940
3992.12753	0.16034
3992.09740	0.16139
3992.06726	0.16248
3992.03712	0.16358
3992.00699	0.16469
3991.97685	0.16580
3991.94671	0.16689
3991.91658	0.16800
3991.88644	0.16917
3991.85631	0.17040
3991.82617	0.17167
3991.79603	0.17296
3991.76590	0.17429
3991.73576	0.17568
3991.70562	0.17709
3991.67549	0.17845
3991.64535	0.17968
3991.61521	0.18076
3991.58508	0.18178
3991.55494	0.18282
3991.52481	0.18391
3991.49467	0.18502
3991.46453	0.18611
3991.43440	0.18711
3991.40426	0.18800
3991.37412	0.18882
3991.34399	0.18968
3991.31385	0.19066
3991.28372	0.19172
3991.25358	0.19282
3991.22344	0.19389
3991.19331	0.19493
3991.16317	0.19595
3991.13303	0.19693
3991.10290	0.19784
3991.07276	0.19871
3991.04262	0.19955
3991.01249	0.20039
3990.98235	0.20116
3990.95222	0.20180
3990.92208	0.20228
3990.89194	0.20271
3990.86181	0.20322
3990.83167	0.20387
3990.80153	0.20462
3990.77140	0.20537
3990.74126	0.20604
3990.71113	0.20660
3990.68099	0.20710
3990.65085	0.20755
3990.62072	0.20799
3990.59058	0.20840
3990.56044	0.20879
3990.53031	0.20923
3990.50017	0.20972
3990.47003	0.21027
3990.43990	0.21080
3990.40976	0.21126
3990.37963	0.21164
3990.34949	0.21196
3990.31935	0.21230
3990.28922	0.21270
3990.25908	0.21319
3990.22894	0.21373
3990.19881	0.21427
3990.16867	0.21476
3990.13854	0.21517
3990.10840	0.21550
3990.07826	0.21573
3990.04813	0.21588
3990.01799	0.21594
3989.98785	0.21596
3989.95772	0.21601
3989.92758	0.21618
3989.89744	0.21651
3989.86731	0.21695
3989.83717	0.21742
3989.80704	0.21784
3989.77690	0.21819
3989.74676	0.21849
3989.71663	0.21877
3989.68649	0.21904
3989.65635	0.21928
3989.62622	0.21949
3989.59608	0.21971
3989.56595	0.21996
3989.53581	0.22021
3989.50567	0.22039
3989.47554	0.22048
3989.44540	0.22053
3989.41526	0.22065
3989.38513	0.22083
3989.35499	0.22101
3989.32485	0.22115
3989.29472	0.22124
3989.26458	0.22129
3989.23445	0.22128
3989.20431	0.22126
3989.17417	0.22130
3989.14404	0.22149
3989.11390	0.22182
3989.08376	0.22217
3989.05363	0.22245
3989.02349	0.22267
3988.99336	0.22288
3988.96322	0.22310
3988.93308	0.22332
3988.90295	0.22351
3988.87281	0.22363
3988.84267	0.22370
3988.81254	0.22373
3988.78240	0.22378
3988.75226	0.22384
3988.72213	0.22391
3988.69199	0.22399
3988.66186	0.22413
3988.63172	0.22434
3988.60158	0.22457
3988.57145	0.22471
3988.54131	0.22472
3988.51117	0.22465
3988.48104	0.22460
3988.45090	0.22465
3988.42077	0.22478
3988.39063	0.22494
3988.36049	0.22506
3988.33036	0.22516
3988.30022	0.22529
3988.27008	0.22547
3988.23995	0.22567
3988.20981	0.22584
3988.17967	0.22595
3988.14954	0.22601
3988.11940	0.22603
3988.08927	0.22601
3988.05913	0.22596
3988.02899	0.22595
3987.99886	0.22605
3987.96872	0.22626
3987.93858	0.22653
3987.90845	0.22676
3987.87831	0.22688
3987.84818	0.22692
3987.81804	0.22693
3987.78790	0.22696
3987.75777	0.22701
3987.72763	0.22705
3987.69749	0.22708
3987.66736	0.22709
3987.63722	0.22710
3987.60708	0.22713
3987.57695	0.22715
3987.54681	0.22714
3987.51668	0.22711
3987.48654	0.22714
3987.45640	0.22727
3987.42627	0.22747
3987.39613	0.22763
3987.36599	0.22771
3987.33586	0.22773
3987.30572	0.22776
3987.27559	0.22781
3987.24545	0.22789
3987.21531	0.22797
3987.18518	0.22801
3987.15504	0.22799
3987.12490	0.22792
3987.09477	0.22788
3987.06463	0.22792
3987.03449	0.22804
3987.00436	0.22816
3986.97422	0.22821
3986.94409	0.22816
3986.91395	0.22809
3986.88381	0.22810
3986.85368	0.22825
3986.82354	0.22849
3986.79340	0.22877
3986.76327	0.22902
3986.73313	0.22919
3986.70300	0.22930
3986.67286	0.22936
3986.64272	0.22942
3986.61259	0.22943
3986.58245	0.22936
3986.55231	0.22923
3986.52218	0.22913
3986.49204	0.22914
3986.46190	0.22923
3986.43177	0.22930
3986.40163	0.22930
3986.37150	0.22925
3986.34136	0.22922
3986.31122	0.22925
3986.28109	0.22934
3986.25095	0.22943
3986.22081	0.22946
3986.19068	0.22942
3986.16054	0.22935
3986.13041	0.22930
3986.10027	0.22928
3986.07013	0.22930
3986.04000	0.22933
3986.00986	0.22936
3985.97972	0.22938
3985.94959	0.22938
3985.91945	0.22936
3985.88931	0.22935
3985.85918	0.22938
3985.82904	0.22945
3985.79891	0.22954
3985.76877	0.22964
3985.73863	0.22974
3985.70850	0.22981
3985.67836	0.22984
3985.64822	0.22984
3985.61809	0.22984
3985.58795	0.22992
3985.55782	0.23009
3985.52768	0.23031
3985.49754	0.23046
3985.46741	0.23046
3985.43727	0.23034
3985.40713	0.23022
3985.37700	0.23025
3985.34686	0.23047
3985.31672	0.23072
3985.28659	0.23087
3985.25645	0.23088
3985.22632	0.23083
3985.19618	0.23083
3985.16604	0.23088
3985.13591	0.23090
3985.10577	0.23082
3985.07563	0.23070
3985.04550	0.23066
3985.01536	0.23072
3984.98523	0.23079
3984.95509	0.23076
3984.92495	0.23063
3984.89482	0.23049
3984.86468	0.23044
3984.83454	0.23053
3984.80441	0.23070
3984.77427	0.23087
3984.74413	0.23096
3984.71400	0.23092
3984.68386	0.23080
3984.65373	0.23074
3984.62359	0.23080
3984.59345	0.23093
3984.56332	0.23106
3984.53318	0.23114
3984.50304	0.23120
3984.47291	0.23126
3984.44277	0.23125
3984.41264	0.23116
3984.38250	0.23103
3984.35236	0.23091
3984.32223	0.23083
3984.29209	0.23080
3984.26195	0.23083
3984.23182	0.23093
3984.20168	0.23107
3984.17154	0.23117
3984.14141	0.23122
3984.11127	0.23123
3984.08114	0.23129
3984.05100	0.23144
3984.02086	0.23164
3983.99073	0.23179
3983.96059	0.23183
3983.93045	0.23173
3983.90032	0.23155
3983.87018	0.23135
3983.84005	0.23116
3983.80991	0.23103
3983.77977	0.23099
3983.74964	0.23104
3983.71950	0.23119
3983.68936	0.23141
3983.65923	0.23162
3983.62909	0.23173
3983.59895	0.23172
3983.56882	0.23165
3983.53868	0.23159
3983.50855	0.23159
3983.47841	0.23163
3983.44827	0.23165
3983.41814	0.23161
3983.38800	0.23152
3983.35786	0.23140
3983.32773	0.23133
3983.29759	0.23133
3983.26746	0.23134
3983.23732	0.23128
3983.20718	0.23113
3983.17705	0.23098
3983.14691	0.23096
3983.11677	0.23110
3983.08664	0.23133
3983.05650	0.23157
3983.02636	0.23175
3982.99623	0.23186
3982.96609	0.23189
3982.93596	0.23182
3982.90582	0.23173
3982.87568	0.23165
3982.84555	0.23161
3982.81541	0.23155
3982.78527	0.23147
3982.75514	0.23142
3982.72500	0.23146
3982.69487	0.23159
3982.66473	0.23175
3982.63459	0.23186
3982.60446	0.23192
3982.57432	0.23196
3982.54418	0.23206
3982.51405	0.23224
3982.48391	0.23241
3982.45377	0.23247
3982.42364	0.23238
3982.39350	0.23220
3982.36337	0.23206
3982.33323	0.23201
3982.30309	0.23207
3982.27296	0.23219
3982.24282	0.23231
3982.21268	0.23240
3982.18255	0.23241
3982.15241	0.23239
3982.12228	0.23239
3982.09214	0.23247
3982.06200	0.23257
3982.03187	0.23266
3982.00173	0.23273
3981.97159	0.23279
3981.94146	0.23279
3981.91132	0.23271
3981.88118	0.23255
3981.85105	0.23239
3981.82091	0.23226
3981.79078	0.23219
3981.76064	0.23216
3981.73050	0.23220
3981.70037	0.23229
3981.67023	0.23241
3981.64009	0.23248
3981.60996	0.23249
3981.57982	0.23249
3981.54969	0.23253
3981.51955	0.23262
3981.48941	0.23269
3981.45928	0.23272
3981.42914	0.23268
3981.39900	0.23259
3981.36887	0.23249
3981.33873	0.23243
3981.30859	0.23247
3981.27846	0.23257
3981.24832	0.23271
3981.21819	0.23283
3981.18805	0.23290
3981.15791	0.23292
3981.12778	0.23287
3981.09764	0.23282
3981.06750	0.23279
3981.03737	0.23279
3981.00723	0.23278
3980.97710	0.23275
3980.94696	0.23272
3980.91682	0.23273
3980.88669	0.23278
3980.85655	0.23284
3980.82641	0.23290
3980.79628	0.23297
3980.76614	0.23303
3980.73600	0.23306
3980.70587	0.23299
3980.67573	0.23286
3980.64560	0.23272
3980.61546	0.23261
3980.58532	0.23254
3980.55519	0.23246
3980.52505	0.23239
3980.49491	0.23242
3980.46478	0.23259
3980.43464	0.23283
3980.40451	0.23300
3980.37437	0.23300
3980.34423	0.23289
3980.31410	0.23278
3980.28396	0.23272
3980.25382	0.23272
3980.22369	0.23275
3980.19355	0.23278
3980.16341	0.23283
3980.13328	0.23285
3980.10314	0.23281
3980.07301	0.23271
3980.04287	0.23262
3980.01273	0.23260
3979.98260	0.23264
3979.95246	0.23269
3979.92232	0.23275
3979.89219	0.23284
3979.86205	0.23294
3979.83192	0.23298
3979.80178	0.23292
3979.77164	0.23276
3979.74151	0.23260
3979.71137	0.23249
3979.68123	0.23246
3979.65110	0.23245
3979.62096	0.23248
3979.59082	0.23254
3979.56069	0.23265
3979.53055	0.23282
3979.50042	0.23303
3979.47028	0.23324
3979.44014	0.23338
3979.41001	0.23345
3979.37987	0.23345
3979.34973	0.23343
3979.31960	0.23341
3979.28946	0.23341
3979.25933	0.23341
3979.22919	0.23338
3979.19905	0.23335
3979.16892	0.23336
3979.13878	0.23341
3979.10864	0.23349
3979.07851	0.23353
3979.04837	0.23354
3979.01823	0.23354
3978.98810	0.23357
3978.95796	0.23363
3978.92783	0.23369
3978.89769	0.23368
3978.86755	0.23362
3978.83742	0.23356
3978.80728	0.23361
3978.77714	0.23377
3978.74701	0.23399
3978.71687	0.23416
3978.68674	0.23423
3978.65660	0.23420
3978.62646	0.23413
3978.59633	0.23407
3978.56619	0.23402
3978.53605	0.23394
3978.50592	0.23382
3978.47578	0.23367
3978.44564	0.23352
3978.41551	0.23339
3978.38537	0.23332
3978.35524	0.23337
3978.32510	0.23353
3978.29496	0.23372
3978.26483	0.23388
3978.23469	0.23402
3978.20455	0.23417
3978.17442	0.23432
3978.14428	0.23440
3978.11415	0.23438
3978.08401	0.23428
3978.05387	0.23420
3978.02374	0.23417
3977.99360	0.23420
3977.96346	0.23422
3977.93333	0.23416
3977.90319	0.23404
3977.87305	0.23388
3977.84292	0.23373
3977.81278	0.23359
3977.78265	0.23350
3977.75251	0.23348
3977.72237	0.23355
3977.69224	0.23363
3977.66210	0.23366
3977.63196	0.23365
3977.60183	0.23368
3977.57169	0.23385
3977.54156	0.23411
3977.51142	0.23430
3977.48128	0.23426
3977.45115	0.23400
3977.42101	0.23369
3977.39087	0.23351
3977.36074	0.23349
3977.33060	0.23357
3977.30046	0.23370
3977.27033	0.23388
3977.24019	0.23412
3977.21006	0.23436
3977.17992	0.23451
3977.14978	0.23450
3977.11965	0.23440
3977.08951	0.23429
3977.05937	0.23419
3977.02924	0.23410
3976.99910	0.23404
3976.96897	0.23405
3976.93883	0.23414
3976.90869	0.23425
3976.87856	0.23429
3976.84842	0.23424
3976.81828	0.23413
3976.78815	0.23401
3976.75801	0.23390
3976.72787	0.23381
3976.69774	0.23374
3976.66760	0.23369
3976.63747	0.23370
3976.60733	0.23381
3976.57719	0.23400
3976.54706	0.23422
3976.51692	0.23436
3976.48678	0.23438
3976.45665	0.23432
3976.42651	0.23423
3976.39638	0.23416
3976.36624	0.23412
3976.33610	0.23414
3976.30597	0.23425
3976.27583	0.23444
3976.24569	0.23462
3976.21556	0.23471
3976.18542	0.23471
3976.15528	0.23467
3976.12515	0.23465
3976.09501	0.23462
3976.06488	0.23452
3976.03474	0.23435
3976.00460	0.23419
3975.97447	0.23416
3975.94433	0.23426
3975.91419	0.23441
3975.88406	0.23450
3975.85392	0.23448
3975.82379	0.23441
3975.79365	0.23437
3975.76351	0.23437
3975.73338	0.23438
3975.70324	0.23439
3975.67310	0.23439
3975.64297	0.23437
3975.61283	0.23434
3975.58269	0.23436
3975.55256	0.23446
3975.52242	0.23464
3975.49229	0.23477
3975.46215	0.23480
3975.43201	0.23471
3975.40188	0.23459
3975.37174	0.23455
3975.34160	0.23458
3975.31147	0.23464
3975.28133	0.23470
3975.25120	0.23477
3975.22106	0.23487
3975.19092	0.23499
3975.16079	0.23506
3975.13065	0.23503
3975.10051	0.23492
3975.07038	0.23482
3975.04024	0.23480
3975.01010	0.23480
3974.97997	0.23477
3974.94983	0.23470
3974.91970	0.23465
3974.88956	0.23465
3974.85942	0.23468
3974.82929	0.23467
3974.79915	0.23461
3974.76901	0.23449
3974.73888	0.23438
3974.70874	0.23434
3974.67861	0.23440
3974.64847	0.23456
3974.61833	0.23473
3974.58820	0.23482
3974.55806	0.23478
3974.52792	0.23465
3974.49779	0.23454
3974.46765	0.23449
3974.43751	0.23452
3974.40738	0.23463
3974.37724	0.23479
3974.34711	0.23496
3974.31697	0.23505
3974.28683	0.23499
3974.25670	0.23482
3974.22656	0.23465
3974.19642	0.23460
3974.16629	0.23469
3974.13615	0.23485
3974.10602	0.23496
3974.07588	0.23501
3974.04574	0.23504
3974.01561	0.23510
3973.98547	0.23516
3973.95533	0.23515
3973.92520	0.23503
3973.89506	0.23493
3973.86492	0.23495
3973.83479	0.23513
3973.80465	0.23533
3973.77452	0.23540
3973.74438	0.23532
3973.71424	0.23514
3973.68411	0.23498
3973.65397	0.23489
3973.62383	0.23488
3973.59370	0.23496
3973.56356	0.23511
3973.53343	0.23524
3973.50329	0.23527
3973.47315	0.23517
3973.44302	0.23501
3973.41288	0.23489
3973.38274	0.23488
3973.35261	0.23495
3973.32247	0.23503
3973.29233	0.23506
3973.26220	0.23502
3973.23206	0.23495
3973.20193	0.23490
3973.17179	0.23490
3973.14165	0.23494
3973.11152	0.23500
3973.08138	0.23508
3973.05124	0.23520
3973.02111	0.23533
3972.99097	0.23539
3972.96084	0.23531
3972.93070	0.23513
3972.90056	0.23494
3972.87043	0.23483
3972.84029	0.23480
3972.81015	0.23485
3972.78002	0.23497
3972.74988	0.23514
3972.71974	0.23526
3972.68961	0.23528
3972.65947	0.23520
3972.62934	0.23512
3972.59920	0.23510
3972.56906	0.23511
3972.53893	0.23514
3972.50879	0.23516
3972.47865	0.23520
3972.44852	0.23525
3972.41838	0.23528
3972.38825	0.23526
3972.35811	0.23521
3972.32797	0.23518
3972.29784	0.23526
3972.26770	0.23541
3972.23756	0.23554
3972.20743	0.23559
3972.17729	0.23556
3972.14715	0.23551
3972.11702	0.23545
3972.08688	0.23537
3972.05675	0.23529
3972.02661	0.23525
3971.99647	0.23530
3971.96634	0.23543
3971.93620	0.23562
3971.90606	0.23580
3971.87593	0.23591
3971.84579	0.23589
3971.81566	0.23576
3971.78552	0.23561
3971.75538	0.23549
3971.72525	0.23546
3971.69511	0.23548
3971.66497	0.23552
3971.63484	0.23552
3971.60470	0.23550
3971.57456	0.23551
3971.54443	0.23557
3971.51429	0.23560
3971.48416	0.23555
3971.45402	0.23544
3971.42388	0.23538
3971.39375	0.23543
3971.36361	0.23554
3971.33347	0.23562
3971.30334	0.23564
3971.27320	0.23565
3971.24307	0.23567
3971.21293	0.23570
3971.18279	0.23570
3971.15266	0.23567
3971.12252	0.23565
3971.09238	0.23567
3971.06225	0.23572
3971.03211	0.23578
3971.00197	0.23581
3970.97184	0.23582
3970.94170	0.23579
3970.91157	0.23572
3970.88143	0.23562
3970.85129	0.23553
3970.82116	0.23548
3970.79102	0.23543
3970.76088	0.23540
3970.73075	0.23542
3970.70061	0.23556
3970.67048	0.23577
3970.64034	0.23597
3970.61020	0.23609
3970.58007	0.23611
3970.54993	0.23607
3970.51979	0.23603
3970.48966	0.23604
3970.45952	0.23608
3970.42938	0.23610
3970.39925	0.23604
3970.36911	0.23594
3970.33898	0.23587
3970.30884	0.23591
3970.27870	0.23602
3970.24857	0.23610
3970.21843	0.23609
3970.18829	0.23593
3970.15816	0.23569
3970.12802	0.23546
3970.09789	0.23534
3970.06775	0.23539
3970.03761	0.23557
3970.00748	0.23576
3969.97734	0.23588
3969.94720	0.23587
3969.91707	0.23578
3969.88693	0.23567
3969.85679	0.23561
3969.82666	0.23561
3969.79652	0.23567
3969.76639	0.23578
3969.73625	0.23593
3969.70611	0.23609
3969.67598	0.23622
3969.64584	0.23623
3969.61570	0.23609
3969.58557	0.23587
3969.55543	0.23566
3969.52530	0.23553
3969.49516	0.23550
3969.46502	0.23552
3969.43489	0.23555
3969.40475	0.23560
3969.37461	0.23564
3969.34448	0.23565
3969.31434	0.23561
3969.28420	0.23554
3969.25407	0.23551
3969.22393	0.23559
3969.19380	0.23577
3969.16366	0.23597
3969.13352	0.23611
3969.10339	0.23616
3969.07325	0.23616
3969.04311	0.23612
3969.01298	0.23606
3968.98284	0.23592
3968.95271	0.23572
3968.92257	0.23553
3968.89243	0.23544
3968.86230	0.23547
3968.83216	0.23555
3968.80202	0.23563
3968.77189	0.23575
3968.74175	0.23590
3968.71162	0.23603
3968.68148	0.23605
3968.65134	0.23598
3968.62121	0.23591
3968.59107	0.23590
3968.56093	0.23590
3968.53080	0.23585
3968.50066	0.23579
3968.47052	0.23576
3968.44039	0.23577
3968.41025	0.23577
3968.38012	0.23575
3968.34998	0.23576
3968.31984	0.23584
3968.28971	0.23597
3968.25957	0.23608
3968.22943	0.23615
3968.19930	0.23615
3968.16916	0.23606
3968.13903	0.23587
3968.10889	0.23564
3968.07875	0.23547
3968.04862	0.23547
3968.01848	0.23559
3967.98834	0.23574
3967.95821	0.23583
3967.92807	0.23585
3967.89793	0.23587
3967.86780	0.23592
3967.83766	0.23595
3967.80753	0.23596
3967.77739	0.23598
3967.74725	0.23603
3967.71712	0.23607
3967.68698	0.23603
3967.65684	0.23590
3967.62671	0.23572
3967.59657	0.23557
3967.56644	0.23549
3967.53630	0.23547
3967.50616	0.23550
3967.47603	0.23556
3967.44589	0.23564
3967.41575	0.23576
3967.38562	0.23593
3967.35548	0.23612
3967.32534	0.23630
3967.29521	0.23642
3967.26507	0.23647
3967.23494	0.23647
3967.20480	0.23643
3967.17466	0.23637
3967.14453	0.23632
3967.11439	0.23630
3967.08425	0.23633
3967.05412	0.23634
3967.02398	0.23628
3966.99385	0.23616
3966.96371	0.23603
3966.93357	0.23594
3966.90344	0.23591
3966.87330	0.23594
3966.84316	0.23603
3966.81303	0.23617
3966.78289	0.23633
3966.75275	0.23646
3966.72262	0.23654
3966.69248	0.23653
3966.66235	0.23644
3966.63221	0.23630
3966.60207	0.23619
3966.57194	0.23615
3966.54180	0.23615
3966.51166	0.23617
3966.48153	0.23621
3966.45139	0.23628
3966.42126	0.23637
3966.39112	0.23643
3966.36098	0.23639
3966.33085	0.23619
3966.30071	0.23588
3966.27057	0.23559
3966.24044	0.23547
3966.21030	0.23561
3966.18016	0.23591
3966.15003	0.23625
3966.11989	0.23652
3966.08976	0.23668
3966.05962	0.23673
3966.02948	0.23670
3965.99935	0.23663
3965.96921	0.23654
3965.93907	0.23641
3965.90894	0.23623
3965.87880	0.23603
3965.84867	0.23590
3965.81853	0.23589
3965.78839	0.23600
3965.75826	0.23617
3965.72812	0.23629
3965.69798	0.23627
3965.66785	0.23611
3965.63771	0.23592
3965.60757	0.23579
3965.57744	0.23575
3965.54730	0.23576
3965.51717	0.23576
3965.48703	0.23580
3965.45689	0.23596
3965.42676	0.23620
3965.39662	0.23641
3965.36648	0.23645
3965.33635	0.23633
3965.30621	0.23612
3965.27608	0.23593
3965.24594	0.23585
3965.21580	0.23594
3965.18567	0.23617
3965.15553	0.23645
3965.12539	0.23662
3965.09526	0.23661
3965.06512	0.23646
3965.03498	0.23628
3965.00485	0.23616
3964.97471	0.23609
3964.94458	0.23601
3964.91444	0.23590
3964.88430	0.23580
3964.85417	0.23576
3964.82403	0.23578
3964.79389	0.23581
3964.76376	0.23580
3964.73362	0.23574
3964.70349	0.23569
3964.67335	0.23574
3964.64321	0.23592
3964.61308	0.23618
3964.58294	0.23641
3964.55280	0.23653
3964.52267	0.23651
3964.49253	0.23641
3964.46239	0.23632
3964.43226	0.23631
3964.40212	0.23635
3964.37199	0.23638
3964.34185	0.23635
3964.31171	0.23624
3964.28158	0.23608
3964.25144	0.23595
3964.22130	0.23592
3964.19117	0.23604
3964.16103	0.23626
3964.13090	0.23647
3964.10076	0.23657
3964.07062	0.23650
3964.04049	0.23635
3964.01035	0.23623
3963.98021	0.23620
3963.95008	0.23626
3963.91994	0.23631
3963.88980	0.23632
3963.85967	0.23626
3963.82953	0.23615
3963.79940	0.23602
3963.76926	0.23590
3963.73912	0.23586
3963.70899	0.23589
3963.67885	0.23592
3963.64871	0.23591
3963.61858	0.23588
3963.58844	0.23586
3963.55831	0.23589
3963.52817	0.23596
3963.49803	0.23604
3963.46790	0.23610
3963.43776	0.23613
3963.40762	0.23614
3963.37749	0.23612
3963.34735	0.23609
3963.31721	0.23603
3963.28708	0.23601
3963.25694	0.23604
3963.22681	0.23614
3963.19667	0.23626
3963.16653	0.23636
3963.13640	0.23637
3963.10626	0.23628
3963.07612	0.23613
3963.04599	0.23603
3963.01585	0.23605
3962.98572	0.23617
3962.95558	0.23631
3962.92544	0.23638
3962.89531	0.23638
3962.86517	0.23637
3962.83503	0.23639
3962.80490	0.23645
3962.77476	0.23651
3962.74462	0.23651
3962.71449	0.23649
3962.68435	0.23648
3962.65422	0.23648
3962.62408	0.23650
3962.59394	0.23651
3962.56381	0.23650
3962.53367	0.23649
3962.50353	0.23652
3962.47340	0.23660
3962.44326	0.23669
3962.41313	0.23670
3962.38299	0.23658
3962.35285	0.23636
3962.32272	0.23612
3962.29258	0.23595
3962.26244	0.23596
3962.23231	0.23616
3962.20217	0.23647
3962.17203	0.23670
3962.14190	0.23669
3962.11176	0.23645
3962.08163	0.23618
3962.05149	0.23610
3962.02135	0.23626
3961.99122	0.23655
3961.96108	0.23677
3961.93094	0.23684
3961.90081	0.23682
3961.87067	0.23677
3961.84054	0.23671
3961.81040	0.23663
3961.78026	0.23654
3961.75013	0.23647
3961.71999	0.23644
3961.68985	0.23649
3961.65972	0.23662
3961.62958	0.23677
3961.59944	0.23683
3961.56931	0.23677
3961.53917	0.23662
3961.50904	0.23651
3961.47890	0.23648
3961.44876	0.23651
3961.41863	0.23651
3961.38849	0.23643
3961.35835	0.23628
3961.32822	0.23610
3961.29808	0.23598
3961.26795	0.23598
3961.23781	0.23609
3961.20767	0.23626
3961.17754	0.23638
3961.14740	0.23642
3961.11726	0.23638
3961.08713	0.23635
3961.05699	0.23638
3961.02685	0.23649
3960.99672	0.23659
3960.96658	0.23664
3960.93645	0.23663
3960.90631	0.23661
3960.87617	0.23664
3960.84604	0.23669
3960.81590	0.23668
3960.78576	0.23660
3960.75563	0.23644
3960.72549	0.23630
3960.69536	0.23624
3960.66522	0.23628
3960.63508	0.23638
3960.60495	0.23649
3960.57481	0.23659
3960.54467	0.23669
3960.51454	0.23675
3960.48440	0.23675
3960.45426	0.23665
3960.42413	0.23650
3960.39399	0.23639
3960.36386	0.23637
3960.33372	0.23643
3960.30358	0.23648
3960.27345	0.23647
3960.24331	0.23641
3960.21317	0.23634
3960.18304	0.23628
3960.15290	0.23626
3960.12277	0.23627
3960.09263	0.23629
3960.06249	0.23630
3960.03236	0.23626
3960.00222	0.23620
3959.97208	0.23612
3959.94195	0.23605
3959.91181	0.23601
3959.88167	0.23603
3959.85154	0.23617
3959.82140	0.23638
3959.79127	0.23658
3959.76113	0.23672
3959.73099	0.23678
3959.70086	0.23680
3959.67072	0.23681
3959.64058	0.23678
3959.61045	0.23674
3959.58031	0.23671
3959.55018	0.23669
3959.52004	0.23667
3959.48990	0.23659
3959.45977	0.23648
3959.42963	0.23639
3959.39949	0.23637
3959.36936	0.23640
3959.33922	0.23648
3959.30908	0.23654
3959.27895	0.23655
3959.24881	0.23649
3959.21868	0.23640
3959.18854	0.23631
3959.15840	0.23623
3959.12827	0.23615
3959.09813	0.23608
3959.06799	0.23606
3959.03786	0.23610
3959.00772	0.23621
3958.97759	0.23635
3958.94745	0.23646
3958.91731	0.23649
3958.88718	0.23644
3958.85704	0.23637
3958.82690	0.23636
3958.79677	0.23642
3958.76663	0.23651
3958.73649	0.23659
3958.70636	0.23665
3958.67622	0.23673
3958.64609	0.23679
3958.61595	0.23676
3958.58581	0.23661
3958.55568	0.23647
3958.52554	0.23646
3958.49540	0.23662
3958.46527	0.23685
3958.43513	0.23702
3958.40500	0.23710
3958.37486	0.23709
3958.34472	0.23698
3958.31459	0.23678
3958.28445	0.23657
3958.25431	0.23643
3958.22418	0.23645
3958.19404	0.23658
3958.16390	0.23675
3958.13377	0.23683
3958.10363	0.23678
3958.07350	0.23667
3958.04336	0.23658
3958.01322	0.23654
3957.98309	0.23650
3957.95295	0.23643
3957.92281	0.23641
3957.89268	0.23651
3957.86254	0.23671
3957.83241	0.23692
3957.80227	0.23699
3957.77213	0.23688
3957.74200	0.23667
3957.71186	0.23648
3957.68172	0.23641
3957.65159	0.23651
3957.62145	0.23669
3957.59131	0.23681
3957.56118	0.23673
3957.53104	0.23643
3957.50091	0.23607
3957.47077	0.23583
3957.44063	0.23580
3957.41050	0.23594
3957.38036	0.23611
3957.35022	0.23620
3957.32009	0.23620
3957.28995	0.23619
3957.25982	0.23622
3957.22968	0.23631
3957.19954	0.23646
3957.16941	0.23661
3957.13927	0.23672
3957.10913	0.23678
3957.07900	0.23679
3957.04886	0.23683
3957.01872	0.23691
3956.98859	0.23695
3956.95845	0.23687
3956.92832	0.23666
3956.89818	0.23644
3956.86804	0.23631
3956.83791	0.23631
3956.80777	0.23644
3956.77763	0.23663
3956.74750	0.23680
3956.71736	0.23683
3956.68723	0.23670
3956.65709	0.23652
3956.62695	0.23639
3956.59682	0.23637
3956.56668	0.23642
3956.53654	0.23648
3956.50641	0.23653
3956.47627	0.23656
3956.44613	0.23661
3956.41600	0.23670
3956.38586	0.23682
3956.35573	0.23694
3956.32559	0.23695
3956.29545	0.23684
3956.26532	0.23665
3956.23518	0.23652
3956.20504	0.23651
3956.17491	0.23661
3956.14477	0.23675
3956.11464	0.23687
3956.08450	0.23693
3956.05436	0.23695
3956.02423	0.23699
3955.99409	0.23704
3955.96395	0.23708
3955.93382	0.23708
3955.90368	0.23701
3955.87354	0.23687
3955.84341	0.23670
3955.81327	0.23655
3955.78314	0.23649
3955.75300	0.23659
3955.72286	0.23680
3955.69273	0.23701
3955.66259	0.23709
3955.63245	0.23700
3955.60232	0.23682
3955.57218	0.23671
3955.54205	0.23677
3955.51191	0.23696
3955.48177	0.23714
3955.45164	0.23719
3955.42150	0.23712
3955.39136	0.23699
3955.36123	0.23691
3955.33109	0.23686
3955.30095	0.23679
3955.27082	0.23661
3955.24068	0.23631
3955.21055	0.23593
3955.18041	0.23553
3955.15027	0.23507
3955.12014	0.23444
3955.09000	0.23354
3955.05986	0.23235
3955.02973	0.23094
3954.99959	0.22936
3954.96946	0.22763
3954.93932	0.22579
3954.90918	0.22382
3954.87905	0.22170
3954.84891	0.21940
3954.81877	0.21694
3954.78864	0.21442
3954.75850	0.21194
3954.72836	0.20959
3954.69823	0.20742
3954.66809	0.20545
3954.63796	0.20366
3954.60782	0.20206
3954.57768	0.20066
3954.54755	0.19954
3954.51741	0.19875
3954.48727	0.19829
3954.45714	0.19808
3954.42700	0.19804
3954.39687	0.19809
3954.36673	0.19823
3954.33659	0.19848
3954.30646	0.19888
3954.27632	0.19940
3954.24618	0.19998
3954.21605	0.20053
3954.18591	0.20107
3954.15577	0.20165
3954.12564	0.20234
3954.09550	0.20314
3954.06537	0.20403
3954.03523	0.20497
3954.00509	0.20589
3953.97496	0.20672
3953.94482	0.20743
3953.91468	0.20806
3953.88455	0.20865
3953.85441	0.20925
3953.82428	0.20987
3953.79414	0.21049
3953.76400	0.21112
3953.73387	0.21170
3953.70373	0.21227
3953.67359	0.21285
3953.64346	0.21349
3953.61332	0.21419
3953.58318	0.21488
3953.55305	0.21552
3953.52291	0.21611
3953.49278	0.21669
3953.46264	0.21728
3953.43250	0.21788
3953.40237	0.21845
3953.37223	0.21898
3953.34209	0.21948
3953.31196	0.21992
3953.28182	0.22026
3953.25169	0.22047
3953.22155	0.22063
3953.19141	0.22086
3953.16128	0.22125
3953.13114	0.22176
3953.10100	0.22227
3953.07087	0.22269
3953.04073	0.22302
3953.01059	0.22328
3952.98046	0.22352
3952.95032	0.22380
3952.92019	0.22412
3952.89005	0.22444
3952.85991	0.22470
3952.82978	0.22486
3952.79964	0.22498
3952.76950	0.22512
3952.73937	0.22533
3952.70923	0.22560
3952.67910	0.22590
3952.64896	0.22618
3952.61882	0.22641
3952.58869	0.22659
3952.55855	0.22676
3952.52841	0.22692
3952.49828	0.22707
3952.46814	0.22724
3952.43800	0.22745
3952.40787	0.22769
3952.37773	0.22793
3952.34760	0.22817
3952.31746	0.22841
3952.28732	0.22863
3952.25719	0.22879
3952.22705	0.22888
3952.19691	0.22897
3952.16678	0.22917
3952.13664	0.22948
3952.10651	0.22980
3952.07637	0.23006
3952.04623	0.23024
3952.01610	0.23036
3951.98596	0.23045
3951.95582	0.23051
3951.92569	0.23060
3951.89555	0.23074
3951.86541	0.23092
3951.83528	0.23109
3951.80514	0.23123
3951.77501	0.23135
3951.74487	0.23146
3951.71473	0.23158
3951.68460	0.23175
3951.65446	0.23195
3951.62432	0.23215
3951.59419	0.23234
3951.56405	0.23249
3951.53392	0.23261
3951.50378	0.23264
3951.47364	0.23255
3951.44351	0.23240
3951.41337	0.23228
3951.38323	0.23228
3951.35310	0.23239
3951.32296	0.23253
3951.29282	0.23263
3951.26269	0.23269
3951.23255	0.23273
3951.20242	0.23278
3951.17228	0.23284
3951.14214	0.23288
3951.11201	0.23292
3951.08187	0.23299
3951.05173	0.23316
3951.02160	0.23344
3950.99146	0.23377
3950.96133	0.23401
3950.93119	0.23401
3950.90105	0.23377
3950.87092	0.23345
3950.84078	0.23322
3950.81064	0.23316
3950.78051	0.23319
3950.75037	0.23314
3950.72023	0.23289
3950.69010	0.23239
3950.65996	0.23166
3950.62983	0.23071
3950.59969	0.22948
3950.56955	0.22783
3950.53942	0.22560
3950.50928	0.22274
3950.47914	0.21928
3950.44901	0.21535
3950.41887	0.21112
3950.38874	0.20676
3950.35860	0.20242
3950.32846	0.19815
3950.29833	0.19397
3950.26819	0.18995
3950.23805	0.18634
3950.20792	0.18339
3950.17778	0.18121
3950.14764	0.17977
3950.11751	0.17899
3950.08737	0.17880
3950.05724	0.17920
3950.02710	0.18014
3949.99696	0.18158
3949.96683	0.18344
3949.93669	0.18561
3949.90655	0.18789
3949.87642	0.19010
3949.84628	0.19214
3949.81615	0.19407
3949.78601	0.19599
3949.75587	0.19792
3949.72574	0.19972
3949.69560	0.20126
3949.66546	0.20257
3949.63533	0.20379
3949.60519	0.20504
3949.57505	0.20634
3949.54492	0.20761
3949.51478	0.20875
3949.48465	0.20974
3949.45451	0.21058
3949.42437	0.21130
3949.39424	0.21193
3949.36410	0.21251
3949.33396	0.21309
3949.30383	0.21371
3949.27369	0.21437
3949.24356	0.21505
3949.21342	0.21568
3949.18328	0.21622
3949.15315	0.21663
3949.12301	0.21694
3949.09287	0.21724
3949.06274	0.21760
3949.03260	0.21800
3949.00246	0.21841
3948.97233	0.21879
3948.94219	0.21913
3948.91206	0.21944
3948.88192	0.21974
3948.85178	0.22005
3948.82165	0.22036
3948.79151	0.22066
3948.76137	0.22098
3948.73124	0.22133
3948.70110	0.22175
3948.67097	0.22224
3948.64083	0.22276
3948.61069	0.22325
3948.58056	0.22365
3948.55042	0.22399
3948.52028	0.22433
3948.49015	0.22473
3948.46001	0.22514
3948.42987	0.22547
3948.39974	0.22576
3948.36960	0.22608
3948.33947	0.22654
3948.30933	0.22706
3948.27919	0.22751
3948.24906	0.22778
3948.21892	0.22788
3948.18878	0.22794
3948.15865	0.22806
3948.12851	0.22828
3948.09838	0.22859
3948.06824	0.22891
3948.03810	0.22919
3948.00797	0.22940
3947.97783	0.22956
3947.94769	0.22977
3947.91756	0.23006
3947.88742	0.23044
3947.85728	0.23082
3947.82715	0.23111
3947.79701	0.23128
3947.76688	0.23139
3947.73674	0.23149
3947.70660	0.23159
3947.67647	0.23168
3947.64633	0.23180
3947.61619	0.23202
3947.58606	0.23233
3947.55592	0.23261
3947.52579	0.23273
3947.49565	0.23265
3947.46551	0.23252
3947.43538	0.23247
3947.40524	0.23255
3947.37510	0.23267
3947.34497	0.23271
3947.31483	0.23264
3947.28469	0.23255
3947.25456	0.23255
3947.22442	0.23266
3947.19429	0.23282
3947.16415	0.23293
3947.13401	0.23293
3947.10388	0.23285
3947.07374	0.23276
3947.04360	0.23274
3947.01347	0.23278
3946.98333	0.23286
3946.95320	0.23293
3946.92306	0.23294
3946.89292	0.23280
3946.86279	0.23249
3946.83265	0.23209
3946.80251	0.23173
3946.77238	0.23148
3946.74224	0.23136
3946.71210	0.23131
3946.68197	0.23125
3946.65183	0.23113
3946.62170	0.23101
3946.59156	0.23098
3946.56142	0.23107
3946.53129	0.23121
3946.50115	0.23125
3946.47101	0.23110
3946.44088	0.23081
3946.41074	0.23052
3946.38061	0.23033
3946.35047	0.23027
3946.32033	0.23030
3946.29020	0.23037
3946.26006	0.23049
3946.22992	0.23067
3946.19979	0.23089
3946.16965	0.23108
3946.13951	0.23123
3946.10938	0.23135
3946.07924	0.23150
3946.04911	0.23172
3946.01897	0.23201
3945.98883	0.23233
3945.95870	0.23265
3945.92856	0.23289
3945.89842	0.23302
3945.86829	0.23306
3945.83815	0.23312
3945.80802	0.23329
3945.77788	0.23352
3945.74774	0.23368
3945.71761	0.23364
3945.68747	0.23345
3945.65733	0.23325
3945.62720	0.23317
3945.59706	0.23321
3945.56692	0.23331
3945.53679	0.23339
3945.50665	0.23343
3945.47652	0.23347
3945.44638	0.23355
3945.41624	0.23368
3945.38611	0.23384
3945.35597	0.23393
3945.32583	0.23391
3945.29570	0.23377
3945.26556	0.23358
3945.23543	0.23345
3945.20529	0.23343
3945.17515	0.23355
3945.14502	0.23373
3945.11488	0.23390
3945.08474	0.23399
3945.05461	0.23400
3945.02447	0.23399
3944.99433	0.23402
3944.96420	0.23409
3944.93406	0.23420
3944.90393	0.23431
3944.87379	0.23440
3944.84365	0.23443
3944.81352	0.23438
3944.78338	0.23427
3944.75324	0.23415
3944.72311	0.23407
3944.69297	0.23405
3944.66284	0.23405
3944.63270	0.23405
3944.60256	0.23405
3944.57243	0.23408
3944.54229	0.23414
3944.51215	0.23422
3944.48202	0.23425
3944.45188	0.23419
3944.42174	0.23404
3944.39161	0.23381
3944.36147	0.23357
3944.33134	0.23340
3944.30120	0.23330
3944.27106	0.23321
3944.24093	0.23302
3944.21079	0.23268
3944.18065	0.23222
3944.15052	0.23173
3944.12038	0.23129
3944.09025	0.23088
3944.06011	0.23046
3944.02997	0.22995
3943.99984	0.22931
3943.96970	0.22854
3943.93956	0.22764
3943.90943	0.22662
3943.87929	0.22551
3943.84916	0.22434
3943.81902	0.22312
3943.78888	0.22188
3943.75875	0.22060
3943.72861	0.21924
3943.69847	0.21776
3943.66834	0.21616
3943.63820	0.21452
3943.60806	0.21296
3943.57793	0.21154
3943.54779	0.21027
3943.51766	0.20916
3943.48752	0.20825
3943.45738	0.20754
3943.42725	0.20696
3943.39711	0.20641
3943.36697	0.20580
3943.33684	0.20519
3943.30670	0.20465
3943.27657	0.20422
3943.24643	0.20388
3943.21629	0.20360
3943.18616	0.20339
3943.15602	0.20328
3943.12588	0.20330
3943.09575	0.20341
3943.06561	0.20355
3943.03547	0.20370
3943.00534	0.20392
3942.97520	0.20425
3942.94507	0.20469
3942.91493	0.20511
3942.88479	0.20543
3942.85466	0.20562
3942.82452	0.20577
3942.79438	0.20596
3942.76425	0.20621
3942.73411	0.20649
3942.70398	0.20674
3942.67384	0.20690
3942.64370	0.20696
3942.61357	0.20698
3942.58343	0.20706
3942.55329	0.20728
3942.52316	0.20764
3942.49302	0.20806
3942.46288	0.20845
3942.43275	0.20876
3942.40261	0.20902
3942.37248	0.20928
3942.34234	0.20953
3942.31220	0.20976
3942.28207	0.20998
3942.25193	0.21025
3942.22179	0.21063
3942.19166	0.21111
3942.16152	0.21162
3942.13139	0.21208
3942.10125	0.21251
3942.07111	0.21295
3942.04098	0.21345
3942.01084	0.21403
3941.98070	0.21466
3941.95057	0.21528
3941.92043	0.21585
3941.89029	0.21637
3941.86016	0.21688
3941.83002	0.21745
3941.79989	0.21809
3941.76975	0.21875
3941.73961	0.21933
3941.70948	0.21980
3941.67934	0.22014
3941.64920	0.22044
3941.61907	0.22078
3941.58893	0.22122
3941.55880	0.22176
3941.52866	0.22232
3941.49852	0.22282
3941.46839	0.22323
3941.43825	0.22358
3941.40811	0.22394
3941.37798	0.22433
3941.34784	0.22470
3941.31770	0.22503
3941.28757	0.22531
3941.25743	0.22559
3941.22730	0.22587
3941.19716	0.22614
3941.16702	0.22636
3941.13689	0.22657
3941.10675	0.22680
3941.07661	0.22703
3941.04648	0.22721
3941.01634	0.22726
3940.98621	0.22721
3940.95607	0.22715
3940.92593	0.22717
3940.89580	0.22722
3940.86566	0.22718
3940.83552	0.22697
3940.80539	0.22663
3940.77525	0.22627
3940.74511	0.22597
3940.71498	0.22580
3940.68484	0.22577
3940.65471	0.22589
3940.62457	0.22611
3940.59443	0.22632
3940.56430	0.22648
3940.53416	0.22660
3940.50402	0.22671
3940.47389	0.22683
3940.44375	0.22700
3940.41362	0.22721
3940.38348	0.22744
3940.35334	0.22764
3940.32321	0.22780
3940.29307	0.22794
3940.26293	0.22814
3940.23280	0.22837
3940.20266	0.22858
3940.17252	0.22873
3940.14239	0.22887
3940.11225	0.22904
3940.08212	0.22921
3940.05198	0.22929
3940.02184	0.22925
3939.99171	0.22916
3939.96157	0.22911
3939.93143	0.22915
3939.90130	0.22924
3939.87116	0.22931
3939.84103	0.22931
3939.81089	0.22924
3939.78075	0.22916
3939.75062	0.22915
3939.72048	0.22924
[truncated: 119,117 more rows]
