# Supplementary material for: Experimental observation of quantum mechanical fluorine tunnelling
Source: Nat Commun. 2025 Apr 29;16:4027. doi: 10.1038/s41467-025-59008-6 (PMC12041236; doi:10.1038/s41467-025-59008-6)
Supplement: Supplementary file 4 — Source Data [file 41467_2025_59008_MOESM4_ESM.zip › Data For Figures/Fig2/Figure 2a.txt]

3999.96297	0.17547
3999.93284	0.17537
3999.90270	0.17529
3999.87256	0.17524
3999.84243	0.17519
3999.81229	0.17511
3999.78216	0.17502
3999.75202	0.17495
3999.72188	0.17490
3999.69175	0.17486
3999.66161	0.17481
3999.63147	0.17473
3999.60134	0.17463
3999.57120	0.17452
3999.54107	0.17440
3999.51093	0.17430
3999.48079	0.17422
3999.45066	0.17413
3999.42052	0.17403
3999.39038	0.17392
3999.36025	0.17381
3999.33011	0.17373
3999.29997	0.17366
3999.26984	0.17358
3999.23970	0.17345
3999.20957	0.17330
3999.17943	0.17315
3999.14929	0.17303
3999.11916	0.17294
3999.08902	0.17289
3999.05888	0.17285
3999.02875	0.17280
3998.99861	0.17272
3998.96848	0.17261
3998.93834	0.17248
3998.90820	0.17234
3998.87807	0.17221
3998.84793	0.17212
3998.81779	0.17203
3998.78766	0.17193
3998.75752	0.17184
3998.72738	0.17176
3998.69725	0.17170
3998.66711	0.17163
3998.63698	0.17154
3998.60684	0.17144
3998.57670	0.17135
3998.54657	0.17127
3998.51643	0.17120
3998.48629	0.17110
3998.45616	0.17096
3998.42602	0.17081
3998.39589	0.17068
3998.36575	0.17056
3998.33561	0.17044
3998.30548	0.17031
3998.27534	0.17018
3998.24520	0.17007
3998.21507	0.17000
3998.18493	0.16995
3998.15479	0.16991
3998.12466	0.16985
3998.09452	0.16976
3998.06439	0.16964
3998.03425	0.16953
3998.00411	0.16944
3997.97398	0.16937
3997.94384	0.16928
3997.91370	0.16914
3997.88357	0.16895
3997.85343	0.16877
3997.82330	0.16863
3997.79316	0.16854
3997.76302	0.16849
3997.73289	0.16842
3997.70275	0.16834
3997.67261	0.16825
3997.64248	0.16814
3997.61234	0.16804
3997.58220	0.16794
3997.55207	0.16783
3997.52193	0.16773
3997.49180	0.16762
3997.46166	0.16748
3997.43152	0.16734
3997.40139	0.16719
3997.37125	0.16705
3997.34111	0.16691
3997.31098	0.16678
3997.28084	0.16668
3997.25071	0.16660
3997.22057	0.16653
3997.19043	0.16647
3997.16030	0.16636
3997.13016	0.16621
3997.10002	0.16603
3997.06989	0.16585
3997.03975	0.16570
3997.00961	0.16557
3996.97948	0.16546
3996.94934	0.16536
3996.91921	0.16526
3996.88907	0.16516
3996.85893	0.16506
3996.82880	0.16497
3996.79866	0.16485
3996.76852	0.16469
3996.73839	0.16451
3996.70825	0.16436
3996.67812	0.16425
3996.64798	0.16416
3996.61784	0.16405
3996.58771	0.16390
3996.55757	0.16372
3996.52743	0.16354
3996.49730	0.16339
3996.46716	0.16327
3996.43702	0.16317
3996.40689	0.16305
3996.37675	0.16290
3996.34662	0.16274
3996.31648	0.16257
3996.28634	0.16241
3996.25621	0.16224
3996.22607	0.16209
3996.19593	0.16195
3996.16580	0.16180
3996.13566	0.16166
3996.10553	0.16153
3996.07539	0.16141
3996.04525	0.16128
3996.01512	0.16111
3995.98498	0.16091
3995.95484	0.16069
3995.92471	0.16050
3995.89457	0.16032
3995.86443	0.16018
3995.83430	0.16005
3995.80416	0.15993
3995.77403	0.15982
3995.74389	0.15970
3995.71375	0.15958
3995.68362	0.15945
3995.65348	0.15932
3995.62334	0.15919
3995.59321	0.15903
3995.56307	0.15886
3995.53294	0.15867
3995.50280	0.15846
3995.47266	0.15823
3995.44253	0.15800
3995.41239	0.15780
3995.38225	0.15763
3995.35212	0.15749
3995.32198	0.15735
3995.29184	0.15720
3995.26171	0.15705
3995.23157	0.15689
3995.20144	0.15672
3995.17130	0.15650
3995.14116	0.15624
3995.11103	0.15595
3995.08089	0.15570
3995.05075	0.15551
3995.02062	0.15539
3994.99048	0.15527
3994.96035	0.15513
3994.93021	0.15494
3994.90007	0.15474
3994.86994	0.15452
3994.83980	0.15431
3994.80966	0.15410
3994.77953	0.15389
3994.74939	0.15368
3994.71925	0.15349
3994.68912	0.15330
3994.65898	0.15311
3994.62885	0.15290
3994.59871	0.15268
3994.56857	0.15247
3994.53844	0.15226
3994.50830	0.15207
3994.47816	0.15187
3994.44803	0.15166
3994.41789	0.15145
3994.38776	0.15124
3994.35762	0.15102
3994.32748	0.15079
3994.29735	0.15054
3994.26721	0.15026
3994.23707	0.14998
3994.20694	0.14970
3994.17680	0.14942
3994.14666	0.14915
3994.11653	0.14889
3994.08639	0.14864
3994.05626	0.14840
3994.02612	0.14818
3993.99598	0.14798
3993.96585	0.14778
3993.93571	0.14758
3993.90557	0.14734
3993.87544	0.14707
3993.84530	0.14677
3993.81517	0.14651
3993.78503	0.14630
3993.75489	0.14612
3993.72476	0.14593
3993.69462	0.14569
3993.66448	0.14541
3993.63435	0.14512
3993.60421	0.14485
3993.57408	0.14461
3993.54394	0.14439
3993.51380	0.14418
3993.48367	0.14396
3993.45353	0.14375
3993.42339	0.14356
3993.39326	0.14340
3993.36312	0.14327
3993.33298	0.14314
3993.30285	0.14300
3993.27271	0.14285
3993.24258	0.14272
3993.21244	0.14262
3993.18230	0.14255
3993.15217	0.14251
3993.12203	0.14248
3993.09189	0.14248
3993.06176	0.14251
3993.03162	0.14257
3993.00149	0.14265
3992.97135	0.14274
3992.94121	0.14286
3992.91108	0.14300
3992.88094	0.14318
3992.85080	0.14338
3992.82067	0.14360
3992.79053	0.14385
3992.76039	0.14413
3992.73026	0.14446
3992.70012	0.14481
3992.66999	0.14518
3992.63985	0.14557
3992.60971	0.14597
3992.57958	0.14641
3992.54944	0.14688
3992.51930	0.14738
3992.48917	0.14790
3992.45903	0.14844
3992.42890	0.14900
3992.39876	0.14958
3992.36862	0.15017
3992.33849	0.15078
3992.30835	0.15141
3992.27821	0.15204
3992.24808	0.15267
3992.21794	0.15328
3992.18780	0.15388
3992.15767	0.15449
3992.12753	0.15513
3992.09740	0.15579
3992.06726	0.15648
3992.03712	0.15717
3992.00699	0.15785
3991.97685	0.15849
3991.94671	0.15913
3991.91658	0.15978
3991.88644	0.16044
3991.85631	0.16110
3991.82617	0.16174
3991.79603	0.16233
3991.76590	0.16288
3991.73576	0.16341
3991.70562	0.16394
3991.67549	0.16450
3991.64535	0.16506
3991.61521	0.16561
3991.58508	0.16613
3991.55494	0.16665
3991.52481	0.16718
3991.49467	0.16771
3991.46453	0.16821
3991.43440	0.16869
3991.40426	0.16916
3991.37412	0.16964
3991.34399	0.17013
3991.31385	0.17060
3991.28372	0.17104
3991.25358	0.17146
3991.22344	0.17186
3991.19331	0.17223
3991.16317	0.17258
3991.13303	0.17288
3991.10290	0.17315
3991.07276	0.17341
3991.04262	0.17370
3991.01249	0.17408
3990.98235	0.17450
3990.95222	0.17492
3990.92208	0.17529
3990.89194	0.17559
3990.86181	0.17587
3990.83167	0.17615
3990.80153	0.17645
3990.77140	0.17675
3990.74126	0.17703
3990.71113	0.17729
3990.68099	0.17754
3990.65085	0.17777
3990.62072	0.17799
3990.59058	0.17822
3990.56044	0.17845
3990.53031	0.17865
3990.50017	0.17881
3990.47003	0.17896
3990.43990	0.17912
3990.40976	0.17932
3990.37963	0.17953
3990.34949	0.17974
3990.31935	0.17992
3990.28922	0.18010
3990.25908	0.18029
3990.22894	0.18049
3990.19881	0.18070
3990.16867	0.18089
3990.13854	0.18104
3990.10840	0.18115
3990.07826	0.18124
3990.04813	0.18131
3990.01799	0.18139
3989.98785	0.18147
3989.95772	0.18157
3989.92758	0.18172
3989.89744	0.18189
3989.86731	0.18209
3989.83717	0.18228
3989.80704	0.18244
3989.77690	0.18256
3989.74676	0.18267
3989.71663	0.18278
3989.68649	0.18289
3989.65635	0.18296
3989.62622	0.18301
3989.59608	0.18305
3989.56595	0.18314
3989.53581	0.18326
3989.50567	0.18340
3989.47554	0.18352
3989.44540	0.18363
3989.41526	0.18376
3989.38513	0.18389
3989.35499	0.18402
3989.32485	0.18413
3989.29472	0.18422
3989.26458	0.18428
3989.23445	0.18433
3989.20431	0.18435
3989.17417	0.18434
3989.14404	0.18434
3989.11390	0.18438
3989.08376	0.18448
3989.05363	0.18462
3989.02349	0.18479
3988.99336	0.18494
3988.96322	0.18507
3988.93308	0.18516
3988.90295	0.18522
3988.87281	0.18527
3988.84267	0.18532
3988.81254	0.18536
3988.78240	0.18540
3988.75226	0.18543
3988.72213	0.18549
3988.69199	0.18559
3988.66186	0.18572
3988.63172	0.18583
3988.60158	0.18590
3988.57145	0.18593
3988.54131	0.18594
3988.51117	0.18594
3988.48104	0.18593
3988.45090	0.18593
3988.42077	0.18595
3988.39063	0.18597
3988.36049	0.18599
3988.33036	0.18601
3988.30022	0.18603
3988.27008	0.18607
3988.23995	0.18611
3988.20981	0.18616
3988.17967	0.18622
3988.14954	0.18633
3988.11940	0.18646
3988.08927	0.18659
3988.05913	0.18669
3988.02899	0.18676
3987.99886	0.18681
3987.96872	0.18683
3987.93858	0.18684
3987.90845	0.18685
3987.87831	0.18687
3987.84818	0.18691
3987.81804	0.18694
3987.78790	0.18695
3987.75777	0.18695
3987.72763	0.18697
3987.69749	0.18702
3987.66736	0.18711
3987.63722	0.18722
3987.60708	0.18731
3987.57695	0.18735
3987.54681	0.18732
3987.51668	0.18727
3987.48654	0.18724
3987.45640	0.18727
3987.42627	0.18736
3987.39613	0.18745
3987.36599	0.18752
3987.33586	0.18755
3987.30572	0.18758
3987.27559	0.18761
3987.24545	0.18764
3987.21531	0.18766
3987.18518	0.18768
3987.15504	0.18770
3987.12490	0.18775
3987.09477	0.18781
3987.06463	0.18787
3987.03449	0.18792
3987.00436	0.18796
3986.97422	0.18798
3986.94409	0.18802
3986.91395	0.18807
3986.88381	0.18811
3986.85368	0.18813
3986.82354	0.18811
3986.79340	0.18806
3986.76327	0.18801
3986.73313	0.18800
3986.70300	0.18802
3986.67286	0.18807
3986.64272	0.18813
3986.61259	0.18819
3986.58245	0.18826
3986.55231	0.18831
3986.52218	0.18834
3986.49204	0.18834
3986.46190	0.18833
3986.43177	0.18832
3986.40163	0.18832
3986.37150	0.18834
3986.34136	0.18839
3986.31122	0.18845
3986.28109	0.18852
3986.25095	0.18858
3986.22081	0.18862
3986.19068	0.18865
3986.16054	0.18867
3986.13041	0.18867
3986.10027	0.18867
3986.07013	0.18867
3986.04000	0.18870
3986.00986	0.18876
3985.97972	0.18881
3985.94959	0.18886
3985.91945	0.18888
3985.88931	0.18889
3985.85918	0.18892
3985.82904	0.18897
3985.79891	0.18904
3985.76877	0.18908
3985.73863	0.18909
3985.70850	0.18905
3985.67836	0.18901
3985.64822	0.18898
3985.61809	0.18899
3985.58795	0.18900
3985.55782	0.18899
3985.52768	0.18897
3985.49754	0.18896
3985.46741	0.18896
3985.43727	0.18898
3985.40713	0.18901
3985.37700	0.18905
3985.34686	0.18911
3985.31672	0.18918
3985.28659	0.18925
3985.25645	0.18931
3985.22632	0.18933
3985.19618	0.18933
3985.16604	0.18931
3985.13591	0.18930
3985.10577	0.18930
3985.07563	0.18931
3985.04550	0.18930
3985.01536	0.18928
3984.98523	0.18926
3984.95509	0.18926
3984.92495	0.18932
3984.89482	0.18942
3984.86468	0.18952
3984.83454	0.18958
3984.80441	0.18960
3984.77427	0.18959
3984.74413	0.18957
3984.71400	0.18957
3984.68386	0.18958
3984.65373	0.18959
3984.62359	0.18958
3984.59345	0.18956
3984.56332	0.18953
3984.53318	0.18949
3984.50304	0.18946
3984.47291	0.18943
3984.44277	0.18943
3984.41264	0.18945
3984.38250	0.18947
3984.35236	0.18948
3984.32223	0.18947
3984.29209	0.18949
3984.26195	0.18955
3984.23182	0.18964
3984.20168	0.18972
3984.17154	0.18973
3984.14141	0.18968
3984.11127	0.18960
3984.08114	0.18955
3984.05100	0.18957
3984.02086	0.18963
3983.99073	0.18971
3983.96059	0.18977
3983.93045	0.18983
3983.90032	0.18987
3983.87018	0.18988
3983.84005	0.18984
3983.80991	0.18979
3983.77977	0.18975
3983.74964	0.18975
3983.71950	0.18979
3983.68936	0.18985
3983.65923	0.18989
3983.62909	0.18993
3983.59895	0.18995
3983.56882	0.18997
3983.53868	0.18996
3983.50855	0.18995
3983.47841	0.18991
3983.44827	0.18986
3983.41814	0.18983
3983.38800	0.18982
3983.35786	0.18985
3983.32773	0.18989
3983.29759	0.18993
3983.26746	0.18997
3983.23732	0.18998
3983.20718	0.18998
3983.17705	0.18999
3983.14691	0.19002
3983.11677	0.19009
3983.08664	0.19015
3983.05650	0.19017
3983.02636	0.19016
3982.99623	0.19011
3982.96609	0.19004
3982.93596	0.18999
3982.90582	0.18996
3982.87568	0.18998
3982.84555	0.19002
3982.81541	0.19005
3982.78527	0.19008
3982.75514	0.19008
3982.72500	0.19008
3982.69487	0.19008
3982.66473	0.19010
3982.63459	0.19013
3982.60446	0.19016
3982.57432	0.19020
3982.54418	0.19023
3982.51405	0.19027
3982.48391	0.19030
3982.45377	0.19030
3982.42364	0.19029
3982.39350	0.19028
3982.36337	0.19029
3982.33323	0.19032
3982.30309	0.19037
3982.27296	0.19041
3982.24282	0.19042
3982.21268	0.19038
3982.18255	0.19030
3982.15241	0.19020
3982.12228	0.19014
3982.09214	0.19015
3982.06200	0.19020
3982.03187	0.19025
3982.00173	0.19027
3981.97159	0.19029
3981.94146	0.19032
3981.91132	0.19037
3981.88118	0.19043
3981.85105	0.19050
3981.82091	0.19054
3981.79078	0.19056
3981.76064	0.19050
3981.73050	0.19037
3981.70037	0.19023
3981.67023	0.19014
3981.64009	0.19015
3981.60996	0.19024
3981.57982	0.19036
3981.54969	0.19047
3981.51955	0.19055
3981.48941	0.19059
3981.45928	0.19061
3981.42914	0.19061
3981.39900	0.19060
3981.36887	0.19058
3981.33873	0.19055
3981.30859	0.19051
3981.27846	0.19049
3981.24832	0.19049
3981.21819	0.19051
3981.18805	0.19055
3981.15791	0.19057
3981.12778	0.19057
3981.09764	0.19057
3981.06750	0.19060
3981.03737	0.19067
3981.00723	0.19074
3980.97710	0.19075
3980.94696	0.19070
3980.91682	0.19059
3980.88669	0.19049
3980.85655	0.19044
3980.82641	0.19044
3980.79628	0.19046
3980.76614	0.19049
3980.73600	0.19050
3980.70587	0.19049
3980.67573	0.19049
3980.64560	0.19050
3980.61546	0.19054
3980.58532	0.19057
3980.55519	0.19061
3980.52505	0.19066
3980.49491	0.19072
3980.46478	0.19080
3980.43464	0.19085
3980.40451	0.19087
3980.37437	0.19084
3980.34423	0.19081
3980.31410	0.19079
3980.28396	0.19080
3980.25382	0.19083
3980.22369	0.19086
3980.19355	0.19088
3980.16341	0.19088
3980.13328	0.19086
3980.10314	0.19084
3980.07301	0.19083
3980.04287	0.19084
3980.01273	0.19083
3979.98260	0.19081
3979.95246	0.19080
3979.92232	0.19083
3979.89219	0.19088
3979.86205	0.19088
3979.83192	0.19081
3979.80178	0.19072
3979.77164	0.19068
3979.74151	0.19070
3979.71137	0.19076
3979.68123	0.19081
3979.65110	0.19084
3979.62096	0.19085
3979.59082	0.19086
3979.56069	0.19088
3979.53055	0.19090
3979.50042	0.19092
3979.47028	0.19093
3979.44014	0.19095
3979.41001	0.19097
3979.37987	0.19100
3979.34973	0.19102
3979.31960	0.19103
3979.28946	0.19102
3979.25933	0.19101
3979.22919	0.19100
3979.19905	0.19099
3979.16892	0.19099
3979.13878	0.19101
3979.10864	0.19103
3979.07851	0.19104
3979.04837	0.19104
3979.01823	0.19105
3978.98810	0.19107
3978.95796	0.19112
3978.92783	0.19117
3978.89769	0.19120
3978.86755	0.19120
3978.83742	0.19116
3978.80728	0.19110
3978.77714	0.19106
3978.74701	0.19105
3978.71687	0.19105
3978.68674	0.19107
3978.65660	0.19109
3978.62646	0.19112
3978.59633	0.19116
3978.56619	0.19121
3978.53605	0.19127
3978.50592	0.19132
3978.47578	0.19136
3978.44564	0.19135
3978.41551	0.19130
3978.38537	0.19126
3978.35524	0.19125
3978.32510	0.19128
3978.29496	0.19133
3978.26483	0.19136
3978.23469	0.19135
3978.20455	0.19131
3978.17442	0.19126
3978.14428	0.19124
3978.11415	0.19126
3978.08401	0.19131
3978.05387	0.19137
3978.02374	0.19141
3977.99360	0.19145
3977.96346	0.19148
3977.93333	0.19150
3977.90319	0.19150
3977.87305	0.19148
3977.84292	0.19146
3977.81278	0.19145
3977.78265	0.19146
3977.75251	0.19149
3977.72237	0.19151
3977.69224	0.19150
3977.66210	0.19149
3977.63196	0.19150
3977.60183	0.19152
3977.57169	0.19153
3977.54156	0.19154
3977.51142	0.19155
3977.48128	0.19156
3977.45115	0.19160
3977.42101	0.19164
3977.39087	0.19167
3977.36074	0.19169
3977.33060	0.19169
3977.30046	0.19169
3977.27033	0.19168
3977.24019	0.19167
3977.21006	0.19166
3977.17992	0.19164
3977.14978	0.19162
3977.11965	0.19161
3977.08951	0.19160
3977.05937	0.19160
3977.02924	0.19162
3976.99910	0.19167
3976.96897	0.19174
3976.93883	0.19179
3976.90869	0.19180
3976.87856	0.19177
3976.84842	0.19171
3976.81828	0.19165
3976.78815	0.19162
3976.75801	0.19162
3976.72787	0.19162
3976.69774	0.19162
3976.66760	0.19160
3976.63747	0.19159
3976.60733	0.19161
3976.57719	0.19166
3976.54706	0.19171
3976.51692	0.19176
3976.48678	0.19181
3976.45665	0.19187
3976.42651	0.19191
3976.39638	0.19189
3976.36624	0.19184
3976.33610	0.19177
3976.30597	0.19173
3976.27583	0.19175
3976.24569	0.19181
3976.21556	0.19188
3976.18542	0.19191
3976.15528	0.19191
3976.12515	0.19190
3976.09501	0.19190
3976.06488	0.19192
3976.03474	0.19195
3976.00460	0.19196
3975.97447	0.19194
3975.94433	0.19191
3975.91419	0.19187
3975.88406	0.19183
3975.85392	0.19179
3975.82379	0.19177
3975.79365	0.19178
3975.76351	0.19183
3975.73338	0.19189
3975.70324	0.19196
3975.67310	0.19201
3975.64297	0.19204
3975.61283	0.19203
3975.58269	0.19200
3975.55256	0.19196
3975.52242	0.19193
3975.49229	0.19190
3975.46215	0.19187
3975.43201	0.19185
3975.40188	0.19186
3975.37174	0.19188
3975.34160	0.19188
3975.31147	0.19188
3975.28133	0.19189
3975.25120	0.19192
3975.22106	0.19197
3975.19092	0.19201
3975.16079	0.19202
3975.13065	0.19200
3975.10051	0.19196
3975.07038	0.19192
3975.04024	0.19190
3975.01010	0.19191
3974.97997	0.19192
3974.94983	0.19193
3974.91970	0.19192
3974.88956	0.19192
3974.85942	0.19195
3974.82929	0.19202
3974.79915	0.19210
3974.76901	0.19216
3974.73888	0.19218
3974.70874	0.19215
3974.67861	0.19211
3974.64847	0.19208
3974.61833	0.19207
3974.58820	0.19208
3974.55806	0.19208
3974.52792	0.19207
3974.49779	0.19208
3974.46765	0.19213
3974.43751	0.19219
3974.40738	0.19224
3974.37724	0.19228
3974.34711	0.19230
3974.31697	0.19231
3974.28683	0.19228
3974.25670	0.19223
3974.22656	0.19217
3974.19642	0.19214
3974.16629	0.19215
3974.13615	0.19219
3974.10602	0.19222
3974.07588	0.19223
3974.04574	0.19222
3974.01561	0.19221
3973.98547	0.19219
3973.95533	0.19218
3973.92520	0.19219
3973.89506	0.19223
3973.86492	0.19228
3973.83479	0.19232
3973.80465	0.19233
3973.77452	0.19230
3973.74438	0.19226
3973.71424	0.19224
3973.68411	0.19225
3973.65397	0.19227
3973.62383	0.19231
3973.59370	0.19235
3973.56356	0.19239
3973.53343	0.19243
3973.50329	0.19246
3973.47315	0.19245
3973.44302	0.19239
3973.41288	0.19232
3973.38274	0.19228
3973.35261	0.19227
3973.32247	0.19231
3973.29233	0.19235
3973.26220	0.19237
3973.23206	0.19236
3973.20193	0.19234
3973.17179	0.19233
3973.14165	0.19233
3973.11152	0.19232
3973.08138	0.19230
3973.05124	0.19225
3973.02111	0.19218
3972.99097	0.19212
3972.96084	0.19211
3972.93070	0.19214
3972.90056	0.19220
3972.87043	0.19226
3972.84029	0.19231
3972.81015	0.19234
3972.78002	0.19234
3972.74988	0.19232
3972.71974	0.19232
3972.68961	0.19234
3972.65947	0.19238
3972.62934	0.19241
3972.59920	0.19240
3972.56906	0.19236
3972.53893	0.19233
3972.50879	0.19232
3972.47865	0.19233
3972.44852	0.19237
3972.41838	0.19241
3972.38825	0.19246
3972.35811	0.19248
3972.32797	0.19247
3972.29784	0.19245
3972.26770	0.19244
3972.23756	0.19246
3972.20743	0.19250
3972.17729	0.19253
3972.14715	0.19253
3972.11702	0.19253
3972.08688	0.19253
3972.05675	0.19254
3972.02661	0.19254
3971.99647	0.19251
3971.96634	0.19246
3971.93620	0.19242
3971.90606	0.19238
3971.87593	0.19239
3971.84579	0.19243
3971.81566	0.19250
3971.78552	0.19255
3971.75538	0.19255
3971.72525	0.19249
3971.69511	0.19242
3971.66497	0.19236
3971.63484	0.19234
3971.60470	0.19236
3971.57456	0.19239
3971.54443	0.19242
3971.51429	0.19242
3971.48416	0.19241
3971.45402	0.19240
3971.42388	0.19240
3971.39375	0.19239
3971.36361	0.19241
3971.33347	0.19246
3971.30334	0.19254
3971.27320	0.19262
3971.24307	0.19267
3971.21293	0.19268
3971.18279	0.19268
3971.15266	0.19267
3971.12252	0.19266
3971.09238	0.19264
3971.06225	0.19263
3971.03211	0.19263
3971.00197	0.19264
3970.97184	0.19265
3970.94170	0.19264
3970.91157	0.19263
3970.88143	0.19262
3970.85129	0.19265
3970.82116	0.19270
3970.79102	0.19274
3970.76088	0.19278
3970.73075	0.19279
3970.70061	0.19279
3970.67048	0.19274
3970.64034	0.19268
3970.61020	0.19261
3970.58007	0.19258
3970.54993	0.19259
3970.51979	0.19261
3970.48966	0.19264
3970.45952	0.19264
3970.42938	0.19265
3970.39925	0.19265
3970.36911	0.19265
3970.33898	0.19266
3970.30884	0.19265
3970.27870	0.19265
3970.24857	0.19266
3970.21843	0.19268
3970.18829	0.19272
3970.15816	0.19277
3970.12802	0.19281
3970.09789	0.19281
3970.06775	0.19279
3970.03761	0.19275
3970.00748	0.19274
3969.97734	0.19274
3969.94720	0.19275
3969.91707	0.19274
3969.88693	0.19270
3969.85679	0.19266
3969.82666	0.19266
3969.79652	0.19271
3969.76639	0.19279
3969.73625	0.19284
3969.70611	0.19284
3969.67598	0.19282
3969.64584	0.19279
3969.61570	0.19279
3969.58557	0.19282
3969.55543	0.19286
3969.52530	0.19290
3969.49516	0.19290
3969.46502	0.19287
3969.43489	0.19283
3969.40475	0.19278
3969.37461	0.19275
3969.34448	0.19273
3969.31434	0.19271
3969.28420	0.19272
3969.25407	0.19277
3969.22393	0.19283
3969.19380	0.19286
3969.16366	0.19285
3969.13352	0.19282
3969.10339	0.19281
3969.07325	0.19281
3969.04311	0.19281
3969.01298	0.19281
3968.98284	0.19280
3968.95271	0.19281
3968.92257	0.19284
3968.89243	0.19285
3968.86230	0.19284
3968.83216	0.19282
3968.80202	0.19281
3968.77189	0.19281
3968.74175	0.19281
3968.71162	0.19282
3968.68148	0.19281
3968.65134	0.19280
3968.62121	0.19279
3968.59107	0.19279
3968.56093	0.19281
3968.53080	0.19284
3968.50066	0.19285
3968.47052	0.19284
3968.44039	0.19280
3968.41025	0.19276
3968.38012	0.19275
3968.34998	0.19278
3968.31984	0.19283
3968.28971	0.19288
3968.25957	0.19291
3968.22943	0.19294
3968.19930	0.19296
3968.16916	0.19296
3968.13903	0.19292
3968.10889	0.19288
3968.07875	0.19288
3968.04862	0.19293
3968.01848	0.19301
3967.98834	0.19310
3967.95821	0.19315
3967.92807	0.19315
3967.89793	0.19312
3967.86780	0.19308
3967.83766	0.19304
3967.80753	0.19299
3967.77739	0.19295
3967.74725	0.19293
3967.71712	0.19294
3967.68698	0.19295
3967.65684	0.19294
3967.62671	0.19292
3967.59657	0.19290
3967.56644	0.19289
3967.53630	0.19289
3967.50616	0.19289
3967.47603	0.19289
3967.44589	0.19291
3967.41575	0.19294
3967.38562	0.19297
3967.35548	0.19300
3967.32534	0.19303
3967.29521	0.19306
3967.26507	0.19310
3967.23494	0.19314
3967.20480	0.19317
3967.17466	0.19320
3967.14453	0.19322
3967.11439	0.19322
3967.08425	0.19318
3967.05412	0.19310
3967.02398	0.19302
3966.99385	0.19298
3966.96371	0.19299
3966.93357	0.19304
3966.90344	0.19308
3966.87330	0.19309
3966.84316	0.19308
3966.81303	0.19308
3966.78289	0.19312
3966.75275	0.19317
3966.72262	0.19319
3966.69248	0.19317
3966.66235	0.19314
3966.63221	0.19310
3966.60207	0.19309
3966.57194	0.19309
3966.54180	0.19313
3966.51166	0.19319
3966.48153	0.19325
3966.45139	0.19328
3966.42126	0.19326
3966.39112	0.19320
3966.36098	0.19312
3966.33085	0.19305
3966.30071	0.19303
3966.27057	0.19305
3966.24044	0.19311
3966.21030	0.19316
3966.18016	0.19318
3966.15003	0.19316
3966.11989	0.19311
3966.08976	0.19307
3966.05962	0.19303
3966.02948	0.19300
3965.99935	0.19299
3965.96921	0.19302
3965.93907	0.19305
3965.90894	0.19304
3965.87880	0.19299
3965.84867	0.19292
3965.81853	0.19288
3965.78839	0.19286
3965.75826	0.19288
3965.72812	0.19291
3965.69798	0.19296
3965.66785	0.19299
3965.63771	0.19301
3965.60757	0.19302
3965.57744	0.19305
3965.54730	0.19308
3965.51717	0.19311
3965.48703	0.19314
3965.45689	0.19315
3965.42676	0.19316
3965.39662	0.19317
3965.36648	0.19320
3965.33635	0.19325
3965.30621	0.19331
3965.27608	0.19336
3965.24594	0.19340
3965.21580	0.19342
3965.18567	0.19339
3965.15553	0.19331
3965.12539	0.19320
3965.09526	0.19312
3965.06512	0.19309
3965.03498	0.19310
3965.00485	0.19311
3964.97471	0.19310
3964.94458	0.19308
3964.91444	0.19306
3964.88430	0.19307
3964.85417	0.19309
3964.82403	0.19310
3964.79389	0.19311
3964.76376	0.19311
3964.73362	0.19312
3964.70349	0.19315
3964.67335	0.19318
3964.64321	0.19323
3964.61308	0.19327
3964.58294	0.19330
3964.55280	0.19328
3964.52267	0.19323
3964.49253	0.19318
3964.46239	0.19316
3964.43226	0.19318
3964.40212	0.19321
3964.37199	0.19324
3964.34185	0.19324
3964.31171	0.19322
3964.28158	0.19319
3964.25144	0.19315
3964.22130	0.19313
3964.19117	0.19310
3964.16103	0.19309
3964.13090	0.19308
3964.10076	0.19309
3964.07062	0.19311
3964.04049	0.19314
3964.01035	0.19315
3963.98021	0.19315
3963.95008	0.19315
3963.91994	0.19316
3963.88980	0.19319
3963.85967	0.19321
3963.82953	0.19322
3963.79940	0.19323
3963.76926	0.19325
3963.73912	0.19327
3963.70899	0.19327
3963.67885	0.19325
3963.64871	0.19323
3963.61858	0.19321
3963.58844	0.19321
3963.55831	0.19323
3963.52817	0.19326
3963.49803	0.19327
3963.46790	0.19326
3963.43776	0.19321
3963.40762	0.19315
3963.37749	0.19311
3963.34735	0.19309
3963.31721	0.19308
3963.28708	0.19308
3963.25694	0.19312
3963.22681	0.19317
3963.19667	0.19322
3963.16653	0.19324
3963.13640	0.19323
3963.10626	0.19322
3963.07612	0.19321
3963.04599	0.19320
3963.01585	0.19319
3962.98572	0.19317
3962.95558	0.19319
3962.92544	0.19323
3962.89531	0.19327
3962.86517	0.19331
3962.83503	0.19332
3962.80490	0.19332
3962.77476	0.19330
3962.74462	0.19327
3962.71449	0.19323
3962.68435	0.19317
3962.65422	0.19313
3962.62408	0.19312
3962.59394	0.19316
3962.56381	0.19323
3962.53367	0.19330
3962.50353	0.19334
3962.47340	0.19334
3962.44326	0.19332
3962.41313	0.19329
3962.38299	0.19327
3962.35285	0.19327
3962.32272	0.19326
3962.29258	0.19324
3962.26244	0.19322
3962.23231	0.19320
3962.20217	0.19321
3962.17203	0.19325
3962.14190	0.19334
3962.11176	0.19344
3962.08163	0.19352
3962.05149	0.19357
3962.02135	0.19356
3961.99122	0.19351
3961.96108	0.19344
3961.93094	0.19337
3961.90081	0.19332
3961.87067	0.19332
3961.84054	0.19336
3961.81040	0.19341
3961.78026	0.19343
3961.75013	0.19341
3961.71999	0.19337
3961.68985	0.19334
3961.65972	0.19332
3961.62958	0.19329
3961.59944	0.19326
3961.56931	0.19323
3961.53917	0.19323
3961.50904	0.19324
3961.47890	0.19326
3961.44876	0.19329
3961.41863	0.19333
3961.38849	0.19341
3961.35835	0.19349
3961.32822	0.19354
3961.29808	0.19353
3961.26795	0.19346
3961.23781	0.19336
3961.20767	0.19328
3961.17754	0.19323
3961.14740	0.19321
3961.11726	0.19321
3961.08713	0.19322
3961.05699	0.19326
3961.02685	0.19332
3960.99672	0.19340
3960.96658	0.19344
3960.93645	0.19342
3960.90631	0.19335
3960.87617	0.19328
3960.84604	0.19324
3960.81590	0.19324
3960.78576	0.19328
3960.75563	0.19333
3960.72549	0.19338
3960.69536	0.19342
3960.66522	0.19345
3960.63508	0.19346
3960.60495	0.19348
3960.57481	0.19349
3960.54467	0.19351
3960.51454	0.19352
3960.48440	0.19351
3960.45426	0.19349
3960.42413	0.19348
3960.39399	0.19350
3960.36386	0.19352
3960.33372	0.19354
3960.30358	0.19354
3960.27345	0.19352
3960.24331	0.19349
3960.21317	0.19346
3960.18304	0.19344
3960.15290	0.19342
3960.12277	0.19342
3960.09263	0.19344
3960.06249	0.19347
3960.03236	0.19348
3960.00222	0.19351
3959.97208	0.19353
3959.94195	0.19355
3959.91181	0.19353
3959.88167	0.19347
3959.85154	0.19341
3959.82140	0.19338
3959.79127	0.19338
3959.76113	0.19341
3959.73099	0.19347
3959.70086	0.19352
3959.67072	0.19354
3959.64058	0.19353
3959.61045	0.19349
3959.58031	0.19345
3959.55018	0.19340
3959.52004	0.19337
3959.48990	0.19337
3959.45977	0.19341
3959.42963	0.19345
3959.39949	0.19348
3959.36936	0.19346
3959.33922	0.19340
3959.30908	0.19333
3959.27895	0.19328
3959.24881	0.19329
3959.21868	0.19334
3959.18854	0.19341
3959.15840	0.19348
3959.12827	0.19352
3959.09813	0.19355
3959.06799	0.19357
3959.03786	0.19356
3959.00772	0.19355
3958.97759	0.19354
3958.94745	0.19352
3958.91731	0.19349
3958.88718	0.19346
3958.85704	0.19344
3958.82690	0.19345
3958.79677	0.19348
3958.76663	0.19349
3958.73649	0.19347
3958.70636	0.19343
3958.67622	0.19340
3958.64609	0.19340
3958.61595	0.19340
3958.58581	0.19342
3958.55568	0.19347
3958.52554	0.19352
3958.49540	0.19355
3958.46527	0.19353
3958.43513	0.19347
3958.40500	0.19341
3958.37486	0.19341
3958.34472	0.19347
3958.31459	0.19355
3958.28445	0.19360
3958.25431	0.19360
3958.22418	0.19356
3958.19404	0.19351
3958.16390	0.19348
3958.13377	0.19348
3958.10363	0.19349
3958.07350	0.19351
3958.04336	0.19352
3958.01322	0.19352
3957.98309	0.19352
3957.95295	0.19352
3957.92281	0.19353
3957.89268	0.19355
3957.86254	0.19356
3957.83241	0.19355
3957.80227	0.19353
3957.77213	0.19352
3957.74200	0.19352
3957.71186	0.19351
3957.68172	0.19348
3957.65159	0.19344
3957.62145	0.19343
3957.59131	0.19345
3957.56118	0.19349
3957.53104	0.19354
3957.50091	0.19358
3957.47077	0.19360
3957.44063	0.19360
3957.41050	0.19358
3957.38036	0.19355
3957.35022	0.19350
3957.32009	0.19346
3957.28995	0.19342
3957.25982	0.19339
3957.22968	0.19338
3957.19954	0.19339
3957.16941	0.19339
3957.13927	0.19340
3957.10913	0.19342
3957.07900	0.19344
3957.04886	0.19348
3957.01872	0.19353
3956.98859	0.19357
3956.95845	0.19359
3956.92832	0.19359
3956.89818	0.19356
3956.86804	0.19351
3956.83791	0.19347
3956.80777	0.19346
3956.77763	0.19350
3956.74750	0.19357
3956.71736	0.19363
3956.68723	0.19364
3956.65709	0.19361
3956.62695	0.19355
3956.59682	0.19350
3956.56668	0.19346
3956.53654	0.19345
3956.50641	0.19349
3956.47627	0.19356
3956.44613	0.19363
3956.41600	0.19367
3956.38586	0.19368
3956.35573	0.19367
3956.32559	0.19366
3956.29545	0.19367
3956.26532	0.19366
3956.23518	0.19362
3956.20504	0.19357
3956.17491	0.19354
3956.14477	0.19352
3956.11464	0.19353
3956.08450	0.19356
3956.05436	0.19358
3956.02423	0.19360
3955.99409	0.19360
3955.96395	0.19359
3955.93382	0.19359
3955.90368	0.19361
3955.87354	0.19364
3955.84341	0.19368
3955.81327	0.19372
3955.78314	0.19374
3955.75300	0.19375
3955.72286	0.19374
3955.69273	0.19372
3955.66259	0.19369
3955.63245	0.19366
3955.60232	0.19366
3955.57218	0.19370
3955.54205	0.19374
3955.51191	0.19378
3955.48177	0.19380
3955.45164	0.19380
3955.42150	0.19376
3955.39136	0.19368
3955.36123	0.19357
3955.33109	0.19345
3955.30095	0.19332
3955.27082	0.19317
3955.24068	0.19299
3955.21055	0.19276
3955.18041	0.19248
3955.15027	0.19214
3955.12014	0.19172
3955.09000	0.19121
3955.05986	0.19059
3955.02973	0.18985
3954.99959	0.18894
3954.96946	0.18786
3954.93932	0.18656
3954.90918	0.18506
3954.87905	0.18335
3954.84891	0.18150
3954.81877	0.17955
3954.78864	0.17756
3954.75850	0.17555
3954.72836	0.17354
3954.69823	0.17153
3954.66809	0.16954
3954.63796	0.16759
3954.60782	0.16573
3954.57768	0.16399
3954.54755	0.16240
3954.51741	0.16099
3954.48727	0.15975
3954.45714	0.15867
3954.42700	0.15775
3954.39687	0.15696
3954.36673	0.15632
3954.33659	0.15582
3954.30646	0.15546
3954.27632	0.15522
3954.24618	0.15507
3954.21605	0.15501
3954.18591	0.15505
3954.15577	0.15518
3954.12564	0.15537
3954.09550	0.15560
3954.06537	0.15587
3954.03523	0.15619
3954.00509	0.15658
3953.97496	0.15700
3953.94482	0.15744
3953.91468	0.15789
3953.88455	0.15836
3953.85441	0.15884
3953.82428	0.15932
3953.79414	0.15982
3953.76400	0.16036
3953.73387	0.16092
3953.70373	0.16148
3953.67359	0.16201
3953.64346	0.16252
3953.61332	0.16302
3953.58318	0.16356
3953.55305	0.16413
3953.52291	0.16474
3953.49278	0.16537
3953.46264	0.16596
3953.43250	0.16652
3953.40237	0.16702
3953.37223	0.16750
3953.34209	0.16797
3953.31196	0.16847
3953.28182	0.16899
3953.25169	0.16952
3953.22155	0.17003
3953.19141	0.17050
3953.16128	0.17094
3953.13114	0.17137
3953.10100	0.17180
3953.07087	0.17223
3953.04073	0.17265
3953.01059	0.17304
3952.98046	0.17341
3952.95032	0.17377
3952.92019	0.17415
3952.89005	0.17455
3952.85991	0.17498
3952.82978	0.17540
3952.79964	0.17582
3952.76950	0.17622
3952.73937	0.17661
3952.70923	0.17695
3952.67910	0.17724
3952.64896	0.17750
3952.61882	0.17774
3952.58869	0.17801
3952.55855	0.17830
3952.52841	0.17862
3952.49828	0.17895
3952.46814	0.17929
3952.43800	0.17960
3952.40787	0.17986
3952.37773	0.18009
3952.34760	0.18030
3952.31746	0.18053
3952.28732	0.18078
3952.25719	0.18103
3952.22705	0.18128
3952.19691	0.18155
3952.16678	0.18182
3952.13664	0.18210
3952.10651	0.18237
3952.07637	0.18262
3952.04623	0.18284
3952.01610	0.18302
3951.98596	0.18319
3951.95582	0.18339
3951.92569	0.18361
3951.89555	0.18384
3951.86541	0.18406
3951.83528	0.18424
3951.80514	0.18440
3951.77501	0.18455
3951.74487	0.18472
3951.71473	0.18490
3951.68460	0.18506
3951.65446	0.18520
3951.62432	0.18531
3951.59419	0.18541
3951.56405	0.18552
3951.53392	0.18566
3951.50378	0.18581
3951.47364	0.18598
3951.44351	0.18615
3951.41337	0.18631
3951.38323	0.18644
3951.35310	0.18656
3951.32296	0.18668
3951.29282	0.18682
3951.26269	0.18696
3951.23255	0.18709
3951.20242	0.18721
3951.17228	0.18732
3951.14214	0.18743
3951.11201	0.18755
3951.08187	0.18768
3951.05173	0.18782
3951.02160	0.18793
3950.99146	0.18802
3950.96133	0.18810
3950.93119	0.18818
3950.90105	0.18824
3950.87092	0.18828
3950.84078	0.18826
3950.81064	0.18820
3950.78051	0.18812
3950.75037	0.18801
3950.72023	0.18784
3950.69010	0.18758
3950.65996	0.18720
3950.62983	0.18667
3950.59969	0.18600
3950.56955	0.18512
3950.53942	0.18403
3950.50928	0.18271
3950.47914	0.18117
3950.44901	0.17944
3950.41887	0.17752
3950.38874	0.17546
3950.35860	0.17327
3950.32846	0.17102
3950.29833	0.16877
3950.26819	0.16658
3950.23805	0.16451
3950.20792	0.16262
3950.17778	0.16093
3950.14764	0.15946
3950.11751	0.15826
3950.08737	0.15735
3950.05724	0.15676
3950.02710	0.15647
3949.99696	0.15645
3949.96683	0.15666
3949.93669	0.15703
3949.90655	0.15751
3949.87642	0.15809
3949.84628	0.15875
3949.81615	0.15949
3949.78601	0.16028
3949.75587	0.16110
3949.72574	0.16191
3949.69560	0.16268
3949.66546	0.16343
3949.63533	0.16414
3949.60519	0.16484
3949.57505	0.16555
3949.54492	0.16626
3949.51478	0.16696
3949.48465	0.16762
3949.45451	0.16822
3949.42437	0.16876
3949.39424	0.16924
3949.36410	0.16970
3949.33396	0.17014
3949.30383	0.17057
3949.27369	0.17096
3949.24356	0.17131
3949.21342	0.17160
3949.18328	0.17187
3949.15315	0.17214
3949.12301	0.17244
3949.09287	0.17276
3949.06274	0.17307
3949.03260	0.17337
3949.00246	0.17364
3948.97233	0.17390
3948.94219	0.17414
3948.91206	0.17441
3948.88192	0.17471
3948.85178	0.17502
3948.82165	0.17533
3948.79151	0.17561
3948.76137	0.17587
3948.73124	0.17612
3948.70110	0.17640
3948.67097	0.17668
3948.64083	0.17696
3948.61069	0.17724
3948.58056	0.17753
3948.55042	0.17784
3948.52028	0.17816
3948.49015	0.17849
3948.46001	0.17884
3948.42987	0.17918
3948.39974	0.17949
3948.36960	0.17976
3948.33947	0.18000
3948.30933	0.18023
3948.27919	0.18048
3948.24906	0.18077
3948.21892	0.18110
3948.18878	0.18143
3948.15865	0.18174
3948.12851	0.18200
3948.09838	0.18223
3948.06824	0.18247
3948.03810	0.18275
3948.00797	0.18304
3947.97783	0.18329
3947.94769	0.18350
3947.91756	0.18370
3947.88742	0.18391
3947.85728	0.18414
3947.82715	0.18437
3947.79701	0.18459
3947.76688	0.18479
3947.73674	0.18498
3947.70660	0.18517
3947.67647	0.18534
3947.64633	0.18549
3947.61619	0.18562
3947.58606	0.18574
3947.55592	0.18587
3947.52579	0.18600
3947.49565	0.18613
3947.46551	0.18627
3947.43538	0.18642
3947.40524	0.18658
3947.37510	0.18674
3947.34497	0.18688
3947.31483	0.18698
3947.28469	0.18706
3947.25456	0.18712
3947.22442	0.18718
3947.19429	0.18726
3947.16415	0.18735
3947.13401	0.18744
3947.10388	0.18751
3947.07374	0.18760
3947.04360	0.18769
3947.01347	0.18778
3946.98333	0.18783
3946.95320	0.18783
3946.92306	0.18780
3946.89292	0.18776
3946.86279	0.18775
3946.83265	0.18773
3946.80251	0.18771
3946.77238	0.18768
3946.74224	0.18765
3946.71210	0.18763
3946.68197	0.18758
3946.65183	0.18753
3946.62170	0.18747
3946.59156	0.18744
3946.56142	0.18743
3946.53129	0.18744
3946.50115	0.18746
3946.47101	0.18745
3946.44088	0.18742
3946.41074	0.18737
3946.38061	0.18732
3946.35047	0.18729
3946.32033	0.18731
3946.29020	0.18737
3946.26006	0.18746
3946.22992	0.18757
3946.19979	0.18766
3946.16965	0.18774
3946.13951	0.18779
3946.10938	0.18785
3946.07924	0.18793
3946.04911	0.18803
3946.01897	0.18814
3945.98883	0.18825
3945.95870	0.18838
3945.92856	0.18852
3945.89842	0.18863
3945.86829	0.18871
3945.83815	0.18875
3945.80802	0.18880
3945.77788	0.18888
3945.74774	0.18898
3945.71761	0.18910
3945.68747	0.18921
3945.65733	0.18928
3945.62720	0.18933
3945.59706	0.18935
3945.56692	0.18938
3945.53679	0.18942
3945.50665	0.18946
3945.47652	0.18950
3945.44638	0.18952
3945.41624	0.18953
3945.38611	0.18953
3945.35597	0.18954
3945.32583	0.18955
3945.29570	0.18958
3945.26556	0.18962
3945.23543	0.18967
3945.20529	0.18972
3945.17515	0.18976
3945.14502	0.18977
3945.11488	0.18976
3945.08474	0.18976
3945.05461	0.18976
3945.02447	0.18979
3944.99433	0.18984
3944.96420	0.18990
3944.93406	0.18996
3944.90393	0.19000
3944.87379	0.19001
3944.84365	0.19001
3944.81352	0.19001
3944.78338	0.19003
3944.75324	0.19004
3944.72311	0.19003
3944.69297	0.19000
3944.66284	0.18994
3944.63270	0.18989
3944.60256	0.18985
3944.57243	0.18984
3944.54229	0.18982
3944.51215	0.18978
3944.48202	0.18972
3944.45188	0.18966
3944.42174	0.18959
3944.39161	0.18950
3944.36147	0.18937
3944.33134	0.18921
3944.30120	0.18905
3944.27106	0.18890
3944.24093	0.18875
3944.21079	0.18856
3944.18065	0.18833
3944.15052	0.18806
3944.12038	0.18777
3944.09025	0.18747
3944.06011	0.18715
3944.02997	0.18681
3943.99984	0.18644
3943.96970	0.18605
3943.93956	0.18564
3943.90943	0.18522
3943.87929	0.18476
3943.84916	0.18424
3943.81902	0.18364
3943.78888	0.18297
3943.75875	0.18223
3943.72861	0.18147
3943.69847	0.18072
3943.66834	0.17998
3943.63820	0.17923
3943.60806	0.17844
3943.57793	0.17762
3943.54779	0.17680
3943.51766	0.17600
3943.48752	0.17524
3943.45738	0.17449
3943.42725	0.17374
3943.39711	0.17299
3943.36697	0.17227
3943.33684	0.17156
3943.30670	0.17086
3943.27657	0.17019
3943.24643	0.16958
3943.21629	0.16905
3943.18616	0.16859
3943.15602	0.16817
3943.12588	0.16778
3943.09575	0.16744
3943.06561	0.16715
3943.03547	0.16691
3943.00534	0.16669
3942.97520	0.16650
3942.94507	0.16632
3942.91493	0.16619
3942.88479	0.16611
3942.85466	0.16609
3942.82452	0.16613
3942.79438	0.16621
3942.76425	0.16633
3942.73411	0.16648
3942.70398	0.16667
3942.67384	0.16688
3942.64370	0.16709
3942.61357	0.16729
3942.58343	0.16747
3942.55329	0.16767
3942.52316	0.16788
3942.49302	0.16810
3942.46288	0.16831
3942.43275	0.16853
3942.40261	0.16877
3942.37248	0.16906
3942.34234	0.16938
3942.31220	0.16968
3942.28207	0.16996
3942.25193	0.17025
3942.22179	0.17057
3942.19166	0.17092
3942.16152	0.17127
3942.13139	0.17159
3942.10125	0.17189
3942.07111	0.17218
3942.04098	0.17248
3942.01084	0.17279
3941.98070	0.17310
3941.95057	0.17340
3941.92043	0.17368
3941.89029	0.17395
3941.86016	0.17424
3941.83002	0.17458
3941.79989	0.17495
3941.76975	0.17529
3941.73961	0.17560
3941.70948	0.17588
3941.67934	0.17618
3941.64920	0.17651
3941.61907	0.17684
3941.58893	0.17714
3941.55880	0.17743
3941.52866	0.17771
3941.49852	0.17802
3941.46839	0.17836
3941.43825	0.17874
3941.40811	0.17915
3941.37798	0.17954
3941.34784	0.17989
3941.31770	0.18018
3941.28757	0.18043
3941.25743	0.18069
3941.22730	0.18096
3941.19716	0.18124
3941.16702	0.18149
3941.13689	0.18170
3941.10675	0.18186
3941.07661	0.18197
3941.04648	0.18203
3941.01634	0.18208
3940.98621	0.18214
3940.95607	0.18225
3940.92593	0.18239
3940.89580	0.18252
3940.86566	0.18263
3940.83552	0.18270
3940.80539	0.18278
3940.77525	0.18286
3940.74511	0.18294
3940.71498	0.18300
3940.68484	0.18303
3940.65471	0.18303
3940.62457	0.18302
3940.59443	0.18302
3940.56430	0.18303
3940.53416	0.18306
3940.50402	0.18312
3940.47389	0.18319
3940.44375	0.18329
3940.41362	0.18342
3940.38348	0.18355
3940.35334	0.18368
3940.32321	0.18378
3940.29307	0.18384
3940.26293	0.18391
3940.23280	0.18402
3940.20266	0.18418
3940.17252	0.18435
3940.14239	0.18447
3940.11225	0.18455
3940.08212	0.18460
3940.05198	0.18466
3940.02184	0.18475
3939.99171	0.18483
3939.96157	0.18492
3939.93143	0.18502
3939.90130	0.18514
3939.87116	0.18527
3939.84103	0.18538
3939.81089	0.18545
3939.78075	0.18548
3939.75062	0.18550
3939.72048	0.18553
[truncated: 119,117 more rows]
