# Supplementary material for: Experimental observation of quantum mechanical fluorine tunnelling
Source: Nat Commun. 2025 Apr 29;16:4027. doi: 10.1038/s41467-025-59008-6 (PMC12041236; doi:10.1038/s41467-025-59008-6)
Supplement: Supplementary file 4 — Source Data [file 41467_2025_59008_MOESM4_ESM.zip › Data For Figures/Fig2/Figure 2b.txt]

3999.96297	0.17156
3999.93284	0.17150
3999.90270	0.17153
3999.87256	0.17165
3999.84243	0.17178
3999.81229	0.17185
3999.78216	0.17180
3999.75202	0.17168
3999.72188	0.17151
3999.69175	0.17133
3999.66161	0.17120
3999.63147	0.17116
3999.60134	0.17120
3999.57120	0.17123
3999.54107	0.17119
3999.51093	0.17110
3999.48079	0.17104
3999.45066	0.17103
3999.42052	0.17102
3999.39038	0.17091
3999.36025	0.17064
3999.33011	0.17026
3999.29997	0.16992
3999.26984	0.16970
3999.23970	0.16965
3999.20957	0.16969
3999.17943	0.16971
3999.14929	0.16966
3999.11916	0.16958
3999.08902	0.16954
3999.05888	0.16956
3999.02875	0.16962
3998.99861	0.16965
3998.96848	0.16958
3998.93834	0.16942
3998.90820	0.16921
3998.87807	0.16906
3998.84793	0.16899
3998.81779	0.16893
3998.78766	0.16879
3998.75752	0.16857
3998.72738	0.16836
3998.69725	0.16826
3998.66711	0.16819
3998.63698	0.16808
3998.60684	0.16787
3998.57670	0.16761
3998.54657	0.16741
3998.51643	0.16733
3998.48629	0.16737
3998.45616	0.16745
3998.42602	0.16751
3998.39589	0.16752
3998.36575	0.16751
3998.33561	0.16750
3998.30548	0.16747
3998.27534	0.16739
3998.24520	0.16721
3998.21507	0.16691
3998.18493	0.16657
3998.15479	0.16628
3998.12466	0.16612
3998.09452	0.16607
3998.06439	0.16607
3998.03425	0.16601
3998.00411	0.16588
3997.97398	0.16571
3997.94384	0.16560
3997.91370	0.16561
3997.88357	0.16566
3997.85343	0.16565
3997.82330	0.16555
3997.79316	0.16538
3997.76302	0.16523
3997.73289	0.16510
3997.70275	0.16497
3997.67261	0.16478
3997.64248	0.16456
3997.61234	0.16438
3997.58220	0.16426
3997.55207	0.16413
3997.52193	0.16394
3997.49180	0.16372
3997.46166	0.16355
3997.43152	0.16346
3997.40139	0.16344
3997.37125	0.16345
3997.34111	0.16346
3997.31098	0.16346
3997.28084	0.16340
3997.25071	0.16329
3997.22057	0.16316
3997.19043	0.16303
3997.16030	0.16292
3997.13016	0.16281
3997.10002	0.16271
3997.06989	0.16264
3997.03975	0.16256
3997.00961	0.16242
3996.97948	0.16219
3996.94934	0.16190
3996.91921	0.16160
3996.88907	0.16133
3996.85893	0.16115
3996.82880	0.16109
3996.79866	0.16112
3996.76852	0.16111
3996.73839	0.16097
3996.70825	0.16074
3996.67812	0.16048
3996.64798	0.16030
3996.61784	0.16022
3996.58771	0.16019
3996.55757	0.16017
3996.52743	0.16012
3996.49730	0.16005
3996.46716	0.15998
3996.43702	0.15992
3996.40689	0.15982
3996.37675	0.15965
3996.34662	0.15942
3996.31648	0.15924
3996.28634	0.15918
3996.25621	0.15922
3996.22607	0.15927
3996.19593	0.15922
3996.16580	0.15901
3996.13566	0.15867
3996.10553	0.15832
3996.07539	0.15809
3996.04525	0.15801
3996.01512	0.15798
3995.98498	0.15788
3995.95484	0.15766
3995.92471	0.15740
3995.89457	0.15720
3995.86443	0.15712
3995.83430	0.15707
3995.80416	0.15695
3995.77403	0.15670
3995.74389	0.15639
3995.71375	0.15614
3995.68362	0.15600
3995.65348	0.15588
3995.62334	0.15570
3995.59321	0.15548
3995.56307	0.15533
3995.53294	0.15531
3995.50280	0.15536
3995.47266	0.15534
3995.44253	0.15514
3995.41239	0.15479
3995.38225	0.15441
3995.35212	0.15411
3995.32198	0.15395
3995.29184	0.15389
3995.26171	0.15386
3995.23157	0.15373
3995.20144	0.15343
3995.17130	0.15299
3995.14116	0.15255
3995.11103	0.15231
3995.08089	0.15230
3995.05075	0.15238
3995.02062	0.15233
3994.99048	0.15211
3994.96035	0.15185
3994.93021	0.15170
3994.90007	0.15164
3994.86994	0.15152
3994.83980	0.15122
3994.80966	0.15079
3994.77953	0.15038
3994.74939	0.15010
3994.71925	0.14996
3994.68912	0.14990
3994.65898	0.14980
3994.62885	0.14961
3994.59871	0.14933
3994.56857	0.14910
3994.53844	0.14897
3994.50830	0.14890
3994.47816	0.14877
3994.44803	0.14856
3994.41789	0.14834
3994.38776	0.14818
3994.35762	0.14810
3994.32748	0.14803
3994.29735	0.14791
3994.26721	0.14770
3994.23707	0.14741
3994.20694	0.14703
3994.17680	0.14662
3994.14666	0.14625
3994.11653	0.14595
3994.08639	0.14571
3994.05626	0.14550
3994.02612	0.14531
3993.99598	0.14516
3993.96585	0.14500
3993.93571	0.14478
3993.90557	0.14449
3993.87544	0.14416
3993.84530	0.14382
3993.81517	0.14346
3993.78503	0.14311
3993.75489	0.14279
3993.72476	0.14254
3993.69462	0.14235
3993.66448	0.14215
3993.63435	0.14191
3993.60421	0.14164
3993.57408	0.14135
3993.54394	0.14105
3993.51380	0.14073
3993.48367	0.14038
3993.45353	0.14007
3993.42339	0.13986
3993.39326	0.13979
3993.36312	0.13982
3993.33298	0.13987
3993.30285	0.13990
3993.27271	0.13992
3993.24258	0.13994
3993.21244	0.13997
3993.18230	0.14000
3993.15217	0.14001
3993.12203	0.13997
3993.09189	0.13989
3993.06176	0.13981
3993.03162	0.13980
3993.00149	0.13993
3992.97135	0.14019
3992.94121	0.14046
3992.91108	0.14059
3992.88094	0.14052
3992.85080	0.14036
3992.82067	0.14032
3992.79053	0.14048
3992.76039	0.14083
3992.73026	0.14125
3992.70012	0.14169
3992.66999	0.14213
3992.63985	0.14257
3992.60971	0.14299
3992.57958	0.14338
3992.54944	0.14370
3992.51930	0.14394
3992.48917	0.14414
3992.45903	0.14447
3992.42890	0.14504
3992.39876	0.14585
3992.36862	0.14674
3992.33849	0.14754
3992.30835	0.14821
3992.27821	0.14881
3992.24808	0.14938
3992.21794	0.14994
3992.18780	0.15046
3992.15767	0.15100
3992.12753	0.15162
3992.09740	0.15229
3992.06726	0.15294
3992.03712	0.15350
3992.00699	0.15399
3991.97685	0.15452
3991.94671	0.15518
3991.91658	0.15594
3991.88644	0.15673
3991.85631	0.15745
3991.82617	0.15809
3991.79603	0.15867
3991.76590	0.15922
3991.73576	0.15975
3991.70562	0.16030
3991.67549	0.16087
3991.64535	0.16146
3991.61521	0.16204
3991.58508	0.16259
3991.55494	0.16308
3991.52481	0.16355
3991.49467	0.16408
3991.46453	0.16469
3991.43440	0.16531
3991.40426	0.16589
3991.37412	0.16641
3991.34399	0.16691
3991.31385	0.16739
3991.28372	0.16779
3991.25358	0.16808
3991.22344	0.16826
3991.19331	0.16842
3991.16317	0.16868
3991.13303	0.16910
3991.10290	0.16965
3991.07276	0.17025
3991.04262	0.17078
3991.01249	0.17121
3990.98235	0.17154
3990.95222	0.17178
3990.92208	0.17194
3990.89194	0.17202
3990.86181	0.17211
3990.83167	0.17230
3990.80153	0.17262
3990.77140	0.17301
3990.74126	0.17339
3990.71113	0.17374
3990.68099	0.17406
3990.65085	0.17439
3990.62072	0.17466
3990.59058	0.17483
3990.56044	0.17492
3990.53031	0.17503
3990.50017	0.17526
3990.47003	0.17564
3990.43990	0.17605
3990.40976	0.17637
3990.37963	0.17651
3990.34949	0.17652
3990.31935	0.17653
3990.28922	0.17664
3990.25908	0.17689
3990.22894	0.17719
3990.19881	0.17746
3990.16867	0.17766
3990.13854	0.17777
3990.10840	0.17781
3990.07826	0.17776
3990.04813	0.17769
3990.01799	0.17769
3989.98785	0.17786
3989.95772	0.17821
3989.92758	0.17860
3989.89744	0.17884
3989.86731	0.17891
3989.83717	0.17888
3989.80704	0.17891
3989.77690	0.17902
3989.74676	0.17917
3989.71663	0.17927
3989.68649	0.17933
3989.65635	0.17935
3989.62622	0.17934
3989.59608	0.17934
3989.56595	0.17938
3989.53581	0.17950
3989.50567	0.17965
3989.47554	0.17979
3989.44540	0.17990
3989.41526	0.18000
3989.38513	0.18014
3989.35499	0.18031
3989.32485	0.18045
3989.29472	0.18049
3989.26458	0.18044
3989.23445	0.18036
3989.20431	0.18035
3989.17417	0.18044
3989.14404	0.18060
3989.11390	0.18077
3989.08376	0.18090
3989.05363	0.18094
3989.02349	0.18090
3988.99336	0.18086
3988.96322	0.18089
3988.93308	0.18101
3988.90295	0.18118
3988.87281	0.18135
3988.84267	0.18149
3988.81254	0.18159
3988.78240	0.18159
3988.75226	0.18150
3988.72213	0.18140
3988.69199	0.18141
3988.66186	0.18154
3988.63172	0.18172
3988.60158	0.18186
3988.57145	0.18196
3988.54131	0.18207
3988.51117	0.18220
3988.48104	0.18228
3988.45090	0.18226
3988.42077	0.18215
3988.39063	0.18199
3988.36049	0.18189
3988.33036	0.18195
3988.30022	0.18217
3988.27008	0.18247
3988.23995	0.18269
3988.20981	0.18276
3988.17967	0.18273
3988.14954	0.18264
3988.11940	0.18253
3988.08927	0.18245
3988.05913	0.18244
3988.02899	0.18251
3987.99886	0.18262
3987.96872	0.18271
3987.93858	0.18277
3987.90845	0.18280
3987.87831	0.18283
3987.84818	0.18285
3987.81804	0.18285
3987.78790	0.18285
3987.75777	0.18291
3987.72763	0.18306
3987.69749	0.18326
3987.66736	0.18345
3987.63722	0.18353
3987.60708	0.18350
3987.57695	0.18342
3987.54681	0.18337
3987.51668	0.18337
3987.48654	0.18345
3987.45640	0.18356
3987.42627	0.18364
3987.39613	0.18362
3987.36599	0.18352
3987.33586	0.18342
3987.30572	0.18341
3987.27559	0.18353
3987.24545	0.18369
3987.21531	0.18379
3987.18518	0.18378
3987.15504	0.18366
3987.12490	0.18350
3987.09477	0.18344
3987.06463	0.18351
3987.03449	0.18368
3987.00436	0.18386
3986.97422	0.18400
3986.94409	0.18413
3986.91395	0.18427
3986.88381	0.18437
3986.85368	0.18441
3986.82354	0.18439
3986.79340	0.18435
3986.76327	0.18428
3986.73313	0.18416
3986.70300	0.18400
3986.67286	0.18389
3986.64272	0.18389
3986.61259	0.18403
3986.58245	0.18425
3986.55231	0.18445
3986.52218	0.18458
3986.49204	0.18461
3986.46190	0.18460
3986.43177	0.18459
3986.40163	0.18459
3986.37150	0.18459
3986.34136	0.18452
3986.31122	0.18441
3986.28109	0.18435
3986.25095	0.18440
3986.22081	0.18455
3986.19068	0.18472
3986.16054	0.18481
3986.13041	0.18482
3986.10027	0.18481
3986.07013	0.18484
3986.04000	0.18493
3986.00986	0.18503
3985.97972	0.18508
3985.94959	0.18504
3985.91945	0.18489
3985.88931	0.18467
3985.85918	0.18447
3985.82904	0.18439
3985.79891	0.18449
3985.76877	0.18473
3985.73863	0.18502
3985.70850	0.18528
3985.67836	0.18544
3985.64822	0.18550
3985.61809	0.18546
3985.58795	0.18535
3985.55782	0.18518
3985.52768	0.18502
3985.49754	0.18488
3985.46741	0.18477
3985.43727	0.18467
3985.40713	0.18459
3985.37700	0.18461
3985.34686	0.18476
3985.31672	0.18501
3985.28659	0.18528
3985.25645	0.18552
3985.22632	0.18567
3985.19618	0.18575
3985.16604	0.18577
3985.13591	0.18579
3985.10577	0.18582
3985.07563	0.18584
3985.04550	0.18583
3985.01536	0.18580
3984.98523	0.18576
3984.95509	0.18575
3984.92495	0.18574
3984.89482	0.18572
3984.86468	0.18568
3984.83454	0.18567
3984.80441	0.18567
3984.77427	0.18566
3984.74413	0.18561
3984.71400	0.18555
3984.68386	0.18554
3984.65373	0.18561
3984.62359	0.18575
3984.59345	0.18590
3984.56332	0.18604
3984.53318	0.18611
3984.50304	0.18607
3984.47291	0.18591
3984.44277	0.18570
3984.41264	0.18556
3984.38250	0.18557
3984.35236	0.18569
3984.32223	0.18581
3984.29209	0.18584
3984.26195	0.18581
3984.23182	0.18576
3984.20168	0.18575
3984.17154	0.18578
3984.14141	0.18580
3984.11127	0.18576
3984.08114	0.18570
3984.05100	0.18567
3984.02086	0.18572
3983.99073	0.18588
3983.96059	0.18608
3983.93045	0.18623
3983.90032	0.18626
3983.87018	0.18617
3983.84005	0.18602
3983.80991	0.18592
3983.77977	0.18590
3983.74964	0.18593
3983.71950	0.18594
3983.68936	0.18589
3983.65923	0.18578
3983.62909	0.18571
3983.59895	0.18574
3983.56882	0.18586
3983.53868	0.18602
3983.50855	0.18615
3983.47841	0.18621
3983.44827	0.18621
3983.41814	0.18618
3983.38800	0.18615
3983.35786	0.18611
3983.32773	0.18605
3983.29759	0.18597
3983.26746	0.18587
3983.23732	0.18577
3983.20718	0.18573
3983.17705	0.18578
3983.14691	0.18588
3983.11677	0.18595
3983.08664	0.18591
3983.05650	0.18584
3983.02636	0.18589
3982.99623	0.18612
3982.96609	0.18640
3982.93596	0.18656
3982.90582	0.18655
3982.87568	0.18645
3982.84555	0.18636
3982.81541	0.18629
3982.78527	0.18619
3982.75514	0.18606
3982.72500	0.18594
3982.69487	0.18590
3982.66473	0.18599
3982.63459	0.18618
3982.60446	0.18638
3982.57432	0.18650
3982.54418	0.18652
3982.51405	0.18651
3982.48391	0.18654
3982.45377	0.18660
3982.42364	0.18662
3982.39350	0.18656
3982.36337	0.18641
3982.33323	0.18623
3982.30309	0.18610
3982.27296	0.18609
3982.24282	0.18618
3982.21268	0.18636
3982.18255	0.18657
3982.15241	0.18678
3982.12228	0.18690
3982.09214	0.18685
3982.06200	0.18665
3982.03187	0.18642
3982.00173	0.18630
3981.97159	0.18632
3981.94146	0.18641
3981.91132	0.18646
3981.88118	0.18642
3981.85105	0.18633
3981.82091	0.18628
3981.79078	0.18629
3981.76064	0.18631
3981.73050	0.18624
3981.70037	0.18613
3981.67023	0.18611
3981.64009	0.18625
3981.60996	0.18646
3981.57982	0.18662
3981.54969	0.18670
3981.51955	0.18682
3981.48941	0.18700
3981.45928	0.18718
3981.42914	0.18722
3981.39900	0.18709
3981.36887	0.18687
3981.33873	0.18666
3981.30859	0.18650
3981.27846	0.18638
3981.24832	0.18631
3981.21819	0.18633
3981.18805	0.18643
3981.15791	0.18653
3981.12778	0.18658
3981.09764	0.18660
3981.06750	0.18663
3981.03737	0.18670
3981.00723	0.18679
3980.97710	0.18686
3980.94696	0.18692
3980.91682	0.18694
3980.88669	0.18693
3980.85655	0.18695
3980.82641	0.18703
3980.79628	0.18720
3980.76614	0.18739
3980.73600	0.18752
3980.70587	0.18750
3980.67573	0.18734
3980.64560	0.18711
3980.61546	0.18688
3980.58532	0.18671
3980.55519	0.18661
3980.52505	0.18659
3980.49491	0.18667
3980.46478	0.18682
3980.43464	0.18700
3980.40451	0.18715
3980.37437	0.18718
3980.34423	0.18709
3980.31410	0.18691
3980.28396	0.18675
3980.25382	0.18671
3980.22369	0.18680
3980.19355	0.18692
3980.16341	0.18696
3980.13328	0.18691
3980.10314	0.18687
3980.07301	0.18693
3980.04287	0.18710
3980.01273	0.18726
3979.98260	0.18729
3979.95246	0.18714
3979.92232	0.18691
3979.89219	0.18670
3979.86205	0.18657
3979.83192	0.18653
3979.80178	0.18657
3979.77164	0.18667
3979.74151	0.18682
3979.71137	0.18699
3979.68123	0.18712
3979.65110	0.18716
3979.62096	0.18713
3979.59082	0.18708
3979.56069	0.18704
3979.53055	0.18701
3979.50042	0.18693
3979.47028	0.18682
3979.44014	0.18673
3979.41001	0.18673
3979.37987	0.18682
3979.34973	0.18695
3979.31960	0.18706
3979.28946	0.18711
3979.25933	0.18716
3979.22919	0.18727
3979.19905	0.18744
3979.16892	0.18759
3979.13878	0.18763
3979.10864	0.18757
3979.07851	0.18749
3979.04837	0.18746
3979.01823	0.18743
3978.98810	0.18730
3978.95796	0.18707
3978.92783	0.18682
3978.89769	0.18668
3978.86755	0.18670
3978.83742	0.18681
3978.80728	0.18691
3978.77714	0.18691
3978.74701	0.18688
3978.71687	0.18692
3978.68674	0.18710
3978.65660	0.18734
3978.62646	0.18749
3978.59633	0.18750
3978.56619	0.18742
3978.53605	0.18735
3978.50592	0.18734
3978.47578	0.18735
3978.44564	0.18739
3978.41551	0.18745
3978.38537	0.18754
3978.35524	0.18765
3978.32510	0.18773
3978.29496	0.18777
3978.26483	0.18779
3978.23469	0.18779
3978.20455	0.18778
3978.17442	0.18773
3978.14428	0.18767
3978.11415	0.18759
3978.08401	0.18751
3978.05387	0.18742
3978.02374	0.18730
3977.99360	0.18719
3977.96346	0.18721
3977.93333	0.18736
3977.90319	0.18754
3977.87305	0.18760
3977.84292	0.18749
3977.81278	0.18730
3977.78265	0.18718
3977.75251	0.18720
3977.72237	0.18732
3977.69224	0.18746
3977.66210	0.18755
3977.63196	0.18758
3977.60183	0.18757
3977.57169	0.18759
3977.54156	0.18765
3977.51142	0.18772
3977.48128	0.18780
3977.45115	0.18786
3977.42101	0.18787
3977.39087	0.18781
3977.36074	0.18768
3977.33060	0.18749
3977.30046	0.18732
3977.27033	0.18724
3977.24019	0.18727
3977.21006	0.18738
3977.17992	0.18752
3977.14978	0.18759
3977.11965	0.18760
3977.08951	0.18757
3977.05937	0.18754
3977.02924	0.18756
3976.99910	0.18760
3976.96897	0.18764
3976.93883	0.18765
3976.90869	0.18766
3976.87856	0.18769
3976.84842	0.18778
3976.81828	0.18789
3976.78815	0.18798
3976.75801	0.18801
3976.72787	0.18795
3976.69774	0.18783
3976.66760	0.18771
3976.63747	0.18762
3976.60733	0.18754
3976.57719	0.18750
3976.54706	0.18754
3976.51692	0.18766
3976.48678	0.18783
3976.45665	0.18797
3976.42651	0.18807
3976.39638	0.18815
3976.36624	0.18825
3976.33610	0.18834
3976.30597	0.18840
3976.27583	0.18837
3976.24569	0.18827
3976.21556	0.18814
3976.18542	0.18803
3976.15528	0.18799
3976.12515	0.18797
3976.09501	0.18799
3976.06488	0.18807
3976.03474	0.18823
3976.00460	0.18842
3975.97447	0.18854
3975.94433	0.18852
3975.91419	0.18837
3975.88406	0.18818
3975.85392	0.18805
3975.82379	0.18801
3975.79365	0.18798
3975.76351	0.18790
3975.73338	0.18777
3975.70324	0.18767
3975.67310	0.18771
3975.64297	0.18788
3975.61283	0.18808
3975.58269	0.18820
3975.55256	0.18819
3975.52242	0.18813
3975.49229	0.18808
3975.46215	0.18807
3975.43201	0.18808
3975.40188	0.18812
3975.37174	0.18821
3975.34160	0.18831
3975.31147	0.18834
3975.28133	0.18827
3975.25120	0.18818
3975.22106	0.18816
3975.19092	0.18822
3975.16079	0.18827
3975.13065	0.18827
3975.10051	0.18821
3975.07038	0.18813
3975.04024	0.18810
3975.01010	0.18811
3974.97997	0.18812
3974.94983	0.18808
3974.91970	0.18796
3974.88956	0.18782
3974.85942	0.18776
3974.82929	0.18787
3974.79915	0.18812
3974.76901	0.18837
3974.73888	0.18852
3974.70874	0.18855
3974.67861	0.18849
3974.64847	0.18836
3974.61833	0.18817
3974.58820	0.18791
3974.55806	0.18768
3974.52792	0.18756
3974.49779	0.18760
3974.46765	0.18776
3974.43751	0.18793
3974.40738	0.18803
3974.37724	0.18803
3974.34711	0.18796
3974.31697	0.18786
3974.28683	0.18779
3974.25670	0.18781
3974.22656	0.18792
3974.19642	0.18809
3974.16629	0.18825
3974.13615	0.18830
3974.10602	0.18822
3974.07588	0.18802
3974.04574	0.18782
3974.01561	0.18770
3973.98547	0.18774
3973.95533	0.18791
3973.92520	0.18811
3973.89506	0.18824
3973.86492	0.18823
3973.83479	0.18815
3973.80465	0.18810
3973.77452	0.18811
3973.74438	0.18816
3973.71424	0.18818
3973.68411	0.18816
3973.65397	0.18815
3973.62383	0.18820
3973.59370	0.18831
3973.56356	0.18843
3973.53343	0.18855
3973.50329	0.18861
3973.47315	0.18859
3973.44302	0.18845
3973.41288	0.18828
3973.38274	0.18819
3973.35261	0.18828
3973.32247	0.18855
3973.29233	0.18888
3973.26220	0.18914
3973.23206	0.18926
3973.20193	0.18920
3973.17179	0.18902
3973.14165	0.18881
3973.11152	0.18863
3973.08138	0.18851
3973.05124	0.18841
3973.02111	0.18828
3972.99097	0.18812
3972.96084	0.18799
3972.93070	0.18795
3972.90056	0.18804
3972.87043	0.18821
3972.84029	0.18837
3972.81015	0.18845
3972.78002	0.18849
3972.74988	0.18854
3972.71974	0.18865
3972.68961	0.18881
3972.65947	0.18895
3972.62934	0.18898
3972.59920	0.18888
3972.56906	0.18871
3972.53893	0.18853
3972.50879	0.18837
3972.47865	0.18822
3972.44852	0.18810
3972.41838	0.18806
3972.38825	0.18813
3972.35811	0.18825
3972.32797	0.18834
3972.29784	0.18833
3972.26770	0.18826
3972.23756	0.18819
3972.20743	0.18821
3972.17729	0.18831
3972.14715	0.18845
3972.11702	0.18856
3972.08688	0.18857
3972.05675	0.18844
3972.02661	0.18827
3971.99647	0.18815
3971.96634	0.18812
3971.93620	0.18814
3971.90606	0.18818
3971.87593	0.18825
3971.84579	0.18835
3971.81566	0.18843
3971.78552	0.18845
3971.75538	0.18843
3971.72525	0.18844
3971.69511	0.18851
3971.66497	0.18860
3971.63484	0.18862
3971.60470	0.18853
3971.57456	0.18836
3971.54443	0.18822
3971.51429	0.18815
3971.48416	0.18818
3971.45402	0.18826
3971.42388	0.18834
3971.39375	0.18841
3971.36361	0.18845
3971.33347	0.18850
3971.30334	0.18855
3971.27320	0.18860
3971.24307	0.18860
3971.21293	0.18856
3971.18279	0.18856
3971.15266	0.18868
3971.12252	0.18887
3971.09238	0.18905
3971.06225	0.18911
3971.03211	0.18904
3971.00197	0.18891
3970.97184	0.18879
3970.94170	0.18870
3970.91157	0.18867
3970.88143	0.18867
3970.85129	0.18869
3970.82116	0.18867
3970.79102	0.18858
3970.76088	0.18844
3970.73075	0.18831
3970.70061	0.18826
3970.67048	0.18832
3970.64034	0.18845
3970.61020	0.18857
3970.58007	0.18861
3970.54993	0.18857
3970.51979	0.18850
3970.48966	0.18843
3970.45952	0.18843
3970.42938	0.18853
3970.39925	0.18872
3970.36911	0.18889
3970.33898	0.18898
3970.30884	0.18898
3970.27870	0.18892
3970.24857	0.18884
3970.21843	0.18873
3970.18829	0.18865
3970.15816	0.18867
3970.12802	0.18879
3970.09789	0.18898
3970.06775	0.18914
3970.03761	0.18917
3970.00748	0.18907
3969.97734	0.18892
3969.94720	0.18883
3969.91707	0.18882
3969.88693	0.18883
3969.85679	0.18878
3969.82666	0.18871
3969.79652	0.18869
3969.76639	0.18875
3969.73625	0.18886
3969.70611	0.18892
3969.67598	0.18890
3969.64584	0.18883
3969.61570	0.18878
3969.58557	0.18878
3969.55543	0.18884
3969.52530	0.18890
3969.49516	0.18894
3969.46502	0.18894
3969.43489	0.18893
3969.40475	0.18893
3969.37461	0.18894
3969.34448	0.18897
3969.31434	0.18901
3969.28420	0.18909
3969.25407	0.18920
3969.22393	0.18929
3969.19380	0.18935
3969.16366	0.18934
3969.13352	0.18929
3969.10339	0.18923
3969.07325	0.18922
3969.04311	0.18928
3969.01298	0.18939
3968.98284	0.18953
3968.95271	0.18967
3968.92257	0.18973
3968.89243	0.18966
3968.86230	0.18946
3968.83216	0.18923
3968.80202	0.18912
3968.77189	0.18915
3968.74175	0.18927
3968.71162	0.18934
3968.68148	0.18929
3968.65134	0.18915
3968.62121	0.18902
3968.59107	0.18897
3968.56093	0.18901
3968.53080	0.18906
3968.50066	0.18904
3968.47052	0.18893
3968.44039	0.18881
3968.41025	0.18875
3968.38012	0.18879
3968.34998	0.18885
3968.31984	0.18886
3968.28971	0.18880
3968.25957	0.18875
3968.22943	0.18878
3968.19930	0.18890
3968.16916	0.18904
3968.13903	0.18909
3968.10889	0.18901
3968.07875	0.18885
3968.04862	0.18873
3968.01848	0.18870
3967.98834	0.18875
3967.95821	0.18880
3967.92807	0.18880
3967.89793	0.18876
3967.86780	0.18873
3967.83766	0.18874
3967.80753	0.18881
3967.77739	0.18890
3967.74725	0.18901
3967.71712	0.18914
3967.68698	0.18931
3967.65684	0.18942
3967.62671	0.18940
3967.59657	0.18925
3967.56644	0.18903
3967.53630	0.18884
3967.50616	0.18874
3967.47603	0.18873
3967.44589	0.18878
3967.41575	0.18882
3967.38562	0.18879
3967.35548	0.18872
3967.32534	0.18865
3967.29521	0.18864
3967.26507	0.18872
3967.23494	0.18892
3967.20480	0.18916
3967.17466	0.18927
3967.14453	0.18918
3967.11439	0.18895
3967.08425	0.18879
3967.05412	0.18876
3967.02398	0.18879
3966.99385	0.18876
3966.96371	0.18869
3966.93357	0.18866
3966.90344	0.18870
3966.87330	0.18875
3966.84316	0.18880
3966.81303	0.18884
3966.78289	0.18889
3966.75275	0.18894
3966.72262	0.18898
3966.69248	0.18901
3966.66235	0.18902
3966.63221	0.18906
3966.60207	0.18912
3966.57194	0.18919
3966.54180	0.18922
3966.51166	0.18924
3966.48153	0.18927
3966.45139	0.18931
3966.42126	0.18927
3966.39112	0.18909
3966.36098	0.18881
3966.33085	0.18857
3966.30071	0.18848
3966.27057	0.18860
3966.24044	0.18886
3966.21030	0.18915
3966.18016	0.18937
3966.15003	0.18950
3966.11989	0.18954
3966.08976	0.18952
3966.05962	0.18944
3966.02948	0.18933
3965.99935	0.18923
3965.96921	0.18918
3965.93907	0.18920
3965.90894	0.18927
3965.87880	0.18931
3965.84867	0.18925
3965.81853	0.18908
3965.78839	0.18889
3965.75826	0.18878
3965.72812	0.18880
3965.69798	0.18892
3965.66785	0.18907
3965.63771	0.18920
3965.60757	0.18934
3965.57744	0.18948
3965.54730	0.18959
3965.51717	0.18962
3965.48703	0.18959
3965.45689	0.18957
3965.42676	0.18960
3965.39662	0.18961
3965.36648	0.18947
3965.33635	0.18920
3965.30621	0.18893
3965.27608	0.18882
3965.24594	0.18892
3965.21580	0.18913
3965.18567	0.18934
3965.15553	0.18947
3965.12539	0.18946
3965.09526	0.18935
3965.06512	0.18920
3965.03498	0.18905
3965.00485	0.18891
3964.97471	0.18876
3964.94458	0.18863
3964.91444	0.18857
3964.88430	0.18863
3964.85417	0.18878
3964.82403	0.18892
3964.79389	0.18898
3964.76376	0.18896
3964.73362	0.18895
3964.70349	0.18902
3964.67335	0.18921
3964.64321	0.18947
3964.61308	0.18968
3964.58294	0.18976
3964.55280	0.18966
3964.52267	0.18941
3964.49253	0.18909
3964.46239	0.18883
3964.43226	0.18872
3964.40212	0.18882
3964.37199	0.18906
3964.34185	0.18927
3964.31171	0.18934
3964.28158	0.18926
3964.25144	0.18913
3964.22130	0.18904
3964.19117	0.18901
3964.16103	0.18898
3964.13090	0.18893
3964.10076	0.18890
3964.07062	0.18894
3964.04049	0.18903
3964.01035	0.18909
3963.98021	0.18908
3963.95008	0.18904
3963.91994	0.18904
3963.88980	0.18913
3963.85967	0.18928
3963.82953	0.18941
3963.79940	0.18944
3963.76926	0.18941
3963.73912	0.18941
3963.70899	0.18948
3963.67885	0.18958
3963.64871	0.18965
3963.61858	0.18965
3963.58844	0.18961
3963.55831	0.18955
3963.52817	0.18948
3963.49803	0.18941
3963.46790	0.18938
3963.43776	0.18944
3963.40762	0.18953
3963.37749	0.18959
3963.34735	0.18954
3963.31721	0.18940
3963.28708	0.18923
3963.25694	0.18908
3963.22681	0.18898
3963.19667	0.18894
3963.16653	0.18893
3963.13640	0.18892
3963.10626	0.18890
3963.07612	0.18890
3963.04599	0.18897
3963.01585	0.18911
3962.98572	0.18924
3962.95558	0.18929
3962.92544	0.18926
3962.89531	0.18920
3962.86517	0.18914
3962.83503	0.18910
3962.80490	0.18911
3962.77476	0.18916
3962.74462	0.18923
3962.71449	0.18929
3962.68435	0.18934
3962.65422	0.18938
3962.62408	0.18941
3962.59394	0.18945
3962.56381	0.18950
3962.53367	0.18955
3962.50353	0.18954
3962.47340	0.18945
3962.44326	0.18930
3962.41313	0.18922
3962.38299	0.18926
3962.35285	0.18936
3962.32272	0.18941
3962.29258	0.18932
3962.26244	0.18912
3962.23231	0.18895
3962.20217	0.18891
3962.17203	0.18901
3962.14190	0.18914
3962.11176	0.18922
3962.08163	0.18929
3962.05149	0.18944
3962.02135	0.18966
3961.99122	0.18979
3961.96108	0.18967
3961.93094	0.18934
3961.90081	0.18904
3961.87067	0.18900
3961.84054	0.18923
3961.81040	0.18952
3961.78026	0.18966
3961.75013	0.18965
3961.71999	0.18964
3961.68985	0.18968
3961.65972	0.18974
3961.62958	0.18971
3961.59944	0.18959
3961.56931	0.18946
3961.53917	0.18937
3961.50904	0.18935
3961.47890	0.18939
3961.44876	0.18943
3961.41863	0.18942
3961.38849	0.18935
3961.35835	0.18923
3961.32822	0.18910
3961.29808	0.18899
3961.26795	0.18894
3961.23781	0.18895
3961.20767	0.18903
3961.17754	0.18913
3961.14740	0.18921
3961.11726	0.18927
3961.08713	0.18935
3961.05699	0.18946
3961.02685	0.18955
3960.99672	0.18957
3960.96658	0.18952
3960.93645	0.18944
3960.90631	0.18936
3960.87617	0.18934
3960.84604	0.18937
3960.81590	0.18948
3960.78576	0.18961
3960.75563	0.18967
3960.72549	0.18959
3960.69536	0.18939
3960.66522	0.18916
3960.63508	0.18901
3960.60495	0.18898
3960.57481	0.18902
3960.54467	0.18905
3960.51454	0.18902
3960.48440	0.18899
3960.45426	0.18904
3960.42413	0.18917
3960.39399	0.18932
3960.36386	0.18938
3960.33372	0.18928
3960.30358	0.18904
3960.27345	0.18877
3960.24331	0.18863
3960.21317	0.18867
3960.18304	0.18886
3960.15290	0.18909
3960.12277	0.18928
3960.09263	0.18939
3960.06249	0.18946
3960.03236	0.18949
3960.00222	0.18948
3959.97208	0.18947
3959.94195	0.18950
3959.91181	0.18959
3959.88167	0.18970
3959.85154	0.18976
3959.82140	0.18977
3959.79127	0.18977
3959.76113	0.18979
3959.73099	0.18979
3959.70086	0.18973
3959.67072	0.18963
3959.64058	0.18953
3959.61045	0.18944
3959.58031	0.18936
3959.55018	0.18928
3959.52004	0.18924
3959.48990	0.18925
3959.45977	0.18933
3959.42963	0.18944
3959.39949	0.18952
3959.36936	0.18954
3959.33922	0.18949
3959.30908	0.18942
3959.27895	0.18934
3959.24881	0.18926
3959.21868	0.18924
3959.18854	0.18930
3959.15840	0.18943
3959.12827	0.18953
3959.09813	0.18955
3959.06799	0.18951
3959.03786	0.18948
3959.00772	0.18952
3958.97759	0.18961
3958.94745	0.18970
3958.91731	0.18972
3958.88718	0.18964
3958.85704	0.18953
3958.82690	0.18949
3958.79677	0.18959
3958.76663	0.18974
3958.73649	0.18982
3958.70636	0.18975
3958.67622	0.18962
3958.64609	0.18952
3958.61595	0.18951
3958.58581	0.18953
3958.55568	0.18949
3958.52554	0.18940
3958.49540	0.18936
3958.46527	0.18944
3958.43513	0.18960
3958.40500	0.18973
3958.37486	0.18976
3958.34472	0.18970
3958.31459	0.18962
3958.28445	0.18952
3958.25431	0.18936
3958.22418	0.18914
3958.19404	0.18897
3958.16390	0.18897
3958.13377	0.18916
3958.10363	0.18941
3958.07350	0.18958
3958.04336	0.18963
3958.01322	0.18961
3957.98309	0.18956
3957.95295	0.18951
3957.92281	0.18947
3957.89268	0.18946
3957.86254	0.18948
3957.83241	0.18949
3957.80227	0.18946
3957.77213	0.18946
3957.74200	0.18954
3957.71186	0.18971
3957.68172	0.18990
3957.65159	0.19004
3957.62145	0.19012
3957.59131	0.19009
3957.56118	0.18993
3957.53104	0.18966
3957.50091	0.18938
3957.47077	0.18924
3957.44063	0.18933
3957.41050	0.18961
3957.38036	0.18993
3957.35022	0.19013
3957.32009	0.19011
3957.28995	0.18990
3957.25982	0.18959
3957.22968	0.18935
3957.19954	0.18930
3957.16941	0.18943
3957.13927	0.18960
3957.10913	0.18968
3957.07900	0.18964
3957.04886	0.18957
3957.01872	0.18956
3956.98859	0.18962
3956.95845	0.18972
3956.92832	0.18981
3956.89818	0.18983
3956.86804	0.18975
3956.83791	0.18958
3956.80777	0.18938
3956.77763	0.18920
3956.74750	0.18904
3956.71736	0.18892
3956.68723	0.18888
3956.65709	0.18896
3956.62695	0.18913
3956.59682	0.18932
3956.56668	0.18948
3956.53654	0.18959
3956.50641	0.18961
3956.47627	0.18956
3956.44613	0.18947
3956.41600	0.18945
3956.38586	0.18955
3956.35573	0.18977
3956.32559	0.19000
3956.29545	0.19013
3956.26532	0.19008
3956.23518	0.18988
3956.20504	0.18966
3956.17491	0.18950
3956.14477	0.18946
3956.11464	0.18951
3956.08450	0.18963
3956.05436	0.18980
3956.02423	0.18998
3955.99409	0.19012
3955.96395	0.19013
3955.93382	0.19004
3955.90368	0.18993
3955.87354	0.18991
3955.84341	0.18998
3955.81327	0.19005
3955.78314	0.19004
3955.75300	0.18990
3955.72286	0.18970
3955.69273	0.18952
3955.66259	0.18941
3955.63245	0.18936
3955.60232	0.18934
3955.57218	0.18936
3955.54205	0.18944
3955.51191	0.18956
3955.48177	0.18966
3955.45164	0.18968
3955.42150	0.18967
3955.39136	0.18967
3955.36123	0.18970
3955.33109	0.18974
3955.30095	0.18971
3955.27082	0.18960
3955.24068	0.18943
3955.21055	0.18922
3955.18041	0.18893
3955.15027	0.18855
3955.12014	0.18807
3955.09000	0.18752
3955.05986	0.18691
3955.02973	0.18617
3954.99959	0.18523
3954.96946	0.18404
3954.93932	0.18260
3954.90918	0.18095
3954.87905	0.17916
3954.84891	0.17727
3954.81877	0.17529
3954.78864	0.17326
3954.75850	0.17128
3954.72836	0.16940
3954.69823	0.16760
3954.66809	0.16582
3954.63796	0.16398
3954.60782	0.16210
3954.57768	0.16028
3954.54755	0.15865
3954.51741	0.15733
3954.48727	0.15630
3954.45714	0.15545
3954.42700	0.15465
3954.39687	0.15385
3954.36673	0.15308
3954.33659	0.15244
3954.30646	0.15198
3954.27632	0.15169
3954.24618	0.15157
3954.21605	0.15156
3954.18591	0.15168
3954.15577	0.15192
3954.12564	0.15229
3954.09550	0.15275
3954.06537	0.15320
3954.03523	0.15356
3954.00509	0.15380
3953.97496	0.15403
3953.94482	0.15439
3953.91468	0.15493
3953.88455	0.15553
3953.85441	0.15608
3953.82428	0.15653
3953.79414	0.15695
3953.76400	0.15745
3953.73387	0.15807
3953.70373	0.15878
3953.67359	0.15946
3953.64346	0.16004
3953.61332	0.16052
3953.58318	0.16099
3953.55305	0.16147
3953.52291	0.16196
3953.49278	0.16243
3953.46264	0.16287
3953.43250	0.16329
3953.40237	0.16373
3953.37223	0.16421
3953.34209	0.16474
3953.31196	0.16528
3953.28182	0.16584
3953.25169	0.16640
3953.22155	0.16696
3953.19141	0.16745
3953.16128	0.16779
3953.13114	0.16802
3953.10100	0.16826
3953.07087	0.16860
3953.04073	0.16902
3953.01059	0.16946
3952.98046	0.16991
3952.95032	0.17042
3952.92019	0.17098
3952.89005	0.17153
3952.85991	0.17198
3952.82978	0.17232
3952.79964	0.17259
3952.76950	0.17283
3952.73937	0.17308
3952.70923	0.17338
3952.67910	0.17374
3952.64896	0.17413
3952.61882	0.17452
3952.58869	0.17487
3952.55855	0.17521
3952.52841	0.17555
3952.49828	0.17587
3952.46814	0.17610
3952.43800	0.17621
3952.40787	0.17625
3952.37773	0.17632
3952.34760	0.17649
3952.31746	0.17677
3952.28732	0.17709
3952.25719	0.17741
3952.22705	0.17772
3952.19691	0.17805
3952.16678	0.17841
3952.13664	0.17877
3952.10651	0.17910
3952.07637	0.17935
3952.04623	0.17949
3952.01610	0.17948
3951.98596	0.17938
3951.95582	0.17934
3951.92569	0.17947
3951.89555	0.17977
3951.86541	0.18012
3951.83528	0.18041
3951.80514	0.18063
3951.77501	0.18080
3951.74487	0.18097
3951.71473	0.18112
3951.68460	0.18122
3951.65446	0.18127
3951.62432	0.18133
3951.59419	0.18143
3951.56405	0.18160
3951.53392	0.18184
3951.50378	0.18213
3951.47364	0.18241
3951.44351	0.18260
3951.41337	0.18272
3951.38323	0.18284
3951.35310	0.18302
3951.32296	0.18320
3951.29282	0.18331
3951.26269	0.18335
3951.23255	0.18338
3951.20242	0.18346
3951.17228	0.18354
3951.14214	0.18358
3951.11201	0.18358
3951.08187	0.18360
3951.05173	0.18369
3951.02160	0.18383
3950.99146	0.18399
3950.96133	0.18412
3950.93119	0.18421
3950.90105	0.18426
3950.87092	0.18431
3950.84078	0.18438
3950.81064	0.18445
3950.78051	0.18449
3950.75037	0.18441
3950.72023	0.18420
3950.69010	0.18387
3950.65996	0.18342
3950.62983	0.18284
3950.59969	0.18213
3950.56955	0.18129
3950.53942	0.18027
3950.50928	0.17901
3950.47914	0.17746
3950.44901	0.17566
3950.41887	0.17370
3950.38874	0.17166
3950.35860	0.16958
3950.32846	0.16746
3950.29833	0.16529
3950.26819	0.16312
3950.23805	0.16106
3950.20792	0.15921
3950.17778	0.15762
3950.14764	0.15632
3950.11751	0.15527
3950.08737	0.15444
3950.05724	0.15383
3950.02710	0.15346
3949.99696	0.15336
3949.96683	0.15355
3949.93669	0.15397
3949.90655	0.15456
3949.87642	0.15524
3949.84628	0.15596
3949.81615	0.15668
3949.78601	0.15734
3949.75587	0.15793
3949.72574	0.15850
3949.69560	0.15908
3949.66546	0.15973
3949.63533	0.16047
3949.60519	0.16129
3949.57505	0.16217
3949.54492	0.16305
3949.51478	0.16388
3949.48465	0.16461
3949.45451	0.16521
3949.42437	0.16573
3949.39424	0.16624
3949.36410	0.16678
3949.33396	0.16734
3949.30383	0.16783
3949.27369	0.16816
3949.24356	0.16830
3949.21342	0.16833
3949.18328	0.16838
3949.15315	0.16858
3949.12301	0.16896
3949.09287	0.16940
3949.06274	0.16979
3949.03260	0.17004
3949.00246	0.17017
3948.97233	0.17024
3948.94219	0.17035
3948.91206	0.17055
3948.88192	0.17082
3948.85178	0.17110
3948.82165	0.17137
3948.79151	0.17166
3948.76137	0.17202
3948.73124	0.17245
3948.70110	0.17288
3948.67097	0.17328
3948.64083	0.17363
3948.61069	0.17395
3948.58056	0.17424
3948.55042	0.17453
3948.52028	0.17481
3948.49015	0.17512
3948.46001	0.17541
3948.42987	0.17567
3948.39974	0.17591
3948.36960	0.17620
3948.33947	0.17658
3948.30933	0.17701
3948.27919	0.17740
3948.24906	0.17766
3948.21892	0.17781
3948.18878	0.17794
3948.15865	0.17814
3948.12851	0.17845
3948.09838	0.17887
3948.06824	0.17932
3948.03810	0.17974
3948.00797	0.18010
3947.97783	0.18035
3947.94769	0.18044
3947.91756	0.18038
3947.88742	0.18028
3947.85728	0.18023
3947.82715	0.18028
3947.79701	0.18042
3947.76688	0.18060
3947.73674	0.18084
3947.70660	0.18115
3947.67647	0.18150
3947.64633	0.18184
3947.61619	0.18210
3947.58606	0.18224
3947.55592	0.18230
3947.52579	0.18231
3947.49565	0.18234
3947.46551	0.18239
3947.43538	0.18251
3947.40524	0.18270
3947.37510	0.18301
3947.34497	0.18337
3947.31483	0.18367
3947.28469	0.18379
3947.25456	0.18372
3947.22442	0.18357
3947.19429	0.18347
3947.16415	0.18345
3947.13401	0.18351
3947.10388	0.18362
3947.07374	0.18378
3947.04360	0.18393
3947.01347	0.18399
3946.98333	0.18394
3946.95320	0.18386
3946.92306	0.18383
3946.89292	0.18384
3946.86279	0.18386
3946.83265	0.18387
3946.80251	0.18391
3946.77238	0.18395
3946.74224	0.18392
3946.71210	0.18379
3946.68197	0.18360
3946.65183	0.18346
3946.62170	0.18340
3946.59156	0.18338
3946.56142	0.18336
3946.53129	0.18337
3946.50115	0.18344
3946.47101	0.18359
3946.44088	0.18376
3946.41074	0.18387
3946.38061	0.18389
3946.35047	0.18382
3946.32033	0.18370
3946.29020	0.18358
3946.26006	0.18348
3946.22992	0.18343
3946.19979	0.18345
3946.16965	0.18356
3946.13951	0.18371
3946.10938	0.18384
3946.07924	0.18389
3946.04911	0.18391
3946.01897	0.18399
3945.98883	0.18420
3945.95870	0.18452
3945.92856	0.18487
3945.89842	0.18515
3945.86829	0.18530
3945.83815	0.18534
3945.80802	0.18536
3945.77788	0.18542
3945.74774	0.18552
3945.71761	0.18558
3945.68747	0.18554
3945.65733	0.18542
3945.62720	0.18527
3945.59706	0.18513
3945.56692	0.18498
3945.53679	0.18483
3945.50665	0.18475
3945.47652	0.18485
3945.44638	0.18514
3945.41624	0.18551
3945.38611	0.18582
3945.35597	0.18599
3945.32583	0.18605
3945.29570	0.18607
3945.26556	0.18611
3945.23543	0.18614
3945.20529	0.18616
3945.17515	0.18616
3945.14502	0.18618
3945.11488	0.18624
3945.08474	0.18635
3945.05461	0.18649
3945.02447	0.18663
3944.99433	0.18676
3944.96420	0.18683
3944.93406	0.18681
3944.90393	0.18669
3944.87379	0.18653
3944.84365	0.18637
3944.81352	0.18627
3944.78338	0.18623
3944.75324	0.18623
3944.72311	0.18629
3944.69297	0.18637
3944.66284	0.18640
3944.63270	0.18632
3944.60256	0.18615
3944.57243	0.18597
3944.54229	0.18584
3944.51215	0.18573
3944.48202	0.18561
3944.45188	0.18547
3944.42174	0.18535
3944.39161	0.18524
3944.36147	0.18513
3944.33134	0.18506
3944.30120	0.18503
3944.27106	0.18504
3944.24093	0.18500
3944.21079	0.18487
3944.18065	0.18461
3944.15052	0.18427
3944.12038	0.18392
3944.09025	0.18364
3944.06011	0.18341
3944.02997	0.18321
3943.99984	0.18298
3943.96970	0.18269
3943.93956	0.18230
3943.90943	0.18179
3943.87929	0.18118
3943.84916	0.18054
3943.81902	0.17993
3943.78888	0.17938
3943.75875	0.17883
3943.72861	0.17823
3943.69847	0.17753
3943.66834	0.17676
3943.63820	0.17594
3943.60806	0.17509
3943.57793	0.17429
3943.54779	0.17354
3943.51766	0.17286
3943.48752	0.17219
3943.45738	0.17146
3943.42725	0.17066
3943.39711	0.16983
3943.36697	0.16903
3943.33684	0.16829
3943.30670	0.16763
3943.27657	0.16704
3943.24643	0.16652
3943.21629	0.16608
3943.18616	0.16569
3943.15602	0.16528
3943.12588	0.16481
3943.09575	0.16430
3943.06561	0.16383
3943.03547	0.16348
3943.00534	0.16327
3942.97520	0.16314
3942.94507	0.16304
3942.91493	0.16295
3942.88479	0.16288
3942.85466	0.16285
3942.82452	0.16288
3942.79438	0.16293
3942.76425	0.16300
3942.73411	0.16312
3942.70398	0.16328
3942.67384	0.16345
3942.64370	0.16358
3942.61357	0.16368
3942.58343	0.16385
3942.55329	0.16417
3942.52316	0.16459
3942.49302	0.16501
3942.46288	0.16532
3942.43275	0.16555
3942.40261	0.16575
3942.37248	0.16598
3942.34234	0.16626
3942.31220	0.16659
3942.28207	0.16693
3942.25193	0.16725
3942.22179	0.16759
3942.19166	0.16798
3942.16152	0.16839
3942.13139	0.16869
3942.10125	0.16882
3942.07111	0.16881
3942.04098	0.16881
3942.01084	0.16897
3941.98070	0.16931
3941.95057	0.16974
3941.92043	0.17017
3941.89029	0.17053
3941.86016	0.17085
3941.83002	0.17115
3941.79989	0.17146
3941.76975	0.17179
3941.73961	0.17212
3941.70948	0.17244
3941.67934	0.17275
3941.64920	0.17310
3941.61907	0.17348
3941.58893	0.17387
3941.55880	0.17423
3941.52866	0.17460
3941.49852	0.17502
3941.46839	0.17548
3941.43825	0.17587
3941.40811	0.17611
3941.37798	0.17621
3941.34784	0.17626
3941.31770	0.17639
3941.28757	0.17666
3941.25743	0.17704
3941.22730	0.17745
3941.19716	0.17782
3941.16702	0.17809
3941.13689	0.17831
3941.10675	0.17852
3941.07661	0.17873
3941.04648	0.17890
3941.01634	0.17902
3940.98621	0.17909
3940.95607	0.17914
3940.92593	0.17920
3940.89580	0.17930
3940.86566	0.17946
3940.83552	0.17960
3940.80539	0.17964
3940.77525	0.17955
3940.74511	0.17941
3940.71498	0.17932
3940.68484	0.17931
3940.65471	0.17930
3940.62457	0.17924
3940.59443	0.17914
3940.56430	0.17912
3940.53416	0.17927
3940.50402	0.17954
3940.47389	0.17981
3940.44375	0.17996
3940.41362	0.17997
3940.38348	0.17991
3940.35334	0.17988
3940.32321	0.17998
3940.29307	0.18022
3940.26293	0.18053
3940.23280	0.18079
3940.20266	0.18092
3940.17252	0.18097
3940.14239	0.18104
3940.11225	0.18120
3940.08212	0.18143
3940.05198	0.18163
3940.02184	0.18171
3939.99171	0.18166
3939.96157	0.18155
3939.93143	0.18150
3939.90130	0.18159
3939.87116	0.18179
3939.84103	0.18204
3939.81089	0.18224
3939.78075	0.18238
3939.75062	0.18246
3939.72048	0.18245
[truncated: 119,117 more rows]
