# Supplementary material for: Experimental observation of quantum mechanical fluorine tunnelling
Source: Nat Commun. 2025 Apr 29;16:4027. doi: 10.1038/s41467-025-59008-6 (PMC12041236; doi:10.1038/s41467-025-59008-6)
Supplement: Supplementary file 4 — Source Data [file 41467_2025_59008_MOESM4_ESM.zip › Data For Figures/Fig2/Figure 2c.txt]

3999.96297	0.18002
3999.93284	0.17996
3999.90270	0.17991
3999.87256	0.17983
3999.84243	0.17971
3999.81229	0.17953
3999.78216	0.17935
3999.75202	0.17928
3999.72188	0.17937
3999.69175	0.17957
3999.66161	0.17974
3999.63147	0.17976
3999.60134	0.17960
3999.57120	0.17935
3999.54107	0.17914
3999.51093	0.17902
3999.48079	0.17899
3999.45066	0.17901
3999.42052	0.17902
3999.39038	0.17899
3999.36025	0.17884
3999.33011	0.17857
3999.29997	0.17828
3999.26984	0.17807
3999.23970	0.17800
3999.20957	0.17801
3999.17943	0.17799
3999.14929	0.17790
3999.11916	0.17781
3999.08902	0.17780
3999.05888	0.17784
3999.02875	0.17783
3998.99861	0.17772
3998.96848	0.17758
3998.93834	0.17746
3998.90820	0.17737
3998.87807	0.17727
3998.84793	0.17715
3998.81779	0.17704
3998.78766	0.17695
3998.75752	0.17684
3998.72738	0.17664
3998.69725	0.17634
3998.66711	0.17604
3998.63698	0.17583
3998.60684	0.17579
3998.57670	0.17587
3998.54657	0.17594
3998.51643	0.17590
3998.48629	0.17573
3998.45616	0.17554
3998.42602	0.17541
3998.39589	0.17540
3998.36575	0.17545
3998.33561	0.17544
3998.30548	0.17530
3998.27534	0.17506
3998.24520	0.17478
3998.21507	0.17454
3998.18493	0.17433
3998.15479	0.17410
3998.12466	0.17387
3998.09452	0.17366
3998.06439	0.17355
3998.03425	0.17356
3998.00411	0.17365
3997.97398	0.17369
3997.94384	0.17360
3997.91370	0.17337
3997.88357	0.17311
3997.85343	0.17292
3997.82330	0.17288
3997.79316	0.17298
3997.76302	0.17314
3997.73289	0.17324
3997.70275	0.17317
3997.67261	0.17289
3997.64248	0.17250
3997.61234	0.17213
3997.58220	0.17191
3997.55207	0.17186
3997.52193	0.17194
3997.49180	0.17207
3997.46166	0.17213
3997.43152	0.17204
3997.40139	0.17183
3997.37125	0.17158
3997.34111	0.17140
3997.31098	0.17132
3997.28084	0.17131
3997.25071	0.17128
3997.22057	0.17119
3997.19043	0.17100
3997.16030	0.17072
3997.13016	0.17043
3997.10002	0.17025
3997.06989	0.17026
3997.03975	0.17037
3997.00961	0.17044
3996.97948	0.17036
3996.94934	0.17013
3996.91921	0.16985
3996.88907	0.16958
3996.85893	0.16936
3996.82880	0.16921
3996.79866	0.16912
3996.76852	0.16907
3996.73839	0.16900
3996.70825	0.16890
3996.67812	0.16880
3996.64798	0.16872
3996.61784	0.16865
3996.58771	0.16854
3996.55757	0.16834
3996.52743	0.16807
3996.49730	0.16779
3996.46716	0.16753
3996.43702	0.16735
3996.40689	0.16729
3996.37675	0.16734
3996.34662	0.16742
3996.31648	0.16741
3996.28634	0.16728
3996.25621	0.16704
3996.22607	0.16677
3996.19593	0.16651
3996.16580	0.16626
3996.13566	0.16604
3996.10553	0.16585
3996.07539	0.16568
3996.04525	0.16553
3996.01512	0.16538
3995.98498	0.16523
3995.95484	0.16507
3995.92471	0.16491
3995.89457	0.16477
3995.86443	0.16463
3995.83430	0.16441
3995.80416	0.16407
3995.77403	0.16366
3995.74389	0.16330
3995.71375	0.16307
3995.68362	0.16293
3995.65348	0.16278
3995.62334	0.16259
3995.59321	0.16241
3995.56307	0.16228
3995.53294	0.16223
3995.50280	0.16224
3995.47266	0.16226
3995.44253	0.16225
3995.41239	0.16220
3995.38225	0.16211
3995.35212	0.16195
3995.32198	0.16166
3995.29184	0.16124
3995.26171	0.16077
3995.23157	0.16040
3995.20144	0.16020
3995.17130	0.16010
3995.14116	0.15998
3995.11103	0.15975
3995.08089	0.15940
3995.05075	0.15906
3995.02062	0.15885
3994.99048	0.15882
3994.96035	0.15889
3994.93021	0.15889
3994.90007	0.15874
3994.86994	0.15850
3994.83980	0.15829
3994.80966	0.15812
3994.77953	0.15796
3994.74939	0.15776
3994.71925	0.15752
3994.68912	0.15726
3994.65898	0.15697
3994.62885	0.15660
3994.59871	0.15617
3994.56857	0.15577
3994.53844	0.15547
3994.50830	0.15530
3994.47816	0.15518
3994.44803	0.15509
3994.41789	0.15505
3994.38776	0.15504
3994.35762	0.15493
3994.32748	0.15464
3994.29735	0.15416
3994.26721	0.15362
3994.23707	0.15315
3994.20694	0.15280
3994.17680	0.15253
3994.14666	0.15225
3994.11653	0.15196
3994.08639	0.15169
3994.05626	0.15145
3994.02612	0.15122
3993.99598	0.15099
3993.96585	0.15078
3993.93571	0.15061
3993.90557	0.15043
3993.87544	0.15018
3993.84530	0.14983
3993.81517	0.14943
3993.78503	0.14905
3993.75489	0.14876
3993.72476	0.14854
3993.69462	0.14834
3993.66448	0.14807
3993.63435	0.14771
3993.60421	0.14728
3993.57408	0.14688
3993.54394	0.14659
3993.51380	0.14645
3993.48367	0.14641
3993.45353	0.14638
3993.42339	0.14629
3993.39326	0.14612
3993.36312	0.14592
3993.33298	0.14574
3993.30285	0.14560
3993.27271	0.14554
3993.24258	0.14555
3993.21244	0.14557
3993.18230	0.14555
3993.15217	0.14544
3993.12203	0.14523
3993.09189	0.14497
3993.06176	0.14479
3993.03162	0.14478
3993.00149	0.14494
3992.97135	0.14515
3992.94121	0.14534
3992.91108	0.14552
3992.88094	0.14577
3992.85080	0.14610
3992.82067	0.14644
3992.79053	0.14675
3992.76039	0.14704
3992.73026	0.14735
3992.70012	0.14771
3992.66999	0.14811
3992.63985	0.14851
3992.60971	0.14891
3992.57958	0.14928
3992.54944	0.14962
3992.51930	0.14993
3992.48917	0.15030
3992.45903	0.15080
3992.42890	0.15146
3992.39876	0.15218
3992.36862	0.15285
3992.33849	0.15342
3992.30835	0.15396
3992.27821	0.15457
3992.24808	0.15526
3992.21794	0.15601
3992.18780	0.15676
3992.15767	0.15748
3992.12753	0.15818
3992.09740	0.15884
3992.06726	0.15946
3992.03712	0.16005
3992.00699	0.16063
3991.97685	0.16122
3991.94671	0.16181
3991.91658	0.16242
3991.88644	0.16307
3991.85631	0.16377
3991.82617	0.16457
3991.79603	0.16543
3991.76590	0.16629
3991.73576	0.16704
3991.70562	0.16764
3991.67549	0.16812
3991.64535	0.16853
3991.61521	0.16899
3991.58508	0.16956
3991.55494	0.17022
3991.52481	0.17087
3991.49467	0.17143
3991.46453	0.17191
3991.43440	0.17237
3991.40426	0.17283
3991.37412	0.17331
3991.34399	0.17377
3991.31385	0.17419
3991.28372	0.17460
3991.25358	0.17501
3991.22344	0.17546
3991.19331	0.17594
3991.16317	0.17641
3991.13303	0.17688
3991.10290	0.17733
3991.07276	0.17775
3991.04262	0.17806
3991.01249	0.17824
3990.98235	0.17835
3990.95222	0.17851
3990.92208	0.17881
3990.89194	0.17925
3990.86181	0.17976
3990.83167	0.18024
3990.80153	0.18063
3990.77140	0.18093
3990.74126	0.18112
3990.71113	0.18123
3990.68099	0.18134
3990.65085	0.18148
3990.62072	0.18165
3990.59058	0.18183
3990.56044	0.18202
3990.53031	0.18225
3990.50017	0.18256
3990.47003	0.18291
3990.43990	0.18325
3990.40976	0.18348
3990.37963	0.18361
3990.34949	0.18370
3990.31935	0.18384
3990.28922	0.18405
3990.25908	0.18431
3990.22894	0.18456
3990.19881	0.18475
3990.16867	0.18487
3990.13854	0.18495
3990.10840	0.18502
3990.07826	0.18514
3990.04813	0.18530
3990.01799	0.18546
3989.98785	0.18558
3989.95772	0.18562
3989.92758	0.18557
3989.89744	0.18548
3989.86731	0.18543
3989.83717	0.18549
3989.80704	0.18566
3989.77690	0.18588
3989.74676	0.18605
3989.71663	0.18619
3989.68649	0.18636
3989.65635	0.18665
3989.62622	0.18701
3989.59608	0.18735
3989.56595	0.18757
3989.53581	0.18769
3989.50567	0.18775
3989.47554	0.18777
3989.44540	0.18776
3989.41526	0.18772
3989.38513	0.18771
3989.35499	0.18775
3989.32485	0.18783
3989.29472	0.18795
3989.26458	0.18806
3989.23445	0.18816
3989.20431	0.18826
3989.17417	0.18838
3989.14404	0.18851
3989.11390	0.18861
3989.08376	0.18864
3989.05363	0.18861
3989.02349	0.18859
3988.99336	0.18862
3988.96322	0.18871
3988.93308	0.18883
3988.90295	0.18893
3988.87281	0.18900
3988.84267	0.18905
3988.81254	0.18911
3988.78240	0.18917
3988.75226	0.18923
3988.72213	0.18926
3988.69199	0.18924
3988.66186	0.18915
3988.63172	0.18907
3988.60158	0.18910
3988.57145	0.18932
3988.54131	0.18963
3988.51117	0.18990
3988.48104	0.19001
3988.45090	0.18994
3988.42077	0.18975
3988.39063	0.18958
3988.36049	0.18955
3988.33036	0.18971
3988.30022	0.18997
3988.27008	0.19019
3988.23995	0.19026
3988.20981	0.19025
3988.17967	0.19026
3988.14954	0.19033
3988.11940	0.19038
3988.08927	0.19034
3988.05913	0.19022
3988.02899	0.19016
3987.99886	0.19024
3987.96872	0.19044
3987.93858	0.19067
3987.90845	0.19080
3987.87831	0.19083
3987.84818	0.19079
3987.81804	0.19070
3987.78790	0.19055
3987.75777	0.19037
3987.72763	0.19025
3987.69749	0.19028
3987.66736	0.19046
3987.63722	0.19066
3987.60708	0.19082
3987.57695	0.19093
3987.54681	0.19103
3987.51668	0.19110
3987.48654	0.19112
3987.45640	0.19110
3987.42627	0.19113
3987.39613	0.19126
3987.36599	0.19144
3987.33586	0.19161
3987.30572	0.19170
3987.27559	0.19167
3987.24545	0.19151
3987.21531	0.19130
3987.18518	0.19116
3987.15504	0.19116
3987.12490	0.19128
3987.09477	0.19147
3987.06463	0.19166
3987.03449	0.19177
3987.00436	0.19175
3986.97422	0.19166
3986.94409	0.19157
3986.91395	0.19160
3986.88381	0.19176
3986.85368	0.19192
3986.82354	0.19197
3986.79340	0.19188
3986.76327	0.19171
3986.73313	0.19158
3986.70300	0.19157
3986.67286	0.19167
3986.64272	0.19182
3986.61259	0.19198
3986.58245	0.19215
3986.55231	0.19231
3986.52218	0.19238
3986.49204	0.19238
3986.46190	0.19236
3986.43177	0.19243
3986.40163	0.19257
3986.37150	0.19271
3986.34136	0.19276
3986.31122	0.19272
3986.28109	0.19266
3986.25095	0.19263
3986.22081	0.19261
3986.19068	0.19259
3986.16054	0.19253
3986.13041	0.19242
3986.10027	0.19228
3986.07013	0.19216
3986.04000	0.19210
3986.00986	0.19213
3985.97972	0.19223
3985.94959	0.19237
3985.91945	0.19249
3985.88931	0.19252
3985.85918	0.19245
3985.82904	0.19234
3985.79891	0.19225
3985.76877	0.19222
3985.73863	0.19224
3985.70850	0.19234
3985.67836	0.19255
3985.64822	0.19285
3985.61809	0.19311
3985.58795	0.19320
3985.55782	0.19311
3985.52768	0.19298
3985.49754	0.19292
3985.46741	0.19295
3985.43727	0.19297
3985.40713	0.19292
3985.37700	0.19282
3985.34686	0.19275
3985.31672	0.19274
3985.28659	0.19276
3985.25645	0.19278
3985.22632	0.19279
3985.19618	0.19281
3985.16604	0.19286
3985.13591	0.19294
3985.10577	0.19301
3985.07563	0.19307
3985.04550	0.19313
3985.01536	0.19322
3984.98523	0.19333
3984.95509	0.19340
3984.92495	0.19340
3984.89482	0.19340
3984.86468	0.19346
3984.83454	0.19355
3984.80441	0.19361
3984.77427	0.19356
3984.74413	0.19346
3984.71400	0.19340
3984.68386	0.19343
3984.65373	0.19348
3984.62359	0.19344
3984.59345	0.19327
3984.56332	0.19307
3984.53318	0.19295
3984.50304	0.19300
3984.47291	0.19316
3984.44277	0.19328
3984.41264	0.19330
3984.38250	0.19327
3984.35236	0.19326
3984.32223	0.19328
3984.29209	0.19331
3984.26195	0.19334
3984.23182	0.19338
3984.20168	0.19344
3984.17154	0.19347
3984.14141	0.19345
3984.11127	0.19339
3984.08114	0.19330
3984.05100	0.19317
3984.02086	0.19305
3983.99073	0.19304
3983.96059	0.19317
3983.93045	0.19336
3983.90032	0.19348
3983.87018	0.19345
3983.84005	0.19335
3983.80991	0.19330
3983.77977	0.19334
3983.74964	0.19343
3983.71950	0.19348
3983.68936	0.19343
3983.65923	0.19330
3983.62909	0.19317
3983.59895	0.19309
3983.56882	0.19308
3983.53868	0.19313
3983.50855	0.19325
3983.47841	0.19337
3983.44827	0.19343
3983.41814	0.19338
3983.38800	0.19329
3983.35786	0.19326
3983.32773	0.19338
3983.29759	0.19357
3983.26746	0.19375
3983.23732	0.19385
3983.20718	0.19389
3983.17705	0.19393
3983.14691	0.19398
3983.11677	0.19402
3983.08664	0.19403
3983.05650	0.19402
3983.02636	0.19400
3982.99623	0.19397
3982.96609	0.19394
3982.93596	0.19391
3982.90582	0.19391
3982.87568	0.19394
3982.84555	0.19395
3982.81541	0.19391
3982.78527	0.19384
3982.75514	0.19383
3982.72500	0.19389
3982.69487	0.19397
3982.66473	0.19399
3982.63459	0.19391
3982.60446	0.19377
3982.57432	0.19366
3982.54418	0.19366
3982.51405	0.19375
3982.48391	0.19382
3982.45377	0.19378
3982.42364	0.19367
3982.39350	0.19361
3982.36337	0.19366
3982.33323	0.19376
3982.30309	0.19384
3982.27296	0.19391
3982.24282	0.19398
3982.21268	0.19405
3982.18255	0.19405
3982.15241	0.19402
3982.12228	0.19398
3982.09214	0.19396
3982.06200	0.19392
3982.03187	0.19384
3982.00173	0.19376
3981.97159	0.19372
3981.94146	0.19377
3981.91132	0.19388
3981.88118	0.19400
3981.85105	0.19411
3981.82091	0.19419
3981.79078	0.19425
3981.76064	0.19426
3981.73050	0.19419
3981.70037	0.19406
3981.67023	0.19394
3981.64009	0.19389
3981.60996	0.19392
3981.57982	0.19402
3981.54969	0.19413
3981.51955	0.19424
3981.48941	0.19430
3981.45928	0.19433
3981.42914	0.19435
3981.39900	0.19442
3981.36887	0.19455
3981.33873	0.19469
3981.30859	0.19476
3981.27846	0.19476
3981.24832	0.19472
3981.21819	0.19462
3981.18805	0.19446
3981.15791	0.19430
3981.12778	0.19418
3981.09764	0.19414
3981.06750	0.19413
3981.03737	0.19410
3981.00723	0.19406
3980.97710	0.19407
3980.94696	0.19415
3980.91682	0.19426
3980.88669	0.19433
3980.85655	0.19431
3980.82641	0.19422
3980.79628	0.19413
3980.76614	0.19412
3980.73600	0.19424
3980.70587	0.19449
3980.67573	0.19477
3980.64560	0.19496
3980.61546	0.19499
3980.58532	0.19487
3980.55519	0.19467
3980.52505	0.19448
3980.49491	0.19436
3980.46478	0.19433
3980.43464	0.19435
3980.40451	0.19435
3980.37437	0.19428
3980.34423	0.19422
3980.31410	0.19428
3980.28396	0.19445
3980.25382	0.19462
3980.22369	0.19465
3980.19355	0.19455
3980.16341	0.19447
3980.13328	0.19450
3980.10314	0.19465
3980.07301	0.19483
3980.04287	0.19497
3980.01273	0.19499
3979.98260	0.19491
3979.95246	0.19481
3979.92232	0.19473
3979.89219	0.19472
3979.86205	0.19475
3979.83192	0.19480
3979.80178	0.19484
3979.77164	0.19485
3979.74151	0.19480
3979.71137	0.19472
3979.68123	0.19468
3979.65110	0.19471
3979.62096	0.19477
3979.59082	0.19475
3979.56069	0.19466
3979.53055	0.19456
3979.50042	0.19454
3979.47028	0.19459
3979.44014	0.19466
3979.41001	0.19467
3979.37987	0.19462
3979.34973	0.19454
3979.31960	0.19446
3979.28946	0.19440
3979.25933	0.19437
3979.22919	0.19440
3979.19905	0.19449
3979.16892	0.19465
3979.13878	0.19485
3979.10864	0.19505
3979.07851	0.19514
3979.04837	0.19507
3979.01823	0.19489
3978.98810	0.19475
3978.95796	0.19474
3978.92783	0.19486
3978.89769	0.19503
3978.86755	0.19521
3978.83742	0.19536
3978.80728	0.19546
3978.77714	0.19547
3978.74701	0.19542
3978.71687	0.19533
3978.68674	0.19524
3978.65660	0.19514
3978.62646	0.19504
3978.59633	0.19494
3978.56619	0.19488
3978.53605	0.19488
3978.50592	0.19492
3978.47578	0.19495
3978.44564	0.19493
3978.41551	0.19491
3978.38537	0.19499
3978.35524	0.19515
3978.32510	0.19530
3978.29496	0.19532
3978.26483	0.19523
3978.23469	0.19512
3978.20455	0.19508
3978.17442	0.19513
3978.14428	0.19521
3978.11415	0.19527
3978.08401	0.19531
3978.05387	0.19534
3978.02374	0.19534
3977.99360	0.19528
3977.96346	0.19520
3977.93333	0.19516
3977.90319	0.19521
3977.87305	0.19527
3977.84292	0.19527
3977.81278	0.19519
3977.78265	0.19505
3977.75251	0.19494
3977.72237	0.19486
3977.69224	0.19485
3977.66210	0.19493
3977.63196	0.19506
3977.60183	0.19516
3977.57169	0.19514
3977.54156	0.19504
3977.51142	0.19494
3977.48128	0.19499
3977.45115	0.19522
3977.42101	0.19558
3977.39087	0.19589
3977.36074	0.19599
3977.33060	0.19585
3977.30046	0.19557
3977.27033	0.19533
3977.24019	0.19526
3977.21006	0.19534
3977.17992	0.19547
3977.14978	0.19552
3977.11965	0.19546
3977.08951	0.19528
3977.05937	0.19504
3977.02924	0.19479
3976.99910	0.19460
3976.96897	0.19448
3976.93883	0.19449
3976.90869	0.19459
3976.87856	0.19474
3976.84842	0.19487
3976.81828	0.19496
3976.78815	0.19502
3976.75801	0.19504
3976.72787	0.19506
3976.69774	0.19512
3976.66760	0.19525
3976.63747	0.19543
3976.60733	0.19559
3976.57719	0.19567
3976.54706	0.19569
3976.51692	0.19570
3976.48678	0.19574
3976.45665	0.19581
3976.42651	0.19587
3976.39638	0.19588
3976.36624	0.19581
3976.33610	0.19563
3976.30597	0.19539
3976.27583	0.19514
3976.24569	0.19501
3976.21556	0.19509
3976.18542	0.19535
3976.15528	0.19564
3976.12515	0.19581
3976.09501	0.19582
3976.06488	0.19576
3976.03474	0.19569
3976.00460	0.19564
3975.97447	0.19563
3975.94433	0.19564
3975.91419	0.19563
3975.88406	0.19557
3975.85392	0.19548
3975.82379	0.19540
3975.79365	0.19539
3975.76351	0.19546
3975.73338	0.19558
3975.70324	0.19570
3975.67310	0.19576
3975.64297	0.19574
3975.61283	0.19568
3975.58269	0.19561
3975.55256	0.19558
3975.52242	0.19562
3975.49229	0.19570
3975.46215	0.19577
3975.43201	0.19575
3975.40188	0.19562
3975.37174	0.19542
3975.34160	0.19525
3975.31147	0.19523
3975.28133	0.19535
3975.25120	0.19551
3975.22106	0.19561
3975.19092	0.19560
3975.16079	0.19557
3975.13065	0.19560
3975.10051	0.19571
3975.07038	0.19581
3975.04024	0.19584
3975.01010	0.19580
3974.97997	0.19576
3974.94983	0.19573
3974.91970	0.19573
3974.88956	0.19572
3974.85942	0.19571
3974.82929	0.19572
3974.79915	0.19575
3974.76901	0.19581
3974.73888	0.19587
3974.70874	0.19592
3974.67861	0.19599
3974.64847	0.19606
3974.61833	0.19614
3974.58820	0.19618
3974.55806	0.19617
3974.52792	0.19612
3974.49779	0.19604
3974.46765	0.19591
3974.43751	0.19575
3974.40738	0.19561
3974.37724	0.19555
3974.34711	0.19555
3974.31697	0.19554
3974.28683	0.19549
3974.25670	0.19546
3974.22656	0.19552
3974.19642	0.19568
3974.16629	0.19587
3974.13615	0.19598
3974.10602	0.19598
3974.07588	0.19594
3974.04574	0.19593
3974.01561	0.19600
3973.98547	0.19614
3973.95533	0.19631
3973.92520	0.19644
3973.89506	0.19645
3973.86492	0.19634
3973.83479	0.19615
3973.80465	0.19597
3973.77452	0.19582
3973.74438	0.19573
3973.71424	0.19571
3973.68411	0.19577
3973.65397	0.19586
3973.62383	0.19590
3973.59370	0.19584
3973.56356	0.19568
3973.53343	0.19551
3973.50329	0.19541
3973.47315	0.19546
3973.44302	0.19562
3973.41288	0.19577
3973.38274	0.19584
3973.35261	0.19581
3973.32247	0.19574
3973.29233	0.19566
3973.26220	0.19559
3973.23206	0.19552
3973.20193	0.19547
3973.17179	0.19551
3973.14165	0.19566
3973.11152	0.19585
3973.08138	0.19595
3973.05124	0.19591
3973.02111	0.19577
3972.99097	0.19566
3972.96084	0.19565
3972.93070	0.19574
3972.90056	0.19589
3972.87043	0.19604
3972.84029	0.19610
3972.81015	0.19607
3972.78002	0.19597
3972.74988	0.19587
3972.71974	0.19581
3972.68961	0.19578
3972.65947	0.19579
3972.62934	0.19587
3972.59920	0.19602
3972.56906	0.19621
3972.53893	0.19633
3972.50879	0.19635
3972.47865	0.19631
3972.44852	0.19630
3972.41838	0.19634
3972.38825	0.19638
3972.35811	0.19632
3972.32797	0.19615
3972.29784	0.19595
3972.26770	0.19582
3972.23756	0.19583
3972.20743	0.19597
3972.17729	0.19618
3972.14715	0.19639
3972.11702	0.19653
3972.08688	0.19657
3972.05675	0.19654
3972.02661	0.19647
3971.99647	0.19641
3971.96634	0.19632
3971.93620	0.19619
3971.90606	0.19601
3971.87593	0.19585
3971.84579	0.19581
3971.81566	0.19590
3971.78552	0.19606
3971.75538	0.19620
3971.72525	0.19625
3971.69511	0.19622
3971.66497	0.19614
3971.63484	0.19605
3971.60470	0.19596
3971.57456	0.19594
3971.54443	0.19602
3971.51429	0.19623
3971.48416	0.19647
3971.45402	0.19657
3971.42388	0.19650
3971.39375	0.19633
3971.36361	0.19624
3971.33347	0.19631
3971.30334	0.19648
3971.27320	0.19665
3971.24307	0.19674
3971.21293	0.19673
3971.18279	0.19665
3971.15266	0.19654
3971.12252	0.19646
3971.09238	0.19646
3971.06225	0.19658
3971.03211	0.19675
3971.00197	0.19689
3970.97184	0.19689
3970.94170	0.19668
3970.91157	0.19633
3970.88143	0.19596
3970.85129	0.19575
3970.82116	0.19577
3970.79102	0.19598
3970.76088	0.19623
3970.73075	0.19644
3970.70061	0.19658
3970.67048	0.19665
3970.64034	0.19664
3970.61020	0.19655
3970.58007	0.19644
3970.54993	0.19635
3970.51979	0.19630
3970.48966	0.19625
3970.45952	0.19620
3970.42938	0.19620
3970.39925	0.19628
3970.36911	0.19642
3970.33898	0.19655
3970.30884	0.19660
3970.27870	0.19657
3970.24857	0.19648
3970.21843	0.19637
3970.18829	0.19632
3970.15816	0.19635
3970.12802	0.19641
3970.09789	0.19639
3970.06775	0.19628
3970.03761	0.19616
3970.00748	0.19612
3969.97734	0.19617
3969.94720	0.19623
3969.91707	0.19626
3969.88693	0.19627
3969.85679	0.19630
3969.82666	0.19634
3969.79652	0.19632
3969.76639	0.19621
3969.73625	0.19603
3969.70611	0.19587
3969.67598	0.19581
3969.64584	0.19587
3969.61570	0.19600
3969.58557	0.19613
3969.55543	0.19624
3969.52530	0.19631
3969.49516	0.19630
3969.46502	0.19626
3969.43489	0.19628
3969.40475	0.19641
3969.37461	0.19663
3969.34448	0.19680
3969.31434	0.19682
3969.28420	0.19671
3969.25407	0.19652
3969.22393	0.19637
3969.19380	0.19630
3969.16366	0.19633
3969.13352	0.19641
3969.10339	0.19645
3969.07325	0.19640
3969.04311	0.19626
3969.01298	0.19613
3968.98284	0.19611
3968.95271	0.19624
3968.92257	0.19648
3968.89243	0.19674
3968.86230	0.19693
3968.83216	0.19698
3968.80202	0.19694
3968.77189	0.19687
3968.74175	0.19681
3968.71162	0.19671
3968.68148	0.19654
3968.65134	0.19629
3968.62121	0.19604
3968.59107	0.19591
3968.56093	0.19595
3968.53080	0.19617
3968.50066	0.19645
3968.47052	0.19670
3968.44039	0.19686
3968.41025	0.19692
3968.38012	0.19691
3968.34998	0.19685
3968.31984	0.19676
3968.28971	0.19665
3968.25957	0.19655
3968.22943	0.19652
3968.19930	0.19657
3968.16916	0.19667
3968.13903	0.19676
3968.10889	0.19677
3968.07875	0.19668
3968.04862	0.19655
3968.01848	0.19647
3967.98834	0.19653
3967.95821	0.19668
3967.92807	0.19683
3967.89793	0.19687
3967.86780	0.19682
3967.83766	0.19676
3967.80753	0.19675
3967.77739	0.19679
3967.74725	0.19680
3967.71712	0.19674
3967.68698	0.19661
3967.65684	0.19646
3967.62671	0.19635
3967.59657	0.19635
3967.56644	0.19648
3967.53630	0.19672
3967.50616	0.19696
3967.47603	0.19710
3967.44589	0.19707
3967.41575	0.19696
3967.38562	0.19686
3967.35548	0.19682
3967.32534	0.19682
3967.29521	0.19683
3967.26507	0.19683
3967.23494	0.19683
3967.20480	0.19681
3967.17466	0.19680
3967.14453	0.19680
3967.11439	0.19680
3967.08425	0.19678
3967.05412	0.19672
3967.02398	0.19663
3966.99385	0.19654
3966.96371	0.19648
3966.93357	0.19646
3966.90344	0.19651
3966.87330	0.19661
3966.84316	0.19670
3966.81303	0.19676
3966.78289	0.19676
3966.75275	0.19674
3966.72262	0.19671
3966.69248	0.19671
3966.66235	0.19674
3966.63221	0.19680
3966.60207	0.19682
3966.57194	0.19677
3966.54180	0.19665
3966.51166	0.19653
3966.48153	0.19644
3966.45139	0.19638
3966.42126	0.19637
3966.39112	0.19641
3966.36098	0.19647
3966.33085	0.19652
3966.30071	0.19658
3966.27057	0.19666
3966.24044	0.19676
3966.21030	0.19684
3966.18016	0.19681
3966.15003	0.19669
3966.11989	0.19656
3966.08976	0.19654
3966.05962	0.19665
3966.02948	0.19681
3965.99935	0.19693
3965.96921	0.19697
3965.93907	0.19697
3965.90894	0.19696
3965.87880	0.19694
3965.84867	0.19691
3965.81853	0.19690
3965.78839	0.19694
3965.75826	0.19704
3965.72812	0.19715
3965.69798	0.19720
3965.66785	0.19716
3965.63771	0.19702
3965.60757	0.19681
3965.57744	0.19658
3965.54730	0.19641
3965.51717	0.19628
3965.48703	0.19617
3965.45689	0.19612
3965.42676	0.19620
3965.39662	0.19644
3965.36648	0.19674
3965.33635	0.19695
3965.30621	0.19699
3965.27608	0.19691
3965.24594	0.19679
3965.21580	0.19668
3965.18567	0.19663
3965.15553	0.19668
3965.12539	0.19684
3965.09526	0.19709
3965.06512	0.19732
3965.03498	0.19741
3965.00485	0.19735
3964.97471	0.19722
3964.94458	0.19710
3964.91444	0.19707
3964.88430	0.19712
3964.85417	0.19721
3964.82403	0.19728
3964.79389	0.19726
3964.76376	0.19716
3964.73362	0.19703
3964.70349	0.19695
3964.67335	0.19693
3964.64321	0.19692
3964.61308	0.19691
3964.58294	0.19690
3964.55280	0.19692
3964.52267	0.19693
3964.49253	0.19690
3964.46239	0.19680
3964.43226	0.19670
3964.40212	0.19669
3964.37199	0.19681
3964.34185	0.19698
3964.31171	0.19709
3964.28158	0.19707
3964.25144	0.19697
3964.22130	0.19686
3964.19117	0.19682
3964.16103	0.19685
3964.13090	0.19696
3964.10076	0.19711
3964.07062	0.19722
3964.04049	0.19720
3964.01035	0.19704
3963.98021	0.19681
3963.95008	0.19662
3963.91994	0.19653
3963.88980	0.19655
3963.85967	0.19665
3963.82953	0.19675
3963.79940	0.19675
3963.76926	0.19660
3963.73912	0.19637
3963.70899	0.19619
3963.67885	0.19623
3963.64871	0.19650
3963.61858	0.19684
3963.58844	0.19707
3963.55831	0.19711
3963.52817	0.19700
3963.49803	0.19688
3963.46790	0.19684
3963.43776	0.19687
3963.40762	0.19691
3963.37749	0.19691
3963.34735	0.19686
3963.31721	0.19684
3963.28708	0.19689
3963.25694	0.19703
3963.22681	0.19724
3963.19667	0.19743
3963.16653	0.19750
3963.13640	0.19740
3963.10626	0.19717
3963.07612	0.19695
3963.04599	0.19685
3963.01585	0.19687
3962.98572	0.19692
3962.95558	0.19691
3962.92544	0.19682
3962.89531	0.19667
3962.86517	0.19654
3962.83503	0.19645
3962.80490	0.19642
3962.77476	0.19645
3962.74462	0.19653
3962.71449	0.19662
3962.68435	0.19669
3962.65422	0.19672
3962.62408	0.19672
3962.59394	0.19671
3962.56381	0.19673
3962.53367	0.19678
3962.50353	0.19687
3962.47340	0.19692
3962.44326	0.19694
3962.41313	0.19694
3962.38299	0.19699
3962.35285	0.19712
3962.32272	0.19725
3962.29258	0.19732
3962.26244	0.19732
3962.23231	0.19726
3962.20217	0.19717
3962.17203	0.19703
3962.14190	0.19689
3962.11176	0.19682
3962.08163	0.19684
3962.05149	0.19692
3962.02135	0.19699
3961.99122	0.19701
3961.96108	0.19700
3961.93094	0.19699
3961.90081	0.19698
3961.87067	0.19692
3961.84054	0.19674
3961.81040	0.19648
3961.78026	0.19625
3961.75013	0.19617
3961.71999	0.19628
3961.68985	0.19653
3961.65972	0.19682
3961.62958	0.19702
3961.59944	0.19712
3961.56931	0.19714
3961.53917	0.19715
3961.50904	0.19721
3961.47890	0.19726
3961.44876	0.19727
3961.41863	0.19721
3961.38849	0.19711
3961.35835	0.19705
3961.32822	0.19704
3961.29808	0.19707
3961.26795	0.19708
3961.23781	0.19707
3961.20767	0.19702
3961.17754	0.19694
3961.14740	0.19686
3961.11726	0.19684
3961.08713	0.19690
3961.05699	0.19702
3961.02685	0.19709
3960.99672	0.19710
3960.96658	0.19708
3960.93645	0.19710
3960.90631	0.19716
3960.87617	0.19720
3960.84604	0.19719
3960.81590	0.19712
3960.78576	0.19702
3960.75563	0.19694
3960.72549	0.19692
3960.69536	0.19695
3960.66522	0.19697
3960.63508	0.19692
3960.60495	0.19683
3960.57481	0.19677
3960.54467	0.19674
3960.51454	0.19673
3960.48440	0.19674
3960.45426	0.19681
3960.42413	0.19694
3960.39399	0.19709
3960.36386	0.19722
3960.33372	0.19736
3960.30358	0.19752
3960.27345	0.19767
3960.24331	0.19774
3960.21317	0.19765
3960.18304	0.19741
3960.15290	0.19707
3960.12277	0.19673
3960.09263	0.19647
3960.06249	0.19636
3960.03236	0.19641
3960.00222	0.19655
3959.97208	0.19673
3959.94195	0.19687
3959.91181	0.19696
3959.88167	0.19698
3959.85154	0.19697
3959.82140	0.19697
3959.79127	0.19700
3959.76113	0.19702
3959.73099	0.19699
3959.70086	0.19690
3959.67072	0.19682
3959.64058	0.19677
3959.61045	0.19678
3959.58031	0.19685
3959.55018	0.19698
3959.52004	0.19713
3959.48990	0.19727
3959.45977	0.19736
3959.42963	0.19738
3959.39949	0.19733
3959.36936	0.19719
3959.33922	0.19699
3959.30908	0.19677
3959.27895	0.19662
3959.24881	0.19660
3959.21868	0.19670
3959.18854	0.19686
3959.15840	0.19700
3959.12827	0.19704
3959.09813	0.19696
3959.06799	0.19681
3959.03786	0.19668
3959.00772	0.19661
3958.97759	0.19662
3958.94745	0.19669
3958.91731	0.19682
3958.88718	0.19699
3958.85704	0.19718
3958.82690	0.19732
3958.79677	0.19739
3958.76663	0.19736
3958.73649	0.19725
3958.70636	0.19713
3958.67622	0.19708
3958.64609	0.19715
3958.61595	0.19729
3958.58581	0.19739
3958.55568	0.19737
3958.52554	0.19727
3958.49540	0.19718
3958.46527	0.19720
3958.43513	0.19729
3958.40500	0.19736
3958.37486	0.19734
3958.34472	0.19727
3958.31459	0.19727
3958.28445	0.19736
3958.25431	0.19749
3958.22418	0.19757
3958.19404	0.19755
3958.16390	0.19748
3958.13377	0.19741
3958.10363	0.19733
3958.07350	0.19722
3958.04336	0.19709
3958.01322	0.19703
3957.98309	0.19711
3957.95295	0.19727
3957.92281	0.19740
3957.89268	0.19741
3957.86254	0.19733
3957.83241	0.19724
3957.80227	0.19724
3957.77213	0.19734
3957.74200	0.19745
3957.71186	0.19749
3957.68172	0.19742
3957.65159	0.19730
3957.62145	0.19720
3957.59131	0.19717
3957.56118	0.19721
3957.53104	0.19726
3957.50091	0.19725
3957.47077	0.19716
3957.44063	0.19701
3957.41050	0.19690
3957.38036	0.19690
3957.35022	0.19700
3957.32009	0.19714
3957.28995	0.19723
3957.25982	0.19726
3957.22968	0.19726
3957.19954	0.19728
3957.16941	0.19732
3957.13927	0.19732
3957.10913	0.19723
3957.07900	0.19712
3957.04886	0.19710
3957.01872	0.19716
3956.98859	0.19722
3956.95845	0.19719
3956.92832	0.19708
3956.89818	0.19698
3956.86804	0.19693
3956.83791	0.19695
3956.80777	0.19701
3956.77763	0.19710
3956.74750	0.19724
3956.71736	0.19743
3956.68723	0.19763
3956.65709	0.19778
3956.62695	0.19783
3956.59682	0.19776
3956.56668	0.19760
3956.53654	0.19746
3956.50641	0.19740
3956.47627	0.19740
3956.44613	0.19738
3956.41600	0.19726
3956.38586	0.19709
3956.35573	0.19702
3956.32559	0.19711
3956.29545	0.19736
3956.26532	0.19763
3956.23518	0.19777
3956.20504	0.19771
3956.17491	0.19752
3956.14477	0.19728
3956.11464	0.19711
3956.08450	0.19705
3956.05436	0.19710
3956.02423	0.19721
3955.99409	0.19731
3955.96395	0.19735
3955.93382	0.19734
3955.90368	0.19731
3955.87354	0.19728
3955.84341	0.19721
3955.81327	0.19709
3955.78314	0.19700
3955.75300	0.19703
3955.72286	0.19720
3955.69273	0.19739
3955.66259	0.19751
3955.63245	0.19753
3955.60232	0.19751
3955.57218	0.19747
3955.54205	0.19739
3955.51191	0.19726
3955.48177	0.19715
3955.45164	0.19711
3955.42150	0.19713
3955.39136	0.19715
3955.36123	0.19712
3955.33109	0.19706
3955.30095	0.19700
3955.27082	0.19697
3955.24068	0.19690
3955.21055	0.19669
3955.18041	0.19632
3955.15027	0.19587
3955.12014	0.19545
3955.09000	0.19507
3955.05986	0.19461
3955.02973	0.19390
3954.99959	0.19287
3954.96946	0.19159
3954.93932	0.19022
3954.90918	0.18881
3954.87905	0.18727
3954.84891	0.18549
3954.81877	0.18348
3954.78864	0.18138
3954.75850	0.17933
3954.72836	0.17729
3954.69823	0.17518
3954.66809	0.17298
3954.63796	0.17081
3954.60782	0.16882
3954.57768	0.16712
3954.54755	0.16571
3954.51741	0.16451
3954.48727	0.16346
3954.45714	0.16254
3954.42700	0.16175
3954.39687	0.16112
3954.36673	0.16065
3954.33659	0.16034
3954.30646	0.16017
3954.27632	0.16011
3954.24618	0.16011
3954.21605	0.16013
3954.18591	0.16019
3954.15577	0.16033
3954.12564	0.16055
3954.09550	0.16087
3954.06537	0.16128
3954.03523	0.16179
3954.00509	0.16237
3953.97496	0.16293
3953.94482	0.16345
3953.91468	0.16396
3953.88455	0.16447
3953.85441	0.16502
3953.82428	0.16559
3953.79414	0.16620
3953.76400	0.16684
3953.73387	0.16751
3953.70373	0.16816
3953.67359	0.16872
3953.64346	0.16913
3953.61332	0.16942
3953.58318	0.16976
3953.55305	0.17031
3953.52291	0.17107
3953.49278	0.17186
3953.46264	0.17251
3953.43250	0.17296
3953.40237	0.17334
3953.37223	0.17378
3953.34209	0.17433
3953.31196	0.17494
3953.28182	0.17554
3953.25169	0.17608
3953.22155	0.17652
3953.19141	0.17690
3953.16128	0.17724
3953.13114	0.17759
3953.10100	0.17797
3953.07087	0.17839
3953.04073	0.17882
3953.01059	0.17923
3952.98046	0.17961
3952.95032	0.17997
3952.92019	0.18033
3952.89005	0.18071
3952.85991	0.18112
3952.82978	0.18154
3952.79964	0.18194
3952.76950	0.18229
3952.73937	0.18258
3952.70923	0.18284
3952.67910	0.18312
3952.64896	0.18347
3952.61882	0.18390
3952.58869	0.18437
3952.55855	0.18480
3952.52841	0.18512
3952.49828	0.18535
3952.46814	0.18553
3952.43800	0.18570
3952.40787	0.18586
3952.37773	0.18603
3952.34760	0.18619
3952.31746	0.18635
3952.28732	0.18650
3952.25719	0.18666
3952.22705	0.18680
3952.19691	0.18691
3952.16678	0.18701
3952.13664	0.18712
3952.10651	0.18730
3952.07637	0.18756
3952.04623	0.18786
3952.01610	0.18813
3951.98596	0.18833
3951.95582	0.18850
3951.92569	0.18867
3951.89555	0.18889
3951.86541	0.18914
3951.83528	0.18941
3951.80514	0.18965
3951.77501	0.18980
3951.74487	0.18983
3951.71473	0.18981
3951.68460	0.18986
3951.65446	0.19006
3951.62432	0.19034
3951.59419	0.19060
3951.56405	0.19077
3951.53392	0.19086
3951.50378	0.19098
3951.47364	0.19115
3951.44351	0.19137
3951.41337	0.19161
3951.38323	0.19184
3951.35310	0.19199
3951.32296	0.19197
3951.29282	0.19179
3951.26269	0.19159
3951.23255	0.19149
3951.20242	0.19153
3951.17228	0.19166
3951.14214	0.19183
3951.11201	0.19204
3951.08187	0.19229
3951.05173	0.19250
3951.02160	0.19262
3950.99146	0.19266
3950.96133	0.19271
3950.93119	0.19284
3950.90105	0.19302
3950.87092	0.19312
3950.84078	0.19306
3950.81064	0.19285
3950.78051	0.19265
3950.75037	0.19255
3950.72023	0.19252
3950.69010	0.19238
3950.65996	0.19200
3950.62983	0.19138
3950.59969	0.19057
3950.56955	0.18962
3950.53942	0.18852
3950.50928	0.18723
3950.47914	0.18577
3950.44901	0.18411
3950.41887	0.18221
3950.38874	0.18006
3950.35860	0.17770
3950.32846	0.17527
3950.29833	0.17290
3950.26819	0.17068
3950.23805	0.16863
3950.20792	0.16679
3950.17778	0.16521
3950.14764	0.16395
3950.11751	0.16300
3950.08737	0.16231
3950.05724	0.16181
3950.02710	0.16148
3949.99696	0.16135
3949.96683	0.16146
3949.93669	0.16187
3949.90655	0.16255
3949.87642	0.16341
3949.84628	0.16431
3949.81615	0.16519
3949.78601	0.16607
3949.75587	0.16694
3949.72574	0.16778
3949.69560	0.16854
3949.66546	0.16924
3949.63533	0.17000
3949.60519	0.17087
3949.57505	0.17181
3949.54492	0.17267
3949.51478	0.17336
3949.48465	0.17394
3949.45451	0.17456
3949.42437	0.17525
3949.39424	0.17594
3949.36410	0.17653
3949.33396	0.17699
3949.30383	0.17735
3949.27369	0.17762
3949.24356	0.17782
3949.21342	0.17798
3949.18328	0.17818
3949.15315	0.17847
3949.12301	0.17880
3949.09287	0.17913
3949.06274	0.17944
3949.03260	0.17977
3949.00246	0.18015
3948.97233	0.18051
3948.94219	0.18082
3948.91206	0.18105
3948.88192	0.18125
3948.85178	0.18148
3948.82165	0.18179
3948.79151	0.18221
3948.76137	0.18269
3948.73124	0.18313
3948.70110	0.18347
3948.67097	0.18371
3948.64083	0.18391
3948.61069	0.18410
3948.58056	0.18434
3948.55042	0.18464
3948.52028	0.18500
3948.49015	0.18540
3948.46001	0.18578
3948.42987	0.18609
3948.39974	0.18627
3948.36960	0.18630
3948.33947	0.18624
3948.30933	0.18620
3948.27919	0.18634
3948.24906	0.18670
3948.21892	0.18718
3948.18878	0.18765
3948.15865	0.18800
3948.12851	0.18826
3948.09838	0.18849
3948.06824	0.18870
3948.03810	0.18891
3948.00797	0.18914
3947.97783	0.18942
3947.94769	0.18971
3947.91756	0.19000
3947.88742	0.19023
3947.85728	0.19041
3947.82715	0.19051
3947.79701	0.19049
3947.76688	0.19036
3947.73674	0.19020
3947.70660	0.19007
3947.67647	0.19010
3947.64633	0.19031
3947.61619	0.19065
3947.58606	0.19101
3947.55592	0.19130
3947.52579	0.19155
3947.49565	0.19179
3947.46551	0.19202
3947.43538	0.19217
3947.40524	0.19220
3947.37510	0.19216
3947.34497	0.19215
3947.31483	0.19224
3947.28469	0.19241
3947.25456	0.19257
3947.22442	0.19271
3947.19429	0.19281
3947.16415	0.19289
3947.13401	0.19292
3947.10388	0.19289
3947.07374	0.19283
3947.04360	0.19275
3947.01347	0.19268
3946.98333	0.19265
3946.95320	0.19270
3946.92306	0.19281
3946.89292	0.19289
3946.86279	0.19286
3946.83265	0.19274
3946.80251	0.19259
3946.77238	0.19248
3946.74224	0.19241
3946.71210	0.19231
3946.68197	0.19220
3946.65183	0.19208
3946.62170	0.19201
3946.59156	0.19199
3946.56142	0.19200
3946.53129	0.19203
3946.50115	0.19210
3946.47101	0.19215
3946.44088	0.19215
3946.41074	0.19207
3946.38061	0.19194
3946.35047	0.19181
3946.32033	0.19171
3946.29020	0.19163
3946.26006	0.19160
3946.22992	0.19168
3946.19979	0.19190
3946.16965	0.19219
3946.13951	0.19242
3946.10938	0.19252
3946.07924	0.19252
3946.04911	0.19249
3946.01897	0.19251
3945.98883	0.19262
3945.95870	0.19282
3945.92856	0.19308
3945.89842	0.19334
3945.86829	0.19351
3945.83815	0.19357
3945.80802	0.19351
3945.77788	0.19338
3945.74774	0.19325
3945.71761	0.19322
3945.68747	0.19335
3945.65733	0.19356
3945.62720	0.19377
3945.59706	0.19390
3945.56692	0.19395
3945.53679	0.19399
3945.50665	0.19405
3945.47652	0.19414
3945.44638	0.19421
3945.41624	0.19426
3945.38611	0.19430
3945.35597	0.19434
3945.32583	0.19436
3945.29570	0.19437
3945.26556	0.19440
3945.23543	0.19448
3945.20529	0.19458
3945.17515	0.19462
3945.14502	0.19457
3945.11488	0.19446
3945.08474	0.19436
3945.05461	0.19431
3945.02447	0.19428
3944.99433	0.19424
3944.96420	0.19420
3944.93406	0.19415
3944.90393	0.19414
3944.87379	0.19417
3944.84365	0.19424
3944.81352	0.19435
3944.78338	0.19450
3944.75324	0.19469
3944.72311	0.19485
3944.69297	0.19494
3944.66284	0.19495
3944.63270	0.19492
3944.60256	0.19487
3944.57243	0.19483
3944.54229	0.19480
3944.51215	0.19482
3944.48202	0.19487
3944.45188	0.19489
3944.42174	0.19482
3944.39161	0.19466
3944.36147	0.19448
3944.33134	0.19437
3944.30120	0.19432
3944.27106	0.19424
3944.24093	0.19405
3944.21079	0.19380
3944.18065	0.19357
3944.15052	0.19340
3944.12038	0.19325
3944.09025	0.19308
3944.06011	0.19284
3944.02997	0.19252
3943.99984	0.19218
3943.96970	0.19188
3943.93956	0.19163
3943.90943	0.19139
3943.87929	0.19106
3943.84916	0.19056
3943.81902	0.18993
3943.78888	0.18925
3943.75875	0.18859
3943.72861	0.18797
3943.69847	0.18736
3943.66834	0.18671
3943.63820	0.18603
3943.60806	0.18534
3943.57793	0.18464
3943.54779	0.18389
3943.51766	0.18305
3943.48752	0.18216
3943.45738	0.18125
3943.42725	0.18038
3943.39711	0.17956
3943.36697	0.17882
3943.33684	0.17816
3943.30670	0.17755
3943.27657	0.17696
3943.24643	0.17637
3943.21629	0.17583
3943.18616	0.17535
3943.15602	0.17496
3943.12588	0.17468
3943.09575	0.17446
3943.06561	0.17428
3943.03547	0.17408
3943.00534	0.17385
3942.97520	0.17359
3942.94507	0.17334
3942.91493	0.17315
3942.88479	0.17308
3942.85466	0.17313
3942.82452	0.17327
3942.79438	0.17343
3942.76425	0.17361
3942.73411	0.17384
3942.70398	0.17410
3942.67384	0.17436
3942.64370	0.17458
3942.61357	0.17478
3942.58343	0.17501
3942.55329	0.17525
3942.52316	0.17547
3942.49302	0.17564
3942.46288	0.17582
3942.43275	0.17603
3942.40261	0.17625
3942.37248	0.17641
3942.34234	0.17650
3942.31220	0.17660
3942.28207	0.17678
3942.25193	0.17708
3942.22179	0.17746
3942.19166	0.17784
3942.16152	0.17814
3942.13139	0.17837
3942.10125	0.17858
3942.07111	0.17884
3942.04098	0.17919
3942.01084	0.17955
3941.98070	0.17985
3941.95057	0.18004
3941.92043	0.18021
3941.89029	0.18042
3941.86016	0.18068
3941.83002	0.18097
3941.79989	0.18128
3941.76975	0.18159
3941.73961	0.18192
3941.70948	0.18223
3941.67934	0.18255
3941.64920	0.18290
3941.61907	0.18331
3941.58893	0.18375
3941.55880	0.18418
3941.52866	0.18458
3941.49852	0.18494
3941.46839	0.18523
3941.43825	0.18547
3941.40811	0.18570
3941.37798	0.18597
3941.34784	0.18629
3941.31770	0.18661
3941.28757	0.18693
3941.25743	0.18725
3941.22730	0.18754
3941.19716	0.18772
3941.16702	0.18775
3941.13689	0.18766
3941.10675	0.18755
3941.07661	0.18755
3941.04648	0.18772
3941.01634	0.18802
3940.98621	0.18833
3940.95607	0.18851
3940.92593	0.18852
3940.89580	0.18849
3940.86566	0.18851
3940.83552	0.18862
3940.80539	0.18876
3940.77525	0.18886
3940.74511	0.18892
3940.71498	0.18901
3940.68484	0.18912
3940.65471	0.18925
3940.62457	0.18931
3940.59443	0.18928
3940.56430	0.18920
3940.53416	0.18915
3940.50402	0.18920
3940.47389	0.18933
3940.44375	0.18947
3940.41362	0.18955
3940.38348	0.18957
3940.35334	0.18965
3940.32321	0.18987
3940.29307	0.19019
3940.26293	0.19046
3940.23280	0.19056
3940.20266	0.19053
3940.17252	0.19051
3940.14239	0.19059
3940.11225	0.19072
3940.08212	0.19083
3940.05198	0.19086
3940.02184	0.19087
3939.99171	0.19088
3939.96157	0.19092
3939.93143	0.19098
3939.90130	0.19105
3939.87116	0.19113
3939.84103	0.19122
3939.81089	0.19129
3939.78075	0.19130
3939.75062	0.19126
3939.72048	0.19119
[truncated: 119,117 more rows]
