# Supplementary material for: Experimental observation of quantum mechanical fluorine tunnelling
Source: Nat Commun. 2025 Apr 29;16:4027. doi: 10.1038/s41467-025-59008-6 (PMC12041236; doi:10.1038/s41467-025-59008-6)
Supplement: Supplementary file 4 — Source Data [file 41467_2025_59008_MOESM4_ESM.zip › Data For Figures/Fig4/pot.F2F3]

   2.2000000000000002        2.2000000000000002        20000.000000000000     
   2.2384615384615385        2.2000000000000002        20000.000000000000     
   2.2769230769230773        2.2000000000000002        19803.218614077909     
   2.3153846153846156        2.2000000000000002        18656.119293669075     
   2.3538461538461539        2.2000000000000002        17626.537611650056     
   2.3923076923076927        2.2000000000000002        16705.663553560673     
   2.4307692307692310        2.2000000000000002        15885.284816011306     
   2.4692307692307693        2.2000000000000002        15157.747921741138     
   2.5076923076923077        2.2000000000000002        14515.921815491380     
   2.5461538461538464        2.2000000000000002        13953.163783916807     
   2.5846153846153848        2.2000000000000002        13463.287552619711     
   2.6230769230769235        2.2000000000000002        13040.533422632461     
   2.6615384615384619        2.2000000000000002        12679.540317337347     
   2.7000000000000002        2.2000000000000002        12375.319618930533     
   2.7384615384615385        2.2000000000000002        12123.230681146284     
   2.7769230769230773        2.2000000000000002        11918.957912088848     
   2.8153846153846156        2.2000000000000002        11758.489327703061     
   2.8538461538461539        2.2000000000000002        11638.096482678906     
   2.8923076923076927        2.2000000000000002        11554.315691456079     
   2.9307692307692310        2.2000000000000002        11503.930457496579     
   2.9692307692307693        2.2000000000000002        11483.955034150138     
   3.0076923076923077        2.2000000000000002        11491.619045269887     
   3.0461538461538464        2.2000000000000002        11524.353098264897     
   3.0846153846153848        2.2000000000000002        11579.775326520827     
   3.1230769230769235        2.2000000000000002        11655.678802097864     
   3.1615384615384619        2.2000000000000002        11750.019763343149     
   3.2000000000000002        2.2000000000000002        11860.906605548556     
   3.2384615384615385        2.2000000000000002        11986.589586058821     
   3.2769230769230773        2.2000000000000002        12125.451198303310     
   3.3153846153846156        2.2000000000000002        12275.997172100091     
   3.3538461538461544        2.2000000000000002        12436.848060275641     
   3.3923076923076927        2.2000000000000002        12606.731374168510     
   3.4307692307692310        2.2000000000000002        12784.474232951741     
   3.4692307692307693        2.2000000000000002        12968.996493926128     
   3.5076923076923077        2.2000000000000002        13159.304333014443     
   3.5461538461538464        2.2000000000000002        13354.484246633863     
   3.5846153846153848        2.2000000000000002        13553.697447948434     
   3.6230769230769235        2.2000000000000002        13756.174632213198     
   3.6615384615384619        2.2000000000000002        13961.211087523661     
   3.7000000000000002        2.2000000000000002        14168.162128785481     

   2.2000000000000002        2.2384615384615385        20000.000000000000     
   2.2384615384615385        2.2384615384615385        19666.118854701243     
   2.2769230769230773        2.2384615384615385        18392.052637317127     
   2.3153846153846156        2.2384615384615385        17244.953316908293     
   2.3538461538461539        2.2384615384615385        16215.371634889274     
   2.3923076923076927        2.2384615384615385        15294.497576799891     
   2.4307692307692310        2.2384615384615385        14474.118839250525     
   2.4692307692307693        2.2384615384615385        13746.581944980357     
   2.5076923076923077        2.2384615384615385        13104.755838730598     
   2.5461538461538464        2.2384615384615385        12541.997807156025     
   2.5846153846153848        2.2384615384615385        12052.121575858930     
   2.6230769230769235        2.2384615384615385        11629.367445871680     
   2.6615384615384619        2.2384615384615385        11268.374340576565     
   2.7000000000000002        2.2384615384615385        10964.153642169751     
   2.7384615384615385        2.2384615384615385        10712.064704385502     
   2.7769230769230773        2.2384615384615385        10507.791935328067     
   2.8153846153846156        2.2384615384615385        10347.323350942279     
   2.8538461538461539        2.2384615384615385        10226.930505918124     
   2.8923076923076927        2.2384615384615385        10143.149714695297     
   2.9307692307692310        2.2384615384615385        10092.764480735797     
   2.9692307692307693        2.2384615384615385        10072.789057389356     
   3.0076923076923077        2.2384615384615385        10080.453068509105     
   3.0461538461538464        2.2384615384615385        10113.187121504116     
   3.0846153846153848        2.2384615384615385        10168.609349760045     
   3.1230769230769235        2.2384615384615385        10244.512825337082     
   3.1615384615384619        2.2384615384615385        10338.853786582367     
   3.2000000000000002        2.2384615384615385        10449.740628787775     
   3.2384615384615385        2.2384615384615385        10575.423609298039     
   3.2769230769230773        2.2384615384615385        10714.285221542528     
   3.3153846153846156        2.2384615384615385        10864.831195339309     
   3.3538461538461544        2.2384615384615385        11025.682083514859     
   3.3923076923076927        2.2384615384615385        11195.565397407729     
   3.4307692307692310        2.2384615384615385        11373.308256190960     
   3.4692307692307693        2.2384615384615385        11557.830517165346     
   3.5076923076923077        2.2384615384615385        11748.138356253661     
   3.5461538461538464        2.2384615384615385        11943.318269873082     
   3.5846153846153848        2.2384615384615385        12142.531471187653     
   3.6230769230769235        2.2384615384615385        12340.584892193487     
   3.6615384615384619        2.2384615384615385        12531.286711994153     
   3.7000000000000002        2.2384615384615385        12725.043070941385     

   2.2000000000000002        2.2769230769230773        19803.218614077909     
   2.2384615384615385        2.2769230769230773        18392.052637317127     
   2.2769230769230773        2.2769230769230773        17117.986419933011     
   2.3153846153846156        2.2769230769230773        15970.887099524178     
   2.3538461538461539        2.2769230769230773        14941.305417505160     
   2.3923076923076927        2.2769230769230773        14020.431359415776     
   2.4307692307692310        2.2769230769230773        13200.052621866413     
   2.4692307692307693        2.2769230769230773        12472.515727596243     
   2.5076923076923077        2.2769230769230773        11830.689621346482     
   2.5461538461538464        2.2769230769230773        11267.931589771913     
   2.5846153846153848        2.2769230769230773        10778.055358474816     
   2.6230769230769235        2.2769230769230773        10355.301228487566     
   2.6615384615384619        2.2769230769230773        9994.3081231924516     
   2.7000000000000002        2.2769230769230773        9690.0874247856373     
   2.7384615384615385        2.2769230769230773        9437.9984870013886     
   2.7769230769230773        2.2769230769230773        9233.7257179439530     
   2.8153846153846156        2.2769230769230773        9073.2571335581633     
   2.8538461538461539        2.2769230769230773        8952.8642885340105     
   2.8923076923076927        2.2769230769230773        8869.0834973111832     
   2.9307692307692310        2.2769230769230773        8818.6982633516836     
   2.9692307692307693        2.2769230769230773        8798.7228400052427     
   3.0076923076923077        2.2769230769230773        8806.3868511249912     
   3.0461538461538464        2.2769230769230773        8839.1209041200018     
   3.0846153846153848        2.2769230769230773        8894.5431323759312     
   3.1230769230769235        2.2769230769230773        8970.4466079529684     
   3.1615384615384619        2.2769230769230773        9064.7875691982517     
   3.2000000000000002        2.2769230769230773        9175.6744114036610     
   3.2384615384615385        2.2769230769230773        9301.3573919139253     
   3.2769230769230773        2.2769230769230773        9440.2190041584145     
   3.3153846153846156        2.2769230769230773        9586.1369667493782     
   3.3538461538461544        2.2769230769230773        9722.3806954451466     
   3.3923076923076927        2.2769230769230773        9869.0306099390473     
   3.4307692307692310        2.2769230769230773        10024.894590560332     
   3.4692307692307693        2.2769230769230773        10188.869423038610     
   3.5076923076923077        2.2769230769230773        10359.934930432808     
   3.5461538461538464        2.2769230769230773        10537.148473646454     
   3.5846153846153848        2.2769230769230773        10719.639797897355     
   3.6230769230769235        2.2769230769230773        10906.606203884323     
   3.6615384615384619        2.2769230769230773        11097.308023684989     
   3.7000000000000002        2.2769230769230773        11291.064382632221     

   2.2000000000000002        2.3153846153846156        18656.119293669079     
   2.2384615384615385        2.3153846153846156        17244.953316908297     
   2.2769230769230773        2.3153846153846156        15970.887099524183     
   2.3153846153846156        2.3153846153846156        14823.787779115348     
   2.3538461538461539        2.3153846153846156        13794.206097096330     
   2.3923076923076927        2.3153846153846156        12873.332039006946     
   2.4307692307692310        2.3153846153846156        12052.953301457583     
   2.4692307692307693        2.3153846153846156        11325.416407187413     
   2.5076923076923077        2.3153846153846156        10683.590300937653     
   2.5461538461538464        2.3153846153846156        10120.832269363083     
   2.5846153846153848        2.3153846153846156        9630.9560380659859     
   2.6230769230769235        2.3153846153846156        9208.2019080787359     
   2.6615384615384619        2.3153846153846156        8847.2088027836216     
   2.7000000000000002        2.3153846153846156        8542.9881043768073     
   2.7384615384615385        2.3153846153846156        8290.8991665925587     
   2.7769230769230773        2.3153846153846156        8086.6263975351230     
   2.8153846153846156        2.3153846153846156        7926.1578131493343     
   2.8538461538461539        2.3153846153846156        7805.7649681251814     
   2.8923076923076927        2.3153846153846156        7721.9841769023533     
   2.9307692307692310        2.3153846153846156        7671.5989429428537     
   2.9692307692307693        2.3153846153846156        7651.6235195964127     
   3.0076923076923077        2.3153846153846156        7659.2875307161612     
   3.0461538461538464        2.3153846153846156        7692.0215837111728     
   3.0846153846153848        2.3153846153846156        7747.4438119671013     
   3.1230769230769235        2.3153846153846156        7823.3472875441385     
   3.1615384615384619        2.3153846153846156        7893.5450901187505     
   3.2000000000000002        2.3153846153846156        7974.2366666845392     
   3.2384615384615385        2.3153846153846156        8071.1236173750294     
   3.2769230769230773        2.3153846153846156        8182.5912717685169     
   3.3153846153846156        2.3153846153846156        8307.1415288430744     
   3.3538461538461544        2.3153846153846156        8443.3852575388446     
   3.3923076923076927        2.3153846153846156        8590.0351720327435     
   3.4307692307692310        2.3153846153846156        8745.8991526540303     
   3.4692307692307693        2.3153846153846156        8909.8739851323062     
   3.5076923076923077        2.3153846153846156        9080.9394925265042     
   3.5461538461538464        2.3153846153846156        9258.1530357401516     
   3.5846153846153848        2.3153846153846156        9440.6443599910508     
   3.6230769230769235        2.3153846153846156        9627.6107659780209     
   3.6615384615384619        2.3153846153846156        9818.3125857786872     
   3.7000000000000002        2.3153846153846156        10012.068944725919     

   2.2000000000000002        2.3538461538461539        17626.537611650059     
   2.2384615384615385        2.3538461538461539        16215.371634889278     
   2.2769230769230773        2.3538461538461539        14941.305417505166     
   2.3153846153846156        2.3538461538461539        13794.206097096330     
   2.3538461538461539        2.3538461538461539        12764.624415077313     
   2.3923076923076927        2.3538461538461539        11843.750356987928     
   2.4307692307692310        2.3538461538461539        11023.371619438563     
   2.4692307692307693        2.3538461538461539        10295.834725168395     
   2.5076923076923077        2.3538461538461539        9654.0086189186350     
   2.5461538461538464        2.3538461538461539        9091.2505873440641     
   2.5846153846153848        2.3538461538461539        8601.3743560469666     
   2.6230769230769235        2.3538461538461539        8178.6202260597174     
   2.6615384615384619        2.3538461538461539        7817.6271207646041     
   2.7000000000000002        2.3538461538461539        7513.4064223577889     
   2.7384615384615385        2.3538461538461539        7261.3174845735402     
   2.7769230769230773        2.3538461538461539        7057.0447155161055     
   2.8153846153846156        2.3538461538461539        6896.5761311303158     
   2.8538461538461539        2.3538461538461539        6776.1832861061630     
   2.8923076923076927        2.3538461538461539        6692.4024948833348     
   2.9307692307692310        2.3538461538461539        6642.0172609238352     
   2.9692307692307693        2.3538461538461539        6622.0418375773943     
   3.0076923076923077        2.3538461538461539        6629.7058486971428     
   3.0461538461538464        2.3538461538461539        6630.1199102716619     
   3.0846153846153848        2.3538461538461539        6651.2468047536113     
   3.1230769230769235        2.3538461538461539        6694.1962801079235     
   3.1615384615384619        2.3538461538461539        6756.9531376291316     
   3.2000000000000002        2.3538461538461539        6837.6447141949202     
   3.2384615384615385        2.3538461538461539        6934.5316648854105     
   3.2769230769230773        2.3538461538461539        7045.9993192788970     
   3.3153846153846156        2.3538461538461539        7170.5495763534564     
   3.3538461538461544        2.3538461538461539        7306.7933050492247     
   3.3923076923076927        2.3538461538461539        7453.4432195431245     
   3.4307692307692310        2.3538461538461539        7609.3072001644105     
   3.4692307692307693        2.3538461538461539        7773.2820326426881     
   3.5076923076923077        2.3538461538461539        7944.3475400368861     
   3.5461538461538464        2.3538461538461539        8121.5610832505317     
   3.5846153846153848        2.3538461538461539        8304.0524075014328     
   3.6230769230769235        2.3538461538461539        8491.0188134884011     
   3.6615384615384619        2.3538461538461539        8681.7206332890673     
   3.7000000000000002        2.3538461538461539        8875.4769922362993     

   2.2000000000000002        2.3923076923076927        16705.663553560677     
   2.2384615384615385        2.3923076923076927        15294.497576799895     
   2.2769230769230773        2.3923076923076927        14020.431359415779     
   2.3153846153846156        2.3923076923076927        12873.332039006946     
   2.3538461538461539        2.3923076923076927        11843.750356987926     
   2.3923076923076927        2.3923076923076927        10922.876298898544     
   2.4307692307692310        2.3923076923076927        10102.497561349179     
   2.4692307692307693        2.3923076923076927        9374.9606670790090     
   2.5076923076923077        2.3923076923076927        8733.1345608292504     
   2.5461538461538464        2.3923076923076927        8170.3765292546796     
   2.5846153846153848        2.3923076923076927        7680.5002979575829     
   2.6230769230769235        2.3923076923076927        7257.7461679703329     
   2.6615384615384619        2.3923076923076927        6896.7530626752196     
   2.7000000000000002        2.3923076923076927        6592.5323642684043     
   2.7384615384615385        2.3923076923076927        6340.4434264841557     
   2.7769230769230773        2.3923076923076927        6136.1706574267209     
   2.8153846153846156        2.3923076923076927        5975.7020730409313     
   2.8538461538461539        2.3923076923076927        5855.3092280167784     
   2.8923076923076927        2.3923076923076927        5771.5284367939503     
   2.9307692307692310        2.3923076923076927        5714.3367360846069     
   2.9692307692307693        2.3923076923076927        5656.3279672551935     
   3.0076923076923077        2.3923076923076927        5627.1441688482519     
   3.0461538461538464        2.3923076923076927        5624.2809197797769     
   3.0846153846153848        2.3923076923076927        5645.4078142617263     
   3.1230769230769235        2.3923076923076927        5688.3572896160385     
   3.1615384615384619        2.3923076923076927        5751.1141471372466     
   3.2000000000000002        2.3923076923076927        5831.8057237030353     
   3.2384615384615385        2.3923076923076927        5928.6926743935255     
   3.2769230769230773        2.3923076923076927        6040.1603287870130     
   3.3153846153846156        2.3923076923076927        6164.7105858615714     
   3.3538461538461544        2.3923076923076927        6300.9543145573407     
   3.3923076923076927        2.3923076923076927        6447.6042290512396     
   3.4307692307692310        2.3923076923076927        6603.4682096725264     
   3.4692307692307693        2.3923076923076927        6767.4430421508023     
   3.5076923076923077        2.3923076923076927        6938.5085495450012     
   3.5461538461538464        2.3923076923076927        7115.7220927586477     
   3.5846153846153848        2.3923076923076927        7298.2134170095469     
   3.6230769230769235        2.3923076923076927        7485.1798229965161     
   3.6615384615384619        2.3923076923076927        7673.8805380801678     
   3.7000000000000002        2.3923076923076927        7865.0992263905664     

   2.2000000000000002        2.4307692307692310        15885.284816011310     
   2.2384615384615385        2.4307692307692310        14474.118839250528     
   2.2769230769230773        2.4307692307692310        13200.052621866416     
   2.3153846153846156        2.4307692307692310        12052.953301457581     
   2.3538461538461539        2.4307692307692310        11023.371619438563     
   2.3923076923076927        2.4307692307692310        10102.497561349179     
   2.4307692307692310        2.4307692307692310        9282.1188237998140     
   2.4692307692307693        2.4307692307692310        8554.5819295296460     
   2.5076923076923077        2.4307692307692310        7912.7558232798856     
   2.5461538461538464        2.4307692307692310        7349.9977917053147     
   2.5846153846153848        2.4307692307692310        6860.1215604082181     
   2.6230769230769235        2.4307692307692310        6437.3674304209680     
   2.6615384615384619        2.4307692307692310        6076.3743251258547     
   2.7000000000000002        2.4307692307692310        5772.1536267190395     
   2.7384615384615385        2.4307692307692310        5520.0646889347909     
   2.7769230769230773        2.4307692307692310        5315.7919198773561     
   2.8153846153846156        2.4307692307692310        5155.3233354915665     
   2.8538461538461539        2.4307692307692310        5034.9304904674136     
   2.8923076923076927        2.4307692307692310        4917.9875632651974     
   2.9307692307692310        2.4307692307692310        4828.4634773723174     
   2.9692307692307693        2.4307692307692310        4770.4547085429040     
   3.0076923076923077        2.4307692307692310        4741.2709101359624     
   3.0461538461538464        2.4307692307692310        4738.4076610674874     
   3.0846153846153848        2.4307692307692310        4759.5345555494368     
   3.1230769230769235        2.4307692307692310        4740.7197666560360     
   3.1615384615384619        2.4307692307692310        4658.3875494760350     
   3.2000000000000002        2.4307692307692310        4616.2455904721091     
   3.2384615384615385        2.4307692307692310        4610.2800332788738     
   3.2769230769230773        2.4307692307692310        4636.7992411791238     
   3.3153846153846156        2.4307692307692310        4692.4098678381552     
   3.3538461538461544        2.4307692307692310        4773.9946457371761     
   3.3923076923076927        2.4307692307692310        4878.6917709724821     
   3.4307692307692310        2.4307692307692310        5003.3994949885973     
   3.4692307692307693        2.4307692307692310        5141.9511397060996     
   3.5076923076923077        2.4307692307692310        5296.6810759239643     
   3.5461538461538464        2.4307692307692310        5465.5644080408701     
   3.5846153846153848        2.4307692307692310        5646.7481310434978     
   3.6230769230769235        2.4307692307692310        5838.5381240539746     
   3.6615384615384619        2.4307692307692310        6039.3870826092952     
   3.7000000000000002        2.4307692307692310        6247.8833233809937     

   2.2000000000000002        2.4692307692307693        15157.747921741144     
   2.2384615384615385        2.4692307692307693        13746.581944980362     
   2.2769230769230773        2.4692307692307693        12472.515727596248     
   2.3153846153846156        2.4692307692307693        11325.416407187415     
   2.3538461538461539        2.4692307692307693        10295.834725168395     
   2.3923076923076927        2.4692307692307693        9374.9606670790126     
   2.4307692307692310        2.4692307692307693        8554.5819295296460     
   2.4692307692307693        2.4692307692307693        7827.0450352594780     
   2.5076923076923077        2.4692307692307693        7185.2189290097185     
   2.5461538461538464        2.4692307692307693        6622.4608974351477     
   2.5846153846153848        2.4692307692307693        6132.5846661380510     
   2.6230769230769235        2.4692307692307693        5709.8305361508010     
   2.6615384615384619        2.4692307692307693        5348.8374308556868     
   2.7000000000000002        2.4692307692307693        5044.6167324488724     
   2.7384615384615385        2.4692307692307693        4792.5277946646238     
   2.7769230769230773        2.4692307692307693        4588.2550256071881     
   2.8153846153846156        2.4692307692307693        4427.4568964726950     
   2.8538461538461539        2.4692307692307693        4266.0231159696505     
   2.8923076923076927        2.4692307692307693        4142.0947445520969     
   2.9307692307692310        2.4692307692307693        4052.5706586592169     
   2.9692307692307693        2.4692307692307693        3994.5618898298035     
   3.0076923076923077        2.4692307692307693        3941.9110536725443     
   3.0461538461538464        2.4692307692307693        3711.3039839853618     
   3.0846153846153848        2.4692307692307693        3535.1299270930213     
   3.1230769230769235        2.4692307692307693        3408.2455982841338     
   3.1615384615384619        2.4692307692307693        3325.9133811041324     
   3.2000000000000002        2.4692307692307693        3283.7714221002066     
   3.2384615384615385        2.4692307692307693        3277.8058649069717     
   3.2769230769230773        2.4692307692307693        3299.6626727944490     
   3.3153846153846156        2.4692307692307693        3349.3004060144517     
   3.3538461538461544        2.4692307692307693        3425.2320478270804     
   3.3923076923076927        2.4692307692307693        3524.5936914939743     
   3.4307692307692310        2.4692307692307693        3644.7562420673444     
   3.4692307692307693        2.4692307692307693        3783.3078867848471     
   3.5076923076923077        2.4692307692307693        3938.0378230027113     
   3.5461538461538464        2.4692307692307693        4106.9211551196177     
   3.5846153846153848        2.4692307692307693        4288.1048781222453     
   3.6230769230769235        2.4692307692307693        4479.8948711327212     
   3.6615384615384619        2.4692307692307693        4680.7438296880418     
   3.7000000000000002        2.4692307692307693        4889.2400704597403     

   2.2000000000000002        2.5076923076923077        14515.921815491381     
   2.2384615384615385        2.5076923076923077        13104.755838730600     
   2.2769230769230773        2.5076923076923077        11830.689621346486     
   2.3153846153846156        2.5076923076923077        10683.590300937653     
   2.3538461538461539        2.5076923076923077        9654.0086189186331     
   2.3923076923076927        2.5076923076923077        8733.1345608292504     
   2.4307692307692310        2.5076923076923077        7912.7558232798856     
   2.4692307692307693        2.5076923076923077        7185.2189290097158     
   2.5076923076923077        2.5076923076923077        6543.3928227599572     
   2.5461538461538464        2.5076923076923077        5980.6347911853863     
   2.5846153846153848        2.5076923076923077        5490.7585598882888     
   2.6230769230769235        2.5076923076923077        5068.0044299010387     
   2.6615384615384619        2.5076923076923077        4707.0113246059254     
   2.7000000000000002        2.5076923076923077        4402.7906261991102     
   2.7384615384615385        2.5076923076923077        4150.7016884148625     
   2.7769230769230773        2.5076923076923077        3946.4289193574268     
   2.8153846153846156        2.5076923076923077        3752.3040862004354     
   2.8538461538461539        2.5076923076923077        3590.8703056973914     
   2.8923076923076927        2.5076923076923077        3466.9419342798378     
   2.9307692307692310        2.5076923076923077        3377.4178483869573     
   2.9692307692307693        2.5076923076923077        3185.3703208659635     
   3.0076923076923077        2.5076923076923077        2894.7490785978962     
   3.0461538461538464        2.5076923076923077        2664.1420089107132     
   3.0846153846153848        2.5076923076923077        2487.9679520183731     
   3.1230769230769235        2.5076923076923077        2361.0836232094857     
   3.1615384615384619        2.5076923076923077        2278.7514060294843     
   3.2000000000000002        2.5076923076923077        2231.4117639192618     
   3.2384615384615385        2.5076923076923077        2218.8348458771584     
   3.2769230769230773        2.5076923076923077        2239.0610696451740     
   3.3153846153846156        2.5076923076923077        2288.6988028651767     
   3.3538461538461544        2.5076923076923077        2364.6304446778054     
   3.3923076923076927        2.5076923076923077        2463.9920883446994     
   3.4307692307692310        2.5076923076923077        2584.1546389180694     
   3.4692307692307693        2.5076923076923077        2722.7062836355722     
   3.5076923076923077        2.5076923076923077        2877.4362198534363     
   3.5461538461538464        2.5076923076923077        3046.3195519703427     
   3.5846153846153848        2.5076923076923077        3227.5032749729703     
   3.6230769230769235        2.5076923076923077        3419.2932679834466     
   3.6615384615384619        2.5076923076923077        3620.1422265387669     
   3.7000000000000002        2.5076923076923077        3828.6384673104658     

   2.2000000000000002        2.5461538461538464        13953.163783916812     
   2.2384615384615385        2.5461538461538464        12541.997807156031     
   2.2769230769230773        2.5461538461538464        11267.931589771917     
   2.3153846153846156        2.5461538461538464        10120.832269363083     
   2.3538461538461539        2.5461538461538464        9091.2505873440641     
   2.3923076923076927        2.5461538461538464        8170.3765292546814     
   2.4307692307692310        2.5461538461538464        7349.9977917053166     
   2.4692307692307693        2.5461538461538464        6622.4608974351468     
   2.5076923076923077        2.5461538461538464        5980.6347911853882     
   2.5461538461538464        2.5461538461538464        5417.8767596108173     
   2.5846153846153848        2.5461538461538464        4928.0005283137198     
   2.6230769230769235        2.5461538461538464        4505.2463983264697     
   2.6615384615384619        2.5461538461538464        4144.2532930313564     
   2.7000000000000002        2.5461538461538464        3840.0325946245416     
   2.7384615384615385        2.5461538461538464        3587.9436568402934     
   2.7769230769230773        2.5461538461538464        3371.6095089360515     
   2.8153846153846156        2.5461538461538464        3169.3426160926529     
   2.8538461538461539        2.5461538461538464        3007.9088355896088     
   2.8923076923076927        2.5461538461538464        2883.9804641720552     
   2.9307692307692310        2.5461538461538464        2739.9159403038016     
   2.9692307692307693        2.5461538461538464        2383.2268077833937     
   3.0076923076923077        2.5461538461538464        2092.6055655153264     
   3.0461538461538464        2.5461538461538464        1861.9984958281436     
   3.0846153846153848        2.5461538461538464        1685.8244389358033     
   3.1230769230769235        2.5461538461538464        1558.9401101269157     
   3.1615384615384619        2.5461538461538464        1474.8354378510592     
   3.2000000000000002        2.5461538461538464        1425.7678117275236     
   3.2384615384615385        2.5461538461538464        1413.1908936854202     
   3.2769230769230773        2.5461538461538464        1433.4171174534356     
   3.3153846153846156        2.5461538461538464        1483.0548506734385     
   3.3538461538461544        2.5461538461538464        1558.9864924860674     
   3.3923076923076927        2.5461538461538464        1658.3481361529612     
   3.4307692307692310        2.5461538461538464        1778.5106867263312     
   3.4692307692307693        2.5461538461538464        1917.0623314438340     
   3.5076923076923077        2.5461538461538464        2071.7922676616981     
   3.5461538461538464        2.5461538461538464        2240.6755997786045     
   3.5846153846153848        2.5461538461538464        2421.8593227812321     
   3.6230769230769235        2.5461538461538464        2613.6493157917084     
   3.6615384615384619        2.5461538461538464        2814.4982743470287     
   3.7000000000000002        2.5461538461538464        3022.9945151187276     

   2.2000000000000002        2.5846153846153848        13463.287552619715     
   2.2384615384615385        2.5846153846153848        12052.121575858933     
   2.2769230769230773        2.5846153846153848        10778.055358474820     
   2.3153846153846156        2.5846153846153848        9630.9560380659859     
   2.3538461538461539        2.5846153846153848        8601.3743560469666     
   2.3923076923076927        2.5846153846153848        7680.5002979575838     
   2.4307692307692310        2.5846153846153848        6860.1215604082190     
   2.4692307692307693        2.5846153846153848        6132.5846661380492     
   2.5076923076923077        2.5846153846153848        5490.7585598882906     
   2.5461538461538464        2.5846153846153848        4928.0005283137198     
   2.5846153846153848        2.5846153846153848        4438.1242970166222     
   2.6230769230769235        2.5846153846153848        4015.3701670293726     
   2.6615384615384619        2.5846153846153848        3654.3770617342589     
   2.7000000000000002        2.5846153846153848        3350.1563633274441     
   2.7384615384615385        2.5846153846153848        3098.0674255431959     
   2.7769230769230773        2.5846153846153848        2872.9330833529939     
   2.8153846153846156        2.5846153846153848        2670.6661905095953     
   2.8538461538461539        2.5846153846153848        2509.2324100065512     
   2.8923076923076927        2.5846153846153848        2367.0997834715954     
   2.9307692307692310        2.5846153846153848        2147.5402203196409     
   2.9692307692307693        2.5846153846153848        1790.8510877992333     
   3.0076923076923077        2.5846153846153848        1500.2298455311661     
   3.0461538461538464        2.5846153846153848        1269.6227758439832     
   3.0846153846153848        2.5846153846153848        1093.4487189516426     
   3.1230769230769235        2.5846153846153848        966.56439014275531     
   3.1615384615384619        2.5846153846153848        884.23217296275391     
   3.2000000000000002        2.5846153846153848        837.51582430648659     
   3.2384615384615385        2.5846153846153848        824.93890626438315     
   3.2769230769230773        2.5846153846153848        845.16513003239857     
   3.3153846153846156        2.5846153846153848        894.80286325240149     
   3.3538461538461544        2.5846153846153848        970.73450506503025     
   3.3923076923076927        2.5846153846153848        1070.0961487319239     
   3.4307692307692310        2.5846153846153848        1190.2586993052939     
   3.4692307692307693        2.5846153846153848        1328.8103440227967     
   3.5076923076923077        2.5846153846153848        1483.5402802406609     
   3.5461538461538464        2.5846153846153848        1652.4236123575672     
   3.5846153846153848        2.5846153846153848        1833.6073353601951     
   3.6230769230769235        2.5846153846153848        2025.3973283706714     
   3.6615384615384619        2.5846153846153848        2226.2462869259916     
   3.7000000000000002        2.5846153846153848        2434.7425276976901     

   2.2000000000000002        2.6230769230769235        13040.533422632467     
   2.2384615384615385        2.6230769230769235        11629.367445871685     
   2.2769230769230773        2.6230769230769235        10355.301228487571     
   2.3153846153846156        2.6230769230769235        9208.2019080787377     
   2.3538461538461539        2.6230769230769235        8178.6202260597192     
   2.3923076923076927        2.6230769230769235        7257.7461679703356     
   2.4307692307692310        2.6230769230769235        6437.3674304209708     
   2.4692307692307693        2.6230769230769235        5709.8305361508019     
   2.5076923076923077        2.6230769230769235        5068.0044299010424     
   2.5461538461538464        2.6230769230769235        4505.2463983264715     
   2.5846153846153848        2.6230769230769235        4015.3701670293749     
   2.6230769230769235        2.6230769230769235        3592.6160370421248     
   2.6615384615384619        2.6230769230769235        3231.6229317470106     
   2.7000000000000002        2.6230769230769235        2927.4022333401963     
   2.7384615384615385        2.6230769230769235        2675.3132955559477     
   2.7769230769230773        2.6230769230769235        2451.2318388596450     
   2.8153846153846156        2.6230769230769235        2248.9649460162464     
   2.8538461538461539        2.6230769230769235        2087.5311655132023     
   2.8923076923076927        2.6230769230769235        1926.6772293745375     
   2.9307692307692310        2.6230769230769235        1731.4136566587101     
   2.9692307692307693        2.6230769230769235        1377.4349402643556     
   3.0076923076923077        2.6230769230769235        1086.8136979962885     
   3.0461538461538464        2.6230769230769235        856.20662830910555     
   3.0846153846153848        2.6230769230769235        680.03257141676522     
   3.1230769230769235        2.6230769230769235        553.14824260787771     
   3.1615384615384619        2.6230769230769235        470.81602542787630     
   3.2000000000000002        2.6230769230769235        428.67406642395048     
   3.2384615384615385        2.6230769230769235        421.35899798090088     
   3.2769230769230773        2.6230769230769235        441.58522174891630     
   3.3153846153846156        2.6230769230769235        491.22295496891917     
   3.3538461538461544        2.6230769230769235        567.15459678154798     
   3.3923076923076927        2.6230769230769235        666.51624044844164     
   3.4307692307692310        2.6230769230769235        786.67879102181166     
   3.4692307692307693        2.6230769230769235        925.23043573931443     
   3.5076923076923077        2.6230769230769235        1079.9603719571787     
   3.5461538461538464        2.6230769230769235        1248.8437040740851     
   3.5846153846153848        2.6230769230769235        1430.0274270767127     
   3.6230769230769235        2.6230769230769235        1621.8174200871890     
   3.6615384615384619        2.6230769230769235        1822.6663786425092     
   3.7000000000000002        2.6230769230769235        2031.1626194142079     

   2.2000000000000002        2.6615384615384619        12679.540317337351     
   2.2384615384615385        2.6615384615384619        11268.374340576569     
   2.2769230769230773        2.6615384615384619        9994.3081231924552     
   2.3153846153846156        2.6615384615384619        8847.2088027836216     
   2.3538461538461539        2.6615384615384619        7817.6271207646023     
   2.3923076923076927        2.6615384615384619        6896.7530626752186     
   2.4307692307692310        2.6615384615384619        6076.3743251258538     
   2.4692307692307693        2.6615384615384619        5348.8374308556849     
   2.5076923076923077        2.6615384615384619        4707.0113246059254     
   2.5461538461538464        2.6615384615384619        4144.2532930313546     
   2.5846153846153848        2.6615384615384619        3654.3770617342579     
   2.6230769230769235        2.6615384615384619        3231.6229317470079     
   2.6615384615384619        2.6615384615384619        2870.6298264518946     
   2.7000000000000002        2.6615384615384619        2566.4091280450793     
   2.7384615384615385        2.6615384615384619        2314.3201902608312     
   2.7769230769230773        2.6615384615384619        2099.7496155303420     
   2.8153846153846156        2.6615384615384619        1897.4827226869434     
   2.8538461538461539        2.6615384615384619        1736.0489421838990     
   2.8923076923076927        2.6615384615384619        1571.0993844558782     
   2.9307692307692310        2.6615384615384619        1398.9910624443862     
   2.9692307692307693        2.6615384615384619        1113.9412008833101     
   3.0076923076923077        2.6615384615384619        825.46063990307766     
   3.0461538461538464        2.6615384615384619        594.85357021589493     
   3.0846153846153848        2.6615384615384619        418.67951332355443     
   3.1230769230769235        2.6615384615384619        291.79518451466697     
   3.1615384615384619        2.6615384615384619        209.46296733466559     
   3.2000000000000002        2.6615384615384619        167.32100833073972     
   3.2384615384615385        2.6615384615384619        161.35545113750490     
   3.2769230769230773        2.6615384615384619        187.87465903775416     
   3.3153846153846156        2.6615384615384619        243.48528569678626     
   3.3538461538461544        2.6615384615384619        319.78025952510745     
   3.3923076923076927        2.6615384615384619        419.14190319200117     
   3.4307692307692310        2.6615384615384619        539.30445376537114     
   3.4692307692307693        2.6615384615384619        677.85609848287390     
   3.5076923076923077        2.6615384615384619        832.58603470073808     
   3.5461538461538464        2.6615384615384619        1001.4693668176444     
   3.5846153846153848        2.6615384615384619        1182.6530898202723     
   3.6230769230769235        2.6615384615384619        1374.4430828307486     
   3.6615384615384619        2.6615384615384619        1575.2920413860688     
   3.7000000000000002        2.6615384615384619        1783.7882821577675     

   2.2000000000000002        2.7000000000000002        12375.319618930536     
   2.2384615384615385        2.7000000000000002        10964.153642169755     
   2.2769230769230773        2.7000000000000002        9690.0874247856409     
   2.3153846153846156        2.7000000000000002        8542.9881043768055     
   2.3538461538461539        2.7000000000000002        7513.4064223577871     
   2.3923076923076927        2.7000000000000002        6592.5323642684034     
   2.4307692307692310        2.7000000000000002        5772.1536267190386     
   2.4692307692307693        2.7000000000000002        5044.6167324488697     
   2.5076923076923077        2.7000000000000002        4402.7906261991102     
   2.5461538461538464        2.7000000000000002        3840.0325946245393     
   2.5846153846153848        2.7000000000000002        3350.1563633274427     
   2.6230769230769235        2.7000000000000002        2927.4022333401927     
   2.6615384615384619        2.7000000000000002        2566.4091280450793     
   2.7000000000000002        2.7000000000000002        2262.1884296382641     
   2.7384615384615385        2.7000000000000002        2010.0994918540159     
   2.7769230769230773        2.7000000000000002        1805.8267227965805     
   2.8153846153846156        2.7000000000000002        1609.9773250660910     
   2.8538461538461539        2.7000000000000002        1448.5435445630469     
   2.8923076923076927        2.7000000000000002        1291.8790605021793     
   2.9307692307692310        2.7000000000000002        1133.6776586786891     
   2.9692307692307693        2.7000000000000002        955.68371223299062     
   3.0076923076923077        2.7000000000000002        689.17204423984685     
   3.0461538461538464        2.7000000000000002        462.11000442136674     
   3.0846153846153848        2.7000000000000002        285.93594752902629     
   3.1230769230769235        2.7000000000000002        159.05161872013883     
   3.1615384615384619        2.7000000000000002        76.719401540137426     
   3.2000000000000002        2.7000000000000002        34.577442536211557     
   3.2384615384615385        2.7000000000000002        28.611885342976745     
   3.2769230769230773        2.7000000000000002        55.131093243225990     
   3.3153846153846156        2.7000000000000002        110.74171990225810     
   3.3538461538461544        2.7000000000000002        192.32649780127886     
   3.3923076923076927        2.7000000000000002        297.02362303658435     
   3.4307692307692310        2.7000000000000002        422.20762365445830     
   3.4692307692307693        2.7000000000000002        561.95243704388940     
   3.5076923076923077        2.7000000000000002        716.68237326175358     
   3.5461538461538464        2.7000000000000002        885.56570537865991     
   3.5846153846153848        2.7000000000000002        1066.7494283812878     
   3.6230769230769235        2.7000000000000002        1258.5394213917641     
   3.6615384615384619        2.7000000000000002        1459.3883799470843     
   3.7000000000000002        2.7000000000000002        1667.8846207187830     

   2.2000000000000002        2.7384615384615385        12123.230681146288     
   2.2384615384615385        2.7384615384615385        10712.064704385506     
   2.2769230769230773        2.7384615384615385        9437.9984870013923     
   2.3153846153846156        2.7384615384615385        8290.8991665925587     
   2.3538461538461539        2.7384615384615385        7261.3174845735393     
   2.3923076923076927        2.7384615384615385        6340.4434264841557     
   2.4307692307692310        2.7384615384615385        5520.0646889347909     
   2.4692307692307693        2.7384615384615385        4792.5277946646220     
   2.5076923076923077        2.7384615384615385        4150.7016884148625     
   2.5461538461538464        2.7384615384615385        3587.9436568402921     
   2.5846153846153848        2.7384615384615385        3098.0674255431954     
   2.6230769230769235        2.7384615384615385        2675.3132955559454     
   2.6615384615384619        2.7384615384615385        2314.3201902608316     
   2.7000000000000002        2.7384615384615385        2010.0994918540168     
   2.7384615384615385        2.7384615384615385        1758.0105540697682     
   2.7769230769230773        2.7384615384615385        1553.7377850123330     
   2.8153846153846156        2.7384615384615385        1380.6835659773335     
   2.8538461538461539        2.7384615384615385        1219.2497854742894     
   2.8923076923076927        2.7384615384615385        1081.2562974518455     
   2.9307692307692310        2.7384615384615385        945.27288662140097     
   2.9692307692307693        2.7384615384615385        798.94670673285214     
   3.0076923076923077        2.7384615384615385        639.62888340277868     
   3.0461538461538464        2.7384615384615385        431.14178367898649     
   3.0846153846153848        2.7384615384615385        260.31527723588374     
   3.1230769230769235        2.7384615384615385        134.49271685463989     
   3.1615384615384619        2.7384615384615385        52.160499674638473     
   3.2000000000000002        2.7384615384615385        10.018540670712603     
   3.2384615384615385        2.7384615384615385        4.0529834774777918     
   3.2769230769230773        2.7384615384615385        30.572191377727041     
   3.3153846153846156        2.7384615384615385        86.182818036759144     
   3.3538461538461544        2.7384615384615385        167.76759593577992     
   3.3923076923076927        2.7384615384615385        272.46472117108539     
   3.4307692307692310        2.7384615384615385        397.64872178895934     
   3.4692307692307693        2.7384615384615385        540.91270473583222     
   3.5076923076923077        2.7384615384615385        700.05188386069381     
   3.5461538461538464        2.7384615384615385        873.04829825041827     
   3.5846153846153848        2.7384615384615385        1058.0566365443976     
   3.6230769230769235        2.7384615384615385        1252.6437208092427     
   3.6615384615384619        2.7384615384615385        1453.4926793645629     
   3.7000000000000002        2.7384615384615385        1661.9889201362616     

   2.2000000000000002        2.7769230769230773        11918.957912088852     
   2.2384615384615385        2.7769230769230773        10507.791935328070     
   2.2769230769230773        2.7769230769230773        9233.7257179439566     
   2.3153846153846156        2.7769230769230773        8086.6263975351221     
   2.3538461538461539        2.7769230769230773        7057.0447155161037     
   2.3923076923076927        2.7769230769230773        6136.1706574267200     
   2.4307692307692310        2.7769230769230773        5315.7919198773552     
   2.4692307692307693        2.7769230769230773        4588.2550256071863     
   2.5076923076923077        2.7769230769230773        3946.4289193574268     
   2.5461538461538464        2.7769230769230773        3371.6095089360542     
   2.5846153846153848        2.7769230769230773        2872.9330833529966     
   2.6230769230769235        2.7769230769230773        2451.2318388596477     
   2.6615384615384619        2.7769230769230773        2099.7496155303447     
   2.7000000000000002        2.7769230769230773        1805.8267227965807     
   2.7384615384615385        2.7769230769230773        1553.7377850123323     
   2.7769230769230773        2.7769230769230773        1349.4650159548969     
   2.8153846153846156        2.7769230769230773        1188.9964315691077     
   2.8538461538461539        2.7769230769230773        1042.8451200954401     
   2.8923076923076927        2.7769230769230773        918.91674867788674     
   2.9307692307692310        2.7769230769230773        796.15627344968016     
   2.9692307692307693        2.7769230769230773        684.43206561291834     
   3.0076923076923077        2.7769230769230773        573.17047258432501     
   3.0461538461538464        2.7769230769230773        454.83755009756851     
   3.0846153846153848        2.7769230769230773        316.92883212024219     
   3.1230769230769235        2.7769230769230773        194.80493722805423     
   3.1615384615384619        2.7769230769230773        116.69852630408681     
   3.2000000000000002        2.7769230769230773        75.882552142255832     
   3.2384615384615385        2.7769230769230773        69.916994949021017     
   3.2769230769230773        2.7769230769230773        96.436202849270273     
   3.3153846153846156        2.7769230769230773        152.04682950830238     
   3.3538461538461544        2.7769230769230773        233.63160740732314     
   3.3923076923076927        2.7769230769230773        338.32873264262861     
   3.4307692307692310        2.7769230769230773        463.51273326050256     
   3.4692307692307693        2.7769230769230773        606.77671620737556     
   3.5076923076923077        2.7769230769230773        765.91589533223714     
   3.5461538461538464        2.7769230769230773        938.91230972196149     
   3.5846153846153848        2.7769230769230773        1123.9206480159407     
   3.6230769230769235        2.7769230769230773        1319.2551002675150     
   3.6615384615384619        2.7769230769230773        1523.3771644271101     
   3.7000000000000002        2.7769230769230773        1734.8843396446352     

   2.2000000000000002        2.8153846153846156        11758.489327703062     
   2.2384615384615385        2.8153846153846156        10347.323350942281     
   2.2769230769230773        2.8153846153846156        9073.2571335581670     
   2.3153846153846156        2.8153846153846156        7926.1578131493325     
   2.3538461538461539        2.8153846153846156        6896.5761311303140     
   2.3923076923076927        2.8153846153846156        5975.7020730409304     
   2.4307692307692310        2.8153846153846156        5155.3233354915656     
   2.4692307692307693        2.8153846153846156        4427.4568964726968     
   2.5076923076923077        2.8153846153846156        3752.3040862004377     
   2.5461538461538464        2.8153846153846156        3169.3426160926551     
   2.5846153846153848        2.8153846153846156        2670.6661905095975     
   2.6230769230769235        2.8153846153846156        2248.9649460162486     
   2.6615384615384619        2.8153846153846156        1897.4827226869454     
   2.7000000000000002        2.8153846153846156        1609.9773250660933     
   2.7384615384615385        2.8153846153846156        1380.6835659773358     
   2.7769230769230773        2.8153846153846156        1188.9964315691070     
   2.8153846153846156        2.8153846153846156        1028.5278471833178     
   2.8538461538461539        2.8153846153846156        908.13500215916474     
   2.8923076923076927        2.8153846153846156        790.48931954828186     
   2.9307692307692310        2.8153846153846156        700.96523365540156     
   2.9692307692307693        2.8153846153846156        601.84658376896630     
   3.0076923076923077        2.8153846153846156        521.64951286948053     
   3.0461538461538464        2.8153846153846156        446.62298363546154     
   3.0846153846153848        2.8153846153846156        377.10789133011451     
   3.1230769230769235        2.8153846153846156        316.18956762347028     
   3.1615384615384619        2.8153846153846156        248.20484917416357     
   3.2000000000000002        2.8153846153846156        209.80225690853356     
   3.2384615384615385        2.8153846153846156        207.13385146205954     
   3.2769230769230773        2.8153846153846156        236.54856836118046     
   3.3153846153846156        2.8153846153846156        292.91223048650465     
   3.3538461538461544        2.8153846153846156        374.49700838552542     
   3.3923076923076927        2.8153846153846156        479.19413362083083     
   3.4307692307692310        2.8153846153846156        604.37813423870477     
   3.4692307692307693        2.8153846153846156        747.64211718557772     
   3.5076923076923077        2.8153846153846156        906.78129631043930     
   3.5461538461538464        2.8153846153846156        1079.7777107001639     
   3.5846153846153848        2.8153846153846156        1264.7860489941431     
   3.6230769230769235        2.8153846153846156        1460.1205012457174     
   3.6615384615384619        2.8153846153846156        1664.2425654053125     
   3.7000000000000002        2.8153846153846156        1875.7497406228376     

   2.2000000000000002        2.8538461538461539        11638.096482678908     
   2.2384615384615385        2.8538461538461539        10226.930505918126     
   2.2769230769230773        2.8538461538461539        8952.8642885340123     
   2.3153846153846156        2.8538461538461539        7805.7649681251787     
   2.3538461538461539        2.8538461538461539        6776.1832861061603     
   2.3923076923076927        2.8538461538461539        5855.3092280167766     
   2.4307692307692310        2.8538461538461539        5034.9304904674118     
   2.4692307692307693        2.8538461538461539        4266.0231159696514     
   2.5076923076923077        2.8538461538461539        3590.8703056973923     
   2.5461538461538464        2.8538461538461539        3007.9088355896097     
   2.5846153846153848        2.8538461538461539        2509.2324100065521     
   2.6230769230769235        2.8538461538461539        2087.5311655132032     
   2.6615384615384619        2.8538461538461539        1736.0489421839000     
   2.7000000000000002        2.8538461538461539        1448.5435445630478     
   2.7384615384615385        2.8538461538461539        1219.2497854742903     
   2.7769230769230773        2.8538461538461539        1042.8451200954410     
   2.8153846153846156        2.8538461538461539        908.13500215916406     
   2.8538461538461539        2.8538461538461539        787.74215713501098     
   2.8923076923076927        2.8538461538461539        703.96136591218317     
   2.9307692307692310        2.8538461538461539        615.98415962297918     
   2.9692307692307693        2.8538461538461539        556.87612953139796     
   3.0076923076923077        2.8538461538461539        489.40889942208759     
   3.0461538461538464        2.8538461538461539        449.11262486875353     
   3.0846153846153848        2.8538461538461539        406.50647252950853     
   3.1230769230769235        2.8538461538461539        388.25350497969237     
   3.1615384615384619        2.8538461538461539        378.70360789399621     
   3.2000000000000002        2.8538461538461539        385.75831953202993     
   3.2384615384615385        2.8538461538461539        400.39095589296949     
   3.2769230769230773        2.8538461538461539        429.80567279209038     
   3.3153846153846156        2.8538461538461539        487.94737316135451     
   3.3538461538461544        2.8538461538461539        571.73289761610908     
   3.3923076923076927        2.8538461538461539        678.33169614505698     
   3.4307692307692310        2.8538461538461539        805.14692269136083     
   3.4692307692307693        2.8538461538461539        949.79789093558020     
   3.5076923076923077        2.8538461538461539        1109.2818325768530     
   3.5461538461538464        2.8538461538461539        1282.2782469665776     
   3.5846153846153848        2.8538461538461539        1467.2865852605569     
   3.6230769230769235        2.8538461538461539        1662.6210375121311     
   3.6615384615384619        2.8538461538461539        1866.7431016717262     
   3.7000000000000002        2.8538461538461539        2078.2502768892514     

   2.2000000000000002        2.8923076923076927        11554.315691456080     
   2.2384615384615385        2.8923076923076927        10143.149714695299     
   2.2769230769230773        2.8923076923076927        8869.0834973111851     
   2.3153846153846156        2.8923076923076927        7721.9841769023496     
   2.3538461538461539        2.8923076923076927        6692.4024948833312     
   2.3923076923076927        2.8923076923076927        5771.5284367939475     
   2.4307692307692310        2.8923076923076927        4917.9875632651983     
   2.4692307692307693        2.8923076923076927        4142.0947445520987     
   2.5076923076923077        2.8923076923076927        3466.9419342798392     
   2.5461538461538464        2.8923076923076927        2883.9804641720566     
   2.5846153846153848        2.8923076923076927        2367.0997834715972     
   2.6230769230769235        2.8923076923076927        1926.6772293745407     
   2.6615384615384619        2.8923076923076927        1571.0993844558793     
   2.7000000000000002        2.8923076923076927        1291.8790605021791     
   2.7384615384615385        2.8923076923076927        1081.2562974518462     
   2.7769230769230773        2.8923076923076927        918.91674867788811     
   2.8153846153846156        2.8923076923076927        790.48931954828322     
   2.8538461538461539        2.8923076923076927        703.96136591218249     
   2.8923076923076927        2.8923076923076927        620.18057468935467     
   2.9307692307692310        2.8923076923076927        569.79534072985530     
   2.9692307692307693        2.8923076923076927        512.26314440283954     
   3.0076923076923077        2.8923076923076927        483.07934599589839     
   3.0461538461538464        2.8923076923076927        450.65122667557279     
   3.0846153846153848        2.8923076923076927        440.49292620560345     
   3.1230769230769235        2.8923076923076927        443.75196748515151     
   3.1615384615384619        2.8923076923076927        457.49009372923285     
   3.2000000000000002        2.8923076923076927        495.55600153929265     
   3.2384615384615385        2.8923076923076927        544.84868587721712     
   3.2769230769230773        2.8923076923076927        612.66896601499081     
   3.3153846153846156        2.8923076923076927        701.30355748034162     
   3.3538461538461544        2.8923076923076927        802.65386125763234     
   3.3923076923076927        2.8923076923076927        921.11389949976808     
   3.4307692307692310        2.8923076923076927        1048.7653754529720     
   3.4692307692307693        2.8923076923076927        1193.4163436971912     
   3.5076923076923077        2.8923076923076927        1353.7222477963087     
   3.5461538461538464        2.8923076923076927        1527.6870585782192     
   3.5846153846153848        2.8923076923076927        1713.4855119655235     
   3.6230769230769235        2.8923076923076927        1909.4501122391207     
   3.6615384615384619        2.8923076923076927        2114.0590781813071     
   3.7000000000000002        2.8923076923076927        2325.9251651883860     

   2.2000000000000002        2.9307692307692310        11503.930457496581     
   2.2384615384615385        2.9307692307692310        10092.764480735799     
   2.2769230769230773        2.9307692307692310        8818.6982633516855     
   2.3153846153846156        2.9307692307692310        7671.5989429428500     
   2.3538461538461539        2.9307692307692310        6642.0172609238316     
   2.3923076923076927        2.9307692307692310        5714.3367360846069     
   2.4307692307692310        2.9307692307692310        4828.4634773723174     
   2.4692307692307693        2.9307692307692310        4052.5706586592173     
   2.5076923076923077        2.9307692307692310        3377.4178483869582     
   2.5461538461538464        2.9307692307692310        2739.9159403038016     
   2.5846153846153848        2.9307692307692310        2147.5402203196409     
   2.6230769230769235        2.9307692307692310        1731.4136566587101     
   2.6615384615384619        2.9307692307692310        1398.9910624443862     
   2.7000000000000002        2.9307692307692310        1133.6776586786891     
   2.7384615384615385        2.9307692307692310        945.27288662140188     
   2.7769230769230773        2.9307692307692310        796.15627344968016     
   2.8153846153846156        2.9307692307692310        700.96523365540202     
   2.8538461538461539        2.9307692307692310        615.98415962297963     
   2.8923076923076927        2.9307692307692310        569.79534072985496     
   2.9307692307692310        2.9307692307692310        519.41010677035547     
   2.9692307692307693        2.9307692307692310        499.43468342391424     
   3.0076923076923077        2.9307692307692310        472.78607452332676     
   3.0461538461538464        2.9307692307692310        469.92282545485176     
   3.0846153846153848        2.9307692307692310        478.05228658573606     
   3.1230769230769235        2.9307692307692310        492.82381880151218     
   3.1615384615384619        2.9307692307692310        530.27267226554352     
   3.2000000000000002        2.9307692307692310        587.55649836340751     
   3.2384615384615385        2.9307692307692310        647.63423944974670     
   3.2769230769230773        2.9307692307692310        727.57764827072003     
   3.3153846153846156        2.9307692307692310        825.39894809241207     
   3.3538461538461544        2.9307692307692310        939.25809328531091     
   3.3923076923076927        2.9307692307692310        1067.4528011215998     
   3.4307692307692310        2.9307692307692310        1208.4092292779872     
   3.4692307692307693        2.9307692307692310        1360.6732580058238     
   3.5076923076923077        2.9307692307692310        1522.9023385144808     
   3.5461538461538464        2.9307692307692310        1693.8578715360829     
   3.5846153846153848        2.9307692307692310        1872.3980823100267     
   3.6230769230769235        2.9307692307692310        2057.4713603537107     
   3.6615384615384619        2.9307692307692310        2248.1100343804096     
   3.7000000000000002        2.9307692307692310        2443.4245545947033     

   2.2000000000000002        2.9692307692307693        11483.955034150138     
   2.2384615384615385        2.9692307692307693        10072.789057389356     
   2.2769230769230773        2.9692307692307693        8798.7228400052427     
   2.3153846153846156        2.9692307692307693        7651.6235195964082     
   2.3538461538461539        2.9692307692307693        6622.0418375773897     
   2.3923076923076927        2.9692307692307693        5656.3279672551935     
   2.4307692307692310        2.9692307692307693        4770.4547085429040     
   2.4692307692307693        2.9692307692307693        3994.5618898298039     
   2.5076923076923077        2.9692307692307693        3185.3703208659635     
   2.5461538461538464        2.9692307692307693        2383.2268077833937     
   2.5846153846153848        2.9692307692307693        1790.8510877992333     
   2.6230769230769235        2.9692307692307693        1377.4349402643556     
   2.6615384615384619        2.9692307692307693        1113.9412008833101     
   2.7000000000000002        2.9692307692307693        955.68371223299744     
   2.7384615384615385        2.9692307692307693        798.94670673285191     
   2.7769230769230773        2.9692307692307693        684.43206561291822     
   2.8153846153846156        2.9692307692307693        601.84658376896630     
   2.8538461538461539        2.9692307692307693        556.87612953139796     
   2.8923076923076927        2.9692307692307693        512.26314440284011     
   2.9307692307692310        2.9692307692307693        499.43468342391344     
   2.9692307692307693        2.9692307692307693        479.45926007747221     
   3.0076923076923077        2.9692307692307693        487.12327119722090     
   3.0461538461538464        2.9692307692307693        491.50248076882116     
   3.0846153846153848        2.9692307692307693        512.62937525077007     
   3.1230769230769235        2.9692307692307693        555.57885060508283     
   3.1615384615384619        2.9692307692307693        602.15891453640927     
   3.2000000000000002        2.9692307692307693        660.19158100916502     
   3.2384615384615385        2.9692307692307693        736.86324509382052     
   3.2769230769230773        2.9692307692307693        830.36811844690874     
   3.3153846153846156        2.9692307692307693        939.03037894505110     
   3.3538461538461544        2.9692307692307693        1061.2956776117501     
   3.3923076923076927        2.9692307692307693        1195.5628783107272     
   3.4307692307692310        2.9692307692307693        1336.5193064671146     
   3.4692307692307693        2.9692307692307693        1488.7833351949512     
   3.5076923076923077        2.9692307692307693        1651.0124157036082     
   3.5461538461538464        2.9692307692307693        1821.9679487252104     
   3.5846153846153848        2.9692307692307693        2000.5081594991541     
   3.6230769230769235        2.9692307692307693        2185.5814375428381     
   3.6615384615384619        2.9692307692307693        2376.2201115695370     
   3.7000000000000002        2.9692307692307693        2568.0444215439056     

   2.2000000000000002        3.0076923076923077        11491.619045269887     
   2.2384615384615385        3.0076923076923077        10080.453068509105     
   2.2769230769230773        3.0076923076923077        8806.3868511249912     
   2.3153846153846156        3.0076923076923077        7659.2875307161567     
   2.3538461538461539        3.0076923076923077        6629.7058486971382     
   2.3923076923076927        3.0076923076923077        5627.1441688482519     
   2.4307692307692310        3.0076923076923077        4741.2709101359624     
   2.4692307692307693        3.0076923076923077        3941.9110536725443     
   2.5076923076923077        3.0076923076923077        2894.7490785978962     
   2.5461538461538464        3.0076923076923077        2092.6055655153268     
   2.5846153846153848        3.0076923076923077        1500.2298455311661     
   2.6230769230769235        3.0076923076923077        1086.8136979962885     
   2.6615384615384619        3.0076923076923077        825.46063990307778     
   2.7000000000000002        3.0076923076923077        689.17204423984697     
   2.7384615384615385        3.0076923076923077        639.62888340278539     
   2.7769230769230773        3.0076923076923077        573.17047258433081     
   2.8153846153846156        3.0076923076923077        521.64951286948053     
   2.8538461538461539        3.0076923076923077        489.40889942208759     
   2.8923076923076927        3.0076923076923077        483.07934599589862     
   2.9307692307692310        3.0076923076923077        472.78607452332699     
   2.9692307692307693        3.0076923076923077        487.12327119722033     
   3.0076923076923077        3.0076923076923077        494.78728231696903     
   3.0461538461538464        3.0076923076923077        527.52133531198001     
   3.0846153846153848        3.0076923076923077        562.81752695989280     
   3.1230769230769235        3.0076923076923077        605.76700231420557     
   3.1615384615384619        3.0076923076923077        668.52385983541365     
   3.2000000000000002        3.0076923076923077        749.21543640120160     
   3.2384615384615385        3.0076923076923077        838.99852596505457     
   3.2769230769230773        3.0076923076923077        932.50339931814278     
   3.3153846153846156        3.0076923076923077        1041.1656598162851     
   3.3538461538461544        3.0076923076923077        1163.4309584829841     
   3.3923076923076927        3.0076923076923077        1297.8584592466577     
   3.4307692307692310        3.0076923076923077        1443.1133787308440     
   3.4692307692307693        3.0076923076923077        1597.9599952778321     
   3.5076923076923077        3.0076923076923077        1761.2550982859643     
   3.5461538461538464        3.0076923076923077        1931.9418507057317     
   3.5846153846153848        3.0076923076923077        2109.0440391974348     
   3.6230769230769235        3.0076923076923077        2291.6606880102263     
   3.6615384615384619        3.0076923076923077        2478.9610141047415     
   3.7000000000000002        3.0076923076923077        2670.1797024151397     

   2.2000000000000002        3.0461538461538464        11524.353098264897     
   2.2384615384615385        3.0461538461538464        10113.187121504116     
   2.2769230769230773        3.0461538461538464        8839.1209041200018     
   2.3153846153846156        3.0461538461538464        7692.0215837111664     
   2.3538461538461539        3.0461538461538464        6630.1199102716619     
   2.3923076923076927        3.0461538461538464        5624.2809197797769     
   2.4307692307692310        3.0461538461538464        4738.4076610674874     
   2.4692307692307693        3.0461538461538464        3711.3039839853614     
   2.5076923076923077        3.0461538461538464        2664.1420089107132     
   2.5461538461538464        3.0461538461538464        1861.9984958281439     
   2.5846153846153848        3.0461538461538464        1269.6227758439832     
   2.6230769230769235        3.0461538461538464        856.20662830910567     
   2.6615384615384619        3.0461538461538464        594.85357021589493     
   2.7000000000000002        3.0461538461538464        462.11000442136674     
   2.7384615384615385        3.0461538461538464        431.14178367898649     
   2.7769230769230773        3.0461538461538464        454.83755009757567     
   2.8153846153846156        3.0461538461538464        446.62298363546154     
   2.8538461538461539        3.0461538461538464        449.11262486875353     
   2.8923076923076927        3.0461538461538464        450.65122667557279     
   2.9307692307692310        3.0461538461538464        469.92282545485165     
   2.9692307692307693        3.0461538461538464        491.50248076882104     
   3.0076923076923077        3.0461538461538464        527.52133531197944     
   3.0461538461538464        3.0461538461538464        560.25538830699043     
   3.0846153846153848        3.0461538461538464        615.67761656291964     
   3.1230769230769235        3.0461538461538464        681.56021731666669     
   3.1615384615384619        3.0461538461538464        744.31707483787477     
   3.2000000000000002        3.0461538461538464        825.00865140366272     
   3.2384615384615385        3.0461538461538464        921.89560209415311     
   3.2769230769230773        3.0461538461538464        1033.3632564876402     
   3.3153846153846156        3.0461538461538464        1157.9135135621989     
   3.3538461538461544        3.0461538461538464        1292.1060666852907     
   3.3923076923076927        3.0461538461538464        1426.5335674489643     
   3.4307692307692310        3.0461538461538464        1571.7884869331506     
   3.4692307692307693        3.0461538461538464        1726.6351034801387     
   3.5076923076923077        3.0461538461538464        1889.9302064882709     
   3.5461538461538464        3.0461538461538464        2060.6169589080382     
   3.5846153846153848        3.0461538461538464        2237.7191473997414     
   3.6230769230769235        3.0461538461538464        2420.3357962125328     
   3.6615384615384619        3.0461538461538464        2607.6361223070480     
   3.7000000000000002        3.0461538461538464        2798.8548106174462     

   2.2000000000000002        3.0846153846153848        11579.775326520825     
   2.2384615384615385        3.0846153846153848        10168.609349760043     
   2.2769230769230773        3.0846153846153848        8894.5431323759294     
   2.3153846153846156        3.0846153846153848        7747.4438119670949     
   2.3538461538461539        3.0846153846153848        6651.2468047536104     
   2.3923076923076927        3.0846153846153848        5645.4078142617254     
   2.4307692307692310        3.0846153846153848        4759.5345555494359     
   2.4692307692307693        3.0846153846153848        3535.1299270930208     
   2.5076923076923077        3.0846153846153848        2487.9679520183727     
   2.5461538461538464        3.0846153846153848        1685.8244389358033     
   2.5846153846153848        3.0846153846153848        1093.4487189516426     
   2.6230769230769235        3.0846153846153848        680.03257141676522     
   2.6615384615384619        3.0846153846153848        418.67951332355437     
   2.7000000000000002        3.0846153846153848        285.93594752902624     
   2.7384615384615385        3.0846153846153848        260.31527723588368     
   2.7769230769230773        3.0846153846153848        316.92883212024219     
   2.8153846153846156        3.0846153846153848        377.10789133012042     
   2.8538461538461539        3.0846153846153848        406.50647252950853     
   2.8923076923076927        3.0846153846153848        440.49292620560345     
   2.9307692307692310        3.0846153846153848        478.05228658573623     
   2.9692307692307693        3.0846153846153848        512.62937525076973     
   3.0076923076923077        3.0846153846153848        562.81752695989246     
   3.0461538461538464        3.0846153846153848        615.67761656291896     
   3.0846153846153848        3.0846153846153848        671.09984481884817     
   3.1230769230769235        3.0846153846153848        747.00332039588466     
   3.1615384615384619        3.0846153846153848        841.34428164116923     
   3.2000000000000002        3.0846153846153848        923.64533100572078     
   3.2384615384615385        3.0846153846153848        1020.5322816962112     
   3.2769230769230773        3.0846153846153848        1131.9999360896984     
   3.3153846153846156        3.0846153846153848        1256.5501931642571     
   3.3538461538461544        3.0846153846153848        1392.7939218600261     
   3.3923076923076927        3.0846153846153848        1539.4438363539255     
   3.4307692307692310        3.0846153846153848        1695.3078169752118     
   3.4692307692307693        3.0846153846153848        1859.2826494534886     
   3.5076923076923077        3.0846153846153848        2030.3481568476871     
   3.5461538461538464        3.0846153846153848        2207.5617000613333     
   3.5846153846153848        3.0846153846153848        2389.5630896097819     
   3.6230769230769235        3.0846153846153848        2572.1797384225738     
   3.6615384615384619        3.0846153846153848        2759.4800645170890     
   3.7000000000000002        3.0846153846153848        2950.6987528274867     

   2.2000000000000002        3.1230769230769235        11655.678802097860     
   2.2384615384615385        3.1230769230769235        10244.512825337079     
   2.2769230769230773        3.1230769230769235        8970.4466079529648     
   2.3153846153846156        3.1230769230769235        7823.3472875441312     
   2.3538461538461539        3.1230769230769235        6694.1962801079235     
   2.3923076923076927        3.1230769230769235        5688.3572896160385     
   2.4307692307692310        3.1230769230769235        4740.7197666560369     
   2.4692307692307693        3.1230769230769235        3408.2455982841334     
   2.5076923076923077        3.1230769230769235        2361.0836232094853     
   2.5461538461538464        3.1230769230769235        1558.9401101269159     
   2.5846153846153848        3.1230769230769235        966.56439014275520     
   2.6230769230769235        3.1230769230769235        553.14824260787782     
   2.6615384615384619        3.1230769230769235        291.79518451466697     
   2.7000000000000002        3.1230769230769235        159.05161872013883     
   2.7384615384615385        3.1230769230769235        134.49271685463989     
   2.7769230769230773        3.1230769230769235        194.80493722805423     
   2.8153846153846156        3.1230769230769235        316.18956762345698     
   2.8538461538461539        3.1230769230769235        388.25350497969828     
   2.8923076923076927        3.1230769230769235        443.75196748515151     
   2.9307692307692310        3.1230769230769235        492.82381880151229     
   2.9692307692307693        3.1230769230769235        555.57885060508249     
   3.0076923076923077        3.1230769230769235        605.76700231420511     
   3.0461538461538464        3.1230769230769235        681.56021731666624     
   3.0846153846153848        3.1230769230769235        747.00332039588397     
   3.1230769230769235        3.1230769230769235        822.90679597292046     
   3.1615384615384619        3.1230769230769235        917.24775721820504     
   3.2000000000000002        3.1230769230769235        1028.1345994236131     
   3.2384615384615385        3.1230769230769235        1139.4748549702663     
   3.2769230769230773        3.1230769230769235        1250.9425093637535     
   3.3153846153846156        3.1230769230769235        1375.4927664383122     
   3.3538461538461544        3.1230769230769235        1511.7364951340812     
   3.3923076923076927        3.1230769230769235        1658.3864096279806     
   3.4307692307692310        3.1230769230769235        1814.2503902492670     
   3.4692307692307693        3.1230769230769235        1978.2252227275437     
   3.5076923076923077        3.1230769230769235        2149.2907301217419     
   3.5461538461538464        3.1230769230769235        2326.5042733353885     
   3.5846153846153848        3.1230769230769235        2508.9955975862886     
   3.6230769230769235        3.1230769230769235        2695.9620035732569     
   3.6615384615384619        3.1230769230769235        2886.6638233739241     
   3.7000000000000002        3.1230769230769235        3080.4201823211561     

   2.2000000000000002        3.1615384615384619        11750.019763343145     
   2.2384615384615385        3.1615384615384619        10338.853786582364     
   2.2769230769230773        3.1615384615384619        9064.7875691982499     
   2.3153846153846156        3.1615384615384619        7893.5450901187496     
   2.3538461538461539        3.1615384615384619        6756.9531376291307     
   2.3923076923076927        3.1615384615384619        5751.1141471372457     
   2.4307692307692310        3.1615384615384619        4658.3875494760350     
   2.4692307692307693        3.1615384615384619        3325.9133811041320     
   2.5076923076923077        3.1615384615384619        2278.7514060294839     
   2.5461538461538464        3.1615384615384619        1474.8354378510594     
   2.5846153846153848        3.1615384615384619        884.23217296275379     
   2.6230769230769235        3.1615384615384619        470.81602542787635     
   2.6615384615384619        3.1615384615384619        209.46296733466559     
   2.7000000000000002        3.1615384615384619        76.719401540137426     
   2.7384615384615385        3.1615384615384619        52.160499674638473     
   2.7769230769230773        3.1615384615384619        116.69852630408681     
   2.8153846153846156        3.1615384615384619        248.20484917416357     
   2.8538461538461539        3.1615384615384619        378.70360789400212     
   2.8923076923076927        3.1615384615384619        457.49009372923285     
   2.9307692307692310        3.1615384615384619        530.27267226554363     
   2.9692307692307693        3.1615384615384619        602.15891453640950     
   3.0076923076923077        3.1615384615384619        668.52385983541308     
   3.0461538461538464        3.1615384615384619        744.31707483787420     
   3.0846153846153848        3.1615384615384619        841.34428164116798     
   3.1230769230769235        3.1615384615384619        917.24775721820447     
   3.1615384615384619        3.1615384615384619        1011.5887184634892     
   3.2000000000000002        3.1615384615384619        1122.4755606688971     
   3.2384615384615385        3.1615384615384619        1248.1585411791625     
   3.2769230769230773        3.1615384615384619        1387.0201534236512     
   3.3153846153846156        3.1615384615384619        1512.4111454780975     
   3.3538461538461544        3.1615384615384619        1648.6548741738666     
   3.3923076923076927        3.1615384615384619        1795.3047886677659     
   3.4307692307692310        3.1615384615384619        1951.1687692890523     
   3.4692307692307693        3.1615384615384619        2115.1436017673291     
   3.5076923076923077        3.1615384615384619        2286.2091091615275     
   3.5461538461538464        3.1615384615384619        2463.4226523751736     
   3.5846153846153848        3.1615384615384619        2645.9139766260737     
   3.6230769230769235        3.1615384615384619        2832.8803826130425     
   3.6615384615384619        3.1615384615384619        3023.5822024137092     
   3.7000000000000002        3.1615384615384619        3217.3385613609412     

   2.2000000000000002        3.2000000000000002        11860.906605548553     
   2.2384615384615385        3.2000000000000002        10449.740628787771     
   2.2769230769230773        3.2000000000000002        9175.6744114036574     
   2.3153846153846156        3.2000000000000002        7974.2366666845373     
   2.3538461538461539        3.2000000000000002        6837.6447141949184     
   2.3923076923076927        3.2000000000000002        5831.8057237030334     
   2.4307692307692310        3.2000000000000002        4616.2455904721091     
   2.4692307692307693        3.2000000000000002        3283.7714221002061     
   2.5076923076923077        3.2000000000000002        2231.4117639192618     
   2.5461538461538464        3.2000000000000002        1425.7678117275238     
   2.5846153846153848        3.2000000000000002        837.51582430648648     
   2.6230769230769235        3.2000000000000002        428.67406642395048     
   2.6615384615384619        3.2000000000000002        167.32100833073972     
   2.7000000000000002        3.2000000000000002        34.577442536211557     
   2.7384615384615385        3.2000000000000002        10.018540670712603     
   2.7769230769230773        3.2000000000000002        75.882552142255832     
   2.8153846153846156        3.2000000000000002        209.80225690853356     
   2.8538461538461539        3.2000000000000002        385.75831953203874     
   2.8923076923076927        3.2000000000000002        495.55600153929265     
   2.9307692307692310        3.2000000000000002        587.55649836340751     
   2.9692307692307693        3.2000000000000002        660.19158100916525     
   3.0076923076923077        3.2000000000000002        749.21543640120058     
   3.0461538461538464        3.2000000000000002        825.00865140366170     
   3.0846153846153848        3.2000000000000002        923.64533100571975     
   3.1230769230769235        3.2000000000000002        1028.1345994236119     
   3.1615384615384619        3.2000000000000002        1122.4755606688964     
   3.2000000000000002        3.2000000000000002        1233.3624028743043     
   3.2384615384615385        3.2000000000000002        1359.0453833845700     
   3.2769230769230773        3.2000000000000002        1497.9069956290587     
   3.3153846153846156        3.2000000000000002        1648.4529694258404     
   3.3538461538461544        3.2000000000000002        1801.4110834116907     
   3.3923076923076927        3.2000000000000002        1948.0609979055901     
   3.4307692307692310        3.2000000000000002        2103.9249785268767     
   3.4692307692307693        3.2000000000000002        2267.8998110051534     
   3.5076923076923077        3.2000000000000002        2438.9653183993514     
   3.5461538461538464        3.2000000000000002        2616.1788616129979     
   3.5846153846153848        3.2000000000000002        2798.6701858638980     
   3.6230769230769235        3.2000000000000002        2985.6365918508664     
   3.6615384615384619        3.2000000000000002        3176.3384116515335     
   3.7000000000000002        3.2000000000000002        3370.0947705987655     

   2.2000000000000002        3.2384615384615385        11986.589586058817     
   2.2384615384615385        3.2384615384615385        10575.423609298035     
   2.2769230769230773        3.2384615384615385        9301.3573919139217     
   2.3153846153846156        3.2384615384615385        8071.1236173750276     
   2.3538461538461539        3.2384615384615385        6934.5316648854086     
   2.3923076923076927        3.2384615384615385        5928.6926743935237     
   2.4307692307692310        3.2384615384615385        4610.2800332788747     
   2.4692307692307693        3.2384615384615385        3277.8058649069717     
   2.5076923076923077        3.2384615384615385        2218.8348458771584     
   2.5461538461538464        3.2384615384615385        1413.1908936854204     
   2.5846153846153848        3.2384615384615385        824.93890626438315     
   2.6230769230769235        3.2384615384615385        421.35899798090082     
   2.6615384615384619        3.2384615384615385        161.35545113750490     
   2.7000000000000002        3.2384615384615385        28.611885342976745     
   2.7384615384615385        3.2384615384615385        4.0529834774777918     
   2.7769230769230773        3.2384615384615385        69.916994949021017     
   2.8153846153846156        3.2384615384615385        207.13385146205954     
   2.8538461538461539        3.2384615384615385        400.39095589296943     
   2.8923076923076927        3.2384615384615385        544.84868587722292     
   2.9307692307692310        3.2384615384615385        647.63423944974670     
   2.9692307692307693        3.2384615384615385        736.86324509382075     
   3.0076923076923077        3.2384615384615385        838.99852596505502     
   3.0461538461538464        3.2384615384615385        921.89560209415231     
   3.0846153846153848        3.2384615384615385        1020.5322816962102     
   3.1230769230769235        3.2384615384615385        1139.4748549702654     
   3.1615384615384619        3.2384615384615385        1248.1585411791614     
   3.2000000000000002        3.2384615384615385        1359.0453833845693     
   3.2384615384615385        3.2384615384615385        1484.7283638948347     
   3.2769230769230773        3.2384615384615385        1623.5899761393234     
   3.3153846153846156        3.2384615384615385        1774.1359499361051     
   3.3538461538461544        3.2384615384615385        1934.9868381116546     
   3.3923076923076927        3.2384615384615385        2104.8701520045238     
   3.4307692307692310        3.2384615384615385        2270.5588763381647     
   3.4692307692307693        3.2384615384615385        2434.5337088164415     
   3.5076923076923077        3.2384615384615385        2605.5992162106400     
   3.5461538461538464        3.2384615384615385        2782.8127594242860     
   3.5846153846153848        3.2384615384615385        2965.3040836751861     
   3.6230769230769235        3.2384615384615385        3152.2704896621549     
   3.6615384615384619        3.2384615384615385        3342.9723094628216     
   3.7000000000000002        3.2384615384615385        3536.7286684100536     

   2.2000000000000002        3.2769230769230773        12125.451198303306     
   2.2384615384615385        3.2769230769230773        10714.285221542525     
   2.2769230769230773        3.2769230769230773        9440.2190041584108     
   2.3153846153846156        3.2769230769230773        8182.5912717685142     
   2.3538461538461539        3.2769230769230773        7045.9993192788952     
   2.3923076923076927        3.2769230769230773        6040.1603287870103     
   2.4307692307692310        3.2769230769230773        4636.7992411791238     
   2.4692307692307693        3.2769230769230773        3299.6626727944490     
   2.5076923076923077        3.2769230769230773        2239.0610696451740     
   2.5461538461538464        3.2769230769230773        1433.4171174534358     
   2.5846153846153848        3.2769230769230773        845.16513003239857     
   2.6230769230769235        3.2769230769230773        441.58522174891624     
   2.6615384615384619        3.2769230769230773        187.87465903775416     
   2.7000000000000002        3.2769230769230773        55.131093243225990     
   2.7384615384615385        3.2769230769230773        30.572191377727041     
   2.7769230769230773        3.2769230769230773        96.436202849270273     
   2.8153846153846156        3.2769230769230773        236.54856836118046     
   2.8538461538461539        3.2769230769230773        429.80567279209032     
   2.8923076923076927        3.2769230769230773        612.66896601499673     
   2.9307692307692310        3.2769230769230773        727.57764827071992     
   2.9692307692307693        3.2769230769230773        830.36811844690897     
   3.0076923076923077        3.2769230769230773        932.50339931814301     
   3.0461538461538464        3.2769230769230773        1033.3632564876389     
   3.0846153846153848        3.2769230769230773        1131.9999360896968     
   3.1230769230769235        3.2769230769230773        1250.9425093637519     
   3.1615384615384619        3.2769230769230773        1387.0201534236494     
   3.2000000000000002        3.2769230769230773        1497.9069956290573     
   3.2384615384615385        3.2769230769230773        1623.5899761393230     
   3.2769230769230773        3.2769230769230773        1762.4515883838117     
   3.3153846153846156        3.2769230769230773        1912.9975621805934     
   3.3538461538461544        3.2769230769230773        2073.8484503561426     
   3.3923076923076927        3.2769230769230773        2243.7317642490116     
   3.4307692307692310        3.2769230769230773        2421.4746230322426     
   3.4692307692307693        3.2769230769230773        2605.9968840066290     
   3.5076923076923077        3.2769230769230773        2784.3152326751260     
   3.5461538461538464        3.2769230769230773        2961.5287758887721     
   3.5846153846153848        3.2769230769230773        3144.0201001396722     
   3.6230769230769235        3.2769230769230773        3330.9865061266410     
   3.6615384615384619        3.2769230769230773        3521.6883259273077     
   3.7000000000000002        3.2769230769230773        3715.4446848745397     

   2.2000000000000002        3.3153846153846156        12275.997172100087     
   2.2384615384615385        3.3153846153846156        10864.831195339306     
   2.2769230769230773        3.3153846153846156        9586.1369667493764     
   2.3153846153846156        3.3153846153846156        8307.1415288430726     
   2.3538461538461539        3.3153846153846156        7170.5495763534545     
   2.3923076923076927        3.3153846153846156        6164.7105858615696     
   2.4307692307692310        3.3153846153846156        4692.4098678381561     
   2.4692307692307693        3.3153846153846156        3349.3004060144517     
   2.5076923076923077        3.3153846153846156        2288.6988028651767     
   2.5461538461538464        3.3153846153846156        1483.0548506734388     
   2.5846153846153848        3.3153846153846156        894.80286325240138     
   2.6230769230769235        3.3153846153846156        491.22295496891911     
   2.6615384615384619        3.3153846153846156        243.48528569678626     
   2.7000000000000002        3.3153846153846156        110.74171990225810     
   2.7384615384615385        3.3153846153846156        86.182818036759144     
   2.7769230769230773        3.3153846153846156        152.04682950830238     
   2.8153846153846156        3.3153846153846156        292.91223048650465     
   2.8538461538461539        3.3153846153846156        487.94737316135445     
   2.8923076923076927        3.3153846153846156        701.30355748034754     
   2.9307692307692310        3.3153846153846156        825.39894809241207     
   2.9692307692307693        3.3153846153846156        939.03037894505132     
   3.0076923076923077        3.3153846153846156        1041.1656598162854     
   3.0461538461538464        3.3153846153846156        1157.9135135621977     
   3.0846153846153848        3.3153846153846156        1256.5501931642557     
   3.1230769230769235        3.3153846153846156        1375.4927664383108     
   3.1615384615384619        3.3153846153846156        1512.4111454780964     
   3.2000000000000002        3.3153846153846156        1648.4529694258385     
   3.2384615384615385        3.3153846153846156        1774.1359499361042     
   3.2769230769230773        3.3153846153846156        1912.9975621805929     
   3.3153846153846156        3.3153846153846156        2063.5435359773746     
   3.3538461538461544        3.3153846153846156        2224.3944241529239     
   3.3923076923076927        3.3153846153846156        2394.2777380457928     
   3.4307692307692310        3.3153846153846156        2572.0205968290238     
   3.4692307692307693        3.3153846153846156        2756.5428578034102     
   3.5076923076923077        3.3153846153846156        2946.8506968917259     
   3.5461538461538464        3.3153846153846156        3142.0306105111458     
   3.5846153846153848        3.3153846153846156        3333.1749200847912     
   3.6230769230769235        3.3153846153846156        3520.1413260717600     
   3.6615384615384619        3.3153846153846156        3710.8431458724267     
   3.7000000000000002        3.3153846153846156        3904.5995048196587     

   2.2000000000000002        3.3538461538461544        12436.848060275635     
   2.2384615384615385        3.3538461538461544        11025.682083514854     
   2.2769230769230773        3.3538461538461544        9722.3806954451466     
   2.3153846153846156        3.3538461538461544        8443.3852575388428     
   2.3538461538461539        3.3538461538461544        7306.7933050492238     
   2.3923076923076927        3.3538461538461544        6300.9543145573389     
   2.4307692307692310        3.3538461538461544        4773.9946457371771     
   2.4692307692307693        3.3538461538461544        3425.2320478270808     
   2.5076923076923077        3.3538461538461544        2364.6304446778058     
   2.5461538461538464        3.3538461538461544        1558.9864924860674     
   2.5846153846153848        3.3538461538461544        970.73450506503013     
   2.6230769230769235        3.3538461538461544        567.15459678154798     
   2.6615384615384619        3.3538461538461544        319.78025952510745     
   2.7000000000000002        3.3538461538461544        192.32649780127886     
   2.7384615384615385        3.3538461538461544        167.76759593577992     
   2.7769230769230773        3.3538461538461544        233.63160740732314     
   2.8153846153846156        3.3538461538461544        374.49700838552542     
   2.8538461538461539        3.3538461538461544        571.73289761610908     
   2.8923076923076927        3.3538461538461544        802.65386125764223     
   2.9307692307692310        3.3538461538461544        939.25809328531091     
   2.9692307692307693        3.3538461538461544        1061.2956776117503     
   3.0076923076923077        3.3538461538461544        1163.4309584829846     
   3.0461538461538464        3.3538461538461544        1292.1060666852914     
   3.0846153846153848        3.3538461538461544        1392.7939218600254     
   3.1230769230769235        3.3538461538461544        1511.7364951340805     
   3.1615384615384619        3.3538461538461544        1648.6548741738659     
   3.2000000000000002        3.3538461538461544        1801.4110834116898     
   3.2384615384615385        3.3538461538461544        1934.9868381116530     
   3.2769230769230773        3.3538461538461544        2073.8484503561417     
   3.3153846153846156        3.3538461538461544        2224.3944241529234     
   3.3538461538461544        3.3538461538461544        2385.2453123284731     
   3.3923076923076927        3.3538461538461544        2555.1286262213421     
   3.4307692307692310        3.3538461538461544        2732.8714850045731     
   3.4692307692307693        3.3538461538461544        2917.3937459789595     
   3.5076923076923077        3.3538461538461544        3107.7015850672751     
   3.5461538461538464        3.3538461538461544        3302.8814986866951     
   3.5846153846153848        3.3538461538461544        3502.0947000012652     
   3.6230769230769235        3.3538461538461544        3704.5718842660312     
   3.6615384615384619        3.3538461538461544        3908.9342712196249     
   3.7000000000000002        3.3538461538461544        4102.6906301668569     

   2.2000000000000002        3.3923076923076927        12606.731374168505     
   2.2384615384615385        3.3923076923076927        11195.565397407723     
   2.2769230769230773        3.3923076923076927        9869.0306099390455     
   2.3153846153846156        3.3923076923076927        8590.0351720327417     
   2.3538461538461539        3.3923076923076927        7453.4432195431236     
   2.3923076923076927        3.3923076923076927        6447.6042290512387     
   2.4307692307692310        3.3923076923076927        4878.6917709724821     
   2.4692307692307693        3.3923076923076927        3524.5936914939743     
   2.5076923076923077        3.3923076923076927        2463.9920883446994     
   2.5461538461538464        3.3923076923076927        1658.3481361529612     
   2.5846153846153848        3.3923076923076927        1070.0961487319239     
   2.6230769230769235        3.3923076923076927        666.51624044844164     
   2.6615384615384619        3.3923076923076927        419.14190319200117     
   2.7000000000000002        3.3923076923076927        297.02362303658435     
   2.7384615384615385        3.3923076923076927        272.46472117108539     
   2.7769230769230773        3.3923076923076927        338.32873264262867     
   2.8153846153846156        3.3923076923076927        479.19413362083088     
   2.8538461538461539        3.3923076923076927        678.33169614505698     
   2.8923076923076927        3.3923076923076927        921.11389949976842     
   2.9307692307692310        3.3923076923076927        1067.4528011215998     
   2.9692307692307693        3.3923076923076927        1195.5628783107272     
   3.0076923076923077        3.3923076923076927        1297.8584592466582     
   3.0461538461538464        3.3923076923076927        1426.5335674489650     
   3.0846153846153848        3.3923076923076927        1539.4438363539246     
   3.1230769230769235        3.3923076923076927        1658.3864096279797     
   3.1615384615384619        3.3923076923076927        1795.3047886677650     
   3.2000000000000002        3.3923076923076927        1948.0609979055889     
   3.2384615384615385        3.3923076923076927        2104.8701520045215     
   3.2769230769230773        3.3923076923076927        2243.7317642490107     
   3.3153846153846156        3.3923076923076927        2394.2777380457919     
   3.3538461538461544        3.3923076923076927        2555.1286262213416     
   3.3923076923076927        3.3923076923076927        2725.0119401142106     
   3.4307692307692310        3.3923076923076927        2902.7547988974416     
   3.4692307692307693        3.3923076923076927        3087.2770598718280     
   3.5076923076923077        3.3923076923076927        3277.5848989601436     
   3.5461538461538464        3.3923076923076927        3472.7648125795636     
   3.5846153846153848        3.3923076923076927        3671.9780138941337     
   3.6230769230769235        3.3923076923076927        3874.4551981588997     
   3.6615384615384619        3.3923076923076927        4079.4916534693612     
   3.7000000000000002        3.3923076923076927        4286.4426947311822     

   2.2000000000000002        3.4307692307692310        12784.474232951734     
   2.2384615384615385        3.4307692307692310        11373.308256190952     
   2.2769230769230773        3.4307692307692310        10024.894590560330     
   2.3153846153846156        3.4307692307692310        8745.8991526540285     
   2.3538461538461539        3.4307692307692310        7609.3072001644086     
   2.3923076923076927        3.4307692307692310        6603.4682096725237     
   2.4307692307692310        3.4307692307692310        5003.3994949885973     
   2.4692307692307693        3.4307692307692310        3644.7562420673444     
   2.5076923076923077        3.4307692307692310        2584.1546389180694     
   2.5461538461538464        3.4307692307692310        1778.5106867263312     
   2.5846153846153848        3.4307692307692310        1190.2586993052939     
   2.6230769230769235        3.4307692307692310        786.67879102181166     
   2.6615384615384619        3.4307692307692310        539.30445376537125     
   2.7000000000000002        3.4307692307692310        422.20762365445825     
   2.7384615384615385        3.4307692307692310        397.64872178895928     
   2.7769230769230773        3.4307692307692310        463.51273326050250     
   2.8153846153846156        3.4307692307692310        604.37813423870477     
   2.8538461538461539        3.4307692307692310        805.14692269136083     
   2.8923076923076927        3.4307692307692310        1048.7653754529720     
   2.9307692307692310        3.4307692307692310        1208.4092292779872     
   2.9692307692307693        3.4307692307692310        1336.5193064671143     
   3.0076923076923077        3.4307692307692310        1443.1133787308445     
   3.0461538461538464        3.4307692307692310        1571.7884869331513     
   3.0846153846153848        3.4307692307692310        1695.3078169752102     
   3.1230769230769235        3.4307692307692310        1814.2503902492654     
   3.1615384615384619        3.4307692307692310        1951.1687692890509     
   3.2000000000000002        3.4307692307692310        2103.9249785268748     
   3.2384615384615385        3.4307692307692310        2270.5588763381634     
   3.2769230769230773        3.4307692307692310        2421.4746230322407     
   3.3153846153846156        3.4307692307692310        2572.0205968290220     
   3.3538461538461544        3.4307692307692310        2732.8714850045717     
   3.3923076923076927        3.4307692307692310        2902.7547988974407     
   3.4307692307692310        3.4307692307692310        3080.4976576806716     
   3.4692307692307693        3.4307692307692310        3265.0199186550581     
   3.5076923076923077        3.4307692307692310        3455.3277577433737     
   3.5461538461538464        3.4307692307692310        3650.5076713627936     
   3.5846153846153848        3.4307692307692310        3849.7208726773638     
   3.6230769230769235        3.4307692307692310        4052.1980569421298     
   3.6615384615384619        3.4307692307692310        4257.2345122525912     
   3.7000000000000002        3.4307692307692310        4464.1855535144114     

   2.2000000000000002        3.4692307692307693        12968.996493926121     
   2.2384615384615385        3.4692307692307693        11557.830517165339     
   2.2769230769230773        3.4692307692307693        10188.869423038608     
   2.3153846153846156        3.4692307692307693        8909.8739851323044     
   2.3538461538461539        3.4692307692307693        7773.2820326426854     
   2.3923076923076927        3.4692307692307693        6767.4430421508005     
   2.4307692307692310        3.4692307692307693        5141.9511397060996     
   2.4692307692307693        3.4692307692307693        3783.3078867848471     
   2.5076923076923077        3.4692307692307693        2722.7062836355722     
   2.5461538461538464        3.4692307692307693        1917.0623314438340     
   2.5846153846153848        3.4692307692307693        1328.8103440227967     
   2.6230769230769235        3.4692307692307693        925.23043573931432     
   2.6615384615384619        3.4692307692307693        677.85609848287390     
   2.7000000000000002        3.4692307692307693        561.95243704388940     
   2.7384615384615385        3.4692307692307693        540.91270473583234     
   2.7769230769230773        3.4692307692307693        606.77671620737556     
   2.8153846153846156        3.4692307692307693        747.64211718557772     
   2.8538461538461539        3.4692307692307693        949.79789093558020     
   2.8923076923076927        3.4692307692307693        1193.4163436971912     
   2.9307692307692310        3.4692307692307693        1360.6732580058238     
   2.9692307692307693        3.4692307692307693        1488.7833351949512     
   3.0076923076923077        3.4692307692307693        1597.9599952778326     
   3.0461538461538464        3.4692307692307693        1726.6351034801394     
   3.0846153846153848        3.4692307692307693        1859.2826494534870     
   3.1230769230769235        3.4692307692307693        1978.2252227275421     
   3.1615384615384619        3.4692307692307693        2115.1436017673277     
   3.2000000000000002        3.4692307692307693        2267.8998110051516     
   3.2384615384615385        3.4692307692307693        2434.5337088164397     
   3.2769230769230773        3.4692307692307693        2605.9968840066267     
   3.3153846153846156        3.4692307692307693        2756.5428578034084     
   3.3538461538461544        3.4692307692307693        2917.3937459789577     
   3.3923076923076927        3.4692307692307693        3087.2770598718271     
   3.4307692307692310        3.4692307692307693        3265.0199186550581     
   3.4692307692307693        3.4692307692307693        3449.5421796294440     
   3.5076923076923077        3.4692307692307693        3639.8500187177597     
   3.5461538461538464        3.4692307692307693        3835.0299323371801     
   3.5846153846153848        3.4692307692307693        4034.2431336517502     
   3.6230769230769235        3.4692307692307693        4236.7203179165163     
   3.6615384615384619        3.4692307692307693        4441.7567732269772     
   3.7000000000000002        3.4692307692307693        4648.7078144887982     

   2.2000000000000002        3.5076923076923077        13159.304333014436     
   2.2384615384615385        3.5076923076923077        11748.138356253654     
   2.2769230769230773        3.5076923076923077        10359.934930432806     
   2.3153846153846156        3.5076923076923077        9080.9394925265024     
   2.3538461538461539        3.5076923076923077        7944.3475400368843     
   2.3923076923076927        3.5076923076923077        6938.5085495449985     
   2.4307692307692310        3.5076923076923077        5296.6810759239643     
   2.4692307692307693        3.5076923076923077        3938.0378230027113     
   2.5076923076923077        3.5076923076923077        2877.4362198534363     
   2.5461538461538464        3.5076923076923077        2071.7922676616981     
   2.5846153846153848        3.5076923076923077        1483.5402802406609     
   2.6230769230769235        3.5076923076923077        1079.9603719571787     
   2.6615384615384619        3.5076923076923077        832.58603470073820     
   2.7000000000000002        3.5076923076923077        716.68237326175370     
   2.7384615384615385        3.5076923076923077        700.05188386069392     
   2.7769230769230773        3.5076923076923077        765.91589533223714     
   2.8153846153846156        3.5076923076923077        906.78129631043930     
   2.8538461538461539        3.5076923076923077        1109.2818325768530     
   2.8923076923076927        3.5076923076923077        1353.7222477963087     
   2.9307692307692310        3.5076923076923077        1522.9023385144810     
   2.9692307692307693        3.5076923076923077        1651.0124157036082     
   3.0076923076923077        3.5076923076923077        1761.2550982859646     
   3.0461538461538464        3.5076923076923077        1889.9302064882713     
   3.0846153846153848        3.5076923076923077        2030.3481568476850     
   3.1230769230769235        3.5076923076923077        2149.2907301217401     
   3.1615384615384619        3.5076923076923077        2286.2091091615257     
   3.2000000000000002        3.5076923076923077        2438.9653183993496     
   3.2384615384615385        3.5076923076923077        2605.5992162106381     
   3.2769230769230773        3.5076923076923077        2784.3152326751242     
   3.3153846153846156        3.5076923076923077        2946.8506968917236     
   3.3538461538461544        3.5076923076923077        3107.7015850672733     
   3.3923076923076927        3.5076923076923077        3277.5848989601418     
   3.4307692307692310        3.5076923076923077        3455.3277577433728     
   3.4692307692307693        3.5076923076923077        3639.8500187177597     
   3.5076923076923077        3.5076923076923077        3830.1578578060753     
   3.5461538461538464        3.5076923076923077        4025.3377714254948     
   3.5846153846153848        3.5076923076923077        4224.5509727400649     
   3.6230769230769235        3.5076923076923077        4427.0281570048310     
   3.6615384615384619        3.5076923076923077        4632.0646123152928     
   3.7000000000000002        3.5076923076923077        4839.0156535771130     

   2.2000000000000002        3.5461538461538464        13354.484246633856     
   2.2384615384615385        3.5461538461538464        11943.318269873074     
   2.2769230769230773        3.5461538461538464        10537.148473646452     
   2.3153846153846156        3.5461538461538464        9258.1530357401498     
   2.3538461538461539        3.5461538461538464        8121.5610832505299     
   2.3923076923076927        3.5461538461538464        7115.7220927586450     
   2.4307692307692310        3.5461538461538464        5465.5644080408711     
   2.4692307692307693        3.5461538461538464        4106.9211551196177     
   2.5076923076923077        3.5461538461538464        3046.3195519703427     
   2.5461538461538464        3.5461538461538464        2240.6755997786045     
   2.5846153846153848        3.5461538461538464        1652.4236123575672     
   2.6230769230769235        3.5461538461538464        1248.8437040740851     
   2.6615384615384619        3.5461538461538464        1001.4693668176445     
   2.7000000000000002        3.5461538461538464        885.56570537866003     
   2.7384615384615385        3.5461538461538464        873.04829825041838     
   2.7769230769230773        3.5461538461538464        938.91230972196161     
   2.8153846153846156        3.5461538461538464        1079.7777107001639     
   2.8538461538461539        3.5461538461538464        1282.2782469665776     
   2.8923076923076927        3.5461538461538464        1527.6870585782192     
   2.9307692307692310        3.5461538461538464        1693.8578715360829     
   2.9692307692307693        3.5461538461538464        1821.9679487252101     
   3.0076923076923077        3.5461538461538464        1931.9418507057319     
   3.0461538461538464        3.5461538461538464        2060.6169589080387     
   3.0846153846153848        3.5461538461538464        2207.5617000613315     
   3.1230769230769235        3.5461538461538464        2326.5042733353866     
   3.1615384615384619        3.5461538461538464        2463.4226523751722     
   3.2000000000000002        3.5461538461538464        2616.1788616129961     
   3.2384615384615385        3.5461538461538464        2782.8127594242842     
   3.2769230769230773        3.5461538461538464        2961.5287758887707     
   3.3153846153846156        3.5461538461538464        3142.0306105111431     
   3.3538461538461544        3.5461538461538464        3302.8814986866928     
   3.3923076923076927        3.5461538461538464        3472.7648125795617     
   3.4307692307692310        3.5461538461538464        3650.5076713627927     
   3.4692307692307693        3.5461538461538464        3835.0299323371792     
   3.5076923076923077        3.5461538461538464        4025.3377714254948     
   3.5461538461538464        3.5461538461538464        4220.5176850449152     
   3.5846153846153848        3.5461538461538464        4419.7308863594844     
   3.6230769230769235        3.5461538461538464        4622.2080706242505     
   3.6615384615384619        3.5461538461538464        4827.2445259347123     
   3.7000000000000002        3.5461538461538464        5034.1955671965334     

   2.2000000000000002        3.5846153846153848        13553.697447948425     
   2.2384615384615385        3.5846153846153848        12142.531471187644     
   2.2769230769230773        3.5846153846153848        10719.639797897351     
   2.3153846153846156        3.5846153846153848        9440.6443599910490     
   2.3538461538461539        3.5846153846153848        8304.0524075014291     
   2.3923076923076927        3.5846153846153848        7298.2134170095451     
   2.4307692307692310        3.5846153846153848        5646.7481310434987     
   2.4692307692307693        3.5846153846153848        4288.1048781222453     
   2.5076923076923077        3.5846153846153848        3227.5032749729703     
   2.5461538461538464        3.5846153846153848        2421.8593227812321     
   2.5846153846153848        3.5846153846153848        1833.6073353601951     
   2.6230769230769235        3.5846153846153848        1430.0274270767127     
   2.6615384615384619        3.5846153846153848        1182.6530898202723     
   2.7000000000000002        3.5846153846153848        1066.7494283812878     
   2.7384615384615385        3.5846153846153848        1058.0566365443974     
   2.7769230769230773        3.5846153846153848        1123.9206480159407     
   2.8153846153846156        3.5846153846153848        1264.7860489941429     
   2.8538461538461539        3.5846153846153848        1467.2865852605569     
   2.8923076923076927        3.5846153846153848        1713.4855119655233     
   2.9307692307692310        3.5846153846153848        1872.3980823100269     
   2.9692307692307693        3.5846153846153848        2000.5081594991543     
   3.0076923076923077        3.5846153846153848        2109.0440391974353     
   3.0461538461538464        3.5846153846153848        2237.7191473997418     
   3.0846153846153848        3.5846153846153848        2389.5630896097828     
   3.1230769230769235        3.5846153846153848        2508.9955975862863     
   3.1615384615384619        3.5846153846153848        2645.9139766260719     
   3.2000000000000002        3.5846153846153848        2798.6701858638958     
   3.2384615384615385        3.5846153846153848        2965.3040836751843     
   3.2769230769230773        3.5846153846153848        3144.0201001396704     
   3.3153846153846156        3.5846153846153848        3333.1749200847894     
   3.3538461538461544        3.5846153846153848        3502.0947000012625     
   3.3923076923076927        3.5846153846153848        3671.9780138941314     
   3.4307692307692310        3.5846153846153848        3849.7208726773624     
   3.4692307692307693        3.5846153846153848        4034.2431336517488     
   3.5076923076923077        3.5846153846153848        4224.5509727400640     
   3.5461538461538464        3.5846153846153848        4419.7308863594844     
   3.5846153846153848        3.5846153846153848        4618.9440876740546     
   3.6230769230769235        3.5846153846153848        4821.4212719388206     
   3.6615384615384619        3.5846153846153848        5026.4577272492825     
   3.7000000000000002        3.5846153846153848        5233.4087685111026     

   2.2000000000000002        3.6230769230769235        13756.174632213191     
   2.2384615384615385        3.6230769230769235        12340.584892193485     
   2.2769230769230773        3.6230769230769235        10906.606203884321     
   2.3153846153846156        3.6230769230769235        9627.6107659780191     
   2.3538461538461539        3.6230769230769235        8491.0188134883992     
   2.3923076923076927        3.6230769230769235        7485.1798229965143     
   2.4307692307692310        3.6230769230769235        5838.5381240539746     
   2.4692307692307693        3.6230769230769235        4479.8948711327212     
   2.5076923076923077        3.6230769230769235        3419.2932679834466     
   2.5461538461538464        3.6230769230769235        2613.6493157917084     
   2.5846153846153848        3.6230769230769235        2025.3973283706712     
   2.6230769230769235        3.6230769230769235        1621.8174200871890     
   2.6615384615384619        3.6230769230769235        1374.4430828307484     
   2.7000000000000002        3.6230769230769235        1258.5394213917639     
   2.7384615384615385        3.6230769230769235        1252.6437208092425     
   2.7769230769230773        3.6230769230769235        1319.2551002675150     
   2.8153846153846156        3.6230769230769235        1460.1205012457172     
   2.8538461538461539        3.6230769230769235        1662.6210375121309     
   2.8923076923076927        3.6230769230769235        1909.4501122391207     
   2.9307692307692310        3.6230769230769235        2057.4713603537107     
   2.9692307692307693        3.6230769230769235        2185.5814375428381     
   3.0076923076923077        3.6230769230769235        2291.6606880102267     
   3.0461538461538464        3.6230769230769235        2420.3357962125338     
   3.0846153846153848        3.6230769230769235        2572.1797384225742     
   3.1230769230769235        3.6230769230769235        2695.9620035732560     
   3.1615384615384619        3.6230769230769235        2832.8803826130415     
   3.2000000000000002        3.6230769230769235        2985.6365918508654     
   3.2384615384615385        3.6230769230769235        3152.2704896621535     
   3.2769230769230773        3.6230769230769235        3330.9865061266401     
   3.3153846153846156        3.6230769230769235        3520.1413260717591     
   3.3538461538461544        3.6230769230769235        3704.5718842660285     
   3.3923076923076927        3.6230769230769235        3874.4551981588975     
   3.4307692307692310        3.6230769230769235        4052.1980569421285     
   3.4692307692307693        3.6230769230769235        4236.7203179165153     
   3.5076923076923077        3.6230769230769235        4427.0281570048301     
   3.5461538461538464        3.6230769230769235        4622.2080706242505     
   3.5846153846153848        3.6230769230769235        4821.4212719388206     
   3.6230769230769235        3.6230769230769235        5023.8984562035866     
   3.6615384615384619        3.6230769230769235        5228.9349115140485     
   3.7000000000000002        3.6230769230769235        5435.8859527758686     

   2.2000000000000002        3.6615384615384619        13961.211087523652     
   2.2384615384615385        3.6615384615384619        12531.286711994151     
   2.2769230769230773        3.6615384615384619        11097.308023684987     
   2.3153846153846156        3.6615384615384619        9818.3125857786836     
   2.3538461538461539        3.6615384615384619        8681.7206332890655     
   2.3923076923076927        3.6615384615384619        7673.8805380801796     
   2.4307692307692310        3.6615384615384619        6039.3870826092952     
   2.4692307692307693        3.6615384615384619        4680.7438296880418     
   2.5076923076923077        3.6615384615384619        3620.1422265387669     
   2.5461538461538464        3.6615384615384619        2814.4982743470287     
   2.5846153846153848        3.6615384615384619        2226.2462869259916     
   2.6230769230769235        3.6615384615384619        1822.6663786425092     
   2.6615384615384619        3.6615384615384619        1575.2920413860686     
   2.7000000000000002        3.6615384615384619        1459.3883799470841     
   2.7384615384615385        3.6615384615384619        1453.4926793645627     
   2.7769230769230773        3.6615384615384619        1523.3771644271101     
   2.8153846153846156        3.6615384615384619        1664.2425654053122     
   2.8538461538461539        3.6615384615384619        1866.7431016717260     
   2.8923076923076927        3.6615384615384619        2114.0590781813071     
   2.9307692307692310        3.6615384615384619        2248.1100343804092     
   2.9692307692307693        3.6615384615384619        2376.2201115695366     
   3.0076923076923077        3.6615384615384619        2478.9610141047415     
   3.0461538461538464        3.6615384615384619        2607.6361223070485     
   3.0846153846153848        3.6615384615384619        2759.4800645170890     
   3.1230769230769235        3.6615384615384619        2886.6638233739213     
   3.1615384615384619        3.6615384615384619        3023.5822024137069     
   3.2000000000000002        3.6615384615384619        3176.3384116515308     
   3.2384615384615385        3.6615384615384619        3342.9723094628193     
   3.2769230769230773        3.6615384615384619        3521.6883259273054     
   3.3153846153846156        3.6615384615384619        3710.8431458724244     
   3.3538461538461544        3.6615384615384619        3908.9342712196226     
   3.3923076923076927        3.6615384615384619        4079.4916534693584     
   3.4307692307692310        3.6615384615384619        4257.2345122525894     
   3.4692307692307693        3.6615384615384619        4441.7567732269763     
   3.5076923076923077        3.6615384615384619        4632.0646123152910     
   3.5461538461538464        3.6615384615384619        4827.2445259347114     
   3.5846153846153848        3.6615384615384619        5026.4577272492816     
   3.6230769230769235        3.6615384615384619        5228.9349115140476     
   3.6615384615384619        3.6615384615384619        5433.9713668245095     
   3.7000000000000002        3.6615384615384619        5640.9224080863296     

   2.2000000000000002        3.7000000000000002        14168.162128785472     
   2.2384615384615385        3.7000000000000002        12725.043070941381     
   2.2769230769230773        3.7000000000000002        11291.064382632219     
   2.3153846153846156        3.7000000000000002        10012.068944725916     
   2.3538461538461539        3.7000000000000002        8875.4769922362975     
   2.3923076923076927        3.7000000000000002        7865.0992263905773     
   2.4307692307692310        3.7000000000000002        6247.8833233809937     
   2.4692307692307693        3.7000000000000002        4889.2400704597403     
   2.5076923076923077        3.7000000000000002        3828.6384673104658     
   2.5461538461538464        3.7000000000000002        3022.9945151187276     
   2.5846153846153848        3.7000000000000002        2434.7425276976901     
   2.6230769230769235        3.7000000000000002        2031.1626194142077     
   2.6615384615384619        3.7000000000000002        1783.7882821577673     
   2.7000000000000002        3.7000000000000002        1667.8846207187828     
   2.7384615384615385        3.7000000000000002        1661.9889201362614     
   2.7769230769230773        3.7000000000000002        1734.8843396446352     
   2.8153846153846156        3.7000000000000002        1875.7497406228374     
   2.8538461538461539        3.7000000000000002        2078.2502768892514     
   2.8923076923076927        3.7000000000000002        2325.9251651883860     
   2.9307692307692310        3.7000000000000002        2443.4245545947033     
   2.9692307692307693        3.7000000000000002        2568.0444215439056     
   3.0076923076923077        3.7000000000000002        2670.1797024151401     
   3.0461538461538464        3.7000000000000002        2798.8548106174467     
   3.0846153846153848        3.7000000000000002        2950.6987528274876     
   3.1230769230769235        3.7000000000000002        3080.4201823211529     
   3.1615384615384619        3.7000000000000002        3217.3385613609385     
   3.2000000000000002        3.7000000000000002        3370.0947705987624     
   3.2384615384615385        3.7000000000000002        3536.7286684100509     
   3.2769230769230773        3.7000000000000002        3715.4446848745370     
   3.3153846153846156        3.7000000000000002        3904.5995048196560     
   3.3538461538461544        3.7000000000000002        4102.6906301668541     
   3.3923076923076927        3.7000000000000002        4286.4426947311786     
   3.4307692307692310        3.7000000000000002        4464.1855535144095     
   3.4692307692307693        3.7000000000000002        4648.7078144887964     
   3.5076923076923077        3.7000000000000002        4839.0156535771112     
   3.5461538461538464        3.7000000000000002        5034.1955671965316     
   3.5846153846153848        3.7000000000000002        5233.4087685111017     
   3.6230769230769235        3.7000000000000002        5435.8859527758677     
   3.6615384615384619        3.7000000000000002        5640.9224080863296     
   3.7000000000000002        3.7000000000000002        5847.8734493481497     
