# Supplementary material for: Experimental observation of quantum mechanical fluorine tunnelling
Source: Nat Commun. 2025 Apr 29;16:4027. doi: 10.1038/s41467-025-59008-6 (PMC12041236; doi:10.1038/s41467-025-59008-6)
Supplement: Supplementary file 4 — Source Data [file 41467_2025_59008_MOESM4_ESM.zip › Data For Figures/Fig4/pot.RTh]

   4.0000000000000000        3.1178998867781393        20000.000000000000     
   4.2999999999999998        3.1178998867781393        20000.000000000000     
   4.5999999999999996        3.1178998867781393        20000.000000000000     
   4.9000000000000004        3.1178998867781393        20000.000000000000     
   5.2000000000000002        3.1178998867781393        20000.000000000000     
   5.5000000000000000        3.1178998867781393        20000.000000000000     
   5.7999999999999998        3.1178998867781393        15630.391799364294     
   6.0999999999999996        3.1178998867781393        7583.2152290454424     
   6.4000000000000004        3.1178998867781393        3640.1525700370826     
   6.6999999999999993        3.1178998867781393        1723.4279184489399     
   7.0000000000000000        3.1178998867781393        827.19971164199580     
   7.2999999999999998        3.1178998867781393        451.03827903281149     
   7.5999999999999996        3.1178998867781393        340.18336956773715     
   7.9000000000000004        3.1178998867781393        362.54742684663870     
   8.1999999999999993        3.1178998867781393        448.75915721588626     
   8.5000000000000000        3.1178998867781393        562.16744334360567     
   8.8000000000000007        3.1178998867781393        683.48203079512427     
   9.0999999999999996        3.1178998867781393        802.74535790337586     
   9.3999999999999986        3.1178998867781393        915.05994340758480     
   9.6999999999999993        3.1178998867781393        1018.2790213283215     
   10.000000000000000        3.1178998867781393        1111.7422626104049     

   4.0000000000000000        3.0872078675723400        20000.000000000000     
   4.2999999999999998        3.0872078675723400        20000.000000000000     
   4.5999999999999996        3.0872078675723400        20000.000000000000     
   4.9000000000000004        3.0872078675723400        20000.000000000000     
   5.2000000000000002        3.0872078675723400        20000.000000000000     
   5.5000000000000000        3.0872078675723400        20000.000000000000     
   5.7999999999999998        3.0872078675723400        12287.577470643562     
   6.0999999999999996        3.0872078675723400        5857.5315801403813     
   6.4000000000000004        3.0872078675723400        2742.5222260886076     
   6.6999999999999993        3.0872078675723400        1258.8501410204428     
   7.0000000000000000        3.0872078675723400        592.61183323747048     
   7.2999999999999998        3.0872078675723400        339.66827621247864     
   7.5999999999999996        3.0872078675723400        294.84287845909932     
   7.9000000000000004        3.0872078675723400        352.16983574888093     
   8.1999999999999993        3.0872078675723400        456.31225991361896     
   8.5000000000000000        3.0872078675723400        578.28417631452078     
   8.8000000000000007        3.0872078675723400        703.03672664044484     
   9.0999999999999996        3.0872078675723400        822.98108581493250     
   9.3999999999999986        3.0872078675723400        934.54896851716683     
   9.6999999999999993        3.0872078675723400        1036.3387210771325     
   10.000000000000000        3.0872078675723400        1128.1039434378476     

   4.0000000000000000        3.0563345954887038        20000.000000000000     
   4.2999999999999998        3.0563345954887038        20000.000000000000     
   4.5999999999999996        3.0563345954887038        20000.000000000000     
   4.9000000000000004        3.0563345954887038        20000.000000000000     
   5.2000000000000002        3.0563345954887038        20000.000000000000     
   5.5000000000000000        3.0563345954887038        18979.067908029407     
   5.7999999999999998        3.0563345954887038        8963.2508808309231     
   6.0999999999999996        3.0563345954887038        4179.0961563114961     
   6.4000000000000004        3.0563345954887038        1898.8350058027884     
   6.6999999999999993        3.0563345954887038        845.91240885234708     
   7.0000000000000000        3.0563345954887038        404.13019665720230     
   7.2999999999999998        3.0563345954887038        268.14569286969117     
   7.5999999999999996        3.0563345954887038        283.39898664241855     
   7.9000000000000004        3.0563345954887038        370.41566225205133     
   8.1999999999999993        3.0563345954887038        487.97075063802822     
   8.5000000000000000        3.0563345954887038        614.69993679294873     
   8.8000000000000007        3.0563345954887038        739.70951686477554     
   9.0999999999999996        3.0563345954887038        857.68514572852087     
   9.3999999999999986        3.0563345954887038        966.29984230611933     
   9.6999999999999993        3.0563345954887038        1064.8205096427785     
   10.000000000000000        3.0563345954887038        1153.3502321207307     

   4.0000000000000000        3.0254203707622507        20000.000000000000     
   4.2999999999999998        3.0254203707622507        20000.000000000000     
   4.5999999999999996        3.0254203707622507        20000.000000000000     
   4.9000000000000004        3.0254203707622507        20000.000000000000     
   5.2000000000000002        3.0254203707622507        20000.000000000000     
   5.5000000000000000        3.0254203707622507        13336.445213111176     
   5.7999999999999998        3.0254203707622507        6183.1642780838247     
   6.0999999999999996        3.0254203707622507        2807.7375256176761     
   6.4000000000000004        3.0254203707622507        1235.5344678112197     
   6.6999999999999993        3.0254203707622507        543.26053829805278     
   7.0000000000000000        3.0254203707622507        285.80928177963023     
   7.2999999999999998        3.0254203707622507        243.04283241352027     
   7.5999999999999996        3.0254203707622507        303.85917899661234     
   7.9000000000000004        3.0254203707622507        411.39481161934799     
   8.1999999999999993        3.0254203707622507        536.37572542346629     
   8.5000000000000000        3.0254203707622507        663.82471138256710     
   8.8000000000000007        3.0254203707622507        786.28042540005424     
   9.0999999999999996        3.0254203707622507        900.26965603336180     
   9.3999999999999986        3.0254203707622507        1004.4407927385762     
   9.6999999999999993        3.0254203707622507        1098.5622833417403     
   10.000000000000000        3.0254203707622507        1182.9793553752202     

   4.0000000000000000        2.9944906118618557        20000.000000000000     
   4.2999999999999998        2.9944906118618557        20000.000000000000     
   4.5999999999999996        2.9944906118618557        20000.000000000000     
   4.9000000000000004        2.9944906118618557        20000.000000000000     
   5.2000000000000002        2.9944906118618557        19584.149274294585     
   5.5000000000000000        2.9944906118618557        8980.8243755377025     
   5.7999999999999998        2.9944906118618557        4069.5866938300101     
   6.0999999999999996        2.9944906118618557        1791.1886791177144     
   6.4000000000000004        2.9944906118618557        765.72724406634052     
   6.6999999999999993        2.9944906118618557        348.40835690096031     
   7.0000000000000000        2.9944906118618557        228.71696591418612     
   7.2999999999999998        2.9944906118618557        253.35040184665462     
   7.5999999999999996        2.9944906118618557        345.16557070438847     
   7.9000000000000004        2.9944906118618557        464.87766881898614     
   8.1999999999999993        2.9944906118618557        592.43983699834644     
   8.5000000000000000        2.9944906118618557        717.75932016363231     
   8.8000000000000007        2.9944906118618557        835.96421288299757     
   9.0999999999999996        2.9944906118618557        944.94269622791455     
   9.3999999999999986        2.9944906118618557        1044.0420859870762     
   9.6999999999999993        2.9944906118618557        1133.3714152055168     
   10.000000000000000        2.9944906118618557        1213.4235395236246     

   4.0000000000000000        2.9635533360789510        20000.000000000000     
   4.2999999999999998        2.9635533360789510        20000.000000000000     
   4.5999999999999996        2.9635533360789510        20000.000000000000     
   4.9000000000000004        2.9635533360789510        20000.000000000000     
   5.2000000000000002        2.9635533360789510        12959.092662681656     
   5.5000000000000000        2.9635533360789510        5825.8127053849967     
   5.7999999999999998        2.9635533360789510        2563.0020141278255     
   6.0999999999999996        2.9635533360789510        1087.0891774621459     
   6.4000000000000004        2.9635533360789510        458.45016074831159     
   6.6999999999999993        2.9635533360789510        238.21983652081710     
   7.0000000000000000        2.9635533360789510        215.24347196089249     
   7.2999999999999998        2.9635533360789510        285.45239322296032     
   7.5999999999999996        2.9635533360789510        396.64628069395434     
   7.9000000000000004        2.9635533360789510        522.40014181113509     
   8.1999999999999993        2.9635533360789510        649.37946415483623     
   8.5000000000000000        2.9635533360789510        771.01613753392246     
   8.8000000000000007        2.9635533360789510        884.28446204022453     
   9.0999999999999996        2.9635533360789510        988.02513475130831     
   9.3999999999999986        2.9635533360789510        1082.0591575827968     
   9.6999999999999993        2.9635533360789510        1166.7127302544759     
   10.000000000000000        2.9635533360789510        1242.5597085785946     

   4.0000000000000000        2.9326118595813817        20000.000000000000     
   4.2999999999999998        2.9326118595813817        20000.000000000000     
   4.5999999999999996        2.9326118595813817        20000.000000000000     
   4.9000000000000004        2.9326118595813817        18821.874526299704     
   5.2000000000000002        2.9326118595813817        8332.3572199054634     
   5.5000000000000000        2.9326118595813817        3644.6316305318032     
   5.7999999999999998        2.9326118595813817        1540.3900503021466     
   6.0999999999999996        2.9326118595813817        625.97403320466822     
   6.4000000000000004        2.9326118595813817        272.93510168333404     
   6.6999999999999993        2.9326118595813817        187.85464992118861     
   7.0000000000000000        2.9326118595813817        229.69029853077129     
   7.2999999999999998        2.9326118595813817        329.06936229786601     
   7.5999999999999996        2.9326118595813817        451.33640391987996     
   7.9000000000000004        2.9326118595813817        579.08763190561274     
   8.1999999999999993        2.9326118595813817        703.67828150529760     
   8.5000000000000000        2.9326118595813817        820.98754521628507     
   8.8000000000000007        2.9326118595813817        929.25887825539598     
   9.0999999999999996        2.9326118595813817        1027.9767514985390     
   9.3999999999999986        2.9326118595813817        1117.2723619686178     
   9.6999999999999993        2.9326118595813817        1197.6046045305848     
   10.000000000000000        2.9326118595813817        1269.5868206831537     

   4.0000000000000000        2.9016677997881164        20000.000000000000     
   4.2999999999999998        2.9016677997881164        20000.000000000000     
   4.5999999999999996        2.9016677997881164        20000.000000000000     
   4.9000000000000004        2.9016677997881164        12066.503353142274     
   5.2000000000000002        2.9016677997881164        5212.3694014419389     
   5.5000000000000000        2.9016677997881164        2191.7994314746588     
   5.7999999999999998        2.9016677997881164        875.50752698609767     
   6.0999999999999996        2.9016677997881164        341.32412269947412     
   6.4000000000000004        2.9016677997881164        173.44617894551990     
   6.6999999999999993        2.9016677997881164        177.83539929384639     
   7.0000000000000000        2.9016677997881164        261.34428540551124     
   7.2999999999999998        2.9016677997881164        378.29119760163775     
   7.5999999999999996        2.9016677997881164        505.99117887649817     
   7.9000000000000004        2.9016677997881164        633.18667213029698     
   8.1999999999999993        2.9016677997881164        754.41999794966478     
   8.5000000000000000        2.9016677997881164        867.22595100240312     
   8.8000000000000007        2.9016677997881164        970.69944789058593     
   9.0999999999999996        2.9016677997881164        1064.7500297892641     
   9.3999999999999986        2.9016677997881164        1149.7069765490428     
   9.6999999999999993        2.9016677997881164        1226.1069266096044     
   10.000000000000000        2.9016677997881164        1294.5782114520259     

   4.0000000000000000        2.8707220388984269        20000.000000000000     
   4.2999999999999998        2.8707220388984269        20000.000000000000     
   4.5999999999999996        2.8707220388984269        17945.395642575659     
   4.9000000000000004        2.8707220388984269        7599.1952043348838     
   5.2000000000000002        2.8707220388984269        3167.3309082207211     
   5.5000000000000000        2.8707220388984269        1256.3245289661047     
   5.7999999999999998        2.8707220388984269        463.11768307415804     
   6.0999999999999996        2.8707220388984269        180.04591157262504     
   6.4000000000000004        2.8707220388984269        133.19751484925811     
   6.6999999999999993        2.8707220388984269        194.87205653295584     
   7.0000000000000000        2.8707220388984269        303.90459334152314     
   7.2999999999999998        2.8707220388984269        430.43826201736164     
   7.5999999999999996        2.8707220388984269        559.78442544124141     
   7.9000000000000004        2.8707220388984269        684.78921417826041     
   8.1999999999999993        2.8707220388984269        802.11942775573050     
   8.5000000000000000        2.8707220388984269        910.40918131042304     
   8.8000000000000007        2.8707220388984269        1009.3139925102149     
   9.0999999999999996        2.8707220388984269        1099.0181740051403     
   9.3999999999999986        2.8707220388984269        1179.9736117671966     
   9.6999999999999993        2.8707220388984269        1252.7589884170520     
   10.000000000000000        2.8707220388984269        1318.0028571161715     

   4.0000000000000000        2.8397750987870434        20000.000000000000     
   4.2999999999999998        2.8397750987870434        20000.000000000000     
   4.5999999999999996        2.8397750987870434        11449.840931008281     
   4.9000000000000004        2.8397750987870434        4705.2905160113405     
   5.2000000000000002        2.8397750987870434        1861.0321757218449     
   5.5000000000000000        2.8397750987870434        676.10083892664431     
   5.7999999999999998        2.8397750987870434        223.91558736557033     
   6.0999999999999996        2.8397750987870434        103.26538764260785     
   6.4000000000000004        2.8397750987870434        133.44022945671725     
   6.6999999999999993        2.8397750987870434        230.34566313252810     
   7.0000000000000000        2.8397750987870434        353.85634289062619     
   7.2999999999999998        2.8397750987870434        484.53319811835519     
   7.5999999999999996        2.8397750987870434        612.95401599017271     
   7.9000000000000004        2.8397750987870434        734.66680048889305     
   8.1999999999999993        2.8397750987870434        847.73442302645526     
   8.5000000000000000        2.8397750987870434        951.50961629952883     
   8.8000000000000007        2.8397750987870434        1046.0099012684618     
   9.0999999999999996        2.8397750987870434        1131.5920856112782     
   9.3999999999999986        2.8397750987870434        1208.7795720764166     
   9.6999999999999993        2.8397750987870434        1278.1691467143621     
   10.000000000000000        2.8397750987870434        1340.3798793074202     

   4.0000000000000000        2.8088273078429062        20000.000000000000     
   4.2999999999999998        2.8088273078429062        18072.728306874513     
   4.5999999999999996        2.8088273078429062        7269.5159833122943     
   4.9000000000000004        2.8088273078429062        2863.9701963775819     
   5.2000000000000002        2.8088273078429062        1049.6088379281948     
   5.5000000000000000        2.8088273078429062        334.32532938121739     
   5.7999999999999998        2.8088273078429062        101.29919293928258     
   6.0999999999999996        2.8088273078429062        83.624198166457219     
   6.4000000000000004        2.8088273078429062        161.26864588918275     
   6.6999999999999993        2.8088273078429062        278.55230584528107     
   7.0000000000000000        2.8088273078429062        409.07150256407789     
   7.2999999999999998        2.8088273078429062        540.18607721134742     
   7.5999999999999996        2.8088273078429062        665.91111728170029     
   7.9000000000000004        2.8088273078429062        783.55587763523511     
   8.1999999999999993        2.8088273078429062        892.08959731992388     
   8.5000000000000000        2.8088273078429062        991.32701335813499     
   8.8000000000000007        2.8088273078429062        1081.5132945512910     
   9.0999999999999996        2.8088273078429062        1163.1081783140817     
   9.3999999999999986        2.8088273078429062        1236.6715373984985     
   9.6999999999999993        2.8088273078429062        1302.8015859571583     
   10.000000000000000        2.8088273078429062        1362.1009057671977     

   4.0000000000000000        2.7778788830026184        20000.000000000000     
   4.2999999999999998        2.7778788830026184        11811.860302549949     
   4.5999999999999996        2.7778788830026184        4606.5762544245244     
   4.9000000000000004        2.7778788830026184        1713.7474483710541     
   5.2000000000000002        2.7778788830026184        563.89662368687652     
   5.5000000000000000        2.7778788830026184        150.00196436240105     
   5.7999999999999998        2.7778788830026184        56.007768793917535     
   6.0999999999999996        2.7778788830026184        102.11323848528389     
   6.4000000000000004        2.7778788830026184        207.67017831283272     
   6.6999999999999993        2.7778788830026184        335.45457808756379     
   7.0000000000000000        2.7778788830026184        467.98063203391627     
   7.2999999999999998        2.7778788830026184        597.02700851947191     
   7.5999999999999996        2.7778788830026184        718.84015797447375     
   7.9000000000000004        2.7778788830026184        831.86846124430633     
   8.1999999999999993        2.7778788830026184        935.66228650790583     
   8.5000000000000000        2.7778788830026184        1030.3270012970261     
   8.8000000000000007        2.7778788830026184        1116.2450191899845     
   9.0999999999999996        2.7778788830026184        1193.9316987576481     
   9.3999999999999986        2.7778788830026184        1263.9591633087036     
   9.6999999999999993        2.7778788830026184        1326.9152147750249     
   10.000000000000000        2.7778788830026184        1383.3806149944996     

   4.0000000000000000        2.7469299733250065        20000.000000000000     
   4.2999999999999998        2.7469299733250065        7798.9168310606301     
   4.5999999999999996        2.7469299733250065        2925.7864103472889     
   4.9000000000000004        2.7469299733250065        1011.6573690207071     
   5.2000000000000002        2.7469299733250065        289.82911310384605     
   5.5000000000000000        2.7469299733250065        68.215836597633540     
   5.7999999999999998        2.7469299733250065        61.171218512784840     
   6.0999999999999996        2.7469299733250065        145.50597559916781     
   6.4000000000000004        2.7469299733250065        266.18132122425635     
   6.6999999999999993        2.7469299733250065        397.97844200980143     
   7.0000000000000000        2.7469299733250065        529.21122189425125     
   7.2999999999999998        2.7469299733250065        654.52831501978346     
   7.5999999999999996        2.7469299733250065        771.62024718564305     
   7.9000000000000004        2.7469299733250065        879.66672411552167     
   8.1999999999999993        2.7469299733250065        978.58495460627205     
   8.5000000000000000        2.7469299733250065        1068.6572876331168     
   8.8000000000000007        2.7469299733250065        1150.3429267024692     
   9.0999999999999996        2.7469299733250065        1224.1808657578295     
   9.3999999999999986        2.7469299733250065        1290.7388539795802     
   9.6999999999999993        2.7469299733250065        1350.5859420207967     
   10.000000000000000        2.7469299733250065        1404.2766320202927     

   4.0000000000000000        2.7159806846112273        14028.523393277394     
   4.2999999999999998        2.7159806846112273        5229.2903013062705     
   4.5999999999999996        2.7159806846112273        1876.1744063814281     
   4.9000000000000004        2.7159806846112273        597.72941921658753     
   5.2000000000000002        2.7159806846112273        151.81003056669556     
   5.5000000000000000        2.7159806846112273        52.185298702954476     
   5.7999999999999998        2.7159806846112273        98.479113618660904     
   6.0999999999999996        2.7159806846112273        204.52915788579935     
   6.4000000000000004        2.7159806846112273        332.04791880071292     
   6.6999999999999993        2.7159806846112273        463.66602456750360     
   7.0000000000000000        2.7159806846112273        591.48397723349626     
   7.2999999999999998        2.7159806846112273        712.01781560115001     
   7.5999999999999996        2.7159806846112273        823.89084253000158     
   7.9000000000000004        2.7159806846112273        926.74820633340721     
   8.1999999999999993        2.7159806846112273        1020.7336005464734     
   8.5000000000000000        2.7159806846112273        1106.2315276022578     
   8.8000000000000007        2.7159806846112273        1183.7379487069356     
   9.0999999999999996        2.7159806846112273        1253.7941881724328     
   9.3999999999999986        2.7159806846112273        1316.9524804194791     
   9.6999999999999993        2.7159806846112273        1373.7572855137803     
   10.000000000000000        2.7159806846112273        1424.7306182636200     

   4.0000000000000000        2.6850310940367859        9861.8725961376258     
   4.2999999999999998        2.6850310940367859        3584.5835493534300     
   4.5999999999999996        2.6850310940367859        1230.7677152278081     
   4.9000000000000004        2.6850310940367859        367.89247563205595     
   5.2000000000000002        2.6850310940367859        100.19057980383766     
   5.5000000000000000        2.6850310940367859        77.387787870039375     
   5.7999999999999998        2.6850310940367859        155.43083408459918     
   6.0999999999999996        2.6850310940367859        272.61214415806376     
   6.4000000000000004        2.6850310940367859        401.70162911792136     
   6.6999999999999993        2.6850310940367859        530.50377971760827     
   7.0000000000000000        2.6850310940367859        653.60710353123386     
   7.2999999999999998        2.6850310940367859        768.74677032044679     
   7.5999999999999996        2.6850310940367859        875.14742371326065     
   7.9000000000000004        2.6850310940367859        972.74684905387494     
   8.1999999999999993        2.6850310940367859        1061.8237891648698     
   8.5000000000000000        2.6850310940367859        1142.8160872781557     
   8.8000000000000007        2.6850310940367859        1216.2303729537011     
   9.0999999999999996        2.6850310940367859        1282.5964926933154     
   9.3999999999999986        2.6850310940367859        1342.4439512501167     
   9.6999999999999993        2.6850310940367859        1396.2872191630754     
   10.000000000000000        2.6850310940367859        1444.5961750861136     

   4.0000000000000000        2.6540812592223588        7127.9740602883603     
   4.2999999999999998        2.6540812592223588        2533.3960396026896     
   4.5999999999999996        2.6540812592223588        843.76727289854023     
   4.9000000000000004        2.6540812592223588        254.77609866466528     
   5.2000000000000002        2.6540812592223588        102.43345152968362     
   5.5000000000000000        2.6540812592223588        127.44051905070427     
   5.7999999999999998        2.6540812592223588        223.42539080390353     
   6.0999999999999996        2.6540812592223588        345.03177863431273     
   6.4000000000000004        2.6540812592223588        472.41303916548321     
   6.6999999999999993        2.6540812592223588        596.81890815402187     
   7.0000000000000000        2.6540812592223588        714.48574157660471     
   7.2999999999999998        2.6540812592223588        823.94788168599791     
   7.5999999999999996        2.6540812592223588        924.81638839810694     
   7.9000000000000004        2.6540812592223588        1017.2096219246473     
   8.1999999999999993        2.6540812592223588        1101.4821954331278     
   8.5000000000000000        2.6540812592223588        1178.0938841752513     
   8.8000000000000007        2.6540812592223588        1247.5454183066886     
   9.0999999999999996        2.6540812592223588        1310.3465856823436     
   9.3999999999999986        2.6540812592223588        1366.9989268525258     
   9.6999999999999993        2.6540812592223588        1417.9730419815216     
   10.000000000000000        2.6540812592223588        1463.6160093710134     

   4.0000000000000000        2.6231312240619387        5320.2103096991050     
   4.2999999999999998        2.6231312240619387        1864.2415435115208     
   4.5999999999999996        2.6231312240619387        621.57487242428795     
   4.9000000000000004        2.6231312240619387        214.70958288093649     
   5.2000000000000002        2.6231312240619387        137.11906007495142     
   5.5000000000000000        2.6231312240619387        191.29766568404872     
   5.7999999999999998        2.6231312240619387        296.45431971260928     
   6.0999999999999996        2.6231312240619387        418.32055597071599     
   6.4000000000000004        2.6231312240619387        542.04515777216955     
   6.6999999999999993        2.6231312240619387        661.19881882030711     
   7.0000000000000000        2.6231312240619387        773.11910194320728     
   7.2999999999999998        2.6231312240619387        876.86635406822643     
   7.5999999999999996        2.6231312240619387        972.29847824503281     
   7.9000000000000004        2.6231312240619387        1059.6419431783759     
   8.1999999999999993        2.6231312240619387        1139.2893097207984     
   8.5000000000000000        2.6231312240619387        1211.7025193295415     
   8.8000000000000007        2.6231312240619387        1277.3663149773909     
   9.0999999999999996        2.6231312240619387        1336.7649660154107     
   9.3999999999999986        2.6231312240619387        1390.3618546279822     
   9.6999999999999993        2.6231312240619387        1438.5260869755816     
   10.000000000000000        2.6231312240619387        1481.2931806632314     

   4.0000000000000000        2.5921810225844242        4115.5704528043070     
   4.2999999999999998        2.5921810225844242        1441.6925823855720     
   4.5999999999999996        2.5921810225844242        503.80944521798682     
   4.9000000000000004        2.5921810225844242        219.17376599191562     
   5.2000000000000002        2.5921810225844242        189.98323260900656     
   5.5000000000000000        2.5921810225844242        261.38136814089029     
   5.7999999999999998        2.5921810225844242        370.21733843163605     
   6.0999999999999996        2.5921810225844242        489.85559958219636     
   6.4000000000000004        2.5921810225844242        608.87272830017787     
   6.6999999999999993        2.5921810225844242        722.42255177567745     
   7.0000000000000000        2.5921810225844242        828.58550372919603     
   7.2999999999999998        2.5921810225844242        926.76935043392655     
   7.5999999999999996        2.5921810225844242        1016.9881011984206     
   7.9000000000000004        2.5921810225844242        1099.5297345872973     
   8.1999999999999993        2.5921810225844242        1174.8008756002250     
   8.5000000000000000        2.5921810225844242        1243.2536574415919     
   8.8000000000000007        2.5921810225844242        1305.3508194856681     
   9.0999999999999996        2.5921810225844242        1361.5431236119766     
   9.3999999999999986        2.5921810225844242        1412.2091886443154     
   9.6999999999999993        2.5921810225844242        1457.4270794191207     
   10.000000000000000        2.5921810225844242        1496.6537178790488     

   4.0000000000000000        2.5612306815814865        3306.6650590076470     
   4.2999999999999998        2.5612306815814865        1178.3304174378814     
   4.5999999999999996        2.5612306815814865        451.12854987205526     
   4.9000000000000004        2.5612306815814865        249.29289450552267     
   5.2000000000000002        2.5612306815814865        251.34733559414701     
   5.5000000000000000        2.5612306815814865        332.35759838108481     
   5.7999999999999998        2.5612306815814865        441.53422470031558     
   6.0999999999999996        2.5612306815814865        557.57834766557880     
   6.4000000000000004        2.5612306815814865        671.45318356378834     
   6.6999999999999993        2.5612306815814865        779.40645490080328     
   7.0000000000000000        2.5612306815814865        880.02463410290045     
   7.2999999999999998        2.5612306815814865        972.94560828264264     
   7.5999999999999996        2.5612306815814865        1058.2805818100276     
   7.9000000000000004        2.5612306815814865        1136.3494336430581     
   8.1999999999999993        2.5612306815814865        1207.5582787147014     
   8.5000000000000000        2.5612306815814865        1272.3424594849268     
   8.8000000000000007        2.5612306815814865        1331.1358787499212     
   9.0999999999999996        2.5612306815814865        1384.3175405883017     
   9.3999999999999986        2.5612306815814865        1431.9995799388271     
   9.6999999999999993        2.5612306815814865        1473.5963158501261     
   10.000000000000000        2.5612306815814865        1508.1838774790408     

   4.0000000000000000        2.5302802224382566        2758.9264244714172     
   4.2999999999999998        2.5302802224382566        1017.0521584173266     
   4.5999999999999996        2.5302802224382566        437.52669720600045     
   4.9000000000000004        2.5302802224382566        292.33960710268536     
   5.2000000000000002        2.5302802224382566        314.48085293633483     
   5.5000000000000000        2.5302802224382566        400.35234696347823     
   5.7999999999999998        2.5302802224382566        507.96619249390199     
   6.0999999999999996        2.5302802224382566        619.81313932120929     
   6.4000000000000004        2.5302802224382566        728.54285707925033     
   6.6999999999999993        2.5302802224382566        831.16907107525640     
   7.0000000000000000        2.5302802224382566        926.62655600852543     
   7.2999999999999998        2.5302802224382566        1014.7060768843158     
   7.5999999999999996        2.5302802224382566        1095.5780348400942     
   7.9000000000000004        2.5302802224382566        1169.5758380200848     
   8.1999999999999993        2.5302802224382566        1237.0965457896182     
   8.5000000000000000        2.5302802224382566        1298.5522093550103     
   8.8000000000000007        2.5302802224382566        1354.3155246949020     
   9.0999999999999996        2.5302802224382566        1404.5222334389000     
   9.3999999999999986        2.5302802224382566        1448.5730511546462     
   9.6999999999999993        2.5302802224382566        1485.1100840029533     
   10.000000000000000        2.5302802224382566        1514.5665391210484     

   4.0000000000000000        2.4993296624353740        2383.8697717941550     
   4.2999999999999998        2.4993296624353740        920.00696672845186     
   4.5999999999999996        2.4993296624353740        445.51670862576464     
   4.9000000000000004        2.4993296624353740        339.54971703730496     
   5.2000000000000002        2.4993296624353740        374.58119118172715     
   5.5000000000000000        2.4993296624353740        462.46787826196316     
   5.7999999999999998        2.4993296624353740        567.58727655848077     
   6.0999999999999996        2.4993296624353740        675.16290865841290     
   6.4000000000000004        2.4993296624353740        779.05414345448719     
   6.6999999999999993        2.4993296624353740        876.81875483593853     
   7.0000000000000000        2.4993296624353740        967.63415589737224     
   7.2999999999999998        2.4993296624353740        1051.3932108791807     
   7.5999999999999996        2.4993296624353740        1128.3013951332473     
   7.9000000000000004        2.4993296624353740        1198.6946198114508     
   8.1999999999999993        2.4993296624353740        1262.9539438462687     
   8.5000000000000000        2.4993296624353740        1321.4395381683801     
   8.8000000000000007        2.4993296624353740        1374.3006934402013     
   9.0999999999999996        2.4993296624353740        1420.9361033279051     
   9.3999999999999986        2.4993296624353740        1459.6382641122275     
   9.6999999999999993        2.4993296624353740        1489.7971166948835     
   10.000000000000000        2.4993296624353740        1516.2853383704075     

   4.0000000000000000        2.4683790156923058        2122.4462201881952     
   4.2999999999999998        2.4683790156923058        861.71714371308951     
   4.5999999999999996        2.4683790156923058        463.14555085425945     
   4.9000000000000004        2.4683790156923058        384.78154276327427     
   5.2000000000000002        2.4683790156923058        428.16031919437933     
   5.5000000000000000        2.4683790156923058        516.50399700397463     
   5.7999999999999998        2.4683790156923058        618.86421325933986     
   6.0999999999999996        2.4683790156923058        722.46569323234257     
   6.4000000000000004        2.4683790156923058        822.04918613563029     
   6.6999999999999993        2.4683790156923058        915.56505351726673     
   7.0000000000000000        2.4683790156923058        1002.3624050879871     
   7.2999999999999998        2.4683790156923058        1082.4031117961972     
   7.5999999999999996        2.4683790156923058        1155.9127609537368     
   7.9000000000000004        2.4683790156923058        1223.2214775089601     
   8.1999999999999993        2.4683790156923058        1284.6677163515083     
   8.5000000000000000        2.4683790156923058        1340.4044325142818     
   8.8000000000000007        2.4683790156923058        1389.8292586654743     
   9.0999999999999996        2.4683790156923058        1430.9500145917355     
   9.3999999999999986        2.4683790156923058        1462.1157845353382     
   9.6999999999999993        2.4683790156923058        1487.2957891850399     
   10.000000000000000        2.4683790156923058        1516.4849482818349     

   4.0000000000000000        2.4374282938621934        1934.6885585548914     
   4.2999999999999998        2.4374282938621934        824.82244000746664     
   4.5999999999999996        2.4374282938621934        482.17037001660384     
   4.9000000000000004        2.4374282938621934        423.71738755516895     
   5.2000000000000002        2.4374282938621934        472.69899446755545     
   5.5000000000000000        2.4374282938621934        560.81938332432037     
   5.7999999999999998        2.4374282938621934        660.61471704479504     
   6.0999999999999996        2.4374282938621934        760.79853099736988     
   6.4000000000000004        2.4374282938621934        856.76472868522808     
   6.6999999999999993        2.4374282938621934        946.75237279708494     
   7.0000000000000000        2.4374282938621934        1030.2347731745149     
   7.2999999999999998        2.4374282938621934        1107.2215253338250     
   7.5999999999999996        2.4374282938621934        1177.9474610195346     
   7.9000000000000004        2.4374282938621934        1242.7106389386543     
   8.1999999999999993        2.4374282938621934        1301.6553722783010     
   8.5000000000000000        2.4374282938621934        1354.1723592486733     
   8.8000000000000007        2.4374282938621934        1398.0306143605558     
   9.0999999999999996        2.4374282938621934        1430.5784419116110     
   9.3999999999999986        2.4374282938621934        1454.4950003485885     
   9.6999999999999993        2.4374282938621934        1480.9626167132972     
   10.000000000000000        2.4374282938621934        1519.2473237622019     

   4.0000000000000000        2.4064775066513739        1793.2698328669142     
   4.2999999999999998        2.4064775066513739        797.46327758438747     
   4.5999999999999996        2.4064775066513739        496.96525128184857     
   4.9000000000000004        2.4064775066513739        453.41105090290620     
   5.2000000000000002        2.4064775066513739        506.47542871373815     
   5.5000000000000000        2.4064775066513739        594.28717997092940     
   5.7999999999999998        2.4064775066513739        692.02086362507850     
   6.0999999999999996        2.4064775066513739        789.51650406522185     
   6.4000000000000004        2.4064775066513739        882.66144820190618     
   6.6999999999999993        2.4064775066513739        969.91210500088232     
   7.0000000000000000        2.4064775066513739        1050.8343472410390     
   7.2999999999999998        2.4064775066513739        1125.4701527893903     
   7.5999999999999996        2.4064775066513739        1194.0358856611369     
   7.9000000000000004        2.4064775066513739        1256.6464999256389     
   8.1999999999999993        2.4064775066513739        1312.6735398116825     
   8.5000000000000000        2.4064775066513739        1359.6769540402586     
   8.8000000000000007        2.4064775066513739        1394.0633651352230     
   9.0999999999999996        2.4064775066513739        1416.9404933618371     
   9.3999999999999986        2.4064775066513739        1439.8970928107985     
   9.6999999999999993        2.4064775066513739        1476.6341989237155     
   10.000000000000000        2.4064775066513739        1526.4305011562303     

   4.0000000000000000        2.3755266622131295        1679.4935657630454     
   4.2999999999999998        2.3755266622131295        771.68455487471078     
   4.5999999999999996        2.3755266622131295        503.88436907363615     
   4.9000000000000004        2.3755266622131295        472.05240446835018     
   5.2000000000000002        2.3755266622131295        528.50407865548220     
   5.5000000000000000        2.3755266622131295        616.31062883208199     
   5.7999999999999998        2.3755266622131295        712.67802280140484     
   6.0999999999999996        2.3755266622131295        808.31481224068500     
   6.4000000000000004        2.3755266622131295        899.48960784733310     
   6.6999999999999993        2.3755266622131295        984.82713143330386     
   7.0000000000000000        2.3755266622131295        1063.9628737199835     
   7.2999999999999998        2.3755266622131295        1136.9398842588007     
   7.5999999999999996        2.3755266622131295        1203.8020676587289     
   7.9000000000000004        2.3755266622131295        1263.8795350617168     
   8.1999999999999993        2.3755266622131295        1314.5390879899926     
   8.5000000000000000        2.3755266622131295        1351.3133873611550     
   8.8000000000000007        2.3755266622131295        1373.5553238070747     
   9.0999999999999996        2.3755266622131295        1392.4511205152530     
   9.3999999999999986        2.3755266622131295        1425.7935462073144     
   9.6999999999999993        2.3755266622131295        1478.4402494012609     
   10.000000000000000        2.3755266622131295        1536.4241846396840     

   4.0000000000000000        2.3445757674498218        1580.7927501969887     
   4.2999999999999998        2.3445757674498218        742.46924816661203     
   4.5999999999999996        2.3445757674498218        500.90362869644360     
   4.9000000000000004        2.3445757674498218        478.86166523787466     
   5.2000000000000002        2.3445757674498218        538.53789988857682     
   5.5000000000000000        2.3445757674498218        626.87140622486197     
   5.7999999999999998        2.3445757674498218        722.66167369366235     
   6.0999999999999996        2.3445757674498218        817.30136116039671     
   6.4000000000000004        2.3445757674498218        907.36128632852183     
   6.6999999999999993        2.3445757674498218        991.59854847287340     
   7.0000000000000000        2.3445757674498218        1069.6802824945098     
   7.2999999999999998        2.3445757674498218        1141.4899345181325     
   7.5999999999999996        2.3445757674498218        1206.2730895268726     
   7.9000000000000004        2.3445757674498218        1261.2046194420589     
   8.1999999999999993        2.3445757674498218        1301.0140042791147     
   8.5000000000000000        2.3445757674498218        1323.2043223542714     
   8.8000000000000007        2.3445757674498218        1337.7879757040448     
   9.0999999999999996        2.3445757674498218        1365.8767528034250     
   9.3999999999999986        2.3445757674498218        1419.1402109881676     
   9.6999999999999993        2.3445757674498218        1485.9544679759713     
   10.000000000000000        2.3445757674498218        1545.8613694110579     

   4.0000000000000000        2.3136248282473697        1489.1581104810246     
   4.2999999999999998        2.3136248282473697        707.15126636456648     
   4.5999999999999996        2.3136248282473697        487.42248182338892     
   4.9000000000000004        2.3136248282473697        474.05174537182268     
   5.2000000000000002        2.3136248282473697        537.09831072774364     
   5.5000000000000000        2.3136248282473697        626.58748354328225     
   5.7999999999999998        2.3136248282473697        722.59548018167493     
   6.0999999999999996        2.3136248282473697        817.06673592371703     
   6.4000000000000004        2.3136248282473697        906.81580127693132     
   6.6999999999999993        2.3136248282473697        990.68274466501168     
   7.0000000000000000        2.3136248282473697        1068.1946687097347     
   7.2999999999999998        2.3136248282473697        1138.4237393416372     
   7.5999999999999996        2.3136248282473697        1198.3316856987947     
   7.9000000000000004        2.3136248282473697        1241.9138324993116     
   8.1999999999999993        2.3136248282473697        1264.8074785349015     
   8.5000000000000000        2.3136248282473697        1275.1702546670283     
   8.8000000000000007        2.3136248282473697        1296.3149423343523     
   9.0999999999999996        2.3136248282473697        1347.2920855683872     
   9.3999999999999986        2.3136248282473697        1421.6472425410764     
   9.6999999999999993        2.3136248282473697        1495.3877055267005     
   10.000000000000000        2.3136248282473697        1552.0502042664054     

   4.0000000000000000        2.2826738496591359        1400.1270871864022     
   4.2999999999999998        2.2826738496591359        665.04378291244643     
   4.5999999999999996        2.2826738496591359        464.14490310881536     
   4.9000000000000004        2.2826738496591359        458.81351939927163     
   5.2000000000000002        2.2826738496591359        525.50436220000950     
   5.5000000000000000        2.2826738496591359        616.76033904984411     
   5.7999999999999998        2.2826738496591359        713.70473442891785     
   6.0999999999999996        2.2826738496591359        808.73541931632269     
   6.4000000000000004        2.2826738496591359        898.84194461643142     
   6.6999999999999993        2.2826738496591359        982.75920711326148     
   7.0000000000000000        2.2826738496591359        1059.1948318979398     
   7.2999999999999998        2.2826738496591359        1124.8317320491085     
   7.5999999999999996        2.2826738496591359        1172.9889641018610     
   7.9000000000000004        2.2826738496591359        1197.4906752201575     
   8.1999999999999993        2.2826738496591359        1204.0905149703469     
   8.5000000000000000        2.2826738496591359        1216.9556197158126     
   8.8000000000000007        2.2826738496591359        1262.2894152948397     
   9.0999999999999996        2.2826738496591359        1341.4681155250141     
   9.3999999999999986        2.2826738496591359        1429.8148532755899     
   9.6999999999999993        2.2826738496591359        1502.8027134493316     
   10.000000000000000        2.2826738496591359        1554.0263474676431     

   4.0000000000000000        2.2517228360515285        1312.0959458895297     
   4.2999999999999998        2.2517228360515285        617.17410371690619     
   4.5999999999999996        2.2517228360515285        432.98289743261807     
   4.9000000000000004        2.2517228360515285        435.29028766702857     
   5.2000000000000002        2.2517228360515285        505.87821533178010     
   5.5000000000000000        2.2517228360515285        599.39386211800729     
   5.7999999999999998        2.2517228360515285        697.83711230151937     
   6.0999999999999996        2.2517228360515285        793.95762946942773     
   6.4000000000000004        2.2517228360515285        884.70778119991121     
   6.6999999999999993        2.2517228360515285        968.00792643962859     
   7.0000000000000000        2.2517228360515285        1040.0987229951024     
   7.2999999999999998        2.2517228360515285        1093.6470309521990     
   7.5999999999999996        2.2517228360515285        1120.7691080206007     
   7.9000000000000004        2.2517228360515285        1124.4262817547440     
   8.1999999999999993        2.2517228360515285        1128.2031405123571     
   8.5000000000000000        2.2517228360515285        1164.4113121138728     
   8.8000000000000007        2.2517228360515285        1244.2498042106515     
   9.0999999999999996        2.2517228360515285        1346.1746366063812     
   9.3999999999999986        2.2517228360515285        1438.5807171626268     
   9.6999999999999993        2.2517228360515285        1506.1761822214046     
   10.000000000000000        2.2517228360515285        1552.2199732149729     

   4.0000000000000000        2.2207717912203351        1225.8006992277312     
   4.2999999999999998        2.2207717912203351        566.05236249435598     
   4.5999999999999996        2.2207717912203351        396.94315346951004     
   4.9000000000000004        2.2207717912203351        406.51672669682563     
   5.2000000000000002        2.2207717912203351        481.10878576261445     
   5.5000000000000000        2.2207717912203351        577.16613515787378     
   5.7999999999999998        2.2207717912203351        677.40645221856289     
   6.0999999999999996        2.2207717912203351        774.68351928250036     
   6.4000000000000004        2.2207717912203351        865.17048645810121     
   6.6999999999999993        2.2207717912203351        944.27948580000179     
   7.0000000000000000        2.2207717912203351        1003.9618990992459     
   7.2999999999999998        2.2207717912203351        1034.7535783509989     
   7.5999999999999996        2.2207717912203351        1036.6080861594578     
   7.9000000000000004        2.2207717912203351        1031.1457538317477     
   8.1999999999999993        2.2207717912203351        1055.0297525793696     
   8.5000000000000000        2.2207717912203351        1130.1729388700801     
   8.8000000000000007        2.2207717912203351        1242.3198044870383     
   9.0999999999999996        2.2207717912203351        1355.7010255171945     
   9.3999999999999986        2.2207717912203351        1444.5343267206524     
   9.6999999999999993        2.2207717912203351        1505.5050724113696     
   10.000000000000000        2.2207717912203351        1547.7274213820988     

   4.0000000000000000        2.1898207184844449        1143.8677269678778     
   4.2999999999999998        2.1898207184844449        515.42695375935398     
   4.5999999999999996        2.1898207184844449        359.97091996990258     
   4.9000000000000004        2.1898207184844449        376.30507065132116     
   5.2000000000000002        2.1898207184844449        454.75530501744555     
   5.5000000000000000        2.1898207184844449        553.30693298393146     
   5.7999999999999998        2.1898207184844449        655.09356553051316     
   6.0999999999999996        2.1898207184844449        752.29397414195353     
   6.4000000000000004        2.1898207184844449        838.58536275470135     
   6.6999999999999993        2.1898207184844449        904.92863631048692     
   7.0000000000000000        2.1898207184844449        940.36634921837049     
   7.2999999999999998        2.1898207184844449        941.78684131722923     
   7.5999999999999996        2.1898207184844449        927.65227426286981     
   7.9000000000000004        2.1898207184844449        936.72614296888230     
   8.1999999999999993        2.1898207184844449        1001.1716981402957     
   8.5000000000000000        2.1898207184844449        1117.6831643338667     
   8.8000000000000007        2.1898207184844449        1250.9546981375536     
   9.0999999999999996        2.1898207184844449        1365.1323452254169     
   9.3999999999999986        2.1898207184844449        1446.7984119448722     
   9.6999999999999993        2.1898207184844449        1501.9798276543065     
   10.000000000000000        2.1898207184844449        1541.8145668539084     

   4.0000000000000000        2.1588696207619611        1070.3735841863934     
   4.2999999999999998        2.1588696207619611        469.99910049148878     
   4.5999999999999996        2.1588696207619611        326.73581830290942     
   4.9000000000000004        2.1588696207619611        349.06207968056060     
   5.2000000000000002        2.1588696207619611        430.84159630987756     
   5.5000000000000000        2.1588696207619611        531.20907544327383     
   5.7999999999999998        2.1588696207619611        632.88932549066931     
   6.0999999999999996        2.1588696207619611        725.66789658812445     
   6.4000000000000004        2.1588696207619611        798.73547407144781     
   6.6999999999999993        2.1588696207619611        839.55413360557020     
   7.0000000000000000        2.1588696207619611        841.98728449117232     
   7.2999999999999998        2.1588696207619611        820.42660019304219     
   7.5999999999999996        2.1588696207619611        813.28371719881784     
   7.9000000000000004        2.1588696207619611        861.15482160069052     
   8.1999999999999993        2.1588696207619611        974.01857397095193     
   8.5000000000000000        2.1588696207619611        1122.5806717762598     
   8.8000000000000007        2.1588696207619611        1263.9386091380215     
   9.0999999999999996        2.1588696207619611        1372.2756230952255     
   9.3999999999999986        2.1588696207619611        1446.3248069682413     
   9.6999999999999993        2.1588696207619611        1497.2136896627374     
   10.000000000000000        2.1588696207619611        1535.7197178703707     

   4.0000000000000000        2.1279185006324606        1010.3818636444211     
   4.2999999999999998        2.1279185006324606        435.08348966285382     
   4.5999999999999996        2.1279185006324606        302.34577535249315     
   4.9000000000000004        2.1279185006324606        329.48619155666694     
   5.2000000000000002        2.1279185006324606        413.36564350169601     
   5.5000000000000000        2.1279185006324606        513.37982482382142     
   5.7999999999999998        2.1279185006324606        610.14224628266220     
   6.0999999999999996        2.1279185006324606        689.07403825366998     
   6.4000000000000004        2.1279185006324606        735.49538790854444     
   6.6999999999999993        2.1279185006324606        740.23916503356247     
   7.0000000000000000        2.1279185006324606        713.01776729355902     
   7.2999999999999998        2.1279185006324606        689.54658318518500     
   7.5999999999999996        2.1279185006324606        715.95175430835343     
   7.9000000000000004        2.1279185006324606        815.91400481834853     
   8.1999999999999993        2.1279185006324606        971.39582507835098     
   8.5000000000000000        2.1279185006324606        1137.8929263914767     
   8.8000000000000007        2.1279185006324606        1277.4589631478896     
   9.0999999999999996        2.1279185006324606        1377.3734698466221     
   9.3999999999999986        2.1279185006324606        1444.8924506199387     
   9.6999999999999993        2.1279185006324606        1492.8295260704158     
   10.000000000000000        2.1279185006324606        1530.6120123499036     

   4.0000000000000000        2.0969673603882906        969.44484508118842     
   4.2999999999999998        2.0969673603882906        416.20376255232429     
   4.5999999999999996        2.0969673603882906        291.93726890805669     
   4.9000000000000004        2.0969673603882906        321.96847879154450     
   5.2000000000000002        2.0969673603882906        405.16168862701079     
   5.5000000000000000        2.0969673603882906        499.49400739651048     
   5.7999999999999998        2.0969673603882906        581.57148178343061     
   6.0999999999999996        2.0969673603882906        632.82580765008254     
   6.4000000000000004        2.0969673603882906        640.69050188516565     
   6.6999999999999993        2.0969673603882906        609.79579607247308     
   7.0000000000000000        2.0969673603882906        571.16900654904464     
   7.2999999999999998        2.0969673603882906        572.95045702106938     
   7.5999999999999996        2.0969673603882906        650.86472438893486     
   7.9000000000000004        2.0969673603882906        801.77458628223019     
   8.1999999999999993        2.0969673603882906        986.36653398627004     
   8.5000000000000000        2.0969673603882906        1158.1417460008877     
   8.8000000000000007        2.0969673603882906        1290.5283361133256     
   9.0999999999999996        2.0969673603882906        1382.0129605994621     
   9.3999999999999986        2.0969673603882906        1444.4253294705732     
   9.6999999999999993        2.0969673603882906        1490.3062011649963     
   10.000000000000000        2.0969673603882906        1527.5858815063596     

   4.0000000000000000        2.0660162020771171        953.05993839741893     
   4.2999999999999998        2.0660162020771171        418.56936434809671     
   4.5999999999999996        2.0660162020771171        299.96728990826324     
   4.9000000000000004        2.0660162020771171        329.37544601333946     
   5.2000000000000002        2.0660162020771171        405.98784959561607     
   5.5000000000000000        2.0660162020771171        484.57900184855595     
   5.7999999999999998        2.0660162020771171        537.96908446118709     
   6.0999999999999996        2.0660162020771171        548.73494041128117     
   6.4000000000000004        2.0660162020771171        515.91942958156653     
   6.6999999999999993        2.0660162020771171        464.31076655035923     
   7.0000000000000000        2.0660162020771171        440.47665543070804     
   7.2999999999999998        2.0660162020771171        488.77958521971101     
   7.5999999999999996        2.0660162020771171        622.08664199692055     
   7.9000000000000004        2.0660162020771171        812.69726767655789     
   8.1999999999999993        2.0660162020771171        1012.0483304360343     
   8.5000000000000000        2.0660162020771171        1180.6687879335368     
   8.8000000000000007        2.0660162020771171        1304.0287229264588     
   9.0999999999999996        2.0660162020771171        1388.1806027319199     
   9.3999999999999986        2.0660162020771171        1446.6612659173388     
   9.6999999999999993        2.0660162020771171        1490.9303307773027     
   10.000000000000000        2.0660162020771171        1527.6412890789720     

   4.0000000000000000        2.0350650275374451        966.02441317178886     
   4.2999999999999998        2.0350650275374451        446.26376810846074     
   4.5999999999999996        2.0350650275374451        328.93490799892948     
   4.9000000000000004        2.0350650275374451        351.20426556382046     
   5.2000000000000002        2.0350650275374451        410.92636427791007     
   5.5000000000000000        2.0350650275374451        459.80870555386940     
   5.7999999999999998        2.0350650275374451        471.24666856753623     
   6.0999999999999996        2.0350650275374451        437.34663715558071     
   6.4000000000000004        2.0350650275374451        375.35803881970872     
   6.6999999999999993        2.0350650275374451        327.04727029576173     
   7.0000000000000000        2.0350650275374451        340.95656229360242     
   7.2999999999999998        2.0350650275374451        444.27340156944393     
   7.5999999999999996        2.0350650275374451        625.20897765328243     
   7.9000000000000004        2.0350650275374451        840.92054941992797     
   8.1999999999999993        2.0350650275374451        1043.8799968637966     
   8.5000000000000000        2.0350650275374451        1205.0683895699560     
   8.8000000000000007        2.0350650275374451        1319.5902161988890     
   9.0999999999999996        2.0350650275374451        1397.7033408777670     
   9.3999999999999986        2.0350650275374451        1453.0173470756909     
   9.6999999999999993        2.0350650275374451        1495.7650600183797     
   10.000000000000000        2.0350650275374451        1531.6415208779977     

   4.0000000000000000        2.0041138384284656        1011.5261252240465     
   4.2999999999999998        2.0041138384284656        500.93010686831371     
   4.5999999999999996        2.0041138384284656        377.64185098989606     
   4.9000000000000004        2.0041138384284656        382.23609186594433     
   5.2000000000000002        2.0041138384284656        411.30347041434766     
   5.5000000000000000        2.0041138384284656        417.16012193647737     
   5.7999999999999998        2.0041138384284656        380.99161742578781     
   6.0999999999999996        2.0041138384284656        310.76553702042463     
   6.4000000000000004        2.0041138384284656        240.68311228103724     
   6.6999999999999993        2.0041138384284656        218.75006978322816     
   7.0000000000000000        2.0041138384284656        282.49725704352227     
   7.2999999999999998        2.0041138384284656        437.10681500791873     
   7.5999999999999996        2.0041138384284656        652.26109371927362     
   7.9000000000000004        2.0041138384284656        880.03950601111273     
   8.1999999999999993        2.0041138384284656        1079.6562940195186     
   8.5000000000000000        2.0041138384284656        1232.0529593241290     
   8.8000000000000007        2.0041138384284656        1338.7986637713129     
   9.0999999999999996        2.0041138384284656        1411.9773786065141     
   9.3999999999999986        2.0041138384284656        1464.5274872980719     
   9.6999999999999993        2.0041138384284656        1505.6074112206998     
   10.000000000000000        2.0041138384284656        1540.2562111092498     

   4.0000000000000000        1.9731626362552848        1089.8223720792455     
   4.2999999999999998        1.9731626362552848        580.17972780406751     
   4.5999999999999996        1.9731626362552848        440.13467516006551     
   4.9000000000000004        1.9731626362552848        413.61080758961543     
   5.2000000000000002        1.9731626362552848        398.98883596834753     
   5.5000000000000000        1.9731626362552848        355.26382516481783     
   5.7999999999999998        1.9731626362552848        277.14618293984495     
   6.0999999999999996        1.9731626362552848        188.47426407963019     
   6.4000000000000004        1.9731626362552848        132.28304970913541     
   6.6999999999999993        1.9731626362552848        151.15013276670015     
   7.0000000000000000        1.9731626362552848        264.96162031173242     
   7.2999999999999998        1.9731626362552848        459.76501432445002     
   7.5999999999999996        1.9731626362552848        695.35098696076045     
   7.9000000000000004        1.9731626362552848        925.76251635082281     
   8.1999999999999993        1.9731626362552848        1118.5881349331669     
   8.5000000000000000        1.9731626362552848        1262.4895406579408     
   8.8000000000000007        1.9731626362552848        1362.7527348484514     
   9.0999999999999996        1.9731626362552848        1431.8440398215193     
   9.3999999999999986        1.9731626362552848        1481.7954532761858     
   9.6999999999999993        1.9731626362552848        1520.9358070699152     
   10.000000000000000        1.9731626362552848        1553.9016252557005     

   4.0000000000000000        1.9422114223903963        1196.8436865578367     
   4.2999999999999998        1.9422114223903963        676.86156047083341     
   4.5999999999999996        1.9422114223903963        506.96487957879299     
   4.9000000000000004        1.9422114223903963        436.81858490071090     
   5.2000000000000002        1.9422114223903963        371.56821929655155     
   5.5000000000000000        1.9422114223903963        281.83883884581007     
   5.7999999999999998        1.9422114223903963        176.58036305426654     
   6.0999999999999996        1.9422114223903963        89.576976547561941     
   6.4000000000000004        1.9422114223903963        62.795574704321460     
   6.6999999999999993        1.9422114223903963        126.07153766376749     
   7.0000000000000000        1.9422114223903963        281.81457472534805     
   7.2999999999999998        1.9422114223903963        503.44876284386487     
   7.5999999999999996        1.9422114223903963        748.15057323174460     
   7.9000000000000004        1.9422114223903963        975.37339305428975     
   8.1999999999999993        1.9422114223903963        1160.3043127085098     
   8.5000000000000000        1.9422114223903963        1296.7959262605450     
   8.8000000000000007        1.9422114223903963        1391.8522320258062     
   9.0999999999999996        1.9422114223903963        1457.5294308179009     
   9.3999999999999986        1.9422114223903963        1504.9529029575319     
   9.6999999999999993        1.9422114223903963        1541.8615651041539     
   10.000000000000000        1.9422114223903963        1572.6926430045846     

   4.0000000000000000        1.9112601980920612        1323.8371023260988     
   4.2999999999999998        1.9112601980920612        780.54833812368508     
   4.5999999999999996        1.9112601980920612        568.94157206961097     
   4.9000000000000004        1.9112601980920612        448.26924912390109     
   5.2000000000000002        1.9112601980920612        334.50551708447188     
   5.5000000000000000        1.9112601980920612        210.89701849769148     
   5.7999999999999998        1.9112601980920612        96.402265841118648     
   6.0999999999999996        1.9112601980920612        26.698140811901844     
   6.4000000000000004        1.9112601980920612        35.531815923861188     
   6.6999999999999993        1.9112601980920612        138.25604521327824     
   7.0000000000000000        1.9112601980920612        324.02100690518421     
   7.2999999999999998        1.9112601980920612        560.19700270094813     
   7.5999999999999996        1.9112601980920612        805.92145616439620     
   7.9000000000000004        1.9112601980920612        1026.8910159204845     
   8.1999999999999993        1.9112601980920612        1204.1706645450065     
   8.5000000000000000        1.9112601980920612        1334.6520068383029     
   8.8000000000000007        1.9112601980920612        1425.7272172107600     
   9.0999999999999996        1.9112601980920612        1488.6259690071367     
   9.3999999999999986        1.9112601980920612        1533.6385747332524     
   9.6999999999999993        1.9112601980920612        1568.1066941062600     
   10.000000000000000        1.9112601980920612        1596.4270430236031     

   4.0000000000000000        1.8803089645201490        1459.1408255605934     
   4.2999999999999998        1.8803089645201490        881.14641904986456     
   4.5999999999999996        1.8803089645201490        621.21562506320777     
   4.9000000000000004        1.8803089645201490        451.21861313877599     
   5.2000000000000002        1.8803089645201490        298.89806519012092     
   5.5000000000000000        1.8803089645201490        157.10639371245074     
   5.7999999999999998        1.8803089645201490        48.456241994056846     
   6.0999999999999996        1.8803089645201490        4.0529834774777918     
   6.4000000000000004        1.8803089645201490        46.576910246663907     
   6.6999999999999993        1.8803089645201490        179.06192912674814     
   7.0000000000000000        1.8803089645201490        382.65832182638775     
   7.2999999999999998        1.8803089645201490        623.56482220312205     
   7.5999999999999996        1.8803089645201490        865.04271852475381     
   7.9000000000000004        1.8803089645201490        1078.4731957130455     
   8.1999999999999993        1.8803089645201490        1249.0055087648980     
   8.5000000000000000        1.8803089645201490        1374.9680101500480     
   8.8000000000000007        1.8803089645201490        1463.2911071742453     
   9.0999999999999996        1.8803089645201490        1524.1445602898482     
   9.3999999999999986        1.8803089645201490        1567.0394640464019     
   9.6999999999999993        1.8803089645201490        1599.0467185075058     
   10.000000000000000        1.8803089645201490        1624.6384783691426     

   4.0000000000000000        1.8493577227498850        1591.7871061280357     
   4.2999999999999998        1.8493577227498850        972.66118475986207     
   4.5999999999999996        1.8493577227498850        665.07524303448554     
   4.9000000000000004        1.8493577227498850        454.05811986801945     
   5.2000000000000002        1.8493577227498850        276.88013986159530     
   5.5000000000000000        1.8493577227498850        131.06956532253125     
   5.7999999999999998        1.8493577227498850        37.364771232536746     
   6.0999999999999996        1.8493577227498850        19.013973707624324     
   6.4000000000000004        1.8493577227498850        88.215820751109590     
   6.6999999999999993        1.8493577227498850        239.42307201387447     
   7.0000000000000000        1.8493577227498850        450.26688182139395     
   7.2999999999999998        1.8493577227498850        688.70558866570798     
   7.5999999999999996        1.8493577227498850        922.71157255709852     
   7.9000000000000004        1.8493577227498850        1128.2964671000634     
   8.1999999999999993        1.8493577227498850        1293.2130898433697     
   8.5000000000000000        1.8493577227498850        1416.1315973620381     
   8.8000000000000007        1.8493577227498850        1502.9854840279240     
   9.0999999999999996        1.8493577227498850        1562.7235751443413     
   9.3999999999999986        1.8493577227498850        1604.0766188451039     
   9.6999999999999993        1.8493577227498850        1633.8935760140362     
   10.000000000000000        1.8493577227498850        1656.7888463821409     

   4.0000000000000000        1.8184064737838648        1713.0084234962642     
   4.2999999999999998        1.8184064737838648        1052.8762215016156     
   4.5999999999999996        1.8184064737838648        704.67157583440655     
   4.9000000000000004        1.8184064737838648        464.62664360479783     
   5.2000000000000002        1.8184064737838648        275.68666534569564     
   5.5000000000000000        1.8184064737838648        135.50044580436773     
   5.7999999999999998        1.8184064737838648        59.681515761644548     
   6.0999999999999996        1.8184064737838648        63.167607125689798     
   6.4000000000000004        1.8184064737838648        150.00282650761440     
   6.6999999999999993        1.8184064737838648        309.70315238795621     
   7.0000000000000000        1.8184064737838648        519.46945592093164     
   7.2999999999999998        1.8184064737838648        750.42669460976549     
   7.5999999999999996        1.8184064737838648        975.03429967856891     
   7.9000000000000004        1.8184064737838648        1172.8818872093275     
   8.1999999999999993        1.8184064737838648        1333.2626829966682     
   8.5000000000000000        1.8184064737838648        1454.5039929724585     
   8.8000000000000007        1.8184064737838648        1541.2180971578284     
   9.0999999999999996        1.8184064737838648        1600.9983145346230     
   9.3999999999999986        1.8184064737838648        1641.7270307158212     
   9.6999999999999993        1.8184064737838648        1669.9964151258907     
   10.000000000000000        1.8184064737838648        1690.5681911107959     

   4.0000000000000000        1.7874552185626393        1820.1258990439073     
   4.2999999999999998        1.7874552185626393        1124.7440317362393     
   4.5999999999999996        1.7874552185626393        746.41802723642286     
   4.9000000000000004        1.7874552185626393        489.32973867679988     
   5.2000000000000002        1.7874552185626393        298.38477399882578     
   5.5000000000000000        1.7874552185626393        168.40577933433210     
   5.7999999999999998        1.7874552185626393        108.86951474214045     
   6.0999999999999996        1.7874552185626393        127.62215288425053     
   6.4000000000000004        1.7874552185626393        223.22992633409726     
   6.6999999999999993        1.7874552185626393        383.06105740789741     
   7.0000000000000000        1.7874552185626393        585.67272661429297     
   7.2999999999999998        1.7874552185626393        805.79158438038746     
   7.5999999999999996        1.7874552185626393        1019.8283942547440     
   7.9000000000000004        1.7874552185626393        1210.1051970403059     
   8.1999999999999993        1.7874552185626393        1366.7842510214464     
   8.5000000000000000        1.7874552185626393        1487.4866500162352     
   8.8000000000000007        1.7874552185626393        1575.3414086490020     
   9.0999999999999996        1.7874552185626393        1636.4793141299544     
   9.3999999999999986        1.7874552185626393        1677.8167918005918     
   9.6999999999999993        1.7874552185626393        1705.5768169884288     
   10.000000000000000        1.7874552185626393        1724.6006415445638     

   4.0000000000000000        1.7565039579741153        1920.3824161256180     
   4.2999999999999998        1.7565039579741153        1198.5992147295901     
   4.5999999999999996        1.7565039579741153        800.95047505876607     
   4.9000000000000004        1.7565039579741153        536.34240114680563     
   5.2000000000000002        1.7565039579741153        349.06109987201938     
   5.5000000000000000        1.7565039579741153        229.87642288463982     
   5.7999999999999998        1.7565039579741153        182.59271934647788     
   6.0999999999999996        1.7565039579741153        209.76811379973125     
   6.4000000000000004        1.7565039579741153        306.75612975325492     
   6.6999999999999993        1.7565039579741153        460.57815517647890     
   7.0000000000000000        1.7565039579741153        651.96887109087913     
   7.2999999999999998        1.7565039579741153        859.15212636031038     
   7.5999999999999996        1.7565039579741153        1061.8974346821165     
   7.9000000000000004        1.7565039579741153        1244.6551194492627     
   8.1999999999999993        1.7565039579741153        1398.0992273143358     
   8.5000000000000000        1.7565039579741153        1519.0304824621282     
   8.8000000000000007        1.7565039579741153        1609.0790953247122     
   9.0999999999999996        1.7565039579741153        1672.8637819197447     
   9.3999999999999986        1.7565039579741153        1716.2099076321476     
   9.6999999999999993        1.7565039579741153        1744.8088507574992     
   10.000000000000000        1.7565039579741153        1763.4441568692932     

   4.0000000000000000        1.7255526928619884        1995.3139913746700     
   4.2999999999999998        1.7255526928619884        1256.3447858244335     
   4.5999999999999996        1.7255526928619884        848.29700058764956     
   4.9000000000000004        1.7255526928619884        582.37791437232477     
   5.2000000000000002        1.7255526928619884        400.97109281437605     
   5.5000000000000000        1.7255526928619884        290.79910551661072     
   5.7999999999999998        1.7255526928619884        251.12355775520473     
   6.0999999999999996        1.7255526928619884        280.92799324847414     
   6.4000000000000004        1.7255526928619884        373.95967769534417     
   6.6999999999999993        1.7255526928619884        517.86829455899760     
   7.0000000000000000        1.7255526928619884        695.75935617049004     
   7.2999999999999998        1.7255526928619884        888.97860972684998     
   7.5999999999999996        1.7255526928619884        1080.0967578413229     
   7.9000000000000004        1.7255526928619884        1255.2795021201252     
   8.1999999999999993        1.7255526928619884        1405.5727931177296     
   8.5000000000000000        1.7255526928619884        1527.0248884223113     
   8.8000000000000007        1.7255526928619884        1619.8879919376334     
   9.0999999999999996        1.7255526928619884        1687.3129579290646     
   9.3999999999999986        1.7255526928619884        1733.9580533890360     
   9.6999999999999993        1.7255526928619884        1764.8221073898446     
   10.000000000000000        1.7255526928619884        1784.4543500810667     

   4.0000000000000000        1.6946014240333787        2066.8580353530742     
   4.2999999999999998        1.6946014240333787        1318.3789295829131     
   4.5999999999999996        1.6946014240333787        906.10486245341247     
   4.9000000000000004        1.6946014240333787        642.08049122365730     
   5.2000000000000002        1.6946014240333787        466.48976822210790     
   5.5000000000000000        1.6946014240333787        362.65867032261104     
   5.7999999999999998        1.6946014240333787        326.54586707243180     
   6.0999999999999996        1.6946014240333787        354.90014417363369     
   6.4000000000000004        1.6946014240333787        440.84947025072125     
   6.6999999999999993        1.6946014240333787        573.06002475950424     
   7.0000000000000000        1.6946014240333787        736.82837200442475     
   7.2999999999999998        1.6946014240333787        916.11931235594443     
   7.5999999999999996        1.6946014240333787        1095.7890016919896     
   7.9000000000000004        1.6946014240333787        1263.4163192089716     
   8.1999999999999993        1.6946014240333787        1410.3961122732969     
   8.5000000000000000        1.6946014240333787        1532.2011161212970     
   8.8000000000000007        1.6946014240333787        1627.9360143567762     
   9.0999999999999996        1.6946014240333787        1699.4397838527705     
   9.3999999999999986        1.6946014240333787        1750.2261271335844     
   9.6999999999999993        1.6946014240333787        1784.5040234938165     
   10.000000000000000        1.6946014240333787        1806.4280813827177     

   4.0000000000000000        1.6636501522658274        2124.0230525577995     
   4.2999999999999998        1.6636501522658274        1371.3532297164702     
   4.5999999999999996        1.6636501522658274        958.38466971354990     
   4.9000000000000004        1.6636501522658274        697.29376179862345     
   5.2000000000000002        1.6636501522658274        526.33629835536306     
   5.5000000000000000        1.6636501522658274        426.30352257089271     
   5.7999999999999998        1.6636501522658274        390.92926488511534     
   6.0999999999999996        1.6636501522658274        415.65671627383972     
   6.4000000000000004        1.6636501522658274        493.51031867304437     
   6.6999999999999993        1.6636501522658274        614.18857301861874     
   7.0000000000000000        1.6636501522658274        764.79528166811053     
   7.2999999999999998        1.6636501522658274        931.35353356915937     
   7.5999999999999996        1.6636501522658274        1100.5081653665575     
   7.9000000000000004        1.6636501522658274        1260.9834465011456     
   8.1999999999999993        1.6636501522658274        1404.5273713684669     
   8.5000000000000000        1.6636501522658274        1526.2467565043903     
   8.8000000000000007        1.6636501522658274        1624.3897566658811     
   9.0999999999999996        1.6636501522658274        1699.7357717808150     
   9.3999999999999986        1.6636501522658274        1754.7939489151590     
   9.6999999999999993        1.6636501522658274        1792.9962996746042     
   10.000000000000000        1.6636501522658274        1818.0190667943677     

   4.0000000000000000        1.6326988783137855        2166.9731449307028     
   4.2999999999999998        1.6326988783137855        1413.1150724928227     
   4.5999999999999996        1.6326988783137855        1000.9440452968802     
   4.9000000000000004        1.6326988783137855        742.52704523748071     
   5.2000000000000002        1.6326988783137855        574.70615361758223     
   5.5000000000000000        1.6326988783137855        476.57751131073360     
   5.7999999999999998        1.6326988783137855        440.49292620560345     
   6.0999999999999996        1.6326988783137855        461.18496886687308     
   6.4000000000000004        1.6326988783137855        531.77802907923956     
   6.6999999999999993        1.6326988783137855        642.80609550723443     
   7.0000000000000000        1.6326988783137855        782.69689974803600     
   7.2999999999999998        1.6326988783137855        938.94721041003072     
   7.5999999999999996        1.6326988783137855        1099.4915728177489     
   7.9000000000000004        1.6326988783137855        1253.9146915573526     
   8.1999999999999993        1.6326988783137855        1394.2863212914433     
   8.5000000000000000        1.6326988783137855        1515.5258835839343     
   8.8000000000000007        1.6326988783137855        1615.3189243967631     
   9.0999999999999996        1.6326988783137855        1693.6907831026208     
   9.3999999999999986        1.6326988783137855        1752.3839434555236     
   9.6999999999999993        1.6326988783137855        1794.1855484417663     
   10.000000000000000        1.6326988783137855        1822.3211817890153     

   4.0000000000000000        1.6017476029147133        2192.1163587512515     
   4.2999999999999998        1.6017476029147133        1438.2756406040733     
   4.5999999999999996        1.6017476029147133        1027.0594279034199     
   4.9000000000000004        1.6017476029147133        770.41227439386989     
   5.2000000000000002        1.6017476029147133        604.33596342600185     
   5.5000000000000000        1.6017476029147133        506.96981212178781     
   5.7999999999999998        1.6017476029147133        469.92282545485165     
   6.0999999999999996        1.6017476029147133        487.58497951089481     
   6.4000000000000004        1.6017476029147133        553.20085896139108     
   6.6999999999999993        1.6017476029147133        657.83561042580209     
   7.0000000000000000        1.6017476029147133        790.71796935093585     
   7.2999999999999998        1.6017476029147133        940.22767072552506     
   7.5999999999999996        1.6017476029147133        1095.0792098126888     
   7.9000000000000004        1.6017476029147133        1245.3952676659721     
   8.1999999999999993        1.6017476029147133        1383.4742712838438     
   8.5000000000000000        1.6017476029147133        1504.1629019793461     
   8.8000000000000007        1.6017476029147133        1604.8399311984963     
   9.0999999999999996        1.6017476029147133        1685.0895609778875     
   9.3999999999999986        1.6017476029147133        1746.1817172163176     
   9.6999999999999993        1.6017476029147133        1790.4829514848618     
   10.000000000000000        1.6017476029147133        1820.9017527588403     

   4.0000000000000000        1.5707963267948968        2200.1996830329640     
   4.2999999999999998        1.5707963267948968        1446.4860947760287     
   4.5999999999999996        1.5707963267948968        1035.6625223746350     
   4.9000000000000004        1.5707963267948968        779.62585999413773     
   5.2000000000000002        1.5707963267948968        614.10128732667863     
   5.5000000000000000        1.5707963267948968        516.92043308176017     
   5.7999999999999998        1.5707963267948968        479.45926007747221     
   6.0999999999999996        1.5707963267948968        496.00687151744137     
   6.4000000000000004        1.5707963267948968        559.85695135048809     
   6.6999999999999993        1.5707963267948968        662.25570509688396     
   7.0000000000000000        1.5707963267948968        792.69928772474691     
   7.2999999999999998        1.5707963267948968        939.86123680229730     
   7.5999999999999996        1.5707963267948968        1092.7171212751975     
   7.9000000000000004        1.5707963267948968        1241.5730033733123     
   8.1999999999999993        1.5707963267948968        1378.8102597549155     
   8.5000000000000000        1.5707963267948968        1499.2590423376971     
   8.8000000000000007        1.5707963267948968        1600.2022950838950     
   9.0999999999999996        1.5707963267948968        1681.0803510670735     
   9.3999999999999986        1.5707963267948968        1743.0045564179989     
   9.6999999999999993        1.5707963267948968        1788.1961942425887     
   10.000000000000000        1.5707963267948968        1819.4501923153832     

   4.0000000000000000        1.5398450506750800        2192.1163587512515     
   4.2999999999999998        1.5398450506750800        1438.2756406040735     
   4.5999999999999996        1.5398450506750800        1027.0594279034201     
   4.9000000000000004        1.5398450506750800        770.41227439387001     
   5.2000000000000002        1.5398450506750800        604.33596342600197     
   5.5000000000000000        1.5398450506750800        506.96981212178792     
   5.7999999999999998        1.5398450506750800        469.92282545485176     
   6.0999999999999996        1.5398450506750800        487.58497951089493     
   6.4000000000000004        1.5398450506750800        553.20085896139119     
   6.6999999999999993        1.5398450506750800        657.83561042580220     
   7.0000000000000000        1.5398450506750800        790.71796935093596     
   7.2999999999999998        1.5398450506750800        940.22767072552517     
   7.5999999999999996        1.5398450506750800        1095.0792098126890     
   7.9000000000000004        1.5398450506750800        1245.3952676659724     
   8.1999999999999993        1.5398450506750800        1383.4742712838440     
   8.5000000000000000        1.5398450506750800        1504.1629019793463     
   8.8000000000000007        1.5398450506750800        1604.8399311984965     
   9.0999999999999996        1.5398450506750800        1685.0895609778877     
   9.3999999999999986        1.5398450506750800        1746.1817172163178     
   9.6999999999999993        1.5398450506750800        1790.4829514848620     
   10.000000000000000        1.5398450506750800        1820.9017527588405     

   4.0000000000000000        1.5088937752760079        2166.9731449307028     
   4.2999999999999998        1.5088937752760079        1413.1150724928227     
   4.5999999999999996        1.5088937752760079        1000.9440452968802     
   4.9000000000000004        1.5088937752760079        742.52704523748071     
   5.2000000000000002        1.5088937752760079        574.70615361758223     
   5.5000000000000000        1.5088937752760079        476.57751131073360     
   5.7999999999999998        1.5088937752760079        440.49292620560345     
   6.0999999999999996        1.5088937752760079        461.18496886687308     
   6.4000000000000004        1.5088937752760079        531.77802907923956     
   6.6999999999999993        1.5088937752760079        642.80609550723443     
   7.0000000000000000        1.5088937752760079        782.69689974803600     
   7.2999999999999998        1.5088937752760079        938.94721041003072     
   7.5999999999999996        1.5088937752760079        1099.4915728177489     
   7.9000000000000004        1.5088937752760079        1253.9146915573526     
   8.1999999999999993        1.5088937752760079        1394.2863212914433     
   8.5000000000000000        1.5088937752760079        1515.5258835839343     
   8.8000000000000007        1.5088937752760079        1615.3189243967631     
   9.0999999999999996        1.5088937752760079        1693.6907831026208     
   9.3999999999999986        1.5088937752760079        1752.3839434555236     
   9.6999999999999993        1.5088937752760079        1794.1855484417663     
   10.000000000000000        1.5088937752760079        1822.3211817890153     

   4.0000000000000000        1.4779425013239658        2124.0230525577995     
   4.2999999999999998        1.4779425013239658        1371.3532297164702     
   4.5999999999999996        1.4779425013239658        958.38466971354990     
   4.9000000000000004        1.4779425013239658        697.29376179862345     
   5.2000000000000002        1.4779425013239658        526.33629835536306     
   5.5000000000000000        1.4779425013239658        426.30352257089271     
   5.7999999999999998        1.4779425013239658        390.92926488511534     
   6.0999999999999996        1.4779425013239658        415.65671627383972     
   6.4000000000000004        1.4779425013239658        493.51031867304437     
   6.6999999999999993        1.4779425013239658        614.18857301861874     
   7.0000000000000000        1.4779425013239658        764.79528166811053     
   7.2999999999999998        1.4779425013239658        931.35353356915937     
   7.5999999999999996        1.4779425013239658        1100.5081653665575     
   7.9000000000000004        1.4779425013239658        1260.9834465011456     
   8.1999999999999993        1.4779425013239658        1404.5273713684669     
   8.5000000000000000        1.4779425013239658        1526.2467565043903     
   8.8000000000000007        1.4779425013239658        1624.3897566658811     
   9.0999999999999996        1.4779425013239658        1699.7357717808150     
   9.3999999999999986        1.4779425013239658        1754.7939489151590     
   9.6999999999999993        1.4779425013239658        1792.9962996746042     
   10.000000000000000        1.4779425013239658        1818.0190667943677     

   4.0000000000000000        1.4469912295564145        2066.8580353530651     
   4.2999999999999998        1.4469912295564145        1318.3789295829054     
   4.5999999999999996        1.4469912295564145        906.10486245340587     
   4.9000000000000004        1.4469912295564145        642.08049122365071     
   5.2000000000000002        1.4469912295564145        466.48976822210176     
   5.5000000000000000        1.4469912295564145        362.65867032260513     
   5.7999999999999998        1.4469912295564145        326.54586707242589     
   6.0999999999999996        1.4469912295564145        354.90014417362869     
   6.4000000000000004        1.4469912295564145        440.84947025071625     
   6.6999999999999993        1.4469912295564145        573.06002475950038     
   7.0000000000000000        1.4469912295564145        736.82837200442157     
   7.2999999999999998        1.4469912295564145        916.11931235594227     
   7.5999999999999996        1.4469912295564145        1095.7890016919880     
   7.9000000000000004        1.4469912295564145        1263.4163192089702     
   8.1999999999999993        1.4469912295564145        1410.3961122732956     
   8.5000000000000000        1.4469912295564145        1532.2011161212961     
   8.8000000000000007        1.4469912295564145        1627.9360143567753     
   9.0999999999999996        1.4469912295564145        1699.4397838527693     
   9.3999999999999986        1.4469912295564145        1750.2261271335833     
   9.6999999999999993        1.4469912295564145        1784.5040234938153     
   10.000000000000000        1.4469912295564145        1806.4280813827163     

   4.0000000000000000        1.4160399607278049        1995.3139913746500     
   4.2999999999999998        1.4160399607278049        1256.3447858244176     
   4.5999999999999996        1.4160399607278049        848.29700058763535     
   4.9000000000000004        1.4160399607278049        582.37791437231260     
   5.2000000000000002        1.4160399607278049        400.97109281436531     
   5.5000000000000000        1.4160399607278049        290.79910551660134     
   5.7999999999999998        1.4160399607278049        251.12355775519629     
   6.0999999999999996        1.4160399607278049        280.92799324846658     
   6.4000000000000004        1.4160399607278049        373.95967769533706     
   6.6999999999999993        1.4160399607278049        517.86829455899135     
   7.0000000000000000        1.4160399607278049        695.75935617048424     
   7.2999999999999998        1.4160399607278049        888.97860972684475     
   7.5999999999999996        1.4160399607278049        1080.0967578413179     
   7.9000000000000004        1.4160399607278049        1255.2795021201207     
   8.1999999999999993        1.4160399607278049        1405.5727931177255     
   8.5000000000000000        1.4160399607278049        1527.0248884223076     
   8.8000000000000007        1.4160399607278049        1619.8879919376302     
   9.0999999999999996        1.4160399607278049        1687.3129579290614     
   9.3999999999999986        1.4160399607278049        1733.9580533890335     
   9.6999999999999993        1.4160399607278049        1764.8221073898424     
   10.000000000000000        1.4160399607278049        1784.4543500810646     

   4.0000000000000000        1.3850886956156780        1920.3824161256380     
   4.2999999999999998        1.3850886956156780        1198.5992147296083     
   4.5999999999999996        1.3850886956156780        800.95047505878313     
   4.9000000000000004        1.3850886956156780        536.34240114682109     
   5.2000000000000002        1.3850886956156780        349.06109987203388     
   5.5000000000000000        1.3850886956156780        229.87642288465344     
   5.7999999999999998        1.3850886956156780        182.59271934649036     
   6.0999999999999996        1.3850886956156780        209.76811379974282     
   6.4000000000000004        1.3850886956156780        306.75612975326578     
   6.6999999999999993        1.3850886956156780        460.57815517648930     
   7.0000000000000000        1.3850886956156780        651.96887109088868     
   7.2999999999999998        1.3850886956156780        859.15212636031868     
   7.5999999999999996        1.3850886956156780        1061.8974346821242     
   7.9000000000000004        1.3850886956156780        1244.6551194492697     
   8.1999999999999993        1.3850886956156780        1398.0992273143420     
   8.5000000000000000        1.3850886956156780        1519.0304824621339     
   8.8000000000000007        1.3850886956156780        1609.0790953247172     
   9.0999999999999996        1.3850886956156780        1672.8637819197495     
   9.3999999999999986        1.3850886956156780        1716.2099076321520     
   9.6999999999999993        1.3850886956156780        1744.8088507575033     
   10.000000000000000        1.3850886956156780        1763.4441568692969     

   4.0000000000000000        1.3541374350271540        1820.1258990439073     
   4.2999999999999998        1.3541374350271540        1124.7440317362393     
   4.5999999999999996        1.3541374350271540        746.41802723642286     
   4.9000000000000004        1.3541374350271540        489.32973867679988     
   5.2000000000000002        1.3541374350271540        298.38477399882578     
   5.5000000000000000        1.3541374350271540        168.40577933433210     
   5.7999999999999998        1.3541374350271540        108.86951474214045     
   6.0999999999999996        1.3541374350271540        127.62215288425053     
   6.4000000000000004        1.3541374350271540        223.22992633409726     
   6.6999999999999993        1.3541374350271540        383.06105740789741     
   7.0000000000000000        1.3541374350271540        585.67272661429297     
   7.2999999999999998        1.3541374350271540        805.79158438038746     
   7.5999999999999996        1.3541374350271540        1019.8283942547440     
   7.9000000000000004        1.3541374350271540        1210.1051970403059     
   8.1999999999999993        1.3541374350271540        1366.7842510214464     
   8.5000000000000000        1.3541374350271540        1487.4866500162352     
   8.8000000000000007        1.3541374350271540        1575.3414086490020     
   9.0999999999999996        1.3541374350271540        1636.4793141299544     
   9.3999999999999986        1.3541374350271540        1677.8167918005918     
   9.6999999999999993        1.3541374350271540        1705.5768169884288     
   10.000000000000000        1.3541374350271540        1724.6006415445638     

   4.0000000000000000        1.3231861798059283        1713.0084234962642     
   4.2999999999999998        1.3231861798059283        1052.8762215016156     
   4.5999999999999996        1.3231861798059283        704.67157583440655     
   4.9000000000000004        1.3231861798059283        464.62664360479783     
   5.2000000000000002        1.3231861798059283        275.68666534569564     
   5.5000000000000000        1.3231861798059283        135.50044580436773     
   5.7999999999999998        1.3231861798059283        59.681515761644548     
   6.0999999999999996        1.3231861798059283        63.167607125689798     
   6.4000000000000004        1.3231861798059283        150.00282650761440     
   6.6999999999999993        1.3231861798059283        309.70315238795621     
   7.0000000000000000        1.3231861798059283        519.46945592093164     
   7.2999999999999998        1.3231861798059283        750.42669460976549     
   7.5999999999999996        1.3231861798059283        975.03429967856891     
   7.9000000000000004        1.3231861798059283        1172.8818872093275     
   8.1999999999999993        1.3231861798059283        1333.2626829966682     
   8.5000000000000000        1.3231861798059283        1454.5039929724585     
   8.8000000000000007        1.3231861798059283        1541.2180971578284     
   9.0999999999999996        1.3231861798059283        1600.9983145346230     
   9.3999999999999986        1.3231861798059283        1641.7270307158212     
   9.6999999999999993        1.3231861798059283        1669.9964151258907     
   10.000000000000000        1.3231861798059283        1690.5681911107959     

   4.0000000000000000        1.2922349308399081        1591.7871061280357     
   4.2999999999999998        1.2922349308399081        972.66118475986207     
   4.5999999999999996        1.2922349308399081        665.07524303448554     
   4.9000000000000004        1.2922349308399081        454.05811986801945     
   5.2000000000000002        1.2922349308399081        276.88013986159530     
   5.5000000000000000        1.2922349308399081        131.06956532253125     
   5.7999999999999998        1.2922349308399081        37.364771232536746     
   6.0999999999999996        1.2922349308399081        19.013973707624327     
   6.4000000000000004        1.2922349308399081        88.215820751109590     
   6.6999999999999993        1.2922349308399081        239.42307201387447     
   7.0000000000000000        1.2922349308399081        450.26688182139395     
   7.2999999999999998        1.2922349308399081        688.70558866570798     
   7.5999999999999996        1.2922349308399081        922.71157255709852     
   7.9000000000000004        1.2922349308399081        1128.2964671000634     
   8.1999999999999993        1.2922349308399081        1293.2130898433697     
   8.5000000000000000        1.2922349308399081        1416.1315973620381     
   8.8000000000000007        1.2922349308399081        1502.9854840279240     
   9.0999999999999996        1.2922349308399081        1562.7235751443413     
   9.3999999999999986        1.2922349308399081        1604.0766188451039     
   9.6999999999999993        1.2922349308399081        1633.8935760140362     
   10.000000000000000        1.2922349308399081        1656.7888463821409     

   4.0000000000000000        1.2612836890696442        1459.1408255605934     
   4.2999999999999998        1.2612836890696442        881.14641904986456     
   4.5999999999999996        1.2612836890696442        621.21562506320777     
   4.9000000000000004        1.2612836890696442        451.21861313877599     
   5.2000000000000002        1.2612836890696442        298.89806519012092     
   5.5000000000000000        1.2612836890696442        157.10639371245074     
   5.7999999999999998        1.2612836890696442        48.456241994056846     
   6.0999999999999996        1.2612836890696442        4.0529834774777918     
   6.4000000000000004        1.2612836890696442        46.576910246663907     
   6.6999999999999993        1.2612836890696442        179.06192912674814     
   7.0000000000000000        1.2612836890696442        382.65832182638775     
   7.2999999999999998        1.2612836890696442        623.56482220312205     
   7.5999999999999996        1.2612836890696442        865.04271852475381     
   7.9000000000000004        1.2612836890696442        1078.4731957130455     
   8.1999999999999993        1.2612836890696442        1249.0055087648980     
   8.5000000000000000        1.2612836890696442        1374.9680101500480     
   8.8000000000000007        1.2612836890696442        1463.2911071742453     
   9.0999999999999996        1.2612836890696442        1524.1445602898482     
   9.3999999999999986        1.2612836890696442        1567.0394640464019     
   9.6999999999999993        1.2612836890696442        1599.0467185075058     
   10.000000000000000        1.2612836890696442        1624.6384783691426     

   4.0000000000000000        1.2303324554977322        1323.8371023260934     
   4.2999999999999998        1.2303324554977322        780.54833812367906     
   4.5999999999999996        1.2303324554977322        568.94157206960494     
   4.9000000000000004        1.2303324554977322        448.26924912389495     
   5.2000000000000002        1.2303324554977322        334.50551708446562     
   5.5000000000000000        1.2303324554977322        210.89701849768556     
   5.7999999999999998        1.2303324554977322        96.402265841113191     
   6.0999999999999996        1.2303324554977322        26.698140811897069     
   6.4000000000000004        1.2303324554977322        35.531815923857316     
   6.6999999999999993        1.2303324554977322        138.25604521327517     
   7.0000000000000000        1.2303324554977322        324.02100690518193     
   7.2999999999999998        1.2303324554977322        560.19700270094575     
   7.5999999999999996        1.2303324554977322        805.92145616439416     
   7.9000000000000004        1.2303324554977322        1026.8910159204825     
   8.1999999999999993        1.2303324554977322        1204.1706645450047     
   8.5000000000000000        1.2303324554977322        1334.6520068383013     
   8.8000000000000007        1.2303324554977322        1425.7272172107585     
   9.0999999999999996        1.2303324554977322        1488.6259690071354     
   9.3999999999999986        1.2303324554977322        1533.6385747332513     
   9.6999999999999993        1.2303324554977322        1568.1066941062588     
   10.000000000000000        1.2303324554977322        1596.4270430236024     

   4.0000000000000000        1.1993812311993970        1196.8436865578367     
   4.2999999999999998        1.1993812311993970        676.86156047083341     
   4.5999999999999996        1.1993812311993970        506.96487957879299     
   4.9000000000000004        1.1993812311993970        436.81858490071090     
   5.2000000000000002        1.1993812311993970        371.56821929655155     
   5.5000000000000000        1.1993812311993970        281.83883884581007     
   5.7999999999999998        1.1993812311993970        176.58036305426654     
   6.0999999999999996        1.1993812311993970        89.576976547561941     
   6.4000000000000004        1.1993812311993970        62.795574704321460     
   6.6999999999999993        1.1993812311993970        126.07153766376749     
   7.0000000000000000        1.1993812311993970        281.81457472534805     
   7.2999999999999998        1.1993812311993970        503.44876284386487     
   7.5999999999999996        1.1993812311993970        748.15057323174460     
   7.9000000000000004        1.1993812311993970        975.37339305428975     
   8.1999999999999993        1.1993812311993970        1160.3043127085098     
   8.5000000000000000        1.1993812311993970        1296.7959262605450     
   8.8000000000000007        1.1993812311993970        1391.8522320258062     
   9.0999999999999996        1.1993812311993970        1457.5294308179009     
   9.3999999999999986        1.1993812311993970        1504.9529029575319     
   9.6999999999999993        1.1993812311993970        1541.8615651041539     
   10.000000000000000        1.1993812311993970        1572.6926430045846     

   4.0000000000000000        1.1684300173345086        1089.8223720792455     
   4.2999999999999998        1.1684300173345086        580.17972780406751     
   4.5999999999999996        1.1684300173345086        440.13467516006551     
   4.9000000000000004        1.1684300173345086        413.61080758961543     
   5.2000000000000002        1.1684300173345086        398.98883596834753     
   5.5000000000000000        1.1684300173345086        355.26382516481783     
   5.7999999999999998        1.1684300173345086        277.14618293984495     
   6.0999999999999996        1.1684300173345086        188.47426407963019     
   6.4000000000000004        1.1684300173345086        132.28304970913544     
   6.6999999999999993        1.1684300173345086        151.15013276670015     
   7.0000000000000000        1.1684300173345086        264.96162031173242     
   7.2999999999999998        1.1684300173345086        459.76501432445002     
   7.5999999999999996        1.1684300173345086        695.35098696076045     
   7.9000000000000004        1.1684300173345086        925.76251635082281     
   8.1999999999999993        1.1684300173345086        1118.5881349331669     
   8.5000000000000000        1.1684300173345086        1262.4895406579408     
   8.8000000000000007        1.1684300173345086        1362.7527348484514     
   9.0999999999999996        1.1684300173345086        1431.8440398215193     
   9.3999999999999986        1.1684300173345086        1481.7954532761858     
   9.6999999999999993        1.1684300173345086        1520.9358070699152     
   10.000000000000000        1.1684300173345086        1553.9016252557005     

   4.0000000000000000        1.1374788151613278        1011.5261252240465     
   4.2999999999999998        1.1374788151613278        500.93010686831371     
   4.5999999999999996        1.1374788151613278        377.64185098989606     
   4.9000000000000004        1.1374788151613278        382.23609186594433     
   5.2000000000000002        1.1374788151613278        411.30347041434766     
   5.5000000000000000        1.1374788151613278        417.16012193647737     
   5.7999999999999998        1.1374788151613278        380.99161742578781     
   6.0999999999999996        1.1374788151613278        310.76553702042463     
   6.4000000000000004        1.1374788151613278        240.68311228103724     
   6.6999999999999993        1.1374788151613278        218.75006978322816     
   7.0000000000000000        1.1374788151613278        282.49725704352227     
   7.2999999999999998        1.1374788151613278        437.10681500791873     
   7.5999999999999996        1.1374788151613278        652.26109371927362     
   7.9000000000000004        1.1374788151613278        880.03950601111273     
   8.1999999999999993        1.1374788151613278        1079.6562940195186     
   8.5000000000000000        1.1374788151613278        1232.0529593241290     
   8.8000000000000007        1.1374788151613278        1338.7986637713129     
   9.0999999999999996        1.1374788151613278        1411.9773786065141     
   9.3999999999999986        1.1374788151613278        1464.5274872980719     
   9.6999999999999993        1.1374788151613278        1505.6074112206998     
   10.000000000000000        1.1374788151613278        1540.2562111092498     

   4.0000000000000000        1.1065276260523478        966.02441317178295     
   4.2999999999999998        1.1065276260523478        446.26376810845642     
   4.5999999999999996        1.1065276260523478        328.93490799892612     
   4.9000000000000004        1.1065276260523478        351.20426556381813     
   5.2000000000000002        1.1065276260523478        410.92636427790802     
   5.5000000000000000        1.1065276260523478        459.80870555386815     
   5.7999999999999998        1.1065276260523478        471.24666856753555     
   6.0999999999999996        1.1065276260523478        437.34663715558105     
   6.4000000000000004        1.1065276260523478        375.35803881970907     
   6.6999999999999993        1.1065276260523478        327.04727029576185     
   7.0000000000000000        1.1065276260523478        340.95656229360242     
   7.2999999999999998        1.1065276260523478        444.27340156944337     
   7.5999999999999996        1.1065276260523478        625.20897765328186     
   7.9000000000000004        1.1065276260523478        840.92054941992706     
   8.1999999999999993        1.1065276260523478        1043.8799968637959     
   8.5000000000000000        1.1065276260523478        1205.0683895699551     
   8.8000000000000007        1.1065276260523478        1319.5902161988886     
   9.0999999999999996        1.1065276260523478        1397.7033408777665     
   9.3999999999999986        1.1065276260523478        1453.0173470756906     
   9.6999999999999993        1.1065276260523478        1495.7650600183792     
   10.000000000000000        1.1065276260523478        1531.6415208779972     

   4.0000000000000000        1.0755764515126762        953.05993839742985     
   4.2999999999999998        1.0755764515126762        418.56936434810467     
   4.5999999999999996        1.0755764515126762        299.96728990827052     
   4.9000000000000004        1.0755764515126762        329.37544601334554     
   5.2000000000000002        1.0755764515126762        405.98784959562198     
   5.5000000000000000        1.0755764515126762        484.57900184856129     
   5.7999999999999998        1.0755764515126762        537.96908446119153     
   6.0999999999999996        1.0755764515126762        548.73494041128504     
   6.4000000000000004        1.0755764515126762        515.91942958157006     
   6.6999999999999993        1.0755764515126762        464.31076655036253     
   7.0000000000000000        1.0755764515126762        440.47665543071111     
   7.2999999999999998        1.0755764515126762        488.77958521971362     
   7.5999999999999996        1.0755764515126762        622.08664199692259     
   7.9000000000000004        1.0755764515126762        812.69726767655993     
   8.1999999999999993        1.0755764515126762        1012.0483304360364     
   8.5000000000000000        1.0755764515126762        1180.6687879335384     
   8.8000000000000007        1.0755764515126762        1304.0287229264607     
   9.0999999999999996        1.0755764515126762        1388.1806027319217     
   9.3999999999999986        1.0755764515126762        1446.6612659173402     
   9.6999999999999993        1.0755764515126762        1490.9303307773039     
   10.000000000000000        1.0755764515126762        1527.6412890789729     

   4.0000000000000000        1.0446252932015025        969.44484508118842     
   4.2999999999999998        1.0446252932015025        416.20376255232429     
   4.5999999999999996        1.0446252932015025        291.93726890805669     
   4.9000000000000004        1.0446252932015025        321.96847879154450     
   5.2000000000000002        1.0446252932015025        405.16168862701079     
   5.5000000000000000        1.0446252932015025        499.49400739651048     
   5.7999999999999998        1.0446252932015025        581.57148178343061     
   6.0999999999999996        1.0446252932015025        632.82580765008254     
   6.4000000000000004        1.0446252932015025        640.69050188516565     
   6.6999999999999993        1.0446252932015025        609.79579607247308     
   7.0000000000000000        1.0446252932015025        571.16900654904464     
   7.2999999999999998        1.0446252932015025        572.95045702106938     
   7.5999999999999996        1.0446252932015025        650.86472438893486     
   7.9000000000000004        1.0446252932015025        801.77458628223019     
   8.1999999999999993        1.0446252932015025        986.36653398627004     
   8.5000000000000000        1.0446252932015025        1158.1417460008877     
   8.8000000000000007        1.0446252932015025        1290.5283361133256     
   9.0999999999999996        1.0446252932015025        1382.0129605994621     
   9.3999999999999986        1.0446252932015025        1444.4253294705732     
   9.6999999999999993        1.0446252932015025        1490.3062011649963     
   10.000000000000000        1.0446252932015025        1527.5858815063596     

   4.0000000000000000        1.0136741529573328        1010.3818636444279     
   4.2999999999999998        1.0136741529573328        435.08348966285973     
   4.5999999999999996        1.0136741529573328        302.34577535249929     
   4.9000000000000004        1.0136741529573328        329.48619155667285     
   5.2000000000000002        1.0136741529573328        413.36564350170079     
   5.5000000000000000        1.0136741529573328        513.37982482382563     
   5.7999999999999998        1.0136741529573328        610.14224628266618     
   6.0999999999999996        1.0136741529573328        689.07403825367362     
   6.4000000000000004        1.0136741529573328        735.49538790854717     
   6.6999999999999993        1.0136741529573328        740.23916503356463     
   7.0000000000000000        1.0136741529573328        713.01776729356084     
   7.2999999999999998        1.0136741529573328        689.54658318518659     
   7.5999999999999996        1.0136741529573328        715.95175430835536     
   7.9000000000000004        1.0136741529573328        815.91400481835058     
   8.1999999999999993        1.0136741529573328        971.39582507835325     
   8.5000000000000000        1.0136741529573328        1137.8929263914788     
   8.8000000000000007        1.0136741529573328        1277.4589631478912     
   9.0999999999999996        1.0136741529573328        1377.3734698466237     
   9.3999999999999986        1.0136741529573328        1444.8924506199401     
   9.6999999999999993        1.0136741529573328        1492.8295260704169     
   10.000000000000000        1.0136741529573328        1530.6120123499045     

   4.0000000000000000       0.98272303282783202        1070.3735841863956     
   4.2999999999999998       0.98272303282783202        469.99910049149082     
   4.5999999999999996       0.98272303282783202        326.73581830291170     
   4.9000000000000004       0.98272303282783202        349.06207968056287     
   5.2000000000000002       0.98272303282783202        430.84159630987938     
   5.5000000000000000       0.98272303282783202        531.20907544327565     
   5.7999999999999998       0.98272303282783202        632.88932549067090     
   6.0999999999999996       0.98272303282783202        725.66789658812638     
   6.4000000000000004       0.98272303282783202        798.73547407144940     
   6.6999999999999993       0.98272303282783202        839.55413360557168     
   7.0000000000000000       0.98272303282783202        841.98728449117402     
   7.2999999999999998       0.98272303282783202        820.42660019304401     
   7.5999999999999996       0.98272303282783202        813.28371719881943     
   7.9000000000000004       0.98272303282783202        861.15482160069166     
   8.1999999999999993       0.98272303282783202        974.01857397095262     
   8.5000000000000000       0.98272303282783202        1122.5806717762603     
   8.8000000000000007       0.98272303282783202        1263.9386091380220     
   9.0999999999999996       0.98272303282783202        1372.2756230952259     
   9.3999999999999986       0.98272303282783202        1446.3248069682418     
   9.6999999999999993       0.98272303282783202        1497.2136896627378     
   10.000000000000000       0.98272303282783202        1535.7197178703711     

   4.0000000000000000       0.95177193510534841        1143.8677269678778     
   4.2999999999999998       0.95177193510534841        515.42695375935136     
   4.5999999999999996       0.95177193510534841        359.97091996990031     
   4.9000000000000004       0.95177193510534841        376.30507065131820     
   5.2000000000000002       0.95177193510534841        454.75530501744305     
   5.5000000000000000       0.95177193510534841        553.30693298392919     
   5.7999999999999998       0.95177193510534841        655.09356553051089     
   6.0999999999999996       0.95177193510534841        752.29397414195148     
   6.4000000000000004       0.95177193510534841        838.58536275469930     
   6.6999999999999993       0.95177193510534841        904.92863631048499     
   7.0000000000000000       0.95177193510534841        940.36634921836833     
   7.2999999999999998       0.95177193510534841        941.78684131722707     
   7.5999999999999996       0.95177193510534841        927.65227426286765     
   7.9000000000000004       0.95177193510534841        936.72614296888071     
   8.1999999999999993       0.95177193510534841        1001.1716981402941     
   8.5000000000000000       0.95177193510534841        1117.6831643338658     
   8.8000000000000007       0.95177193510534841        1250.9546981375529     
   9.0999999999999996       0.95177193510534841        1365.1323452254162     
   9.3999999999999986       0.95177193510534841        1446.7984119448715     
   9.6999999999999993       0.95177193510534841        1501.9798276543063     
   10.000000000000000       0.95177193510534841        1541.8145668539078     

   4.0000000000000000       0.92082086236945826        1225.8006992277312     
   4.2999999999999998       0.92082086236945826        566.05236249435598     
   4.5999999999999996       0.92082086236945826        396.94315346951004     
   4.9000000000000004       0.92082086236945826        406.51672669682563     
   5.2000000000000002       0.92082086236945826        481.10878576261445     
   5.5000000000000000       0.92082086236945826        577.16613515787378     
   5.7999999999999998       0.92082086236945826        677.40645221856289     
   6.0999999999999996       0.92082086236945826        774.68351928250036     
   6.4000000000000004       0.92082086236945826        865.17048645810121     
   6.6999999999999993       0.92082086236945826        944.27948580000179     
   7.0000000000000000       0.92082086236945826        1003.9618990992459     
   7.2999999999999998       0.92082086236945826        1034.7535783509989     
   7.5999999999999996       0.92082086236945826        1036.6080861594578     
   7.9000000000000004       0.92082086236945826        1031.1457538317477     
   8.1999999999999993       0.92082086236945826        1055.0297525793696     
   8.5000000000000000       0.92082086236945826        1130.1729388700801     
   8.8000000000000007       0.92082086236945826        1242.3198044870383     
   9.0999999999999996       0.92082086236945826        1355.7010255171945     
   9.3999999999999986       0.92082086236945826        1444.5343267206524     
   9.6999999999999993       0.92082086236945826        1505.5050724113696     
   10.000000000000000       0.92082086236945826        1547.7274213820988     

   4.0000000000000000       0.88986981753826444        1312.0959458895261     
   4.2999999999999998       0.88986981753826444        617.17410371690323     
   4.5999999999999996       0.88986981753826444        432.98289743261648     
   4.9000000000000004       0.88986981753826444        435.29028766702675     
   5.2000000000000002       0.88986981753826444        505.87821533177873     
   5.5000000000000000       0.88986981753826444        599.39386211800638     
   5.7999999999999998       0.88986981753826444        697.83711230151823     
   6.0999999999999996       0.88986981753826444        793.95762946942693     
   6.4000000000000004       0.88986981753826444        884.70778119991041     
   6.6999999999999993       0.88986981753826444        968.00792643962768     
   7.0000000000000000       0.88986981753826444        1040.0987229951020     
   7.2999999999999998       0.88986981753826444        1093.6470309521985     
   7.5999999999999996       0.88986981753826444        1120.7691080206005     
   7.9000000000000004       0.88986981753826444        1124.4262817547442     
   8.1999999999999993       0.88986981753826444        1128.2031405123573     
   8.5000000000000000       0.88986981753826444        1164.4113121138728     
   8.8000000000000007       0.88986981753826444        1244.2498042106511     
   9.0999999999999996       0.88986981753826444        1346.1746366063808     
   9.3999999999999986       0.88986981753826444        1438.5807171626266     
   9.6999999999999993       0.88986981753826444        1506.1761822214044     
   10.000000000000000       0.88986981753826444        1552.2199732149727     

   4.0000000000000000       0.85891880393065712        1400.1270871863956     
   4.2999999999999998       0.85891880393065712        665.04378291244439     
   4.5999999999999996       0.85891880393065712        464.14490310881354     
   4.9000000000000004       0.85891880393065712        458.81351939927072     
   5.2000000000000002       0.85891880393065712        525.50436220000836     
   5.5000000000000000       0.85891880393065712        616.76033904984342     
   5.7999999999999998       0.85891880393065712        713.70473442891739     
   6.0999999999999996       0.85891880393065712        808.73541931632201     
   6.4000000000000004       0.85891880393065712        898.84194461643096     
   6.6999999999999993       0.85891880393065712        982.75920711326091     
   7.0000000000000000       0.85891880393065712        1059.1948318979394     
   7.2999999999999998       0.85891880393065712        1124.8317320491085     
   7.5999999999999996       0.85891880393065712        1172.9889641018610     
   7.9000000000000004       0.85891880393065712        1197.4906752201575     
   8.1999999999999993       0.85891880393065712        1204.0905149703474     
   8.5000000000000000       0.85891880393065712        1216.9556197158129     
   8.8000000000000007       0.85891880393065712        1262.2894152948397     
   9.0999999999999996       0.85891880393065712        1341.4681155250141     
   9.3999999999999986       0.85891880393065712        1429.8148532755899     
   9.6999999999999993       0.85891880393065712        1502.8027134493313     
   10.000000000000000       0.85891880393065712        1554.0263474676428     

   4.0000000000000000       0.82796782534242319        1489.1581104810255     
   4.2999999999999998       0.82796782534242319        707.15126636456648     
   4.5999999999999996       0.82796782534242319        487.42248182338983     
   4.9000000000000004       0.82796782534242319        474.05174537182336     
   5.2000000000000002       0.82796782534242319        537.09831072774432     
   5.5000000000000000       0.82796782534242319        626.58748354328338     
   5.7999999999999998       0.82796782534242319        722.59548018167561     
   6.0999999999999996       0.82796782534242319        817.06673592371806     
   6.4000000000000004       0.82796782534242319        906.81580127693212     
   6.6999999999999993       0.82796782534242319        990.68274466501236     
   7.0000000000000000       0.82796782534242319        1068.1946687097354     
   7.2999999999999998       0.82796782534242319        1138.4237393416379     
   7.5999999999999996       0.82796782534242319        1198.3316856987951     
   7.9000000000000004       0.82796782534242319        1241.9138324993125     
   8.1999999999999993       0.82796782534242319        1264.8074785349027     
   8.5000000000000000       0.82796782534242319        1275.1702546670297     
   8.8000000000000007       0.82796782534242319        1296.3149423343530     
   9.0999999999999996       0.82796782534242319        1347.2920855683874     
   9.3999999999999986       0.82796782534242319        1421.6472425410764     
   9.6999999999999993       0.82796782534242319        1495.3877055267005     
   10.000000000000000       0.82796782534242319        1552.0502042664052     

   4.0000000000000000       0.79701688613997124        1580.7927501969950     
   4.2999999999999998       0.79701688613997124        742.46924816661476     
   4.5999999999999996       0.79701688613997124        500.90362869644497     
   4.9000000000000004       0.79701688613997124        478.86166523787512     
   5.2000000000000002       0.79701688613997124        538.53789988857704     
   5.5000000000000000       0.79701688613997124        626.87140622486220     
   5.7999999999999998       0.79701688613997124        722.66167369366258     
   6.0999999999999996       0.79701688613997124        817.30136116039671     
   6.4000000000000004       0.79701688613997124        907.36128632852183     
   6.6999999999999993       0.79701688613997124        991.59854847287340     
   7.0000000000000000       0.79701688613997124        1069.6802824945098     
   7.2999999999999998       0.79701688613997124        1141.4899345181325     
   7.5999999999999996       0.79701688613997124        1206.2730895268726     
   7.9000000000000004       0.79701688613997124        1261.2046194420589     
   8.1999999999999993       0.79701688613997124        1301.0140042791149     
   8.5000000000000000       0.79701688613997124        1323.2043223542714     
   8.8000000000000007       0.79701688613997124        1337.7879757040450     
   9.0999999999999996       0.79701688613997124        1365.8767528034250     
   9.3999999999999986       0.79701688613997124        1419.1402109881676     
   9.6999999999999993       0.79701688613997124        1485.9544679759713     
   10.000000000000000       0.79701688613997124        1545.8613694110579     

   4.0000000000000000       0.76606599137666365        1679.4935657630444     
   4.2999999999999998       0.76606599137666365        771.68455487470851     
   4.5999999999999996       0.76606599137666365        503.88436907363456     
   4.9000000000000004       0.76606599137666365        472.05240446834858     
   5.2000000000000002       0.76606599137666365        528.50407865548061     
   5.5000000000000000       0.76606599137666365        616.31062883208062     
   5.7999999999999998       0.76606599137666365        712.67802280140370     
   6.0999999999999996       0.76606599137666365        808.31481224068364     
   6.4000000000000004       0.76606599137666365        899.48960784733197     
   6.6999999999999993       0.76606599137666365        984.82713143330295     
   7.0000000000000000       0.76606599137666365        1063.9628737199823     
   7.2999999999999998       0.76606599137666365        1136.9398842588000     
   7.5999999999999996       0.76606599137666365        1203.8020676587282     
   7.9000000000000004       0.76606599137666365        1263.8795350617163     
   8.1999999999999993       0.76606599137666365        1314.5390879899919     
   8.5000000000000000       0.76606599137666365        1351.3133873611546     
   8.8000000000000007       0.76606599137666365        1373.5553238070743     
   9.0999999999999996       0.76606599137666365        1392.4511205152528     
   9.3999999999999986       0.76606599137666365        1425.7935462073142     
   9.6999999999999993       0.76606599137666365        1478.4402494012604     
   10.000000000000000       0.76606599137666365        1536.4241846396840     

   4.0000000000000000       0.73511514693841939        1793.2698328669187     
   4.2999999999999998       0.73511514693841939        797.46327758438906     
   4.5999999999999996       0.73511514693841939        496.96525128184925     
   4.9000000000000004       0.73511514693841939        453.41105090290665     
   5.2000000000000002       0.73511514693841939        506.47542871373838     
   5.5000000000000000       0.73511514693841939        594.28717997092986     
   5.7999999999999998       0.73511514693841939        692.02086362507873     
   6.0999999999999996       0.73511514693841939        789.51650406522208     
   6.4000000000000004       0.73511514693841939        882.66144820190652     
   6.6999999999999993       0.73511514693841939        969.91210500088243     
   7.0000000000000000       0.73511514693841939        1050.8343472410390     
   7.2999999999999998       0.73511514693841939        1125.4701527893906     
   7.5999999999999996       0.73511514693841939        1194.0358856611372     
   7.9000000000000004       0.73511514693841939        1256.6464999256389     
   8.1999999999999993       0.73511514693841939        1312.6735398116825     
   8.5000000000000000       0.73511514693841939        1359.6769540402588     
   8.8000000000000007       0.73511514693841939        1394.0633651352232     
   9.0999999999999996       0.73511514693841939        1416.9404933618371     
   9.3999999999999986       0.73511514693841939        1439.8970928107983     
   9.6999999999999993       0.73511514693841939        1476.6341989237155     
   10.000000000000000       0.73511514693841939        1526.4305011562305     

   4.0000000000000000       0.70416435972759983        1934.6885585548914     
   4.2999999999999998       0.70416435972759983        824.82244000746664     
   4.5999999999999996       0.70416435972759983        482.17037001660384     
   4.9000000000000004       0.70416435972759983        423.71738755516895     
   5.2000000000000002       0.70416435972759983        472.69899446755545     
   5.5000000000000000       0.70416435972759983        560.81938332432037     
   5.7999999999999998       0.70416435972759983        660.61471704479504     
   6.0999999999999996       0.70416435972759983        760.79853099736988     
   6.4000000000000004       0.70416435972759983        856.76472868522808     
   6.6999999999999993       0.70416435972759983        946.75237279708494     
   7.0000000000000000       0.70416435972759983        1030.2347731745147     
   7.2999999999999998       0.70416435972759983        1107.2215253338250     
   7.5999999999999996       0.70416435972759983        1177.9474610195346     
   7.9000000000000004       0.70416435972759983        1242.7106389386543     
   8.1999999999999993       0.70416435972759983        1301.6553722783010     
   8.5000000000000000       0.70416435972759983        1354.1723592486733     
   8.8000000000000007       0.70416435972759983        1398.0306143605558     
   9.0999999999999996       0.70416435972759983        1430.5784419116110     
   9.3999999999999986       0.70416435972759983        1454.4950003485885     
   9.6999999999999993       0.70416435972759983        1480.9626167132972     
   10.000000000000000       0.70416435972759983        1519.2473237622019     

   4.0000000000000000       0.67321363789748712        2122.4462201881961     
   4.2999999999999998       0.67321363789748712        861.71714371308860     
   4.5999999999999996       0.67321363789748712        463.14555085425900     
   4.9000000000000004       0.67321363789748712        384.78154276327359     
   5.2000000000000002       0.67321363789748712        428.16031919437864     
   5.5000000000000000       0.67321363789748712        516.50399700397429     
   5.7999999999999998       0.67321363789748712        618.86421325933941     
   6.0999999999999996       0.67321363789748712        722.46569323234189     
   6.4000000000000004       0.67321363789748712        822.04918613562972     
   6.6999999999999993       0.67321363789748712        915.56505351726616     
   7.0000000000000000       0.67321363789748712        1002.3624050879866     
   7.2999999999999998       0.67321363789748712        1082.4031117961968     
   7.5999999999999996       0.67321363789748712        1155.9127609537366     
   7.9000000000000004       0.67321363789748712        1223.2214775089601     
   8.1999999999999993       0.67321363789748712        1284.6677163515078     
   8.5000000000000000       0.67321363789748712        1340.4044325142816     
   8.8000000000000007       0.67321363789748712        1389.8292586654741     
   9.0999999999999996       0.67321363789748712        1430.9500145917355     
   9.3999999999999986       0.67321363789748712        1462.1157845353382     
   9.6999999999999993       0.67321363789748712        1487.2957891850399     
   10.000000000000000       0.67321363789748712        1516.4849482818347     

   4.0000000000000000       0.64226299115441920        2383.8697717941550     
   4.2999999999999998       0.64226299115441920        920.00696672845186     
   4.5999999999999996       0.64226299115441920        445.51670862576464     
   4.9000000000000004       0.64226299115441920        339.54971703730496     
   5.2000000000000002       0.64226299115441920        374.58119118172715     
   5.5000000000000000       0.64226299115441920        462.46787826196316     
   5.7999999999999998       0.64226299115441920        567.58727655848077     
   6.0999999999999996       0.64226299115441920        675.16290865841290     
   6.4000000000000004       0.64226299115441920        779.05414345448719     
   6.6999999999999993       0.64226299115441920        876.81875483593853     
   7.0000000000000000       0.64226299115441920        967.63415589737224     
   7.2999999999999998       0.64226299115441920        1051.3932108791807     
   7.5999999999999996       0.64226299115441920        1128.3013951332473     
   7.9000000000000004       0.64226299115441920        1198.6946198114508     
   8.1999999999999993       0.64226299115441920        1262.9539438462687     
   8.5000000000000000       0.64226299115441920        1321.4395381683801     
   8.8000000000000007       0.64226299115441920        1374.3006934402013     
   9.0999999999999996       0.64226299115441920        1420.9361033279051     
   9.3999999999999986       0.64226299115441920        1459.6382641122275     
   9.6999999999999993       0.64226299115441920        1489.7971166948835     
   10.000000000000000       0.64226299115441920        1516.2853383704075     

   4.0000000000000000       0.61131243115153655        2758.9264244714095     
   4.2999999999999998       0.61131243115153655        1017.0521584173225     
   4.5999999999999996       0.61131243115153655        437.52669720599840     
   4.9000000000000004       0.61131243115153655        292.33960710268423     
   5.2000000000000002       0.61131243115153655        314.48085293633414     
   5.5000000000000000       0.61131243115153655        400.35234696347754     
   5.7999999999999998       0.61131243115153655        507.96619249390176     
   6.0999999999999996       0.61131243115153655        619.81313932120906     
   6.4000000000000004       0.61131243115153655        728.54285707924987     
   6.6999999999999993       0.61131243115153655        831.16907107525617     
   7.0000000000000000       0.61131243115153655        926.62655600852509     
   7.2999999999999998       0.61131243115153655        1014.7060768843155     
   7.5999999999999996       0.61131243115153655        1095.5780348400942     
   7.9000000000000004       0.61131243115153655        1169.5758380200846     
   8.1999999999999993       0.61131243115153655        1237.0965457896177     
   8.5000000000000000       0.61131243115153655        1298.5522093550103     
   8.8000000000000007       0.61131243115153655        1354.3155246949020     
   9.0999999999999996       0.61131243115153655        1404.5222334388998     
   9.3999999999999986       0.61131243115153655        1448.5730511546462     
   9.6999999999999993       0.61131243115153655        1485.1100840029530     
   10.000000000000000       0.61131243115153655        1514.5665391210484     

   4.0000000000000000       0.58036197200830653        3306.6650590076465     
   4.2999999999999998       0.58036197200830653        1178.3304174378827     
   4.5999999999999996       0.58036197200830653        451.12854987205253     
   4.9000000000000004       0.58036197200830653        249.29289450552153     
   5.2000000000000002       0.58036197200830653        251.34733559414542     
   5.5000000000000000       0.58036197200830653        332.35759838108368     
   5.7999999999999998       0.58036197200830653        441.53422470031444     
   6.0999999999999996       0.58036197200830653        557.57834766557812     
   6.4000000000000004       0.58036197200830653        671.45318356378743     
   6.6999999999999993       0.58036197200830653        779.40645490080237     
   7.0000000000000000       0.58036197200830653        880.02463410289965     
   7.2999999999999998       0.58036197200830653        972.94560828264207     
   7.5999999999999996       0.58036197200830653        1058.2805818100269     
   7.9000000000000004       0.58036197200830653        1136.3494336430576     
   8.1999999999999993       0.58036197200830653        1207.5582787147011     
   8.5000000000000000       0.58036197200830653        1272.3424594849264     
   8.8000000000000007       0.58036197200830653        1331.1358787499207     
   9.0999999999999996       0.58036197200830653        1384.3175405883014     
   9.3999999999999986       0.58036197200830653        1431.9995799388269     
   9.6999999999999993       0.58036197200830653        1473.5963158501256     
   10.000000000000000       0.58036197200830653        1508.1838774790408     

   4.0000000000000000       0.54941163100536894        4115.5704528043052     
   4.2999999999999998       0.54941163100536894        1441.6925823855715     
   4.5999999999999996       0.54941163100536894        503.80944521798637     
   4.9000000000000004       0.54941163100536894        219.17376599191562     
   5.2000000000000002       0.54941163100536894        189.98323260900656     
   5.5000000000000000       0.54941163100536894        261.38136814089012     
   5.7999999999999998       0.54941163100536894        370.21733843163560     
   6.0999999999999996       0.54941163100536894        489.85559958219613     
   6.4000000000000004       0.54941163100536894        608.87272830017764     
   6.6999999999999993       0.54941163100536894        722.42255177567722     
   7.0000000000000000       0.54941163100536894        828.58550372919581     
   7.2999999999999998       0.54941163100536894        926.76935043392643     
   7.5999999999999996       0.54941163100536894        1016.9881011984204     
   7.9000000000000004       0.54941163100536894        1099.5297345872971     
   8.1999999999999993       0.54941163100536894        1174.8008756002248     
   8.5000000000000000       0.54941163100536894        1243.2536574415917     
   8.8000000000000007       0.54941163100536894        1305.3508194856681     
   9.0999999999999996       0.54941163100536894        1361.5431236119766     
   9.3999999999999986       0.54941163100536894        1412.2091886443154     
   9.6999999999999993       0.54941163100536894        1457.4270794191207     
   10.000000000000000       0.54941163100536894        1496.6537178790486     

   4.0000000000000000       0.51846142952785468        5320.2103096991141     
   4.2999999999999998       0.51846142952785468        1864.2415435115286     
   4.5999999999999996       0.51846142952785468        621.57487242429204     
   4.9000000000000004       0.51846142952785468        214.70958288093880     
   5.2000000000000002       0.51846142952785468        137.11906007495281     
   5.5000000000000000       0.51846142952785468        191.29766568404966     
   5.7999999999999998       0.51846142952785468        296.45431971260973     
   6.0999999999999996       0.51846142952785468        418.32055597071644     
   6.4000000000000004       0.51846142952785468        542.04515777217000     
   6.6999999999999993       0.51846142952785468        661.19881882030757     
   7.0000000000000000       0.51846142952785468        773.11910194320751     
   7.2999999999999998       0.51846142952785468        876.86635406822666     
   7.5999999999999996       0.51846142952785468        972.29847824503304     
   7.9000000000000004       0.51846142952785468        1059.6419431783759     
   8.1999999999999993       0.51846142952785468        1139.2893097207989     
   8.5000000000000000       0.51846142952785468        1211.7025193295415     
   8.8000000000000007       0.51846142952785468        1277.3663149773911     
   9.0999999999999996       0.51846142952785468        1336.7649660154107     
   9.3999999999999986       0.51846142952785468        1390.3618546279822     
   9.6999999999999993       0.51846142952785468        1438.5260869755818     
   10.000000000000000       0.51846142952785468        1481.2931806632316     

   4.0000000000000000       0.48751139436743446        7127.9740602883721     
   4.2999999999999998       0.48751139436743446        2533.3960396026932     
   4.5999999999999996       0.48751139436743446        843.76727289854114     
   4.9000000000000004       0.48751139436743446        254.77609866466437     
   5.2000000000000002       0.48751139436743446        102.43345152968408     
   5.5000000000000000       0.48751139436743446        127.44051905070449     
   5.7999999999999998       0.48751139436743446        223.42539080390353     
   6.0999999999999996       0.48751139436743446        345.03177863431273     
   6.4000000000000004       0.48751139436743446        472.41303916548321     
   6.6999999999999993       0.48751139436743446        596.81890815402187     
   7.0000000000000000       0.48751139436743446        714.48574157660471     
   7.2999999999999998       0.48751139436743446        823.94788168599803     
   7.5999999999999996       0.48751139436743446        924.81638839810682     
   7.9000000000000004       0.48751139436743446        1017.2096219246471     
   8.1999999999999993       0.48751139436743446        1101.4821954331278     
   8.5000000000000000       0.48751139436743446        1178.0938841752511     
   8.8000000000000007       0.48751139436743446        1247.5454183066886     
   9.0999999999999996       0.48751139436743446        1310.3465856823434     
   9.3999999999999986       0.48751139436743446        1366.9989268525258     
   9.6999999999999993       0.48751139436743446        1417.9730419815216     
   10.000000000000000       0.48751139436743446        1463.6160093710134     

   4.0000000000000000       0.45656155955300742        9861.8725961376040     
   4.2999999999999998       0.45656155955300742        3584.5835493534205     
   4.5999999999999996       0.45656155955300742        1230.7677152278040     
   4.9000000000000004       0.45656155955300742        367.89247563205322     
   5.2000000000000002       0.45656155955300742        100.19057980383630     
   5.5000000000000000       0.45656155955300742        77.387787870038693     
   5.7999999999999998       0.45656155955300742        155.43083408459896     
   6.0999999999999996       0.45656155955300742        272.61214415806330     
   6.4000000000000004       0.45656155955300742        401.70162911792113     
   6.6999999999999993       0.45656155955300742        530.50377971760804     
   7.0000000000000000       0.45656155955300742        653.60710353123363     
   7.2999999999999998       0.45656155955300742        768.74677032044679     
   7.5999999999999996       0.45656155955300742        875.14742371326054     
   7.9000000000000004       0.45656155955300742        972.74684905387471     
   8.1999999999999993       0.45656155955300742        1061.8237891648696     
   8.5000000000000000       0.45656155955300742        1142.8160872781557     
   8.8000000000000007       0.45656155955300742        1216.2303729537009     
   9.0999999999999996       0.45656155955300742        1282.5964926933152     
   9.3999999999999986       0.45656155955300742        1342.4439512501165     
   9.6999999999999993       0.45656155955300742        1396.2872191630752     
   10.000000000000000       0.45656155955300742        1444.5961750861136     

   4.0000000000000000       0.42561196897856612        14028.523393277324     
   4.2999999999999998       0.42561196897856612        5229.2903013062587     
   4.5999999999999996       0.42561196897856612        1876.1744063814258     
   4.9000000000000004       0.42561196897856612        597.72941921658571     
   5.2000000000000002       0.42561196897856612        151.81003056669465     
   5.5000000000000000       0.42561196897856612        52.185298702954476     
   5.7999999999999998       0.42561196897856612        98.479113618660904     
   6.0999999999999996       0.42561196897856612        204.52915788579935     
   6.4000000000000004       0.42561196897856612        332.04791880071338     
   6.6999999999999993       0.42561196897856612        463.66602456750383     
   7.0000000000000000       0.42561196897856612        591.48397723349672     
   7.2999999999999998       0.42561196897856612        712.01781560115046     
   7.5999999999999996       0.42561196897856612        823.89084253000192     
   7.9000000000000004       0.42561196897856612        926.74820633340755     
   8.1999999999999993       0.42561196897856612        1020.7336005464738     
   8.5000000000000000       0.42561196897856612        1106.2315276022578     
   8.8000000000000007       0.42561196897856612        1183.7379487069356     
   9.0999999999999996       0.42561196897856612        1253.7941881724330     
   9.3999999999999986       0.42561196897856612        1316.9524804194793     
   9.6999999999999993       0.42561196897856612        1373.7572855137805     
   10.000000000000000       0.42561196897856612        1424.7306182636200     

   4.0000000000000000       0.39466268026478657        20000.000000000000     
   4.2999999999999998       0.39466268026478657        7798.9168310606556     
   4.5999999999999996       0.39466268026478657        2925.7864103472989     
   4.9000000000000004       0.39466268026478657        1011.6573690207116     
   5.2000000000000002       0.39466268026478657        289.82911310384833     
   5.5000000000000000       0.39466268026478657        68.215836597633995     
   5.7999999999999998       0.39466268026478657        61.171218512784840     
   6.0999999999999996       0.39466268026478657        145.50597559916736     
   6.4000000000000004       0.39466268026478657        266.18132122425590     
   6.6999999999999993       0.39466268026478657        397.97844200980097     
   7.0000000000000000       0.39466268026478657        529.21122189425057     
   7.2999999999999998       0.39466268026478657        654.52831501978301     
   7.5999999999999996       0.39466268026478657        771.62024718564282     
   7.9000000000000004       0.39466268026478657        879.66672411552145     
   8.1999999999999993       0.39466268026478657        978.58495460627171     
   8.5000000000000000       0.39466268026478657        1068.6572876331165     
   8.8000000000000007       0.39466268026478657        1150.3429267024690     
   9.0999999999999996       0.39466268026478657        1224.1808657578290     
   9.3999999999999986       0.39466268026478657        1290.7388539795797     
   9.6999999999999993       0.39466268026478657        1350.5859420207967     
   10.000000000000000       0.39466268026478657        1404.2766320202925     

   4.0000000000000000       0.36371377058717430        20000.000000000000     
   4.2999999999999998       0.36371377058717430        11811.860302550040     
   4.5999999999999996       0.36371377058717430        4606.5762544245645     
   4.9000000000000004       0.36371377058717430        1713.7474483710691     
   5.2000000000000002       0.36371377058717430        563.89662368688334     
   5.5000000000000000       0.36371377058717430        150.00196436240515     
   5.7999999999999998       0.36371377058717430        56.007768793919354     
   6.0999999999999996       0.36371377058717430        102.11323848528411     
   6.4000000000000004       0.36371377058717430        207.67017831283249     
   6.6999999999999993       0.36371377058717430        335.45457808756356     
   7.0000000000000000       0.36371377058717430        467.98063203391581     
   7.2999999999999998       0.36371377058717430        597.02700851947122     
   7.5999999999999996       0.36371377058717430        718.84015797447307     
   7.9000000000000004       0.36371377058717430        831.86846124430565     
   8.1999999999999993       0.36371377058717430        935.66228650790526     
   8.5000000000000000       0.36371377058717430        1030.3270012970258     
   8.8000000000000007       0.36371377058717430        1116.2450191899841     
   9.0999999999999996       0.36371377058717430        1193.9316987576476     
   9.3999999999999986       0.36371377058717430        1263.9591633087034     
   9.6999999999999993       0.36371377058717430        1326.9152147750247     
   10.000000000000000       0.36371377058717430        1383.3806149944994     

   4.0000000000000000       0.33276534574688682        20000.000000000000     
   4.2999999999999998       0.33276534574688682        18072.728306874531     
   4.5999999999999996       0.33276534574688682        7269.5159833123107     
   4.9000000000000004       0.33276534574688682        2863.9701963775879     
   5.2000000000000002       0.33276534574688682        1049.6088379281957     
   5.5000000000000000       0.33276534574688682        334.32532938121875     
   5.7999999999999998       0.33276534574688682        101.29919293928305     
   6.0999999999999996       0.33276534574688682        83.624198166457461     
   6.4000000000000004       0.33276534574688682        161.26864588918275     
   6.6999999999999993       0.33276534574688682        278.55230584528175     
   7.0000000000000000       0.33276534574688682        409.07150256407789     
   7.2999999999999998       0.33276534574688682        540.18607721134742     
   7.5999999999999996       0.33276534574688682        665.91111728170051     
   7.9000000000000004       0.33276534574688682        783.55587763523511     
   8.1999999999999993       0.33276534574688682        892.08959731992388     
   8.5000000000000000       0.33276534574688682        991.32701335813499     
   8.8000000000000007       0.33276534574688682        1081.5132945512910     
   9.0999999999999996       0.33276534574688682        1163.1081783140812     
   9.3999999999999986       0.33276534574688682        1236.6715373984985     
   9.6999999999999993       0.33276534574688682        1302.8015859571585     
   10.000000000000000       0.33276534574688682        1362.1009057671974     

   4.0000000000000000       0.30181755480274852        20000.000000000000     
   4.2999999999999998       0.30181755480274852        20000.000000000000     
   4.5999999999999996       0.30181755480274852        11449.840931008515     
   4.9000000000000004       0.30181755480274852        4705.2905160114396     
   5.2000000000000002       0.30181755480274852        1861.0321757218876     
   5.5000000000000000       0.30181755480274852        676.10083892666432     
   5.7999999999999998       0.30181755480274852        223.91558736557761     
   6.0999999999999996       0.30181755480274852        103.26538764260921     
   6.4000000000000004       0.30181755480274852        133.44022945671634     
   6.6999999999999993       0.30181755480274852        230.34566313252583     
   7.0000000000000000       0.30181755480274852        353.85634289062392     
   7.2999999999999998       0.30181755480274852        484.53319811835269     
   7.5999999999999996       0.30181755480274852        612.95401599017021     
   7.9000000000000004       0.30181755480274852        734.66680048889100     
   8.1999999999999993       0.30181755480274852        847.73442302645356     
   8.5000000000000000       0.30181755480274852        951.50961629952667     
   8.8000000000000007       0.30181755480274852        1046.0099012684600     
   9.0999999999999996       0.30181755480274852        1131.5920856112768     
   9.3999999999999986       0.30181755480274852        1208.7795720764154     
   9.6999999999999993       0.30181755480274852        1278.1691467143612     
   10.000000000000000       0.30181755480274852        1340.3798793074195     

   4.0000000000000000       0.27087061469136609        20000.000000000000     
   4.2999999999999998       0.27087061469136609        20000.000000000000     
   4.5999999999999996       0.27087061469136609        17945.395642575677     
   4.9000000000000004       0.27087061469136609        7599.1952043348983     
   5.2000000000000002       0.27087061469136609        3167.3309082207311     
   5.5000000000000000       0.27087061469136609        1256.3245289661079     
   5.7999999999999998       0.27087061469136609        463.11768307415986     
   6.0999999999999996       0.27087061469136609        180.04591157262504     
   6.4000000000000004       0.27087061469136609        133.19751484925720     
   6.6999999999999993       0.27087061469136609        194.87205653295538     
   7.0000000000000000       0.27087061469136609        303.90459334152246     
   7.2999999999999998       0.27087061469136609        430.43826201736118     
   7.5999999999999996       0.27087061469136609        559.78442544124118     
   7.9000000000000004       0.27087061469136609        684.78921417825995     
   8.1999999999999993       0.27087061469136609        802.11942775572993     
   8.5000000000000000       0.27087061469136609        910.40918131042270     
   8.8000000000000007       0.27087061469136609        1009.3139925102145     
   9.0999999999999996       0.27087061469136609        1099.0181740051401     
   9.3999999999999986       0.27087061469136609        1179.9736117671966     
   9.6999999999999993       0.27087061469136609        1252.7589884170518     
   10.000000000000000       0.27087061469136609        1318.0028571161713     

   4.0000000000000000       0.23992485380167630        20000.000000000000     
   4.2999999999999998       0.23992485380167630        20000.000000000000     
   4.5999999999999996       0.23992485380167630        20000.000000000000     
   4.9000000000000004       0.23992485380167630        12066.503353142341     
   5.2000000000000002       0.23992485380167630        5212.3694014419661     
   5.5000000000000000       0.23992485380167630        2191.7994314746670     
   5.7999999999999998       0.23992485380167630        875.50752698610268     
   6.0999999999999996       0.23992485380167630        341.32412269947685     
   6.4000000000000004       0.23992485380167630        173.44617894551945     
   6.6999999999999993       0.23992485380167630        177.83539929384639     
   7.0000000000000000       0.23992485380167630        261.34428540551130     
   7.2999999999999998       0.23992485380167630        378.29119760163775     
   7.5999999999999996       0.23992485380167630        505.99117887649749     
   7.9000000000000004       0.23992485380167630        633.18667213029653     
   8.1999999999999993       0.23992485380167630        754.41999794966387     
   8.5000000000000000       0.23992485380167630        867.22595100240278     
   8.8000000000000007       0.23992485380167630        970.69944789058547     
   9.0999999999999996       0.23992485380167630        1064.7500297892636     
   9.3999999999999986       0.23992485380167630        1149.7069765490421     
   9.6999999999999993       0.23992485380167630        1226.1069266096040     
   10.000000000000000       0.23992485380167630        1294.5782114520259     

   4.0000000000000000       0.20898079400841083        20000.000000000000     
   4.2999999999999998       0.20898079400841083        20000.000000000000     
   4.5999999999999996       0.20898079400841083        20000.000000000000     
   4.9000000000000004       0.20898079400841083        18821.874526299907     
   5.2000000000000002       0.20898079400841083        8332.3572199055379     
   5.5000000000000000       0.20898079400841083        3644.6316305318414     
   5.7999999999999998       0.20898079400841083        1540.3900503021694     
   6.0999999999999996       0.20898079400841083        625.97403320467913     
   6.4000000000000004       0.20898079400841083        272.93510168333722     
   6.6999999999999993       0.20898079400841083        187.85464992119020     
   7.0000000000000000       0.20898079400841083        229.69029853077129     
   7.2999999999999998       0.20898079400841083        329.06936229786487     
   7.5999999999999996       0.20898079400841083        451.33640391987905     
   7.9000000000000004       0.20898079400841083        579.08763190561206     
   8.1999999999999993       0.20898079400841083        703.67828150529670     
   8.5000000000000000       0.20898079400841083        820.98754521628393     
   8.8000000000000007       0.20898079400841083        929.25887825539496     
   9.0999999999999996       0.20898079400841083        1027.9767514985381     
   9.3999999999999986       0.20898079400841083        1117.2723619686174     
   9.6999999999999993       0.20898079400841083        1197.6046045305843     
   10.000000000000000       0.20898079400841083        1269.5868206831531     

   4.0000000000000000       0.17803931751084159        20000.000000000000     
   4.2999999999999998       0.17803931751084159        20000.000000000000     
   4.5999999999999996       0.17803931751084159        20000.000000000000     
   4.9000000000000004       0.17803931751084159        20000.000000000000     
   5.2000000000000002       0.17803931751084159        12959.092662681795     
   5.5000000000000000       0.17803931751084159        5825.8127053850658     
   5.7999999999999998       0.17803931751084159        2563.0020141278578     
   6.0999999999999996       0.17803931751084159        1087.0891774621600     
   6.4000000000000004       0.17803931751084159        458.45016074831841     
   6.6999999999999993       0.17803931751084159        238.21983652081869     
   7.0000000000000000       0.17803931751084159        215.24347196089226     
   7.2999999999999998       0.17803931751084159        285.45239322295942     
   7.5999999999999996       0.17803931751084159        396.64628069395275     
   7.9000000000000004       0.17803931751084159        522.40014181113349     
   8.1999999999999993       0.17803931751084159        649.37946415483464     
   8.5000000000000000       0.17803931751084159        771.01613753392110     
   8.8000000000000007       0.17803931751084159        884.28446204022350     
   9.0999999999999996       0.17803931751084159        988.02513475130718     
   9.3999999999999986       0.17803931751084159        1082.0591575827957     
   9.6999999999999993       0.17803931751084159        1166.7127302544750     
   10.000000000000000       0.17803931751084159        1242.5597085785935     

   4.0000000000000000       0.14710204172793653        20000.000000000000     
   4.2999999999999998       0.14710204172793653        20000.000000000000     
   4.5999999999999996       0.14710204172793653        20000.000000000000     
   4.9000000000000004       0.14710204172793653        20000.000000000000     
   5.2000000000000002       0.14710204172793653        19584.149274294832     
   5.5000000000000000       0.14710204172793653        8980.8243755378153     
   5.7999999999999998       0.14710204172793653        4069.5866938300583     
   6.0999999999999996       0.14710204172793653        1791.1886791177403     
   6.4000000000000004       0.14710204172793653        765.72724406634961     
   6.6999999999999993       0.14710204172793653        348.40835690096236     
   7.0000000000000000       0.14710204172793653        228.71696591418703     
   7.2999999999999998       0.14710204172793653        253.35040184665394     
   7.5999999999999996       0.14710204172793653        345.16557070438688     
   7.9000000000000004       0.14710204172793653        464.87766881898477     
   8.1999999999999993       0.14710204172793653        592.43983699834462     
   8.5000000000000000       0.14710204172793653        717.75932016363072     
   8.8000000000000007       0.14710204172793653        835.96421288299621     
   9.0999999999999996       0.14710204172793653        944.94269622791342     
   9.3999999999999986       0.14710204172793653        1044.0420859870751     
   9.6999999999999993       0.14710204172793653        1133.3714152055159     
   10.000000000000000       0.14710204172793653        1213.4235395236237     

   4.0000000000000000       0.11617228282754170        20000.000000000000     
   4.2999999999999998       0.11617228282754170        20000.000000000000     
   4.5999999999999996       0.11617228282754170        20000.000000000000     
   4.9000000000000004       0.11617228282754170        20000.000000000000     
   5.2000000000000002       0.11617228282754170        20000.000000000000     
   5.5000000000000000       0.11617228282754170        13336.445213111325     
   5.7999999999999998       0.11617228282754170        6183.1642780839029     
   6.0999999999999996       0.11617228282754170        2807.7375256177138     
   6.4000000000000004       0.11617228282754170        1235.5344678112369     
   6.6999999999999993       0.11617228282754170        543.26053829806051     
   7.0000000000000000       0.11617228282754170        285.80928177963295     
   7.2999999999999998       0.11617228282754170        243.04283241352005     
   7.5999999999999996       0.11617228282754170        303.85917899661121     
   7.9000000000000004       0.11617228282754170        411.39481161934640     
   8.1999999999999993       0.11617228282754170        536.37572542346470     
   8.5000000000000000       0.11617228282754170        663.82471138256574     
   8.8000000000000007       0.11617228282754170        786.28042540005265     
   9.0999999999999996       0.11617228282754170        900.26965603336009     
   9.3999999999999986       0.11617228282754170        1004.4407927385747     
   9.6999999999999993       0.11617228282754170        1098.5622833417392     
   10.000000000000000       0.11617228282754170        1182.9793553752188     

   4.0000000000000000        8.5258058101089357E-002   20000.000000000000     
   4.2999999999999998        8.5258058101089357E-002   20000.000000000000     
   4.5999999999999996        8.5258058101089357E-002   20000.000000000000     
   4.9000000000000004        8.5258058101089357E-002   20000.000000000000     
   5.2000000000000002        8.5258058101089357E-002   20000.000000000000     
   5.5000000000000000        8.5258058101089357E-002   18979.067908029421     
   5.7999999999999998        8.5258058101089357E-002   8963.2508808309303     
   6.0999999999999996        8.5258058101089357E-002   4179.0961563114997     
   6.4000000000000004        8.5258058101089357E-002   1898.8350058027902     
   6.6999999999999993        8.5258058101089357E-002   845.91240885234799     
   7.0000000000000000        8.5258058101089357E-002   404.13019665720230     
   7.2999999999999998        8.5258058101089357E-002   268.14569286969140     
   7.5999999999999996        8.5258058101089357E-002   283.39898664241855     
   7.9000000000000004        8.5258058101089357E-002   370.41566225205088     
   8.1999999999999993        8.5258058101089357E-002   487.97075063802777     
   8.5000000000000000        8.5258058101089357E-002   614.69993679294851     
   8.8000000000000007        8.5258058101089357E-002   739.70951686477508     
   9.0999999999999996        8.5258058101089357E-002   857.68514572852064     
   9.3999999999999986        8.5258058101089357E-002   966.29984230611910     
   9.6999999999999993        8.5258058101089357E-002   1064.8205096427782     
   10.000000000000000        8.5258058101089357E-002   1153.3502321207302     

   4.0000000000000000        5.4384786017453050E-002   20000.000000000000     
   4.2999999999999998        5.4384786017453050E-002   20000.000000000000     
   4.5999999999999996        5.4384786017453050E-002   20000.000000000000     
   4.9000000000000004        5.4384786017453050E-002   20000.000000000000     
   5.2000000000000002        5.4384786017453050E-002   20000.000000000000     
   5.5000000000000000        5.4384786017453050E-002   20000.000000000000     
   5.7999999999999998        5.4384786017453050E-002   12287.577470643580     
   6.0999999999999996        5.4384786017453050E-002   5857.5315801403904     
   6.4000000000000004        5.4384786017453050E-002   2742.5222260886130     
   6.6999999999999993        5.4384786017453050E-002   1258.8501410204447     
   7.0000000000000000        5.4384786017453050E-002   592.61183323747184     
   7.2999999999999998        5.4384786017453050E-002   339.66827621247910     
   7.5999999999999996        5.4384786017453050E-002   294.84287845909932     
   7.9000000000000004        5.4384786017453050E-002   352.16983574888070     
   8.1999999999999993        5.4384786017453050E-002   456.31225991361896     
   8.5000000000000000        5.4384786017453050E-002   578.28417631452055     
   8.8000000000000007        5.4384786017453050E-002   703.03672664044484     
   9.0999999999999996        5.4384786017453050E-002   822.98108581493250     
   9.3999999999999986        5.4384786017453050E-002   934.54896851716660     
   9.6999999999999993        5.4384786017453050E-002   1036.3387210771323     
   10.000000000000000        5.4384786017453050E-002   1128.1039434378476     

   4.0000000000000000        2.3692766811639638E-002   20000.000000000000     
   4.2999999999999998        2.3692766811639638E-002   20000.000000000000     
   4.5999999999999996        2.3692766811639638E-002   20000.000000000000     
   4.9000000000000004        2.3692766811639638E-002   20000.000000000000     
   5.2000000000000002        2.3692766811639638E-002   20000.000000000000     
   5.5000000000000000        2.3692766811639638E-002   20000.000000000000     
   5.7999999999999998        2.3692766811639638E-002   15630.391799365660     
   6.0999999999999996        2.3692766811639638E-002   7583.2152290461590     
   6.4000000000000004        2.3692766811639638E-002   3640.1525700374555     
   6.6999999999999993        2.3692766811639638E-002   1723.4279184491445     
   7.0000000000000000        2.3692766811639638E-002   827.19971164210290     
   7.2999999999999998        2.3692766811639638E-002   451.03827903286606     
   7.5999999999999996        2.3692766811639638E-002   340.18336956776398     
   7.9000000000000004        2.3692766811639638E-002   362.54742684664916     
   8.1999999999999993        2.3692766811639638E-002   448.75915721588808     
   8.5000000000000000        2.3692766811639638E-002   562.16744334360362     
   8.8000000000000007        2.3692766811639638E-002   683.48203079512041     
   9.0999999999999996        2.3692766811639638E-002   802.74535790337109     
   9.3999999999999986        2.3692766811639638E-002   915.05994340757945     
   9.6999999999999993        2.3692766811639638E-002   1018.2790213283166     
   10.000000000000000        2.3692766811639638E-002   1111.7422626104001     
