# Supplementary material for: Experimental observation of quantum mechanical fluorine tunnelling
Source: Nat Commun. 2025 Apr 29;16:4027. doi: 10.1038/s41467-025-59008-6 (PMC12041236; doi:10.1038/s41467-025-59008-6)
Supplement: Supplementary file 4 — Source Data [file 41467_2025_59008_MOESM4_ESM.zip › Data For Figures/Fig5/evecs.r1r2]

   2.2000000000000002        2.2000000000000002        5.8171449430511543E-029   5.6499224254049475E-029   6.0974008128770773E-029   6.6236435535394991E-029   2.3781135465484694E-028   4.4048665805568096E-029   4.4442934321649487E-029   2.1953688458902232E-028   8.8238053502262795E-029   8.9642078459865592E-029   3.1070379023726292E-028   7.7873615349136749E-029   5.8278635506642252E-029   2.1201251758261896E-028   6.5178740984575086E-029   9.0991836008731506E-030   2.1419563035081877E-028   2.1316393716201426E-028   1.6686300156031307E-028   1.4189957406121906E-028   1.2986514861276774E-028   1.3483062731030919E-028   2.7224939483052961E-028   1.9924562907402977E-028   1.0625535172578935E-028   5.2516711462742458E-029   7.4751072501182303E-029   1.0705561689235466E-028   1.2013535897070247E-028   1.6031750724404734E-028   3.1875275299324132E-028   2.4219398225359129E-028   9.1191370430440515E-029   3.0713301696988333E-028   1.3325505840852674E-028   1.2169275857337640E-028   9.0576696806913466E-029   1.8763781437420848E-028   2.5048092874693138E-028   2.5943169182027634E-028   1.0674720874891088E-028   2.5729432143322342E-028   1.4131717094883534E-028   1.0137432417894482E-028   1.4621787212516356E-028   1.0057543763927278E-028   8.8966335600264552E-029   1.6333569049293585E-028   4.9256146277751784E-029   2.9192285839977316E-029   1.4557788684386396E-028   5.4841655824497663E-029   2.4359560845070889E-028   6.8744692196138713E-028   6.4614221967095442E-028   1.7216712027255216E-028   2.1828962411692237E-028   7.1485648324032457E-029   6.3530427420473527E-029   1.5681767692872233E-028   1.3383651711427391E-028   2.0121780744475323E-028   7.6380796949013880E-029   2.0156891427426150E-028   6.6555896356156854E-029   2.6766059023127753E-028   7.6171814609580181E-029   7.9301649274643137E-028   7.5463848152512959E-028   2.7848653745805560E-028   1.1375517698624556E-028   2.1456881242667144E-028   7.0352126209040776E-029   6.6285916314684553E-029   2.9901914841815151E-028   2.1281648348791778E-028   8.3961029582928372E-029   2.7945830438703907E-028   3.4030162169189473E-028   8.1531563431921898E-028   7.6785763994659471E-028   1.0285676403388483E-028   2.7664164605075089E-028   7.7074727611913943E-029   8.1932550210653467E-029   2.0764596200399309E-028   7.0691862667804840E-029   8.8772028142861144E-029   1.6145100011729125E-028   6.2236786513639578E-029   5.1305049944601122E-027   5.3481651546303179E-029   1.9757953096099505E-028   7.9640381511351600E-028   2.4014361153930334E-028   1.3707677593107993E-027   7.4312120857774262E-029   2.8380745006417486E-028   1.1046063898943502E-027   9.5290827237949848E-028   6.9232322229809774E-029   2.2487421848261030E-028   9.2056445570298862E-029   3.3427345157868875E-028   2.3941257497744974E-028   6.7541352864335551E-027   9.4595800734361250E-029   3.6417346528285539E-028   8.2653840589416646E-028   8.6050222101163929E-028   7.2439107174980688E-028   1.0907523254564789E-027   3.2191923497977219E-028   5.9508204892964069E-029   9.0352263932917912E-027   2.4279267215806451E-027   8.1534312073285577E-029   1.0047493611072137E-028   3.8525693384566658E-028   2.9691211456205395E-028   8.1550833904670690E-029   5.9698017671472390E-028   6.3995492923091007E-027   2.3871179275391607E-028   4.7895286086939221E-028   1.0074244639625923E-027   3.2128188485470334E-028   1.1095830865133998E-028   6.5109006675545410E-028   1.2333358970032715E-028   1.1449132734212454E-027   5.4636538268992440E-028   7.6645050203629320E-027   3.9304425740715773E-028   4.2004548772756090E-027   1.1778844078249717E-027   8.9206993199274410E-029   2.2882874896136122E-027   5.6324960514137319E-029   2.5830928399418826E-028   1.7837055720039357E-027   1.9359551142372533E-028   1.1036097726436097E-027   4.6792106278845536E-027   1.9129557621169470E-028   2.7757565797976582E-028   1.3156982366701165E-027   1.0194824180385415E-028   2.5657362400106124E-027   4.9190371654152445E-028   2.3546304155323584E-027   8.6365713032177408E-029   2.6146284664300139E-028   2.1301652617965724E-028   8.5204633413583548E-028   1.6486795812401808E-027   2.6690212713814782E-028   1.1714812381428489E-027   1.8363580813993869E-028   6.9097093696465386E-027   7.4556547873654216E-027   2.6565664173124378E-027   1.4345527524342713E-028   1.1861302228488709E-027   2.9966431448004196E-027   1.4443326359294403E-028   5.8247230388546647E-027   6.4027652032864146E-028   1.0130074643968542E-027   3.0549520191008295E-027   1.3482923101177777E-027   3.5900843762772128E-028   7.4630544278980273E-028   1.1025856940440183E-027   3.6252302353657712E-027   1.9795810886189959E-027   7.1502272923664685E-028   3.3515832504010646E-028   2.8760924623303984E-028   1.5488298799673752E-027   6.9932487731601998E-027   2.7657338403807328E-027   5.0056767812400792E-028   2.3638937073264426E-027   8.5547746966780851E-029   6.3904366723497642E-027   9.9961034418743802E-028   4.8359501044485739E-027   6.0369906733247970E-028   3.1437953306097701E-027   8.9077899012653858E-029   9.2067463926161178E-029   3.1404563592137941E-028   1.8458568372867043E-027   2.4424634877374012E-028   4.9874347829380319E-027   8.3872365813972751E-028   1.2010851279869576E-027   2.1439613796513377E-028   4.6865945908416573E-028   5.8685306673519819E-027   6.2252234419768492E-028   1.8469147966773904E-028   3.4642215396019855E-028   3.1422246123990463E-028   6.8959527418386240E-028   5.3223712113967683E-027   1.5160932623555839E-027   6.0732639972058734E-028   3.1632761440881599E-027   5.6636070406735497E-027   2.9808999476914055E-027   1.0548289152338431E-027   1.9338510472287638E-027   4.2138946414103946E-028   2.0643853035009334E-027   5.0242530620698281E-028   1.3251134034328782E-028   5.1405439667058726E-027   6.1529142804450257E-027   3.3001317967913901E-028   4.0293334726592437E-028   1.7896193252540738E-028   7.2495319477745638E-028   5.5928732884644599E-028   2.8556679607329814E-028   3.4817944561170186E-027   3.3003104565879138E-027   3.4022168664480194E-028   5.2843453010368514E-027   3.5247072054345837E-027   1.1528528152489833E-027   2.1326282149058922E-028   5.2224205738939318E-027   2.9217931006818160E-028   5.4077262600328676E-027   1.4129691864333958E-027   1.8796526381540361E-027   4.9113025737219075E-027   2.1107674977878157E-027   1.5266777805823192E-027   3.5862091993228218E-027   1.7053097592007070E-028   1.0165884953499075E-027   2.0497729409301085E-027   1.4214929771336214E-027   7.5147758347043932E-027   3.9591318745218302E-028   8.8889548870262589E-028   1.2388504655390288E-027   1.2835948029747873E-027   2.9765378467570463E-028   6.8675955748818875E-027   2.3737891466795505E-028   1.0435592231785039E-027   4.8480277648144836E-027   3.7324454864418224E-027   3.6463134276613155E-028   5.5747746596210558E-027   6.9508440260525693E-028   2.9280190511568853E-028   5.5561204784774831E-028   1.3072542148220796E-027   5.4627123656438042E-027   1.7334893980805042E-027   1.4001505623136497E-028   6.8864827942547609E-027   5.9414786784797089E-028   1.2855877364749539E-027   3.5466630890041439E-028   1.9659982543353681E-027   4.9448414805664483E-028   3.0517373236082195E-027   5.0514949328121587E-028   6.8080008786001127E-027   2.4045264071167005E-028   7.9997415682486339E-028   4.4192857344068009E-027   1.0643733461174070E-026   3.7785921439784791E-028   5.1269325278329881E-028   6.0926182512545376E-027   5.0442559667055822E-027   4.2717859261242689E-028   2.0812017020697001E-027   5.5933484532898164E-028   4.2968565771397165E-028   6.2725735093237529E-027   1.7933120866287440E-028   5.6884873816793568E-027   4.0938635967593723E-027   1.5693561598935281E-026   2.8319641140871249E-028   7.3860762768728656E-028   4.0406554325315185E-028   2.6271304696710958E-028   5.4416083146996188E-028   5.0299557475329133E-027   7.2156211446215630E-027   7.8866198420525497E-028   2.2232656925710705E-027   1.3759999080254760E-027   1.3407754135936609E-027   5.5939806580576305E-028   2.0952932485330959E-028   2.8832432141761342E-026   1.1389995136235787E-026   1.2580292368106579E-027   9.2899948396762357E-028   9.2320994918631144E-026   6.8168766725817001E-028   3.7936643156188046E-028   1.3094575873650094E-027   9.5571037739090962E-027   4.5950095880933662E-027   3.7775147970270963E-027   4.0399084660436013E-027   5.4238690446905918E-027   1.4811626790018643E-028   4.8499133608446662E-027   5.5221715842015277E-027   6.4184073211765336E-028   1.8315866121828755E-027   5.0620381007256171E-028   4.5338285168781034E-028   5.0164382276333061E-028   2.8928260163631797E-028   3.7097321086850828E-027   3.5057806791506738E-027   1.0265403613200335E-026   4.9897423077936651E-027   2.3133464776005997E-027   1.0035450688224253E-027   1.3137205495816509E-027   6.7632101175309292E-028   5.8025390731107940E-027   1.5010676289511790E-026   1.8768309050642693E-027   2.5349183585747719E-027   2.4879632692355776E-028   2.1059851446763427E-028   1.2713048181121240E-025   4.1133722473411432E-026   1.5875726980185042E-026   1.6423893156034164E-028   1.4142950823922804E-027   1.1072712969946080E-026   1.7830811443876739E-026   1.7923442611994375E-027   1.1009074435482899E-027   2.0997348576878858E-028   6.3407943537440308E-027   2.8979745070376638E-028   2.3832984888933532E-027   2.7532034861438331E-028   2.5569010850534593E-027   3.1277886557687421E-027   1.0699332508563656E-027   2.8381188992934938E-027   6.0468618170320349E-027   2.0967510041404131E-028   2.1400303295573107E-025   6.2111507109756010E-028   3.3850451944806798E-026   4.1061592976650380E-027   8.3238608055053748E-027   4.9419385855707287E-027   2.2564796551832371E-028   3.2443224563357219E-026   3.5354537459118978E-028   8.4805751641741981E-028   2.5573846164802526E-027   1.5329126455087405E-027   5.0803464802793489E-028   4.3136909679864311E-028   1.6204916841599285E-027   1.2104446712489148E-026   5.2896863492120383E-027   1.2212715289422506E-027   1.4659805525800821E-028   2.8115287113937996E-026   2.6752119813380710E-026   2.4368761354187348E-026   2.1358074443247572E-028   1.0728236334161399E-025   2.5442434195294922E-027   4.7939521928438321E-027   1.9789667921355794E-027   1.1571309084545633E-027   3.1132518675954198E-026   8.7313425973317965E-028   4.3063146557702367E-028   1.6253507038788148E-027   4.8723377304469236E-027   5.8925429979090133E-027   1.2579705854158434E-026   1.9437071289665938E-028   1.7757421654446253E-027   1.1259632962684535E-027   1.4800007428728958E-026   1.7513152979020546E-027   1.1604110649667010E-027   7.5403298391970169E-026   8.5722747555092305E-027   3.1132553662764203E-026   2.1210180267984925E-026   8.2669910987289328E-026   2.4868168265447296E-028   3.6591807727399272E-026   1.8640620666711034E-027   1.7859566045565381E-027   2.2482057257512302E-026   7.0342038714424477E-026   1.0202229747919120E-027   1.9875235514181600E-027   2.3304303682859676E-026   8.7623846474251132E-028   3.7547219298370317E-028   4.7293835720485681E-027   6.9857673002866242E-027   3.1420633444425961E-027   3.8588048460495789E-027   4.1963815865206564E-027   4.8642656293379595E-028   5.6276358743693533E-028   5.9582101996605461E-026   2.0908463729171408E-027   1.4504569089845963E-027   4.3010823774788996E-027   1.7775396021886260E-026   2.1662249679386554E-026   3.2670323101003141E-028   3.7067793984823553E-027   2.0571020497952569E-026   2.0604199643570280E-026   8.2598898570642159E-027   8.8377954787385772E-027   7.0642025437404023E-027   6.3146553108778023E-027   2.0809591587098383E-027   1.2854395130946895E-027   5.7806066158242474E-028   9.4121031890719099E-028   2.0569550765549221E-028   1.4175865344719944E-025   2.2673213617280812E-028   1.0259259000270464E-027   3.5984469193431645E-026   1.2495746303072421E-027   2.5730709294767554E-026   1.7874551896803419E-027   5.3612366633258442E-027   3.1350874059351587E-026   7.0329842499138443E-028   6.5349107321728728E-026   9.2773107105327774E-028   2.7710074872906747E-027   3.6189841753036674E-027   3.9112238895682545E-026   7.2532823009352739E-028   2.0893916670697257E-028   2.2002479581645789E-026   2.2122643287514712E-027   9.0619075124308867E-027   3.9400599418083005E-027   1.9188858959250272E-026   1.3100791487283263E-027   8.1585332256891237E-026   4.6266991932770231E-026   1.9259950006534503E-027   6.2719114123417319E-027   2.0646207668980942E-026   6.3591392244421317E-028   1.1213331243760845E-027   2.1319356538451715E-027   1.0214663240720285E-027   1.8937873423583727E-026   3.8205963237802971E-028   4.1207165086813648E-028   1.2047877947874150E-025   2.2088691751113975E-026   1.1475989961803855E-026   2.2466080905275604E-026   1.7098547373696090E-026   2.7124198472349654E-026   2.8938564489583458E-028   4.9369123326678332E-028   2.0082120828955160E-027   2.6926663719313948E-026   2.2337469756342011E-028   1.7674402519938018E-026   3.4934170252398295E-028   4.9454539487912854E-027   1.6397982136167056E-027   8.2849146187086094E-026   9.0199207970172734E-027   8.3496071500290916E-026   4.0621352241268255E-028   7.5222550297718634E-027   5.1104102807770122E-027   8.6773236553645651E-026   1.1806329507851842E-026   2.9022519056344548E-027   7.9257882343293584E-027   1.9564551208728229E-027   4.2931505112742173E-027   3.9600790564033698E-028   9.1193915966914691E-027   1.1483784455373910E-026   1.8321545480345192E-027   1.0296628920967180E-027   1.0913402810298540E-026   1.1011242456994213E-027   1.9518221303531784E-026   3.8359743653346011E-027   2.0618026709343304E-026   1.1267654784515791E-025   2.5582589359098410E-027   2.5520566035242243E-027   4.2338994419334071E-026   1.5902151061139598E-026   1.3936178119086841E-025   3.3061197927577477E-028   1.8618252120506898E-027   4.9044531483347570E-026   1.6969181598506000E-027   3.4016333389026666E-026   1.4277271602741188E-027   3.7518273744910874E-027   2.8850170471580773E-027   3.7856475309209545E-027   4.1518326105416444E-027   3.5986284992292295E-026   4.8651984492886500E-027   2.8296115775530807E-026   9.3355269596596576E-027   5.2330166213059200E-028   1.7339540104062879E-027   4.6242390559383172E-027   6.1941703695583110E-027   3.9982646496065962E-026   5.5559169671595179E-027   4.1715025602464168E-028   9.2242893488546163E-027   2.0329263454965522E-026   3.0216390216369798E-027   5.0670079470336885E-026   2.8564670266748813E-027   1.8906855784779218E-027   2.1615149420960509E-026   6.8720115179107729E-026   1.3901098142302932E-027   3.8537983372039169E-026   6.5784879215340333E-027   7.5536581201941798E-027   1.3573475866772813E-026   2.0351151233982966E-028   6.3276647644063546E-028   8.3844624202886895E-028   2.4558403246931298E-027   7.4912531698013650E-026   2.3865141930341342E-027   3.0752708105409646E-026   3.3607031808396802E-028   5.5025545008388070E-027   1.6161825897657871E-025   1.7576559967325298E-027   1.7225450398223293E-027   1.8434668360331742E-026   3.1163687618673469E-028   1.5653238586016920E-025   5.0602275753378834E-028   1.7003735430329247E-026   5.1974431807680290E-027   8.1841290604839089E-027   1.2505380625363985E-026   7.1205956035101936E-026   6.6865516865707067E-027   7.4114359033230107E-026   5.3215886623863837E-026   8.6653715657327724E-027   1.0139587635016652E-027   8.1315864175465301E-026   2.8644582570182891E-027   9.6211698400023980E-027   3.7243375835228462E-027   1.2367817562535444E-026   3.9063563223340866E-026   2.0468737592948535E-026   6.3010393068109043E-027   7.6650416517272251E-027   1.8720467785166063E-026   2.4572390448715331E-027   4.5719595371559804E-028   1.0255404074322701E-026   3.4591516241249889E-027   3.8966100750315933E-026   2.9555112858484765E-027   3.1023145360178599E-027   5.9363050269400912E-028   1.1921274389492452E-027   5.6771323407324130E-026   1.7168010226867087E-026   2.7483626245027828E-027   3.0212897466164421E-027   5.9383462232351398E-027   3.9369147924405114E-027   4.4540007918651191E-027   4.3062892865660626E-027   2.2984830244625390E-027   6.3723570341703761E-026   6.6537260187978619E-026   5.8912124057189183E-027   1.0099994049871673E-026   1.9274027747125014E-027   5.1570089774795883E-027   3.0577012193704465E-026   9.1401879590895815E-028   3.0602598173752411E-026   1.7995778087736229E-026   3.7395565494013213E-028   1.1536471265934300E-027   4.1250556753923470E-028   1.5180577090476257E-026   4.3297271398053066E-028   2.3624778773118460E-027   1.0363649053774325E-026   9.4777631331934995E-026   1.7843139093996894E-027   3.9552373745109550E-026   2.6877105165016959E-026   1.1493222537845062E-027   2.4107317609809541E-026   5.1125787486017492E-027   5.3730067120469102E-027   1.7933981763156181E-027   7.8989793838972577E-026   6.1225801392186418E-028   1.0260835314529979E-027   1.0901579526880317E-025   7.1207099857262226E-028   9.6063531868663722E-028   2.9592330396739139E-026   5.8894341481778117E-027   1.0267142549804231E-026   6.0355633199347053E-026   1.3029607953345007E-027   2.4264152101838426E-027   4.5783137552305380E-027   3.2067152575689777E-028   1.6037029576684108E-026   1.3756615663252018E-027   1.4545199288198269E-026   7.5740031281204790E-026   2.1141102430263782E-027   1.0829813055912310E-025   2.9697695442278279E-026   2.1983925826833607E-026   7.9836388367359910E-028   2.8872429755700454E-028   4.6321781038513658E-027   3.2683535558351199E-028   2.8882599856176343E-026   1.9708437947339827E-026   4.2901467065480953E-026   5.9117004017940367E-027   4.1710672027755328E-028   3.1031407233453707E-027   3.1944925413007155E-028   8.6104609910042130E-026   2.3302063694038256E-026   7.5332549994643059E-027   3.7984420060470385E-026   4.4940287933363883E-027   3.6994652929714240E-027   8.2683214949244254E-027   3.9905758886793711E-027   3.4851369450358137E-026   1.6170539660394343E-026   2.8894501384974100E-027   4.8901695820428632E-026   1.8168761693220990E-028   5.6455342456703681E-026   4.5585995641605878E-028   6.5211800970315490E-028   7.0381784920147135E-027   2.2845520906589347E-026   1.1726844985717480E-026   2.9522843427228652E-027   9.5565760070133344E-026   1.2733510778648675E-025   2.6787097179862981E-026   1.0017799900478141E-026   2.3664547784592263E-027   3.5919497271343865E-027   1.6912239320981096E-025   1.8287688437975632E-025   9.3475171027684962E-027   1.3912489377177215E-025   2.0562569776837609E-026   4.9404694090853696E-028   6.4536473565426225E-026   7.2460675191901804E-027   5.1152589550469723E-028   3.9529322686733110E-027   1.1892276729137964E-025   8.8652420298448537E-026   1.2760589747802477E-026   1.6428590969920939E-026   2.4650054204290840E-027   3.3687906580042672E-028   5.8906674518146564E-027   6.3092686141305867E-027   2.5416960946267383E-026   3.5775208908784261E-026   6.1458456213792211E-027   2.3970495653982137E-026   2.5218913787147995E-025   1.5961492667454397E-027   2.9178811465522935E-027   2.1083530970928228E-026   4.4523579913838573E-026   4.5606690879333499E-027   1.0253717544285794E-027   1.3164058816719629E-025   4.2478234101329613E-026   4.4676872727340916E-027   3.2867620294481855E-028   1.1045994402119379E-025   1.3124285853123471E-027   4.5631570725107353E-026   4.2584532103326962E-027   2.2211465921691769E-026   5.6778253581432808E-027   4.4979204077606018E-027   1.6587244402699151E-027   3.6324574706263162E-027   1.5389523331009093E-026   1.7397318388233054E-027   1.4263026534704074E-025   5.4641256207539804E-027   3.4627331362825093E-027   7.0463558542014657E-026   5.8721684602967121E-027   1.4984780574652831E-025   5.7344516867891869E-027   4.4334697064341306E-026   6.9772160134598793E-028   2.4582415246064267E-027   5.9580349317457531E-027   3.8588817655446712E-026   3.1512985673418212E-026   6.4493620078164285E-025   2.6064076945178729E-025   4.4434818462006651E-027   4.6600551022918633E-025   8.1415658352961481E-027   2.9427654324729343E-026   3.1716078189285617E-027   3.2300249536808821E-026   1.2052975135158116E-025   2.7803539632478572E-027   2.8242728843653379E-025   7.8010932971742290E-027   7.4997600141964188E-025   4.2190327887196052E-027   9.8375080208755399E-025   4.0934521075428814E-025   1.7665541848281532E-027   4.4136134957875050E-028   1.7613977203167515E-025   1.0361316223823265E-027   4.7393595788131621E-028   1.0040176882730483E-026   8.5862275704456952E-026   4.7537643675949290E-027   4.4570363377953053E-027   1.8799097445371373E-027   2.5810451191178271E-027   2.4295464683593343E-026   8.5351570404028731E-027   3.6728539966878355E-027   1.8580237335593143E-026   1.1782985964892775E-027   1.4600597360121570E-026   3.9024592108703089E-026   4.1973992192173190E-026   2.2349846005441973E-028   7.1303040582310386E-026   1.3968252713456253E-026   4.9714046911815780E-027   1.9950095989520564E-026   4.9202585738847192E-027   5.0655346670709220E-026   3.5667506135090237E-026   8.1452557519342793E-027   2.3374237930421138E-026   3.9171563792245451E-026   1.1826212463600016E-026   5.2265704549400816E-028   1.4221872795203102E-026   6.3932302167148165E-027   3.1123345143961794E-025   8.7734169509875098E-027   1.0258493460292453E-026   1.7824086197535223E-025   1.0041151033129102E-025   7.0681519750678876E-027   3.2369336165197791E-028   6.3234924944344070E-026   7.4886881511652321E-026   1.9425954451455495E-027   2.1122455244722924E-026   2.8126772546389601E-025   2.5851504579216454E-027   1.2035380957354016E-024   4.3231253973250772E-027   4.3734320688190303E-025   3.9348810661251668E-027   3.6763948449317141E-026   1.2429769587157458E-025   6.0483829995397138E-027   2.8198552205562970E-025   9.2951586988962227E-026   6.8300850876772459E-027   3.0529638746544418E-028   4.9094026158633342E-025   6.8481702308339385E-027   2.0382636762505103E-027   2.0124453041627070E-026   1.7378944068256795E-025   2.8593760745543225E-026   3.9382380930796414E-026   6.5107120727529408E-026   6.0811247549738857E-026   1.3104399008357411E-024   4.0157476124564099E-027   1.1720704857406856E-026   1.8000875652285600E-025   5.8720243745039166E-026   2.2618828410364123E-027   3.3166993097080021E-027   2.5557666504415528E-027   2.8419186180856765E-025   2.7190309120102007E-027   4.1665901716058561E-028   4.1616011043241543E-027   2.5909335025029492E-025   2.1726317709785009E-027   1.3969375838762626E-024   6.3363492321221282E-027   3.1467805975675291E-027   1.1113030549958977E-025   3.7324129895108395E-027   2.4185451445208095E-024   4.8249846380839905E-027   1.1229882657334893E-025   3.8935813941119354E-026   4.9542208778776487E-025   1.0214929125000650E-026   6.8291468672183643E-027   1.2376657765948223E-025   9.0618237771712060E-027   2.2547344995495702E-027   1.6696819049415539E-026   3.7731592546054729E-027   8.7181725224396068E-026   5.2581423127815098E-026   3.9195499577841142E-027   1.0943543745067431E-026   1.3856358360000979E-026   6.9674350122064265E-028   2.6701409654292714E-025   9.0943905716383894E-026   3.4112497889595156E-027   8.1885244488353649E-028   7.6315210292693830E-027   1.5124351656902026E-027   5.3822729554952463E-027   8.4478169523790415E-026   1.6606494744176815E-025   1.2716063673367537E-025   7.3342259612984085E-027   1.5223621878131080E-025   9.7019132345122798E-027   3.0196812799142852E-025   1.6130542430414683E-026   2.0789002754736136E-026   2.9720286537727044E-026   4.3972872041150621E-028   5.9611708300641931E-027   1.3262158751425711E-025   3.8893618214725823E-027   7.7993936079508406E-025   8.7284261429003728E-026   1.5393093651887894E-026   1.0735175497058860E-025   3.2560047320015653E-026   1.5043586048187501E-026   6.1766266279298557E-026   1.8471428877183715E-027   2.3715052550240193E-027   7.2095485453559664E-026   1.0961820629835658E-026   6.4834052873231082E-026   8.6705432017473428E-027   7.2663750484903302E-027   2.4883354651382781E-024   1.5696894737132820E-025   3.7052142158662405E-028   9.3495139664637287E-028   1.9785962068928825E-027   7.4620776050905978E-027   2.6703620351973287E-025   1.0860333895604287E-026   1.0527416230184376E-026   1.4333651016129998E-025   1.2671657717329292E-026   2.4868830309348696E-025   6.6409027862822064E-027   1.0717537082363637E-024   4.5493365306282848E-026   8.4989533857478092E-026   2.2100740942456154E-027   2.6300699149111168E-026   9.0836348235283755E-027   1.4867197680237776E-025   3.1375905634658198E-025   3.1047516521167759E-026   1.0453999553322294E-025   2.5488913401844453E-026   3.1451624705427757E-024   4.3638060605308251E-027   4.0159165188676927E-027   1.2456868424573940E-026   1.2109865805754829E-026   6.2725881770055915E-028   2.2939222108838568E-027   3.7247390611852796E-026   1.1690963344439445E-025   1.0387254460049728E-025   1.4600876636106407E-026   7.5132855929388681E-027   8.7046352772911656E-028   4.5972797438811414E-026   1.5369492137127084E-025   4.5506889653522174E-027   1.4753935431447350E-026   1.9923750996490856E-025   2.4118483225735719E-025   1.1512489857636852E-026   7.9848998162286075E-026   7.9009817782320673E-028   9.1226900557761263E-027   5.8301666943227117E-026   8.6707919533017111E-026   1.3992935270728481E-025   2.0065509084271975E-025   5.0440438863012410E-027   3.5399476776265894E-026   2.8176692459797818E-026   2.0156917940596971E-025   9.6745321414081243E-025   5.4856816416679168E-025   3.2276894600993651E-027   3.9971837243366989E-025   4.7498263328211457E-026   9.2886677893470104E-027   1.8669165276645825E-025   3.1671773981136290E-027   6.5544160809784518E-025   1.2910337345330779E-026   1.1914531662867973E-026   7.7443294017776795E-027   3.6494704922340107E-026   1.6343352965824191E-026   4.8742787328912789E-025   1.8320150990254407E-026   2.8982755495831732E-025   1.8973967115824140E-026   8.4527499115317220E-027   2.6163753268118467E-026   7.6568663343813027E-027   3.0636948366579311E-026   4.1065620614073930E-025   3.0250173724085187E-026   2.8493330271516803E-025   1.2728098575916841E-026   3.5846841567128825E-025   4.4478136490056753E-026   5.0752056177959326E-027   5.2684147427066759E-025   2.1100795742316739E-026   5.1100505536345285E-026   2.6605625123715962E-026   5.2511584603036865E-027   9.7473559294268086E-026   3.3816275241784626E-025   3.1548236579088762E-026   2.8852489185634759E-026   1.0199754632405972E-026   1.3384951964364230E-025   5.0036803092447960E-025   2.1702508884301177E-025   9.1041436274732965E-027   1.8612296158618550E-026   1.8486172718991928E-025   1.3434353285544839E-026   3.1106513534348269E-025   5.0101044382639424E-025   4.6672752588901541E-027   5.3804546023574293E-025   2.2756465072909495E-026   2.3131975414570393E-024   6.8964139040579785E-025   1.0300955820881036E-026   1.2923794019208806E-027   3.1184807550410679E-027   7.3682610872651154E-027   1.6066255863298350E-025   1.0042876983272735E-026   4.8517444809780628E-025   1.0603842222873097E-026   3.6811668541301484E-026   1.1903218359890800E-027   3.8363651285236547E-025   4.6648018948097544E-027   4.3886156512401999E-027   2.8141873531637177E-028   2.3341122905654057E-025   9.7263770252351639E-027   8.3776672602214666E-027   2.7549758102417565E-027   2.9191872369604855E-027   4.9484322227676851E-027   1.4747498095341134E-026   4.6302282026300060E-026   1.6272075862064783E-026   2.8357386998028006E-025   1.0072454185951211E-026   1.1703752241117303E-026   3.4577954581169424E-027   3.9612123591757109E-026   2.7214252877371639E-025   2.8866369503473743E-027   4.0903834806432845E-027   1.9608336800553277E-026   4.6518229788442534E-026   2.5781345088648219E-025   9.3970514260850427E-027   4.3306447460473461E-026   5.0108463579213802E-025   1.3847240295416732E-024   2.4227573250219761E-026   1.9091162846384280E-025   3.0906602617797859E-028   4.7313194519345958E-027   2.3597426729431830E-025   1.1495190818488307E-026   9.8096868492616643E-027   9.4930065669952290E-027   1.2170619530285782E-025   1.6333889359171680E-026   9.6712803467066191E-027   3.1242532436736227E-025   1.1894871301743482E-025   2.1740632874571651E-025   1.2938279537979120E-025   2.0580068576298745E-026   5.7122790035602550E-025   1.0817622233159235E-024   6.8166986636841191E-025   2.2300212777697606E-026   1.4885498986892768E-026   5.6493093639709010E-027   2.1078302586513744E-025   3.7521731831018345E-026   1.1422555586379705E-025   8.4630663782986416E-026   2.8711765686341784E-025   1.5159332927854711E-025   5.5540066460678418E-027   1.8346427661410667E-026   1.2126912512950425E-026   8.4308365472527405E-025   1.9826743136989349E-026   3.4014905726682310E-025   3.6213514025621498E-027   3.3965560161102684E-025   6.2816080512570053E-025   5.3387157164456991E-025   5.2305037049307499E-027   1.1311949737307204E-026   1.6593324333810680E-024   3.2557814677730599E-026   9.1974413573160479E-027   1.8458227753169406E-026   1.9713109370005145E-026   3.3212630424997132E-026   1.0312031859331742E-024   2.7342827549829823E-026   2.0960891182775929E-026   1.1265334553945801E-026   4.9640656475849975E-026   2.0982686465835326E-025   3.9818740344268173E-026   1.5532305569977230E-025   4.6440657260318899E-028   6.4286018614091184E-025   8.0370208646638781E-025   6.3105936675322073E-025   1.3808398612874738E-026   9.7907246215268032E-027   6.9126161198466580E-027   9.6098022754639473E-027   2.1373394014680279E-026   2.0527664667697975E-025   3.6655402039044284E-025   5.2212554937252364E-027   4.0543838176083096E-026   2.6040572190452478E-026   1.7488234694926323E-025   4.4277564114717550E-026   1.2798356520456020E-026   5.3512291406993387E-025   3.9836162580389672E-025   3.0655117647573606E-026   1.6324154946628077E-026   9.9190407704062363E-027   2.2244923449046040E-026   7.9392665632591377E-026   2.7914292242971484E-026   1.1537588990982633E-024   2.7571004250237062E-026   1.9354676405331038E-026   9.5429142957053224E-027   2.2346845353005655E-025   1.5436850773359098E-027   1.1017056067521627E-026   3.8553539680859460E-025   1.5700566809029725E-026   5.4090400963922608E-027   6.6267878038998683E-025   3.4122104634787428E-026   4.7643229194297271E-025   4.8378440654186940E-026   7.1417102986626781E-025   1.0177181489578786E-026   4.3887796329438994E-027   4.1408122565956893E-027   3.4895414318953077E-025   3.4645366065979284E-026   1.0352257823508182E-026   1.7951212667796900E-025   4.3922491463662204E-026   4.6307615913938071E-027   8.7217631021520757E-027   2.0395063683513665E-026   7.5791788478633209E-026   1.2079486128285337E-024   4.4125896106153967E-026   1.5963079915444687E-026   6.4476786702850629E-026   9.1335624816690088E-026   1.9710302445209221E-025   1.3269521268698988E-026   1.1581042635219399E-026   6.5281411597101899E-026   3.0102537427333858E-026   3.1893870714287212E-025   1.9597814487626556E-026   1.2207271838254250E-026   2.3407175664123780E-025   8.0129703337442464E-025   7.2323072149954687E-026   2.9255586874802517E-026   1.1746833503154910E-025   5.2318090357606219E-025   2.1078557091923086E-024   2.3856996694619213E-026   1.5354211061770817E-026   1.4586117995655071E-024   1.0654435248850669E-026   4.8684939348646629E-027   3.1620110450322979E-025   2.6086573998942204E-027   1.8856580228474438E-024   1.2563012106196947E-026   9.9361669361379012E-027   2.1303362806437076E-026   1.4894396462285358E-025   7.0960515223029287E-026   4.0502135803888251E-026   8.4132426556275748E-026   1.7139252309292688E-026   5.7980344484085476E-026   1.6923711490125486E-025   1.6038268644184231E-026   5.1499092940549006E-027   4.8837394104192829E-028   2.3574220133173867E-026   2.5759197781290306E-026   2.9204207756130536E-025   1.6996628520261904E-024   2.4105739330835414E-026   7.2134235759436958E-026   1.3823602592813888E-026   2.9600283748617503E-025   6.9568995967167334E-027   4.0934909429927096E-026   1.7712393813615118E-024   6.0630935593549996E-027   1.5036705241474493E-026   1.6737395610373071E-026   4.6393133882626102E-027   1.8942109373507411E-026   3.6047651149646451E-025   2.3033638857300213E-026   4.2675832221688172E-025   3.9644616271028172E-025   4.7265332842563573E-027   7.6933142101729435E-026   6.9088075465561548E-027   4.5283574173385950E-026   8.2785741830805122E-025   5.0095896499259997E-025   4.9152311680474229E-026   1.5994598701196252E-026   2.5164838795578730E-026   1.0836702420649793E-024   2.3763264706032193E-026   2.3879635066808767E-026   5.2763155091861637E-027   2.0280402760023473E-026   1.5979000336936501E-025   4.1461145770684332E-025   9.0484917386603104E-027   3.0178378694341456E-027   1.3200137030456780E-025   2.8346436609807265E-026   5.4523534004983023E-026   3.6406641329238653E-026   1.7615282083160122E-025   1.5126344183609445E-026   1.7967306479450145E-025   4.5119607473259860E-027   4.0057643382588561E-025   6.7515462683805904E-026   3.0567315359498894E-025   1.9679104403580377E-026   1.2745092771884218E-026   9.7849991815284957E-026   2.8559085772990797E-025   4.8396296576960268E-027   3.7129688608846564E-025   1.0193537936857921E-025   8.3346610707673481E-027   9.4123511846234672E-027   3.6062739806761987E-026   1.4012606348363077E-025   5.3251184564254067E-026   5.1784659633847852E-026   1.2089278582668765E-026   1.4663112291611162E-026   3.8517379657199993E-027   3.3314010626479689E-025   2.5103709869439254E-025   2.0731296430698556E-025   5.0509782380574459E-025   7.2306657120858836E-026   6.7949848336634528E-025   2.9180174884823571E-026   4.1514844218021563E-026   8.2586011539176521E-027   1.2751408836516466E-025   8.8901654017262375E-026   1.6709214061847087E-026   1.2683568698225031E-025   1.7346330903302413E-025   1.5293885929588672E-026   1.6267308544692177E-025   3.1887244634192962E-026   2.7017704113664999E-025   5.3361368234366466E-026   2.0365700921182865E-026   2.5667192015438977E-026   1.8509176826096162E-026   2.6255179604297085E-026   5.4151758703377431E-027   4.8602436263099337E-025   1.9461765821425055E-026   1.0656044504921894E-025   2.4724757740324429E-026   5.3739616104979384E-026   6.8764718193824390E-027   2.3751558969361131E-024   2.6991469537024504E-026   5.1343090838222666E-025   1.2313653269808937E-025   2.0774695737891152E-026   1.6566281052712515E-026   6.0896656579844079E-025   2.1651965143860019E-025   1.1540324258449972E-026   3.5927018417090274E-027   4.2250478073252820E-025   1.9597567861330444E-026   7.6041743019762632E-027   6.9908016111729473E-025   1.0790232139277425E-026   6.4824169604828837E-027   2.4184086325555225E-026   2.9531549099322500E-025   1.0057510136657942E-024   2.9091726603785662E-026   4.4084933183429539E-026   1.6880825822987467E-026   1.7361997169093978E-025   2.6962238984126071E-025   1.4531864230187577E-026   4.5056617426427024E-025   1.5116514807571489E-026   1.7648992401667727E-025   3.4900290840069366E-027   3.5268172658005689E-025   5.2788885472731391E-025   9.6358317881410092E-028   5.3202340640052215E-026   1.5255517040975214E-025   3.2264739749404411E-026   8.6179888830792313E-025   7.9781718215795528E-026   1.0305315607989334E-024   1.2972946587776412E-026   2.7400472247328448E-026   3.0661626549899039E-027   1.6508694450466560E-024   9.5370331927315522E-026   9.9003160019582430E-026   7.1215637139290840E-025   1.0904291210938149E-025   4.3924986784767447E-025   1.7118940506222845E-026   1.2336272048319066E-024   3.5540313861869958E-025   5.0084259445305999E-026   1.0053020679510567E-024   4.8288344592190064E-026   2.3027491583610176E-026   3.1762729514349813E-025   2.2210000639093904E-026   2.1435864955670775E-026   5.4906872494643195E-027   3.6325915638692452E-025   1.1826444829357194E-025   2.9757959944503561E-026   1.0759813333248761E-025   4.2867313702362990E-027   1.4964467557256835E-025   1.9769370885017885E-024   3.5638030972176679E-026   7.4063791873028885E-026   7.1238753318478475E-026   1.1736221541646282E-025   2.0416488873284676E-026   4.7263956873327383E-027   1.9790466791567049E-024   5.3132937127000852E-026   6.2804857690374607E-028   1.7041136987529524E-024   5.4134298795160205E-026   6.6752575735731680E-025   4.9381460392764753E-025   2.0104393822462072E-024   1.6501379075580588E-026   2.1368372665372893E-026   7.0518583771033385E-026   3.4374767092269791E-025   3.6005664246093615E-027   7.1210930457500867E-026   4.1605563021744842E-027   1.8957464794689548E-026   6.4144297623402554E-027   2.2693256618929007E-025   2.0540974070718658E-026   2.7122446007141269E-025   3.4006012076544701E-026   4.0118482119835310E-026   9.2240077415691487E-025   4.5504313367247556E-026   1.4035055714655681E-024   1.4336425438515445E-026   6.8412739238518488E-027   4.2251184300994109E-026   1.5307292901232341E-024   7.3827047244448946E-026   1.2456239445149777E-025   7.5613900708124543E-027   2.6980224379241628E-024   2.7516465586661768E-027   1.4314276740841441E-024   5.0514488207435477E-025   7.7171225533411491E-026   6.9262267302816494E-026   6.3469816027885603E-027   9.2339879271373255E-025   2.1158868114244312E-026   2.0008173857776263E-024   3.3135859639147880E-026   8.7287098110896623E-027   5.9697802191068310E-026   2.6870473880620133E-025   7.4814068650684949E-028   9.4074112239429049E-025   8.1043329604585209E-025   2.8903071184820032E-026   2.4797101281238008E-026   1.3245280438199003E-024   2.9325263025969824E-026   7.3641285302530026E-026   1.8841315695798991E-026   1.6051535913465658E-025   8.4649940735050060E-026   2.0094170888677850E-024   4.6004426927487527E-025   4.2405562647609440E-027   6.4105994000415065E-025   4.7951115426634258E-025   2.3487668305751016E-026   5.8258493629173389E-026   5.2796427351593083E-025   3.7485547415708979E-026   2.6547143321031944E-026   9.7980918874992050E-025   3.2365690496660675E-025   4.9131779601131785E-026   9.4736609185598381E-025   1.5586400095791427E-024   7.2910951544491937E-026   2.2011089761548998E-025   1.9665761466903233E-026   2.7102384792188579E-025   1.0991542636143767E-025   5.2345536888668246E-027   9.9791786458114591E-025   2.7252381582043838E-026   6.9674503359181229E-026   5.4364241512781589E-026   3.8953966487725331E-026   2.4171062088588831E-026   5.9616849721369987E-024   8.1235396825561433E-027   1.5775067082919871E-025   1.5130672006377185E-025   2.1837184779564559E-026   3.8949718144800713E-026   2.4387064426034721E-024   4.8535590526935325E-026   3.9362387186086232E-026   1.2054528407693212E-025   2.0455717018338425E-026   7.6399085063734375E-024   3.2595520270430669E-024   3.2008169365032833E-026   2.3377477953553313E-025   1.4876814380784942E-025   2.9614756405178429E-026   2.9389375610443620E-026   3.5629871601457018E-024   4.6604627943000395E-027   1.2323184189450774E-026   4.6663974921332790E-024   4.7771341642630881E-026   1.4599220448214012E-026   6.7843132919145329E-024   6.1256671085586008E-024   1.7437457023822455E-026   1.8767107271610362E-026   7.8254641005023088E-027   2.6415851595786198E-026   8.5074598773240073E-027   1.0138611023928500E-024   2.0134800307737697E-024   5.8069853119314551E-025   1.2971807434816959E-023   2.0767241705553534E-026   2.8543065772006675E-026   2.6083836558971099E-024   2.8788531238072133E-026   4.0445481702250653E-026   8.2597110551576636E-025   1.3686251344115326E-024   4.8321967720952962E-026   5.4215198462312328E-026   1.6717958511824327E-025   5.6015440851521741E-025   3.3701970946180175E-024   4.0928209284608332E-026   2.1251322548914791E-024   2.7910754181627485E-025   1.1363677081190873E-025   1.5861206485182471E-025   1.0996406849678314E-025   1.6590111076604148E-025   1.7387878719460425E-024   3.6938083403624354E-026   6.2172226544961010E-026   4.7205286501096574E-026   1.7831284966830611E-025   1.8130885398324450E-026   3.9428633841259877E-024   7.5371789942555588E-025   2.5525279979417327E-026   3.9953465860010460E-026   7.7851012284416232E-027   2.4289896540063404E-024   1.6590668345915734E-026   1.2081844008513648E-024   3.2898373715354369E-026   2.1158865407847216E-024   1.1934995711602092E-026   2.4228935004227447E-023   5.7915700314314795E-025   1.3547024097001327E-026   9.5548254932684914E-025   6.9128752445148151E-026   2.0578900709329656E-026   4.0386372956420391E-027   2.3012403463140281E-024   3.5515475013403216E-026   5.1325081180729780E-027   1.2662546188527803E-026   4.5621393534456381E-027   1.6161181937050775E-024   1.5474276619592018E-026   1.5578901293621515E-025   1.0169406736674186E-025   1.1199911034812749E-024   1.1659811962184220E-024   6.3200819036680711E-027   6.4404016769397100E-026   7.6150163411137900E-026   4.7201442181606681E-025   3.1139694935531316E-026   1.7177946844547979E-025   4.6773032863391798E-026   9.2268740458216175E-025   9.0487346773905982E-026   3.9039513212405304E-025   3.9421337381022056E-026   6.9517083666466871E-026   4.9373211258027321E-025   1.9582902388740018E-025   1.7017952697773864E-026   7.4286875075385813E-027   3.4823741040660514E-025   3.7272695554285282E-026   9.1922197163793298E-024   1.2151136253689502E-026   1.0853546520900984E-024   2.0572787022751019E-025   2.0452888414008413E-025   4.4750200958214811E-027   1.5949675739065081E-025   4.6644154768505043E-026   1.4685508203581430E-024   3.7680482306966027E-026   7.2148668713193035E-027   4.7847479218116267E-024   2.6885868013080778E-026   5.3132543617549925E-026   1.0877066952731574E-024   7.7341466673533279E-026   1.2547018752835061E-023   1.6197293305131909E-025   4.1867167846339060E-026   9.7958640789257436E-026   8.7732745325490883E-025   4.1594022109338710E-025   1.1335322613278655E-026   1.4976662066240975E-025   1.4488706038811319E-025   1.4820315383807364E-024   9.1941244959603205E-026   5.0976186166931846E-024   1.1688745509355877E-026   9.2111669287920317E-024   1.1485370953750245E-025   8.1516030463219044E-024   3.7918746015738089E-026   4.6230430122794440E-025   9.4813952435813046E-026   8.1163451688145928E-026   9.6948556473601163E-025   2.6076138143060684E-026   5.8001583366221515E-025   1.7181637051950565E-024   3.8623750372822631E-026   1.4034185508520019E-026   2.5308397822232298E-026   7.4560841907869729E-025   4.3807456928921044E-025   2.1502233286143004E-024   9.7525763805933037E-028   1.5360973607116939E-025   1.1494187081267778E-025   1.6104447397103165E-025   2.1464607408299804E-026   6.8344817743476259E-026   2.1344010710045829E-024   8.9726013384282038E-027   9.5284456239052466E-026   1.4102556161302169E-024   9.0488851096943419E-026   7.0265815798471352E-025   1.6655782744967149E-025   3.0575504090665306E-025   5.8908988882912955E-026   7.9529317760560491E-025   4.5206825110510659E-026   1.5110435444970885E-024   3.7529511452943568E-026   2.6656660402714312E-025   4.0524680282255791E-026   1.0773864651455535E-024   8.1395916074712286E-025   1.0027705747832975E-026   8.0909667805321180E-025   9.1126460842863425E-027   6.1076156998767670E-026   1.2605008819271276E-024   1.9029015588621490E-026   1.0581090222974204E-025   2.6397159435595094E-024   4.4178500971569843E-025   5.0674908015467821E-026   3.7230136591817896E-026   1.2387081879380722E-024   4.1882126250385647E-024   1.7651377734327937E-024   8.9355956174357844E-026   2.6138491904105236E-027   3.6180040612115268E-024   2.3058955322263405E-026   7.8855320275669115E-025   1.9859770235832975E-023   4.0465848695463457E-027   4.4471292107085084E-026   7.7619961069437261E-027   5.9542318076210682E-024   2.6286018702147570E-024   2.2184017530334083E-025   3.0258807190391124E-026   3.3229680338562814E-026   1.4983568050434926E-024   3.6566544271754508E-026   2.3695329011479749E-026   1.8591026443628800E-024   2.1759538986803237E-026   1.2990644733765185E-023   2.7461172253061642E-026   1.0874434901017409E-024   6.4944595730069777E-026   4.0000301948885991E-027   4.6341041330371599E-026   4.2586284534042693E-024   1.1161276100470518E-025   8.7044947040525063E-025   3.3555325165243739E-024   3.0680509060970721E-026   9.7087861064973477E-024   1.9902761143312049E-024   9.8461889554986854E-024   3.2284430168568379E-027   2.2455007585907428E-026   9.3852903921619923E-024   4.1546161167620286E-026   3.8120601909186014E-024   4.5744479663037745E-024   2.1710304361153518E-026   6.4060468688947859E-024   1.3371563559334154E-024   2.3965681777881690E-026   3.1568443524248793E-026   5.1787877825777714E-025   3.4860577885313103E-026   3.9069289037404243E-026   1.8980982216616177E-024   1.4391300298909316E-026   4.9352123189976724E-026   6.5908031152397252E-025   4.9197703985672425E-026   3.4413556796152762E-026   2.2434133378923411E-025   2.6463023101217241E-024   4.9851070055018304E-026   1.5316264030820884E-023   1.1602296774608023E-025   1.1381961513233268E-026   2.7786886420082052E-025   1.9626544717086965E-025   2.2110974123407907E-026   1.9089750374089546E-024   1.1506354238683948E-025   8.0580351357665901E-026   1.3109386065905469E-026   6.6423149993468753E-027   7.2533771051871699E-025   2.8977658548875775E-025   5.5402319838205391E-024   4.1716266931386788E-026   7.4653816289489274E-025   9.0067793046113587E-026   2.6434348417802443E-026   1.0142746774421009E-024   8.7334118964967487E-026   2.4435633304591265E-024   2.1610755375848383E-026   5.3662742972672167E-024   1.4046580141361049E-024   1.6387049244449911E-025   2.1688903380033101E-025   4.7113714617713560E-025   3.8672680989077934E-027   1.5079478078704409E-024   9.6017625751598966E-027   3.2104980142535967E-026   6.4655586134256966E-026   4.0306217357822592E-025   1.5012363069758669E-025   5.6467021491046299E-026   5.6390219207198967E-026   5.2541932793409808E-025   5.1299874096468887E-026   2.2432992263806487E-026   1.4459095068963157E-024   1.9638431726781547E-024   4.9695874322765995E-026   1.4206179888727093E-026   1.1002737680101593E-024   3.7661819325948601E-026   1.6879019422832795E-024   9.8398233917482391E-025   3.2597716476486016E-026   8.0010849381935501E-026   1.3289681781177713E-024   7.7984433912902269E-026   7.2609723835348883E-024   7.0906043787429743E-026   1.9468670067204196E-024   5.3692134843821686E-026   1.5754260201594224E-024   1.1504331128408527E-026   3.2820773140744291E-026   5.8190151723688289E-027   3.3571882687257307E-024   3.9309342345675274E-026   9.6355662671222121E-027   1.3760238711619535E-025   4.3103439292077917E-026   1.1229506282455076E-024   1.1643655625840952E-025   1.4113422101439995E-025   2.3766403686442166E-025   3.6126102175552003E-024   1.2197167549370057E-023   9.0164635964723062E-027   1.8800826231549478E-025   4.0142147063604842E-026   7.3562515067006882E-024   8.3083674272930473E-026   1.0131509170615618E-023   1.4888411972322969E-026   8.7579664963690366E-025   1.3900704756992922E-026   4.1647476247636866E-026   4.6070819910721607E-027   1.9115143136112027E-024   8.5428872113486857E-025   6.7854588945313310E-026   2.2644756880965189E-024   1.6181230903721856E-025   2.1276838111437753E-024   6.9698061873137752E-026   1.4613016109988534E-024   3.2692308763918480E-025   1.0092194458509312E-025   2.6340727834405948E-025   9.2144975251131800E-025   5.4334710671271312E-027   7.5090965829747471E-026   1.0937889561762350E-024   6.4660132274129306E-026   3.7521610652358497E-026   2.3264276140826223E-023   3.2065482621600639E-025   9.3405562191980204E-024   3.9083525924731027E-026   7.6320543908082622E-026   7.5244527537825999E-024   1.3776359557120627E-025   5.5514923990900439E-024   9.1028039842857746E-026   1.1054701825014499E-024   1.6094836918187361E-024   2.4966506375225528E-026   1.6156543883619883E-025   7.4217052091940342E-026   1.3867938938520118E-024   2.0624644021396140E-024   7.1202823489864131E-025   5.7740234530593542E-026   3.1884122120973925E-027   8.1652305596981076E-026   1.7271239896356260E-023   9.4248599490447088E-024   4.8240795222124305E-026   2.3737983285900546E-026   1.7225810876472113E-024   1.1902138064925011E-025   2.7735684164807672E-025   8.8482133199456404E-025   1.9742671710983645E-025   8.3369712462155591E-024   3.3682547895581272E-024   1.2896075482754741E-024   3.6884636866392047E-024   9.9518330576819168E-027   6.6980981223005486E-026   1.6693693579045293E-024   4.0207493070234500E-025   4.0802677794757096E-024   2.1147832797149643E-025   3.1771456552880157E-025   2.4328577510653677E-024   5.8136540551365224E-027   1.4114479989692928E-025   6.9696196420318999E-025   1.3860285743502748E-024   1.1107742526077687E-024   3.2748294298701810E-026   1.9047577185410331E-025   1.8245052933872917E-024   1.9196998326032340E-025   2.1295496095427510E-024   1.2903612429470924E-025   1.7234812210292430E-026   1.2054166959834800E-025   3.8024796616877458E-025   4.7022809929753066E-026   2.2547889529213619E-026   1.1810793906665554E-025   4.1957338267654939E-025   4.1764641506057660E-025   1.1746010226680637E-025   1.3566984313028523E-025   3.5489324545814367E-026   7.8903688583293925E-026   8.4123191280055787E-027   1.2961090338984926E-025   6.4679262123144224E-027   4.5706744030376250E-024   6.6627073398310085E-026   2.8477180501702024E-024   1.0862724482067736E-026   1.0937246951205838E-025   4.4976539334618850E-026   8.2576331154608657E-024   5.5579752235662035E-026   3.3206249965945656E-024   6.3054767179574151E-026   1.0290714219701584E-025   8.1814953553107070E-026   5.6788627948427125E-024   4.1157704614966586E-026   3.4636965760025164E-024   1.9624986366819099E-025   6.9055457199668637E-024   2.5011245489875644E-025   3.8746857716950686E-025   5.5090173886676202E-026   2.2089163817352118E-024   3.2774483048007956E-027   3.7810767707142819E-025   3.2591243464097997E-026   8.4602914686371837E-024   4.6480159825389207E-026   8.7030555134425539E-025   4.4720005425522579E-026   2.9538948783280327E-024   1.0264099261801253E-025   4.8134802199745545E-026   6.5482880219645259E-026   1.5018987414972131E-026   6.9590960183727282E-025   3.8289589087305901E-026   2.9123370311055240E-024   4.9195637877028284E-026   4.9042531806605144E-027   7.9249716930414421E-026   3.7031024087518332E-026   2.1125176182365528E-025   6.6932908575610336E-024   4.7575144341417202E-024   2.6984008955479100E-026   2.2791214175404705E-025   5.4824443582821872E-024   2.3823793203644126E-025   1.0768125192121899E-025   2.4464737315916527E-026   4.0830813946376332E-024   1.1445636651351427E-025   1.9030248258364977E-024   4.1428050612269135E-024   1.2842386180111817E-026   1.0673941927146219E-024   1.8477724819253160E-023   2.8142133440214234E-026   4.0206368808112316E-026   1.0554936667620578E-023   1.6145388291895707E-025   4.1024716112907511E-024   2.2404948876033011E-025   6.8217292009862009E-026   5.2295865422815746E-025   4.6652861935260260E-026   1.4423450833079963E-026   9.3896419975981139E-024   6.2756158312185319E-026   1.6393362049093884E-024   4.3524254173821529E-025   4.8707133045772618E-024   8.0498443313864682E-026   1.4777052020263116E-026   1.4959098897987758E-025   2.3969752619508008E-025   3.5048855430265201E-025   4.0228153950222733E-025   1.0454488395838790E-025   2.6071325838925697E-023   1.8810864627949965E-025   2.2443031809416103E-024   7.8855374490797915E-026   1.1823742778843612E-025   3.5696530281893891E-025   7.5834602600523393E-026   1.3463117702826649E-025   1.5744695373385522E-024   6.0458610693733105E-026   3.6579569664161409E-024   4.7059982756207787E-024   8.1785020825946488E-026   5.6075202069337062E-025   3.5275709911450552E-024   3.9299365935883663E-027   1.0390626449170095E-025   2.6994500704186880E-025   2.8038229431401783E-024   7.3574360622556940E-026   4.4862333942166764E-026   5.7856145316763643E-026   9.2793445094111407E-026   8.4420470553056363E-025   9.6013120961844139E-026   3.0353240272388064E-024   1.0938733119811783E-024   9.6016105185074954E-026   2.6123532129252292E-025   4.1194492647045923E-026   4.1306200480963510E-024   3.0509995903010586E-024   5.6481539946108616E-026   2.8942801133690586E-024   1.0278933991842874E-025   4.9805505990103865E-027   1.8539973629272994E-024   2.0444411738007672E-025   9.4251502636955415E-026   1.1836189225165112E-024   3.9048482512455445E-026   9.7848050862732144E-025   1.9155088302575834E-024   6.9289994360317558E-026   4.8152339896540174E-024   1.7711509533865772E-024   5.1477609881633228E-026   1.3086989866864634E-024   3.4550249636567946E-026   4.0157335410490045E-026   1.8874609970603248E-025   8.8166758933848285E-026   5.8497418041236134E-027   1.6708193625436688E-025   4.5761197662369288E-025   3.0942319122367443E-026   1.9594482091639683E-024   2.5975805796984599E-024   4.5482200708160651E-026   2.8842480762220270E-025   8.6363332615451425E-026   1.6638814401939637E-024   9.6511646373006294E-025   8.0937854852677557E-026   7.1029958463687072E-026   1.1784422030752542E-025   1.5744776035646647E-024   9.5480979589979545E-025   7.1022308479185219E-026   1.5797214630414780E-024   9.5299594824873794E-026   3.1416204042365615E-024   4.7170513382182571E-027   1.2868232150512535E-025   1.7261075733464804E-024   1.0345211679237947E-023   3.5604180803172461E-024   2.2566312590213266E-026   3.0820006694082964E-026   5.2466186161325465E-025   6.2384418401808171E-026   9.2042649426894786E-026   9.3002891731764672E-026   7.2861298184652663E-024   1.5906416393190319E-025   4.4429940091614494E-024   9.9335963131197681E-027   1.0160362711351359E-025   2.4381380714425111E-025   2.3039758879957529E-023   1.3910199748749377E-026   3.5622025483043912E-025   1.2298219518280478E-025   1.5907335459298499E-023   8.7341543041955946E-026   7.8887605576419074E-027   1.9211199954003027E-023   4.7267811194555218E-026   1.3014564281307687E-025   7.5207093699480984E-026   3.8489541566277183E-024   3.2970643536553103E-024   1.1976515393992951E-025   4.9250426157473521E-026   9.0493676164619064E-025   9.6912000733863563E-025   1.1148274187862259E-023   1.2216914693607341E-025   9.4204355183213846E-024   1.1160475245727629E-025   9.0226762038574971E-024   3.7461040720918170E-025   1.9939546045937138E-024   1.7515617967960543E-025   2.0910511421262954E-024   1.5571034587215860E-025   7.7690797500715806E-024   7.5270915169519959E-027   5.1653241783653911E-024   1.2428120521537397E-026   1.1277267191926780E-025   1.6614020623050309E-026   1.9457822194133548E-025   1.9276373091230045E-023   2.3503983675044804E-025   2.4577396312448146E-025   1.0972126743258344E-025   5.2570564941281146E-026   1.7641898248692741E-025   4.6103745563689032E-024   4.1028194928823934E-024   3.8730853223035949E-026   2.5336050554113052E-024   4.7512400427269937E-026   1.7894712290224625E-025   1.1353265649813327E-023   9.5567877702495919E-026   1.4400064679137956E-026   1.1312828973690945E-025   5.4649808958502184E-024   6.9374942825340538E-026   5.4212529795608961E-024   1.3161958665512982E-025   1.1258781218513226E-024   8.4132723948034978E-024   4.2338685635753118E-025   1.0450781242501975E-024   2.6501134835935015E-025   3.7808633862849390E-024   4.7948265760279199E-025   2.4298346938633639E-025   2.1050700120466298E-025   8.3655338370797457E-027   1.8769448343660888E-025   1.1255643535493989E-025   1.8035329971544003E-024   2.4080405479008618E-024   2.2642883347596319E-025   9.9005156462130295E-026   1.2279972039695343E-025   9.0998506574822174E-026   1.5783427413994824E-024   3.3803721578649245E-024   1.1457294084278281E-025   2.3792378135868329E-026   3.0667262723289284E-026   1.1326641592557535E-025   1.4741864809952276E-024   5.1732022162333543E-025   1.6761167856560148E-025   2.5653593513580292E-025   3.5556119295125558E-024   1.2421659263572307E-025   1.2191631422509593E-026   9.9311793551204170E-026   1.6118824528363154E-024   8.1563719704437450E-027   1.4570297768184261E-026   5.0695550379255627E-025   1.5908258594004887E-025   1.8688707386857507E-025   1.2206917887915491E-024   5.0626183665486953E-026   3.1388857319731385E-025   6.7275920271050799E-024   2.3010842337736675E-025   4.2665886035392962E-024   5.5668712867295527E-025   3.8999538973471422E-025   2.8275379249636549E-024   9.1903449590154481E-025   1.8932944552841810E-024   5.7278031492299154E-026   2.9636889418723107E-024   3.6738968096270314E-026   9.4678384207442146E-026   9.0117892891992899E-024   1.4811211483383970E-025   1.1981075604561091E-025   1.0592844579286437E-023   9.8951530287554628E-026   6.2023669728554313E-024   2.0858008905735644E-024   1.3826651556293255E-025   1.5158807936038555E-025   1.7415871553280445E-025   3.3197262309324384E-025   3.2975848646855642E-024   6.0070090279933249E-024   6.0220850927427183E-026   4.8743905499503411E-024   2.5580450853314923E-025   9.6900069075068961E-026   1.0448352488792184E-024   1.6862471469200251E-025   4.6325788464418674E-025   3.3774273889001104E-024   3.1987969227090558E-026   1.7648589836218422E-024   5.6236488030495621E-025   2.1462937005377289E-025   1.2403661846201638E-024   1.1926921942534485E-025   1.5127494421460807E-023   7.5613250776411155E-026   1.5367388922636900E-024   1.6519851086782427E-025   1.0184937442627285E-023   7.1562835694141944E-027   1.5317615731501839E-024   1.2428909254598295E-025   1.1531220213037383E-025   3.8863218381913941E-026   2.8622256844144898E-024   1.7627922284681663E-025   1.1816968483706562E-026   1.3244324414211050E-025   5.1401909252287488E-024   5.8557641970649778E-026   7.5285285361786170E-026   2.1988186034149160E-026   2.0319124902923698E-024   9.5410748291755344E-026   4.0021130121783844E-024   5.8131089797824135E-026   5.3395154036023152E-026   7.5216361532519921E-024   1.2217086640024200E-025   1.5272006647809113E-025   1.9732986990079872E-025   1.0607466212569617E-025   5.5110176789960903E-025   4.9132406288289373E-026   1.7395393394060144E-025   7.9215533735897305E-026   5.4141372954368181E-024   7.2621844752414778E-024   1.8878056111805711E-025   2.7968751715507984E-024   2.7892711294865458E-025   5.6621007683111380E-024   2.9150667921149446E-024   2.6980024550556410E-025   1.1068917903672723E-023   2.4420837879618590E-026   4.6865303454295436E-025   2.4626258823774506E-024   3.0932946297545586E-025   1.1600182653661115E-025   1.5743210043205531E-024   2.2052483430191328E-025   1.6645152156996177E-025   3.2801060512677827E-025   3.7063889456722978E-025   2.8629448598548108E-026   6.9337997266282081E-026   9.6529328970964217E-026   1.7704784497601295E-025   4.7420071160083375E-025   3.0363176211784286E-025   9.0537111426809024E-025   2.2483534302125870E-024   2.4189075675927514E-024   2.1161942863591487E-025   3.5224419776696231E-026   3.3628541259196738E-024   9.4486360477873456E-025   3.6242069673247270E-025   1.7926786284625285E-026   1.5143753668626643E-024   1.2270546576784684E-024   2.8528098016552829E-025   3.1083067232148044E-024   1.3457360822850961E-023   3.6725784948531100E-025   3.4707909427337801E-025   1.9973664554520066E-025   5.3702509799744861E-026   2.4052466429778482E-024   9.9502641670424488E-026   1.5764626975358641E-025   3.9928731843694503E-024   4.4408535436806107E-026   1.6365941014551682E-024   9.1450121020308659E-026   6.5895502782491826E-024   2.1167299183845230E-024   6.1187246851213129E-024   3.3662360785287445E-024   8.4716604144451980E-026   5.0280394158895017E-026   2.1616792386779674E-024   9.4085688403563949E-026   6.3376394891196550E-025   1.0756357055171166E-025   1.1332891558708228E-025   4.1950435369998590E-025   5.9235741293848624E-026   1.6357743438634567E-024   3.7513650352395792E-024   2.5741773843680317E-025   2.6783873295239198E-024   4.4947957584419611E-025   1.1540339879679128E-025   2.7915625232217653E-025   4.2072148458740690E-024   4.4800538686997133E-026   7.7147352634202233E-026   6.7481666855989047E-025   3.9458433988060420E-024   6.5884653251993289E-026   1.6387433552542841E-025   1.5455247729132099E-024   4.4641054785476249E-024   1.4774031738763711E-024   7.8179179986003348E-024   1.8691785660715034E-025   1.5477330408210231E-025   4.9032311191821710E-025   3.1710061528986069E-024   6.1706126562168049E-026   1.0096658684540409E-024   1.3018996859370502E-025   5.5635997007192897E-024   7.7300415647253813E-024   7.6707087720725513E-027   7.1917531277741569E-024   2.5250796722893900E-025   7.0515993222663540E-026   9.2394074493847824E-026   1.6914491216026907E-025   2.7658869873483380E-025   1.4650603082711092E-023   1.7441023300771466E-025   1.2750529998594284E-023   1.2902513831461654E-025   1.3265756034310441E-023   2.2379073347575891E-025   2.8330559127460960E-025   4.3592399430243632E-024   3.0667924846206773E-025   2.1773825555659609E-024   1.6386445565999692E-025   4.6782556079220660E-024   2.0284508800630589E-026   4.4974014781156989E-024   3.6134238896653365E-025   1.9955793223873271E-025   2.2603199210187954E-024   5.5761612411999389E-024   1.5014024627161860E-025   5.8790137040327623E-026   1.7745974545449923E-025   2.0037688382123721E-025   1.8295587877184373E-025   4.6622873088771093E-024   1.8122072781695990E-023   4.0975290536189232E-025   5.0842317770967594E-024   3.9953760710418824E-026   2.2226980292127719E-026   2.1528128213553560E-024   2.0903636418688172E-025   1.2988261160667953E-023   2.7473373450051090E-023   2.6075998684992565E-026   1.7035476395837261E-025   6.1086440354687458E-024   7.1043880228153883E-024   3.2838989200282484E-026   3.0942016288019035E-024   2.1001317219657988E-025   3.4098679711914198E-024   6.6045324317476293E-026   4.3294103925485128E-024   9.4241698316557612E-026   1.2988256403418350E-023   2.6798808330215732E-025   4.5856563813052934E-024   8.0030752759733387E-024   5.9419985552367247E-025   1.7788253756190511E-025   1.0348518977621053E-023   2.7131252332551244E-024   1.8004118948078842E-025   3.1845160600941501E-026   7.8175706987979904E-026   1.9231207843419158E-024   1.3549360271972213E-023   8.5437278383870098E-026   5.2216066165143129E-026   5.6560905055753396E-025   1.3652424236569000E-024   7.0405286822638823E-026   1.8025167690701036E-025   2.7798204442976649E-023   2.1754692247601588E-026   1.3804507875123234E-024   3.3028445939819138E-024   1.4752979389572927E-025   1.2863990103095347E-023   3.0658126766356097E-024   1.9480219730125920E-025   7.9195041717001859E-024   2.4580949900668329E-024   9.7567110786031061E-026   5.1207688552795607E-026   4.6182795166375059E-025   2.1859265814653144E-025   2.5298731973990381E-024   1.4491381082721343E-025   1.3166866318275580E-025   4.8733009944547932E-024   2.8694635481072817E-024   1.2690544760969557E-025   2.4102556854822404E-025   8.9123398108532826E-024   1.7314401543847226E-025   5.7312596698880448E-025   1.3908583249904679E-025   1.7660889792084972E-023   1.1991075333298357E-025   3.9934987851617070E-024   1.4993346868074757E-025   2.4113223760761026E-024   3.3872545233967803E-024   2.0214076443856728E-025   1.1754678586665622E-023   2.5425157366378825E-026   3.9538016108889720E-025   7.9206482458689104E-025   2.4513487888131753E-024   1.3899416014408470E-025   2.1096007899304059E-025   2.4284177468685953E-024   2.1074313601671557E-025   1.5433314747495271E-025   2.4125970273031772E-024   3.2957121738282734E-024   3.9574413818441910E-026   1.5736362099526929E-025   2.1655111601024552E-025   1.5332718276358885E-024   1.0978191785311370E-025   4.8432283421006805E-024   6.7013530206682198E-024   1.7802869562197558E-025   1.5264654469916600E-024   1.6438701467642254E-025   1.0305877900318025E-023   6.6407993121891682E-026   3.7763375651947940E-026   2.1828016239195817E-025   2.0898983552821069E-025   8.2854542435684384E-024   9.4937041708004189E-024   2.2303734873002955E-026   2.5883343487474183E-023   2.3753499927161133E-025   4.8578854464227392E-024   1.4102785490144397E-026   2.1458034608041404E-023   8.8177458900747682E-025   3.9057904008895921E-024   1.4459682193380892E-023   3.4100606291508802E-025   2.8274870766100659E-026   3.8227557345815201E-025   1.4795428940357769E-023   2.8749994800570511E-025   2.0446245375424609E-025   1.4023090780949763E-022   2.1695228558983637E-023   4.4570384774793444E-026   5.3781688004871239E-024   9.0030563224822770E-026   1.9547597285581944E-025   9.3415106882492635E-026   2.1938608087543913E-025   1.2723379690423694E-024   1.6093038640308796E-026   8.6303120485595621E-024   1.3811267114467209E-025   1.5933408386234800E-024   1.6884294077299269E-023   6.6615759629152524E-025   1.2419540587799401E-023   2.7022478082415686E-025   6.2520334800744972E-025   1.6792876844494471E-024   1.1667024161982242E-023   1.8524868742487286E-024   5.2201204332868894E-026   8.9562439631519850E-026   2.2028866822686666E-023   4.6680736511348990E-023   6.6795131021052777E-024   1.4068567256036614E-025   1.1705214695846209E-025   2.3766043408134744E-025   9.0221353155212204E-026   7.9643539056291817E-024   3.7887798646315522E-023   4.8474125085588540E-026   1.2718426129314240E-025   2.3484506573316154E-024   4.7966612232145492E-024   4.3037765387281702E-024   2.9179844889733540E-025   2.6096830299860092E-025   3.0315123603288984E-025   6.2148667581440576E-026   1.0564171404238054E-024   7.0826405177187023E-024   3.8710804556360720E-025   1.4541244750234173E-023   3.5327424667150280E-023   1.1758301629796068E-022   3.0104246507677344E-025   1.6267621222420347E-025   1.4109500675170538E-023   1.1256206110519470E-022   4.0308020185207289E-026   1.8548386245679776E-024   1.4940112759234471E-025   5.5182534748673955E-024   1.9068883197759695E-025   3.2454409799125773E-025   1.0345163271776048E-025   8.6192215344591581E-024   1.6514323135877269E-025   6.4797404973626234E-026   9.2683423034338405E-026   6.5492248701529172E-026   1.8349394620987232E-023   1.1969196769733927E-026   1.2432364159348512E-024   2.0305238730636552E-023   1.0518524819498022E-023   2.5492500270895372E-025   4.1151772062842470E-023   1.5034048719415013E-025   1.7476545730605282E-023   4.5595060401981079E-024   1.4547692939925130E-023   1.1154172039014799E-025   1.9536269020411162E-025   2.0685587152557693E-025   2.4664088361493907E-024   2.8952746795779032E-023   1.5116817994313706E-026   5.5234265693761891E-025   8.6730909312715516E-024   4.7164300050328784E-025   3.0646111505216138E-025   4.7121760227274988E-023   3.8817163400576172E-025   2.9288932693137079E-023   3.5701800485634051E-024   1.1643502172340401E-025   2.0168148836779743E-025   5.6355213862589565E-023   2.8871587607799593E-025   4.2544794877775086E-025   1.5811924610276221E-023   8.8088239077793492E-025   2.1133069598784188E-025   6.1896284982436740E-023   3.2451945940129180E-025   7.4131923300670300E-026   4.3181284133458954E-023   3.8339805298716294E-025   1.5437762671202496E-024   1.2584232244510203E-025   2.1425724486468549E-026   2.4076009707169275E-025   1.5561736979543979E-023   5.3117884979302970E-026   1.2453104450591348E-022   6.4518284885080606E-026   1.4220156871720258E-025   3.3907201725121091E-025   9.0140826936436486E-025   1.2600168551264695E-024   5.6486909542224441E-024   3.1104569168545283E-025   1.8116618838002931E-025   1.7511723458167541E-025   2.9012089469520730E-023   4.0849090207231065E-025   1.8664356617444188E-023   2.0437526358023943E-025   2.6069993996186052E-024   2.2045115424520919E-024   1.9402342623430436E-025   3.0983249139945981E-026   1.6216781193631795E-023   1.7218811717215366E-025   1.7832049829153513E-024   1.1491362781980110E-025   1.0703237780743879E-025   2.0451668731979035E-025   1.3057577020413078E-024   1.8571646648278716E-024   3.1631840009760756E-025   1.3741871312270540E-024   5.4090460435040216E-025   1.8501957966368484E-023   1.5194983555132237E-023   2.1322144178435605E-025   5.0532470527999486E-024   5.6320376123906210E-024   1.6345734357252850E-025   2.9736730832392850E-025   2.4033528275834273E-025   1.1371538975866695E-023   1.0121009700412636E-023   3.3027081795840365E-025   2.7956765127684523E-023   6.1698634511733488E-025   6.9460134886028814E-024   1.2817397398348370E-026   2.0690066037657207E-023   2.0097692833709117E-025   1.3349990806407899E-023   4.5756019775073639E-026   1.0516985206287919E-024   5.1394108625894498E-023   4.6586214272974818E-024   3.6724257830685484E-025   3.4299989018585663E-025   1.4304743768248212E-023   1.8070401118514988E-025   9.6890176394229068E-025   1.6547582783933874E-023   1.6514708686774003E-023   3.3454023725106798E-025   2.5652764394667272E-025   4.7032641775142363E-023   6.7009573593802913E-025   1.8968005979379809E-025   2.0688307220730120E-024   6.4000280129697335E-025   3.2815438401225556E-025   8.0217365611921432E-024   1.8846584246720694E-023   1.5825071645320865E-025   7.1814990598081588E-024   7.7907556111219777E-024   2.3247594406785538E-025   8.4454238196146711E-025   1.2377104121977922E-024   3.0287106769179466E-023   2.8861500350017724E-025   5.4860517807409241E-024   1.5236991598589716E-025   9.2368281535006347E-025   1.6105166392637577E-023   4.3046731960068947E-023   2.4133021441848527E-023   3.0602571893194072E-026   4.5401144668966200E-025   3.2385943962772498E-025   2.6846572151499449E-023   1.0386940791117628E-025   9.5619337595169681E-024   2.9684871990472529E-023   1.0801482829606785E-025   1.4893209302791950E-025   9.0822378892754383E-025   1.8631755269515160E-022   3.3177970244494579E-025   2.9640358310889570E-025   1.2951052556956162E-023   6.0838256635679679E-025   7.0093090424592527E-025   3.1783252129912404E-025   9.5369882861646456E-024   7.5665583071172908E-025   7.1170071476507047E-026   1.1379173117166351E-023   1.4991530259929259E-024   3.9584963995964071E-025   3.7181115625060747E-025   6.1917769273500797E-024   3.9730928340398175E-025   5.0804234441687632E-024   1.1450086803741760E-023   1.3395040899986164E-025   1.8419180484884673E-025   3.9658852986661980E-023   1.0980310806029183E-023   5.6089625043146357E-025   5.1078996184855743E-023   6.2277803204762317E-025   1.7880171270011721E-025   6.2348041281331349E-026   6.5676443532599197E-023   1.2440283488698931E-023   4.0432201283604454E-023   1.6916814205010614E-025   2.7409976758703268E-025   2.4154151453284185E-023   8.4705773746148805E-026   7.6928699305148765E-026   5.1188009326408501E-024   3.2950354113988639E-024   2.7892486288002525E-023   1.3579253363982430E-025   1.8513684854144057E-023   1.2502660120082011E-024   5.0035134059188450E-025   4.3681816417448870E-023   1.2245951644554245E-025   4.0216577940334512E-025   1.0558362143041739E-022   2.9380518049767121E-025   1.1019027674438055E-025   7.9257194787673793E-024   2.4663552658551042E-025   2.7135795781696275E-023   5.9167538726965140E-023   1.7385079288466329E-025   1.1727015981925393E-023   8.6970019406362054E-025   2.2197855790172034E-025   4.8564286220498612E-025   7.9078954198190700E-024   3.0218611835713169E-024   2.3304512989445099E-024   1.0509814680378703E-024   4.3658870980431424E-025   1.6930279814771563E-023   1.8082744237997280E-024   1.4025820631593364E-023   2.1113235683802324E-025   4.4622086159233036E-025   1.5330763558438086E-023   4.0675329007648194E-021   2.1468218242308792E-024   3.8224223293960389E-023   5.4431638153516444E-023   3.5276541146600716E-023   2.5933790192213645E-020   6.2452922730582949E-024   1.7040312753879214E-018   4.5412827074071839E-017   1.3281761849178939E-023   4.5608649694023322E-018   1.4408830923983711E-023   1.5499099400359024E-018   1.5149339080398023E-018   2.7996573179361815E-023   1.7748055505841922E-023   3.3535349744055466E-023   5.3874272516214044E-025   1.2460535118903627E-023   3.8097663063457707E-024   2.2267203137566315E-023   2.5991801804998908E-023   1.0834131778171938E-023   1.1137402517091591E-023   8.9797956450549829E-024   9.6443942851832354E-025   8.3255063524707973E-025   3.4118318078912707E-023   2.0758536874094854E-023   1.0670165582994540E-023   2.3575189660275261E-023   3.4579569009807042E-024   9.3475886903107610E-024   9.6663447223934706E-024   9.8046756590042620E-023   1.8433529322282007E-023   4.0724746332245388E-023   4.7615405227701578E-023   3.3825407911638956E-023   1.9824203284969121E-023   2.4658063148803715E-023   2.4618538033967897E-023   9.3121621878032233E-024   9.1402637832904983E-024   1.2920071458866554E-023   1.7856419783410987E-023   3.0414037188443374E-023   2.6249013991266619E-023   9.2026487024999904E-023   1.0156203946635485E-023   1.8816146714158431E-023   5.7327172540864744E-024   2.4724018204977506E-023   3.6972754225263958E-023   1.0687040142386606E-023   1.4799087779581473E-024   8.6344269301185457E-025   5.6723867905705201E-024   1.1677509147270764E-023   2.0903418779466064E-023   3.5168604474254248E-023   6.8263656559538184E-023   3.9315647756122493E-024   1.0983949979888386E-024   8.3126887749994505E-024   9.3480829311553581E-024   2.9617241323777581E-023   4.1131342587747802E-024   4.1111290497674937E-022   7.5198328500676500E-024   1.5646116203360308E-023   1.0517639857658545E-023   5.2226125417155335E-023   6.6077539367331181E-024   3.9892705662992049E-024   1.6111176164936479E-024   5.3863240936170557E-024   1.0100414323789530E-024   1.1506477399438769E-023   4.7367996600184933E-024   1.6130454957662010E-023   2.4071412031257615E-024   1.9854552351775514E-023   5.4330262027351682E-024   3.8366683043557893E-024   3.7915460048546925E-025   4.2578255344323317E-023   1.5558941817408370E-023   1.4162689142618307E-023   4.7472941846325345E-024   4.3297364818961396E-023   5.5456850860904743E-024   2.3042531790449356E-023   3.0823980628243453E-023   8.8680669280162495E-025   3.2883587027080287E-024   2.0644498956529265E-024   4.9638566061268468E-024   7.1780377081904723E-024   1.8720960177916653E-023   3.3137020935269402E-023   9.2943138900832385E-024   8.4864227874420617E-024   1.0282278341509100E-024   2.4650017049982867E-023   5.0470458208334962E-023   2.9911972772228623E-024   2.4271451668397200E-023   1.0056987717606783E-022   2.0899035931207151E-024   5.4237794681435288E-024   1.2750717691221797E-023   1.8830276278981378E-023   2.1113848453752085E-024   6.9825839128755452E-024   9.3559065686559931E-024   3.6451959684135493E-024   1.4473862406077362E-023   4.8160883932607938E-023   2.9196096919354215E-023   8.0944892681951112E-024   1.1311581935652063E-023   1.4069881450799522E-023   3.2494839125113638E-023   5.9911233977315252E-023   2.2193257207580985E-023   1.0832989597784389E-024   1.0128677958569867E-022   4.0968871464805627E-023   2.5439032941714658E-023   9.6406953840157833E-024   1.1334811818987932E-023   1.5084775507464717E-022   7.8455186106896335E-025   9.9484961345529385E-024   8.8998188275050639E-024   1.3581756793790060E-023   6.5822977207277223E-024   1.9147432178464970E-023   3.0110349938240772E-025   5.6808461246588673E-023   4.6579543224127303E-023   1.2148500655947692E-023   1.8400154930958134E-023   2.6494867039210847E-023   2.1359944596740348E-023   1.9521244390611039E-024   1.1448315792573145E-023   5.4583450100537379E-023   5.4212058791759141E-023   2.8289821134251763E-023   6.8235303738589805E-023   1.0427935040956406E-022   2.9831787788575695E-023   2.9545229787814303E-024   1.0367847878300151E-023   1.6948717403171633E-024   2.7278221420812599E-023   8.3502335539576425E-024   6.9775672280011770E-024   1.4143689636988242E-023   8.2124675982090274E-024   6.8615479988738286E-023   1.5675887552722042E-023   1.3595847252306203E-021   5.0092161720355049E-024   2.2766685098536987E-023   2.0831005439088812E-023   1.3191973112030973E-023   3.6278793449101173E-023   8.9573628324479031E-023   2.0219645908685152E-023   2.8898102051128275E-023   8.1314788941507928E-024   1.7086864598618023E-023   1.0274967959414793E-023   1.9233210732506096E-023   2.8112909028874569E-023   9.8651597374124562E-025   2.9560400533455637E-023   6.6021782045136262E-025   2.8612881627181294E-023   3.8805679670799506E-023   2.5201961520155471E-023   2.1344346099111853E-023   7.1647904967918892E-025   2.8304610433984973E-023   9.1142304497615845E-024   1.4939257061981816E-024   9.6447253008466959E-024   4.2893692883411362E-023   5.6375703345262300E-023   7.3683588520271301E-023   1.2633756766394475E-024   7.1250513430107459E-024   3.0783486879419114E-023   3.1913441036945925E-023   6.7917250004457216E-024   1.6091892683405963E-023   2.9518128630968431E-024   1.4016344760397716E-023   4.3002561427050655E-023   1.7509020527856859E-024   3.4595926342093768E-023   5.9603042392685655E-024   1.3596634574490555E-023   1.7341143106852826E-024   2.6495842006629265E-023   3.9445916464674988E-023   5.0788779725786464E-023   9.8921146257623490E-024   2.2229503362437560E-023   6.4150130450913643E-023   5.1551214843986554E-023   1.3848424656122710E-023   2.4086184712434188E-023   2.6964589133208302E-024   4.8768385850093841E-023   5.1890659840780428E-023   3.0118539672453971E-023   6.3268511640379690E-023   3.7150113157761147E-024   1.2276233538945250E-022   7.9547724461171699E-023   2.0265555151482175E-023   2.4847626965745973E-023   1.1823389640125594E-022   3.7376269708835472E-023   4.4378500124724254E-023   2.1818820020629507E-023   8.7941799243571130E-023   3.1055234537100985E-023   2.8992128672873503E-023   2.6313405786650152E-024   4.3328362124120022E-023   2.6094864567190853E-023   4.3223603731967389E-023   2.9570657933363975E-023   4.5022481576693143E-023   2.1375302817376900E-023   2.9933324065278835E-023   1.8745288060306393E-023   1.0852483654839663E-023   5.3143415751225417E-023   4.1405829712942647E-023   5.8834622080014877E-024   3.4166029818174675E-025   1.5306956539291216E-023   9.4537916288970868E-024   3.2999965452327237E-024   5.7165863070440573E-024   4.1730168406709999E-023   2.5067937100856183E-024   5.7471016785425997E-024   6.6968339538096877E-023   8.8918208622339400E-024   9.0158348935431960E-024   2.2831087474919104E-023   5.5661192793444633E-024   1.5395379597143802E-023   6.3298399701151357E-024   7.6394582105239935E-024   2.5261771826269795E-023   2.6744321057004418E-023   1.2413662754651923E-023   2.4046966871085739E-023   7.3663642054811132E-024   3.6260596956723592E-023   1.1474400496255471E-023   3.8055171113251638E-023   2.0869170980984900E-024   5.1395268003669614E-023   3.3418134994792050E-024   3.1752314253631546E-023   7.2224911236958454E-023   9.4376168014169482E-023   7.4166313463650624E-024   1.4812466551503256E-023   1.2634258908635970E-022   1.1269427210843757E-023   1.6845887197064142E-023   5.9873173511803170E-023   8.1951257958054948E-023   8.3966663096567382E-024   1.8017637642986988E-023   3.3064579345793714E-023   8.3839044613392688E-024   3.6040574456509144E-025   6.6604833672214877E-023   3.9309840806920261E-024   9.2778894608036925E-023   1.6552676129237399E-024   4.4169437148531583E-023   2.6899233378385594E-023   7.0178524043101584E-024   6.8004200009356014E-024   1.3577868829335556E-024   3.1709497738212100E-023   5.9032173714849180E-025   1.1656743243694874E-023   2.2879480529502641E-023   7.5334799054550379E-023   1.5665429498942187E-022   1.4841939019069856E-022   3.9266530652385148E-024   1.9396383134272875E-023   1.6356990844889678E-022   3.2470639590451586E-024   4.0446000306607785E-023   3.7516887194161666E-024   5.5533112799117050E-023   7.6417693612273728E-023   7.8137310022787093E-024   1.5864402408653173E-023   6.3026095791784815E-023   1.9572287996434667E-023   1.3014733303843970E-023   2.1639888736698910E-023   2.5866745753087464E-024   1.1842610527682347E-023   2.5009102663655202E-023   1.9505924795068868E-023   5.3415153245287682E-023   5.5220524584805483E-024   3.1235456775397774E-024   4.5227254919638866E-023   6.6269150728225887E-025   6.3655597953113412E-024   7.9354243579613511E-024   5.8969664486742513E-024   6.0474327093912199E-025   2.1369892564627034E-023   6.0023819519628260E-023   1.8189931712307723E-023   7.9164624028454204E-024   3.4904919809189462E-023   2.0178102812628616E-024   1.2780780287256679E-023   2.1096042119101627E-023   2.1583451081060594E-023   1.5868197178117487E-024   7.5736228495013356E-024   1.3330196618640139E-023   3.0335911680640771E-023   1.3521268162385706E-023   2.9262369199377474E-023   3.8306688193519512E-023   7.0258668038075136E-024   3.3338498775039746E-024   2.4241074173354191E-023   4.0440980942364569E-024   6.1668110142312467E-024   7.5122787697488592E-024   4.4653792770199256E-024   6.9908592641523005E-024   2.5817626554766739E-024   5.6155477803739000E-024   4.6536782638939253E-023   4.8486403062424498E-024   1.2235307195843742E-024   2.7267313322844935E-023   3.0522896432953646E-024   4.9004495115622082E-024   1.3223441562524060E-023   1.7621085085115712E-023   4.1424347037768973E-023   1.4538730311699412E-024   6.7782963761406283E-023   1.8772658593343619E-023   1.3498233177832906E-023   2.2272991649083847E-023   2.9332802820782255E-023   5.5390929222625381E-024   1.8647774000666736E-023   1.1373468846682530E-023   4.3913582563562661E-024   2.3563924333062174E-023   6.1727075555634873E-024   3.1455600835844686E-023   1.4752744900270415E-023   4.8086843669449304E-024   9.9802575547951211E-024   5.2986377371354738E-023   4.4618862369390800E-023   4.5597512970710019E-024   3.2149629574515464E-023   1.9091007786834116E-023   8.4297076518281085E-024   2.4459552935799391E-023   2.0272072880595735E-023   2.8767199938626326E-023   5.3592212226225840E-022   8.3511069562027096E-024   9.3526472481778851E-024   1.2546187525663502E-023   7.7574804833950068E-023   1.3430690015573498E-024   3.0116270138897020E-023   1.1111040450583204E-022   4.0936641106434597E-023   1.1674847147546440E-023   7.9023412639369672E-022   6.1877824604384099E-023   3.4133467802003118E-023   2.3664289262648123E-023   4.9108745927242104E-023   4.7021843861400909E-023   1.5976207670539149E-024   9.9231598466919482E-024   2.9152052971238689E-023   2.0038319712041751E-023   3.2244267967760474E-024   3.1853757415390404E-023   3.9764127560627134E-023   6.5369878574864983E-023   3.0804612643615401E-024   5.3113947716388920E-023   4.1296909474698961E-023   2.3092748142235887E-023   4.6770605744286233E-023   1.4477625947261141E-024   9.1620447644903030E-024   3.5199008923373108E-024   2.1971326678427095E-023   4.7898115216579423E-024   1.2713936653552692E-022   5.6482715182726571E-024   1.2577747199243321E-023   2.3490197868790389E-023   1.7802952682651913E-023   3.6490311210923480E-023   5.5998499062491541E-024   4.8394009185368717E-023   8.8695725113884835E-023   3.8838372939357347E-023   1.1629503429499697E-022   1.0961780587447641E-023   9.5393292220157409E-023   2.1392443854927875E-022   5.3889117044451817E-023   3.5299871480326144E-022   8.3131017786402461E-023   1.9503556802055048E-023   5.6035719922926474E-023   6.9940925804867817E-023   9.1988793608794438E-023   8.6737211022210496E-023   6.2894376513153766E-023   1.0870258609696527E-022   8.0205362023959458E-023   4.4098360189341630E-023   8.0896813255545241E-023   7.7830258028482022E-023   3.8246187067013938E-023   1.1765321909963366E-024   8.0007908476447597E-023   5.3236795583960725E-023   8.0419448573915148E-023   7.0317725232395728E-023   1.1080665447735784E-023   2.6380171653581688E-023   8.0256736632259558E-024   8.8707740409242114E-024   7.5035665818024626E-023   9.1178979472177570E-023   2.0425940533436759E-022   1.6375768649583009E-022   5.3620297851511733E-023   1.5040028640997612E-023   2.8649627092790134E-023   2.7512664249176948E-023   3.0354510274440898E-023   1.8343442857179078E-024   4.2923465900603158E-023   1.1317041444983070E-022   7.5824079183104405E-024   1.1452409975857984E-022   7.9451027223550776E-023   9.6869936355101309E-023   6.0613650335540673E-023   1.5347390020751801E-022   6.1710912181455913E-023   6.5807949937215863E-024   9.5428578820402369E-023   1.4747217084437596E-022   3.2685020735413974E-023   6.0018469871839890E-023   2.1378236093948013E-023   1.2027323181584787E-023   1.2893829627215874E-022   6.1805302141743707E-023   1.6170075794766943E-022   1.7839581957376748E-022   5.8007596993005429E-023   8.2208757891194552E-024   3.5883382273030907E-023   1.7229794808229474E-024   3.1964731315150046E-023   1.1750524036456958E-022   3.0642362044980627E-023   1.4188288370948756E-023   5.1890230999565350E-023   2.8188204948623837E-023   3.1219520277995093E-024   1.0137268175868029E-022   9.0020298876239341E-023   3.6734536858095909E-023   7.5166722486068802E-023   1.2091347344100995E-022   4.2255770893679760E-023   1.6454034204399681E-023   4.9734785152488164E-023   1.4518881146867011E-022   1.5506730327979724E-022   2.5719249402928438E-022   7.5633327059856696E-023   1.4961004864214730E-023   6.0452512908388734E-023   2.9998893623187477E-023   3.1249884261620162E-023   2.6726755393846071E-023   7.8788487885723649E-024   3.3739600201762358E-023   1.4693847208063585E-024   1.0180213426299545E-022   3.0560069998562723E-023   2.3625348988729426E-023   1.8242097241873862E-023   4.2230198046094197E-023   1.9393807615432569E-023   2.4345281835948762E-023   2.2119142811642342E-023   1.3794582397797571E-022   6.2975775288645778E-023   1.3561281060399352E-022   3.7227237632000258E-024   1.5804765415870236E-022   1.7773151091088768E-023   4.2650974388095633E-022   7.6607075662810930E-023   1.9197070994808649E-023   1.3204481783178863E-023   1.9502885173799964E-023   8.0774093313079616E-024   1.8180653605914041E-022   4.8739536917697609E-023   8.0343534285780707E-024   5.1202569349621233E-023   3.7617904651806655E-023   1.9458989068873482E-023   1.3822450125398396E-023   7.8797329132632364E-023   1.1362303319387599E-022   1.3856340881389241E-022   3.5819903784601948E-024   9.3417717875723841E-023   6.7011970777685443E-023   3.4160470106870995E-023   8.2119874734326752E-022   4.3140373344106303E-023   2.0430296163775911E-022   2.3719549070733036E-022   1.5336027677583890E-019   3.3843503809140122E-017   2.0456854968090903E-019   1.1978503665849142E-017   3.4602013595937257E-017   2.7597902794519271E-017   8.9306518631506829E-018   9.2636042922337773E-017   1.7680218940091231E-016
   2.2789473684210528        2.2000000000000002        4.6602933023791450E-028   6.7964752359602065E-028   8.9714099380776667E-028   4.7359294941945377E-028   1.8880767267720665E-026   4.1497303150702308E-028   4.8718860964462388E-028   9.1509963786185738E-028   1.5393013967115810E-027   5.4294085756318711E-028   2.7905284182957421E-026   3.4288144236341962E-027   4.4154973837166199E-028   9.6261096605405232E-028   1.9979667802417639E-026   2.8001294670194010E-028   6.6002735397645303E-026   3.2081925851212597E-026   8.5111051734106168E-028   1.2018988971855055E-026   6.8344413463520632E-028   1.7260304278892064E-027   5.3179664235718475E-026   3.8087717652955634E-026   6.7533026592961444E-028   5.4920491926804355E-027   5.4851229010448544E-028   2.1362241420155503E-026   8.4592118810680932E-028   1.6689189595656873E-027   5.3445557029571726E-026   5.2716636249674234E-026   6.6994712959913523E-028   5.1847924485559977E-026   1.9958884770345309E-026   7.8933069535089062E-028   1.2216478520302748E-027   3.8914193351072821E-026   5.1728458207360684E-026   5.9235068742886996E-026   1.5715605284334593E-027   5.3274180091338539E-026   1.4259234990182846E-027   2.3902244866583309E-027   2.2479067502518517E-026   9.9319258917356727E-028   1.2666755460909419E-027   2.9256574284298353E-026   4.6589549482185240E-027   1.0375476369628644E-027   3.2937044520708736E-026   1.5657079480693884E-027   5.0506168550536551E-026   2.8025124644186000E-026   2.4781296994265936E-026   2.7349275194406554E-027   5.6833068835725441E-026   1.6891842335982599E-027   1.3754083852394460E-027   4.9944505259694071E-026   3.4474270947299595E-026   5.8163735043368382E-026   1.5438587428133757E-027   5.1408791959857216E-026   1.9186946771073665E-027   4.4037327756497469E-026   2.3398926649762638E-027   3.7247917525155495E-026   2.6562897918512988E-026   4.9700253058920960E-026   1.5221721380847177E-027   5.6987240037311972E-026   2.8905490867237736E-027   2.2226460521058757E-027   6.7242735278486638E-026   6.1749866690231728E-026   3.4802394533878514E-027   7.1611175665834357E-026   6.3428221798886901E-026   5.1030157083979823E-026   2.6844541509134812E-026   2.4255665281016891E-027   7.7143458970666326E-026   1.6721087591393026E-027   1.1514944250751406E-026   4.4854578280523471E-026   2.1188992231506594E-027   2.1660964434688181E-027   4.7022604926384729E-026   3.0458397230658602E-027   1.2300775844097031E-024   2.3696279905053144E-027   4.9024030393586018E-026   1.6236182079116998E-026   6.9116575305832544E-026   1.3950676761285948E-026   3.4305386469699361E-027   6.3258272972133586E-026   8.5443919740058779E-026   2.5826056193591254E-026   2.0493604316504603E-027   4.7298700204491157E-026   3.0902986636126784E-027   1.0743104159371182E-025   5.8679408029800025E-026   2.1285587477309326E-024   4.2162430808356809E-027   8.2587320291918345E-026   2.5740182239535626E-026   7.5546851232248635E-026   1.7232670196498502E-026   1.5982524198936996E-026   9.5447362983697277E-026   2.8874907803105929E-027   3.1891238787503208E-024   8.3289884579185420E-025   2.7360741580152679E-027   5.8647287322190704E-027   9.1510428572964669E-026   8.1695448584305712E-026   4.6158201625542075E-027   1.9110876328164134E-025   2.0484254001103664E-024   5.4920087739021339E-026   1.4059207028507116E-026   2.2779054637445699E-026   1.2551482300450102E-026   4.8249587042795985E-027   1.8955663057963031E-025   3.1933194316371109E-027   4.9670632200838848E-026   1.7942610824061347E-025   2.6108295348544381E-024   1.0203820945265297E-025   1.0166686637519195E-024   2.2710833755605423E-026   4.1225702835165487E-027   1.2889264415901647E-026   3.4860619636112229E-027   7.9117257757948806E-026   7.0511140828620131E-026   4.1941007864123593E-026   3.0542593581625621E-025   1.4135719674094308E-024   7.8433803268970489E-027   6.2042800096974224E-026   1.8501528252049501E-026   4.9478914102020317E-027   8.3883631481232229E-025   2.0257238058901731E-026   6.8553740604437945E-025   4.0188400600459019E-027   8.8479626327438163E-027   5.0950440685141313E-026   2.2980821164491640E-026   5.8877011697331474E-025   7.7263654214767395E-026   4.3533658954246134E-026   6.9077910468627635E-027   2.3594663275306428E-024   2.4792719750728846E-024   2.4467728568574704E-026   4.3210843288273149E-027   3.7392696615669138E-025   3.6625951096526374E-025   5.0979023657098434E-027   1.9632438173364040E-024   1.7051754823570440E-025   1.8402605371283113E-026   9.5838413181819071E-025   2.1228443733353872E-026   8.4880480474635596E-027   2.3236096994404219E-025   2.3586470250075293E-026   1.1974898435701050E-024   6.3885743057347756E-025   3.8499659171859159E-026   8.9003892175897343E-026   8.2966008439593999E-027   5.3166284453719033E-025   2.3651801313492767E-024   2.4715703715408789E-026   4.2465405366949632E-026   7.4802776585372234E-025   5.3060475673991963E-027   1.9765465819112802E-024   3.4387204731360423E-026   1.6101156370536795E-024   7.4634657485876339E-026   3.6247453649167243E-025   4.6569379200079178E-027   5.6674366186129134E-027   5.9086682555094165E-026   3.0646896721962969E-026   6.2875110270891651E-026   2.2518095738330395E-025   2.5123122480822506E-025   2.4746846256232817E-026   8.8842833316591207E-027   3.2612130049972982E-026   1.8883617638420272E-024   1.6777768869760025E-026   5.0532968084933146E-027   7.8603696835211291E-026   1.1910331757485241E-026   2.0029628259272038E-025   1.6115043950180611E-024   2.6488879535995969E-026   1.0237279183633000E-026   3.0014445387578342E-026   1.7462646546830308E-024   9.7952701535262011E-025   6.5840174769431872E-026   6.1589693527683412E-025   1.7794052904574012E-026   6.4312523630539191E-025   1.1732618527869155E-025   8.2481949863865792E-027   1.1719891415057133E-024   1.4251171477723338E-024   1.5164985408304055E-026   1.3913404876714885E-026   1.3482691537395334E-026   1.4373357953502166E-026   1.0101043477698124E-025   4.1056995336184821E-026   1.2260104559799855E-025   4.7236664522742422E-026   7.6141817525718655E-026   1.7146337011906569E-024   9.3254634727456704E-025   3.0242748806791022E-026   6.2495851707889082E-027   1.7415354289730805E-024   6.0624688194691383E-027   7.2601709468294853E-025   3.1663447701230804E-026   3.3219909664505297E-026   1.6688543806725205E-024   6.7312011737716178E-025   4.3274507468632979E-025   1.1597913745030256E-024   1.7038596413783127E-026   2.2364119207944658E-026   3.6937992743982261E-026   7.1665801036506005E-026   2.1489179576285924E-024   2.5553075916563145E-026   5.9213916215484048E-026   1.0395612589915671E-025   8.5780902207766831E-026   6.4668223576165222E-026   1.7275008012332424E-024   1.0341805307187259E-026   3.3749773755880029E-026   4.4599958412570302E-025   5.4189707184705028E-026   9.7981367112668267E-026   1.7655667499250007E-024   3.1312879479795757E-026   2.4154784141588760E-026   1.5686607509216455E-025   5.5098049658273706E-026   1.1953708448943910E-024   5.4946081408912332E-026   6.7213675975170077E-027   2.1447122947987509E-024   1.2947656160159829E-025   8.1259462031423795E-026   1.5022424574205667E-026   2.4687053846869539E-026   1.1785227616016510E-025   3.6881459231083394E-026   1.1143742999792386E-025   1.7943298433016262E-024   1.4695966591860618E-026   7.8876325454451362E-026   1.1992599654521034E-024   3.5274694414154199E-024   9.1004204093612805E-027   1.1707283913111822E-025   1.6610567128834990E-024   1.5405732465368238E-024   3.0138564776461769E-026   5.6816047170701275E-025   3.8868233610925756E-026   1.9307710319572424E-026   9.9745850090251088E-025   5.2933698496411402E-027   4.2343850981304597E-025   6.1748217795025562E-026   5.1873186546983792E-024   6.5519680526936486E-026   3.9657031317062452E-026   1.4740645873583421E-026   2.9383407203696571E-026   1.6106822735485057E-026   1.1924850799889637E-024   1.9126329978813351E-024   3.5739305134278784E-026   5.9010365184006407E-025   1.0099904085335841E-025   4.6095949710066279E-026   1.5344092234975552E-025   1.4237089342103853E-026   9.9015237623126728E-024   3.8894869671269833E-024   3.8511057722172566E-025   8.7821216329904477E-026   2.9592307939365413E-023   2.2042252018883009E-026   1.3940057680317841E-026   8.1286195463930770E-026   2.7884300072725141E-024   1.2131157773921192E-024   9.6743111834794533E-026   1.2680146349041455E-025   1.2388105783675672E-025   6.5409600990158452E-027   1.6282441822141646E-024   1.7960027459766696E-024   6.8765472229189817E-026   1.8118747491303570E-025   9.5905984554591206E-026   1.4550687188327692E-026   3.7159052367096715E-026   3.3902738577909212E-026   1.2105665164438430E-024   6.0573150748058827E-025   2.2514745144034973E-024   7.3380138489084336E-026   3.8299421632849542E-025   3.6101915816429503E-026   2.4902726504814024E-026   3.5845072947619523E-026   1.8758773494614136E-024   5.1070427970943684E-024   6.5705012798766133E-026   8.3373653340495966E-025   2.5642845152613311E-026   1.1321575261403515E-026   4.3467790583491669E-023   1.4255230140311183E-023   5.4231801701920789E-024   8.5475292561877786E-027   5.6223199785234740E-026   3.4126976053391171E-024   5.4228660571315186E-024   1.4577657091960178E-025   2.8877847942180096E-025   1.0973510790780452E-026   1.3700023534551490E-024   2.2036563933162010E-026   2.1835845992211812E-025   1.4365399964370770E-026   7.0469668038041375E-025   8.4246406291660108E-025   2.5238034283100540E-025   6.3086735798336830E-026   2.0887235437620404E-025   1.5275186428180523E-026   7.3625598198341688E-023   6.1959581702566232E-026   1.0870896211465454E-023   6.7797164806514018E-026   2.1521152826894966E-024   1.0026747945267245E-024   1.0339940022892125E-026   1.0757645162214041E-023   1.7622210367863275E-026   3.7782371838800158E-026   7.2437249144434410E-025   3.1132694523768839E-026   5.7084119477391963E-026   8.9167935970142673E-026   4.2615698663280249E-026   4.0212420294408587E-024   1.6830106109475323E-024   1.5900394925825572E-025   4.0230921083892260E-027   9.6444235664418425E-024   8.7755574115490035E-024   8.3696651046872202E-024   1.1032365281024091E-026   3.6165144935457675E-023   9.1700424604395967E-026   1.2498787642166673E-024   1.5981209454930968E-025   1.5987703572476169E-025   1.0864032193621861E-023   4.1622261747619358E-026   1.0334619495620670E-025   1.1870941839643500E-025   1.0452071976266853E-024   5.8436426828200846E-025   4.1703364526164250E-024   2.1204496561589293E-026   2.7134344232069109E-025   1.3866555955325045E-025   4.7845723893971573E-024   1.3464717387968565E-025   3.6369352621763750E-026   2.5518236892531678E-023   5.5866752531379482E-025   1.0562029358084891E-023   7.1490864227826320E-024   2.7545505098269755E-023   6.1850805712120166E-027   1.1647949694974695E-023   7.9490902900716101E-026   4.0147551455634943E-026   7.3038293338074713E-024   2.2636804813608892E-023   5.9541947236214956E-026   1.4262146490473940E-025   7.2033586568373306E-024   1.5952952436651840E-025   1.9118950181259434E-026   1.2473110208267466E-024   1.2708982589305376E-025   8.8089700478558777E-025   1.1935261549615237E-024   1.2024217377815486E-024   2.6729670629694176E-026   1.2542600536309992E-025   1.9507702243549998E-023   5.3596807897114122E-026   4.4553861652759279E-026   1.3495699517023771E-024   5.5627256046810652E-024   7.2702904820484772E-024   1.6967132854282290E-026   1.6386865420324688E-025   3.4222229699757195E-025   1.3957352930103468E-024   2.4025920445379910E-024   4.5644713911407610E-025   2.0516882654471441E-024   1.9140294281154990E-024   5.6129388751483515E-025   3.7474988447466650E-025   2.8524568651965247E-026   7.0822583767475849E-026   1.2691420458938403E-026   4.7290702379049231E-023   1.1582658573308511E-026   7.1055992415746745E-026   1.1998296067348083E-023   1.3850489880553506E-025   8.2947981918150904E-024   1.9722004088665997E-025   5.9586530482725054E-025   1.0750288294304933E-023   4.8499896304678797E-026   2.2049972737357689E-023   1.1190531087982628E-025   1.0344155026529888E-025   1.0505324422459826E-024   1.2662719399948898E-023   9.8737362203045266E-026   9.7178381654815072E-027   7.5401023737586543E-024   1.6181638086953420E-025   2.9410985882998671E-024   3.2122149617486424E-025   6.5513196568124786E-024   1.1259469350563756E-025   2.7821629715662989E-023   1.5221415207711431E-023   1.1570422901035989E-025   1.8903683931715879E-024   6.7074812154186798E-024   3.2559035767914678E-026   2.4103331140632030E-026   1.0855680509932084E-025   6.7302484525957463E-026   6.4274637155254107E-024   1.9640971495255612E-026   2.9897413044723210E-026   4.1313492417095859E-023   7.3748611088597293E-024   3.5881918069835330E-025   6.9519617257970019E-024   4.0571114718937065E-025   8.7580667697774675E-024   1.6171493772055523E-026   6.5891790413353766E-026   2.1828157844248419E-025   5.5437034498610406E-024   1.6555165817993824E-026   3.7460109814428010E-024   2.3008026130822397E-026   3.8617763202398778E-025   1.4582680111325120E-025   2.6636934742473773E-023   2.9598156651771919E-024   2.7813305478965252E-023   2.1775538007176119E-026   2.4355262184630792E-024   4.8701220367504185E-025   2.8893983409752051E-023   3.6530062386092843E-024   2.3853953357480141E-025   2.5101023259048868E-024   5.5021537399362319E-025   2.6089449359672467E-025   1.4019929514493082E-026   2.8747535318140531E-024   3.6876995226829053E-024   1.5327802472668988E-025   2.8202356731477333E-025   8.0968771389907479E-025   2.0056762740284142E-025   6.5922511950130236E-024   1.0668669876682079E-024   6.7691942438610723E-024   3.7461512273066781E-023   4.0537240773564346E-025   4.3961594046160905E-025   1.4029891477767371E-023   1.8256827207351635E-024   4.6869428823437739E-023   1.9570184117440352E-026   4.5853290142322294E-025   1.5467722963061647E-023   1.1574469589895953E-025   1.1268645994754710E-023   4.0133565458723802E-025   2.0651489298345268E-025   4.2547909959406613E-025   3.5675276577773350E-025   1.2092694551882287E-024   1.1708141661771141E-023   2.9639975864904285E-025   6.1936385304472773E-025   2.8188698430687688E-024   1.0042234340771377E-025   5.5600964387333815E-026   4.4040827825753305E-025   1.4308679168373695E-024   6.4596687737127791E-024   2.6810140915909861E-025   2.1250688839337565E-026   2.9539797744890868E-024   6.7126947765454108E-024   2.2996185741355846E-025   1.0211448347237157E-023   2.1650232362070555E-025   1.0019360324721947E-025   6.8729882342732029E-024   2.2836008861903438E-023   2.1833362852235489E-025   1.2431155677535259E-023   6.7521720539894847E-025   2.2982131922140066E-024   4.2921393235449741E-024   1.3332246881178976E-026   5.4149419065774729E-026   8.4128461516779659E-026   7.0552852280856692E-025   2.4410388955494605E-023   2.5617455473526162E-025   1.0212786034285307E-023   2.1219496687305456E-026   7.9818957261443489E-025   5.3715026204275605E-023   9.5196520949091235E-026   7.0873935755605827E-026   5.9026358127220355E-024   1.3488650037513545E-026   5.2642472519694653E-023   1.0516289666651402E-025   5.2572642810697421E-024   4.3666511385540726E-025   2.4475999806719661E-024   1.4431594815701370E-024   2.3961221997323632E-023   4.6763515362279332E-025   2.3032772016611755E-023   1.6937805253315447E-023   5.3346818788983342E-025   5.1360328823160583E-026   2.5794596252005771E-023   9.5547762934272059E-026   2.8535747940447778E-024   2.9105459422572786E-025   4.5968096359839524E-025   1.2652978173487586E-023   4.3841943295200222E-025   1.4025238674084051E-025   2.7310080009207821E-025   6.0005991866534340E-024   2.1842963311410145E-025   6.9633558317858653E-026   2.8704804479284871E-024   3.0264716471169828E-025   1.2047293501513459E-023   1.9186180636275469E-025   3.9765693323536681E-025   2.5469107346752881E-026   1.1272259692177565E-025   1.1896330778629977E-023   5.4020197322800625E-024   2.5251139713221260E-025   2.7917675247670815E-025   1.5623112889608995E-024   1.0066363538859482E-024   4.4325253628805806E-025   7.4044022472446078E-025   9.2823199962509344E-026   1.9998678130323618E-023   2.1614851123744068E-023   2.0764352173355321E-025   2.7087499081783734E-024   1.4402882718868844E-025   7.8165507213894138E-025   7.6903217231942073E-024   1.5655561035489100E-025   7.0853105341917071E-024   5.7839533462515624E-024   1.8970503996775108E-026   5.7179215350931263E-026   6.5940613984674782E-026   4.3023430346657166E-024   6.9551455787083606E-026   1.6353765570788439E-025   3.3131437821976917E-024   3.1379192601484294E-023   9.1626590433808957E-026   6.2081957960061519E-024   1.8435934894366168E-024   3.1934758627466987E-025   6.7213484018828740E-024   8.0413064210543588E-025   1.3629606093769656E-024   2.3220470042802559E-025   2.6160673553128303E-023   1.2674778218378231E-025   1.9137120641411509E-025   3.4715741620760296E-023   9.0977204260079043E-026   1.4343290865344299E-025   9.2847025431893150E-024   1.0793302670667200E-024   1.1237465431005864E-024   1.9424193522302669E-023   2.8752623118177130E-025   7.2158606518224030E-025   4.7280931068269629E-025   2.0997938283782590E-026   2.3082648988845662E-024   1.2508267926065849E-025   3.9686722287426374E-024   1.9913435717571204E-023   4.1254420015302230E-025   2.5800054208583867E-023   7.3369838300067594E-025   6.5681820097657406E-024   1.6959960609695421E-025   1.1952194062335154E-026   2.6474684238545226E-025   1.2427972271601640E-026   7.8098806572221260E-024   6.2194271957900311E-024   1.0086628222542343E-023   5.8613507604931788E-025   5.0459538903246529E-026   2.8302638172809386E-025   1.6389414169867317E-026   2.6803795224331877E-023   6.6802050436091265E-024   2.1715491937746535E-024   1.1678382194425415E-023   6.7241636077834218E-025   1.9885846841965149E-025   2.3678990552503426E-024   4.1483325454895838E-025   9.1586457312620686E-024   2.9873251539233122E-024   2.6908090201504943E-025   1.5087206479140956E-023   1.0725772280244060E-026   1.7133205488681033E-023   2.3159195681034855E-026   8.3234318503548241E-026   8.7915395390484452E-025   6.7095384847559760E-024   3.2364372632598722E-024   7.0393101508764289E-025   2.9990650282369256E-023   3.8208312087922951E-023   1.6936016803482139E-024   9.3442454549060991E-025   1.3589443715070266E-025   1.0662595098451417E-024   5.0679710131418787E-023   5.7866744969186399E-023   1.7251391777610975E-024   4.2106981869049949E-023   1.1415364537648552E-024   3.0331045685836032E-026   2.0464939098707840E-023   2.5418110245136269E-025   1.1649729695798476E-025   1.3076137358275718E-025   3.8930125586957303E-023   2.8333500913950284E-023   3.1073088892086909E-025   4.7068021967041956E-024   1.4321755600014022E-025   1.4006783027122646E-026   2.0069884904974761E-025   1.2102207810913452E-024   7.3548931732038386E-024   7.8209086508162479E-025   1.3478462051728863E-025   5.4197555169225164E-024   8.0126670924555200E-023   4.0515635942718484E-025   1.0162192995906019E-025   5.1778872336812374E-025   1.2089266424592726E-023   6.3341135178991366E-025   1.5408975449673369E-025   3.6495967342276490E-023   1.3407091392332343E-023   7.3394957104267963E-025   1.5241652060923698E-026   3.4061611646729486E-023   3.0096083171411193E-025   8.8006265011269010E-024   6.6927386070613529E-025   5.6574147009080495E-024   4.7741924695398309E-025   7.9201387461053390E-025   2.5979619731167065E-025   3.3234698296790572E-025   4.3105656933275357E-024   1.5392049144344345E-025   4.1652164513041794E-023   5.7360371486388930E-025   4.3299577368730345E-025   2.1746928492182454E-023   1.1446906872640759E-024   4.6407398959755062E-023   5.6630838765792280E-025   1.3717773513307456E-023   1.3759923002663500E-025   3.0515093220755332E-025   1.1873763976416630E-024   1.2232717034008550E-023   9.0278165983274812E-024   2.0689902715260279E-022   8.4552112927709710E-023   3.1471107584947669E-025   1.4887239840134193E-022   9.3856431034680207E-025   8.6577415433759042E-024   8.6135013748800927E-025   2.2665661291246512E-024   3.6513269323275529E-023   3.9159411453070803E-025   8.4372534117586287E-023   1.5292894803550781E-024   2.4257364236736225E-022   3.1334514373656978E-025   3.1859845238169427E-022   1.3311832291884861E-022   1.2438449981574670E-025   2.2174433957932107E-026   5.5725042961206096E-023   1.3117138238260535E-025   4.2628648218659713E-026   1.2912898214446046E-024   2.4033828999105142E-023   5.9527422059800490E-025   1.0996397003457726E-024   2.1878753420528520E-025   2.5671937323379041E-025   5.8888013936366248E-024   2.1465470300334345E-024   3.3838716019411921E-025   4.9525934771829718E-024   1.0533870703161909E-025   1.0654839656460830E-024   1.0358310991556690E-023   6.8093353779610479E-024   1.0654290840404496E-026   2.2177381046016254E-023   8.7271250563061755E-025   9.8725653117993278E-025   5.5813556027633451E-024   2.8919161527429374E-025   1.6111335544562845E-023   9.1610855837137280E-024   2.1275706705597906E-025   1.4814298392037079E-024   7.7782925336661355E-024   8.9232909727478447E-025   8.6145837580585289E-026   6.9140076209739197E-025   1.7091053569778114E-024   9.5327660195022492E-023   6.0142065812405710E-025   1.5241275353274803E-024   5.7435983180292528E-023   2.8404896530590710E-023   7.0085842091258666E-025   1.3866202958669352E-026   1.9039491692434400E-023   2.3024004706255594E-023   2.7537973296169302E-025   6.0799937475088722E-024   8.8699873632867107E-023   6.9144801444838770E-025   3.8874008265279830E-022   7.0494671622600484E-025   1.3834974959038639E-022   5.1421876766029308E-025   1.1664076657698926E-023   3.7935065916582368E-023   6.6581330609714666E-025   9.0055551747939741E-023   2.9206143411650738E-023   1.2720834607808787E-024   2.5941267565601248E-026   1.5095986117824659E-022   8.7399525255782676E-025   2.6023328381688465E-025   1.9855753374393310E-024   5.5977956435405715E-023   2.3103638706207308E-024   1.2181005751465262E-023   1.9605831355665244E-023   1.9169101412146721E-023   4.2193764324608892E-022   4.5492242793514323E-025   2.0829548840715209E-024   5.6877160253518290E-023   1.8517503809650749E-023   1.3513280454087109E-025   1.8104308064968304E-025   2.0716895429963501E-025   9.1455176379235645E-023   3.5234267894085729E-025   2.4500942454277506E-026   3.8087732172238752E-025   8.0480477152615946E-023   3.0446301504036036E-025   4.5138573767588234E-022   1.0564740816381994E-024   5.8895267081455795E-025   3.3381169813968911E-023   6.5757020927708127E-025   7.7261984961088695E-022   1.2825974825267513E-024   3.5533616471331705E-023   4.9092404819388734E-024   1.5599985039497771E-022   1.6570995901456340E-024   5.4274889008420845E-025   3.8657631139794539E-023   1.8066120927980472E-024   2.0626688445202753E-025   1.8138315403341791E-024   2.2559806932366055E-025   2.5126336959415810E-023   1.4955192586804839E-023   3.3451468895504517E-025   2.3621625253310707E-024   1.0347149303695860E-024   1.4441398709034720E-025   8.4686148380447186E-023   2.6849707533711828E-023   5.8323694130677146E-025   1.3798987826260208E-025   2.1649719691685703E-024   1.3806609252488892E-025   6.4450637264393512E-025   2.5698793862343661E-023   4.3370903250378566E-023   3.8783040104580114E-023   1.2084652312192529E-024   4.7995344619079230E-023   1.4930967422030373E-024   9.5339462049890609E-023   2.1233196510116014E-024   5.9980479804729072E-024   1.6453822253180873E-024   2.0688987244471037E-026   2.8265372232378051E-025   4.1554496589907512E-023   2.4630149051124937E-025   2.4871707492691568E-022   2.7074021926685880E-023   8.7514306025502959E-025   2.9856623236978819E-023   2.3227669236052430E-024   4.1066151400975416E-024   1.7071760620670147E-023   1.1546456770606164E-025   1.4911386611828308E-025   1.7423527017506878E-023   8.2843415042728074E-025   1.9552754847166570E-023   1.0444820670067632E-024   7.7061389603377138E-025   7.9933189902118792E-022   4.8404308975962328E-023   2.0813039355221187E-026   1.9993574860019575E-025   1.8852522814122379E-025   2.3879575924466370E-024   8.4916072261688949E-023   2.4426216149866643E-024   3.2238100466776288E-024   4.4809690626680433E-023   2.8070289536984053E-024   7.9878087066750903E-023   8.4431075385748777E-025   3.3784959643784492E-022   1.1471725793056808E-023   2.6308421077288960E-023   1.7311447783137996E-025   4.8502235087697862E-024   1.0814386928252741E-024   4.5128009226669414E-023   9.9063613824145785E-023   3.5668360026517611E-024   3.0605124800138616E-023   2.1263871059554360E-024   1.0062885941999757E-021   3.4538727170454999E-025   4.0779517335508796E-025   1.3624564294894682E-024   9.3712008730708846E-025   1.1002233353308883E-025   2.6103321780847457E-025   6.7504842685147322E-024   3.6292210877443626E-023   2.8929956315452963E-023   1.2244101592589881E-024   1.4376204490905783E-024   1.4035973351753955E-025   1.3464176548127078E-023   4.8340650164160666E-023   7.5532412471630094E-025   1.7101587109471791E-024   6.1520949416176856E-023   7.5851633605955182E-023   2.0168376544637476E-024   2.4072790600553510E-023   1.7607335388435253E-025   4.5302657586752470E-025   1.6543183075479143E-023   2.4097456286766507E-023   4.3603442245710972E-023   6.3429034518331504E-023   7.4557396275854287E-025   1.3468108786695817E-024   7.5964895369996093E-024   6.0566196228120091E-023   3.0776940170060397E-022   1.7266696388720241E-022   3.3556268483184972E-025   1.1760735903417708E-022   1.4655686634794806E-023   1.8660743888627054E-024   5.4377212717975898E-023   3.0912597881153031E-025   2.0194662860178638E-022   1.1440853607818238E-024   3.5090222924762024E-024   6.8838650931400852E-025   9.7000632570305499E-024   1.9365319966708996E-024   1.5551625601651930E-022   4.3205311343750478E-024   8.6254640852007899E-023   1.6378625845167941E-024   5.3933310528045642E-025   6.5761549524813636E-024   7.1897728835452102E-025   4.2973242278097429E-024   1.2948724395831570E-022   3.4342956836872551E-024   8.9119492022474370E-023   1.5582287684720546E-024   1.1241485143081851E-022   3.6015205517386829E-024   1.2700555405342342E-024   1.6725923621804534E-022   4.3898642252752569E-024   1.4398528828482387E-023   2.4275891690632288E-024   3.1261421801999742E-025   2.6327146327473082E-023   8.6155308830790374E-023   1.8502754177926607E-024   1.7556667286705480E-024   8.4112778498060713E-025   3.7811098517968995E-023   1.5864454548262329E-022   6.7069002036072949E-023   7.5141805179047307E-025   4.5616257107535920E-024   5.4999955153983377E-023   3.3219653228268303E-024   9.6247197841061331E-023   1.5614119829652026E-022   6.0736462542183494E-025   1.7170633004366769E-022   4.8081544335029703E-024   7.4053608559485301E-022   2.1873988556623550E-022   1.6798329631311191E-024   6.6542305225916302E-026   1.9932988280708728E-025   6.3995679547677927E-025   4.9383958021220276E-023   1.2606416313614755E-024   1.4830212804471186E-022   8.0921525921758051E-025   8.2870979349274134E-024   2.8242700892794403E-025   1.1992021959041108E-022   4.4329505815829388E-025   6.6277069280189245E-025   1.5606784576941333E-026   7.0432616273497953E-023   1.4183651175283663E-024   1.3530051768434639E-024   6.4544562525751055E-025   1.1294696930485756E-025   2.6930017430359999E-025   2.8882682603757427E-024   1.1297667917175313E-023   1.3048443650544303E-024   8.3933552045343459E-023   1.1826737580981718E-024   1.1402464681032064E-024   2.5399287268835433E-025   1.0280554616999115E-023   8.5799270986427452E-023   1.4999138709958016E-025   4.9162176499477904E-025   1.8800747034631498E-024   1.2305426458753679E-023   7.7770513710306418E-023   1.2616643113508475E-024   1.2432690215624485E-023   1.6016364474922778E-022   4.4273811640154664E-022   3.8458351350488362E-024   5.4055496115939862E-023   1.5739857329621472E-026   5.1532675777225843E-025   7.2173877022260509E-023   3.1967278647193765E-024   1.5293543564562777E-024   1.2576208049604437E-024   3.3794490596352506E-023   1.6885399905636017E-024   1.1390112083010658E-024   9.6569577068599006E-023   3.7076513426104698E-023   6.7503893324452435E-023   3.9551573891147372E-023   2.5241470288536728E-024   1.7805168913304716E-022   3.4121799404249769E-022   2.1523404415573324E-022   3.1559029614749617E-024   2.3023912002063218E-024   4.6926522999509400E-025   6.5093664404329400E-023   5.1854079442413999E-024   3.4319170629048482E-023   4.6285724636686554E-024   8.6534671567941703E-023   4.5118291529032903E-023   2.0665026824591355E-025   1.2481120978035020E-024   3.0804847105988987E-024   2.6383129458902487E-022   3.2131028324964568E-024   1.0451474119914701E-022   6.0530512840342572E-025   9.2109493032787544E-023   1.8273856077831514E-022   1.6440908107423041E-022   7.7447203283309374E-025   3.3245932134183578E-024   5.3190499687396034E-022   9.8992110575345117E-024   1.3293217679698131E-024   4.7722612076887782E-024   3.8429341153196039E-024   5.8333856376086494E-024   3.2310961666197750E-022   7.1494406165400462E-024   1.3826105276232894E-024   2.3493925416696712E-024   1.4141937386007646E-023   6.5727824667929052E-023   9.4932492239619541E-024   4.8048111940357772E-023   2.6967508590251077E-026   2.0196386688266575E-022   2.5392169195609767E-022   2.0006114502298458E-022   2.5816626193445757E-024   2.0374568761614655E-024   7.5162221549981525E-025   1.4531000891156061E-024   4.3338569567935918E-024   5.9832122858361978E-023   1.1486573724607142E-022   5.2077894195887770E-025   1.3081297750762056E-023   6.6747790746145944E-024   5.1900095141309292E-023   1.2257718678586002E-023   2.6631693494560347E-024   1.6396015900930191E-022   1.2262695451161059E-022   9.3507203036529331E-024   2.8610622563384598E-024   2.9549388848247532E-024   4.4913884180231511E-024   2.2554302105498889E-023   6.0884841665675279E-024   3.6346559993180578E-022   5.9688104027316256E-024   3.7800037390505549E-024   2.7868938552881818E-024   6.4403925572565003E-023   2.5307996710014028E-025   3.0404915885831599E-024   1.1970229608887064E-022   2.7245239761540768E-024   7.4325391893620728E-025   2.0951052793150597E-022   4.0107115284261997E-024   1.5133275256290891E-022   5.7567425594869317E-024   2.2599422098579671E-022   3.0766661945675100E-024   3.4656764182646198E-025   3.8535807307635315E-025   1.0997015448493069E-022   4.8462902618420554E-024   1.3764178771939334E-024   5.1616429474237601E-023   1.2495908227382851E-023   3.0637706768956236E-025   1.6550199126545467E-024   4.1596472214417948E-024   2.3031430392677447E-023   3.7867214471905954E-022   8.4992684609736396E-024   3.3520988532949103E-024   1.9256348257670932E-023   5.5810483159540302E-024   6.0103618494356014E-023   3.4852638544922291E-024   1.4887500190036702E-024   6.4039503062647966E-024   1.6235322055573124E-024   9.9207832734775504E-023   4.3795555100546729E-024   3.6860538987574570E-024   6.3766389017513930E-023   2.2583410328338145E-022   1.8333339311043549E-023   5.8683605059121359E-024   3.4860932970918757E-023   1.6375183987775167E-022   6.6253064919581868E-022   5.5705134094323821E-024   1.5263133707954409E-024   4.6118978095010561E-022   1.5461299467613735E-024   3.1449073353863750E-025   9.5381736339205218E-023   1.4830534033557012E-025   5.4553693181125336E-022   2.2085469589839069E-024   1.6984973520623181E-024   4.5656544988605438E-024   4.4647781323387392E-023   2.1083956026149742E-023   7.3667415555216439E-024   2.3978838159672834E-023   1.4605208819285395E-024   1.6468798375566444E-023   4.5872597976332632E-023   4.5782816821719423E-024   3.9220297463044125E-025   3.2253720605978621E-026   2.9057890884461900E-024   6.5832431039350081E-024   8.9325942137555327E-023   5.2516879082537139E-022   6.2484411637780429E-024   1.9657967303500781E-023   3.3317754118002294E-024   8.9653737924604451E-023   1.1601087343871668E-024   6.7975002921469740E-024   5.4737120516715402E-022   2.2097728702851241E-025   2.8962101746550919E-024   2.8504216851229852E-024   1.2685780899097823E-024   3.4073381207932944E-024   1.1143581696075549E-022   3.9757674569634776E-024   1.3126409087624574E-022   1.2226502073359222E-022   5.6575514427590707E-025   1.8439102160670511E-023   1.4686782624925406E-024   1.0795652519887696E-023   2.5694437197883801E-022   1.5421869772030003E-022   1.0626232528417784E-023   2.6241021465865708E-024   4.2138105923509588E-024   3.3914988367669522E-022   3.2867509563275569E-024   3.5198820344091486E-024   7.8471839712924028E-025   3.0119968768985342E-024   4.5396353225460788E-023   1.2687143518320083E-022   8.2596909114790764E-025   3.4667326171136978E-025   3.8550999318005000E-023   5.5993267684979402E-024   6.9145256116844016E-024   5.3521053208638391E-024   5.1003013171845512E-023   4.1045556818917500E-024   5.4221743595734511E-023   4.6949487933287094E-025   1.2197590999155271E-022   7.3028877611621175E-024   9.3192184560911478E-023   1.9751622697568307E-024   2.0683872358047534E-024   4.7515109045860743E-024   8.7905833269027784E-023   2.4881922570105942E-025   1.0902710038512349E-022   2.9637964508481519E-023   1.1818287701424750E-024   1.4468420789683702E-024   9.2511943978735347E-024   3.3097044946607578E-023   1.5530912630017987E-023   6.0975478063142543E-024   2.7872129367554717E-024   2.1347318564486738E-024   9.7073334621471084E-025   9.9455834822519132E-023   6.7591127999509473E-023   5.6749161549410651E-023   1.4199313188276369E-022   2.1196243069519108E-023   2.0725007103535209E-022   6.7684544102361640E-024   8.4039096869467718E-024   1.9268494657113857E-024   3.6398256792757528E-023   2.2549426209947227E-023   3.7687930723146884E-024   3.5358901729971701E-023   5.1160345154152908E-023   2.2469550127349898E-024   4.6138724700902443E-023   5.8404807050031302E-024   8.0393350404372830E-023   1.4691417146421804E-023   2.3758939566883628E-024   2.2618832951297248E-024   2.0279055846087077E-024   5.4443433868552052E-024   3.4701404949486507E-025   1.3259248174345576E-022   1.9107266925818801E-024   2.8637819900525048E-023   3.6540010353298690E-024   1.5041072614138367E-023   4.7813881237455533E-025   7.1662630669609920E-022   6.6144484785018032E-024   1.5446311452747372E-022   3.6587349106481501E-023   4.1899326906533575E-024   1.9531163427541924E-024   1.8300715586745807E-022   6.6268131728785748E-023   2.0000755127096177E-024   9.4909023226108615E-025   1.2648972162992535E-022   4.8927993112380665E-024   1.5138484904064991E-024   2.0780395268862644E-022   3.8238577752719033E-024   7.6894896571947778E-025   9.9697537312130665E-024   8.5785169828771925E-023   3.0908618430317839E-022   8.5410790685606693E-024   1.1482675377519410E-023   2.6329567982931466E-024   5.2397079094149793E-023   8.1060216053456326E-023   4.0000324663770058E-024   1.3615181347252720E-022   5.4241485168595432E-024   5.0601702244794390E-023   1.3186878446045229E-025   1.0846928198004682E-022   1.6121500843564005E-022   1.1527666223808950E-025   1.1305809414159258E-023   4.4511798369114639E-023   6.0405362909059113E-024   2.6290567768295962E-022   1.6675193210938457E-023   3.1515544803999293E-022   2.2812832132307285E-024   3.1864912651861010E-024   1.5821085074615316E-025   5.1039215024157338E-022   1.9733912752172420E-023   3.6789366876320312E-023   2.1696611500383666E-022   3.1225952735165815E-023   1.3385138965348530E-022   5.0975977214848100E-024   3.7871301356220492E-022   1.0823481845532554E-022   5.4262997101541184E-024   3.0598300114385467E-022   8.0103668354318839E-024   6.9472266962611595E-024   9.3521678725377021E-023   2.9775770596059796E-024   5.6336984613802575E-024   3.8093203640224958E-025   1.0758930757567432E-022   3.3110428843952456E-023   2.1546565956903685E-024   3.1156204420907579E-023   2.9938444674898570E-025   4.4801087041408069E-023   6.1325005951772850E-022   1.5252040887222419E-024   9.2513437867463419E-024   2.0608440321442401E-023   3.5346536321778282E-023   1.8868561371263817E-024   6.7195164715400221E-025   6.0140380126022726E-022   1.1605779956827211E-023   4.3606473509756787E-026   5.1394908197445998E-022   1.5022761661116929E-023   1.9592477590641199E-022   1.3159896639682698E-022   6.1669767880161556E-022   1.1795314771639431E-024   5.6072008834103507E-024   2.1349171548974953E-023   1.0476863121485763E-022   4.4343474574573995E-025   2.0619456501145623E-023   4.1442447806651824E-025   4.5475457330117393E-024   7.6272037039240341E-025   6.6098782991859979E-023   5.0869347409528955E-024   8.3053396377628339E-023   4.5985180330849362E-024   4.8496119363465651E-024   2.8046595585712791E-022   1.0458739707287231E-023   4.1501415781366047E-022   2.6759566974238974E-024   1.3287254675135913E-024   1.1662866352162704E-023   4.4849965920118899E-022   1.3150881167705895E-023   3.6322308946155149E-023   7.8702237332389156E-025   7.9037988003431950E-022   2.5296064268307302E-025   4.3352617586109610E-022   1.5005497688950069E-022   7.7499617996568594E-024   7.7871045554169516E-024   5.5632647308598373E-025   2.7504612380253457E-022   3.0325136207018980E-024   6.0194992705571201E-022   5.1030316981269420E-024   8.1424348068942742E-025   1.6432521308977175E-023   8.0338370741933587E-023   7.5742784091938213E-026   2.6265810024960141E-022   2.4630149655402913E-022   6.2055661008162358E-024   6.2806735339491796E-024   3.4184879290206546E-022   3.0334722220889357E-024   2.0138676711556326E-023   3.9524654233109197E-024   4.7485381697731553E-023   1.5512370563968746E-023   5.3914816463342002E-022   1.3722963049929529E-022   2.7781943245360869E-025   1.9372693643559790E-022   1.4368647426248146E-022   3.5419043806772829E-024   7.7726216552872439E-024   1.6075204325299919E-022   3.2173362170830267E-024   4.1845846648293172E-024   2.8305536504933681E-022   9.1572095312618719E-023   5.6962950265194239E-024   2.8250073111734704E-022   4.8389582307455078E-022   8.8925754319546263E-024   6.4067504996970047E-023   2.5816309232441802E-024   8.3591634210956852E-023   1.1691988283550792E-023   2.8511882068879288E-025   2.9982925001562341E-022   3.1759016851072011E-024   2.0240774792507887E-023   1.2583516922456779E-023   5.6620160151015508E-024   5.7071055267133752E-024   1.8015248508749931E-021   7.3043222540905685E-025   4.6046833093936852E-023   1.7141021689975398E-023   6.3125994370935765E-024   3.1985316187106088E-024   7.2044830491237787E-022   6.3395936693999068E-024   9.6282161514711547E-024   8.3423599569516492E-024   2.6047583449022854E-024   2.2947736250145192E-021   9.5282284312103186E-022   6.0901519630179090E-024   6.8207645586834034E-023   3.9562156249203612E-023   4.5540279545137442E-024   6.7640354068445722E-024   1.0515170661817325E-021   2.8871029202495119E-025   2.4463094973358412E-024   1.3996859778457032E-021   1.2453489880827272E-023   4.3262470273062665E-024   2.0492950269904572E-021   1.8407897718137925E-021   2.6918167139912150E-024   4.3906447222461335E-024   2.4157247205431924E-024   6.6367771263594296E-024   2.2213262180562991E-024   2.9674719490541659E-022   6.0274575929058951E-022   1.7159109219651986E-022   3.8959065023900389E-021   3.5710616011717384E-024   4.3249184237480544E-024   7.8076365950455933E-022   3.6643264926218078E-024   6.5066623444646045E-024   2.4474012974119784E-022   4.0353363482436796E-022   9.4814443552075138E-024   1.0381773175400834E-023   4.8054144530770948E-023   1.6362846403749215E-022   1.0037430343866265E-021   6.2257473820065121E-024   6.2768634826203707E-022   8.2105555209402723E-023   3.0549528902257750E-023   2.8224039144452383E-023   1.6347481807486534E-023   4.5895506645216522E-023   5.1952451351061869E-022   9.8523736953343848E-024   1.9942856490599526E-023   1.1693444870091943E-023   4.6381942556494841E-023   2.9618221564172504E-024   1.1614411850062446E-021   2.1345178112356813E-022   6.9697052612046016E-024   1.1262349844349186E-023   1.3612352344835788E-024   7.1648137390521492E-022   4.6420530965308734E-024   3.5941148637771250E-022   3.6098677934313232E-024   6.1998608902906717E-022   2.2084491337207263E-024   7.2441694955151576E-021   1.7005440625791103E-022   4.1389326520581277E-024   2.8577010156034815E-022   2.0299230323692421E-023   2.4059129543896339E-024   1.9981319607936237E-025   6.7579801612042911E-022   8.6353054884719196E-024   7.4706987185024165E-025   1.0987470363496877E-024   2.7285705008431387E-025   4.7806772793897948E-022   1.5784326357668562E-024   4.4531698917503558E-023   1.8162850616380777E-023   3.0817414002476296E-022   3.4649774778058117E-022   4.0611924432409841E-025   1.5156218992011085E-023   2.0512619246661500E-023   1.2468835821245371E-022   6.1866277280072745E-024   4.7452459790107021E-023   1.1591415040402514E-023   2.5461318862473392E-022   1.8127719373850136E-023   1.1355992395104892E-022   1.1994312578819054E-023   2.1290943540748336E-023   1.4132424501225591E-022   5.5013948657154578E-023   4.8093067704733550E-024   1.1309227949282252E-024   8.2734909452867480E-023   6.6269832814249584E-024   2.7569730928789602E-021   3.5125384509481010E-024   3.2143118906948249E-022   5.3751499235273146E-023   5.6322252943661509E-023   3.4726175111551687E-025   3.7625740551710582E-023   6.9695432438942782E-024   4.3367173913032395E-022   1.1315340871051491E-023   1.2718522982190719E-024   1.4287983239631437E-021   8.0129785148773897E-024   1.4768209764273449E-023   3.2214711585732687E-022   9.8485175434679104E-024   3.7580287798573687E-021   5.4596225074524174E-023   8.7519404886815407E-024   2.7777321553794933E-023   2.6134832321569915E-022   1.2185510581960205E-022   1.3551032660899526E-024   2.2232813455265293E-023   4.0870828390886274E-023   4.4115485366311626E-022   2.4971644259770776E-023   1.5276904553695914E-021   2.0757387884166368E-024   2.7501850461289225E-021   2.6405180647370030E-023   2.4373914096868719E-021   6.9348122625685844E-024   1.3284703110822152E-022   2.7392970162051189E-023   8.7844771440774707E-024   2.8808249068023149E-022   2.7420912188621952E-024   1.6996483959896520E-022   5.0843130854039430E-022   1.0925876334245509E-023   3.7011503145487491E-024   5.4288947841514177E-024   2.0293948402189523E-022   1.2640379268689852E-022   6.3644316212224829E-022   1.8610732286743369E-025   4.3798051239183708E-023   3.1460806327304675E-023   4.4867427306504306E-023   5.4330645310796517E-024   1.7192756540724662E-023   6.3395415136236651E-022   1.7525070692054972E-024   2.6948398648970500E-023   4.1796233157048773E-022   1.5169465630360554E-023   1.9910322723226412E-022   2.8780312932458977E-023   8.6231834464940034E-023   1.0647760504893688E-023   2.2074852154706888E-022   9.6155620898331667E-024   4.4144783882488917E-022   5.5082955614614416E-024   7.7591272252098215E-023   7.9723767597599874E-024   3.1594140421076616E-022   2.3649200993308077E-022   1.9157675638294440E-024   2.3398233101896728E-022   2.4523241451336245E-024   1.3050272423084271E-023   3.7191435752979078E-022   3.0028484381064265E-024   2.1615716766819515E-023   7.8572892103875295E-022   1.1261958496807848E-022   6.7855796792127356E-024   6.5664120157254662E-024   3.6641818820784202E-022   1.2463418246891584E-021   5.0612622636562595E-022   2.5990891796863497E-023   1.2859834065428019E-025   1.0518123143464126E-021   6.1371290132316645E-024   2.1874062036052750E-022   5.8795883126099701E-021   4.4141357480700816E-025   1.2894853718775137E-023   2.0707152134680011E-024   1.7569020514598710E-021   7.8178681613937739E-022   5.8370092815704133E-023   1.8935378853267822E-024   1.1688428099798385E-023   4.3281907726342081E-022   9.3004358370358822E-024   5.6562497237701757E-024   5.3984705126095720E-022   9.9021134564462116E-024   3.8581318826726314E-021   7.4896622088665873E-024   3.1302606676814871E-022   1.7776575857804693E-023   2.3557913104694006E-025   1.1531106569497415E-023   1.2599443567065560E-021   2.2604872662898427E-023   2.5346767754323141E-022   9.8845789165008367E-022   4.0352118970790677E-024   2.8230854497218669E-021   5.8152184646468533E-022   2.8980283488742976E-021   1.4641202272432851E-025   2.9882387134049165E-024   2.7741740194287176E-021   8.8337435051859059E-024   1.1333689433130192E-021   1.3564738294820076E-021   3.3210252978535305E-024   1.8863797156300482E-021   3.8713293085453088E-022   6.6557558613057631E-024   8.1619767757433268E-024   1.5085317023310494E-022   9.0379489328188246E-024   9.0288781189662128E-024   5.5799601268542672E-022   1.0630750769517997E-024   1.2295839468925411E-023   1.9078105196404217E-022   1.0399272984148166E-023   3.4495447915563263E-024   5.7546352573291942E-023   7.8087731263454252E-022   1.2079559211155085E-023   4.5743399348622198E-021   2.9657334213441228E-023   1.9846848538738899E-024   7.0025033103005172E-023   5.6018029191543644E-023   1.9474288035541633E-024   5.5921580647078618E-022   2.7434824075716405E-023   2.1744499116673758E-023   2.4046651802383597E-024   4.0104533473917246E-025   2.1045884852842740E-022   8.3333679392668550E-023   1.6436179328474869E-021   1.4854720822925788E-023   2.1836541684799789E-022   2.8787370120075495E-023   4.5125141113480611E-024   2.9386794950575842E-022   2.2780011746020236E-023   7.2020730464757335E-022   4.4790637354850616E-024   1.5903549976212912E-021   4.1052768659434836E-022   4.4232273721386073E-023   4.3607021050869962E-023   1.2775882126358445E-022   2.4722321806870915E-025   4.3105435816098405E-022   1.9193672015543947E-024   4.8722893107341621E-024   1.1082594292204071E-023   1.0917439097249086E-022   3.5604298662599113E-023   9.4324981802273340E-024   1.4783734962170278E-023   1.4891627772521958E-022   9.7886860023030742E-024   3.9373100971591691E-024   4.2318783738411372E-022   5.5715855630445449E-022   1.2530069712517176E-023   2.3754068460008675E-024   3.0712760286480301E-022   7.5721479429898895E-024   4.9263990050494893E-022   2.8766242886506305E-022   7.4726266101126240E-024   1.9986686233615300E-023   3.8855392959577171E-022   2.2947525284846865E-023   2.1413246015959755E-021   1.4479484500185566E-023   5.6865753112078813E-022   1.2621220519006036E-023   4.4703245868868992E-022   2.0331495071821174E-024   7.1322797809401449E-024   6.9656267170426446E-025   9.8328266895066472E-022   1.1454760439353430E-023   1.3331498920172517E-024   2.9123875918094253E-023   6.6260325825546077E-024   3.3164413592648110E-022   3.2558452017566997E-023   4.0417787808807503E-023   5.5104776211795753E-023   1.0578046497588678E-021   3.6090919825223343E-021   1.3234175099501739E-024   5.0925092081168919E-023   1.0190467641097110E-023   2.1778329150472443E-021   7.0740427745958849E-024   2.9348419795125102E-021   3.2660484503533173E-024   2.5876999971129483E-022   1.7006734221504790E-024   4.5987132146228365E-024   4.9629740601051894E-025   5.5869043305300223E-022   2.4860247397566245E-022   1.2651745569313390E-023   6.6465556369160435E-022   4.2579386314154702E-023   6.1621846424704427E-022   1.6487693499819738E-023   4.1665167574402237E-022   9.1881318257034794E-023   1.0522085971150128E-023   7.3905190099467828E-023   2.6413885081691679E-022   6.3347793963701279E-025   2.0884894298701622E-023   3.2088411837859141E-022   1.2955748137984500E-023   4.4026814373228521E-024   6.8047185128415027E-021   7.9086824650314325E-023   2.7445089242114949E-021   5.7562024964823331E-024   2.2554279449623647E-023   2.2161157542462639E-021   4.2244064853144843E-023   1.6528427915085489E-021   2.6760493663691154E-023   3.1815388078406921E-022   4.7574038687508342E-022   3.0908295536754178E-024   4.7401603667864881E-023   1.7144989685447131E-023   3.9673173339716028E-022   5.9564824329258587E-022   2.0481094143995954E-022   1.8499614876659733E-023   1.0672698243735099E-025   1.0976059719800493E-023   5.0943169343758802E-021   2.7863692122130072E-021   1.2323279594901795E-023   3.3166627053111657E-024   4.9789895999474140E-022   2.7344982854880336E-023   6.4576343131109597E-023   2.4717723287876051E-022   4.6096587138480052E-023   2.4654538695758233E-021   9.9626159076389466E-022   3.4826809322271231E-022   1.0826980978421477E-021   1.1443746630796899E-024   1.4180464346612119E-023   4.8180213843318400E-022   1.2083228603045151E-022   1.1933596716683982E-021   5.2683661752387062E-023   8.8635875852911769E-023   6.7776262039066038E-022   6.7783984308572868E-025   3.0446910072945183E-023   1.9630781477468481E-022   3.9940630730153400E-022   3.2462825066783860E-022   7.0736746943405933E-024   4.4237676419485100E-023   5.3047937350425590E-022   4.3447553988943043E-023   6.2486855128915384E-022   3.0883333064028698E-023   4.4564460208978959E-024   2.1719112569298839E-023   1.0364698594811643E-022   5.8992808103947176E-024   4.6683351616851146E-024   2.0589743164308290E-023   1.1388872193788938E-022   1.0533704461144809E-022   2.5883700244173117E-023   3.5222648784745225E-023   9.0431426275370235E-024   1.7731738758831034E-023   1.1604883493035539E-024   3.3139213674614145E-023   3.7644419995026506E-025   1.3510246972720822E-021   1.0421143569163772E-023   8.2940855491036552E-022   1.7286448436572569E-024   2.0822019445138592E-023   9.5052913508707004E-024   2.4117132844783813E-021   1.2068679451614639E-023   9.7032816307816781E-022   1.5374020842607054E-023   2.2847604318658726E-023   1.0404623555797023E-023   1.6585134490375701E-021   4.6593598548384624E-024   1.0067414415309135E-021   4.0994653409154493E-023   2.0157394810417953E-021   7.0784072819723678E-023   1.0312854298252966E-022   1.5168309904801391E-023   6.1180270822365765E-022   2.4583935824522361E-025   1.0435112901039618E-022   4.5643483290624816E-024   2.4899077455435442E-021   8.4068395342633362E-024   2.4918651864706606E-022   3.3175102251929159E-024   8.4226889989916047E-022   2.8371545474995388E-023   9.4450828474085957E-024   7.7330245595353896E-024   2.2191382073309931E-024   1.9828655753284695E-022   1.0047931616254751E-023   8.0825302894361437E-022   1.0538296430102324E-023   3.2918951866201316E-025   1.9548611622829646E-023   7.4931681202682268E-024   5.1306286644478554E-023   1.8975685255723439E-021   1.3443374985444699E-021   4.8029948746797381E-024   5.0580520706120413E-023   1.5615954208759625E-021   6.1877135883708113E-023   3.2431159487078528E-023   5.8224233336000995E-024   1.2031925154142867E-021   2.9592060741359930E-023   5.4119245729925875E-022   1.1836219360154724E-021   1.2467871300059719E-024   2.9623654084409851E-022   5.3999674478630100E-021   4.8358679972481696E-024   8.7360446248439964E-024   3.0961351572407098E-021   4.0849279259976503E-023   1.1776872815003122E-021   6.1749189102793122E-023   8.6446895033347142E-024   1.4187258493673704E-022   1.4244369059337235E-023   1.3539800953717257E-024   2.7103548722910929E-021   9.4302234107258515E-024   4.7582750008549827E-022   1.1607825690837437E-022   1.3970183282841817E-021   1.7009096373606647E-023   2.2208004914836629E-024   4.0536622512396658E-023   5.4139720195576027E-023   9.4484104454198529E-023   1.1405165876757646E-022   1.1208164559241830E-023   7.6810000537842322E-021   3.4406643820824698E-023   6.4664434464145725E-022   1.5153586575108765E-023   2.8074427363146499E-023   9.9012944662169249E-023   1.1051639490155785E-023   1.6459988774125540E-023   4.4779792716679000E-022   1.5264111539606656E-023   1.0697447845373604E-021   1.3346422658801558E-021   2.2237603481581563E-023   1.8454047192334518E-022   9.9818257371349123E-022   6.6393957807032575E-025   2.2522650570159700E-023   7.0261929538213093E-023   7.6884324458338493E-022   1.8760251164645726E-023   8.8364817986285220E-024   1.5428405705355569E-023   1.6645271509095829E-023   2.4186882791986026E-022   2.8398839744992475E-023   8.7042764634433183E-022   3.1050658198357269E-022   1.9447315099094643E-023   6.6586176340761769E-023   1.6196567737012567E-024   1.1769167215496036E-021   8.7126675001787515E-022   9.4592026668698825E-024   8.2542849395237577E-022   1.8270997531767422E-023   3.9729838936460779E-025   5.1794018967374641E-022   2.9173602541191733E-023   2.3511000948343882E-023   3.2997146506552632E-022   8.9542707416551205E-024   2.6905716249611194E-022   5.4702646853787421E-022   1.9483821578517611E-023   1.3983280754013540E-021   4.9975655642863268E-022   1.4862326669494551E-023   3.7308156165261145E-022   8.0917779209665804E-024   9.1615944043010734E-024   5.1311432418820123E-023   2.7413589711526635E-023   6.3543324375375836E-025   4.4967013478607956E-023   1.2754918035774893E-022   8.5268301165138518E-024   5.4706603184902080E-022   7.4508712314407764E-022   1.2591777948966440E-023   7.9106280023386719E-023   2.6855049414928642E-023   4.7298226653286977E-022   2.6664353583919223E-022   2.2525940553083617E-023   1.8755037685765643E-023   4.5184246497448556E-023   4.4937105774889160E-022   2.5593558829799903E-022   2.1121882808179739E-023   4.4261243196095018E-022   1.0061263385009639E-023   8.9217500152204978E-022   4.7155372230883324E-025   3.6638277005258314E-023   4.8948774970901957E-022   2.9929327239402264E-021   1.0244638683675283E-021   4.7797411110814175E-024   6.1439672182538502E-024   1.4035512209455885E-022   5.7219614263612639E-024   2.2926263317221288E-023   2.3621235237744867E-023   2.1025482033154877E-021   4.7934333267946740E-023   1.3061000043298399E-021   1.8455452515519241E-024   3.3038557422893515E-023   5.6566103562864070E-023   6.7696301132886792E-021   2.7439782514860629E-024   7.6605206397775320E-023   3.3630234472526524E-023   4.6076252341396570E-021   2.3285715052769521E-023   1.2497561890742320E-024   5.5319775377474261E-021   1.0068739692996351E-023   3.5676394601479284E-023   3.8328956309712516E-023   1.0832017135533562E-021   9.1311891523167041E-022   3.2887797589577440E-023   5.6840658183928701E-024   2.4565212988002817E-022   2.7460338713657368E-022   3.2394406545105564E-021   6.6297186014106459E-023   2.7129907641176633E-021   4.9585208063153877E-023   2.5916606782209916E-021   1.7237567308806147E-022   5.6378214377297681E-022   2.5684322070463104E-023   5.8583259598802909E-022   6.8234798964630336E-023   2.2632195015004443E-021   1.3786957362977740E-024   1.5068871679849196E-021   2.1191846762998900E-024   8.2022954516173155E-023   1.0895329285914098E-023   6.0747300372830529E-023   5.6416267804738062E-021   6.5713170187649060E-023   6.9446765829823336E-023   2.0779218115005806E-023   5.1937124438477990E-024   4.5279388232744884E-023   1.3261019197503541E-021   1.1778914277755776E-021   1.1814791450403828E-023   7.3283993102886880E-022   8.1617002050864130E-024   5.5072440407186211E-023   3.3287599230175528E-021   3.4020282956287629E-023   2.2157574799668071E-024   2.0878202477982909E-023   1.6008684390018487E-021   1.3850286748901873E-023   1.5981045961211121E-021   4.4843780230651687E-023   3.2519404842855747E-022   2.4118575782933835E-021   2.4557584944700053E-022   2.9775443806136655E-022   9.8959218655579694E-023   1.0896501778729572E-021   1.2425976166528076E-022   9.1348318237994655E-023   5.3850331686250396E-023   1.8328544200197396E-024   5.1232687754146735E-023   3.8819517348675486E-023   5.0664165083794470E-022   6.8211041480798293E-022   6.3395880139234166E-023   3.0137342073929527E-023   3.1120636855097024E-023   2.6397339776147752E-023   4.2783362341147801E-022   9.6999963202689065E-022   1.8358217198108175E-023   5.4063688954601711E-024   1.8821809735289002E-024   2.2744254493271841E-023   4.1136197714484627E-022   1.4368947467894454E-022   5.5525405117184106E-023   7.8393692238509666E-023   1.0120834332647035E-021   2.5911470755509008E-023   1.3938070205354002E-024   2.2210016414955909E-023   4.2315269134618173E-022   3.9135548309922026E-025   2.1525073504700489E-024   1.3624790848235599E-022   5.0327339425433140E-023   6.2163118356901977E-023   3.1949695008411924E-022   1.2463815850761700E-023   8.1390066509170943E-023   1.9474784473603396E-021   6.4986890240491654E-023   1.2056891592505341E-021   1.5711364117114744E-022   1.2233933420338167E-022   7.9794919347980894E-022   2.4061266551145120E-022   4.9912674221360516E-022   1.2313302496241780E-023   8.3825913937322861E-022   5.9221203204881174E-024   1.5511719657722968E-023   2.5646162105229739E-021   3.2519465760643657E-023   2.8062091679632310E-023   3.0348027910483653E-021   2.1772881092175753E-023   1.7717975302056458E-021   5.8226881329648123E-022   4.1962188199971152E-023   3.5984944486151118E-023   4.3127288640904204E-023   1.0782530469242874E-022   9.2207889845913164E-022   1.6915921866415212E-021   1.0120209306400539E-023   1.3982455877550838E-021   8.0072640239525200E-023   2.8370393861497240E-023   2.8675893646304973E-022   5.6954689665741150E-023   1.2993615553753470E-022   9.5464846177314282E-022   2.6444924205002713E-024   5.0906636341841509E-022   1.5805128980095917E-022   5.6905717782805894E-023   3.4010548363294952E-022   4.4517559028625067E-023   4.2606979728796267E-021   2.7960848568267323E-023   4.3043206252403593E-022   3.3590083149198259E-023   2.8467013727566123E-021   8.0638633278168745E-025   4.2735969249259132E-022   1.7372061162647881E-023   3.1736906609596549E-023   9.6503168289768329E-024   7.9468138754365807E-022   4.8290701246441021E-023   1.7907329230041718E-024   2.8447626889408069E-023   1.4383194613038305E-021   1.2606522027230910E-023   7.0223059991792296E-024   3.0092737130778446E-024   5.5292329361736451E-022   2.8241481169587253E-023   1.1428725398349421E-021   1.5151905455415552E-023   1.2080849334246641E-023   2.1269823243512892E-021   3.6586908310326974E-023   4.1235707298506039E-023   8.7638572167091468E-023   3.5108330967112018E-023   1.4289587979242730E-022   1.7437425090987476E-023   6.0009354579152471E-023   2.8222964438449604E-023   1.5157912186933818E-021   2.0497063980087520E-021   6.1839396175124236E-023   7.8662517779761978E-022   7.6850539547861314E-023   1.6164218976222477E-021   8.2370534497201426E-022   5.9955428453478850E-023   3.1994032058673871E-021   5.0808839742266802E-024   1.1942394682009794E-022   7.1303058984945015E-022   6.7930697634250703E-023   3.7102754537411522E-023   4.2727708683080978E-022   5.7199143159345709E-023   4.3717191085945115E-023   8.6761204513856053E-023   1.0135526079219286E-022   3.0204622802145825E-024   8.4301185979113080E-024   1.1806662480526916E-023   3.4744662093011344E-023   1.2862495041405793E-022   1.4176432365552314E-022   2.5063500804375695E-022   6.3702504063685285E-022   6.8007686108843681E-022   8.9529777221574310E-023   1.0326411425319064E-023   9.5507673121596353E-022   2.6294711499763107E-022   1.3311235039083156E-022   4.3848859016454739E-024   4.2333309503008479E-022   3.3734944300139435E-022   1.1931632062303064E-022   8.7271487583727368E-022   3.8249216984908584E-021   9.0247792278108484E-023   9.3344465398565788E-023   5.2480404137117541E-023   1.1046236879247399E-023   6.8408766881617465E-022   2.7358645215312425E-023   4.1332727427332733E-023   1.1115356836390004E-021   1.1954020854997536E-023   4.6478520998542849E-022   1.8239900655506024E-023   1.8753547842098832E-021   5.8981800949296963E-022   1.7516257451473144E-021   9.4318968883671867E-022   1.7096622873820154E-023   7.8850472624286802E-024   6.0832054700448016E-022   2.5641695053269698E-023   1.6304640585432329E-022   2.6158581583023559E-023   2.6130185360641533E-023   1.1496182475860261E-022   1.7820462580291456E-023   4.6060453588658078E-022   1.0547793363879635E-021   5.9664015296476143E-023   7.5966302391164368E-022   1.1907538599429073E-022   2.6928129344135282E-023   1.0509477750676971E-022   1.1813283667345553E-021   8.2035432270585438E-024   1.3383437062572772E-023   1.8140957362138535E-022   1.1170993509073889E-021   2.2929264456550127E-023   4.8295467475430673E-023   4.2512838883856037E-022   1.2560598336758986E-021   4.0731849895568470E-022   2.2373862297355685E-021   4.3787258817716329E-023   2.5809794410958682E-023   1.3509314361970134E-022   9.0099384326541184E-022   8.3235856847046029E-024   2.6498479125500568E-022   3.0329096871321149E-023   1.5031579056370755E-021   2.2237131608904861E-021   4.5775178416744647E-025   2.0092489708228095E-021   1.0297591488120828E-022   1.6386776682676357E-023   3.5032627231507042E-023   6.8208205320608122E-023   6.9662450114134549E-023   4.1130085701139617E-021   4.1577642042063080E-023   3.6291828137225810E-021   1.6059069608870852E-023   3.7853661042825291E-021   4.8995390832515864E-023   1.1677044874022176E-022   1.2120737563294411E-021   1.7329644943814611E-022   6.0450154328213105E-022   3.8477220087491181E-023   1.3186991421243510E-021   2.7062257342005128E-024   1.2811340393611608E-021   1.4532770003907995E-022   3.9076311947709113E-023   6.2000209516846723E-022   1.5492619500898185E-021   2.5882207974424173E-023   1.4603492481297318E-023   5.9524203777546825E-023   3.0230773658975199E-023   5.2534260005285890E-023   1.2998357439256648E-021   5.0718462864578491E-021   1.2675469505139011E-022   1.4346884316989634E-021   4.8501372431734578E-024   3.9502769176483679E-024   6.0406667020725834E-022   4.4347682198096412E-023   3.6524744335263559E-021   7.7072902552225960E-021   8.2037440386234797E-024   6.9190646876016385E-023   1.7115093456405849E-021   2.0019529473663593E-021   4.5286145100484290E-024   8.7430791620656627E-022   5.8018649473267992E-023   9.5236875104673702E-022   1.0322687794697725E-023   1.2043238247959865E-021   2.4447237262085408E-023   3.6742241936996212E-021   7.0270019069985838E-023   1.2816680282095442E-021   2.2245059381103420E-021   1.6708809937031252E-022   5.2805409100305291E-023   2.8982212162841031E-021   7.6010766451379353E-022   7.4650415575566126E-023   5.2060657072906096E-024   2.5916208560148990E-023   5.3810048541519086E-022   3.8382819574196153E-021   2.1582757301932521E-023   6.8545984051808129E-024   1.5420342499921397E-022   3.7834149541976949E-022   3.0717463501425273E-023   5.5618816629361501E-023   7.9260087909073070E-021   1.5720941456526577E-024   3.8587606071996104E-022   9.2578206489411714E-022   2.1660881635794233E-023   3.6230229815302406E-021   8.6719144886954395E-022   3.0173098894505761E-023   2.2439528764236077E-021   6.8467377449180328E-022   1.5252641249586374E-023   9.0823010530767178E-024   1.1705774018167381E-022   7.5689630036001596E-023   6.9010965440143245E-022   4.3277778884822215E-023   3.4221726875405743E-023   1.3634162826016583E-021   7.8035402136987041E-022   5.4685487844472371E-024   7.3857815640498658E-023   2.4952451592169585E-021   4.4577624000065209E-023   2.8565291317678631E-022   5.6448350267933388E-023   4.8972483614773032E-021   3.9814104060752535E-023   1.0993789707360570E-021   4.0773111969004362E-023   6.6163331235246705E-022   9.4421072845296191E-022   5.8083706421851824E-023   3.2862206300592354E-021   5.4657288017886155E-024   1.3919990154994423E-022   2.0484489063371982E-022   6.8282413675478647E-022   3.7672044307482767E-023   6.2337693468347485E-023   6.6766452880802713E-022   5.6968412096189710E-023   4.4238051935667805E-023   6.7767679798098583E-022   9.0037195736733412E-022   3.9053100928522123E-024   4.1340262043702707E-023   4.5404692261458140E-023   4.3427937795444695E-022   2.1529345927381912E-023   1.3771141283683233E-021   1.8471740990687792E-021   4.2071466911257059E-023   4.2158192703031466E-022   6.8775447443707997E-023   2.8280714464183173E-021   1.6442832833732718E-023   8.7196425460904512E-024   3.2326003427925307E-023   5.0239344812315573E-023   2.3327989423336909E-021   2.6305975670337760E-021   3.2930546951188837E-024   7.1748547624670684E-021   6.9611355784660992E-023   1.3463159399587854E-021   2.5989903088295934E-024   6.0202963626369664E-021   2.3454665900098452E-022   1.0931633035842922E-021   4.1006561103412669E-021   1.2823665636917830E-022   6.8124849072747385E-024   1.2748114282352418E-022   4.1235656890745156E-021   7.7993974045349930E-023   6.1178126043900043E-023   3.9042937608392464E-020   6.0390728746777725E-021   2.4150120774475538E-024   1.5112751990520006E-021   2.6469733108491410E-023   5.1018936225373775E-023   2.3312282631966968E-023   6.8740418787906219E-023   3.5657527100044830E-022   3.8322945182501312E-024   2.4547899524448128E-021   5.5469261458003920E-023   4.3855991994807725E-022   4.7292145425213027E-021   1.3748208054055162E-022   3.5645659114559926E-021   1.3092015261007415E-022   2.8226501400533131E-022   4.5597214760214488E-022   3.2080681475832601E-021   5.0127152559377974E-022   1.1938254486666408E-023   3.3351235098151301E-023   6.1112370306722610E-021   1.2926860598979914E-020   1.8455261492750401E-021   4.1471918740325060E-023   3.1844393413136763E-023   1.1304403590541187E-022   1.6028136584288939E-023   2.1910467584946160E-021   1.0471860682090749E-020   4.5618679719972767E-024   3.4704622717855606E-023   6.4814217946961474E-022   1.3151030612098596E-021   1.1894983059938159E-021   7.4370017814342651E-023   8.1985117416211041E-023   8.2471839268105039E-023   1.3041821152915561E-023   2.8662522748122948E-022   1.9564533108913375E-021   7.5164826748834607E-023   4.0432899197804802E-021   9.7871129125152873E-021   3.2674367348183685E-020   6.6431956674866578E-023   4.3928598681440183E-023   3.8916750890865434E-021   3.1277026695151696E-020   3.8223169074221939E-024   4.9594964353200004E-022   5.1773517682917199E-023   1.5150124372378167E-021   4.6531525578139469E-023   7.3022358508267564E-023   1.9986029248022652E-023   2.3803865805532547E-021   5.2972831915630508E-023   1.3019665479699119E-023   1.0202037834426294E-023   3.7751016932428895E-024   5.0872359941249746E-021   1.0819581332850993E-024   3.4062267406573767E-022   5.5947317253412536E-021   2.9203432405810568E-021   3.7925257541148963E-023   1.1424262926905949E-020   4.8125420244904532E-023   4.7937408743541530E-021   1.2421469881609017E-021   3.9963119069289113E-021   3.8841649526916093E-023   6.0832784339403168E-023   7.0061909405569787E-023   6.6926251323006732E-022   8.0508863014692747E-021   1.7125866861245289E-024   1.6981676553139293E-022   2.3748150221390248E-021   1.7966286997257653E-022   1.2218818291876382E-022   1.3066296855337663E-020   1.3632718568983749E-022   8.0208891383276191E-021   9.7703056463857877E-022   3.3606663131662507E-023   6.0016086259648394E-023   1.5603719304843953E-020   7.9446607461576611E-023   1.0899205267124128E-022   4.3712101912144430E-021   2.3152133592004107E-022   6.1433935695157820E-023   1.7100682312024684E-020   8.1928847951755668E-023   1.8622186262655172E-023   1.1920237607164893E-020   1.2711259829840842E-022   4.2584846040446077E-022   3.1500022870518607E-023   4.4769501410999863E-024   4.6603282191171143E-023   4.2969273584675536E-021   1.2000663643251401E-023   3.4459311988529055E-020   2.4230200429339772E-023   3.0584873266827649E-023   6.6054795202970037E-023   2.4216772950356112E-022   3.4390955644443008E-022   1.5383912996098207E-021   7.1568332504956492E-023   4.6464735725733756E-023   7.5434623677336044E-023   8.0088145193073475E-021   8.5496907371777183E-023   5.1103510181428855E-021   5.2500414374142970E-023   7.0261728814300216E-022   5.9786828283341053E-022   3.0217190482602072E-023   2.6968022190646811E-024   4.4665741135107880E-021   5.5159981646922577E-023   4.9040680068981256E-022   3.0102571750270620E-023   2.9867066786996595E-023   5.7448772442385639E-023   3.4487575258019730E-022   4.9555996131191596E-022   7.3704471275368449E-023   3.6719948924742956E-022   1.5414243819525288E-022   5.0774175641135472E-021   4.1521391099643723E-021   5.8897476045537572E-023   1.3584149796699753E-021   1.5694580951090679E-021   5.1725574648242110E-023   8.1032171637029902E-023   6.7845053038456942E-023   3.1286990573071533E-021   2.7890005349473893E-021   1.1824156055205613E-022   7.6967657889911583E-021   1.4433927810957480E-022   1.9221813671890038E-021   2.1113345226545370E-024   5.6886655513547238E-021   4.7479072254839747E-023   3.6315587309599787E-021   1.1020061176284280E-023   2.8282847023001936E-022   1.4346084579037674E-020   1.2813420947786725E-021   8.1239153865241358E-023   1.1226804093337765E-022   3.9313766201257573E-021   3.5634756277865331E-023   2.6463161823468366E-022   4.5768905708887007E-021   4.4974267355807371E-021   1.0425801314214721E-022   8.0184411113381067E-023   1.2976134511391649E-020   2.3579836958510012E-022   6.1900661364318503E-023   5.5812315814779994E-022   1.6667167554920648E-022   9.6967473553841141E-023   2.1945643112390246E-021   5.1814430012049070E-021   4.2829499525086500E-023   1.8748883541583857E-021   2.1516268648106406E-021   8.0310419620105244E-023   3.1533130086585528E-022   4.4508921031119922E-022   8.3641484070702266E-021   8.1315862840289909E-023   1.5189945593311075E-021   4.2688199958757189E-023   3.2172621523977917E-022   4.4253273039212911E-021   1.1904510107014891E-020   6.6660825316712187E-021   6.1832128903245744E-024   1.4117145890766570E-022   1.0452228194123521E-022   7.3841122565046842E-021   2.7239002941900876E-023   2.6263321371595768E-021   8.1831481012406567E-021   1.0466301978464566E-023   2.7280034301465410E-023   2.5034525530279075E-022   5.1459118479624764E-020   1.0914704225996361E-022   8.4833415554179074E-023   3.5441577061114383E-021   2.0093882717412511E-022   1.8029269695298030E-022   9.9648609887321009E-023   2.6345628766117548E-021   2.4319043091518174E-022   7.9380246705781126E-024   3.0689211421969521E-021   3.9488351709141391E-022   1.0602782738835236E-022   9.4897247711635162E-023   1.6967367987813136E-021   1.1273120818255131E-022   1.3919002371154566E-021   3.1392721845291740E-021   3.7041016626503934E-023   4.5607499484607297E-023   1.0953425015690261E-020   3.0180692334633402E-021   1.6278444011759524E-022   1.4016587993162477E-020   1.8475134624941058E-022   6.0105205252905584E-023   1.4487925606755964E-023   1.8078198133992367E-020   3.4322621140558975E-021   1.1068063709414971E-020   5.5765900375512075E-023   9.2194648894906607E-023   6.6020800461715641E-021   2.3878319998502596E-023   1.3808810701625926E-023   1.3824213909630614E-021   9.0325331058004191E-022   7.6709767720293196E-021   2.0145858977541159E-023   5.0941045960224795E-021   3.9321993134908220E-022   2.1592634219736071E-022   1.2023403277646738E-020   5.0081363810508364E-023   1.2860132829283481E-022   2.9105216873140182E-020   8.2596272666674980E-023   2.1702861913399370E-023   2.1431087760790969E-021   7.0722089128418426E-023   7.4799436614527303E-021   1.6253225456538930E-020   5.0795488391253589E-023   3.2169461578257182E-021   3.0655071242367076E-022   4.7265506500643348E-023   6.7454930121002404E-023   2.1592611159037176E-021   5.1010662308194140E-023   6.2619551739061285E-022   1.1272229871348797E-022   1.1163940015673414E-022   4.6347977769852723E-021   4.8305030621475439E-022   3.9318319622791271E-021   7.8567504299605356E-023   1.1757953279562037E-022   4.1935099666131448E-021   5.5731763509195331E-021   5.7132941583305203E-023   1.0398457080684331E-020   2.1512264216033487E-022   9.6443127480909502E-021   3.5640526788762339E-020   1.7183646531751566E-021   2.3360700986395237E-018   6.2213107173416010E-017   3.5870818494787100E-021   6.2433669750349283E-018   3.9467971291453663E-021   2.1250806129307683E-018   2.0729176060865044E-018   7.6878197290563943E-021   4.8694002938795601E-021   9.2415048151519907E-021   1.4849372588927550E-022   3.4502025700361203E-021   1.0356163283065567E-021   6.0784087097033136E-021   6.9824871405174407E-021   2.9872221183427219E-021   3.0608402042300410E-021   2.4454260543440445E-021   2.5942819348759494E-022   2.1710515819637052E-022   9.3561850230888433E-021   5.6706411582506527E-021   2.9262485820990394E-021   6.4703221384394266E-021   9.3127458815887285E-022   2.5173758800486776E-021   2.6307643946688504E-021   2.6734173562870399E-020   4.9950700109059757E-021   1.1145227219279731E-020   1.2878505061562197E-020   9.2575791648600473E-021   5.4074627083122581E-021   6.7377063106292938E-021   6.6637313684902976E-021   2.5464940267308611E-021   2.4964829022016952E-021   3.5210159859672122E-021   4.8655298991384863E-021   8.3812964803638050E-021   7.1256955217483578E-021   2.5310725503132538E-020   2.7412481274454051E-021   5.1532093825045553E-021   1.5297233139598199E-021   6.7912674393528270E-021   1.0138242125251321E-020   2.9313170079281574E-021   3.8623243205912281E-022   2.2369682318059716E-022   1.5536027051236638E-021   3.1710232766806792E-021   5.6661398547537060E-021   9.4670295131139773E-021   1.8863902091436718E-020   9.8986535319513920E-022   2.9065077485713354E-022   2.2313121350955644E-021   2.5630955784297491E-021   8.0337334458217569E-021   1.1065918070472213E-021   1.1279860280084444E-019   2.0328430786843296E-021   4.2106477484740846E-021   2.8053697383618348E-021   1.4386654506129467E-020   1.6996911685338913E-021   9.5745730077508510E-022   4.1134290384776817E-022   1.4571576018728522E-021   2.7133555672758836E-022   3.1221590883406009E-021   1.2181763224467785E-021   4.2493779912963598E-021   6.5287755505906751E-022   5.4233117383870970E-021   1.4709948042907100E-021   1.0228513314884186E-021   9.3427059294435738E-023   1.1680323185588440E-020   4.2496730511729955E-021   3.8550499545773275E-021   1.2930416138249307E-021   1.1881462059752765E-020   1.5077173952817919E-021   6.2923610836280257E-021   8.3392904678586976E-021   2.3534505803543854E-022   8.7479061004623399E-022   5.5311192067397742E-022   1.3224114155707901E-021   1.9411509055554095E-021   5.0908712318324836E-021   8.9992462658280386E-021   2.5113190665101707E-021   2.2847047829084189E-021   2.3115822582892165E-022   6.6962140659553919E-021   1.3787271886716638E-020   8.0869738613051731E-022   6.5347782109223940E-021   2.7536163118842736E-020   5.5449259582349628E-022   1.4101647741893213E-021   3.4237575151381418E-021   5.0533900740593790E-021   5.5087984872084513E-022   1.8869510148233025E-021   2.5163603257051006E-021   9.7390297539089248E-022   3.9145281385421579E-021   1.2996199059317631E-020   7.8908452751159731E-021   2.1505765889707377E-021   2.9783516718604704E-021   3.7177919031988369E-021   8.8367948181860565E-021   1.6281252922794192E-020   5.9611024838369478E-021   2.7182553152397466E-022   2.7605952873250800E-020   1.1205829901412418E-020   6.7949252063492037E-021   2.5858090458021872E-021   2.9859775922659181E-021   4.0964511841372086E-020   1.8971680013700395E-022   2.6877487640422600E-021   2.3930843802888142E-021   3.6329122441966673E-021   1.6825352812392748E-021   5.0812627431486193E-021   7.5818152040583706E-023   1.5339483420984533E-020   1.2749516769699331E-020   3.3066957137454900E-021   5.0106670395422795E-021   7.2170529169426985E-021   5.7698852835348464E-021   4.9974435593178362E-022   3.0624883235212536E-021   1.4717228317308744E-020   1.4688755463925951E-020   6.5020579495736219E-021   1.8551548557408244E-020   2.8391946298215664E-020   8.0613230716830182E-021   7.8345987435158446E-022   2.8149773739918275E-021   4.5043715524069799E-022   7.3834330026971003E-021   2.2433391158288263E-021   1.8461428177158710E-021   3.7982331068891982E-021   2.1916767180999319E-021   1.8745569989591202E-020   3.9536151092826974E-021   5.2899440004313165E-021   1.3652880126452891E-021   6.2025029746645909E-021   5.6621916917982756E-021   3.5453674814606600E-021   9.7747265761887357E-021   2.4151424392689394E-020   5.4978284753799781E-021   7.7751309231936725E-021   2.1723297863238830E-021   4.6569021973227780E-021   2.7168397377398551E-021   5.2209250736760769E-021   7.5841121220475890E-021   2.5951149573390182E-022   7.9185639273400840E-021   1.6747106938858878E-022   7.6464415781559902E-021   1.0429570146084252E-020   6.7916573580761232E-021   5.7231073397832666E-021   1.8673264901319964E-022   7.6250910626594928E-021   2.4688483708842761E-021   3.9014178730945384E-022   2.6245578702708156E-021   1.1424612182101555E-020   1.5106661922237511E-020   1.9799682546632364E-020   3.2434894098250597E-022   1.8778229455623935E-021   8.3233623546480156E-021   8.5580195591079592E-021   1.8060223699733734E-021   4.3532169524484127E-021   7.6876077565056190E-022   3.7296776778589197E-021   1.1624714767384245E-020   4.6874155603367911E-022   9.3716873276025366E-021   1.5938937119818749E-021   3.6428561747911963E-021   4.4502055100160436E-022   7.0004602925196272E-021   1.0498366110398391E-020   1.3594099696022168E-020   2.6379158730736667E-021   6.0090716166878063E-021   1.7402615943411886E-020   1.3800474286601661E-020   3.6700120155580092E-021   6.3663373370278797E-021   6.9724444449215597E-022   1.3008791054012185E-020   1.3751828239852089E-020   8.0918573635622929E-021   1.7069999883500963E-020   9.8266732719562329E-022   3.3307685179274893E-020   2.1379087756625727E-020   5.3768605842710511E-021   6.6700441471297808E-021   3.2303211705917476E-020   1.0061389985832680E-020   1.1754173707135082E-020   5.8911778308964814E-021   2.3786560446633918E-020   8.3733602339863664E-021   7.7684598064605272E-021   6.8039542354690849E-022   1.1677668506542007E-020   6.9700434572353152E-021   1.1681886768590080E-020   7.9725219332190284E-021   1.2155098402986246E-020   5.6369016296705227E-021   8.0039562823782204E-021   4.9912534667428487E-021   2.9252924507643717E-021   1.4328353049142397E-020   1.1156511401941536E-020   1.5581353389195665E-021   8.3534458980875970E-023   4.1332312229460261E-021   2.5128750795650117E-021   8.1046322212223056E-022   1.4040468749201002E-021   1.1088135789373224E-020   6.0884109641435231E-022   1.5351491824032024E-021   1.8111370667995476E-020   2.3196954654325616E-021   2.3110451799933532E-021   6.0333498017812625E-021   1.4897049394369366E-021   4.0575944727170742E-021   1.6919476113524098E-021   5.1722767956723550E-022   6.7423241938718720E-021   7.1372246916290527E-021   3.3229377068384491E-021   6.4525763717200670E-021   1.9124822879590309E-021   9.8358281183227460E-021   3.0372637869556125E-021   1.0118944168554661E-020   5.4821150850215492E-022   1.3919191035780538E-020   6.9418092581834136E-022   8.3497541001698520E-021   1.9310199345756300E-020   2.5056788363753974E-020   1.8176415687149207E-021   3.9456011078400602E-021   3.4088360029419682E-020   2.9724085603414724E-021   4.5132209552525940E-021   1.5846448033635217E-020   2.1758717799017819E-020   2.1915969073707436E-021   4.7898791123575221E-021   8.7853331236094908E-021   2.1403482788210868E-021   8.4075180041070083E-023   1.7854526732711586E-020   1.0018497078533918E-021   2.4896660013981177E-020   4.2033244595993219E-022   1.2016943473891534E-020   7.0653260978888527E-021   1.7930443731456262E-021   1.7577221372041085E-021   3.5141250021005971E-022   8.4697151066111064E-021   1.4526097644095933E-022   3.0496509519247314E-021   6.0870559875848794E-021   2.0112840396848070E-020   4.1891229715494258E-020   3.9805757906624232E-020   1.0441238466621737E-021   5.0326648151918840E-021   4.3761475642500276E-020   8.4861613644148852E-022   1.0636832893529202E-020   9.7163105281918518E-022   1.4706758776636705E-020   2.0223933194009289E-020   2.0216117865197729E-021   4.2759743417334419E-021   1.6445673427957703E-020   5.1634751138324945E-021   3.4535557196003574E-021   5.7156880151366168E-021   6.4696024486554723E-022   3.1377690221372664E-021   6.6298580269743824E-021   5.2658114815670287E-021   1.4285220500054921E-020   1.4491673356311359E-021   7.6275005527003599E-022   1.2183334118251187E-020   1.6269887820655908E-022   1.6761999296938484E-021   2.0236396115380598E-021   1.5106242780218412E-021   1.5210823526808983E-022   5.5930254251460492E-021   1.5859617975374639E-020   4.7376932130630038E-021   2.0071389512164945E-021   9.2907888589369398E-021   4.7051898656351769E-022   3.2867621385159212E-021   5.5311719517522269E-021   5.6106801394277715E-021   3.7801152266678059E-022   1.9374410341397946E-021   3.5005721203293445E-021   8.2043464548376039E-021   3.6169948770715428E-021   7.7517249919727097E-021   1.0145015903215121E-020   1.8386041760113391E-021   8.7998090538438593E-022   5.4331204295457978E-021   9.5694121175886339E-022   1.5460889141718667E-021   1.8160745764554190E-021   1.1568996343463923E-021   1.1808904665457560E-021   6.4558110743964189E-022   1.4819802892929538E-021   1.2303830938138786E-020   1.2160011595912110E-021   2.5346513392526987E-022   7.2090581129508470E-021   6.9563288968967976E-022   1.2717883873966022E-021   3.4652142303403468E-021   4.6585051450086269E-021   1.0770607405693815E-020   3.6455511657427336E-022   1.7801828261807398E-020   4.9276851262903876E-021   3.4871856144201068E-021   5.8177845948179233E-021   7.6545224994458485E-021   1.4062838237205119E-021   4.8607639955149690E-021   2.9349576654934296E-021   1.1024934305506118E-021   6.2282157140997370E-021   1.6269047198144594E-021   8.2615832805792374E-021   3.8454832471078780E-021   1.2628982555885154E-021   2.6468166131921876E-021   1.3860205757970784E-020   1.1736943811080844E-020   1.1721782922267776E-021   8.3400520853448311E-021   5.0737683889402425E-021   2.2094403529102637E-021   6.2393199855305641E-021   5.2699304361195319E-021   7.3427706210500831E-021   9.2802173630843500E-022   2.1324654071634370E-021   2.3594804200569650E-021   3.2439699314594868E-021   2.0248608423695802E-020   3.3124644245474445E-022   7.8523527441792946E-021   1.0341470626186087E-020   1.0657776478762311E-020   2.3808254652836429E-021   7.1850946572770965E-021   4.4953238464384787E-021   3.3000708463496795E-021   6.0982623998519893E-021   1.2747129880506195E-020   1.0355901670336003E-020   4.0857480242887242E-022   2.5628613496621668E-021   7.7957768773459086E-021   5.2898629535957860E-021   8.0854703501961093E-022   8.2853180172106008E-021   1.0238330015562554E-020   1.5273623141394616E-020   7.9539898978589567E-022   1.4173818606619865E-020   1.0773821054428759E-020   5.9305358980664429E-021   1.2493738081333104E-020   3.2973406794021456E-022   2.3756468394159744E-021   8.5873948294280847E-022   5.7218965207340172E-021   1.2335222954969484E-021   3.3042259780239965E-020   1.4410190513204806E-021   3.2442232936668484E-021   6.1446161488698267E-021   4.4621049235293732E-021   9.4413225822269023E-021   1.4679296020431566E-021   1.2678243341113434E-020   2.3367149160875485E-020   1.0260188004203798E-020   3.0573476330084602E-020   2.7082100870232224E-021   1.4209796219131365E-020   2.9799483236282330E-020   3.6032251925035429E-021   7.2656731354608704E-020   2.1589272258076022E-020   5.0206106636722386E-021   1.4641015355810133E-020   1.7563245958892960E-020   2.4161407328331775E-020   2.2865833412825962E-020   1.6517255842269497E-020   2.8775318534903656E-020   2.0965002755040834E-020   1.1503624776766589E-020   2.0756952453296085E-020   2.0175175795049165E-020   9.7491446071427149E-021   2.8381465940607272E-022   2.0885491434716045E-020   1.3826094775503971E-020   2.0122277202273313E-020   1.8225633210453669E-020   2.8802847787210043E-021   6.8610288095446994E-021   2.0717399695899603E-021   2.3374849914976425E-021   1.9629111268985802E-020   2.3847992341586586E-020   5.3366325130958389E-020   4.2883212202073465E-020   1.3799020721045946E-020   3.8451905664553393E-021   6.5781500264419797E-021   7.1171363035430718E-021   7.9004462573275733E-021   4.4624652307154925E-022   1.1230476096325079E-020   2.9520361668013788E-020   1.9125408157742227E-021   2.9775096906931947E-020   2.0756031311128831E-020   2.5007751072461750E-020   1.4740682403594944E-020   1.0506954789747091E-020   1.5893434695755236E-020   1.6716230005138867E-021   2.0049175597561247E-020   3.4319937139393216E-020   8.2014794603977300E-021   1.5350507226277749E-020   5.4888144129591300E-021   2.9971600341404151E-021   3.2679677716768620E-020   1.2990869491516841E-020   4.2438347321893168E-020   4.7026528359253375E-020   1.4170163707938768E-020   2.0724225985106269E-021   9.2438116634575858E-021   3.7024534960628602E-022   8.3277409579621846E-021   3.0515054622083214E-020   7.8395712026210207E-021   3.1086681827138598E-021   1.3532935160354403E-020   7.4116861618281399E-021   3.9945495928464140E-022   2.6436293962682134E-020   2.3083773575999765E-020   9.5560473361662314E-021   1.9798486494053696E-020   2.4055556167137626E-020   1.0969772055183528E-020   4.2138878337671579E-021   1.2385043884772370E-020   3.1987925743740696E-021   1.1998599996340241E-021   7.4695318331450910E-021   1.2932851037855968E-020   3.0392187871555631E-021   1.5932636585448913E-020   7.7526888600788110E-021   8.0499173683481396E-021   6.8516048709266122E-021   1.9915075199547491E-021   8.7625559626614204E-021   2.7781413934186547E-022   2.4202931099958835E-020   6.0359051455445138E-021   5.8917833121825438E-021   3.2715015353963061E-021   1.0942498672303829E-020   5.0090527864835784E-021   6.1444824429479543E-021   5.6634105581660106E-021   3.5198444046520840E-020   1.6065115468736558E-020   3.5076496249813563E-020   8.9953862537601693E-022   4.0489247068840336E-020   4.5718609356289730E-021   1.0995227181071207E-019   1.9543177374145351E-020   4.8795459537531189E-021   3.2701906754022303E-021   4.9866037604084155E-021   2.0291539878565188E-021   4.6825801141112191E-020   1.2648029307289965E-020   1.9737538954084986E-021   1.3143210655943235E-020   9.6674418296388450E-021   4.9404224646434835E-021   3.5463084572837350E-021   2.0211307208232156E-020   2.9128563471168992E-020   3.5368783714510034E-020   6.4104369625014124E-022   2.4082842746367483E-020   1.6887265104540843E-020   5.7938433463986127E-021   4.8336988901501824E-020   8.7401581840926929E-021   5.2064485400609986E-020   6.9880074653049841E-021   2.4183775803241790E-019   4.6321819139507997E-017   3.1338008818083104E-019   1.6437142603665776E-017   4.7493452248162889E-017   3.7947978342160964E-017   1.2352841574242667E-017   1.2725342664523477E-016   2.4206359332973773E-016
   2.3578947368421055        2.2000000000000002        2.0475849836652386E-026   7.3478755802740869E-026   1.2281497206428126E-025   2.2526368654405073E-026   4.2275116565833304E-024   1.8472284050777446E-026   3.6077091374096374E-026   8.7269020041006597E-026   2.5674191125563116E-025   2.8210905602377158E-026   6.1317700913756337E-024   6.9679588433150203E-025   2.5485251411359831E-026   1.1009885745392356E-025   4.5111384145286252E-024   4.2097772625417735E-026   1.4872015202821898E-023   7.1909679992784330E-024   1.0455242259361488E-025   2.6110025637588477E-024   4.0924455627553985E-026   5.1245736053343350E-025   1.1982057127520858E-023   8.5233020892544319E-024   8.1218415321595907E-026   1.1750770608041557E-024   4.7248525329210546E-026   4.7851557567468336E-024   1.2148118457218813E-025   4.5488608279712354E-025   1.1894922240926173E-023   1.1589742716434391E-023   6.4267946520536401E-026   1.1258430402212061E-023   4.4151722965841051E-024   8.9872892835014501E-026   2.6931865222418209E-025   8.5326255234407738E-024   1.1551110281846943E-023   1.3195474184696085E-023   3.8052476061780741E-025   1.1585139018022096E-023   3.1845088312905311E-025   7.8481123766162083E-025   4.9010109604403927E-024   1.3876454525895390E-025   2.7546185672721978E-025   6.3846899526763009E-024   8.7049130185839953E-025   1.0202068389481807E-025   7.1288653373666525E-024   3.5768676371357295E-025   1.1305766190920918E-023   1.7822298421300246E-024   1.3073755354801515E-024   3.7687987217044146E-025   1.2340171910214445E-023   4.4045586376860953E-025   3.4699192095140498E-025   1.0504669908205749E-023   7.4952144751998027E-024   1.2875217058293646E-023   3.7564895524929221E-025   1.0948807471344679E-023   4.6330901479582263E-025   9.4290876164365451E-024   6.6614592665326406E-025   3.8967812061255139E-024   1.4206353729420550E-024   1.0414206064426914E-023   3.5357391942456288E-025   1.2186529357318120E-023   7.9952524983246131E-025   7.1854803849616323E-025   1.4370263728540871E-023   1.3051721648607257E-023   1.0114371514441261E-024   1.5803531446601867E-023   1.3606276835005709E-023   6.8173851917845127E-024   1.5062601908223957E-024   6.2538489688780945E-025   1.6170490538165567E-023   2.7893232462661105E-025   2.1852963927911721E-024   9.5075214372773546E-024   2.7482909298243122E-025   4.1714968012473105E-025   9.5264688533294065E-024   7.7413203173060198E-025   2.5695233462680764E-022   6.6723548749931739E-025   1.0400672926866135E-023   3.1873602586203217E-024   1.4349594581385226E-023   1.3860407824627016E-024   9.7324063806195867E-025   1.3060557640597074E-023   1.4280482206983948E-023   1.5129648135712152E-024   3.5571180290250702E-025   9.9686875164373702E-024   9.4089181281738873E-025   2.2345987683262222E-023   1.2471814823692823E-023   4.4289884825265025E-022   1.2234162052956491E-024   1.6654518229165397E-023   1.9950396445302587E-024   1.2047102385704553E-023   2.9821458257864248E-024   2.1933191892828800E-024   1.9547829846086713E-023   7.5808026937752604E-025   6.6141162177668278E-022   1.7301143743933815E-022   7.2972579294724342E-025   2.4708724349614749E-024   2.0142281729977095E-023   1.7834566752241033E-023   1.3945144228400122E-024   3.9640094922469458E-023   4.2506947298291647E-022   1.1248330972432409E-023   3.5332261612264317E-024   4.2118625453509947E-024   3.4806507713196467E-024   1.2078319289679802E-024   3.8731279627490579E-023   8.6236230521665593E-025   1.1084505158933501E-023   3.7347517154076750E-023   5.4052670679404110E-022   2.0846799581333655E-023   2.0925840114529217E-022   1.9108760929270438E-024   1.3182979453930605E-025   2.4567274515872142E-024   8.1755478553644726E-025   1.6114087973092951E-023   1.2463842449603492E-023   8.7240124987402972E-024   6.2898734730404925E-023   2.9161916207979828E-022   2.2565870195794185E-024   1.2550789238558831E-023   3.4488124270853040E-024   1.5551854926184090E-024   1.7320492545879870E-022   2.2568561310080872E-024   1.4086721168060104E-022   2.4838412140612413E-025   2.3455093165757828E-024   1.0479617248022294E-023   4.7325709098286963E-024   1.1785403048745009E-022   1.5603542458176609E-023   1.0359999860179426E-023   1.7047405839048675E-024   4.8079455780757741E-022   5.1203679161582044E-022   1.0388083886749164E-023   1.1214626985204083E-024   7.8128522473546544E-023   7.1907362396801744E-023   1.7003253082792006E-024   4.0452387017477449E-022   3.5012232146130854E-023   3.9383504411266476E-024   1.9941996978572726E-022   9.7459481289888234E-024   3.9052696510713524E-024   4.6704412439090570E-023   9.3117792817995358E-024   2.4302216680653028E-022   1.3010224595297200E-022   1.1990486896565291E-023   1.8463357690317989E-023   2.5703079519660958E-024   1.0887586027717339E-022   4.8513393061579528E-022   1.1633438787853828E-023   1.4875809667352118E-023   1.5539864275280189E-022   1.7587712878433601E-024   4.0996236535958211E-022   9.2152384657189757E-024   3.2805175707360593E-022   2.3913804277581956E-023   7.1121543735473835E-023   6.3381001123094291E-025   1.3132608795393501E-024   1.1943134792856671E-023   6.4482410301836411E-024   1.2383964314733805E-023   3.9674261272323312E-023   5.0570967906828662E-023   1.4399988094513123E-023   1.1611427915046114E-024   8.9276939474493376E-024   3.8662188421979658E-022   3.8290605261217103E-024   1.2113068814799329E-024   1.5336806869958476E-023   4.9506911719874020E-024   4.0757640908257364E-023   3.2562302276487240E-022   6.5134336357420867E-024   2.7691981678006576E-024   1.1436736726741254E-023   3.5862668065193636E-022   2.0175061669362767E-022   2.4449852344388144E-023   1.2599574856425654E-022   3.3608175510162495E-024   1.3224599180281720E-022   2.4131582777684919E-023   1.4264261674894585E-024   2.3502958425340712E-022   2.8240474416778165E-022   3.9692355726337536E-024   1.7111830144468726E-024   1.1169110880377564E-024   2.7690278099823979E-024   2.0068314177773251E-023   1.2975185063570024E-023   2.7512716282484557E-023   1.3588915992788411E-023   1.4297407059511996E-023   3.3630920380589750E-022   1.8626939944196053E-022   6.9756344571190296E-024   2.4896894402977650E-024   3.5438096915773576E-022   1.7152712018982818E-024   1.4064348365972482E-022   1.9461135848998280E-023   1.8085743017699071E-023   3.3855147101452784E-022   1.3730009075765333E-022   8.6547825587946260E-023   2.3298100110171563E-022   4.9520232127746288E-024   6.9616438079373997E-024   1.3562278642287805E-023   2.6305347467764344E-023   4.2697229911266072E-022   8.8171124180211488E-024   2.1838391347799893E-023   1.8809974172251222E-023   1.6853960094494479E-023   1.2757166254288387E-023   3.4777439847637851E-022   3.6486491849711450E-024   9.2167648736016979E-024   9.0791729462742340E-023   1.4565070216423853E-023   1.9962811158630040E-023   3.5336441336477318E-022   1.1024216405327688E-023   8.9653850886299219E-024   3.2397930250872512E-023   2.1123434522158796E-023   2.3382499092208377E-022   2.7760660505420149E-023   7.0738173625440411E-025   4.3193161233952787E-022   2.5195761060814737E-023   3.1462399241958463E-023   3.8491833408031788E-024   8.1219842541410441E-024   2.2441352583074676E-023   1.6559862962222577E-023   2.1111677951322699E-023   3.5481809756825522E-022   2.1499068391679734E-024   2.8912692412734051E-023   2.3683833330084920E-022   7.1761899416771572E-022   2.6345047442033108E-024   2.2000268548318136E-023   3.2469207506767775E-022   3.1329227762138121E-022   9.0552819437944194E-024   1.1570273230614166E-022   1.2367538864612327E-023   4.4523279118627329E-024   1.9724772182349357E-022   8.2677047965759665E-025   8.5058790598934251E-023   1.6257249677388168E-023   1.0017726018802783E-021   1.2397964877817923E-023   1.0601281709830463E-023   3.2505565282226764E-024   4.3114614007967933E-024   9.1469089420085898E-024   2.3036883763945381E-022   3.7714177995513149E-022   1.1177575882636251E-023   1.1342884845854594E-022   3.6583199365956291E-023   1.3297867121961391E-023   3.0076759386232231E-023   4.1229463918304147E-024   1.8975761196418522E-021   7.4853145626998599E-022   7.4977957049501118E-023   2.8735335778063774E-023   5.7031979830464189E-021   7.1602394504417357E-024   3.3199544667657389E-024   2.3600816691831011E-023   5.4216088277177212E-022   2.3744317545121258E-022   3.2902217669059431E-023   3.1031838603520954E-023   2.8506686106542413E-023   1.0644118680032013E-024   3.2337365624000645E-022   3.5276624027484765E-022   3.2318857991891971E-023   3.4292013110757018E-023   1.8883455888900538E-023   7.8684321615843096E-024   1.4007097889738329E-023   1.3781706277914856E-023   2.3804274707821374E-022   1.1562912580989310E-022   4.3655556230157245E-022   1.7721632337372226E-023   7.2381467809381254E-023   1.4995227370089937E-023   1.1680043363981433E-023   1.1065538412969687E-023   3.6325757957810803E-022   9.8648403625962980E-022   3.4679382913561811E-023   1.5964486663383822E-022   2.8473323069854894E-024   7.3020929479234482E-026   8.2924615606142280E-021   2.7251194510873419E-021   1.0459931964029055E-021   1.6967811003254324E-024   2.7228060083674839E-023   6.6088525979202813E-022   1.0452013700136474E-021   5.9467608172436312E-023   5.6819583347608663E-023   1.1624150228963335E-025   2.6854226289293384E-022   1.8040042186808414E-024   6.5227647233718854E-023   2.1911487439883992E-025   1.3547140482027664E-022   1.6067353341610393E-022   4.6799993599536374E-023   1.3405038001329857E-023   5.0626457743600377E-023   2.5148426341657756E-024   1.4023327916697989E-020   1.7451327390569785E-023   2.0817271158378803E-021   1.8815035895648488E-023   4.1525620751849812E-022   1.8944285810900631E-022   3.7617989982952455E-024   2.0561330882862620E-021   5.5828942948480312E-024   1.7569370599754440E-023   1.3937365941645948E-022   1.1162792753643099E-023   1.6808677853282109E-023   1.6080448422878653E-023   2.1535237636798295E-023   8.0819558033031409E-022   3.3765527985179140E-022   5.4158010844957216E-023   1.5145011275637426E-024   1.8332217442870285E-021   1.6794470868777262E-021   1.6006253415465802E-021   3.4798025333703856E-024   6.8920783369379625E-021   3.3449351186466512E-023   2.4113306914223716E-022   5.0737080587275942E-023   5.0709340909950730E-023   2.0808558307589009E-021   1.3203326987053554E-023   1.9785508628919787E-023   3.8162521214464532E-023   2.0160137536697286E-022   1.3741457070514413E-022   8.0330162334821249E-022   7.5270989161163690E-024   8.4766136897499050E-023   3.8954383137454429E-023   9.1798339580082818E-022   5.4834907860156327E-023   7.2061196955311422E-024   4.8581111240538772E-021   1.2072459216331740E-022   2.0151397623131879E-021   1.3727060271136493E-021   5.2418100236561397E-021   7.7884792724400246E-025   2.2231197394624261E-021   3.4619577479479244E-023   1.2262649108807645E-023   1.3860871296622563E-021   4.3102800086930638E-021   2.9378180486953654E-023   4.7708248998206591E-023   1.3863915751307679E-021   2.7212041082252504E-023   8.8751765270504204E-026   2.4018875056055026E-022   2.7016297060194318E-023   1.7003998224414036E-022   2.3372984615848708E-022   2.3608692839261851E-022   1.1136835989466230E-023   2.4825439693132849E-023   3.7146420801976560E-021   1.8056589258800709E-023   1.1148724940348003E-023   2.5576717303721250E-022   1.0618643764550626E-021   1.3769020209955812E-021   8.8179593655229708E-026   6.0125572455621399E-023   4.9688644011972576E-023   2.1850002487792288E-022   4.5182046101869394E-022   1.0426802744792656E-022   3.8541917515298706E-022   3.5398929245736493E-022   1.0383971910875428E-022   6.9419534410662058E-023   1.1858121405820767E-023   2.4591393049904708E-023   2.7700737922572074E-024   8.8967346065749629E-021   6.7736419662116829E-025   2.8439872277783139E-023   2.2560098075962861E-021   4.0636446039350231E-023   1.5820578126984487E-021   4.9743778967299647E-023   1.3446956615000603E-022   2.0217273033093462E-021   1.8785609909559666E-023   4.1477474284147651E-021   4.1063134756703372E-023   2.9858390854283120E-023   1.9977406329393952E-022   2.3992431702480897E-021   4.7471838932190320E-023   1.8703564606436469E-024   1.4385972530443394E-021   5.9385652350226531E-023   5.6280584210363438E-022   7.6701928569068689E-023   1.2407882425610968E-021   3.6548722938909550E-023   5.3044074531725691E-021   2.8737347237637321E-021   6.8057467171778572E-023   3.6154637557865003E-022   1.2882584847769415E-021   1.3875973496171172E-023   9.4286021558763733E-024   4.5989922361258219E-023   3.4298207210630232E-023   1.2035356089385605E-021   3.7627085412415381E-025   2.0545774685219832E-024   7.8262027442413544E-021   1.3863052814405656E-021   1.3279858823723980E-022   1.3252563194697677E-021   1.4408740634054147E-022   1.6746466693585435E-021   1.3251383700471834E-024   9.4107935814116304E-024   8.1565071600757050E-023   1.0082178570770563E-021   7.0130384678737412E-024   7.0530261623967689E-022   5.0900894706753364E-024   9.0388502948930580E-023   5.2091432939427304E-023   4.9678436717476031E-021   5.6740366245885933E-022   5.2828690852208068E-021   1.1718308828554855E-024   4.5995653416771059E-022   1.2375923561616634E-022   5.3938955050706578E-021   7.0504716850387067E-022   7.1765783643205330E-023   4.6927754821193587E-022   1.8254909525539238E-022   7.3223435098638976E-023   2.6496504492414246E-024   5.5973139852849788E-022   7.0053213391872012E-022   4.4124316162068575E-023   5.4924229614525898E-023   4.2197903037297668E-022   9.5269084890696779E-023   1.2489804014781738E-021   1.9612034713052396E-022   1.2900588310549456E-021   7.0606333971791414E-021   1.9685855842521579E-022   1.9023175674727992E-022   2.6662290977938826E-021   7.7338621403209331E-022   8.9234336171423017E-021   2.4750622957379499E-024   8.5837904142271752E-023   2.9331677711956748E-021   4.6873928662739180E-023   2.1215570166445533E-021   7.4463530443051659E-023   7.6070870285794021E-023   9.7766612632058935E-023   1.2357124399820204E-022   2.2970471567332439E-022   2.1820116574956307E-021   8.4312193694967778E-023   2.7061647473925661E-022   5.3362345475809060E-022   1.7855984195164449E-023   1.2298062466332879E-023   1.1578109586887821E-022   2.6172663686423871E-022   1.1245174436375500E-021   8.0143407942314639E-023   1.0525658833481888E-025   5.5370834483856636E-022   1.2639456610567266E-021   6.8902487983439144E-023   1.8299279983373465E-021   6.5041057278431656E-023   3.7189574201417986E-023   1.3055725918707837E-021   4.2846314255979252E-021   1.1742305903882188E-022   2.3295346175840822E-021   1.6095063559018828E-022   4.2888262118493344E-022   8.0578007147622034E-022   2.4559104746482075E-024   1.6271892143743654E-023   3.0771800996491869E-023   1.3037036928609928E-022   4.6036832606335627E-021   8.2150448222250872E-023   1.9199757630075204E-021   4.5735968817823555E-024   2.0007332661753300E-022   1.0090296865915553E-020   2.9711908086969523E-023   1.1874636436926682E-023   1.1177232369204576E-021   2.4340396825165530E-024   9.8413623813859687E-021   2.0690778788372977E-023   9.5308118777841171E-022   1.9084248221545055E-022   4.5175541065437114E-022   7.7790728093557125E-022   4.4248421084426695E-021   1.4234108404070550E-022   4.2573458688787010E-021   3.1488460089655340E-021   2.6793381573303494E-022   2.1534761666735795E-023   4.7054214852179434E-021   3.6294243222208098E-023   5.3364293209180590E-022   7.8974429798397705E-023   1.4923758092949864E-022   2.3687737921225150E-021   2.0214814851763104E-022   6.1062850072721466E-023   9.0736277886083735E-023   1.1213707892088112E-021   7.7068639912329542E-023   1.1624778910730189E-023   5.3481774276809953E-022   7.8277508872245961E-023   2.2302266960598852E-021   5.9467085387853738E-023   1.5953703161881077E-022   7.0778918176135204E-024   3.2903570340544495E-023   2.1146810612592374E-021   9.9890893619846930E-022   1.1448701642412464E-022   9.9512185659334050E-023   2.8844158631349103E-022   1.8894158632111129E-022   1.0703155489957357E-022   1.2667555009287473E-022   9.8490225475808459E-024   3.7096028712337922E-021   3.9976498300498991E-021   5.1340842600663466E-023   5.0638616296142124E-022   6.8049719626744983E-023   4.9936609600671967E-022   1.3904538848118424E-021   2.6105134972003933E-023   1.2793876828406801E-021   1.0833368916412123E-021   1.6030346333375247E-025   1.6841874282869478E-023   1.0977045918437213E-023   7.9094148742548882E-022   1.2144125404400166E-023   5.7423608057703733E-023   6.1827625016015511E-022   5.8099501675656537E-021   4.5578741497626344E-023   8.8174904054272452E-022   7.5320374063095078E-023   6.0949173743310994E-023   1.2202420342945242E-021   2.1532647756127304E-022   2.4763238952824189E-022   9.6939036758557816E-023   4.8935877292340870E-021   2.4194894616024693E-023   9.8573791321462412E-023   6.3168152529640376E-021   3.1168195108585592E-023   3.4550572190070252E-023   1.7233621759264859E-021   3.8895763582601501E-022   5.3141424280146567E-022   3.5205408674663022E-021   1.0882436032140079E-022   1.3924548715999184E-022   1.7420036516183680E-022   2.8500518045324748E-024   9.7209981678120383E-022   5.2559428017069851E-023   7.4594427318796897E-022   3.7603021985316749E-021   1.6532732398782871E-022   4.6912643320164952E-021   3.2408035666159011E-022   1.2494718184123430E-021   3.0357701516917803E-023   8.0546075214751503E-025   9.8484743822244786E-023   4.5289536400486586E-025   1.4307512892908884E-021   1.2017841025582574E-021   1.8255044272920780E-021   1.4386344819265796E-022   6.6404269282644180E-024   1.0741377959725139E-022   7.4489348909524982E-025   4.9428201843155515E-021   1.2181031759789930E-021   5.9878153098026968E-022   2.1417372442315176E-021   3.3250640218227269E-022   9.8013261027151557E-023   4.4241651216801948E-022   1.1231936458507834E-022   1.6972177104976572E-021   5.4235927130478543E-022   7.1417209886548868E-023   2.8037377542879186E-021   1.1868387439514433E-024   3.1944955567497329E-021   1.1823144328083220E-025   1.1380940980629577E-023   2.8856876314962378E-022   1.2206871588663905E-021   5.6084491121437724E-022   3.3516572679282217E-022   5.3659335002039057E-021   6.7535359169691821E-021   1.1483220269012887E-022   2.5619981629247910E-022   3.4528722801152632E-023   1.9665069055058330E-022   9.3355732371241642E-021   1.0540568003219745E-020   6.0892825878071103E-022   7.6709001764522035E-021   6.4328406478640305E-022   1.2759767980041172E-023   3.7958751490659414E-021   8.1410630702813189E-023   2.2970104743405161E-023   5.6067525201329626E-023   7.2165542752551973E-021   5.2344014427498995E-021   1.2900111076586290E-022   8.5818383086691244E-022   5.3519085962538568E-023   1.6412262707717505E-024   6.9890821035147248E-023   3.8058932552044036E-022   1.3502915950032219E-021   4.0137715171775245E-022   5.2088265292400133E-023   9.6173761754248328E-022   1.4371441101049901E-020   7.1761708438209033E-023   1.7219314534413626E-023   2.9714702786087867E-022   2.1632677348883371E-021   1.0378952326848695E-022   4.5631393037957151E-023   6.4873209244019329E-021   2.3884821047207206E-021   2.0506677968805336E-022   5.1424240506183671E-025   6.0650629108498966E-021   5.3981397344944518E-023   1.6211598486427356E-021   2.1948557771305599E-022   9.9949215765629243E-022   1.8813768668987877E-022   2.6727928074967676E-022   1.0229266455587654E-022   1.4295567222298756E-022   7.5858735603735770E-022   5.0290381207624064E-023   7.5183064096264539E-021   1.5217359275297103E-022   1.0283509734276725E-022   3.8895609274822781E-021   2.9647862106599847E-022   8.2239787506745722E-021   2.6228248149342854E-022   2.4435812121431394E-021   2.4684665166903601E-023   7.2597791039935152E-023   2.7738224628669800E-022   2.1784980691179708E-021   1.6426786498750267E-021   3.6390198218660482E-020   1.4843238327352835E-020   7.4500023636729770E-023   2.5868353939267093E-020   2.5790943076384804E-022   1.5160484522821948E-021   1.4982775906115099E-022   1.7427311443281431E-022   6.2950593813997695E-021   1.9034368096535635E-022   1.4771706648716375E-020   6.1482792406611952E-022   4.2485216890549416E-020   1.4227157488070545E-022   5.6187940942040584E-020   2.3482226180866746E-020   5.4371892512932912E-023   3.5368816171286426E-025   1.0199891138979699E-020   6.8824239785739501E-023   4.3976002466604728E-024   3.6944901398904288E-022   4.3809592004436294E-021   1.6021751499249340E-022   1.9398721452440580E-022   8.3602703914043463E-023   5.6299722310632342E-023   1.0961576340654289E-021   3.9782724959317322E-022   7.5348853374582281E-023   9.1677583066577517E-022   3.0306534328868845E-023   3.8205421796654119E-022   1.8474323201482704E-021   1.3444354164842900E-021   5.8551148898930458E-025   4.0628949125597970E-021   3.9480533035013246E-022   3.4522477150040269E-022   1.0008368571195677E-021   1.1479668764222864E-022   2.9657425607551266E-021   1.6505542626293554E-021   7.8648483952354258E-023   7.3261126484241858E-022   1.4107520883285603E-021   3.5334390383141528E-022   1.4658349429592132E-023   3.7934890817429229E-022   3.0040709440101815E-022   1.6795598165959892E-020   2.9262048321532236E-022   6.7594959139412098E-022   1.0150845804492833E-020   5.0604396871769253E-021   3.0997091226625175E-022   8.4995435839328826E-025   3.2991165918356933E-021   4.1584833869514141E-021   7.7226498711775464E-023   1.1480091075092843E-021   1.5541630259148133E-020   1.3194518685883975E-022   6.7972314201904527E-020   2.4253035115351502E-022   2.4317203035336791E-020   1.3646687270089239E-022   2.0613293531401476E-021   6.6549480449165673E-021   2.8736917269484932E-022   1.5874224351640221E-020   5.1972135675527121E-021   3.8187321677459133E-022   6.1606418951936931E-024   2.6445936187992996E-020   2.5479797078349906E-022   6.8009052979819834E-023   6.2795667102011568E-022   1.0029491489827780E-020   4.0208321363333605E-022   2.1858325502282134E-021   3.5815036418742196E-021   3.3885584048377349E-021   7.3413004564641050E-020   2.0171384772110225E-022   8.1458536480783411E-022   1.0090482039567796E-020   3.2869868498622299E-021   2.6313756397544557E-023   1.5608936800786605E-023   5.8309229458345237E-023   1.5947540573768480E-020   1.3352470599172955E-022   3.5663407949592974E-024   1.4244337512405615E-022   1.4104877416355091E-020   1.0121961255038180E-022   7.8471456926539207E-020   4.6738251294648895E-022   1.3372003182742979E-022   5.8724718244623426E-021   1.6309921791360783E-022   1.3530231307717715E-019   2.2508404445592037E-022   6.2069760292335086E-021   9.6635184760825990E-022   2.7317128047899991E-020   4.1382802175288893E-022   2.0100394822945849E-022   6.7924330780894496E-021   2.9988671546615605E-022   5.0315141947213681E-023   4.3984708387958901E-022   6.2998093797176632E-023   4.4038930453545221E-021   2.6551621781082037E-021   8.3263859260417630E-023   4.0874350553090944E-022   2.6147492115474267E-022   2.5181466846852424E-023   1.5584862239391374E-020   4.9282782077492704E-021   1.4472720756400135E-022   2.3553422595713529E-023   5.9931064525583311E-022   3.8301278648939485E-023   1.9728649107437440E-022   4.6169154980966728E-021   7.5949873820087380E-021   6.8606827606104468E-021   3.2786081977915875E-022   8.4582986479397382E-021   5.8999579070480790E-022   1.6742383633973133E-020   5.3260735717556935E-022   1.0800230570584240E-021   8.9243983460340644E-022   4.1704552696051243E-024   1.2372557584497578E-022   7.3748786905171920E-021   1.0662473016123747E-022   4.3375824603588138E-020   4.7376981415009308E-021   3.9832807821178876E-022   5.1794211631673542E-021   1.8408441200195922E-022   7.3710213313105493E-022   2.9773691832881263E-021   4.7514996392042814E-023   5.9087877991066773E-023   3.0625055741249877E-021   3.5892707466276812E-022   3.4624652718343290E-021   3.8768917798837671E-022   2.3593198539179220E-022   1.3946911673782290E-019   8.6454154571870164E-021   1.5066959551884116E-024   3.4964463750221011E-023   6.0782103481366681E-023   9.1014076004755232E-022   1.4759195314043870E-020   6.9241131793195737E-022   5.6607456940565167E-022   7.9310630389434258E-021   7.6030604460981219E-022   1.4096734236317496E-020   3.2696641064106726E-022   5.9115771495488833E-020   2.5223224520064833E-021   4.7203696380788925E-021   3.2377891389094451E-023   1.0407120615336326E-021   2.2953223227910678E-022   7.9304004560722247E-021   1.7386899831293359E-020   1.1158465055370383E-021   5.3198774897849144E-021   6.1851452632838451E-022   1.7538005532957586E-019   8.9734425531333093E-023   9.2740108445711510E-023   3.1950061198636494E-022   3.2503594630700789E-022   1.8680873512046457E-023   8.4206812241440262E-023   1.2877585715823267E-021   6.4026049172647983E-021   5.1874955181315410E-021   3.4537120561333350E-022   4.1162111017616643E-022   4.0091431776323145E-023   2.3974466335564412E-021   8.5697423820965832E-021   2.2547869652941688E-022   5.5001997343414953E-022   1.0714500781435688E-020   1.3225930451239045E-020   4.6715172215924633E-022   4.2706413381044332E-021   3.0913429199084369E-023   2.0147726627091477E-022   2.9739776815918308E-021   4.2827044003735502E-021   7.5357590027495991E-021   1.1047327196814817E-020   3.8386264860039506E-022   8.8293411405654773E-022   1.4493443595548703E-021   1.0857665591404173E-020   5.3618132556651797E-020   3.0266708443797821E-020   1.5332584896093292E-022   2.0416502902957008E-020   2.5999870100676344E-021   7.3745079351138519E-022   9.4814092685517140E-021   1.2416934109356928E-022   3.5602946480098288E-020   6.8932650867541816E-022   6.2614840185593814E-022   2.6207051930207838E-022   1.7085268204588004E-021   8.2094790308571054E-022   2.7246513283748433E-020   7.3139039065371942E-022   1.5130062737418173E-020   5.5979481420306241E-022   1.2040283167704838E-022   1.1142537659035746E-021   1.0249685694658213E-022   9.8992996322625469E-022   2.2093128239744365E-020   7.9969325537663551E-022   1.5255430982825852E-020   3.3158158492504218E-022   1.9351996622764854E-020   5.9558939763117420E-022   2.2439338610371246E-022   2.9074057539157374E-020   1.3960865078699261E-021   2.4768770585540751E-021   6.0717558637804767E-022   1.5808295869686380E-022   4.5232664675646561E-021   1.4760333469425961E-020   6.8325271636961402E-022   6.3835716254409958E-022   3.4424216853173845E-022   6.7521985350382657E-021   2.7837179220537308E-020   1.1895172593862598E-020   3.3378551816850493E-022   7.6945725158847667E-022   9.3001963908066849E-021   9.9972171476384328E-022   1.6628865189596212E-020   2.6605131578325094E-020   1.9976620183946490E-022   2.9789807365734493E-020   1.0867889968887349E-021   1.2893592627296176E-019   3.7804648430298391E-020   4.6365130123537064E-022   8.7489097307737496E-024   3.3604472012314582E-023   1.6430108461715660E-022   8.7901061198437475E-021   5.6724803842178248E-022   2.5848348406516359E-020   3.8555862135238064E-022   1.8016883728346326E-021   4.8066730256195854E-023   2.0633064145318453E-020   9.7873452061967811E-023   1.0912097990847506E-022   1.3286362290667566E-024   1.1939448744706973E-020   5.5291500089283845E-022   4.5603025008726315E-022   1.1459187348319883E-022   4.7054630947322837E-023   8.8277482863409274E-023   8.9787736448475817E-022   1.9289997461499082E-021   6.0171721806187742E-022   1.4628773554641057E-020   4.5044425339584061E-022   4.3126229941324109E-022   8.7202438745237184E-023   1.7631725176290836E-021   1.4966794023681283E-020   3.2734195779670732E-024   6.1293951499338142E-023   6.0031873674965072E-022   2.1373825921690097E-021   1.3616536103497231E-020   5.9418646020149424E-022   2.1722444580291125E-021   2.7694749283482811E-020   7.7190660572679715E-020   7.7901385869846149E-022   9.3988131228139266E-021   9.4494882551034313E-025   1.5798079890276780E-022   1.2555921462294477E-020   8.8791159661127649E-022   6.1375279875434928E-022   3.3374175493275816E-022   5.7216657849628767E-021   3.1722825974045465E-022   2.0540017217184157E-022   1.6864831486741772E-020   6.4569792101102832E-021   1.1836124124055161E-020   7.0146591908854152E-021   9.5922162010180106E-022   3.0906821541060511E-020   5.9059088820331829E-020   3.7534603820985276E-020   1.0815075347693761E-021   7.1736918241635771E-022   1.4175368486803693E-022   1.1511786975160928E-020   2.7961954256053630E-021   6.1172106937854098E-021   2.6127131804436751E-021   1.4928668106294192E-020   7.7729102072261572E-021   2.9647272801142073E-023   5.0588454407626554E-022   1.6663233201518782E-021   4.5949165893877240E-020   7.7765665992147105E-022   1.8570796918713223E-020   3.2767727791690970E-022   1.5766109895620339E-020   3.1093006163189295E-020   2.8235438403546296E-020   4.1664619082701030E-022   5.7348125140530187E-022   9.2912029239328226E-020   2.2275994856200781E-021   4.2133822367797878E-022   7.9937704191958620E-022   9.9871803242340443E-022   1.9654919943497933E-021   5.5419564892372583E-020   1.3537668603375290E-021   7.2145057969943570E-022   9.1657272474400471E-022   2.4884301360137993E-021   1.1433424198390761E-020   2.9899518530901069E-021   8.3424933562846068E-021   4.7487387440452434E-024   3.4976764854296496E-020   4.4124956595659463E-020   3.4807484573050604E-020   7.0156454166787531E-022   7.5507190141673623E-022   2.5474968929814622E-022   2.2276864630927253E-022   1.8819299693234852E-021   9.8499898803021573E-021   1.9917052302617519E-020   1.4099806674039480E-022   4.4578038005853925E-021   1.7720628151412680E-021   8.9951505158025080E-021   6.3724887138103997E-021   9.5077158503762351E-022   2.8235915120495558E-020   2.1191152775235270E-020   1.6197339009326193E-021   1.2290170713406297E-021   5.1545530139679382E-022   3.0989774476854563E-021   3.7946380744001411E-021   3.3791065068443071E-021   6.3207461344406635E-020   2.8539081935959581E-021   1.1208363582569127E-021   4.9034080904200117E-022   1.1259676652884469E-020   8.7719759518441233E-023   5.3434198211262875E-022   2.0709487308928599E-020   1.4358671090908438E-021   4.7180293743187160E-022   3.6351169949852449E-020   1.8488990720295327E-021   2.6331430656218508E-020   3.7242132102347340E-021   3.9192780820218620E-020   5.3252562668647746E-022   1.6490779714983024E-022   1.8171950782212616E-022   1.9163743027224122E-020   2.8940487606081361E-021   5.4707899889617066E-022   9.0904839372488757E-021   2.2775844435702916E-021   1.0332627334721139E-022   2.8138845834560476E-022   1.4846028474648327E-021   3.9301437531115087E-021   6.4955523324844114E-020   2.2598749763499254E-021   8.3065276909798229E-022   3.4016228782404272E-021   1.8850943959606606E-021   1.0595152626889256E-020   6.1778459289031483E-022   3.4515341930203764E-022   1.7587111698464045E-021   6.2338690581765027E-022   1.7182443035660738E-020   2.5257875976123417E-021   2.3171907186971011E-021   1.0475617580515475E-020   3.8147019793373003E-020   3.2254057493375723E-021   1.3044778242028443E-021   6.0713690104666432E-021   2.8680687279790102E-020   1.1507935896344354E-019   1.4732254676048536E-021   5.3443165127821666E-022   7.9737152275388076E-020   6.4483183208356292E-022   7.1335927949837354E-023   1.5954011419391343E-020   3.3919552466300794E-023   9.0927075114473513E-020   3.5058365461257195E-022   4.9615194070767979E-022   1.3149728034760350E-021   7.8413123910372497E-021   3.7260254078670202E-021   1.9087973228699973E-021   4.1581824242514518E-021   5.8919290876362204E-022   2.8854468658838550E-021   8.0160099183939009E-021   1.2780242708989745E-021   1.0825125336399847E-022   8.1130682650097416E-024   1.4398722393824727E-021   1.2344397491088778E-021   1.5564327289053024E-020   8.8961648263472800E-020   1.9537848477502799E-021   3.5380844806943397E-021   8.9483621884783475E-022   1.5369885665493286E-020   4.4124029627354710E-022   2.7896955527630199E-021   9.2787963808389665E-020   6.7739655642442167E-024   4.6603317830306515E-022   9.1560009690342472E-022   2.1615685215215326E-022   8.9767372033302112E-022   1.8896039506188681E-020   9.9166593921744585E-022   2.2552804906565157E-020   2.1260240039770294E-020   2.0555192800688084E-022   9.1417482101227764E-021   2.5043589711460445E-022   6.7893823746206338E-021   4.3388656265108575E-020   2.6491428630836173E-020   1.6512018489621050E-021   1.8588075839562696E-021   2.2281550757224770E-021   5.8552916015685131E-020   2.2214609933094792E-021   2.1108904378969498E-021   4.1084408868126007E-022   1.6485807480956954E-021   7.4750784695065230E-021   2.1788532207903920E-020   4.1197748743145050E-022   1.7766949930688453E-022   6.6068038673767172E-021   3.1796404212639264E-021   1.6850268176812498E-021   3.7277286783195539E-021   8.6097387816806186E-021   2.1853472357965928E-021   9.2161844976025144E-021   1.5934100571140866E-022   2.1059686920888901E-020   3.8949321556855970E-021   1.5874420019228346E-020   9.1307349490464547E-022   1.0400448389927467E-021   1.8565469546049681E-021   1.5114921139548661E-020   5.1957384356070947E-023   1.8773033455541950E-020   5.1106497009060345E-021   6.0838717988245067E-022   4.7929907900462821E-022   1.5637331362784216E-021   5.7173228315767601E-021   2.6274186727342719E-021   1.3456728663194870E-021   4.8365040995242176E-022   9.4770034711133845E-022   1.7241907983661180E-022   1.7045199316460440E-020   1.1210930386098980E-020   9.4758402658555973E-021   2.3535079047619029E-020   3.7501721996937488E-021   3.5219335081146287E-020   4.0284596785899541E-021   2.3627614415456797E-021   9.7636636787662266E-022   5.8818155141461655E-021   3.9136560482595570E-021   2.0651735012832028E-021   5.6549067859678910E-021   8.6322912938884149E-021   1.1441152324378338E-021   7.7055146916978687E-021   3.1055783789021941E-021   1.3589932346675276E-020   2.5720076945521884E-021   8.6661651064564713E-022   1.6135362245718142E-022   7.8694777875000891E-022   1.4600054707850026E-021   1.1141970059587586E-022   2.2368361723364797E-020   6.6565034610748266E-022   4.9161142699676603E-021   1.5654245616003810E-021   2.6435243379834035E-021   1.5440519154606673E-022   1.2152309439134118E-019   1.5450684054186547E-021   2.6222704249769015E-020   6.2748771963940613E-021   1.0099574946497319E-021   5.5934227162600151E-022   3.0091343646910653E-020   1.1495275999934628E-020   5.0355120145545962E-022   1.6292100548347048E-022   2.1200166194946694E-020   1.2540577817694374E-021   4.2191377679530144E-022   3.4039031254812180E-020   1.8105878172737047E-021   2.3202704049870314E-022   3.8955931758904266E-021   1.5190486294292649E-020   5.2581255825399881E-020   3.7974386289501826E-021   2.0247431588278348E-021   1.0748851374008931E-021   8.8932009976854192E-021   1.3741777423621561E-020   1.2712564077142969E-021   2.3370219370212551E-020   2.1707854293499401E-021   9.0156438243023057E-021   1.6408256624368785E-023   1.8715393788686756E-020   2.7460697527389653E-020   5.5354489317994238E-023   6.4844398568279216E-021   7.7099031543336963E-021   3.4854264260501589E-021   4.4875533059476450E-020   1.0045290720716191E-020   5.3613211875807322E-020   1.0455130479614829E-021   9.8664451030088846E-022   1.5210473342655720E-023   8.7750123185068656E-020   6.9986601997595067E-021   9.0527434155769252E-021   3.7205845527104293E-020   5.4010923634372355E-021   2.3030255774498396E-020   2.5113306691830127E-021   6.4434006746159791E-020   1.8492511385419425E-020   2.1337137568225726E-021   5.1733205052277096E-020   3.0950372299664428E-021   1.1840210432162840E-021   1.5937608110002810E-020   1.1082195150654429E-021   2.3441287223620009E-021   9.5844633043407777E-023   1.7774158335139254E-020   5.4345029730862728E-021   9.0579908640807567E-022   5.2603520901802660E-021   4.7039187112746769E-023   7.6623338151081392E-021   1.0523815214788354E-019   7.7827651268771956E-022   4.1400535226465880E-021   3.4925409291365626E-021   6.0852147235902185E-021   7.6260146724711569E-022   1.7560529893632412E-022   9.7988502315538250E-020   2.8551585110883899E-021   7.6326682076195311E-024   8.4867615379590387E-020   9.6526276114076964E-021   3.2291233374284515E-020   2.2198861782068408E-020   1.0456211794063176E-019   5.7702079696873849E-022   1.5891834620884032E-021   3.6726565373450291E-021   1.8073912029035669E-020   1.1252781567627395E-022   3.5666505532065847E-021   8.2026460459206850E-023   7.6828880093402547E-022   2.3024521289520802E-022   1.1160065257412766E-020   1.6928277580058056E-021   1.4527071711092154E-020   1.3345973676475375E-021   1.1186854332906339E-021   4.8031031484760422E-020   3.4413197428127960E-021   6.9289477735524742E-020   8.2530763591120127E-022   4.4632667078084861E-022   1.9818255980976778E-021   7.4132647337320840E-020   4.5069015648857880E-021   6.0834653097644460E-021   2.2102944417308934E-022   1.3127816087901651E-019   8.0550232178846473E-023   7.1476742089294081E-020   2.4704317062900076E-020   2.8597130047401288E-021   1.9204705561527330E-021   9.5993438366851858E-023   4.5117973352576916E-020   9.9286579899539272E-022   9.9251127475617832E-020   1.8621874094135529E-021   2.3518999969068536E-022   2.7768189941114276E-021   1.3524355884456904E-020   2.0144265101241263E-023   4.3841138062140675E-020   4.1854621142784134E-020   4.1162132451245626E-021   1.1108648934604823E-021   5.7593013556223990E-020   9.6719377023396465E-022   5.1335874116376873E-021   1.8220386786002644E-021   8.1925450506560595E-021   6.9289564481030781E-021   8.5086595575815453E-020   2.3085426688501677E-020   5.3219642532890018E-023   3.2447787178979023E-020   2.3911037753028004E-020   1.9556507193346870E-021   4.7839267695343476E-021   2.6888856640911790E-020   1.8296165596549563E-021   1.3645798057305945E-021   4.5501076728726438E-020   1.4820657155105710E-020   2.6812983793238735E-021   4.5508509413597670E-020   8.2877357259303446E-020   4.5723688798993352E-021   1.0935342932422214E-020   9.3059984765159562E-022   1.4382682820965211E-020   5.2448234592847782E-021   9.7618182609865810E-023   4.9340773097034204E-020   1.1925359722812775E-021   3.3328860841632716E-021   3.2267435247747583E-021   2.3813878631991943E-021   2.6565819776330615E-021   2.9507136924632280E-019   3.0234217553134565E-022   7.9377934341655616E-021   5.8137563925791018E-021   1.0317585385416125E-021   6.1678802658466563E-022   1.1667882927594087E-019   3.9553124676399796E-021   1.5905171195269483E-021   3.2477177018222933E-021   9.6496070785599146E-022   3.6985729261559940E-019   1.5440301416574837E-019   2.2769761482967636E-021   1.1615738165702019E-020   6.5043075444643413E-021   1.6026820828013851E-021   3.4997981515292099E-021   1.7015244257634359E-019   5.5264288778539899E-023   8.6498485970625596E-022   2.2506412556838155E-019   2.8489901216613787E-021   2.0121353533456448E-021   3.3343781205314393E-019   2.9928551459655551E-019   1.0032244181318885E-021   7.3026437160442303E-022   9.9227200379482092E-022   2.2982531186486733E-021   8.2223970503669218E-022   4.9219437309832261E-020   9.6329103686961572E-020   2.7323433563468163E-020   6.2368548771084108E-019   1.7271043862539935E-021   1.6868268018794476E-021   1.2512600392719532E-019   1.3707201011451051E-021   2.9653311593057845E-021   4.0875422077417381E-020   6.6620423732396563E-020   3.7022788239904928E-021   3.9791685270398066E-021   7.9614915854877980E-021   2.6430270664023799E-020   1.5899298968640017E-019   2.0200951097101628E-021   1.0113837295812036E-019   1.3246242762937700E-020   5.0998462939499079E-021   6.3220627912561604E-021   4.9084951971886480E-021   7.5082872014641854E-021   8.4967422419601249E-020   1.6165945617434344E-021   7.1134451832051912E-021   4.2062634553170978E-021   7.7899351661680254E-021   9.6210537809308024E-022   1.8660954090275742E-019   3.5807120143933369E-020   2.0050267660240324E-021   3.4957086378104110E-021   4.7044100960912476E-022   1.1946721269691824E-019   1.9420845799480995E-021   5.7478813065157075E-020   1.4453043902490429E-021   9.9134718725697740E-020   1.1630755752072262E-021   1.1670410322186797E-018   2.7416041242076411E-020   1.5034662482128773E-021   4.8542833141107119E-020   3.3274989866137801E-021   4.2400275586701259E-022   3.4075242788240071E-023   1.0973544049621952E-019   2.7209575887426932E-021   2.7981800548688750E-022   4.3702197752795186E-022   7.5206112106352072E-023   7.8268220505575927E-020   7.8560342160846692E-022   7.5294433828032221E-021   5.5114724424157037E-021   4.8098459573658380E-020   5.7479731617987355E-020   1.0398803636936632E-022   8.0307398748049606E-021   3.3425500774213132E-021   1.9098827961212901E-020   3.3950740599167756E-021   8.3084349523259563E-021   1.8487801353905905E-021   4.0475720210728722E-020   6.5782819016611181E-021   1.9211784352446087E-020   3.8777332395400284E-021   7.5512391156827919E-021   2.3378318313561567E-020   9.4485459919060930E-021   1.4177028630512994E-021   3.4793029332576495E-022   1.3678045133533259E-020   1.9813193288903131E-021   4.4608554499496610E-019   1.5789630063359560E-021   5.1525333700575432E-020   8.3592120652877611E-021   9.8038394978186889E-021   1.2008245935740258E-022   9.7085606238751875E-021   2.0510164695264360E-021   7.0556761737173155E-020   3.1759412003927278E-021   3.7622963121141932E-022   2.3149092048827734E-019   2.6702513902767326E-021   7.7964665004250408E-021   5.2824193196413535E-020   2.9327911011649200E-021   6.0330889310683096E-019   1.2207084593751909E-020   2.6791268410671913E-021   4.4278872149426766E-021   4.2333386528445409E-020   2.0189137546455739E-020   4.0812340475797398E-022   8.1611235116706812E-021   6.9292757610207897E-021   7.4089898517954171E-020   9.2836202221682753E-021   2.4578155575614143E-019   6.0702312297503215E-022   4.4158306341005352E-019   6.3422403503732118E-021   3.9155287076001486E-019   2.0608417851312995E-021   2.1603399839310740E-020   4.5248463503074642E-021   4.7642497162159670E-021   4.6752562265661102E-020   1.4522316783632179E-021   2.8359634585203771E-020   8.2347372993664582E-020   3.2720971365839899E-021   1.1840722006061762E-021   1.2968275746735600E-021   3.3751719829190847E-020   2.1507166213587131E-020   1.0328878138111554E-019   6.1837160796277254E-023   7.2047866051634375E-021   7.2438052521450545E-021   7.2965777852696311E-021   2.4662246936159154E-021   5.3646352122864503E-021   1.0326131399455654E-019   5.1456754149866848E-022   4.4119561240729628E-021   6.8766279524382999E-020   3.7597615791608357E-021   3.1709508726813386E-020   8.1828473410171452E-021   1.4255588432367988E-020   5.3527122810183600E-021   3.5661560071245032E-020   2.4636411905278194E-021   6.9048917337887558E-020   1.8953284045840124E-021   1.2983471771942898E-020   3.0898944317875225E-021   5.3034701019932489E-020   3.8924113837967282E-020   6.1543820475649949E-022   3.8088790093103665E-020   4.1362284232887338E-022   6.5642419466793207E-021   6.1425563615047939E-020   9.0668149497948981E-022   1.0747707963905846E-020   1.2980500150734692E-019   1.8801170813685063E-020   2.1905469658346414E-021   1.4811755603259332E-021   5.9955469398612587E-020   2.1169151759411847E-019   8.4967523936115891E-020   8.8151727530027059E-021   2.2730048171667519E-023   1.7075229998950574E-019   2.0481128852345027E-021   3.5652731007212051E-020   9.3650011222302938E-019   1.0311834930406120E-022   5.9150039559020554E-021   7.6332131414148677E-022   2.8355469925230855E-019   1.2828596161529905E-019   9.0073941113743406E-021   3.8845273891798887E-023   5.1740966194140400E-021   6.9400151595515476E-020   4.0862724824868730E-021   2.3856097339268325E-021   8.6475407445989664E-020   5.8517738844169602E-021   6.2291208611976860E-019   3.2347443440449028E-021   5.0755812406792793E-020   2.9121978463738997E-021   5.2788746278515664E-023   2.3435840548266463E-021   2.0178127026522896E-019   7.7577514652019406E-021   4.2372979552031532E-020   1.5927794839380096E-019   2.0183881223656985E-021   4.4648701895927604E-019   9.4190300798305478E-020   4.6186399378102466E-019   5.1641095296640435E-023   1.0017526656024473E-021   4.4719010361450647E-019   2.9173947523086478E-021   1.8158481579439389E-019   2.1666270270805336E-019   1.0161630758727932E-021   3.0726304390618106E-019   6.2526200883887126E-020   1.8367952596215202E-021   2.1239850096635754E-021   2.4372912957269867E-020   1.4507116461950120E-021   2.0092166906329154E-021   9.1132027393125798E-020   8.9354720479277181E-023   3.1092028674598667E-021   3.1180826798646017E-020   3.5101828381837811E-021   7.7910931903652803E-022   8.9863589218737454E-021   1.2572138589144757E-019   2.8640075307730391E-021   7.3147375853972603E-019   6.8382761287094473E-021   4.1459515421684792E-022   1.5555664293330238E-020   8.9235695880181493E-021   3.9775636076758386E-022   8.8526821654759268E-020   8.1986989250708289E-021   5.4031853329921667E-021   3.7866426082620577E-022   2.9427397109746428E-023   3.4048327944150565E-020   1.3624048757586978E-020   2.5940301372066829E-019   5.9369249726314359E-021   3.5009594877968652E-020   7.0638050075343029E-021   9.3355759865446245E-022   4.8475828812164908E-020   5.3865953590642016E-021   1.1740234252161139E-019   1.2810783269212377E-021   2.5380660684244741E-019   6.5601425657085845E-020   7.3413138500145810E-021   8.9953406100822639E-021   2.0999400941355392E-020   3.0174939262548121E-023   6.7590392913082415E-020   6.0853936108933859E-022   2.3782578128941372E-021   3.5743218096664396E-021   1.6968105025699009E-020   7.8589075005101219E-021   3.6109639928070963E-021   2.2950111327035366E-021   2.3450182827813983E-020   2.6960023053318122E-021   1.1134967273673357E-021   6.7652293637311303E-020   8.7801248518168983E-020   4.0929387898074268E-021   7.7543818483203629E-022   5.0191152039777868E-020   2.8019722878386442E-021   7.9314823868929694E-020   4.6129158421712184E-020   2.6938498530626110E-021   6.3402422350899751E-021   6.6160687189383792E-020   6.8445638836543126E-021   3.4799932440238466E-019   6.1308786070861576E-021   9.3576443266888369E-020   4.1482993749405060E-021   7.4504558963706482E-020   7.8290458739719452E-022   2.9219592999583332E-021   2.0197771078660060E-022   1.6110297389129139E-019   3.8748078535701822E-021   4.8980389777509258E-022   1.1944332968209101E-020   3.1135736264766807E-021   5.4752975497107119E-020   5.4715741267573074E-021   6.6357037258549981E-021   1.3501616221725689E-020   1.7153458257644298E-019   5.7571519247411222E-019   3.9786857576062018E-022   8.5092599540310395E-021   3.0437039173669939E-021   3.5182949116033287E-019   3.5119406672254018E-021   4.6972522288672858E-019   9.6953924130668946E-022   4.1466258427098665E-020   6.1133038918075682E-022   1.9867255966317408E-021   1.7912941102998731E-022   8.9898064714816541E-020   4.0180452929398626E-020   4.7895132109386163E-021   1.0676418693731097E-019   1.1406127230008793E-020   9.9196151290984550E-020   5.7106086859507376E-021   6.7355614683182429E-020   1.5019863928922588E-020   6.1399254691991866E-021   1.2467284056429882E-020   4.2980106529299976E-020   1.5859751406871318E-022   3.4633425306802867E-021   5.3790929424506331E-020   3.2612332222583540E-021   2.1539670328614799E-021   1.0795637275132297E-018   1.6426406447961798E-020   4.3724321224909262E-019   2.0405764722121705E-021   5.2695480190748158E-021   3.5333125935438035E-019   8.3231225738405073E-021   2.6580985867546035E-019   7.9147430675922911E-021   5.1261980834015409E-020   7.6850534503222102E-020   8.4016241482192352E-022   7.6308572512511031E-021   4.6655490594332491E-021   6.6203072082426610E-020   9.7851216996955074E-020   3.3454736588025303E-020   6.5155439111341288E-021   3.9210965002276780E-023   3.3337933794550051E-021   8.1469936040819919E-019   4.4465429248356539E-019   2.0048984942884301E-021   9.8263002488996524E-022   8.2862646852061259E-020   1.0777040770909704E-020   1.7224733423364970E-020   3.9707321034036534E-020   1.0261173935970808E-020   3.9473890941504735E-019   1.5867964018787150E-019   5.4373929536265272E-020   1.7474710048718098E-019   2.8183270546104699E-022   4.8183657405209264E-021   7.7284988345799655E-020   3.3104675459750069E-020   1.8857903082102018E-019   1.5112604244277649E-020   1.3787470659923896E-020   1.0933384633436662E-019   1.6485355937456485E-022   7.5509854972271387E-021   3.1879092756257456E-020   6.4522197925404181E-020   5.2503809360542846E-020   2.7980907992752444E-021   1.4355504010323298E-020   8.7739974409174009E-020   1.2339186375407881E-020   1.0400247604453743E-019   1.1796938601787452E-020   7.4283524375292636E-022   5.6298217813453053E-021   1.6686440180470271E-020   2.2987355032314020E-021   1.2790401058781209E-021   7.6523247525810550E-021   1.8390283070845927E-020   1.8148482706529921E-020   9.2739304795427520E-021   5.8983982442106710E-021   1.4761993020411493E-021   5.5472550248805025E-021   1.6977641938320555E-022   5.3346713086112603E-021   2.5016719368938624E-023   2.1832278236883017E-019   3.3812069595319202E-021   1.3518131610680455E-019   2.5655769857270783E-022   5.1941580676388650E-021   4.4603714400365933E-021   3.8451086124233186E-019   3.7851382057181905E-021   1.5180163781806876E-019   6.1093131029696686E-021   9.0709434783505192E-021   1.2134480098569857E-021   2.6910000294996185E-019   1.1785093563968855E-021   1.5768916760240800E-019   1.1159609933032732E-020   3.2655957518411261E-019   1.1572786875883760E-020   1.6693204658849550E-020   5.2151751312991939E-021   9.9456414363796406E-020   4.6276556036228770E-023   1.7059527924946981E-020   2.1749372769780772E-021   4.0648472560221666E-019   3.2061525366239901E-021   4.0922863593433392E-020   3.7184712620169878E-022   1.3554105952237579E-019   1.1475568722678989E-020   3.4810614948160549E-021   8.6614083416331170E-022   7.1738921145447762E-022   3.2364647480515264E-020   5.6093572559107202E-021   1.2732970943359272E-019   2.3462097684329498E-021   7.4255385593220094E-023   4.5455769778843911E-021   3.0427656247008926E-021   1.3359491886445848E-020   2.9605329298613237E-019   2.1193891616176454E-019   1.3794548874187755E-021   1.8272075430804529E-020   2.4173788167493541E-019   3.0315528747552468E-020   1.3169576612302355E-020   2.4203968482264001E-021   1.9628992824315691E-019   9.2202734132207267E-021   8.5551500541664957E-020   1.8747664956993057E-019   3.9731556667384285E-022   4.8637617092235776E-020   8.5196955212025969E-019   1.9960804933190711E-021   2.0696757952581033E-021   4.9114723544458114E-019   1.0578385898755740E-020   1.8720591503426139E-019   9.9014216734209145E-021   3.7448459188538938E-021   2.3418814927417854E-020   5.5651302391185170E-021   4.2751422443937274E-022   4.2828063393794667E-019   4.0104857883045347E-021   7.6232420816299701E-020   1.9085308759503629E-020   2.1809636978498034E-019   6.4440505600087150E-021   4.0389213676681006E-022   6.7728000162944844E-021   1.0466281204609062E-020   1.5319666398858061E-020   1.8224347386410540E-020   2.7886079453182874E-021   1.2213142093512496E-018   6.7069150353478215E-021   1.0684047620069285E-019   6.3350724201101814E-021   6.9094688687921911E-021   1.5953712699006453E-020   4.2659340134243213E-021   3.3730655406024399E-021   7.2888255293962125E-020   5.5063615762565484E-021   1.7424932864713571E-019   2.2124844052424072E-019   8.0648973119639420E-021   4.4124231262197109E-020   1.5940616067290079E-019   2.2245402673842232E-022   7.6969861687052501E-021   1.2112231387481930E-020   1.2260978331527701E-019   7.2972596613212732E-021   2.8887582480513268E-021   2.4791596384091638E-021   4.2664286782927946E-021   3.8621034727570396E-020   1.2109204974738814E-020   1.3807999442701575E-019   5.0776741617238919E-020   6.0803834259803064E-021   1.0724837006191016E-020   2.1686750029256188E-022   1.8522524122081806E-019   1.4201137204759485E-019   3.0002024227216874E-021   1.3304270982233061E-019   8.0511353962021331E-021   1.1199140847332704E-022   8.3485395831583613E-020   1.2008193241185224E-020   8.3648575876851424E-021   5.1536417127040921E-020   3.6561977312642933E-021   4.4350640547965292E-020   8.7388297076045669E-020   6.8859973338830630E-021   2.2391320512017329E-019   7.9553561312256818E-020   3.7633225875820268E-021   5.9748080953465708E-020   1.9270405332026232E-021   3.6913959739530077E-021   8.4985173116009394E-021   1.5693504529876050E-020   1.6755259948214670E-022   7.3720740550622996E-021   2.0657710687181059E-020   3.7960916148659474E-021   9.0430995280609434E-020   1.2098660095192554E-019   4.6012062528652274E-021   1.2893577816023544E-020   1.0136897571842546E-020   7.6288091556606538E-020   4.3946113944736270E-020   6.3175577372370521E-021   3.0965016055735933E-021   1.8860879904759310E-020   7.2194244604770263E-020   4.0281685561983676E-020   8.9775116084562082E-021   7.2908056028484713E-020   4.3178142082036950E-021   1.4456460911571624E-019   1.2576479846816937E-022   1.9110026629462772E-020   7.8296608317441853E-020   4.7916640578419487E-019   1.6548427535107897E-019   2.5561782136082190E-021   2.4897080820276988E-021   2.2394989952124914E-020   1.0602366485141046E-021   8.6857811668517789E-021   3.9057923208695628E-021   3.3291429669539124E-019   1.3403829771596175E-020   2.1024062451172115E-019   6.7762464882423785E-022   1.7597892184854051E-020   2.4092233783300192E-020   1.0825347076261358E-018   9.6994709614340231E-022   2.8318766533001820E-020   5.4677489592619986E-021   7.2825187167154528E-019   8.5200301444998795E-021   4.3610945487255707E-022   8.7220370326429444E-019   5.3570335827483782E-021   5.6373759074339216E-021   2.2081653304743844E-020   1.6784146537366154E-019   1.3923999000399540E-019   1.4278307414922571E-020   1.7201503069597452E-021   3.9848760390175041E-020   4.3429525439761696E-020   5.0728932888438987E-019   3.7194552862235181E-020   4.2299409052600365E-019   2.3813611899196979E-020   4.0892497212540012E-019   8.3664508820442458E-020   9.0397025561480579E-020   1.2560880062344263E-020   9.2775570062044748E-020   3.0373490141138465E-020   3.6073997015800773E-019   3.7914662700816122E-022   2.4163833921365820E-019   3.2069677899977611E-022   4.9833685987753754E-020   7.0531065834249366E-021   1.3658878250357456E-020   8.8498163730014710E-019   1.3088134206838854E-020   1.8112088723068938E-020   3.1199891644001122E-021   1.0029288867316863E-021   7.4780765058923191E-021   2.1131984589766678E-019   1.8863766921734201E-019   5.9827439295267027E-021   1.1707074723674172E-019   2.0180881551880519E-021   1.6418080801801247E-020   5.2736199774046600E-019   1.2018254065929037E-020   5.8284567600943870E-022   1.0948430234290155E-020   2.5527938090290215E-019   3.3056593133728951E-021   2.5575552552650108E-019   1.8876297775354355E-020   5.1462715511790780E-020   3.7463910221492543E-019   1.4833519722120908E-019   4.6306103327286323E-020   4.6477142585142385E-020   1.7320583101306714E-019   1.8995165006093635E-020   3.2376391214525217E-020   8.9505851646721190E-021   7.1306544326386347E-022   8.1232686525197985E-021   1.5326496226409127E-020   8.2371046516635818E-020   1.0915362213770699E-019   1.0072886670646791E-020   1.4387132279259041E-020   1.3647087780983575E-020   1.3143106152531664E-020   6.7259382558278847E-020   1.5271335145496997E-019   6.5719872549885702E-021   8.6926073295745378E-022   2.2986293781277064E-022   7.1018908023726984E-021   6.3335890519527553E-020   2.1973902035258994E-020   3.0634069022419385E-020   3.0643871471717262E-020   1.5729740831563431E-019   1.1025214197684374E-020   3.8092438575554619E-022   1.0104548692013762E-020   6.2309028215194122E-020   5.3615242448016689E-024   2.9393602193734507E-022   2.1391648863175271E-020   1.8478608626346672E-020   1.6806089943590435E-020   4.8950392411895228E-020   2.9501585556864127E-021   1.2962085159117487E-020   3.1401299366615306E-019   1.3251878811184805E-020   1.9175995907833162E-019   2.4746951704598470E-020   2.6777845171436631E-020   1.2600880604328628E-019   3.9639082631287102E-020   7.8911620438332986E-020   4.3065102546950260E-021   1.3293571547220012E-019   1.9887420224411304E-021   8.1752056281943651E-021   3.9623962242699060E-019   1.1208447468110490E-020   8.1924808295929832E-021   4.7488715802237414E-019   5.9521603079625342E-021   2.8182270466416068E-019   9.0405901873885487E-020   1.3678802696814244E-020   1.2087969355134645E-020   1.4630334205549689E-020   3.7090709633597707E-020   1.4179448323533229E-019   2.6051758303464320E-019   4.8548846187044413E-021   2.1796880003771763E-019   4.2218525542497863E-020   1.1654459855371076E-020   4.4798131675868530E-020   3.2510756408962289E-020   2.0250061439603451E-020   1.4894694177104404E-019   4.0355131480338211E-022   8.2402021623765095E-020   2.5550950984824611E-020   9.2713755706540609E-021   5.4112728690648569E-020   2.4176685642819453E-020   6.6342595994716929E-019   1.5463952991697104E-020   6.8690440097914133E-020   2.0824264234991666E-020   4.4092548178998703E-019   2.6988070672597812E-022   6.6484797185581842E-020   6.2589038061342080E-021   1.0454150021745526E-020   3.9370585556411609E-021   1.2518950424245385E-019   1.8259200947358145E-020   8.6314918721270236E-022   1.2583589454115374E-020   2.2809165441313054E-019   5.5197293888244107E-021   6.1765788967570836E-022   9.2127605427443755E-022   8.7067663562068093E-020   1.0181994017931760E-020   1.8427295139877752E-019   2.4220465227402736E-021   3.8523110004219727E-021   3.2455307095709368E-019   1.6158790058937079E-020   1.0088959246394485E-020   4.6066603301652791E-020   1.6568459975124476E-020   2.2662811109288615E-020   7.5161393426780068E-021   2.4176962856180788E-020   1.2860123143469646E-020   2.3185166784950729E-019   3.1506443908099978E-019   2.3405020044085054E-020   1.2023173920049437E-019   1.2239172960805136E-020   2.5409704721969406E-019   1.3174532820748058E-019   1.7925511127159697E-020   5.0326602419015358E-019   1.6882566760644189E-021   4.8215644904808541E-020   1.1280436389098729E-019   1.5132724807776364E-020   1.7419323901780332E-020   6.7498277397964332E-020   1.4325484636898003E-020   7.2333682847401904E-021   1.3677226025402344E-020   2.3360306021439469E-020   3.1373464283321012E-022   9.7773428175848952E-022   3.6794262386988388E-021   1.0497496794988419E-020   2.0603840897751446E-020   6.9102191477219450E-020   4.0089585174138353E-020   1.0036081753777177E-019   1.0513571159754793E-019   5.4159477845954177E-020   5.8439992758672332E-021   1.4979317373043147E-019   4.1847521540588708E-020   7.1666490701586677E-020   2.2589612862732307E-021   6.7149103841541142E-020   5.4000906018217950E-020   6.1308184062951621E-020   1.3640974210796215E-019   5.9558572160119987E-019   3.6061889444972632E-020   1.4921789027113245E-020   1.6420545626725255E-020   3.9924180913247946E-021   1.0697776002363328E-019   4.3251090488125577E-021   1.6277729210090045E-020   1.7607127483804427E-019   4.6094538232304169E-021   7.5398921227565002E-020   5.4086870678634064E-021   2.9462194343422107E-019   9.5298421024731190E-020   2.7601842980783014E-019   1.4767235483892825E-019   5.1576298751066091E-021   2.8552142420470177E-021   9.6742340582859368E-020   8.1205520883485228E-021   2.7507680770624691E-020   1.3449262973653955E-020   1.0019947228052134E-020   1.8789942740250309E-020   6.1977084858066228E-021   7.4118572276720480E-020   1.6820104361152557E-019   1.7494728629471417E-020   1.2044678418424718E-019   1.9005215415918077E-020   8.6223547595702533E-021   5.7366638685907255E-020   1.8668432168061291E-019   2.3836310206496506E-021   3.6766047488981637E-021   2.9174783331944032E-020   1.7480046177052116E-019   1.1021451404226454E-020   1.2826167348995604E-020   6.7854604510265991E-020   1.9953281990715795E-019   6.5570235580584011E-020   3.5122762207573919E-019   1.8553632031606824E-020   8.6880780432990126E-021   2.1756081228031610E-020   1.4008419016025003E-019   3.7841769138163694E-021   4.2314510345476091E-020   6.8127488647912214E-021   2.4580774050195090E-019   3.5041429747709881E-019   4.4604090106568754E-023   3.1111596417581833E-019   4.8410795556439810E-020   2.6241341768153258E-021   1.5854796117848907E-020   3.0948968116595101E-020   1.1265845680840320E-020   6.4096310971319973E-019   1.7922240107766859E-020   5.6300783417092162E-019   5.6916467112198853E-021   6.0208636079374799E-019   2.7878135212963848E-020   5.8697845994757612E-020   1.8743131317120723E-019   8.2311876138395624E-020   9.5580855650036493E-020   1.8074056287239008E-020   2.0747559553780153E-019   1.3833635150360945E-021   2.0164653652601407E-019   4.8114220681539829E-020   1.5983303577684792E-020   9.8523365894438134E-020   2.4584525619797953E-019   1.3176924982075511E-020   2.3792102423954520E-021   2.2467938887453391E-020   1.0548575540197886E-020   1.4349975098527825E-020   2.0055570303022003E-019   7.7751331226001686E-019   4.9763061565599932E-020   2.2861828594937688E-019   1.4759077623089751E-021   1.0728798860954287E-021   9.5200968206919416E-020   1.0550916537793366E-020   5.6610460001463145E-019   1.1902879161689397E-018   3.2948559796042866E-021   3.0347925931908125E-020   2.7512033002139639E-019   3.1619797556730554E-019   1.4086776261794126E-021   1.3827760856774648E-019   1.7262716487022147E-020   1.4873754487352371E-019   3.3136712463652624E-021   1.8817116517963176E-019   8.6538954203646065E-021   5.7665159148320778E-019   1.9922269851058584E-020   1.9847478925851004E-019   3.4361005649036546E-019   2.6070135966409483E-020   1.3545677631455113E-020   4.5031486772494031E-019   1.1787658436519005E-019   4.3056142815896439E-020   1.6400477647627554E-021   9.0637374246143940E-021   8.4979699960838448E-020   5.9748990533980894E-019   6.2257699079353888E-021   1.9290646664451256E-021   2.3421183696478834E-020   5.8631797469796404E-020   1.4356957591857776E-020   1.9863673095077541E-020   1.2487486474992817E-018   3.0680115663022319E-022   6.1503558950178229E-020   1.4709421311084896E-019   1.0232764714053047E-020   5.6077209583715101E-019   1.3500262721450818E-019   1.1634464563163485E-020   3.5110818504311385E-019   1.0500219164752286E-019   3.1696397359830395E-021   2.9051203826883874E-021   6.1537275509346088E-020   2.5007621462220014E-020   1.0339010016077774E-019   1.3287531103282001E-020   1.2226938176165623E-020   2.1836670796110488E-019   1.2080068766910261E-019   6.9083948098297445E-022   3.7305621504240113E-020   3.8517212317996299E-019   1.8206849358947860E-020   1.5482161319299754E-019   2.5344407538414441E-020   7.2333273664772668E-019   1.5352704403399652E-020   1.6658832029948719E-019   1.6633248345333325E-020   9.8176264517978723E-020   1.4731457005888727E-019   2.2289373858329176E-020   5.0151962374475603E-019   2.1233775076624408E-021   4.7341906336997600E-020   3.0459452489518303E-020   1.0847932412233211E-019   1.5575480514191239E-020   1.4802123795219193E-020   1.0484046150729939E-019   1.7787668075088010E-020   1.8849428842250215E-020   1.0621732352906216E-019   1.4821115287643923E-019   8.5592291353583666E-022   6.7314413675837995E-021   1.6350355650448956E-020   6.8375223935032504E-020   5.7113427567287201E-021   2.1606114625523779E-019   2.7293115996287714E-019   1.8497159756594956E-020   6.5076321238593091E-020   2.8689135121003378E-020   4.1459948524931011E-019   6.7065473986832082E-021   3.3221597655747821E-021   8.1313558972783414E-021   2.0394964238680484E-020   3.6639868715158333E-019   3.9202289129504719E-019   7.4892385334958002E-022   1.0605588111186997E-018   1.9974134774182189E-020   2.0259211670611869E-019   6.8860039776191019E-022   9.1842731985830994E-019   3.7238464175438684E-020   1.6685861855702310E-019   6.3712266769181848E-019   4.9944767377088996E-020   1.3847402888721924E-021   4.3877091571727626E-020   6.4451539054888478E-019   2.1338480743159963E-020   2.9185202739917423E-020   5.8106722393991341E-018   9.0283184042755835E-019   4.5808653447025973E-022   2.3423672705640177E-019   9.6385219855698383E-021   8.1022117515254826E-021   6.1680182576982480E-021   3.0429456928191065E-020   5.6090108960528150E-020   1.5808498530301872E-021   3.8381650198372895E-019   2.3509177726126324E-020   6.7092271807584964E-020   7.1670542049689788E-019   8.2781592176680840E-020   5.5962118678600630E-019   5.8052412119817031E-020   1.0053658682504160E-019   6.7107670779629750E-020   4.6749949542487606E-019   7.3183616500082427E-020   4.1814165689258649E-021   1.3505474205055408E-020   9.1709315807037611E-019   1.9094921209646066E-018   2.7363571880347520E-019   1.0495396550929365E-020   7.7275876930324355E-021   5.0954193804214168E-020   3.9587941734038137E-021   3.1960351206971942E-019   1.5301162717659437E-018   9.2522133107768513E-022   1.4397989160068144E-020   1.0177765705178925E-019   1.9453578463403325E-019   1.8414627733339688E-019   3.4806179327859225E-020   2.1600601590656577E-020   2.6564207409478146E-020   3.7120695190988712E-021   4.2594077843316510E-020   2.8811626717382223E-019   2.3862208285837018E-020   6.1375111706595878E-019   1.4511437056275717E-018   4.8800867431324287E-018   2.6586413114745151E-020   2.0388856355666490E-020   5.8188217533998397E-019   4.6710559831304318E-018   8.2809523777388903E-022   7.5857215201043505E-020   1.9202343291913493E-020   2.2370722570449523E-019   1.1477117168503897E-020   1.0927503336430697E-020   7.3135700157648236E-021   3.5679650625217640E-019   1.9424748903491150E-020   5.1098956949499599E-021   9.8249234314070113E-022   8.9720180003271493E-023   7.7103561077769157E-019   1.9003407484227881E-022   4.9823320559012371E-020   8.1360139111179889E-019   4.4828960893976130E-019   1.0801638635271199E-020   1.7099616443120202E-018   1.9113711852954746E-020   7.1115852376571643E-019   1.9237590446632981E-019   6.1743637269262398E-019   1.8224274302525906E-020   2.4154820759223933E-020   2.7254734636992738E-020   1.0430534011754581E-019   1.2071585325625265E-018   5.5674230653734849E-022   4.5222662821734101E-020   3.5249272274046680E-019   8.9206010279224794E-020   6.4023705710096189E-020   1.9272481830944737E-018   5.9528163042369272E-020   1.2121208742140373E-018   1.4614500770377601E-019   1.2593719912453920E-020   2.4652424099812313E-020   2.3083822761060160E-018   4.2233176692972571E-020   4.1495861961405885E-020   6.4552172825204665E-019   3.6740446155543705E-020   1.5913965920395394E-020   2.5117011949439530E-018   3.2389484917777432E-020   6.8007611655487489E-021   1.7446680076126729E-018   3.7385475955441323E-020   6.3162251598378075E-020   9.1557729748943322E-021   6.5638550052572337E-022   2.6119103607902984E-020   6.3382737453153995E-019   5.3548172015837020E-021   5.0532913551259746E-018   1.0934778572416640E-020   1.3798060599628330E-020   2.7496892547328094E-020   3.6191496667406094E-020   5.2266979069062946E-020   2.3436542013288653E-019   1.8077138286031518E-020   1.2414617332395165E-020   3.7200658006094346E-020   1.1860458909892083E-018   3.0355713462902634E-020   7.3888810919457067E-019   2.0301981046082540E-020   1.0725105495205814E-019   9.1175981813211977E-020   1.2107479225450562E-020   5.6145809696370383E-022   6.6357834721943482E-019   2.1683312144856179E-020   7.4199855736389635E-020   4.7225064599280048E-021   1.3777844575606083E-020   1.8659338799580086E-020   5.3738507073520708E-020   7.2707361851917172E-020   3.0748048568507094E-020   5.6644377084926576E-020   3.3338970544980898E-020   7.3993473771910143E-019   6.2214398266620086E-019   1.6398752086436822E-020   1.9619668166504873E-019   2.4252618981342294E-019   2.4102014205405274E-020   3.5558310017328455E-020   3.4300511321164589E-020   4.7605441933986355E-019   4.2263316989352877E-019   3.8359313808169896E-020   1.1475502810627715E-018   6.4392237563204238E-020   2.9139478978780989E-019   6.8337798921069342E-022   8.4287342135858038E-019   2.5376457438167396E-020   5.2264290644258656E-019   5.9539836587680421E-021   4.1465443832188932E-020   2.1670151679538717E-018   1.9194352876670289E-019   2.3433174315238169E-020   3.2693944637435407E-020   5.7701100655196583E-019   1.2026676894217683E-020   4.0226298163687716E-020   6.9076737095480925E-019   6.4451125928401426E-019   3.2818479619627854E-020   2.5188076471490677E-020   1.9357951873994873E-018   5.9178055203711436E-020   1.5292545965606975E-020   8.6888910524088776E-020   2.5073462748188214E-020   3.4939358554325644E-020   3.2432670932698001E-019   7.7602244738739103E-019   1.7567768336794881E-020   3.0112775270149896E-019   3.2875358537582680E-019   2.1451731025496805E-020   7.9779773309803206E-020   1.0519260626410032E-019   1.2440907615704497E-018   3.1260194982236991E-020   2.3332192547109721E-019   1.0425856896138392E-020   7.7111094678072583E-020   6.5762367640675557E-019   1.7717142847167850E-018   9.9333559977463979E-019   1.6186471866024879E-021   4.0635247047094952E-020   2.5828172514015347E-020   1.0856349282021312E-018   1.3925877724776148E-020   3.9922606094700520E-019   1.2132130647071372E-018   3.2604483537031168E-021   8.7969683388115956E-021   3.7072035215668405E-020   7.5885048814456922E-018   2.5473781197436087E-020   1.7693660607935656E-020   5.4227025768546175E-019   4.5179068069238160E-020   2.7891857152179018E-020   1.9623702369115643E-020   4.0618936175891774E-019   5.2987030259315288E-020   1.6118836341616445E-021   4.8375327999221349E-019   6.3388305703864235E-020   2.0624052186640967E-020   1.8303405030428965E-020   2.4907254943673034E-019   2.8143377457711423E-020   2.0402908182318820E-019   4.5354144456426253E-019   1.0492001150108255E-020   2.0742846263416069E-020   1.6170382641885791E-018   4.5461220953054170E-019   3.6080680853917740E-020   2.0290596006129515E-018   4.8536162733513704E-020   2.3461109827580502E-020   5.5545558145909619E-021   2.6817888319729879E-018   5.1828625296214211E-019   1.6428638976776869E-018   2.9914164844993317E-020   3.3120369719803664E-020   9.7933493746965182E-019   8.1481786460354224E-021   4.7964577361238282E-021   2.1012383714624324E-019   1.3567586231128562E-019   1.1467474713527906E-018   6.4898350407926599E-021   7.6253550714220353E-019   1.0177059812254208E-019   9.9911858530804690E-020   1.7824370251229887E-018   2.1590348155904653E-020   3.6516984340502813E-020   4.2964042101070378E-018   2.4487341588053403E-020   5.2234170889478091E-021   3.2001424318380653E-019   2.8607082560718248E-020   1.1299736110986075E-018   2.3786187175133647E-018   1.3107434813566823E-020   4.9239154271314275E-019   8.7107965517071078E-020   7.4646712881729586E-021   2.8138480099854752E-020   3.2975590707628011E-019   1.9403015410486443E-020   9.5875622147343177E-020   3.9704603511226044E-020   1.7664741413306201E-020   6.8498824102297289E-019   7.3959189634283658E-020   6.1024170750339144E-019   3.3835353445507700E-020   1.8584671593115684E-020   6.2795328311637921E-019   7.6861302065657355E-021   1.9652089098471926E-020   1.5318486803026771E-018   6.7478443651314553E-020   1.4574832485827619E-018   5.2415175164161060E-020   2.6505076855732610E-019   2.6070413801896991E-018   6.7268410380655348E-017   5.3943332150607069E-019   6.8009999810455709E-018   5.9637490494597453E-019   2.3252281185994751E-018   2.2457411438603269E-018   1.1353917117531060E-018   7.5228242920241735E-019   1.3866905935366524E-018   2.2582341254977617E-020   5.1591032981240003E-019   1.5567160791536508E-019   8.9324745853148090E-019   9.8303494008200999E-019   4.5906957118832388E-019   4.6339608206129948E-019   3.6416833401774569E-019   3.8944270807844326E-020   3.2739221036511758E-020   1.3938003937511464E-018   8.4634647488347709E-019   4.4608327716338120E-019   9.6621679364994997E-019   1.3529886786352055E-019   3.7913219155627530E-019   3.9441480712729798E-019   3.9128408927088869E-018   7.2873123071308232E-019   1.6550094392707094E-018   1.8506231189617918E-018   1.3847765049343566E-018   7.9809921797067376E-019   1.0075854301230932E-018   9.7685997902748424E-019   3.8677726188180795E-019   3.7103448871108536E-019   5.3696521020971037E-019   7.1458159774398468E-019   1.2631590622159673E-018   1.0392525477165620E-018   3.7292105664494584E-018   3.9439899259008772E-019   7.6236105925914131E-019   2.3000744520505879E-019   1.0131837579296358E-018   1.5058164841735955E-018   4.4708245738324693E-019   5.9804160282987923E-020   3.4856568635461493E-020   2.3490571002469317E-019   4.6279476209469562E-019   8.4385890933117926E-019   1.3819063249335628E-018   2.8463205749377119E-018   1.5904125050988015E-019   4.1548481144510389E-020   3.2030459537422436E-019   3.7861081958129492E-019   1.1508148592583272E-018   1.6144596636704619E-019   1.6571637824541510E-017   2.9296161142772372E-019   6.2027294130505026E-019   4.1902033154785646E-019   2.1605280340273287E-018   2.4358847607930748E-019   1.3574053437395096E-019   6.6152045285894083E-020   2.2298615246704787E-019   4.0095859303631338E-020   4.6320539973463175E-019   1.8155730499122593E-019   6.2046658356106752E-019   1.0050904016507564E-019   8.1419581768674099E-019   2.2984397409166596E-019   1.5230529083601963E-019   1.4526436084755881E-020   1.7264378582023898E-018   6.3563994586689379E-019   5.8014257422405599E-019   1.9348830541621764E-019   1.7293535160199120E-018   2.2513306142849722E-019   9.1922607309575740E-019   1.2192354729958352E-018   3.6355343042138521E-020   1.3508238154709549E-019   8.2976414459564228E-020   2.0070517138942941E-019   2.7751620167202330E-019   7.5089002371978917E-019   1.3491391143198131E-018   3.6111989194057847E-019   3.3334077928904593E-019   3.3140009872659566E-020   1.0228933271026114E-018   2.0631890806523431E-018   1.1702808983598519E-019   9.4642778500673242E-019   4.0758025606598582E-018   8.3233770634315932E-020   2.1369500066607365E-019   5.1953307385794280E-019   7.2802907472881319E-019   8.1579430905103465E-020   2.8233847397872876E-019   3.7160120956164601E-019   1.4305564322893937E-019   5.7802493796481172E-019   1.9029376873007434E-018   1.1565856104168143E-018   3.2711992891521197E-019   4.4223065759174267E-019   5.5338583089173741E-019   1.3186768159154245E-018   2.4055426250179437E-018   8.6917056410818038E-019   4.0981350985856742E-020   4.0148043567003687E-018   1.6699902119339591E-018   9.9146703440861875E-019   3.8791395560889956E-019   4.4215880782388670E-019   6.0391216422966645E-018   2.8770709743727663E-020   4.0125158984756671E-019   3.5519519554160058E-019   5.5138110632176660E-019   2.4898246746813124E-019   7.6209523329296986E-019   1.1274948780420999E-020   2.2446726987906925E-018   1.8849635892917141E-018   4.9356863079734007E-019   7.5164877460969152E-019   1.0603848480363144E-018   8.5616941933309198E-019   7.6305486742166983E-020   4.6383138331327611E-019   2.1663090061043771E-018   2.1722545652343143E-018   9.6007087349126131E-019   2.7241176729254860E-018   4.1548954401356031E-018   1.1787239652069876E-018   1.2009746688968892E-019   4.2429627530910019E-019   7.0239874583322594E-020   1.0905990145179670E-018   3.3400089393578324E-019   2.7768754394352717E-019   5.6016768097121506E-019   3.2655312822370062E-019   2.7297044895600637E-018   5.8577069049821663E-019   5.1033943344391479E-019   2.0645327423630135E-019   9.3846614626387014E-019   8.3971867283175727E-019   5.2740398211642029E-019   1.4359400441576404E-018   3.5241627368551916E-018   8.2112454480558850E-019   1.1326825539960006E-018   3.1897729463172315E-019   7.0137612440012876E-019   4.1127229998064576E-019   7.9676338984538207E-019   1.1047307478432223E-018   3.8022344441617141E-020   1.1516484075763373E-018   2.5634212955973329E-020   1.0943194718478428E-018   1.5114543098456470E-018   1.0080808209590990E-018   8.4491572858893351E-019   2.8084593043927701E-020   1.1325075593170537E-018   3.6541724506895408E-019   5.8577762393575354E-020   3.8710581693839241E-019   1.6275712018858591E-018   2.2416576970222290E-018   2.9441201313311472E-018   5.0423410575157717E-020   2.6392802402667878E-019   1.2159010207914126E-018   1.2368603782073453E-018   2.6828854031636318E-019   6.5815021772897448E-019   1.1784985284155367E-019   5.3588857499129116E-019   1.7102258167206084E-018   6.9298246683168627E-020   1.3606462630240264E-018   2.3486476725442141E-019   5.3589190162511173E-019   6.5366161831820467E-020   1.0129028663359012E-018   1.5014338811031389E-018   1.9861152224060277E-018   3.9452779647568349E-019   8.9074828042961931E-019   2.6088673714561329E-018   2.0076253153807302E-018   5.4757001788187116E-019   9.5231304886365680E-019   1.0277059582049083E-019   1.9223427879382751E-018   2.0309057587471243E-018   1.1965485280702621E-018   2.5020081727867403E-018   1.4490109536877158E-019   4.8867791714337693E-018   3.1252146430969492E-018   8.1582037459555461E-019   9.7914804313375828E-019   4.7583905653949113E-018   1.4609954901055665E-018   1.7701378192771468E-018   8.6508358809294555E-019   3.5177390393960198E-018   1.2464435041956537E-018   1.1467832768229285E-018   1.0449831609655393E-019   1.7506696667145023E-018   1.0380151375357566E-018   1.6948590085627744E-018   1.1626954655899201E-018   1.7791160503876155E-018   8.2512286134405222E-019   1.1976390313782900E-018   7.3720031446887150E-019   4.3803338525078243E-019   2.1169654870012219E-018   1.6459331728799065E-018   2.3992661313848990E-019   1.2543208806014150E-020   6.1356336696731812E-019   3.7389957760797513E-019   1.2746439738483201E-019   2.2139853376918886E-019   1.6349808725693682E-018   9.5907536470011645E-020   2.2450165054964728E-019   2.6641559737810865E-018   3.4645078036814951E-019   3.3467727737268943E-019   8.5436879495323021E-019   2.1352878000800437E-019   5.8446187219146844E-019   2.4597956177177954E-019   7.6736117536451624E-020   9.9975023414257412E-019   1.0643752366862462E-018   4.8679799414554583E-019   9.3428140138716246E-019   2.8462356591119856E-019   1.4532208175953432E-018   4.5678571281083210E-019   1.4081734782199485E-018   8.1919983241579615E-020   2.0155000791570140E-018   1.0068490025572457E-019   1.2107744306939698E-018   2.7603638024132659E-018   3.6163895374425911E-018   2.6624324878482497E-019   5.8156180679058107E-019   4.9763607529751753E-018   4.3552772529290240E-019   6.6372208878377916E-019   2.2991561253956551E-018   3.1497027922694531E-018   3.2014259804027588E-019   6.7400877964335162E-019   1.2708490517607265E-018   3.0339593960150823E-019   1.2742415937666440E-020   2.5988062128759304E-018   1.4625693403726961E-019   3.6146843243307555E-018   6.5082794617076762E-020   1.8027363907349830E-018   1.0094801087366469E-018   2.5607574626072884E-019   2.5500126883256663E-019   5.0894011088417285E-020   1.2294997582114444E-018   2.1274953880822448E-020   4.4130133393732683E-019   9.0383939419241998E-019   2.9211023451737412E-018   6.1447304714803817E-018   5.7434816116101941E-018   1.5041148254655104E-019   7.1232968947200253E-019   6.3108102119533390E-018   1.2699610576915693E-019   1.5504625655194709E-018   1.3710189280160265E-019   2.1512622285304311E-018   2.8709563255318356E-018   2.8475086489140865E-019   6.3879860837617836E-019   2.3243680958630231E-018   7.6636609394574224E-019   5.0466834012069566E-019   8.4047731731052010E-019   9.5751017168850214E-020   4.6092754202422294E-019   9.8840256184276049E-019   7.7932196578038963E-019   2.0961886566145041E-018   2.1688312160489845E-019   1.1267588473967672E-019   1.7781311980445079E-018   2.4617162333239666E-020   2.4907408663891469E-019   2.8334793438132991E-019   2.0870248329476902E-019   2.1796580095070467E-020   8.0778885721390772E-019   2.3118119247679623E-018   6.6628852554071148E-019   2.9313297454995448E-019   1.3464681991118345E-018   6.7272911517450735E-020   4.5887503757192660E-019   7.8867752168387422E-019   8.0845832205581352E-019   5.3744889165846983E-020   2.8056943616565658E-019   5.1465521779927826E-019   1.1606180659436964E-018   5.1126379306647080E-019   1.1055523925183386E-018   1.4884345129329618E-018   2.7145285822320114E-019   1.3185294153104743E-019   7.7116200221896640E-019   1.4933797847327168E-019   2.3170123079038758E-019   2.8213379024042279E-019   1.7459222173176245E-019   1.7644287532354238E-019   9.5949515910204613E-020   2.2578611824613314E-019   1.8144928545827468E-018   1.8267791927651013E-019   3.7338096904676624E-020   1.0408424930533888E-018   1.0089064434725994E-019   1.8860040896578239E-019   5.1179626429139401E-019   6.8423808020081564E-019   1.5320032816589346E-018   5.3531008892428557E-020   2.5606119276715704E-018   7.1746160904246015E-019   4.9379350382440404E-019   8.6284685192582014E-019   1.0838989547120899E-018   1.9976069095444458E-019   7.0040627691241886E-019   4.1086463733992080E-019   1.5232791128003723E-019   9.1400066594836365E-019   2.3873715233156644E-019   1.2090740169785494E-018   5.5994246637059986E-019   1.8980955921752647E-019   3.9743652301322709E-019   2.0130338524334573E-018   1.7020183582827341E-018   1.6933727633217837E-019   1.1878497131606305E-018   7.6552863172876173E-019   3.2323054658676497E-019   8.7303837930047026E-019   7.4208636197054331E-019   1.0461456356909071E-018   1.9947125107499477E-020   3.0370167326233689E-019   3.4538805912431912E-019   4.7368084880399752E-019   2.8686776088699388E-018   4.6446672393160156E-020   1.1242012685126082E-018   1.4983216118197684E-018   1.4893736202497432E-018   3.3513150577571670E-019   8.9689898977973066E-019   6.3847319621571489E-019   4.8290401938277074E-019   8.7866695369764847E-019   1.8603450644851466E-018   1.4869588734053012E-018   5.9562077379402118E-020   3.8468680710372235E-019   1.1435536385429128E-018   7.5807246583172786E-019   1.1874163153521262E-019   1.1887818280100634E-018   1.4300608576347764E-018   2.0805886275997080E-018   1.1723847041317639E-019   2.1071901666015165E-018   1.5422481837123849E-018   8.6489255948778383E-019   1.8113294216495499E-018   4.9731711173719033E-020   3.4721511896212387E-019   1.2870169789067055E-019   8.1032991433655943E-019   1.7546445980910954E-019   4.6690761198768441E-018   2.0540274826111723E-019   4.6928773061289959E-019   9.0114955299938984E-019   6.6278721355311588E-019   1.3724975837886287E-018   2.1312396335119750E-019   1.8341914217801342E-018   3.3411916827599360E-018   1.5259318677886401E-018   4.4277577802058244E-018   4.0470030169450432E-019   1.9944517095458116E-018   4.1948587299266127E-018   5.4168152761372494E-019   1.0390368985552790E-017   3.1176795709912314E-018   7.3520743180594688E-019   2.1304706548293093E-018   2.6454194190793331E-018   3.4665103069826896E-018   3.2720076741873047E-018   2.3936365291228842E-018   4.1519724942243682E-018   3.0120779434583348E-018   1.6289179845161678E-018   2.9954098942662434E-018   2.8935636801170805E-018   1.4084018158609819E-018   4.3191317213065493E-020   3.0211713754278227E-018   1.9355158064556344E-018   2.8312263066270573E-018   2.6047302852882331E-018   4.1528579718910569E-019   9.9237451229188420E-019   3.0263220159371817E-019   3.4292926101696306E-019   2.7990988964919753E-018   3.4423075029957990E-018   7.7248836557678064E-018   6.2163075314766179E-018   1.9568984148299729E-018   5.5876880122278575E-019   9.4318066625924375E-019   1.0433612087447658E-018   1.1333048892633446E-018   6.7975916502303158E-020   1.6135809985405681E-018   4.3194028852232146E-018   2.7551357784954877E-019   4.2306290033784310E-018   2.9693910708881236E-018   3.5383282215325433E-018   2.1457136633643367E-018   1.4985757558462242E-018   2.2547553452119668E-018   2.4000955619481171E-019   2.8604688838490698E-018   4.9271423230323400E-018   1.1604446676622670E-018   2.1429219163988694E-018   7.6667111737383653E-019   4.2544547971665125E-019   4.6052841776709314E-018   1.8464599593146945E-018   6.1574471909720350E-018   6.7680508899857465E-018   2.0182922441851998E-018   3.0454394654555265E-019   1.3077857010016876E-018   5.1455449952387391E-020   1.2056747781276145E-018   4.2975555488916764E-018   1.1094068659732376E-018   4.3736149412319570E-019   1.9296615417735924E-018   1.0600042102506053E-018   5.8988651325986416E-020   3.7561201405995626E-018   3.1618631487556042E-018   1.3944672031854141E-018   2.8707886204170072E-018   3.4028254488421411E-018   1.5792498246817140E-018   5.8817729273938598E-019   1.6991024331829130E-018   4.1434026470352446E-019   1.4407132100222573E-019   1.0254075084959965E-018   1.8386740482619983E-018   4.2261150605951707E-019   2.3518093811949508E-018   1.1095807657016371E-018   1.1519232647021093E-018   1.0088798964327667E-018   2.9169796514916913E-019   1.2420534390633879E-018   3.9687482667417826E-020   3.3619130309908764E-018   8.5422203164747817E-019   8.0207124332084060E-019   4.6500194836260046E-019   1.5507905445844438E-018   7.1897696239831512E-019   8.6460647065163778E-019   7.7921694321898809E-019   4.7222578614414265E-018   2.1969458225931258E-018   4.9267008246332637E-018   1.3618640191941381E-019   5.5668665714474174E-018   6.5779925991896702E-019   1.5268892060231325E-017   2.7243106108033809E-018   6.8647588604174743E-019   4.6302968573043661E-019   6.9731697928123520E-019   2.9096705650075652E-019   6.4409537172940084E-018   1.7855010288680884E-018   2.9529286255944305E-019   1.8372124660359579E-018   1.3552877250086318E-018   6.9221505388267609E-019   5.1305911601105923E-019   2.7709775204093561E-018   4.0292994801636704E-018   4.8266559660665078E-018   8.7661607017848815E-020   3.4107869226296365E-018   2.2704936189079649E-018   8.0293589911498146E-019   6.7640704880091908E-018   1.2221893817367966E-018   7.3508975579050378E-018   9.6969528079868044E-019   4.2806144056066921E-018   4.9668830251231099E-017   4.3077865143933403E-018   1.8139289929378095E-017   5.1560507563701388E-017   4.8650557509936600E-017   1.6895918642392167E-017   2.3322080496755329E-016   2.6138703795689027E-016
   2.4368421052631581        2.2000000000000002        2.8380732942348000E-024   8.7487505693810860E-024   1.4353891073901739E-023   3.1966283753367996E-024   4.6993484295344273E-022   2.4451974576537904E-024   4.4173974846181869E-024   1.7915073406960632E-023   2.9385704532800899E-023   4.5193502980526597E-024   6.7134477593754069E-022   7.6923636248821629E-023   3.5201111617559070E-024   2.2880731833739037E-023   4.8438838311207711E-022   4.8806886921437638E-024   1.5918680894236688E-021   7.8083805862505020E-022   2.1282271807472313E-023   2.8136014258739531E-022   7.2388737539564913E-024   1.1038531929819619E-022   1.2923842175790270E-021   9.1203681850093225E-022   1.4786496036728733E-023   1.2764176064207679E-022   7.5781311564775841E-024   5.1631576726905384E-022   2.4118392931681941E-023   9.7553060989213534E-023   1.2638187601475760E-021   1.1910575164369434E-021   1.0734573565114214E-023   1.1757262129696596E-021   4.7770673605678180E-022   1.6975156668765905E-023   5.5913783652528753E-023   8.8640361637084538E-022   1.2451704835153533E-021   1.4008400238428259E-021   7.9933593080013214E-023   1.1843627638331170E-021   6.6371396931076563E-023   1.6584945867772164E-022   5.1909306061198966E-022   2.7783179925561535E-023   5.7346168766441478E-023   6.6516056164373247E-022   9.1243461910082224E-023   1.8324045656359999E-023   7.4465391942431851E-022   7.4152974456895464E-023   1.2175438612196610E-021   1.8666796334587321E-022   1.3894959572411593E-022   7.1521756194670363E-023   1.2597179178393782E-021   9.1601758015272780E-023   7.1849653873860916E-023   1.0202217216336053E-021   7.7129538655345598E-022   1.3576243010800074E-021   7.7907676632125803E-023   1.0874932641289879E-021   9.6249719007024947E-023   9.6261882706000332E-022   1.3971630701049238E-022   4.0284214401413999E-022   1.5332093090323688E-022   1.0558422880917398E-021   7.3566310400292524E-023   1.2182487441236484E-021   1.6616876507745989E-022   1.5247117778403091E-022   1.4426835718151191E-021   1.2834856303411175E-021   2.1049316992911486E-022   1.6806143753112590E-021   1.4064989832851767E-021   7.0217746102911865E-022   1.6623574820148371E-022   1.2976604925776172E-022   1.6093663334160930E-021   5.6962126065528001E-023   2.3280607479702998E-022   9.4560974099867751E-022   5.4906863268843058E-023   8.6348501571065883E-023   8.9542921572286506E-022   1.5818944064311086E-022   2.5502994882025950E-020   1.4029490055556554E-022   1.0701376241760461E-021   5.5954300536041049E-022   1.4001028024270451E-021   1.9687798996123829E-022   2.0331662293791327E-022   1.2603689654859655E-021   1.4484242037361862E-021   1.7058992895644314E-022   7.2497432674734376E-023   9.9753418964493509E-022   1.9631505204905382E-022   2.1547488734304561E-021   1.2503121247533653E-021   4.3322216722853142E-020   2.5393569582529216E-022   1.5677372645915524E-021   2.4774168312414859E-022   1.1997077451088548E-021   5.0899755983922409E-022   3.4195829024001222E-022   1.8491004213095536E-021   1.5918778029639994E-022   6.4218859920829011E-020   1.6839720633652532E-020   1.5343584429194017E-022   2.9212772858806781E-022   1.9974798305838415E-021   1.9139182956753124E-021   2.7822698635326993E-022   3.8446129460950582E-021   4.1588827081423651E-020   1.0990151874145383E-021   6.6143386956749014E-022   6.8383039224964858E-022   6.3805586386164593E-022   2.3495857321290960E-022   3.6697051493260621E-021   1.7689650604490626E-022   1.6734022758431583E-021   3.6857240757972320E-021   5.2470139925208676E-020   2.0466953768941586E-021   2.0562045083502732E-020   2.4516451195815850E-022   2.2639572697566041E-023   5.9822253429162054E-022   1.6595089476978074E-022   1.5387576780048117E-021   1.1048482493562971E-021   8.9994944826914937E-022   6.1412773994376291E-021   2.8453843543672339E-020   4.3848188802187232E-022   1.2373869414539658E-021   4.9162307269667994E-022   3.2942776871531578E-022   1.6797704936970599E-020   2.6676356480536681E-022   1.3613724508226656E-020   4.7773673993409668E-023   4.3414283014929986E-022   1.0297456116608860E-021   7.0181219082232774E-022   1.0721517656062014E-020   1.5013049599930222E-021   1.5648701910600271E-021   3.2035018258170323E-022   4.5534175809832497E-020   4.9681942400614979E-020   2.5145980218986977E-021   2.3399620249936104E-022   7.7743966893503989E-021   6.6097542386696700E-021   3.7280771809727137E-022   3.9141501064139449E-020   3.4831539247182115E-021   5.5829050598468581E-022   1.9402889942563627E-020   2.1654802878820346E-021   9.1086009009166122E-022   4.3177618160401611E-021   1.9732998254791802E-021   2.2855543892805752E-020   1.2389675002088840E-020   2.2777825370535164E-021   1.8620103341326749E-021   5.2766628670445809E-022   1.0399021845034778E-020   4.6917550859030619E-020   2.8381207417727724E-021   2.7232688466814604E-021   1.5299933823307737E-020   3.5668906320632684E-022   4.0311575869706762E-020   1.5441022997272179E-021   3.1035136912441117E-020   4.1672847213263192E-021   6.4831041552083288E-021   1.2913516035988820E-022   2.7333420280026492E-022   1.2004033231259063E-021   1.0218823225673673E-021   1.2219762610589350E-021   3.1510966228195467E-021   4.7512673283966983E-021   3.4319828313959128E-021   2.3899098193189738E-022   1.4656435390453807E-021   3.6914186909158786E-020   6.2106251867995851E-022   2.3151365726203780E-022   1.5276250710835059E-021   1.0464474615341932E-021   3.9099445180896393E-021   3.0822629903523057E-020   1.2632103826255945E-021   6.1915398842723428E-022   2.6607959825598757E-021   3.4858710879791890E-020   1.9431443350081813E-020   4.7224565038079046E-021   1.2124872020237002E-020   4.6835621964185480E-022   1.2805043592855307E-020   2.4058911848557563E-021   2.6687988713576907E-022   2.1773911876867733E-020   2.5890224196782843E-020   6.7278798196648013E-022   2.5000036187174750E-022   1.0471550687921155E-022   3.8602427512921512E-022   1.9161650517544491E-021   2.0855241360067258E-021   2.9165802936365953E-021   1.6543893506314741E-021   1.3110888657323037E-021   2.9892005161238352E-020   1.7326991895275911E-020   1.0694941448819315E-021   5.6224909139578366E-022   3.3796675819075572E-020   3.6847609592039147E-022   1.2514510959038432E-020   4.5574460288912259E-021   4.2257762580483961E-021   3.2132383177577615E-020   1.3326007412083736E-020   8.0242237561153438E-021   2.1691841365934136E-020   9.1530598537561463E-022   1.3944642023998063E-021   2.7961842538064522E-021   5.0642195224178300E-021   3.8958008031536646E-020   1.6764806695356059E-021   4.2193546937631798E-021   1.5465870548155623E-021   1.6897565159499566E-021   1.2418591564293431E-021   3.3045799980820033E-020   7.3297604100235422E-022   1.5072423206472853E-021   8.6840562819151386E-021   1.7948663278938287E-021   1.9949857619013418E-021   3.2771292148611231E-020   2.0705478673095372E-021   1.7238465736349049E-021   3.2623585118847162E-021   4.1687201327697040E-021   2.1132756771293665E-020   6.0926165382237504E-021   1.4671600022682266E-022   4.0490423532635393E-020   2.4530010549608328E-021   6.1876907626143830E-021   7.7196139681184387E-022   1.6560548212769870E-021   2.0278014011820162E-021   3.8190035058405075E-021   1.9800049689867115E-021   3.2296513010377873E-020   4.0017582963226834E-022   5.4010851725912683E-021   2.1703123130154289E-020   6.9242471921038555E-020   5.1460913963183597E-022   2.1295851814659800E-021   2.9192110648949016E-020   2.9982396467417812E-020   1.5452721324566707E-021   1.1325539955365236E-020   2.2630332704516239E-021   7.8761544689333658E-022   1.8293994790388628E-020   1.5850994478382843E-022   8.2597430516746260E-021   2.0326230713850842E-021   8.7863485120767794E-020   1.0668999379335048E-021   1.8046167158555863E-021   5.7431087622443396E-022   4.2089220943069465E-022   2.0428279857353481E-021   2.0261950879270256E-020   3.4281488218102475E-020   1.9978829300267690E-021   1.0063233046082663E-020   6.7978593463734386E-021   2.2632586579595289E-021   2.7711206210076733E-021   7.2765648948020567E-022   1.6593505118984146E-019   6.6094300255580156E-020   6.8207430802274733E-021   5.0462435409248060E-021   5.1159237944094649E-019   1.3964971870146129E-021   5.6710991565591061E-022   3.9540199176162296E-021   4.8566239265676564E-020   2.1805489704721145E-020   6.3503015376533388E-021   4.6083856034933495E-021   4.0204452427195424E-021   2.2206053482648657E-022   3.0005344873973143E-020   3.1982679165522185E-020   6.7826340437533464E-021   3.0295825421928832E-021   1.8966085751552666E-021   1.7308764481662419E-021   2.6564004790280076E-021   2.7615046919209090E-021   2.2146667196271064E-020   1.0241230453051827E-020   3.9554588416498110E-020   2.2535170218994246E-021   6.2494946815327994E-021   3.0296711729207201E-021   2.5972510734633244E-021   2.0355868753927234E-021   3.2143025789184590E-020   8.7395048197927068E-020   7.5034620902244641E-021   1.4109352586646478E-020   2.5105016651218876E-022   8.0257982476333660E-024   7.2845975018294738E-019   2.4027045510133369E-019   9.3043047034050862E-020   3.5388032692303651E-022   5.7475275582181501E-021   5.9425036777821732E-020   9.4470480348338240E-020   1.1503022311401885E-020   5.4673157117034494E-021   1.7642853825311889E-023   2.5071050327769287E-020   1.7516486172572637E-022   1.0848851466234450E-020   3.4456051451811831E-023   1.1991736597701662E-020   1.4012767377001536E-020   4.0971520300864212E-021   1.7767868791904550E-021   7.1919259337052897E-021   4.5530168776811703E-022   1.2324649071921613E-018   2.8050960360338939E-021   1.8452034728390359E-019   2.3216926005146296E-021   3.7050444324641091E-020   1.6046924942451964E-020   7.8715544876262326E-022   1.8164341096637381E-019   1.1633513109213691E-021   3.6416121645010432E-021   1.2511224799891556E-020   2.2911599055585511E-021   2.8594291887849497E-021   1.5496416256810258E-021   4.8544727180116751E-021   7.8136488089926747E-020   3.2384183486724741E-020   9.5182033181590982E-021   3.3965250593331041E-022   1.5925929524118011E-019   1.4945448994616076E-019   1.4188174157724966E-019   7.4904169912126825E-022   6.0777767326832687E-019   6.5577497634909714E-021   2.1387970004194655E-020   8.2710425981501626E-021   7.2411966415235197E-021   1.8355544493440293E-019   2.3384331122743918E-021   1.8919905500891057E-021   6.5504851997907569E-021   1.7948260226763089E-020   1.7871534839017612E-020   7.2807959165409198E-020   1.4866848396126114E-021   1.3678343484973720E-020   6.1351835143554760E-021   8.1094612545601692E-020   1.0723667974707661E-020   1.1681170922953544E-021   4.2597517169803944E-019   1.4401090757331766E-020   1.7854769894924125E-019   1.2322817244054044E-019   4.6139209317629278E-019   1.6311247602743378E-022   1.9713755939229070E-019   7.2251999783692713E-021   2.2483618698648647E-021   1.2076103836498793E-019   3.7995543378296598E-019   6.2659230809458873E-021   8.5584930689626281E-021   1.2574208263267272E-019   2.4901973436354191E-021   9.5418831715365917E-024   2.2001142658729475E-020   3.5163726430885330E-021   1.5378444172924064E-020   2.1830471486495053E-020   2.2078698777230679E-020   2.2780357541444175E-021   2.5482586038260414E-021   3.2784211883046137E-019   3.6483451870528516E-021   2.1116563643822028E-021   2.2732389584770503E-020   9.4222010417204384E-020   1.1942944329358876E-019   1.0058340824692989E-023   1.1806996975877882E-020   9.8879073092560728E-021   1.9058751567224537E-020   3.9177181275749042E-020   1.3539780790017387E-020   3.3447830253189498E-020   2.9725063253710510E-020   8.8083398896503878E-021   6.0012877485358981E-021   2.6319052743083923E-021   4.5129657502825846E-021   5.4093196092538195E-022   7.6840394446039007E-019   1.3212662293317847E-022   5.6400722152823811E-021   1.9394426991893584E-019   6.5586326355595325E-021   1.4121398976209850E-019   7.2069038403340270E-021   1.6742093080622899E-020   1.7563031439039079E-019   3.6907589746354219E-021   3.6062333113484961E-019   7.7087551908021059E-021   3.6609252188335220E-021   1.7431681398229035E-020   2.1080865565044448E-019   9.5087960840171012E-021   3.8820297364679108E-022   1.2722870913340101E-019   1.1078798387404496E-020   4.9838623982529529E-020   9.8101970394430119E-021   1.0859495571301100E-019   6.3838823552704579E-021   4.7016800633812522E-019   2.4991765358246869E-019   1.4724116502215293E-020   3.2683333293141372E-020   1.1619856933089173E-019   2.8979717119010426E-021   1.9793579825970819E-021   9.2755327641512900E-021   7.2926410309025475E-021   1.0289680553528536E-019   7.2085170646417445E-023   1.8179646788358212E-022   6.8413445365653870E-019   1.1950131611599590E-019   2.7303480692258192E-020   1.1809766887436412E-019   3.0980757301950806E-020   1.5091936652750952E-019   2.1218827102753476E-022   8.0703589952096957E-022   1.5029599348999634E-020   8.6026207640813072E-020   1.4799823670438905E-021   6.4153352509987850E-020   8.4046849421655956E-022   1.1680602651384988E-020   9.4881016403004200E-021   4.2528579680249624E-019   5.1008969226285826E-020   4.6519219576435201E-019   1.6535678215694991E-022   4.0646952428626683E-020   1.7021614024230575E-020   4.6370087721568316E-019   6.4488680109241668E-020   1.1358860313337755E-020   4.0509006901037282E-020   3.0299858751250300E-020   1.0887452428081267E-020   4.4397013425776228E-022   5.2018220740651735E-020   6.1866504466541885E-020   6.8267043201188953E-021   5.2590708030590567E-021   8.5210465414426877E-020   1.8889526859354971E-020   1.0854634248345885E-019   1.6783675118270899E-020   1.1511726293777327E-019   6.1660170963003371E-019   3.9872845964592440E-020   3.6986746869724870E-020   2.3633038183030419E-019   1.5069414419597080E-019   7.9255099356985404E-019   4.8169912220810318E-022   7.6285743500910804E-021   2.5938556462557248E-019   9.2330019040086665E-021   1.8446161331093248E-019   6.6310626707790357E-021   1.3798911806151386E-020   1.2606167423945618E-020   2.2133229034401639E-020   2.0539630603694646E-020   1.8752229973617584E-019   1.4650437951515325E-020   5.9270358954365895E-020   4.7334990649626724E-020   1.6656511766887408E-021   2.2399869310801502E-021   1.7457076762432825E-020   2.2511514578441959E-020   9.1784386018212313E-020   1.3183376570352374E-020   1.1707389922510270E-023   4.7568566728177166E-020   1.0870301776828938E-019   1.1661438415216535E-020   1.4870046588312900E-019   1.0414392447241333E-020   7.3747987039050373E-021   1.1636228592450848E-019   3.6978747065434961E-019   2.4101838515248428E-020   2.0146030148000305E-019   2.1337700897368434E-020   3.7343775696097642E-020   7.0810981417300162E-020   5.0157703434349207E-022   3.0742694524153278E-021   5.7932720853651520E-021   1.1557813612597830E-020   4.0382221247569484E-019   1.4164905337286172E-020   1.6752575468805314E-019   8.1918207684226991E-022   2.6472238886462237E-020   8.8256839134069037E-019   5.6096563423674971E-021   1.9824344806256888E-021   9.8784614075610134E-020   4.7932666065572785E-022   8.4564400198048436E-019   2.1941630227577517E-021   7.8541745011162508E-020   3.7665673785243374E-020   3.8663609141466744E-020   1.6327444762437617E-019   3.7210839404820253E-019   2.3952711564854609E-020   3.6383965319794813E-019   2.7138649714849706E-019   5.5979462826154154E-020   4.5861451402980501E-021   3.9278702986539462E-019   7.3496916773360121E-021   4.7282703630678004E-020   1.2516400804232474E-020   2.7876779431387743E-020   2.0676855810965259E-019   4.3600954086893524E-020   1.3130605584487448E-020   1.7417488266706779E-020   9.7340104226293632E-020   1.4384281407666173E-020   1.2130731432127425E-021   4.7984628060432826E-020   1.2055574191350186E-020   1.9166439395094951E-019   1.0099938617658470E-020   3.0198007345737036E-020   1.3232966774706069E-021   5.4795750823903762E-021   1.7186984300390799E-019   8.4754454355419503E-020   2.2245482798147994E-020   1.8062113315112838E-020   2.5438350559957358E-020   1.6874038133054340E-020   1.5514196570162223E-020   1.0857502432463153E-020   1.5549779180639508E-021   3.1866107794278136E-019   3.4067219791521165E-019   7.7451506500929062E-021   4.4439990555869364E-020   1.4009070726175699E-020   1.0716151166407281E-019   1.1437936281492857E-019   2.2333719696896148E-021   1.0554309502026943E-019   9.3576934682005022E-020   2.5652560436684255E-023   3.1161799302749852E-021   1.0570475207913494E-021   6.8077552656443990E-020   1.1801602470535230E-021   1.0279442096832119E-020   5.3916883456022292E-020   4.9634232105531935E-019   9.9000866522922404E-021   7.4991815734053869E-020   7.5965614080831561E-021   5.7096823514578533E-021   1.0587034312470049E-019   3.0793414424811232E-020   2.1148337305460196E-020   1.8598390483922391E-020   4.2331263198707036E-019   2.4662061990249597E-021   2.0412145692052517E-020   5.2481428687613335E-019   5.6691998883315469E-021   4.9644634100911250E-021   1.4969008788055228E-019   6.9252546617764776E-020   1.0638098237919875E-019   2.8837519443111581E-019   1.9893343499488889E-020   1.3183397344486331E-020   3.2220490902768452E-020   5.2479409746323300E-022   1.8685720633073636E-019   1.0148903967806840E-020   6.6474309244640520E-020   3.3799746690617831E-019   3.0930450767507404E-020   3.9448834119014401E-019   7.0393497477042158E-020   1.1426447769308509E-019   2.9215590240185973E-021   1.6119674570795948E-022   1.8957235148498958E-020   8.6234805297425935E-023   1.2179531674233542E-019   1.1194424350185924E-019   1.5501421929812343E-019   2.0096241530863073E-020   6.0214418388069862E-022   2.0497487869814767E-020   1.2595555163744935E-022   4.1814222513000435E-019   1.0297493732998822E-019   8.8879492002461802E-020   1.8325835975437147E-019   6.6619045117260039E-020   2.0474606750040157E-020   3.8975151982976700E-020   1.6985804744530052E-020   1.4861312811745518E-019   4.6169909221830798E-020   1.1011117912724157E-020   2.4045392973147084E-019   2.4240216758721347E-022   2.7790986680347647E-019   1.3693115733820112E-023   1.0018270245461237E-021   4.8226440650041673E-020   1.0386900508140645E-019   4.5041980706913873E-020   6.7106299080991824E-020   4.4319924827244138E-019   5.6237956890695017E-019   1.4636301652026646E-020   4.7251103495749798E-020   6.0550341022098354E-021   1.7284409091202890E-020   8.0594738033958017E-019   8.8369341825225035E-019   1.0700610189595199E-019   6.4404937128116445E-019   1.3771460042008430E-019   2.7066545224501899E-021   3.2662210509403110E-019   1.4851834815006471E-020   2.3993509603764517E-021   1.1662781382050269E-020   6.1911158362685684E-019   4.4955038556532634E-019   2.6165742575749968E-020   7.3525373893306530E-020   1.0205743104855415E-020   3.2526534063991276E-022   1.3270864283033344E-020   6.1848945916365913E-020   1.1572488257211742E-019   8.6500818842269038E-020   1.0218521880103879E-020   7.7032129902014736E-020   1.1767946974117788E-018   6.0419562528816959E-021   3.7203128997901510E-021   6.3488752695459032E-020   1.7653374795965248E-019   9.4690203764735482E-021   7.7658688939909472E-021   5.2740881698720484E-019   1.9440056132235830E-019   3.1810274208523514E-020   8.8922959897559070E-023   4.9367226024702100E-019   4.8689620139002635E-021   1.4026272675165472E-019   3.7053671808949495E-020   8.0265250724448718E-020   3.5142814262962573E-020   4.5529793697178078E-020   1.8627870863058060E-020   2.6581790222305310E-020   6.0661956770912887E-020   9.2780034626053808E-021   6.2215361527238155E-019   2.3003515068403825E-020   1.5293251765290619E-020   3.1798252061232314E-019   4.2682787282390996E-020   6.6444047763312397E-019   5.2395905685581332E-020   1.9701323015365366E-019   2.2756805622391418E-021   1.0242458978573661E-020   3.5498666821357831E-020   1.7893206430353266E-019   1.3912521719273586E-019   2.9129556774096507E-018   1.1849926511626724E-018   1.0693958135907702E-020   2.0219414227239994E-018   4.1243086166487096E-020   1.2161950650384138E-019   1.2225739316717744E-020   1.8694506680821932E-020   4.8731989896845250E-019   3.9626269861610334E-020   1.1784899900211247E-018   1.1409132730587359E-019   3.3828334830984841E-018   2.8053136179247353E-020   4.5325599249469156E-018   1.9009352046337762E-018   1.1125809295133013E-020   6.4710640714542116E-023   8.8332449998252655E-019   1.4417731012837124E-020   4.1648921199959817E-022   5.9458208553555675E-020   3.8385106050760134E-019   2.5241006325575526E-020   1.6474841054747560E-020   1.6124918634458745E-020   9.5857860379775784E-021   1.0156948835155777E-019   3.6386404526622103E-020   1.3128494886262533E-020   8.2867550295091370E-020   5.6641280656696604E-021   6.9491075122532206E-020   1.5278095687530762E-019   1.5648110843886097E-019   1.1124062519080500E-022   3.4941402615591008E-019   7.6378963606544717E-020   6.0004728209074345E-020   8.3781851092615586E-020   2.2632494079278585E-020   2.5743196366215345E-019   1.4033027935835518E-019   1.5314532802532505E-020   1.5026796486139839E-019   1.2237635422375683E-019   6.6836130606480918E-020   1.4267638494203719E-021   7.9759835077681866E-020   2.4755987195956559E-020   1.3421068692161282E-018   5.8214965775605968E-020   1.3084791036416550E-019   8.1482900558838992E-019   4.1375150441795142E-019   6.0541255721753323E-020   1.6860265568018876E-022   2.5715787330434442E-019   3.4521385302245446E-019   1.2823159283653177E-020   1.0634893935406561E-019   1.2384671800159637E-018   1.2665584507729261E-020   5.3909264526432975E-018   4.4714506534343910E-020   1.9546879409015213E-018   2.3163581260218506E-020   1.6839866295947088E-019   5.3198492975508138E-019   5.4950547956153122E-020   1.2844121869572909E-018   4.3022704513996789E-019   6.2024531670480534E-020   1.1446452810905815E-021   2.1394195086686758E-018   4.0635576886653835E-020   1.1033415233968739E-020   1.1623078745295625E-019   8.3996383499503961E-019   6.0433219254855696E-020   1.8130681188176474E-019   3.0852775129074276E-019   2.7417092455436859E-019   5.8062179870113740E-018   3.9190394565566186E-020   1.5074655424942516E-019   8.2068446322328154E-019   2.6784209437753759E-019   4.5222711222108872E-021   1.3722393965331134E-021   1.0406488559937391E-020   1.2600157412682050E-018   2.4780761643931493E-020   6.0804325181351757E-022   2.5612821222388942E-020   1.1285232974025064E-018   1.7716629702570052E-020   6.1872323817957485E-018   8.8926844107808106E-020   1.7171481876131319E-020   4.7729603721482837E-019   2.2952083768191504E-020   1.0867801585445289E-017   1.8358426169863655E-020   4.9165469174222097E-019   1.1161937540967619E-019   2.1817786895165254E-018   5.9425176605271697E-020   3.5962682959628625E-020   5.4752661322089929E-019   2.4478661178721908E-020   7.7023548648921462E-021   6.2215892351759021E-020   1.1353111779412063E-020   3.5543803101762925E-019   2.1680176792083621E-019   1.3336183881476729E-020   3.5166953170543541E-020   3.8569900975489792E-020   2.3752213437410823E-021   1.3574882676159035E-018   4.2984719737065125E-019   2.1252187893664033E-020   2.1890501251136193E-021   8.8719289593737121E-020   6.6201495793514299E-021   3.2396565072951932E-020   3.8588334006418483E-019   6.0705606432906145E-019   5.5842633528812138E-019   4.9157341258258400E-020   6.8449363731972707E-019   1.0890118584867112E-019   1.3484934442163510E-018   7.3806133730445142E-020   9.2772438728472095E-020   1.7349341779749471E-019   8.2526399668884377E-022   2.4076779443523524E-020   6.0458540459848666E-019   2.1689318533686141E-020   3.4443743813062403E-018   3.8162529657344589E-019   7.7852095309613553E-020   4.2997852882942582E-019   2.1897261118106818E-020   6.1650732000243580E-020   2.3842496179273259E-019   9.1570471975886908E-021   1.1970851200333624E-020   2.5171880557095948E-019   6.7016696375509265E-020   2.8484554605667030E-019   6.8960613364549073E-020   3.8874321445700541E-020   1.1141152152467427E-017   7.2205095175323375E-019   2.6219114849104941E-022   3.1869583079660667E-021   1.1021763787327409E-020   1.5793930758318862E-019   1.1485007825295961E-018   1.0478781555422575E-019   4.5804501353893372E-020   6.5441293109913495E-019   1.1150412099253318E-019   1.1341262998472049E-018   5.9378622148539417E-020   4.7233256410991875E-018   3.0602907637054343E-019   3.9376199328491340E-019   4.3847741029433895E-021   1.2387088184431448E-019   2.9780374364557761E-020   6.3566189758133402E-019   1.4097350170532102E-018   1.8648272225497500E-019   4.2018689411958626E-019   9.6987120909484815E-020   1.3971935470208710E-017   1.3469650680641436E-020   1.2261954439924973E-020   4.3358911271314768E-020   5.9318387758599869E-020   1.7555939031750320E-021   1.4713001163957342E-020   1.4130276837528566E-019   5.2038491462606244E-019   4.3951842290038387E-019   5.3190859959381955E-020   6.5290782020932098E-020   6.5918303299112503E-021   1.9940186093935591E-019   6.9854017673490567E-019   3.5768465345755577E-020   8.8534597523610776E-020   8.5150604958564775E-019   1.0540814871636529E-018   5.8975262939020808E-020   3.5056039946195279E-019   2.8212486084315890E-021   3.8046345654838192E-020   2.5332879779565918E-019   3.5659151403135188E-019   5.8693416207184757E-019   8.7779982458185414E-019   7.5135700460332827E-020   1.7695621547641437E-019   1.3870192225502181E-019   9.1192307882429309E-019   4.2660472233094328E-018   2.4411832190872608E-018   3.0131825247975621E-020   1.6151283846697770E-018   2.1420965387730810E-019   1.3597999272030567E-019   7.5972897978508608E-019   2.3505619476727074E-020   2.9407863019590133E-018   1.4666825053917570E-019   5.3450493169416086E-020   4.8049892081755926E-020   1.3953282890435968E-019   1.5014686302171182E-019   2.1931099110189613E-018   5.9834672985793417E-020   1.2231545232594367E-018   1.0079996129159868E-019   2.0962652782282059E-020   8.6274993821239857E-020   1.4132663790237349E-020   1.2731459664235990E-019   1.6950879874621547E-018   1.0770667019541581E-019   1.1788177314580215E-018   4.4085985821716897E-020   1.5141782541588391E-018   7.2465738506210956E-020   1.9602732964575014E-020   2.3034288533918818E-018   2.2475678713449301E-019   1.9740490040456741E-019   8.5015239690369318E-020   3.0857868362403349E-020   3.6603522495685319E-019   1.1483978326731975E-018   1.1744138072094341E-019   1.0963319071423709E-019   6.1251247309006581E-020   5.7515730709971793E-019   2.2514436686639483E-018   1.0000751597079982E-018   6.4963378380970050E-020   6.1371803857349430E-020   7.0591614771714571E-019   1.5692189876505886E-019   1.3008941706707045E-018   2.0391985651630391E-018   3.5110052776036654E-020   2.3569390281820701E-018   1.4245992278940670E-019   1.0278633008146532E-017   2.9808397349209082E-018   7.1088453510384100E-020   1.5332234687506443E-021   4.9844710836274085E-021   2.6239311422952515E-020   7.4343892650655892E-019   1.1133279961662499E-019   2.0931679979228144E-018   7.6825109471522823E-020   2.2127368350839903E-019   4.0736567632411633E-021   1.6205324892878986E-018   1.4355438571185486E-020   1.0193857647520517E-020   2.5530988201157195E-022   9.1482830728910368E-019   9.8919038879640771E-020   7.7018235863388138E-020   1.0312328198447072E-020   9.1163023772087343E-021   1.5304923722764923E-020   1.4556465853663425E-019   1.5167536472090173E-019   1.1602611074037647E-019   1.1699289720031735E-018   8.1003225552851997E-020   7.7166705732658894E-020   1.7531772878998436E-020   1.3862829321150180E-019   1.1897918957884993E-018   5.0595759664367679E-022   4.9026748018872855E-021   9.7819181732492713E-020   1.7744906954978511E-019   1.0979532022509920E-018   1.0961451655108235E-019   1.7937803055500020E-019   2.1763423990129907E-018   6.1701969650606661E-018   8.5338376121093557E-020   7.5358228278318614E-019   1.8829347803214124E-022   2.7351691927531983E-020   1.0058363148558004E-018   1.3041694940991046E-019   1.1193317374226308E-019   5.3516306539669256E-020   4.5683358316308266E-019   4.4478827703984280E-020   2.7406504662843499E-020   1.3546461247837646E-018   5.1518373887777527E-019   9.5411253249348966E-019   5.8026017452038397E-019   1.6270259101886074E-019   2.4742625390217560E-018   4.6815928684162393E-018   3.0298648645080140E-018   1.8270197918282686E-019   1.1620968191036415E-019   2.4929715804782780E-020   9.5733696048046099E-019   5.3643213232119341E-019   5.1905988723289431E-019   5.1098836044420745E-019   1.1853546506779535E-018   6.1669596268926684E-019   4.9888959238688051E-021   8.9660363287602878E-020   3.1510665291320459E-019   3.7109671079533628E-018   1.0263656676389069E-019   1.5502664915208268E-018   6.3713463170471660E-020   1.2328448006285877E-018   2.3937196284995253E-018   2.1988799234770360E-018   8.0113146003273011E-020   4.5868983394959468E-020   7.4177924263817567E-018   2.5881218894801336E-019   6.7424327887223331E-020   6.3075457017125843E-020   1.3797518093880887E-019   3.1720824145930439E-019   4.3516934810110902E-018   1.2977763977211722E-019   1.3909473925746989E-019   1.5443131973622667E-019   2.0528720629696058E-019   9.1465805788597143E-019   4.5395324264192143E-019   6.6368118572957871E-019   9.0158113350935868E-022   2.7655559610424756E-018   3.5215396154863893E-018   2.7901429527367902E-018   1.0377706652741617E-019   1.2705971811687049E-019   4.5085312021267785E-020   1.8143130068573870E-020   3.3876968406277588E-019   7.0844220441516338E-019   1.5715463785317905E-018   2.2249753849252836E-020   7.2075434661889764E-019   2.5035950306202631E-019   7.2317539894335348E-019   1.2072168428553692E-018   1.5842674546898492E-019   2.2266756007273046E-018   1.6805092916607387E-018   1.2948829111593020E-019   2.2107732545006886E-019   4.2293465667729867E-020   6.2394359926282969E-019   2.9315424227001800E-019   6.5319163803087673E-019   5.0808603171201225E-018   5.2424515350322266E-019   1.7218695388411347E-019   4.0987047182594014E-020   9.2487740072713867E-019   1.4821731918749971E-020   4.4918797512024506E-020   1.6331593421546855E-018   2.7445486840518036E-019   9.4082141073054347E-020   2.8829465968332415E-018   3.4431759730560468E-019   2.0915187467359202E-018   7.4602616791558744E-019   3.1118869413427677E-018   4.2528000326976359E-020   3.2148880875924754E-020   3.5113591143625994E-020   1.5306151016938209E-018   5.6372156756389229E-019   9.8579164831915188E-020   7.6065141958416654E-019   2.0424306861952001E-019   1.8786036476384521E-020   2.5331865155125509E-020   2.4712548824950105E-019   3.0541843417448919E-019   5.0893966718248762E-018   3.1773294089609888E-019   1.1173412419934292E-019   2.8837697597688246E-019   3.1851805907689701E-019   8.8278331044110751E-019   5.3715107841499296E-020   4.5751348848921672E-020   2.4862909228361795E-019   1.1149698457707524E-019   1.3450398697308991E-018   4.8834886598579049E-019   4.5835739492252954E-019   7.5448562143854983E-019   2.9097453986667524E-018   2.7514123625889118E-019   1.6509583929403918E-019   5.0029171503980882E-019   2.3341853481207528E-018   9.1994821906302875E-018   2.1497736908277968E-019   8.9141869956803643E-020   6.3045905561933329E-018   1.1395423427143421E-019   1.2204699573267401E-020   1.1962032163788216E-018   6.5360878047262847E-021   6.8084029850204913E-018   2.9168972222490763E-020   7.5587486399590871E-020   1.9340280057926480E-019   6.5162335201643970E-019   3.1278837998075020E-019   2.6238677305936897E-019   3.4412198870366842E-019   1.0534502894948514E-019   2.3773126068173195E-019   6.6340561540561455E-019   1.8457118107466206E-019   1.8746013891206804E-020   1.4891324107204156E-021   2.7010325415892772E-019   1.1818626973205722E-019   1.2657034966814699E-018   6.8597124592883723E-018   2.9015258095628276E-019   3.1548536984906121E-019   1.2590183422691541E-019   1.2260032177492463E-018   7.8607763367670413E-020   4.9055259718091843E-019   7.1957124038362951E-018   1.0543867204121005E-021   3.8209531505757409E-020   1.5474770027974627E-019   1.7496587344980488E-020   1.2924355939590728E-019   1.4677798861915119E-018   1.3273376987388270E-019   1.7826121266652027E-018   1.7182606472026145E-018   3.9510327320200912E-020   1.7048476478622730E-018   2.0399962401226497E-020   1.3494588306296624E-018   3.3119469829582697E-018   2.0969115982613376E-018   1.3130005351243695E-019   3.7747278581700131E-019   4.3526115407443973E-019   4.6275528899487274E-018   4.4872973362291171E-019   4.1559242246478898E-019   7.8491877863720629E-020   3.1694841711522660E-019   5.3770699771490857E-019   1.7049132154741318E-018   7.9661905008835155E-020   3.4130377412334471E-020   5.2303225644185027E-019   6.1527632381332043E-019   2.3390863778807386E-019   7.4699379934296528E-019   6.5987226148035469E-019   4.1574121053160615E-019   7.1691097199432693E-019   2.9948729854742151E-020   1.6927637815780107E-018   7.4910021690944235E-019   1.2355427162503579E-018   1.7610047280655635E-019   1.9634149856356579E-019   3.2858578023840090E-019   1.1908157606077576E-018   9.6586832485541340E-021   1.5131914175949324E-018   4.1355347171367805E-019   1.2004865724784994E-019   7.9169287728854264E-020   1.2264921271981368E-019   4.6894701278883508E-019   2.0390794331452986E-019   1.7361743445057855E-019   4.2017785345892554E-020   1.7695740549364378E-019   1.5389260321023902E-020   1.3467846311713519E-018   8.2752536346054823E-019   7.1039037264770698E-019   1.7305972361826926E-018   3.1684329896244103E-019   2.7456776404912540E-018   7.7582389134698824E-019   3.3660833087486710E-019   1.8223265854315481E-019   4.1661928996896574E-019   3.2373603949460564E-019   3.9506110299132465E-019   3.9178552337030679E-019   6.7335001219117975E-019   2.1488260656230448E-019   5.9154149508970838E-019   5.9014293495563322E-019   1.0462221597578889E-018   2.1949908359366152E-019   1.6273816468163272E-019   1.3120338126357808E-020   1.5141229773229147E-019   2.0499424362249653E-019   1.9040645580919179E-020   1.7287887043029696E-018   1.1200580575237857E-019   3.9422035571987342E-019   2.7576988080443101E-019   2.2320411917016052E-019   2.7110517328598314E-020   9.4951063917611027E-018   1.9523293301125249E-019   2.0444539750918990E-018   5.0194942971906607E-019   1.3364922845916461E-019   9.1694205739327711E-020   2.1985236367511926E-018   9.2205913584301680E-019   7.5869871262059651E-020   1.3491076332266180E-020   1.6261526030337749E-018   1.7043391324249967E-019   6.5644658980301216E-020   2.4758099620411219E-018   3.2983711268023550E-019   3.8897104282406069E-020   6.5049632947393656E-019   1.2971187529281578E-018   4.0961639602251128E-018   6.7097724210486105E-019   1.7648846276877677E-019   1.8981638799562203E-019   6.8822697841765015E-019   1.0627310587841024E-018   1.9550189402506131E-019   1.8642018155245602E-018   3.7468892069668439E-019   7.7694618726044038E-019   2.4437536482950556E-021   1.4946982241919771E-018   2.1562868857799506E-018   1.0674743124030510E-020   1.2523440299517734E-018   6.2704735806113857E-019   6.7227416428559490E-019   3.5282383491764925E-018   1.9638486484843886E-018   4.1851980757301424E-018   1.9179475727731491E-019   1.5458757939464483E-019   2.0989012770738650E-021   6.9544924341064371E-018   1.1567173102604951E-018   1.1760371490316943E-018   2.9448325517065816E-018   4.4118206553657099E-019   1.8462927076851186E-018   4.5932498110249753E-019   5.0347133144961089E-018   1.4446570927009937E-018   3.7218357131950947E-019   4.0053702519938203E-018   5.3890893813706175E-019   9.3527794865017616E-020   1.2594088855629850E-018   1.8924871264648327E-019   4.2407913109978573E-019   1.7386291541862231E-020   1.3106634976933788E-018   4.0233468874991046E-019   1.6323666428715036E-019   4.1273429129871190E-019   8.0265304926906500E-021   6.0641179678904700E-019   8.2950764750586493E-018   1.4992689523209327E-019   7.5268166736243310E-019   2.7215651356998369E-019   4.8670802142442721E-019   1.3689150732020998E-019   2.6525316053323655E-020   7.1638108419046937E-018   3.7679065661850164E-019   1.1846718891354054E-021   6.3563252959381402E-018   1.8928568918799257E-018   2.4062645448543757E-018   1.6956167944755325E-018   8.1568290105190543E-018   1.0786918795823656E-019   2.2588466933236763E-019   2.9809552870957023E-019   1.4677561276042285E-018   1.7341560942922913E-020   2.9362948445758282E-019   1.2061117965221010E-020   6.4003215716856999E-020   3.8192029111820804E-020   8.7622911452714102E-019   2.6861378148501418E-019   1.2063958887696933E-018   1.9884021392912145E-019   1.4138899764828402E-019   3.8300844855742439E-018   5.4015939376557249E-019   5.3018705899573651E-018   1.2431623516526530E-019   7.6432115297673853E-020   1.6026331984175124E-019   5.5289559916823434E-018   7.4032428179757526E-019   4.7465021741517912E-019   3.6152083876069095E-020   1.0058592374686728E-017   1.4568007323840678E-020   5.3374927728864753E-018   1.8583649891117730E-018   4.7647424769333959E-019   2.5839174723020145E-019   1.3126700461207080E-020   3.3579193946519176E-018   1.6156390364349718E-019   7.4075821958727978E-018   3.1084354313868022E-019   3.9887889637505712E-020   2.2153245019240767E-019   1.0480858757678417E-018   3.4237137796986195E-021   3.4237257357668472E-018   3.2928401682461862E-018   8.1817983139862509E-019   9.8408968789661140E-020   4.4832028323507714E-018   1.5504805463114240E-019   6.8617752470358115E-019   3.2869891610380142E-019   6.6497188278247306E-019   1.2409136477951600E-018   5.8043491318229721E-018   1.7906469644174186E-018   8.0057068152127022E-021   2.4801749232144103E-018   1.8115662751578397E-018   3.7885582839167522E-019   9.4383429987979885E-019   2.0508228005931904E-018   3.5320396097130080E-019   2.1980171190093446E-019   3.2312545486500463E-018   1.0784802511874368E-018   4.6350271706165427E-019   3.2453760453001648E-018   6.5259207348365268E-018   8.5554139114370535E-019   8.7983590929360523E-019   1.5803258211011053E-019   1.1488779269941494E-018   9.2752990679480279E-019   1.7667069826948073E-020   3.7032727225771288E-018   1.9663695507999516E-019   2.5167467224991293E-019   4.2850857396240836E-019   4.0435324191560981E-019   4.8726674292526848E-019   2.2027648152237009E-017   5.6884581610797667E-020   6.3934400375400756E-019   9.5683118622848514E-019   7.6431910804526397E-020   9.6605712113817840E-020   8.4522010081526092E-018   7.8422674960664284E-019   1.3095385680391314E-019   5.6177318215847814E-019   1.6960293889495882E-019   2.6708003681015953E-017   1.1232869576433009E-017   3.7754454799259582E-019   9.3996831287054504E-019   5.0197559241936511E-019   2.6278217838692854E-019   6.4700079090830338E-019   1.2360437823319357E-017   9.5366860682633469E-021   1.5235789121999675E-019   1.6207002007314271E-017   3.4269616336934272E-019   3.7107508761973843E-019   2.4646732432346029E-017   2.2066793888617256E-017   1.8707865143970249E-019   6.0078385029142936E-020   1.7372759241341047E-019   3.7390496350928397E-019   1.3825677903396352E-019   3.7103780028626082E-018   6.8162818218441917E-018   1.9144860635894301E-018   4.4762479073102860E-017   3.2019461933060325E-019   2.8837180535547300E-019   8.9977824703882478E-018   2.5226395980261362E-019   5.3687242079141535E-019   3.1500486293132624E-018   5.0518709506731026E-018   6.2274050072387920E-019   6.7384263640924358E-019   6.0465606812356350E-019   1.8908331893698899E-018   1.1179022224451616E-017   3.1673237991199506E-019   7.2628418081422708E-018   9.5301600567117935E-019   3.9979925634775971E-019   7.9170852166308437E-019   7.2753178160375599E-019   5.7987517723889396E-019   6.3166262776081062E-018   1.2539961409206302E-019   1.1614572845601089E-018   6.8604749609636377E-019   6.2134513222927285E-019   1.5927127747459578E-019   1.3448563211063973E-017   2.7978024884801188E-018   2.9205783127119966E-019   5.2939920755272380E-019   7.7004741955601905E-020   9.3390991964698055E-018   3.4138508069113314E-019   4.0818876089937479E-018   2.5333230089648880E-019   7.0728657721086617E-018   2.1773772936058832E-019   8.5062498095735272E-017   2.0017038835685769E-018   2.4822866888333808E-019   3.8415475121161191E-018   2.4771903410684657E-019   6.2339009181793829E-020   5.9880801738048226E-021   8.0197769736474281E-018   4.2487150224278986E-019   4.8536144379958607E-020   7.5883744486038403E-020   1.3958227715758275E-020   5.8072343004763644E-018   1.4826788148659192E-019   5.9930638939936827E-019   7.9583261852179720E-019   3.2321326988139695E-018   4.3781395271036235E-018   1.9118362875675709E-020   1.5055737424184373E-018   2.5017923427678020E-019   1.2345452342048058E-018   6.3904971400099358E-019   7.0756876139965940E-019   1.3866971202001182E-019   2.9135917535433022E-018   1.0658120290787304E-018   1.5226321740546415E-018   6.1184759594198726E-019   1.2423432815926388E-018   1.7989118829473583E-018   7.7800900568063433E-019   2.1189907852044084E-019   5.6084589906147196E-020   1.0474628821373485E-018   2.9450666115176734E-019   3.2607651993246951E-017   2.8227284317591808E-019   3.6863129014199038E-018   5.6839218765364131E-019   8.3536211708715254E-019   2.2293273262363455E-020   1.3235907574224840E-018   3.0658831379290980E-019   5.2280856085574619E-018   4.5714903983369417E-019   5.9292289455977723E-020   1.7008487891374885E-017   4.3280537003350854E-019   1.4628298403905388E-018   3.9383902504135514E-018   4.2956184551524046E-019   4.3421011093085614E-017   1.4530116528543729E-018   4.1477387678094487E-019   3.2034475565366452E-019   3.1042476834094201E-018   1.5581983406932072E-018   6.8208244487118551E-020   1.3689544908693867E-018   5.5389588808615740E-019   5.9399110606775510E-018   1.5397849168330725E-018   1.7792747323238017E-017   9.2813457616733951E-020   3.1834718258086319E-017   8.1943457831272255E-019   2.8330300417650479E-017   3.1358306627504639E-019   1.5854100753382885E-018   3.4972402048212426E-019   9.0951521044495048E-019   3.4720406083224005E-018   2.7668595836039614E-019   2.1748633899949649E-018   6.0395255032306635E-018   4.8414271138967717E-019   1.8266677713966949E-019   1.6981625654679913E-019   2.5615437294459973E-018   1.7474356505338095E-018   7.6652289748728384E-018   1.0346456256956280E-020   5.4433356341733252E-019   8.7610765096925154E-019   5.3290804838236005E-019   4.3778482124709790E-019   8.0987375948686044E-019   7.7359099925083948E-018   7.6422509836070125E-020   3.2877542522201883E-019   5.2421042921396852E-018   4.9772336607393024E-019   2.2361214979846417E-018   1.2112280204035435E-018   1.0739938509443522E-018   9.5778302280161620E-019   2.6316244927771787E-018   3.2662491924952974E-019   4.6836781005136959E-018   3.1176468869267560E-019   1.0097191118002029E-018   5.2889592859877184E-019   4.1515650229615404E-018   2.9357374209501133E-018   9.8348780259985735E-020   2.8390643769035187E-018   3.3622417537388137E-020   1.1996620689933620E-018   4.6109726255342253E-018   1.4198330995790554E-019   1.9973388934415964E-018   9.8987937888461992E-018   1.4781003832521983E-018   3.3787330427926156E-019   1.8201089653587164E-019   4.4731179897327197E-018   1.6878714358434423E-017   6.7629389922825297E-018   1.3877592938241939E-018   4.3852331764295514E-021   1.2617873600137564E-017   3.3002586517484076E-019   2.6599932232482313E-018   6.6809226557844733E-017   1.6510927772507219E-020   1.0494119713832463E-018   1.2693087853823459E-019   2.0860724470056063E-017   9.7873457893752917E-018   6.3985115073267397E-019   4.2969087789899814E-021   9.0153536144127220E-019   5.0066280709031442E-018   7.1195206336367620E-019   4.1014877458649170E-019   6.2458474078243706E-018   1.0799336785396925E-018   4.5581784404291704E-017   5.5657232493301931E-019   3.7553838267241262E-018   2.2353897741236922E-019   9.9374547097838065E-021   2.5490474423701607E-019   1.4532586008643219E-017   1.2015961556909605E-018   3.3148843005660329E-018   1.1680963599056495E-017   3.6861362086125152E-019   3.1439061782339161E-017   6.9883043476383942E-018   3.3097917091323493E-017   1.0726170030703177E-020   1.7443548345464846E-019   3.2998505675700933E-017   4.5475282889788832E-019   1.3092292705655527E-017   1.5519463405631020E-017   1.5959776089488564E-019   2.3156386516021043E-017   4.6451461509363584E-018   2.6360271791462005E-019   2.9933787891126218E-019   1.8062486331844889E-018   1.0829282406447984E-019   2.5456794108477585E-019   6.8799003213413549E-018   1.1565018529217541E-020   3.9740988124900966E-019   2.3696195469843978E-018   5.5673068747629251E-019   1.2989248985152510E-019   6.6153185184755060E-019   9.1104924591169746E-018   3.7252731592035268E-019   5.2394890214251787E-017   8.4919606093489763E-019   4.9741737360572946E-020   1.8281860631978615E-018   6.3522976021500244E-019   6.7376531866658618E-020   6.2000255923730798E-018   1.2152297681682623E-018   6.7424466080196629E-019   3.2169179683793341E-020   4.2285776881753858E-021   2.5323849830139139E-018   1.0380031144106147E-018   1.8089292514764628E-017   1.0104835798037387E-018   2.5476032178605007E-018   9.2377537250765322E-019   1.2082380567771224E-019   3.7303137942216464E-018   6.8553550283189686E-019   8.7791127170383339E-018   1.9284110756905237E-019   1.8192735221899960E-017   4.7398054515185636E-018   5.7848415734408260E-019   9.9230144013716844E-019   1.6205493531040910E-018   4.3927697883622924E-021   4.7028449706743683E-018   1.0270454782421378E-019   4.3760805731034507E-019   5.4349302192511378E-019   1.1692747088212803E-018   9.1924055862975617E-019   5.9715372478628266E-019   1.6133666369081258E-019   1.6360500709900440E-018   3.8847724532121183E-019   1.6766944713987766E-019   4.8314299788326436E-018   6.1392819180642130E-018   6.3650340659041001E-019   1.3294427540598438E-019   3.7764015363486269E-018   4.5323883743046772E-019   5.7643583041366380E-018   3.3251921592287471E-018   4.2386182642669773E-019   9.6175895682208271E-019   5.4493473707034904E-018   1.0151973056803815E-018   2.6103986691282721E-017   1.0518764051870879E-018   7.1134825904141479E-018   6.3210811096275865E-019   5.9229204386528353E-018   1.3583170915417430E-019   5.0497337778873992E-019   3.2055628660769935E-020   1.2076338727172837E-017   6.2474611984354574E-019   8.5334667752831186E-020   2.0377559421192654E-018   5.5196276187337969E-019   4.1917595597462650E-018   4.3848758797564415E-019   5.0301860961602395E-019   1.6974483990207859E-018   1.2603497899130040E-017   4.1311304274190724E-017   6.1784759294078938E-020   6.7742457918749869E-019   4.5345143283421193E-019   2.5986835908305393E-017   5.9835924415210082E-019   3.4131888282694464E-017   1.4595961225322366E-019   2.9937606158613360E-018   1.0912525587754384E-019   3.3677464543464328E-019   3.0664145067104869E-020   6.6105667250485019E-018   2.9920212130890788E-018   7.8282961491704643E-019   7.7645329305560151E-018   1.5512115658694230E-018   7.2674294634779871E-018   9.2124935913082156E-019   4.9962105903359966E-018   1.1454979949573240E-018   1.1804709918350536E-018   1.0127575076956983E-018   3.2267338426550182E-018   2.3399922893988640E-020   2.7265938199556376E-019   4.2498735986600753E-018   4.2510204676650157E-019   4.1962961231677150E-019   7.6981107017630939E-017   1.7515044727848523E-018   3.1454993151485776E-017   3.3180224583860739E-019   6.4218270804163985E-019   2.5426781560420558E-017   8.6133197420218050E-019   1.9322703208523615E-017   1.1615514227396203E-018   3.8006217253709500E-018   5.6168380518677817E-018   1.2480674619804895E-019   5.5570232379745959E-019   6.4807151426323715E-019   5.2293076025654937E-018   7.4238928681253165E-018   2.5106758298418066E-018   1.0290671394828815E-018   8.7872271944430811E-021   4.8875763124546016E-019   5.8774652175489523E-017   3.1903771765255067E-017   1.5505673089626692E-019   1.5185346584189839E-019   6.5253777645549171E-018   1.7312800219314197E-018   2.3423213786781634E-018   2.9058772994217968E-018   1.2245300428819404E-018   2.8554985835724191E-017   1.1338812431427863E-017   3.7706988136761279E-018   1.2888301849432302E-017   4.4312239889892180E-020   7.7715374621749135E-019   5.6949071190758682E-018   4.5464186581315905E-018   1.3263732758021904E-017   2.1624645476387264E-018   9.4531965265905390E-019   8.1388038413614214E-018   2.5436436471339430E-020   9.7612168425017643E-019   2.4137357977477584E-018   4.7820861667338097E-018   3.8933439357355496E-018   4.7719788826734401E-019   2.2112699844389544E-018   6.8032613511891865E-018   1.7534418269990681E-018   8.1488823037480652E-018   1.9166552329279290E-018   6.0498507923993172E-020   7.5366376041261898E-019   1.2445984758203887E-018   4.0185687914610681E-019   1.8397905139474747E-019   1.2841565943256824E-018   1.3868731001314297E-018   1.5766437673840736E-018   1.4663798756121774E-018   4.8340967834694057E-019   1.1560580239173872E-019   8.5831731952201156E-019   1.4876137062169513E-020   4.0171438104744286E-019   3.1294551616498906E-021   1.6039148383904812E-017   5.0721058673669247E-019   1.0169560206384566E-017   2.1669767138916264E-020   6.8283904710470048E-019   7.9427903874088474E-019   2.7660708307453637E-017   5.8819727850497620E-019   1.0414061390587658E-017   1.0300816103070380E-018   1.4855555661763363E-018   9.5224284430373120E-020   2.0259717177492631E-017   1.8845700371797225E-019   1.0914110820004759E-017   1.5590207917758487E-018   2.4628155095875608E-017   8.9134543269153003E-019   1.2579742472094828E-018   8.4115796370810545E-019   7.5393864076827003E-018   7.6339615232980768E-021   1.3238641232127389E-018   3.7999203534993945E-019   3.0634667854216279E-017   5.4711363145789237E-019   3.1555723488880579E-018   5.9595208237057155E-020   1.0097789715382577E-017   1.8791539365987511E-018   5.8978909798906927E-019   7.0967920336909504E-020   1.1916660890250432E-019   2.4554404437419662E-018   9.9804591019640570E-019   9.1316605014876797E-018   2.8896107726444276E-019   1.2752587023186605E-020   5.6294907056633496E-019   5.1247224032832113E-019   1.7633059856057670E-018   2.0856738871873121E-017   1.5124730761751144E-017   2.0753191026754175E-019   2.9099726363746332E-018   1.6685876860644241E-017   5.2335455277339860E-018   2.2815393176030899E-018   4.0920296798048969E-019   1.4727648704225898E-017   1.3359307680534288E-018   6.0502070347416192E-018   1.3500203679117222E-017   6.7334206371043090E-020   3.7034785701484993E-018   5.9899598969596487E-017   3.4678875202695981E-019   2.6122115074028814E-019   3.5053868177707375E-017   1.4179786872605012E-018   1.3365863462021351E-017   7.3426687897784422E-019   6.5846319470741684E-019   1.8219404021158279E-018   9.4049307165134073E-019   7.8374804822586882E-020   3.0534284106607906E-017   7.0769589243899577E-019   5.5770056398561100E-018   1.4957326527021200E-018   1.5149207751063477E-017   1.0355731539006855E-018   4.3164585737973489E-020   5.4561403488086968E-019   1.0955160157490987E-018   1.1714897890224124E-018   1.3361034069127534E-018   3.8905678767107598E-019   8.7565490979001439E-017   7.0018940909312207E-019   8.3297933893733802E-018   1.1104941427239209E-018   8.8411090624027973E-019   1.1855552480018240E-018   7.0496835630321514E-019   3.9304095567815358E-019   5.5229315230369380E-018   8.7769650801689403E-019   1.3280521724838991E-017   1.7361204305684172E-017   1.2785001144419322E-018   5.5005843243667212E-018   1.1724079042539448E-017   3.5696017669427672E-020   1.2117791922363721E-018   1.0650593164787559E-018   9.0160801059653742E-018   1.2082622020374514E-018   4.4658141375261771E-019   1.8684031417173690E-019   5.8409554467299066E-019   2.8120286053827717E-018   2.0190474292542828E-018   1.0033635728905907E-017   3.9207607844295302E-018   9.0791940643060428E-019   8.2095915857004826E-019   3.5041694406481652E-020   1.3265363188675061E-017   1.0770858316150723E-017   4.4884120651865747E-019   9.8821377150947034E-018   1.3796498208170131E-018   1.9821040790772896E-020   6.2894782583173093E-018   1.9735456742149798E-018   1.3072161182138873E-018   3.6230354589826899E-018   6.1961089245123482E-019   3.4658530093997130E-018   6.3432806582883059E-018   1.0154284849153114E-018   1.6336993527887880E-017   5.7497613209831095E-018   4.7870832413744449E-019   4.3912669960113604E-018   2.3550865473362501E-019   5.8705842498391016E-019   6.6693380915426742E-019   2.8690817872710428E-018   2.6788575406480853E-020   5.6943843758024719E-019   1.5625778533053717E-018   6.6033727211510754E-019   7.1190620533001199E-018   9.1742561129818534E-018   7.3036844600840237E-019   9.8574322288380093E-019   1.6272739485976464E-018   5.6977300924972215E-018   3.3922759835946955E-018   8.9026767956996388E-019   2.4433911464819178E-019   3.0742808639156158E-018   5.2618191698124880E-018   2.8399344013321252E-018   1.5273343829157802E-018   5.6736488074049213E-018   7.6002785873822694E-019   1.0844409866474076E-017   2.1124044579464421E-020   3.3357146912553461E-018   5.7790627900228030E-018   3.5090658191805289E-017   1.2365289431391952E-017   4.6353492674588661E-019   4.2158890200769649E-019   1.6808075150660669E-018   1.6424381653515685E-019   1.3614735351126880E-018   3.1412165569763154E-019   2.3772092929875056E-017   1.7832708076397186E-018   1.5496639594233579E-017   1.1230385019452314E-019   3.1108310416111331E-018   4.0350474776261988E-018   7.8838992479617423E-017   1.5286523592073495E-019   4.4902318493404315E-018   4.2137674371731503E-019   5.2097493416446060E-017   1.3551494495799758E-018   7.2897147379369265E-020   6.2581291592852668E-017   9.2850675290638418E-019   4.1097743428358448E-019   3.8790503376625506E-018   1.1533330506999117E-017   9.3365658457369878E-018   2.3455180046511347E-018   2.9226595581550060E-019   3.0340861581952044E-018   3.1265541945222833E-018   3.5316293053009893E-017   6.6201127482569859E-018   2.9309826225798841E-017   4.0171104668090567E-018   2.9314718180435410E-017   1.4204804989353683E-017   6.6675588821487774E-018   2.1856112969714592E-018   6.7113744902027579E-018   4.9353819063224558E-018   2.6211196779812473E-017   5.6739647566396197E-020   1.7764356474368407E-017   2.6742343932829144E-020   8.8842135335784280E-018   1.2783257732891518E-018   1.6030227461644581E-018   6.1648557650264544E-017   1.3760669250657531E-018   2.3572980418429073E-018   2.5803948852485739E-019   1.5446672619636293E-019   6.1633456980578435E-019   1.5500323758139023E-017   1.4025067707995775E-017   1.0376792207908779E-018   8.5846594588716096E-018   2.8923714691617710E-019   2.3126501671464807E-018   3.7676399569131610E-017   1.8893395772353271E-018   8.7040305240326350E-020   1.9803355556707929E-018   1.8438069657947594E-017   4.4971608026853930E-019   1.8580520498620061E-017   3.1568565495015254E-018   3.6763571406566536E-018   2.5952246394764756E-017   2.6661994455613292E-017   3.2312234160647905E-018   7.7777894128618405E-018   1.2503066654952348E-017   1.3278741815508379E-018   5.0318585514930570E-018   7.3515300624161643E-019   1.1724078023606976E-019   5.9171070521957968E-019   2.4756210737434037E-018   6.2620794141766967E-018   8.1407603417210828E-018   7.4204730558339719E-019   2.4505479645366812E-018   2.3004090028906686E-018   2.2604557874122404E-018   4.8225909191247488E-018   1.0878411095485970E-017   1.0557641974381697E-018   6.8385892962970040E-020   3.3262726217072891E-020   1.0582782905294294E-018   4.3360138990640885E-018   1.4906613046536865E-018   5.4447616518449552E-018   4.9146423658927410E-018   1.0993102891829241E-017   1.8554874316272519E-018   6.5920481321541868E-020   1.7293395906865873E-018   3.9783617069244600E-018   8.3558566375455565E-022   2.3574521026170918E-020   1.5648644829527505E-018   2.9203973588333221E-018   2.2320259360999603E-018   3.3744509996339771E-018   3.7555665036974614E-019   9.9595229885584022E-019   2.3589638309890562E-017   1.4120227772593537E-018   1.3999265631643739E-017   1.7863024074213235E-018   3.1326191430792701E-018   9.1160544278069122E-018   3.1805867066272050E-018   5.8300141707311341E-018   6.5077133113536823E-019   9.6656388217310108E-018   3.2675293264309855E-019   1.4538552935844569E-018   2.7252786203886146E-017   1.7305388093707284E-018   1.1352293661121557E-018   3.3553406962526879E-017   7.9339324736099187E-019   2.0550127256209576E-017   6.3375672436203604E-018   2.0161493394265370E-018   1.8056933345443677E-018   2.2169159216536101E-018   5.6132880492895721E-018   9.7859911303255962E-018   1.8057890941669403E-017   8.5175223046519375E-019   1.5288541804320641E-017   7.4497013523863658E-018   1.8259935034669981E-018   3.2173159677725257E-018   5.8424599420989845E-018   1.4443236915686734E-018   1.0623255699658599E-017   5.4510729114792921E-020   6.2121122725871978E-018   1.9471296773214432E-018   7.3260995684575850E-019   4.0487536727565454E-018   4.2415594621514163E-018   4.7177420017919973E-017   2.7235042553857025E-018   5.0768029170540999E-018   3.7841653295695490E-018   3.1020547494281211E-017   4.6253116024548185E-020   4.7270491083063848E-018   1.0099394130472679E-018   1.5482600878048679E-018   6.6696566168292286E-019   9.0949917149235236E-018   2.9236309841518694E-018   1.5416878035403206E-019   2.1337618022145141E-018   1.6698731396955625E-017   9.4845515559639887E-019   5.0231667867686099E-020   1.4929010247817206E-019   6.4125453225499592E-018   1.6121981404196508E-018   1.3846711025590027E-017   1.8393399427461780E-019   5.9725629281514692E-019   2.2049722132575365E-017   2.6950779880084364E-018   1.2935313432932050E-018   7.9508764892351699E-018   2.8086879525172388E-018   1.6790297721286460E-018   1.2610421402193647E-018   3.8666365535512114E-018   2.2632207154933612E-018   1.5886982909257819E-017   2.1886662469316149E-017   3.6673184025849403E-018   8.2074861588476307E-018   9.0686988403200635E-019   1.8211320505015582E-017   9.7654421097953417E-018   2.6020457883862364E-018   3.5603207598511690E-017   2.6122224811044555E-019   7.7695811200989351E-018   8.1210742401255181E-018   1.8170609897274320E-018   3.1745689375114382E-018   4.8847091967476908E-018   1.8738844873701173E-018   5.8324119102983557E-019   1.0110606965007201E-018   2.8079023624060584E-018   2.4861608827768468E-020   7.8463633022763889E-020   5.9306611549113191E-019   1.5298339562887228E-018   1.5500420198447062E-018   1.1879434044110599E-017   3.0246622449757254E-018   7.2604343096826686E-018   7.3083029713914369E-018   9.8334090335932941E-018   1.0761857573175812E-018   1.0691435040013982E-017   3.0802908293279936E-018   1.2543647712480271E-017   4.1595881321977122E-019   4.9443208673671910E-018   4.0550170457593565E-018   1.0734060206535293E-017   9.7211281074374150E-018   4.1919941430444675E-017   5.7945035851071717E-018   1.1312827659250843E-018   2.4572689416002225E-018   6.7385268357155832E-019   7.5512818603805965E-018   3.1551369890820749E-019   2.6247877028438205E-018   1.2900159070041840E-017   7.5818336467574194E-019   5.7939122860272346E-018   8.0582672754584463E-019   2.0986600850390967E-017   7.2413351437821489E-018   1.9692175843805516E-017   1.0514440481681739E-017   7.7786700600111474E-019   4.7558751445685960E-019   7.1466319019496801E-018   1.2370507764147662E-018   2.3074764517493772E-018   2.3369653290097679E-018   1.6266937315980727E-018   1.4682610560125828E-018   9.7331271852908982E-019   5.5772301935082917E-018   1.2369501003326008E-017   2.4183032757656409E-018   8.7018559965016143E-018   1.4330271957950755E-018   1.2932326343351699E-018   1.0112084409618850E-017   1.3596904898048701E-017   3.4249321657735091E-019   5.0416574206448526E-019   2.2202985902492043E-018   1.2329336978125436E-017   1.9035999475412475E-018   1.7057398149371024E-018   5.0845861881233538E-018   1.4674767559270964E-017   4.9839987493375110E-018   2.4883782131252698E-017   3.0561893951635659E-018   1.3209953032852707E-018   1.6520253986034970E-018   9.8131850937932034E-018   6.8207222148843255E-019   3.1728338924056570E-018   8.0070702373749231E-019   1.9316278625227390E-017   2.5077961109089714E-017   6.8891247389093506E-021   2.1645312772652196E-017   8.2282307362666672E-018   2.1141373880782732E-019   2.6817109383035073E-018   5.0892274646544919E-018   8.9417596570859605E-019   4.5628634857904193E-017   2.9773015769678019E-018   3.9355810159419282E-017   9.3739659653867972E-019   4.4098613379894524E-017   4.9181094874746037E-018   1.0106231356168498E-017   1.3097135907222017E-017   1.3878353143899728E-017   6.9759708156339042E-018   3.1456562185177726E-018   1.4898698543990425E-017   2.5070575007625207E-019   1.4387567920918055E-017   7.1896233932025107E-018   2.6355915085282982E-018   7.3416351610610555E-018   1.8151338934831363E-017   2.2941354334539843E-018   1.9144475946102896E-019   3.5768686207982625E-018   1.6490477454564888E-018   1.9354063199252494E-018   1.3996440841222410E-017   5.3567102598238111E-017   7.9299338174649174E-018   1.7375913137101158E-017   2.3915911771888300E-019   1.5671170139647284E-019   6.9894920189303819E-018   1.3129176175959114E-018   4.0054185452875342E-017   8.4041349676999013E-017   5.3685844183286135E-019   5.0396213534860613E-018   2.0757767062733105E-017   2.3129232327203654E-017   2.1799088156476972E-019   1.0048659007807046E-017   2.4055200863152284E-018   1.0588710180905608E-017   5.1435173510997115E-019   1.3489353881008669E-017   1.3540216516808914E-018   4.1470892536960905E-017   2.7260397201336378E-018   1.4346087396823157E-017   2.4045468328081168E-017   1.8519393931549026E-018   1.7304903026179989E-018   3.1742564094408930E-017   8.2833588260904860E-018   7.6715156642205879E-018   2.6843664876028765E-019   1.4388967847281339E-018   6.1979423539679197E-018   4.2029153081339218E-017   8.8339144743044964E-019   3.0855692632193406E-019   1.5971421587756276E-018   4.1404142666183914E-018   2.4585999627994056E-018   3.0683213999497551E-018   9.0006586975067060E-017   5.1895444029673656E-020   4.6117897615230180E-018   1.1033347314513265E-017   1.7367178123715012E-018   3.9145644060982935E-017   9.5030454729074207E-018   1.7805454944790102E-018   2.5069497640327220E-017   7.2734230374895342E-018   3.7871071733505338E-019   4.3949505119318775E-019   1.0699613772170438E-017   3.7378525356196191E-018   6.8112123948458001E-018   1.9276834432458595E-018   1.9004511934888470E-018   1.6558862376809213E-017   8.6995367344881481E-018   1.1428840526376719E-019   6.5315034601845948E-018   2.7371731786930229E-017   2.9542010701355854E-018   2.7093606677236072E-017   4.2855300436974369E-018   4.6640756040760313E-017   2.4573241723591766E-018   1.1343429513297410E-017   2.6994941296333527E-018   6.3272444483327496E-018   1.0703223929888225E-017   3.5269103452614918E-018   3.4591671925823362E-017   3.4580341344256949E-019   7.2624094198020014E-018   1.9724647583135300E-018   8.1755780824715910E-018   2.6034078328352361E-018   1.7757485447438041E-018   7.6693503952173721E-018   2.6504921321944323E-018   3.1160192938031616E-018   7.6798704183271382E-018   1.2172319840267257E-017   1.2814336466789502E-019   5.3616274881883860E-019   2.5184581817712759E-018   4.9508288577679447E-018   7.8973033120180268E-019   1.5447744709952534E-017   1.7623081649685724E-017   3.1463135556165773E-018   4.5282056445073208E-018   4.7422835334835063E-018   2.6453720456492832E-017   1.1038277872027781E-018   5.3500285435907066E-019   1.0349375122763187E-018   3.1967002601059946E-018   2.6663133573980558E-017   2.5921286293328765E-017   1.0274493626987404E-019   6.9034909323324065E-017   2.7793824831594318E-018   1.3568645803701588E-017   1.0040061063289149E-019   6.3433568238984473E-017   2.8091821197637745E-018   1.1440428828463049E-017   4.4991002927741623E-017   8.0410907606953320E-018   1.5145638429290608E-019   6.5391477911891276E-018   4.6444288226997214E-017   2.9150588054409978E-018   4.9918865248057767E-018   3.8452880964092647E-016   6.0292632847482958E-017   7.4162961675686304E-020   1.6440098967818171E-017   1.5276445711778638E-018   6.1403876119570051E-019   8.4302143849615336E-019   5.1015936096895095E-018   4.0675946111282727E-018   2.7989964655376156E-019   2.7298415905065691E-017   3.8898348564279290E-018   4.6778791799657971E-018   4.8630874198680957E-017   1.4960276045899115E-017   4.0079877472628511E-017   9.7734875625253437E-018   1.5412697595155516E-017   4.3593715739321389E-018   2.9503382300160776E-017   4.6807385693759676E-018   6.7728099777351134E-019   2.2124030311322396E-018   6.1473012438319733E-017   1.2424164080989063E-016   1.7869923018009907E-017   1.3931708290415031E-018   9.9612545167709411E-019   8.3758477896233207E-018   5.2850108959881778E-019   2.0337735687262393E-017   9.7565139303915831E-017   1.3880064675724415E-019   2.3373358587335921E-018   7.4762025209718470E-018   1.2786839339014226E-017   1.3102491515092428E-017   5.8577523858298397E-018   2.8264558209586127E-018   3.8733885178184557E-018   5.4017516813128713E-019   2.8319616767437843E-018   1.8663444724362857E-017   3.4691629835488416E-018   4.2707796364370457E-017   9.5927322974625696E-017   3.2819752075259080E-016   4.3704392826309224E-018   3.4220963458235720E-018   3.9322629818957548E-017   3.1305739658136855E-016   1.1611359400554908E-019   5.2404383236935728E-018   2.9687909819289447E-018   1.4431719458975417E-017   1.4671121401198614E-018   7.7647265136932825E-019   1.1653547739316821E-018   2.3964854524420680E-017   3.0180734745737677E-018   8.4070467944269076E-019   6.7545598830824627E-020   1.1768914403950421E-020   5.3183030053194270E-017   2.6861251704645797E-020   3.1551625301013357E-018   5.1026968068021875E-017   3.1311424376252625E-017   1.5716230853449968E-018   1.1606697030878864E-016   3.0922406422730355E-018   4.7127563985290771E-017   1.4078190783434838E-017   4.4909337724497883E-017   3.0705177906609812E-018   3.8493813799326103E-018   4.3276974155207210E-018   7.6092390186671905E-018   8.1879651275535686E-017   9.9289798596318012E-020   5.9163787599078144E-018   2.3448266975535785E-017   1.5373675793513368E-017   1.1197479430221101E-017   1.2623644024931417E-016   9.6475888951392422E-018   8.4326100018180366E-017   9.8265992408757241E-018   2.0114311710082091E-018   3.9158191228412102E-018   1.5175354786734339E-016   7.4167961970302285E-018   6.6318205702924814E-018   4.2260061791312954E-017   2.7677100187572569E-018   2.1252217198225650E-018   1.6330365963661864E-016   5.2712682282114803E-018   1.0761219050919949E-018   1.1291067144572852E-016   5.1933708318827409E-018   4.1988458965222256E-018   1.2956085254800036E-018   4.7944055686733241E-020   4.6005896504191297E-018   4.1631635114957544E-017   8.9051004456535324E-019   3.2809401888550376E-016   1.8585820139815201E-018   2.3017754727498839E-018   4.3634749005271595E-018   2.4601120611292934E-018   3.6626316924041756E-018   1.6549801672822168E-017   2.3258385524412209E-018   1.6782616067194275E-018   6.4603492372178245E-018   7.8635304153021162E-017   4.5709195129586248E-018   4.6587197328113041E-017   3.3811735321481149E-018   7.5339499752504026E-018   6.4138166059066012E-018   1.9698095531554639E-018   8.7018592829743750E-020   4.3510176212135647E-017   3.5371990000787224E-018   5.0412533216228313E-018   3.4969611312702426E-019   2.3724374311124044E-018   2.8136329577937659E-018   3.9193815313622738E-018   4.6555656798558567E-018   5.0046339883148298E-018   4.0162426720087818E-018   3.8434340012843436E-018   4.6954043071093809E-017   4.1699504527177199E-017   2.2590753242073252E-018   1.2221378369242019E-017   1.7308201798259643E-017   4.2338016214254162E-018   6.0245396828793308E-018   5.9501328426417765E-018   3.3002421985862292E-017   2.9169071717548234E-017   5.6860489028901953E-018   7.6323893351200591E-017   1.0690938605096957E-017   1.9923703331232702E-017   1.0851507736059075E-019   5.5175650529256159E-017   4.3982426532702453E-018   3.2555062540956131E-017   1.0887138488365339E-018   2.7031756651703513E-018   1.4791093998765198E-016   1.2912992176925446E-017   3.2559921995953182E-018   4.6447624133697228E-018   3.7253139403885304E-017   1.8711072108710800E-018   2.7813767756834178E-018   4.6836142923264377E-017   3.9673007386421995E-017   4.8158844437975391E-018   3.6907293592545629E-018   1.3005535780202300E-016   7.5573524833064911E-018   1.9677651806686541E-018   6.4292527889535005E-018   1.7487674800815718E-018   5.4577599177330333E-018   2.1203175716973009E-017   5.2305080498126722E-017   2.8638847458605664E-018   2.3306104474960921E-017   2.2976918032096362E-017   2.8974254575702480E-018   1.0264360030246751E-017   1.2805735029787264E-017   8.2660937764873780E-017   4.9294736596948235E-018   1.6426599389903667E-017   1.3437503830678071E-018   9.4916603164520294E-018   4.3709439689729618E-017   1.1845903766359968E-016   6.6643094526982318E-017   2.2677918738040916E-019   5.6019032758227468E-018   3.3012739741197508E-018   7.0449686700386598E-017   2.5926499144967545E-018   2.7867403192343487E-017   8.0292829641339831E-017   5.3090766681308891E-019   1.3241235202673709E-018   2.4560188279426887E-018   4.9786539144184583E-016   3.0394039277279637E-018   1.9437135921069893E-018   3.8680399898416757E-017   5.2806100619639178E-018   2.0323407138163136E-018   2.0295801787726803E-018   2.8935884202237739E-017   6.0461483436637861E-018   2.1574616282058684E-019   3.6971808915431978E-017   4.9735382648059731E-018   2.0911302153190040E-018   1.8252906581534465E-018   1.6206661862358448E-017   3.6083802717898196E-018   1.3222095538038403E-017   2.8321472965274467E-017   1.4802549155776641E-018   3.4555454980985424E-018   1.0627580035734106E-016   3.1169407228764037E-017   4.1505152224831945E-018   1.2763461973816370E-016   6.2703094355751809E-018   3.7191704089450274E-018   8.8189544225233240E-019   1.7890642468136982E-016   3.5668386053362679E-017   1.0983255286029850E-016   5.1743587981312593E-018   5.1224899512168614E-018   6.5704895350980333E-017   1.2213666220191730E-018   7.4765812521908975E-019   1.4732812205248070E-017   9.2908775783434573E-018   7.7655532408628058E-017   9.4687590652150163E-019   5.1147982365325040E-017   1.2993038764030641E-017   1.6665982184757214E-017   1.1875878605286418E-016   3.5607412240388512E-018   4.9420135629181837E-018   2.8465044100399961E-016   3.4784893187800134E-018   6.9022362960250612E-019   2.1515306185154907E-017   4.5635660413705897E-018   7.9137419501119987E-017   1.5358535388910134E-016   1.7258566170561218E-018   3.5469639141910187E-017   1.2078749332208671E-017   6.2115604448352134E-019   4.5949144309952497E-018   2.3043480517555462E-017   3.1209340377175261E-018   6.7436392423767184E-018   6.0385093202391901E-018   1.3494384710948303E-018   4.5711642534515679E-017   5.2165160515140414E-018   4.4076771553662756E-017   5.5639678947295321E-018   1.4070004582194540E-018   4.2386211532605143E-017   2.8667903954871640E-019   3.0105707482476029E-018   1.0056283860285328E-016   1.1266163923284155E-017   9.9684323273689518E-017   1.7748370122100800E-018   1.8880513652513298E-017   1.4364884374133655E-017   7.2906397391278838E-017   3.7260381039905208E-017   1.5531083519298336E-017   4.0973911023915455E-017   4.3516887657934038E-018   5.7117635683436247E-018   7.4593072408327777E-017   5.3721229136297249E-017   9.3916912358431300E-017   1.5551707640796981E-018   3.4453000383853911E-017   1.0529322753175865E-017   5.8329778313238821E-017   5.8904761825756639E-017   3.2827134601996913E-017   3.2292388051053724E-017   2.4606025090349455E-017   2.6977432607902540E-018   2.2916916423568296E-018   9.4175333949319178E-017   5.7744899847654389E-017   3.1525782691795905E-017   6.5462495227095147E-017   8.7172151873616808E-018   2.5924709945486572E-017   2.7214756589490740E-017   2.5566586174750871E-016   4.7285753650633485E-017   1.1063700914184773E-016   1.1606958047313741E-016   9.2931404203962144E-017   5.2723229841269052E-017   6.8375798356198226E-017   6.3387636140683871E-017   2.7090611878490393E-017   2.4893299037165094E-017   3.7655570771091179E-017   4.6851691563078177E-017   8.7231068158162536E-017   6.6871385225525176E-017   2.4440111819724909E-016   2.4318661639725872E-017   5.0529211593945030E-017   1.5973402774891902E-017   6.8527351689919461E-017   1.0071833076329410E-016   3.1610159817220595E-017   4.3609599476145357E-018   2.5987749695227941E-018   1.6298482098068747E-017   2.9926948690235720E-017   5.7010110091323401E-017   8.8876021030155266E-017   1.9729781619419447E-016   1.2725309512334819E-017   2.5804724433154742E-018   1.9948647598944093E-017   2.5076728738401415E-017   7.0982543760999292E-017   1.0425992418720930E-017   1.0868793619317576E-015   1.8360454044628679E-017   4.0879961015146863E-017   2.8763990355962798E-017   1.4873844053605005E-016   1.5575138066702019E-017   8.5111863860441098E-018   5.2103450477749074E-018   1.5544978889121617E-017   2.6801005799780692E-018   3.1314322282153943E-017   1.2483093334689501E-017   4.0007768611234464E-017   7.2137237882190297E-018   5.6012491058801556E-017   1.7317534372456543E-017   1.0203933772274469E-017   1.1086887526849386E-018   1.1411311132472076E-016   4.3392809230271105E-017   3.9915462711104035E-017   1.3102072329933846E-017   1.1017724988688251E-016   1.5315954326527563E-017   5.9377453811809907E-017   7.8882177325986444E-017   2.6775666403593624E-018   9.8831912793497733E-018   5.6706734022319521E-018   1.4196995604271835E-017   1.6984148950656382E-017   4.9792160864912264E-017   9.2942667720613507E-017   2.2628221995870146E-017   2.1698795138074205E-017   2.1874830615789344E-018   7.2882201271606246E-017   1.4129694989759605E-016   7.4366046639840365E-018   6.0695221401465266E-017   2.6976644911592796E-016   5.7032639765364827E-018   1.5036097389379545E-017   3.6869128030208673E-017   4.6076389095574144E-017   5.5657152762963865E-018   1.9244258926599194E-017   2.4611865015139246E-017   9.4575496821648269E-018   3.8758826401562387E-017   1.2550344236185385E-016   7.6363245315382589E-017   2.3065141354840891E-017   2.9606427043806809E-017   3.7773855622279968E-017   8.9472247542662798E-017   1.6059539522414420E-016   5.6564594078045527E-017   2.9163630718376970E-018   2.5583242191980623E-016   1.1287744036684550E-016   6.4892222675727197E-017   2.7141991886303478E-017   2.9440551431516361E-017   4.0075798159901627E-016   2.0985590381584836E-018   2.7738033712558993E-017   2.4260302349850548E-017   3.9021674498359478E-017   1.7003695788295633E-017   5.2403510902095523E-017   7.8365975629128727E-019   1.4668042045727717E-016   1.2531517679087505E-016   3.3538166264899834E-017   5.2194407144877043E-017   6.9868125092892988E-017   5.7300522060911521E-017   5.5681078595253827E-018   3.2888236566384832E-017   1.4453705757365635E-016   1.4489452561228100E-016   6.4147979275555848E-017   1.7954446314634292E-016   2.7105261553540577E-016   7.7126421353014966E-017   8.7880950083869361E-018   2.9529641144390962E-017   5.2712943879231918E-018   7.2897016377204653E-017   2.2774546646540156E-017   1.9650069655485327E-017   3.7264781227564521E-017   2.2184380856948945E-017   1.7599371989655501E-016   3.9359745664052180E-017   3.2956082057117439E-017   1.4374010065497786E-017   6.5367759842646161E-017   5.6943819746524197E-017   3.5925908339174709E-017   9.5897039649077833E-017   2.3140692544189819E-016   5.5830287976576286E-017   7.3992153108727416E-017   2.1267818841088995E-017   4.8559408745525293E-017   2.9208137697915458E-017   5.7199119854974266E-017   7.1729656251092988E-017   2.5409636652330067E-018   7.5071949198639457E-017   1.8528705460328589E-018   6.8560799564387054E-017   9.6671906560931624E-017   6.8245973413508999E-017   5.6971386686022270E-017   1.9608779239545040E-018   7.6877571626749994E-017   2.4465964310026438E-017   4.0747791834776169E-018   2.5621926499666082E-017   1.0150473124808771E-016   1.5309033279407155E-016   2.0180574197346399E-016   3.7849525019753142E-018   1.6000988269536702E-017   7.9169930731229723E-017   7.9517549435848693E-017   1.8063702002750989E-017   4.6097544409890262E-017   8.5289712650546989E-018   3.3699591612777375E-017   1.1306155714024284E-016   4.6134272560828339E-018   8.7231392826347243E-017   1.5326959477196348E-017   3.5839790139978599E-017   4.4171569256422808E-018   6.4772777571598934E-017   9.3585587812478912E-017   1.3054213892598748E-016   2.6884885214809401E-017   5.9768556622003232E-017   1.7987559070364014E-016   1.3045826781833015E-016   3.7948747456103905E-017   6.7226282836723627E-017   6.9167582842879463E-018   1.2947857630086064E-016   1.3586718746560787E-016   8.0985125831729715E-017   1.6496484855697174E-016   9.7380704368357767E-018   3.2246178584676072E-016   2.0508801294305747E-016   5.8098940539630906E-017   6.4292407838590740E-017   3.1374987440849453E-016   9.3897874303998360E-017   1.2326883718087437E-016   5.7206554867804391E-017   2.3573238057534510E-016   8.4906082131154918E-017   7.7234869156705730E-017   7.6338698510347067E-018   1.2108638855731724E-016   7.1154538323204006E-017   1.0915454879326758E-016   7.5796797605399192E-017   1.1736517254514708E-016   5.4353534326814160E-017   8.3511410388102314E-017   4.9400549383505898E-017   3.0252783457763689E-017   1.4210235966010920E-016   1.1016857506094907E-016   1.7624230124066638E-017   8.9629474534441648E-019   4.1296566663813809E-017   2.5668225544222953E-017   9.8979800696429963E-018   1.7181635858497350E-017   1.1057130112640501E-016   7.4721912532544836E-018   1.4814018399820433E-017   1.7691311969003683E-016   2.4749813222242293E-017   2.1808880482442840E-017   5.2344260368291282E-017   1.3432294819599416E-017   3.7323633350398892E-017   1.6040035064667573E-017   5.1407692011595587E-018   6.8443799517444900E-017   7.3491880197959178E-017   3.2160728771769689E-017   6.0383361907634540E-017   1.9762703197581483E-017   9.7379547254709309E-017   3.2227558950940675E-017   8.3156489154705460E-017   5.6570064892361862E-018   1.2959331695151731E-016   6.6634081570313770E-018   7.9690091915344617E-017   1.7273955769909452E-016   2.3351199603705701E-016   1.8102653790091440E-017   3.8950648179244957E-017   3.2369304748787149E-016   2.9053391686097042E-017   4.4264846278430732E-017   1.5155453234355628E-016   2.0599114012293208E-016   2.1179573495440289E-017   4.0908117926028808E-017   8.1935409804883779E-017   1.9132770766008600E-017   9.2868006826569453E-019   1.6917506924876115E-016   9.7873259739157363E-018   2.3532949275027225E-016   4.9084332633776168E-018   1.2582495654870126E-016   6.3790413988141660E-017   1.6398021755120658E-017   1.6932569773868151E-017   3.3105676152316157E-018   7.9287097832333068E-017   1.4526774689724110E-018   2.8721018401256590E-017   6.2263777789777451E-017   1.9011240989672796E-016   4.1082173302970163E-016   3.6601350146689959E-016   9.6064453670738854E-018   4.4498303373481903E-017   4.0511725042093807E-016   8.8003215240485838E-018   1.0348843920357602E-016   8.5230532099322299E-018   1.4407754600078966E-016   1.7879683811563422E-016   1.7730468798583086E-017   4.3441760634404048E-017   1.4540548611709163E-016   5.3410853798997059E-017   3.3128374756660081E-017   5.6586701337903523E-017   6.6340717508023358E-018   3.0534731623727450E-017   6.7832419075049870E-017   5.2612251168245588E-017   1.3968641601152812E-016   1.5070714676859701E-017   7.6341843251477258E-018   1.1682540181593871E-016   1.7901707000484469E-018   1.7270140295063278E-017   1.7174095728792977E-017   1.2480264873208844E-017   1.3878830582360670E-018   5.1781458686097653E-017   1.5320006807739527E-016   4.1052974313147632E-017   1.9638376211857589E-017   8.7814563666304688E-017   4.3823252873685550E-018   2.8052911928358614E-017   4.9956062910901057E-017   5.2481945906438077E-017   3.5017621347201672E-018   1.8513009913606325E-017   3.4857335213368189E-017   7.0870991780126361E-017   3.1281765661306253E-017   6.9789813575437166E-017   1.0048897511335244E-016   1.8690097546738128E-017   9.2356430510424154E-018   4.9531998312283170E-017   1.1569132992891921E-017   1.6782638103324079E-017   2.1632124138599072E-017   1.2361389694792406E-017   1.2111003170275571E-017   6.7001402559169331E-018   1.6311843829293273E-017   1.2468850098415726E-016   1.3226259841122467E-017   2.7369537033600943E-018   6.7944293834767053E-017   6.7491513982098293E-018   1.3492097055909215E-017   3.4897317502192552E-017   4.6612744669090205E-017   9.7299741630674033E-017   3.6322805894960199E-018   1.6644390865088171E-016   4.7981341773476077E-017   3.0705836802991767E-017   5.9689858971522524E-017   6.8250881391233035E-017   1.2834694232732026E-017   4.6108216919416733E-017   2.5389107774229235E-017   9.2519379138142074E-018   6.2117579234583958E-017   1.6208322098741786E-017   8.2055501617992191E-017   3.7012066548323134E-017   1.3477048004405800E-017   2.7949835315151474E-017   1.3374510940349565E-016   1.1247691944721511E-016   1.1296201995897198E-017   7.5635750627026629E-017   5.4322342932677650E-017   2.1770778395052700E-017   5.3771550966901925E-017   4.5466455132471920E-017   6.6835015572416618E-017   1.3698434273077704E-018   1.9172184982306275E-017   2.3537026527234465E-017   3.2004029890185272E-017   1.8119976612781884E-016   2.9258327466888700E-018   7.2797937871216849E-017   9.8044449575125013E-017   9.0580471508626715E-017   2.1185510082498765E-017   5.4844944672840849E-017   4.1186643628089569E-017   3.2339004834472551E-017   5.7852849901214410E-017   1.2553028375046754E-016   9.8917474934678692E-017   3.9969483035116267E-018   2.6944399839894698E-017   7.6733926674324262E-017   4.8456005637766260E-017   8.0853365698251675E-018   7.7355357617204453E-017   8.7849230904914489E-017   1.2156169436553284E-016   8.0200991447188595E-018   1.4621773328787209E-016   9.9008671382522307E-017   5.8013580909989180E-017   1.1819939292153272E-016   3.6678420911709830E-018   2.3492161615325395E-017   9.2844960722568507E-018   5.1019460180675931E-017   1.1101304259390900E-017   2.9608352501407296E-016   1.2991561442966527E-017   3.0950501312183044E-017   6.1096268454053695E-017   4.6386987589212841E-017   9.2077538908342413E-017   1.4159822287696216E-017   1.2074541794999910E-016   2.1322019517573512E-016   1.0544299025904180E-016   2.9301503448239447E-016   2.8857507022693781E-017   1.2689210277376978E-016   2.6821774498617512E-016   3.8226913192641718E-017   6.7715197577305293E-016   2.0676386747635224E-016   5.0131881553355291E-017   1.4420847225510181E-016   1.8975116946359028E-016   2.2491352944984081E-016   2.0792015032277519E-016   1.5831116498738877E-016   2.6750659207683416E-016   1.9607125258788080E-016   1.0194909475270617E-016   1.9934494566644332E-016   1.8868134726376512E-016   9.3189964982876737E-017   3.1900910025969373E-018   1.9889104579091872E-016   1.1880701009044366E-016   1.7771009113151939E-016   1.6972545301804678E-016   2.7565087970237903E-017   6.6167950529226010E-017   2.0429735634564823E-017   2.3030525619790766E-017   1.7891941042853835E-016   2.2672775859023274E-016   5.0946398421395086E-016   4.0982589749307128E-016   1.2477768539034825E-016   3.7025916975071390E-017   6.1612075811242492E-017   7.0694417959527010E-017   7.3072084719269429E-017   5.0839118912966535E-018   1.0420336395173862E-016   2.9214808408483623E-016   1.8108271746497742E-017   2.6970730745413882E-016   1.9224097600312676E-016   2.2471013864538874E-016   1.4436690146596720E-016   1.0023843728496844E-016   1.4433400507269959E-016   1.5752315456082486E-017   1.8432838882521535E-016   3.1895673061789922E-016   7.3642588877320229E-017   1.3175741251169426E-016   4.7861755115666725E-017   2.7558765236754206E-017   2.9357085625769726E-016   1.1987326089497398E-016   4.0654491258127086E-016   4.3903571725070572E-016   1.3205382118179089E-016   2.1086604741012058E-017   8.3135097863721738E-017   3.3731601610881942E-018   8.0911819602910936E-017   2.6782948079766834E-016   7.1207396196467064E-017   2.7871650611624711E-017   1.2527830806296518E-016   6.7741525528383288E-017   4.1927526621547038E-018   2.3781910159544771E-016   1.9001245898319683E-016   9.3310315046254106E-017   1.8876452004194283E-016   2.1904845095594402E-016   1.0443701190079197E-016   3.6813644245106962E-017   1.0221024553806191E-016   2.6827738158851707E-017   9.9800555409048853E-018   6.5753728195079287E-017   1.1966471533470749E-016   2.6123644484536720E-017   1.6170342803313066E-016   7.2370896629251762E-017   7.5225797524640831E-017   7.0341724339493751E-017   2.0168251901138795E-017   7.9713633333498690E-017   2.6377459333757135E-018   2.0942341160303901E-016   5.4396409644016372E-017   4.7677502710561513E-017   2.9879181955444162E-017   9.8585907131694242E-017   4.7076576951072143E-017   5.4756910980743885E-017   4.6479568025648956E-017   2.7251269705265786E-016   1.3117063888193253E-016   3.0936175733260898E-016   1.0006705759787763E-017   3.3948483434061909E-016   4.3756490847650331E-017   9.4782497361289891E-016   1.6956822539416326E-016   4.3589917082388234E-017   2.9255803915768781E-017   4.3852785128689478E-017   2.0767450558377362E-017   3.8722306476459542E-016   1.1326978728602898E-016   2.1150659036157997E-017   1.1482891573054363E-016   8.5579966704092430E-017   4.4318507768090467E-017   3.4501770370837837E-017   1.6830094451361001E-016   2.4600890411702540E-016   2.9114987535042181E-016   5.2780508205995214E-018   2.2050045350080323E-016   1.3173365940584649E-016   4.9767253718099594E-017   4.2924512296544190E-016   7.7444526836336675E-017   4.7822537591277392E-016   6.5899145339617354E-017   2.7085441108770469E-016   5.7824002319493282E-017   2.1303647441314719E-016   3.0448767002582216E-017   2.0393176365675683E-016   8.8942097717502598E-016   3.4714368656612648E-016   4.3027149260301529E-015   2.9758218675342761E-016
[truncated: 33,668,337 more chars]
