# Supplementary material for: Experimental observation of quantum mechanical fluorine tunnelling
Source: Nat Commun. 2025 Apr 29;16:4027. doi: 10.1038/s41467-025-59008-6 (PMC12041236; doi:10.1038/s41467-025-59008-6)
Supplement: Supplementary file 4 — Source Data [file 41467_2025_59008_MOESM4_ESM.zip › Data For Figures/Fig5/evecs.RTheta]

   4.0000000000000000        2.3445757674498218        1.6366961267746948E-018   1.6187420129170735E-018   2.4549425132661244E-016   2.5456002099611304E-016   1.1125603256227769E-015   2.5398507811028253E-021   2.5440224822571043E-021   5.5057904425140151E-015   4.7995547626138045E-014   4.8083243167900838E-014   1.0793644173926381E-012   1.6123481059005560E-012   2.7311435710914186E-012   2.2565142853180140E-012   1.9019767555808518E-009   2.7011125262867162E-009   8.0710014795026958E-010   2.4931761794365290E-010   7.3489010522420543E-010   2.7251517413417632E-009   2.1828546950760201E-009   1.1125369225153892E-010   5.8887865372463747E-010   1.6502012203858401E-009   6.6846610558786315E-009   6.9835816538301818E-010   1.1569347299433107E-009   1.3915911500248925E-008   1.2084161406017196E-008   5.0393521572768942E-009   7.6653073920016729E-009   3.5135693547155996E-009   3.5893197730842659E-009   7.6521389576056959E-009   1.0854967535002968E-008   3.4801926536467999E-008   2.5912989501410300E-008   4.2186533636761961E-008   2.9195466251094676E-008   1.4188687111562926E-008   2.2134429344263210E-008   5.2283637623167361E-008   1.2019122097922551E-007   2.9472494384507413E-009   2.6932281344645208E-009   9.1722161160824380E-008   6.4939250524273841E-009   3.3252327015155763E-008   1.9520137488466285E-010   1.5787899531602238E-008   7.6413066736541455E-007   6.1686613306748094E-007   1.0997628114517150E-007   2.4437924497338843E-009   2.2109726859783367E-008   2.8239625112561673E-007   5.9650537240116884E-008   2.6193202536737767E-007   1.6637380295101753E-009   3.4951174955078995E-007   3.4752385039757668E-008   7.0900534209553077E-008   2.1206120923855704E-007   2.8080968812298751E-007   1.5094457985935988E-007   8.9410725820587706E-008   1.0683347025619340E-007   1.5151539506719300E-008   1.2860772225865863E-009   1.9436527603456533E-007   2.7644641297781618E-008   9.0559081255515257E-008   4.3570383976934893E-007   7.7516069728510356E-008   5.0650329090759323E-009   6.1143747061235708E-008   5.3748616442161101E-007   2.6567951008281542E-007   2.7755538510894129E-007   4.2221970817926019E-008   2.7537108585651758E-010   1.6043705967196851E-009   8.5751839605193463E-007   8.2526999728512939E-008   1.8852928497178337E-009   5.2046093957316870E-006   1.8423798012034675E-006   4.0584523901822371E-006   6.6596597373948130E-006   8.4851014513318774E-006   2.5712908388950923E-010   1.6268957221207912E-007   3.8812425353062844E-008   7.5629777649442239E-007   3.6012728300673460E-006   3.7722401273108968E-007   1.7193621770959808E-006   1.4856221776670146E-006   1.6732865168597671E-008   3.5231259692745074E-011   1.2624023128978118E-007   9.9076685965072603E-008   4.2191693913999918E-008   2.4354061995996816E-007   8.2536256642586404E-007   1.0995381038228512E-011   4.8227965892050319E-008   2.6196063592841902E-008   1.3759316076932648E-008   5.5120386729799663E-010   4.6561133701554467E-007   5.4128307411047038E-007   1.3455581392733973E-007   1.3201923957005514E-006   1.7958194083485269E-007   8.8914084898406174E-007   1.3817799353313714E-006   9.8835355418035987E-008   6.1148620746213589E-009   4.1598938173670430E-009   1.9521933489277744E-006   3.2015480158499433E-006   2.3596155174326974E-007   1.7342995240688949E-006   5.7726908928551624E-007   3.5678770850688776E-007   1.9556517205950079E-007   1.1390301607017736E-007   2.3321039913125398E-006   5.8633189303070470E-006   2.5555127350147320E-007   1.0800783638167636E-006   2.7202975000465818E-007   2.9885017429202170E-006   7.9119566685400450E-008   3.4061204108718519E-009   9.9961744479392217E-007   6.9676101262699226E-008   3.0092506623822815E-005   2.0182470210711497E-005   1.3394388446578358E-007   2.1207230709860083E-005   2.9481730069162924E-006   3.0727990800359811E-007   9.4193210047295750E-006   1.6544880779823550E-006   2.5210980945987356E-007   9.4439323395161234E-006   1.2827374677895281E-007   3.4615710299471691E-010   1.5997129677817143E-007   2.4698878198315981E-007   2.1028252237033483E-006   2.8735494724335635E-006   3.3387365783703287E-007   2.1286042571357475E-008   4.6758396018976451E-009   5.1062468212309987E-008   1.0981369933761872E-007   5.4652517480678364E-009   1.9429731924847018E-008   1.1567517319432195E-009   1.4110683721781351E-008   4.6827141721681878E-007   1.1174874624361202E-009   8.4845635874898643E-007   3.1291130275274240E-008   3.5304954927780754E-007   2.6385007701095971E-010   2.0154044653103858E-008   1.6754080320277340E-008   1.5538675259194633E-009   9.9390285048653103E-008   2.6144217240263124E-008   7.9617399887511856E-007   3.2593742531392486E-006   1.5401989333501651E-008   4.8351684300490084E-007   9.4304680024016587E-008   2.3060923260678183E-006   3.3558152058997096E-009   3.6887099338019848E-009   4.2775863717559830E-008   4.3425312923363713E-007   1.2945727418416919E-007   6.4839613572836127E-007   3.0358962380675217E-008   4.6984943871920713E-008   5.1966291858438862E-008   6.6846281053693024E-008   3.9699618515150611E-009   4.2033625920652948E-010   2.3776078376153100E-006   1.3772877426268647E-007   2.6809936051896256E-007   6.8697509767309878E-008   2.3611916389579988E-006   2.4271642652435066E-007   1.8353753594584502E-008   4.1637127320232592E-006   8.4224124656821111E-009   1.4687568725826736E-005   3.5817363557882461E-005   7.7095043961361088E-006   8.9012021327168975E-006   3.0229679185543694E-005   1.1961606449014128E-007   3.9015287317552173E-008   6.0359163623599542E-006   3.9388024717384277E-006   1.6406954136563785E-006   1.4781220953973720E-005   2.8896424607014705E-007   2.3914506837716638E-005   4.8988554007662590E-008   1.9787169808553138E-007   5.0820238290948217E-006   1.0020590173497341E-005   2.7321389473366472E-007   2.5829036293040048E-007   9.1438142317773883E-006   1.4042033020502913E-005   1.3263725575678924E-005   5.0024159544565548E-007   1.8581908922448843E-006   6.0016495690005237E-007   4.5059987507796643E-008   1.3916374928489876E-009   1.5721105075478182E-008   1.5350014679984786E-007   1.3160267798493270E-007   8.0475496797843703E-008   6.8422288367991546E-008   3.2398536707656919E-007   5.9676466568165822E-007   1.0106049424896781E-007   3.6629192988516670E-008   3.1029899810669669E-008   5.9436222793432092E-007   1.1511275403216422E-006   7.4938543766154785E-007   8.5534676249306868E-007   4.8770745621534643E-007   7.5145981338421691E-008   1.3330850967206441E-007   4.2985275701304002E-008   1.0571869681594281E-007   2.0134917849754125E-007   2.7011620222898829E-007   1.7562691558965672E-008   1.0011242656978162E-008   4.3333650525718373E-007   2.5084287807627585E-007   1.2534762425140645E-006   2.1133611907518701E-008   1.2442402293788654E-009   1.9757498336380772E-010   4.7934554648286686E-007   8.9177214383004741E-008   9.4060523587576439E-007   1.8324793659108614E-006   2.2949321369449693E-007   2.7924474664492068E-007   3.9883848390150833E-008   3.5214702151232841E-008   3.8967571974072961E-008   5.8051047389560246E-009   3.1938887581116110E-007   3.5167823719680181E-008   1.0243105098285918E-007   2.4715698676711242E-008   5.6043274180500353E-007   5.3325839173075382E-008   7.0778422871192308E-008   1.1994678775976984E-007   1.0880217282039256E-008   2.4590082225853872E-007   3.7568282749746925E-008   1.0542925057662650E-007   4.3803448805375233E-006   1.3951967444787397E-007   5.1342563971315507E-009   9.2089024916372817E-008   1.2507642762634139E-007   1.3495236252048884E-006   5.4296332382690991E-006   3.1453632970720471E-006   3.5167945675942837E-007   4.9539442788325145E-005   1.7761933444499486E-007   8.7914044636459322E-009   5.4437320796831095E-007   7.6256331234083574E-005   1.9164743762464536E-006   1.0713830880657148E-005   1.5443301703609641E-007   2.7313653691763039E-007   5.6580441927102686E-006   8.3101086000724655E-007   1.3224360395502057E-006   3.8373888771305922E-006   1.0795752146460012E-007   1.0355971054050188E-006   3.8109958838218087E-007   1.0644808873631973E-005   2.2106667901307182E-006   1.0903567593936902E-006   2.9435079117441059E-007   4.8575939510875591E-006   6.5811366527616600E-007   4.3863477899351139E-007   1.8847073024166991E-006   7.9269900947833227E-007   2.5779593755389276E-007   8.5251982970200749E-007   1.1900973761432564E-006   4.4694263950686148E-006   1.7382037480163032E-006   5.4900564099999939E-008   5.8448139210673386E-006   5.4608718126629383E-006   4.0174151988249653E-006   2.2564156537459613E-007   6.4443004631942567E-008   1.1899720495128406E-007   1.2868689056659039E-007   6.2079537936514809E-007   9.3655648454837332E-009   8.4338258604182732E-007   3.4415824639318573E-007   1.8584709963261249E-009   4.9327816667640928E-007   3.1542666872990507E-007   3.3595552442475856E-007   1.0594280259384729E-008   4.4320611733073110E-008   1.0659229970374992E-007   2.3707747449640382E-007   8.7725900972835033E-006   4.1923498934021402E-004   4.2526595250173561E-004   1.0403321100259433E-007   1.6845993627284709E-007   6.6771999424158217E-009   2.4916944547641336E-008   6.2183422854426993E-008   3.7378564430946146E-007   1.7772712928157972E-007   2.0675365517637380E-007   1.6158041892843544E-006   7.1869765379439184E-008   1.1526769868789322E-007   2.2197337552122827E-007   2.4045057361409648E-007   3.7818359268161102E-008   1.1137456241790574E-005   2.2262143406248099E-006   3.2941315735926169E-006   1.7751403399546873E-006   8.8196783376241518E-007   6.9709895699678328E-008   3.0680814801146687E-008   6.9358895709935271E-007   6.8147582578169678E-007   1.6911629308167152E-007   1.6147053590058439E-006   2.6990490046646704E-006   8.1955471300278176E-006   1.2390300427214599E-006   1.5385641118248781E-006   6.0542623932204791E-007   1.2181228877056624E-005   3.0374117614733280E-008   2.3415347424028040E-006   8.2944705477185928E-009   4.1710917328494344E-007   1.2226090332055658E-008   1.5739292181411362E-008   2.1246996545190304E-006   5.1521210225912149E-005   1.3409780687253194E-006   6.9191899005809117E-007   9.3521006370638316E-007   5.5065988435510086E-006   6.6421928239113630E-008   1.2782609520060988E-006   1.3251316085423824E-006   1.6332119897881644E-007   3.4101843250578977E-008   4.6463351194691271E-008   5.1331496072815852E-007   5.5632313006432885E-009   7.4222887724802165E-008   5.2996050334113859E-007   3.2550740016535031E-009   3.5722324091181004E-008   2.7224789349076263E-007   1.3887155645543114E-007   1.8010377903842076E-006   2.3717807124789260E-008   8.4449585911213780E-008   3.1947912738095244E-009   1.5143100436495349E-006   1.9207964059915287E-008   2.5017195160626617E-008   7.2175888834825668E-008   2.7980455873389785E-007   4.3633902759223878E-010   1.1738240595914943E-006   2.4883621187463641E-006   5.8502299143481216E-007   9.1391906935202581E-007   5.1218338974165404E-007   1.8400290899032164E-007   4.5557904469266201E-006   5.6964204666054739E-007   1.2867431847752138E-007   2.1792259941335204E-007   1.5137122539394412E-005   4.7488929890786987E-008   4.9952246117587997E-006   3.5795457298542219E-005   4.0027770038985645E-006   2.5917311989153601E-006   8.9992255186637994E-008   5.6081353824041452E-006   1.3369546620357595E-006   1.2413912109101746E-006   8.0287663940093673E-007   3.2512566925695226E-006   1.2430386675313347E-005   5.5156770799725954E-008   9.9382448022986432E-006   4.3887132652990535E-007   9.9989757424815274E-007   1.0991053669152539E-005   6.5658414068037461E-007   7.3725815888552848E-006   5.5260552843047662E-006   1.0077255602792929E-005   3.1207366063983232E-006   4.8505661819077521E-007   2.3794341476402770E-005   1.1020903029898075E-006   3.3126941351976590E-007   6.2838052639081430E-009   9.0888063597325192E-007   9.7136532140592150E-006   4.9756861921642350E-006   1.5398688537882316E-006   1.3071458044418977E-007   2.2315378031066581E-006   3.9125591341622794E-007   3.7106636819695428E-007   1.5003036361853522E-007   2.6577152535029313E-007   3.3985780093026704E-008   7.9294449334776759E-007   1.5921446816499828E-007   1.9504749477947262E-006   2.0724671296253465E-008   4.2384755578612164E-007   5.2388263633124238E-007   8.3602629584129060E-007   4.6275048796764531E-008   1.8345158087968300E-007   6.8067642971315139E-007   1.4486712003628735E-007   3.7141635773289726E-007   5.7672867281003640E-007   6.7348916354211023E-008   8.4067669910472612E-007   7.3551435761450417E-007   2.2001242827118030E-006   4.8541283156643582E-007   1.7406201165020777E-006   4.8246230277533116E-007   6.2125412612946864E-004   6.3123471806851475E-004   3.1997301377085395E-008   7.2162525557699856E-007   5.0991334318537786E-006   6.6583897245249968E-007   4.8814164531652161E-006   9.9565247530458027E-007   1.7683936224259247E-003   1.9492068901119314E-003   2.9737364462823491E-005   2.0448746467670386E-005   1.4490325258709625E-004   6.4294172902047842E-006   1.0594323349665651E-004   8.8491118347641898E-007   1.6403433504589702E-006   3.7702957062226398E-007   1.5159013824705281E-005   7.3091773107331709E-006   5.6178862892307998E-005   3.4647600358596552E-005   4.0920578099883204E-007   1.5693802223649384E-006   1.6654040844447390E-007   5.3240692831948152E-008   1.9170093512446762E-006   6.3932153582016553E-008   2.5584199600332540E-008   5.4564851828566175E-008   1.5358512026950128E-006   1.8072928035605072E-006   1.7705375438014815E-008   3.6184180040976227E-006   1.3070753929790244E-008   8.7045662419704139E-008   9.6284771969240804E-007   6.4097137441498019E-007   1.2166131196478745E-007   9.3766160405754794E-008   1.5229365001148190E-007   7.7151367277147569E-007   1.0197376080696826E-007   1.4513542767891821E-007   1.7510114627187418E-007   5.0506664375464056E-006   8.6160421089209845E-007   8.7824727184683182E-008   1.7056984120059966E-006   2.8795740684344688E-007   2.1074111295475636E-006   2.4182603454646797E-007   1.1316903142985209E-007   1.1659164673559007E-007   8.5127600470190560E-007   3.0022709120015777E-007   7.6857332104973665E-008   6.8486082091096211E-008   4.0697656424933541E-007   5.0589059494399627E-006   2.9781499754342124E-009   4.9043469418027851E-008   8.0911335113456352E-007   5.4517706437646210E-009   5.3203965064244473E-007   4.9885109772513657E-005   3.3285676042127759E-005   1.3946307528498040E-005   9.8499769070999506E-007   3.5320484446698055E-008   2.5184086271882467E-006   3.8443684405788188E-008   2.3367000126220818E-006   5.6620368707571925E-007   9.3642991497601206E-007   1.0860855411380654E-007   4.1555421323516536E-006   3.2939735541549154E-005   1.9384896751168032E-005   5.0632167676350755E-007   1.3281138884457028E-006   2.4106615992309878E-006   2.5737246899109328E-007   1.9807572041942394E-006   1.0233671325209198E-006   4.1446154482999532E-006   2.5058522173033653E-007   9.3997481222901593E-008   5.3283994266727556E-007   1.0399541317499375E-005   3.8341836447319796E-006   6.1968432754328744E-007   1.1116504992338090E-006   1.9299809271177724E-006   9.4567046615211750E-007   1.4561387466827842E-006   6.9188740611652940E-006   4.8290845243117168E-006   6.5601175785228871E-007   4.6086262898123844E-006   5.7905540465058445E-008   6.5250897644948815E-007   4.9550648208122704E-007   2.1870432527076323E-006   1.3457787919410887E-006   3.8788324614671471E-006   1.6484448678847502E-006   4.4838857621763110E-005   1.0187684581020219E-005   2.9573434766992788E-006   1.7953672141874431E-005   8.9318834733961824E-006   3.5535025211757272E-006   4.0281814310085541E-006   1.0322192763561998E-007   3.0165403166655315E-006   1.9336084254155127E-008   3.4155280721201236E-006   3.2257341989902438E-006   7.2505415874154286E-006   9.4746424538071297E-006   7.9964662095593926E-006   4.6235875699696327E-006   8.4440006131844901E-006   1.0589871775164894E-007   1.6121692508627404E-006   1.0262757254362386E-006   2.2666101667900851E-006   6.4911426443926263E-008   2.1802930452234123E-006   8.0200634815994127E-007   1.4011403302211777E-005   1.4787406965683887E-005   1.9295242683823370E-006   2.2387198637678659E-006   2.8368483174956929E-006   3.6351829187630835E-006   4.5638055353778789E-006   1.6874867107812225E-006   2.0970948255469978E-006   3.7355628372963916E-004   4.8786591764537840E-006   2.2925095690135883E-007   5.9577743771811840E-004   5.5601917744306457E-006   1.4129627410461169E-004   2.9809219636924884E-007   5.4229983176217105E-006   3.1746542801161617E-006   3.2843827204846967E-006   2.1694399624774200E-007   3.0380151515222462E-006   4.8334153270575520E-009   1.3676233549805244E-008   2.3557905613651562E-005   3.1646693753973769E-008   1.8836113778711898E-006   1.4810793932060484E-007   2.4862297917308147E-006   2.3369913849045053E-007   5.4106303092447604E-005   2.8849461527678754E-006   5.5857962566456684E-007   7.4819977052574584E-006   2.6768238777620883E-006   3.0384371080137063E-007   2.9351162136185788E-006   6.2530940158192548E-007   1.2364132251136614E-006   2.1289448279390824E-005   1.9402430217369692E-005   3.0403945889948875E-007   1.7990884574012086E-006   1.0494224087569381E-007   8.0175300409509728E-006   2.0325659938162831E-006   5.2976067363654214E-007   6.7116700741498091E-007   8.8454559811655487E-008   2.1749611876457448E-007   5.7973237530590692E-006   1.2087073349788121E-004   8.6066592848967820E-005   8.3871891052497238E-007   7.4999094711008152E-004   7.1658033459243758E-007   1.8417614264972814E-007   5.0964391970372940E-007   2.6277321729180781E-007   4.5764928451033637E-003   6.6739335675566845E-006   3.9183682400543854E-003   1.5630225264178118E-006   2.3699393763467135E-006   2.0892860232536151E-006   3.9517280622088836E-006   1.6034318279755462E-006   9.9252058539642672E-007   3.5594207343282577E-006   9.5687492269281999E-007   7.9409893988849236E-007   3.8025150579779591E-007   1.1888884697017929E-007   2.0370434260055937E-006   2.4010107283605399E-005   4.6093795064943363E-006   3.5084527646462481E-004   3.7081317112851192E-004   1.3364102653971499E-006   1.1283789037668836E-007   1.6679062797442516E-006   1.2953627645376778E-006   2.3388334976041215E-007   1.5837557192350638E-007   3.4278867100492577E-008   2.8867936802492971E-008   1.4015912210260525E-006   5.7579939223136912E-005   1.3821595032072006E-006   2.1478682807067745E-007   3.7454914019327860E-007   3.1801976517839751E-007   6.6447875879085007E-007   3.3011809468749936E-005   2.1817000680153161E-006   3.5676775622207621E-007   5.8580312151424005E-004   1.9445753999912664E-007   3.5931206632632594E-007   1.5681453648947790E-007   1.5031020937588264E-007   3.3143944577925126E-007   5.1764754901805257E-006   7.5781766226976608E-004   2.9516784683479692E-005   8.9166058856732281E-007   3.8210106732267613E-006   9.1175128319054249E-007   4.4203472409357428E-006   3.4959283383684601E-006   5.7128910039710365E-007   1.4432090757976801E-006   1.2628275288260548E-006   1.1376051700627152E-006   1.5596766223728265E-007   1.7750121475022022E-008   1.2723015915248200E-005   5.4564093894215726E-007   2.7161965698485962E-006   5.9473919732640553E-006   1.6166039959215512E-004   9.9531062644453690E-007   3.2504230621950136E-004   1.8980349546287813E-005   3.2988971685594663E-006   3.5292754967299641E-005   3.9375895569781698E-006   4.4911172940220351E-006   1.4467759437260339E-005   1.6919028110996083E-005   3.9231374529040049E-006   1.0648060141126800E-005   4.9943633516298983E-006   1.1031433629192380E-005   1.0503678518516632E-007   1.8297940399280609E-006   4.6785632224511181E-006   7.1552506157408911E-007   6.7641837802356094E-006   3.1969984736371952E-005   3.7909039154086332E-006   3.6223181269230545E-006   5.4777345997323666E-007   3.2463607917589028E-005   1.3864580844599123E-005   2.4507359413066401E-007   1.0750082139062935E-005   1.5268953773820363E-005   5.4940173103930281E-006   8.5072334306911941E-006   1.6311741710869051E-005   2.8501856241438336E-006   1.2809358681515860E-006   1.8724446226543221E-007   1.8297659591189851E-005   2.3960147739872584E-007   3.0572767534975105E-006   1.1424318192732113E-006   1.9491967301294043E-006   4.2116232387794420E-007   5.0751990354430856E-007   2.3905495231650880E-006   2.3513472790761633E-004   2.9832394073966245E-007   5.3435547546140853E-006   4.0229566839942245E-004   1.7815142596196196E-006   3.1091295442850845E-007   2.1874296085252941E-006   6.1279595665383941E-006   3.3210618507431005E-006   1.0525298404320536E-006   2.1314803299742039E-006   1.3751302005940232E-005   4.9593666261876391E-006   2.8981643303389051E-006   1.2219308099498669E-005   5.3534108596466944E-006   5.7944140129445920E-006   9.9849191111694199E-008   3.1824162221532877E-004   3.1739283137691681E-007   2.5628113728133227E-006   2.3205362449001371E-006   2.8367309150836967E-005   1.7504180516314844E-006   1.5813751294792148E-005   1.5798269437451556E-007   2.2945392772669952E-006   3.7708483002258552E-006   4.9589613975276693E-006   2.1113824419916211E-005   1.2138016034306701E-005   3.8918241012845089E-006   1.5525894524187460E-006   1.0092545408765727E-006   4.8598811519868406E-006   2.1341330772385762E-006   3.5394417495080771E-006   7.8112369744904818E-007   4.0870550322494247E-006   4.5403786752254562E-004   7.4978190517402113E-007   4.3568931311487011E-007   1.7034255425728846E-007   9.8338256190967494E-005   1.0555642250557007E-007   1.5921500703171664E-003   3.9410028210902886E-006   1.8551822403809660E-006   3.3008000199717907E-007   1.8959110479022765E-006   5.8117332678718198E-005   2.7950021486584814E-006   1.1812963756410948E-006   3.5913977975001937E-007   1.7110125508223807E-006   1.2076190053357879E-006   4.3826918824905123E-007   2.1513612525684848E-007   1.4959257616144164E-006   1.3281203496817182E-007   2.0480814287034803E-007   8.8304012703568659E-007   5.0999283700907779E-008   4.2323741265046836E-008   1.2788873845308633E-007   6.7655537527098323E-007   2.9699516590834088E-007   2.1995044743444186E-006   2.7699721647052824E-006   3.0366221487649510E-005   8.4914892256820546E-005   2.4160238887938932E-004   4.4004118817586824E-004   2.7314020847921052E-004   2.8907441653010077E-006   4.3763947444290626E-006   2.2929443154826278E-003   3.8154144393640945E-005   1.8038530098744342E-007   3.1771510285589884E-005   6.4193653678336225E-007   1.4290477888303860E-005   6.0734789891227992E-005   7.8845189480702232E-007   2.5039259272966827E-005   1.1724036814194645E-007   1.2767523419082294E-005   7.2826715569791867E-007   3.5818043494572593E-007   1.1255427811709265E-006   2.4271950779698246E-007   2.7389294244549862E-007   7.9493372853725267E-006   7.6847251072438326E-007   3.3569490646461851E-005   2.0772457621045781E-005   7.1304252920500489E-006   1.1040843837554825E-007   1.1024353071757640E-005   1.1660719199090597E-005   4.7799838943420414E-006   5.2284007876688030E-006   1.5220995331164803E-003   6.5042185547042872E-006   1.3609286825237387E-006   1.8210557100978879E-006   4.9081977627551402E-005   7.9774256618143619E-007   2.0562944881302932E-006   1.7886216546102564E-006   4.2402691191458669E-006   3.5408903812773669E-008   1.6767825310677091E-006   5.6695033351100478E-007   5.9908774007892887E-007   7.8981695836719888E-008   6.1528551390516103E-007   3.1664146962745563E-007   4.4881136557099056E-007   4.4539476658255254E-007   1.0806871409263087E-007   5.2511802516662442E-007   3.1971926039385446E-007   1.3738880964028855E-007   7.4266004440344413E-007   4.9328069095389941E-008   2.8938809698286111E-006   5.0233114614724043E-007   9.5244903926595138E-009   1.8434474410357283E-007   3.3237080529214419E-006   5.0220640259127837E-005   8.0793377681554150E-006   1.7143009606107674E-006   1.2527761865207704E-006   8.1816869899474937E-007   1.6254111158196307E-006   1.0364870860026256E-005   4.4714927823773394E-007   4.8262624507226451E-006   4.6266036980630136E-003   3.4476264088347929E-003   7.5065973198709920E-005   2.4461054621407590E-006   2.5380177860178237E-006   5.4575526926475490E-006   1.7115686319779026E-003   4.2018508203595244E-005   2.5607720141143164E-006   2.9244019402634579E-006   1.7392680011826464E-006   1.0454163358747879E-006   1.4476758299610083E-007   2.5554977913052674E-006   3.3338373873623094E-006   2.1294322247394155E-007   3.7577880161503945E-007   9.4678225536329210E-007   1.0612673853853655E-006   9.4035326394118103E-008   1.8337442037951391E-007   6.8005919644262250E-008   4.9732133921118172E-007   1.3395830933056814E-005   1.3361420416758491E-004   4.2936156885807294E-005   1.3551251944206858E-005   2.9796568394992373E-006   9.8569303664605652E-005   5.5880960031930055E-007   6.7524328845459731E-006   1.4637188293186579E-007   3.9554890572101930E-006   2.3822778412173657E-004   2.7318031057257143E-003   8.8843236388340932E-007   2.2772161329667145E-006   2.4939657451151790E-006   1.3430348098380619E-006   8.8389822198068899E-006   4.4230905788769268E-006   2.8892902108087517E-008   7.1203688661014288E-006   2.5842504007349866E-003   1.7488916348423078E-006   1.4001384890265237E-005   2.6467708332207477E-005   2.1302080445479980E-006   3.3492972104127512E-006   3.6431683364590886E-007   8.6530063428882719E-007   2.0843303689567171E-006   6.8597996761599385E-006   6.5671293383568487E-006   7.1099909442715900E-006   9.0005511339584749E-007   1.3095412870510256E-005   9.3285948404852036E-007   1.2649635016008998E-006   1.0032272622068808E-005   3.4126901915604995E-006   1.0501330091067142E-006   4.0166332667503407E-006   2.8606558109582428E-005   1.1473384906320633E-006   9.8274666842923333E-006   1.0901786353662889E-006   8.6082992054798499E-006   2.3375237139464865E-007   3.7958604342869970E-006   4.0670803913595961E-006   5.9573006410495360E-007   2.0476927828679455E-006   2.0620330789261533E-006   4.0311864815610022E-007   4.0429304984733578E-006   1.6231957998621488E-006   4.7278490254783754E-005   1.8805819937755117E-006   8.6052953430743544E-005   4.7990378786797841E-007   2.3722495210005585E-004   1.3257781918861243E-005   4.2950506443880680E-006   1.0645891032306980E-005   6.1298667131281089E-006   4.1441928674512323E-005   1.0513353111266052E-006   5.9685772273848304E-007   3.3317499771794822E-006   9.8063545853465044E-007   1.7115790652559488E-006   7.0618137548731093E-006   1.7878290211355344E-005   1.4035595251105343E-005   1.9084600924743968E-005   2.3548811378649860E-006   8.6849697779010650E-006   9.0986882681783758E-007   5.5373715278996077E-006   9.7182523629745076E-006   1.5638086058405088E-006   7.4479140626160300E-006   1.0849520081017072E-006   6.8340797108627401E-006   8.6594083877402929E-006   1.6000064550727911E-005   1.4656250445519590E-005   1.1711684183772112E-005   9.9388538762925387E-006   5.2800046645796740E-006   8.1277681391492845E-006   1.5202223516114809E-007   4.9451441274950384E-007   6.1500634931512483E-007   3.0233802930096994E-004   9.2737822322490559E-008   2.9307003585114750E-007   1.9607977412354028E-006   6.3362690236475842E-004   2.8725355717981333E-006   8.2939650642659881E-007   6.1608648535493943E-007   8.2056576212877508E-007   1.0103578384299111E-004   3.4804193143321629E-005   2.1602768390018104E-006   1.2489229131328383E-006   3.3820299493237221E-007   3.8706344633039527E-006   1.4767621487882325E-006   7.7634569259603753E-007   2.8614204827432455E-007   1.0176290271549638E-006   1.7594380651606154E-006   1.5136932918107087E-005   1.4757058503401225E-005   1.6100856425750501E-006   3.7597955063858848E-007   4.7398735854627979E-007   1.8084068116450810E-006   4.4850241017504347E-007   4.4437384348321802E-007   7.8137951183481659E-008   1.8313594786600366E-005   8.3086301819670356E-007   2.7989975335441359E-004   6.3175427133162680E-007   3.8727422359176349E-007   3.2259542592329449E-005   1.5015314072703591E-005   3.6124059071545597E-005   5.3739781063244281E-008   7.5583486834920494E-008   5.2842637716133838E-008   1.5653343810867003E-006   6.3448399603893937E-007   5.3757968495846494E-007   1.3749691799945001E-007   1.1973180940277297E-006   2.3016790850101846E-007   6.2483132918099450E-007   4.4609626948367781E-008   5.8756357522527656E-007   2.6625457556575046E-005   1.2090004031405786E-004   5.8230088258783250E-006   9.2908468890233758E-006   1.9526258350156228E-004   2.6462829504253018E-007   1.7481128575732492E-004   2.3031857496790486E-004   4.1510304141747654E-004   1.1297991605661408E-005   5.5404589036637742E-006   1.6269743041436335E-006   1.3353603471673947E-006   5.9032033894817108E-007   1.4558152746696004E-004   6.7126463922569392E-007   2.7166634413617333E-007   5.9195159225040860E-006   7.7451872142350649E-005   1.7491660404620342E-003   1.0657210800009286E-005   1.1080985136810656E-007   9.8493091253796378E-004   1.8836644556048561E-003   7.6391738514323851E-004   8.6097854406923683E-005   2.2019669282409374E-005   6.0573368590718788E-006   1.5891326804236566E-005   3.1002051695454325E-006   2.7584882195859135E-006   6.4078299736345201E-006   3.3331851734082521E-006   4.5709862885242160E-005   1.7038545541928991E-003   3.3809321373996493E-006   1.4023693921215859E-006   1.7564715304202767E-007   2.6118180098270325E-007   4.5245657984373812E-006   5.9582290487315693E-005   4.8545551460681905E-005   7.7578723819151238E-006   2.5921636887560932E-007   3.1897436282961133E-007   2.3411861835703480E-005   5.0544225164064329E-006   5.6532707187569226E-006   6.2947959724331325E-007   1.4103659118531252E-006   3.1410373062729442E-006   3.3382354324515986E-007   1.8411624004459212E-006   7.6625974497433085E-005   1.3640739007029209E-005   4.6590541239073291E-004   8.1641582683913702E-006   2.5903346956676201E-006   1.3797787407997117E-005   1.1606727237100038E-006   1.2188294968177255E-005   2.1104346734288196E-005   1.6907104037363469E-003   8.1906204936068127E-005   3.0503214044430705E-003   5.3475853766279859E-004   9.8060967619742594E-007   6.4408414949975585E-006   3.1451331550708130E-003   3.1903733501410924E-007   2.1075477507063831E-005   3.7624779683365496E-006   3.7899717908020457E-005   3.2998769667957289E-005   4.8345230768830341E-003   4.0306506425675408E-004   3.6191998960351425E-004   6.8494120313770352E-005   5.7359668050020528E-006   1.6816435740156495E-005   1.0845272116189465E-005   4.0758967272750223E-005   1.2295161541541979E-004   8.2182676127751097E-007   1.1963922781019236E-005   1.5875739549389894E-006   3.4483676035716214E-007   8.2629219345903684E-008   6.8002283844807913E-006   7.0926180841246977E-007   2.1021981026432301E-006   1.0228181743108527E-006   3.0151432847877051E-006   2.7141107620534752E-006   2.6532222397613312E-006   2.2562347082220407E-007   8.7802075869998784E-007   1.6305053391076164E-007   1.5753863940612045E-006   4.9860602009973771E-007   2.7758334888823670E-007   3.0582193225943273E-007   3.5459154829255380E-007   5.2851488140108063E-006   2.9277643438466371E-005   2.9723576314017730E-006   2.5629897211299146E-007   5.2950073828007197E-006   1.0574268870867633E-006   3.8014966281495208E-006   1.6238931479677793E-005   8.8433165322989119E-006   1.4074370165621196E-005   6.1345083566918577E-007   4.9253203011545709E-005   2.0070739467444413E-005   9.8514696600241482E-006   2.8950739015559447E-006   2.9004706415785372E-006   4.7984584030449553E-007   4.7336903508393157E-006   9.2324091284834677E-007   1.2928933747149968E-005   1.8293643360346303E-006   1.4582532600528618E-006   1.2116356451666492E-005   4.5840923229896333E-004   2.2245669156267152E-006   2.7439014402637746E-007   1.4828719577337373E-006   5.1064019405659010E-007   1.3363105220455848E-006   1.5792228533880416E-007   6.4008617740191010E-007   1.0919930796374877E-006   5.8213108282734694E-007   1.1325667756567115E-006   2.1346769759710767E-007   2.0730769272338763E-006   3.7913329407332028E-006   7.4003540678504317E-007   1.2805971356221337E-005   8.7905780866621717E-007   9.8312454770308834E-007   1.1199411301085898E-006   4.1524971087370446E-006   3.6111943192101756E-007   8.9028013426710635E-007   6.9899412712607935E-007   1.6728227711896886E-006   7.9460773792838018E-007   1.1693845474277789E-006   1.8107973902892664E-006   6.2309732464265840E-008   2.1827458491555329E-005   2.1117507444891203E-006   3.2471051205410921E-007   2.1992843816596763E-006   1.0065724567886811E-006   1.2905944916647635E-003   3.7674910519914004E-004   9.4817267322235390E-006   3.3861029516271185E-006   3.0862912392377970E-006   3.6078702000932779E-006   1.0161188817884044E-006   1.7974609119859918E-006   1.4951785651729831E-006   5.1402112574359196E-006   1.5741692034744709E-005   9.0251988037206095E-006   2.2223716811301634E-005   9.1149741802795928E-006   4.3291712567253218E-007   1.0910389026542114E-005   1.5121019297304624E-005   2.0449033549062590E-005   1.7568848293598921E-005   7.3613203351360359E-007   7.3771411312837345E-007   4.8290589363045136E-006   6.8791790897379732E-007   6.6895262049822201E-006   1.6555388814865317E-005   8.7623312127014662E-006   5.2309252964350095E-006   4.4786452064653579E-006   2.8998891808664077E-006   6.9197509129097422E-006   1.8482536365000798E-005   1.3324568975118722E-005   1.0262220995480402E-003   2.4046529076393272E-005   1.8221394736476059E-003   1.9966122282460866E-003   1.7867851545217654E-005   1.3243295967301974E-004   3.6070225104855612E-005   1.1930310008730388E-006   7.5071487892980918E-007   3.2898516322172867E-006   3.2277512468441993E-005   7.8978021090822968E-006   2.0617179650432948E-006   4.9896335681977299E-006   4.1524886435174855E-006   3.4954750120389688E-006   3.5160101399955067E-006   8.0600599690997452E-007   2.4374379338540722E-006   8.2826912809172927E-006   1.7709618730466438E-005   1.5990864333468639E-005   8.7184346885745881E-006   2.6804057923238144E-006   2.8795195999700930E-006   9.8042414293920567E-007   6.8338122932672805E-006   2.1872040965140310E-005   9.8998058186880828E-007   6.5295524540107209E-005   1.8156448618372601E-006   7.4453834988305187E-007   2.5786823749622356E-006   3.9943347411901087E-006   9.4367207585973580E-006   1.3056600131065663E-005   4.8607425324641192E-007   1.2170197397347116E-006   6.4287686397662807E-006   5.1959935229516287E-006   2.4752551586975952E-004   9.3991258881094589E-006   1.5491911072330386E-005   2.5116590026236760E-006   4.5294791869906119E-006   9.6766306516506866E-006   5.6074464532103376E-004   2.3183692095800518E-005   5.5126267840792833E-005   3.7080075255646466E-006   9.2614870621385579E-007   4.5422261364982958E-004   6.0007840287925555E-006   7.4778633377089581E-005   4.7698162160370055E-005   9.8006935899885552E-007   1.8440203109877563E-006   4.5668465890608098E-007   2.6109884808304362E-007   1.6897827600117712E-004   3.1777119732696337E-006   3.2607926833363631E-006   2.7202901686501310E-003   2.9587885892168688E-005   2.2749201840373567E-006   1.1998326454259012E-006   1.1111941601691112E-006   7.6564815762818654E-007   1.1701745831183619E-006   2.9049872016192838E-007   9.4038662531305830E-007   9.1797440567496302E-006   8.6165392891372684E-007   4.1593367692799653E-007   4.5594898241206820E-007   3.5245073176168438E-006   5.3973860267191819E-006   1.7488528559232050E-005   1.7341149670243308E-006   5.7844531369758248E-006   7.0562108731252214E-006   3.2823992768485381E-007   3.8604844539505568E-005   1.2200979526143809E-007   1.9907773187550809E-003   5.9066315261142856E-006   2.3000276436235704E-006   2.4797146270340147E-006   4.3781245356458654E-005   2.8740835366751604E-006   1.2738436528299312E-004   1.2066044290230708E-005   2.8792034182044618E-004   3.8703285490897146E-004   2.5649614253145101E-005   9.0041910953244286E-006   5.9181952084617425E-005   9.8162873093263584E-006   3.9383112323202401E-005   1.8731465272831110E-006   1.8833264934724608E-005   1.3255800782705659E-004   3.2851748602163663E-006   5.5217824469673373E-006   6.5650865087837178E-003   1.2707857817409594E-006   5.3406745182521294E-007   7.3723197066886300E-006   5.5311969897256960E-006   3.0130263378719488E-006   2.4765940245063542E-006   7.5186766777598653E-006   7.8451971624297053E-006   7.5269733208889991E-006   3.8440148699439884E-004   7.5121557240843257E-004   1.0570519715408016E-003   3.5435532880874121E-003   2.9837661493320273E-003   9.4698798068873987E-006   2.0660768894229824E-004   4.2387648659677909E-006   2.8756815055927071E-005   7.2681951820707194E-006   1.4253368831395745E-006   1.7561172645408121E-006   7.3080576076272330E-007   1.2860551625174045E-005   1.3873785310720819E-006   5.2925371169011699E-007   2.8249195208759392E-007   4.8291319842260325E-007   2.1630890949489157E-007   1.7539146158391009E-005   1.7131335164183188E-007   9.4596015769962952E-006   1.3457388066460499E-006   9.5870238477862910E-006   3.4439994604151272E-007   8.5199097447075088E-007   1.0200469422711579E-005   3.4361679313569526E-005   2.0910226718963973E-006   2.9606056998222708E-005   2.3140362681166355E-005   1.5442125566893214E-004   8.0385415411639509E-006   3.6341753613885641E-005   2.9771826570235024E-004   8.4029236556056044E-007   1.0523432097913825E-005   6.8590212587858784E-007   9.9893626720004244E-004   5.4731013783363535E-008   4.0947325642768154E-006   2.4996279760706290E-006   1.1859861956014293E-006   4.0189099986357192E-006   9.8150682225541675E-006   2.4798920255364467E-007   1.0187210555847965E-006   7.2914846663324744E-004   2.0370460134285174E-006   2.8712261437100699E-007   6.7541364156529098E-006   8.5514120018567124E-007   6.7350220194325486E-006   2.4911668758905999E-006   2.7103985590934119E-006   2.1009762721322805E-007   1.0105608255137361E-006   6.7154490293090222E-007   8.5433578784581801E-007   2.9196232438185342E-006   1.3960176515531276E-006   6.1344583509207021E-007   3.9604999258109409E-006   4.6037027160924192E-005   1.7631465314198598E-007   1.4059336044593943E-006   5.8796858825056304E-006   4.1315945332124621E-006   9.2730721770742903E-006   1.4098682862739889E-006   1.8041758607937318E-006   8.6418341698667141E-007   2.7257049605800525E-007   1.4511099328520939E-005   6.8819546889467800E-005   2.8599492364677771E-006   4.6528105822996072E-003   8.8408921038529291E-008   4.8677747371261763E-005   2.8881011438503401E-006   7.6009417487953656E-005   2.8264108481633844E-007   2.2097117998588015E-006   3.7100455486898788E-006   3.5557143105879532E-006   2.0515064730400573E-007   1.4174762025648323E-005   4.1173965777549837E-006   1.4991179022344197E-006   4.6736280158822264E-006   2.5035191319191725E-006   6.5769033790734029E-004   3.8763178854146745E-005   1.7728680355750805E-006   2.6625295980512844E-006   1.9229199358545915E-005   2.1279042036441343E-006   2.0559460364021075E-006   4.8367042420590235E-006   7.0475746941724062E-004   4.2943824419531119E-004   4.0868800531322554E-004   1.0875220102159930E-003   4.8422165374982114E-006   6.3137030615845512E-006   1.3581887457750676E-005   1.3384551245024058E-006   2.1867749347524684E-006   1.0158371249747374E-006   2.0662207485857263E-006   6.5684796558600856E-007   1.5393964041076720E-006   2.9026452832096953E-006   1.1040464330103700E-005   2.5897418313169973E-007   1.7348708593123290E-006   1.7931454606890843E-005   9.3230395855972584E-006   2.3791849982813399E-006   2.0804827483286750E-006   5.1671957445622826E-004   4.2744119504807441E-003   1.6295767466818634E-004   2.6030024448878945E-006   7.1140686122271629E-007   6.5440060107743515E-006   5.5708246592552092E-006   3.2601089760255877E-005   3.2702367622152032E-005   1.7561023409504732E-005   1.5632914376908101E-006   2.2786372067259370E-006   7.9162691748844175E-007   2.8835677188746498E-006   8.0963456792175283E-006   1.5882112694694452E-005   4.8039047037841506E-006   3.6314027604005762E-007   9.6417815295173846E-006   1.8408279319064701E-006   1.3085658167567921E-005   3.0215432734068466E-007   3.6084175105503239E-006   3.4870133753670335E-008   4.6560153128870206E-007   9.8525289459153851E-007   2.3546839962146738E-006   2.2925880544324268E-003   1.0842782128318506E-006   3.5704482061339133E-006   7.6647386671223089E-005   3.4306197111444207E-006   2.5625184379192759E-006   4.4174964390858552E-006   2.9934967306088651E-006   9.2894410872034582E-006   4.4913728397657145E-006   2.8025867819827499E-006   3.9419330473962873E-007   7.6058421655299731E-007   1.7672434641691829E-006   1.3172195413123112E-004   3.3976665219058104E-006   2.3699402736186185E-006   8.6862929544352678E-007   7.6586428141576524E-007   1.6497786920217751E-005   3.4624277267902810E-004   1.3378346380320844E-005   3.6450572662022482E-007   1.8930902513836397E-006   4.8471654151551575E-007   4.5992196562452108E-007   5.0358006787063588E-006   1.0386497439034839E-005   5.9326419911712372E-006   8.6665321525599918E-006   1.4838471117373534E-006   1.3468840944561030E-006   1.0524381304569801E-006   5.1774486708921564E-006   2.2953284045007913E-006   5.2418888346952960E-006   3.8937420706073667E-006   1.9523153986134262E-004   2.4581852685830538E-006   2.1529971634496856E-005   2.8331433208462203E-006   5.2012153564147532E-005   1.9703587584912277E-004   1.8353667783788285E-006   5.4669390363771955E-006   6.4404708104646181E-006   1.2834984980758034E-006   2.6896793701283087E-006   2.4522263774727120E-006   1.6347213188256905E-006   3.5101240115044120E-007   3.0348346641677424E-007   1.3506081425542760E-005   1.1290091502107624E-005   5.3090757187746749E-007   1.6365197026847073E-007   5.4364690882159113E-006   3.9421097947611943E-006   5.1762555601645561E-006   1.1248496273513098E-006   1.8896829668450773E-005   1.9912379486659154E-006   1.5218610901625613E-005   2.5207692060174785E-006   2.2958484197002566E-006   1.3239331197960607E-006   6.4775641586132821E-004   1.2941719575180509E-006   2.3735501605089346E-005   8.8069438872104690E-006   5.9911524505144306E-006   1.8297667779966140E-006   1.8472848145891256E-005   2.5003316033557320E-005   4.6850105126267739E-006   1.3441469816450698E-006   2.3368880895036449E-006   1.2801449249058625E-006   5.0846971239319515E-003   5.7577496229836024E-007   4.8517872714172907E-006   2.5425894286518488E-006   4.7143714308420640E-005   9.1458263923488960E-006   1.1712681920096745E-006   7.7109994705557881E-005   2.9176992833324525E-006   6.3827990448088119E-006   6.1726009049754210E-006   1.5390071066424447E-005   1.4794536692382601E-006   2.0928785286972958E-005   3.8390992563351752E-006   3.6016095394902314E-005   2.4768473884939846E-006   2.9435022699761991E-005   3.3056394064754745E-006   3.3099142751590017E-004   1.0107090580888967E-006   4.9499294738204290E-005   2.8830279907355473E-005   2.0395984087122630E-005   2.8273216155679675E-005   1.8643915329991689E-003   8.5788329326446776E-007   7.7726857146413858E-006   1.4521971018684120E-005   2.0648155423099886E-006   1.1232230803655366E-005   1.3472403293208710E-005   2.0393773529807184E-006   1.2438443893217991E-007   1.9683023802114842E-006   7.0522469005158603E-007   1.8252623539133637E-006   6.3464864099707746E-006   2.6369448444833335E-003   3.7731970603084395E-006   2.1213682398904539E-005   2.3493846892088471E-006   3.9509076209923074E-007   2.9270540463133361E-003   6.2675002173519117E-006   8.2035934082681276E-005   3.5603177383617138E-006   2.2831922252183902E-006   4.5246622873531395E-004   5.0489041492674544E-004   1.2409282299005339E-006   1.5792066737932917E-006   3.7508315180667880E-006   4.5007408900166593E-006   2.6723027669895610E-006   6.0428548307887819E-007   1.1822082348073800E-006   1.2762075624413531E-006   2.9537287126847663E-005   3.0711330902058936E-004   7.6984140899479699E-005   8.9913921635840892E-007   7.1696236886364803E-006   1.9149118326224924E-007   2.4476394098133229E-006   2.2826664306279565E-006   5.8820772646635824E-007   5.9500111346524061E-007   2.3045276562746700E-006   1.4970941179848903E-006   5.9573997416862909E-004   4.1412128756185084E-007   1.9400054751574674E-006   3.0520250056394406E-006   2.1545740946249557E-004   9.2367591001991708E-005   2.3859962609122036E-004   2.8273538614990606E-005   2.6836011930072515E-006   2.2329404981611609E-003   1.5704871643038565E-003   8.4601097816687889E-004   1.5032767527535928E-003   5.0650308061693218E-005   5.1153390796583939E-005   1.4452931319217219E-003   7.2757730951256724E-005   1.9511733007515812E-004   5.3753136763459761E-005   3.8861428724746811E-005   1.7819188419625453E-005   2.3939085280807465E-006   3.6127292090929495E-005   1.0027870201017969E-006   3.2117686725639913E-005   1.1114285097852898E-004   7.8066370665716671E-006   7.5956926738107006E-005   1.0613383688616364E-004   1.3369633707000395E-006   1.1990748619045326E-006   1.2331504283979429E-006   1.2444338221326084E-003   1.3958790321480750E-003   3.0670627883952048E-005   1.3935872347741119E-004   2.3785280569366057E-006   2.8095139156306462E-006   2.3390015067163098E-005   1.4880428865309083E-005   6.0409081253359839E-006   1.6422231275915797E-006   2.9962345337055124E-005   2.3034300712192449E-006   3.1928488502559671E-006   5.7374658492069223E-006   2.9007463416445454E-006   7.7911478729617990E-006   2.7356030798430633E-006   4.1870712305487023E-007   3.5668165048511951E-005   4.4140183491028852E-007   1.7060685527394324E-005   2.2464476755604385E-006   1.9508677600140618E-006   8.0765561417307535E-007   1.8782110466331240E-006   1.8970500663803639E-006   5.4906753420360841E-005   4.1985209773765619E-006   1.5362979959919113E-005   2.2077035189822921E-005   1.7154974217335182E-006   9.0390241778095667E-007   1.7929630261690747E-006   1.0814595376774411E-006   1.5319849641183726E-006   1.1629790190588918E-006   4.5058431870572610E-005   3.1713912751227660E-005   1.1209556574214058E-006   4.0097627738657782E-007   7.3981190791916037E-006   1.8994739632053564E-007   7.4749269387940941E-007   3.6449474164734609E-007   5.6805018460032689E-006   4.0057652566962958E-006   8.8831335939391556E-005   4.1936395146094752E-005   5.8036242703381999E-006   7.4002620936859534E-004   2.9096835917298011E-005   4.6933384070906669E-005   2.5170735893873079E-003   3.7852669807911165E-005   5.8859262074139077E-007   3.1371818397623848E-004   5.6519917428051413E-004   2.2639641172714007E-003   6.8723632466120102E-007   4.3152691035661849E-005   1.0456476552727697E-004   2.8454941873924979E-005   2.4522856674025846E-004   1.0151135153562487E-005   5.8344507428514665E-004   5.4213802727335287E-006   9.8903369057720539E-005   5.1784523273538687E-005   3.9111261994896635E-003   7.6558292008312043E-005   6.8016753837297429E-005   1.8140209732602651E-003   1.5553375329604633E-004   1.4028331583174349E-004   7.9073684556587218E-006   9.0952352270761856E-005   1.5374437202397132E-006   3.0039335200430921E-005   2.6666838873635607E-005   7.0062113091617106E-005   3.7107011324402586E-005   1.9226134069208639E-006   5.0437512124710625E-005   1.4856943312885252E-005   3.1567394087651628E-003   2.6957164103006406E-003   1.3504851685560803E-004   1.5860777300758216E-004   5.0381464507525606E-006   9.9382388938344998E-007   1.1880540933528325E-005   4.4110156019294771E-006   9.4908240549965072E-006   3.3772865007343173E-005   1.3209979255208508E-005   4.5798479911743396E-006   6.8406327465859242E-006   5.3585810369934316E-006   2.7238630379442206E-006   2.7854238012386267E-005   2.3179778030945587E-006   1.2899716451405165E-003   3.9260456701041140E-006   3.2210619810179294E-005   5.0360441726221189E-006   6.1727986715502209E-007   4.9378752731347114E-006   1.1089132070669077E-003   3.7429880379690808E-006   1.5389232019931372E-006   3.3729178202952797E-006   3.7971268497283414E-005   9.6691252117460314E-007   9.8022906943715248E-007   3.4765392666139426E-007   5.3543249787191139E-007   7.2890020916475059E-006   7.8043934953553614E-007   1.8022835655528233E-005   2.4171322803379739E-005   4.0761221944019066E-006   4.2878919074249738E-006   4.7734431886348686E-005   1.9186146052833813E-006   3.5612096435101126E-005   8.5484604727967515E-007   2.9576386756190427E-006   1.7158596052822785E-006   1.9912471469181585E-005   6.2619970860531667E-006   2.1865329131047549E-005   1.0302734585035833E-006   5.2060637246629847E-006   1.6431991637718400E-005   3.3148844803438252E-005   2.1014408842514904E-006   3.4367821341991848E-007   1.7382174116573177E-005   1.9232735314205892E-006   8.2217103360909796E-006   1.2151136074145739E-006   4.1198535320026023E-003   1.7023316777458562E-006   2.7676956347423399E-006   7.6648104244840908E-006   1.6710861609901784E-005   1.9679325505225295E-006   1.3480674757325019E-005   2.5269030168680268E-004   5.2645912609802916E-007   1.7079178188157641E-003   2.4096076914206727E-003   8.0544443382285956E-007   1.3389466703936372E-003   5.7087744714160352E-005   8.9026474343158595E-006   1.4805396504490349E-006   2.2373007589383958E-006   3.0668862841547246E-006   8.4353466155115474E-004   1.8117604731786597E-007   4.5506362224166949E-006   3.1502542296592117E-007   3.0077692513947434E-006   2.9380221964059568E-006   2.5864745196864022E-006   5.6554057440996430E-006   9.8204310532773596E-007   1.0023607284281929E-006   1.0772365000503376E-006   3.7412561564325694E-006   3.7809406915459866E-007   8.3045199348945911E-007   3.7569981435139490E-006   1.3452446069449481E-006   5.3670002037322316E-006   1.4512448452986654E-006   5.1767141617142019E-005   2.9172817834662989E-006   8.4983975268511795E-006   4.3844849107955958E-006   2.6663039401527375E-006   2.8435122062745098E-006   6.2169034889451343E-007   1.0462823211570282E-005   3.1695560879051540E-006   2.8044112127650056E-006   1.3299436019193413E-007   2.7709399972110362E-005   3.6569665065124915E-005   2.5882616241667037E-005   6.4778616642530521E-006   3.4956489480075980E-005   1.3018774919135790E-003   2.0404980362522479E-005   7.9355271629487181E-006   2.0332908333659239E-006   4.9296754955669913E-006   3.2093828337014648E-006   2.4277394271554005E-006   4.1495838092127663E-006   1.0209850860786766E-006   3.1541962021967977E-006   3.0101422853164521E-006   3.1107360622845122E-005   3.0856590627895002E-006   9.5255017981673793E-006   3.6449710813706738E-006   2.9597886965123208E-006   5.3526323002996388E-005   2.2607006460670370E-006   4.4487480362244490E-006   5.9745255800771454E-006   2.2352500184765883E-006   8.9949429515875439E-007   8.5145642371506714E-006   2.4473737387965331E-006   3.6091590671348141E-005   1.6153988614769895E-005   3.3102156488411384E-005   2.4076168495286813E-005   6.8211424185076160E-006   6.9240792363049649E-006   1.0107077911363489E-005   6.5700166185033207E-005   2.6530746183627242E-005   8.3076733674326413E-006   9.8264730059171242E-006   3.2910604935172493E-005   7.2346315520024145E-005   8.3496276595425290E-006   1.4355563231567833E-005   4.7455992409439314E-005   8.0012085853895291E-006   1.6015540707619825E-006   7.9841237660358570E-006   4.1830780839400779E-006   9.8103016736850332E-006   2.7246454414851738E-006   1.0562717049186600E-006   1.7138421263889075E-005   8.0925561848724360E-006   9.3324477251824431E-007   6.1271228161513749E-006   5.7295161240206875E-006   8.8369121029573434E-007   2.4042053828973340E-006   9.1082537341645217E-007   1.1768411753277214E-005   3.6797141942701609E-003   5.9189112331279856E-005   4.8492931554336251E-006   9.5675448740667710E-006   6.5022979521534320E-005   3.0368517075239458E-004   1.9173721303958990E-003   1.1106288945408024E-005   2.8531232246057980E-004   5.3062210879099650E-006   9.2227071907958940E-005   8.3792833361168281E-005   2.0951335714031639E-006   1.7089791547823138E-005   2.3236801847984840E-005   1.8997523490576565E-006   4.6061464017809778E-006   9.5533899721083367E-006   4.6302667873129358E-006   3.5656479628390398E-006   7.0300445049926042E-004   1.1010138524087556E-006   2.6578056179140169E-006   3.0898656146430164E-006   4.3187793706516082E-007   1.4519535108465916E-005   2.0500455910474975E-005   2.1886083267629899E-006   2.1096259806071086E-006   9.8882920997045850E-006   1.5635360830457292E-005   8.9605302232767520E-006   2.9052228004171818E-006   9.2363331169655246E-006   1.7870611936464886E-005   1.5433251096117883E-004   2.5732627520884069E-006   4.0562839199711890E-004   3.7441143808029215E-004   2.1774455688906858E-005   9.6972319256528175E-005   8.8151785576041718E-007   9.3733373168342681E-006   4.7196791880611329E-005   7.7726208050596439E-005   2.3213605606636914E-005   1.7690745731303640E-006   1.2875111303283355E-005   6.1318580801881668E-006   1.5961477989543004E-004   1.3756150650624504E-006   3.6171715247813848E-006   1.9116708193450490E-006   9.9659985155564682E-006   1.3804241218742323E-006   3.6056255650213723E-007   3.0149044704757526E-006   8.3072467841210961E-004   1.5799806179397350E-006   1.5422646783754195E-005   4.8591865173518822E-006   4.7371471038652234E-005   1.9662227065574103E-005   5.1027795383678643E-005   5.0135079007044832E-004   5.8036026307354052E-004   3.9332219480000237E-005   2.8793606482601827E-005   3.2372870545034393E-006   4.2785085605822897E-006   3.4316987643858632E-005   1.9793914623981952E-004   4.3913986102031442E-005   2.3706473984218889E-006   2.6637965338938241E-006   1.7021527064111329E-003   1.9819326339458536E-005   3.2174536496478725E-004   2.4982108441240802E-006   1.6515079966936573E-005   1.7702688558891456E-004   5.3541281889327538E-006   1.8658054227379067E-005   1.1386172993318941E-003   9.5575485784054156E-006   2.9114370989496567E-004   2.4278130763992497E-004   1.5452786815792484E-004   1.8390729453417157E-003   5.4185150813547672E-004   8.2831132085635925E-004   9.1591798102305545E-006   2.3848553631516471E-006   2.7188231439007771E-005   1.3363760034608910E-005   3.1174470335960772E-006   3.0977430747083535E-006   1.2778247880494819E-005   1.9300679420790844E-006   2.5424292580090159E-006   2.0549392972063594E-005   6.3071157629242490E-007   1.7327145540812282E-003   2.0435937877167858E-006   8.5559429101512117E-004   3.5275285138138348E-004   4.3159042430243860E-003   5.7099494095893211E-005   1.3858679755236615E-006   3.2113555936950381E-005   1.0577531554075995E-004   6.8759371162475263E-005   2.2470613999908126E-004   1.1790978259199053E-004   6.1672041181678094E-004   9.0644586893270506E-004   1.7297420385426162E-003   7.2348614058185897E-005   1.0241729401935142E-003   1.3161740623699860E-004   8.3484766999668052E-006   1.6881495850280050E-004   3.7578125665533643E-003   2.8600618315692142E-005   2.9917937927966883E-005   3.2846419207430324E-006   1.7628415838214538E-005   2.7862474528750012E-005   2.0514209446245702E-004   1.8507050513456391E-005   9.4917998679299617E-006   1.3431617811418244E-004   2.3418910318105637E-006   3.1489665952444436E-007   8.1498067259467508E-006   6.5961550645460748E-005   5.9150519912571740E-006   5.3270435375914913E-003   3.8451989297004114E-005   2.6853725565129636E-004   1.5354089708674912E-005   3.5840849495630088E-004   4.9638849975014729E-003   1.1132069688396056E-005   1.3680532393784094E-005   7.0767754339002678E-007   2.1464639041841306E-006   1.3668163072475381E-005   5.0862660082053075E-006   2.8520413469729166E-003   2.0194141347788014E-005   6.9364076506283940E-006   7.8760450768115378E-005   2.1674126243661411E-004   4.5689649768523792E-006   4.6112700002349744E-006   6.0841838101014996E-006   1.9375717524518872E-005   9.4694809581362650E-006   9.7739688178553142E-006   1.0466235209672422E-006   9.3208332008140048E-005   1.6823422672109076E-004   1.7767355243381858E-005   6.7287790209689646E-006   9.7112063500542049E-006   1.5841036551602400E-006   3.8597828905476094E-005   1.2612070125880907E-005   1.4794179727624793E-006   1.5214408914391687E-006   4.3780030716160358E-007   9.8742857465683991E-006   8.6109463168025153E-007   1.7196793761765149E-006   3.2428923497344997E-005   6.0449613988673453E-006   1.2029312241056818E-005   3.2724938181640032E-006   1.2151598734665706E-005   1.2257415689410904E-005   3.1033633210346692E-007   1.0257827555118662E-005   1.3013432533399466E-003   2.6077712547586653E-007   1.9521383113546055E-003   1.0460873172058526E-006   3.2423788813537206E-006   1.8748915160476427E-005   1.1054193351417922E-004   6.4070369017038336E-005   1.1531558731361687E-006   1.9339940498413357E-006   2.4052948125321411E-006   4.9359417196142548E-005   3.2767418446896678E-006   1.5780458225544072E-005   9.8287629574262876E-007   4.0536095071603513E-006   3.7038146895635911E-007   2.2910604537000859E-003   3.0892108966983718E-004   2.0058925727308913E-005   2.6945402759041403E-005   7.6056742419237068E-005   7.0485349788801572E-004   1.6784232102144987E-004   7.8341685194009686E-006   3.0020208134917406E-006   6.1467642467724772E-005   3.1832547037643702E-005   3.5732300215014620E-006   7.3566753842832104E-006   1.0496471551737822E-003   7.5455253310870152E-005   6.9257252173277273E-005   8.0573286441162987E-005   3.2786829662228569E-004   2.9236095307233723E-005   2.4160707737990154E-005   1.8258032376351186E-003   2.5065562782551756E-005   1.3919007225251941E-006   1.7283306921618460E-004   5.1087825726014156E-005   1.4968027765370481E-005   3.4196436577587411E-007   5.0390877914183098E-006   4.8560425448431145E-007   1.8837350001810702E-006   1.7411734440223044E-005   4.5456881588557852E-008   4.0980246033577172E-006   1.0708677566246592E-005   1.0837612057155009E-005   2.4359403962870751E-005   5.7403978438382327E-007   3.9804108266771709E-004   2.2810268449485695E-004   4.4377738042791987E-005   3.0833156893464731E-006   2.5967993075566649E-005   1.8774901314356608E-005   2.5850677373069973E-005   1.1549507579743351E-003   1.0186541651494536E-005   8.1983093691619802E-005   4.4610125313361103E-005   2.8187377914417269E-005   9.0823659056362034E-004   4.6154573194066512E-006   1.9595012054256074E-006   8.7731584682965918E-007   1.7532931960309731E-006   2.9247693226098347E-006   1.3707471588436008E-006   3.3997628476854875E-005   3.4374774463578480E-005   1.4577459098129590E-006   1.3670160382378270E-004   3.5231180248969981E-005   2.8315104942595102E-006   1.2465931211575098E-006   2.4981722875558485E-006   8.8711996704938166E-007   3.5270651015773563E-006   2.9244523113169886E-006   2.1472601517048061E-006   3.6805161302412066E-006   1.0265235588217729E-006   2.9244529209841824E-006   4.9742650085798136E-006   1.6248490310923757E-006   2.8243053148526266E-006   4.4073210762712639E-006   8.5835859473305889E-007   5.4627337653122229E-006   4.2992992769009838E-006   5.9037389907020365E-007   2.1403678712108428E-007   1.8664373248016338E-006   1.2448435514760122E-006   2.2409685638542715E-006   5.9588784518200592E-005   1.9334891435964822E-003   5.2022424207905821E-007   5.8395055045794258E-006   2.6462701893255494E-005   1.0616558111441034E-005   5.6428604813043583E-006   3.7149269419497395E-006   1.1958710843058475E-004   3.5045537618872374E-005   2.5198519247239960E-005   1.1461616678203608E-005   7.7365335310261269E-006   1.0735231332378558E-005   1.6342312031818863E-006   1.6489211205635748E-003   2.7179905595651309E-006   3.2517415230276727E-006   1.7654223104355651E-003   3.7570040423877749E-006   2.8926002434351722E-004   1.2632927783605256E-004   2.4349330827849578E-006   1.9376569413891627E-005   6.5166007908678192E-006   1.8642319910381116E-006   6.0686121225108383E-006   1.8596778470386772E-005   2.0524105509774503E-005   1.3746608909754710E-005   3.7764747896932488E-005   4.6531925717430216E-006   4.8200863551778197E-006   1.0390078162335569E-005   5.8029096491300914E-005   8.3867376718674188E-005   6.4534592881164952E-004   2.8893512935740861E-005   2.9812696757500730E-006   4.4685230497723913E-006   6.0698097642896947E-003   2.8285273365741726E-004   7.7040870945932829E-007   7.6902511429301866E-005   6.6474755164316090E-006   9.9191616401772794E-006   6.7688789876035845E-006   2.4693147845550822E-004   1.4812472295539857E-005   3.8389399333267731E-006   1.5773752864670543E-003   6.6460850094098123E-006   1.1492050545957435E-005   4.4218140734237591E-004   1.6980712086618714E-006   1.7429860297374886E-006   2.9117178629399794E-006   2.8349091548595338E-007   1.3458295198848248E-005   7.8031442958643261E-006   2.6755356283287522E-006   6.1567296457024458E-006   1.1156890078697972E-006   1.1384147520471111E-005   2.3662918092170564E-005   1.1352921350441939E-005   9.0290399524825866E-005   1.3293771182440449E-006   8.4224183980895848E-006   6.3897004918084652E-006   3.5948528520209998E-006   1.0647132382288393E-005   2.8272355581629046E-006   1.1032226735687505E-003   6.7195795134180282E-006   1.5607851398649917E-005   4.6148098110131099E-006   1.2357654783486309E-006   8.7895915128819089E-006   1.2351598480088905E-005   3.2073537853214084E-005   4.4657763139346939E-005   5.1292695155363980E-005   1.7455237609016710E-003   1.1228082109255964E-005   6.3717833635761252E-004   1.2199968924832014E-004   7.9970963141332387E-004   8.0813563673435036E-005   2.5300307799674114E-004   2.2452742468159848E-004   8.8030522915355842E-005   4.0051803190500864E-006   8.0240172942275817E-006   8.0343608371824434E-005   4.8797509380225514E-005   6.3615256103986630E-005   2.7314535508897100E-005   5.1671586985750595E-005   7.7024683159580602E-006   2.2677774753278757E-006   6.0143861992274495E-006   1.5516616151809318E-005   1.2257629722401611E-006   3.5897795869798747E-005   8.0543403413762103E-006   6.3881988042324906E-006   4.7724261664288431E-006   4.6471999299801325E-006   1.0273237903753347E-004   1.0370606500976562E-004   4.4641663195391841E-005   4.4168456844496327E-004   2.8609427907345012E-005   2.6600966977197444E-005   4.7733532153509286E-005   8.2603841059941227E-006   1.0888163681703155E-005   6.4658003554893652E-004   6.0889494912598377E-004   2.3593020656057691E-004   2.3299780236990814E-006   1.7034277553267321E-004   1.3804334344086904E-003   1.7732031224611339E-005   8.6754276954258511E-006   1.4050187696495888E-005   1.4594950616330486E-003   2.7715199772766017E-003   8.7598098596176956E-005   3.1426371952059939E-006   4.1082184942329606E-006   4.3496070767408506E-005   1.8966159784927476E-006   2.6912885704715491E-005   1.7626264435734222E-005   1.6495349526419937E-005   1.3005717471666404E-006   2.4719993288175287E-005   2.6897453088371535E-006   1.0280024599515072E-007   4.0001729620269096E-006   6.9680897545977657E-007   6.6001931459168555E-006   5.7553045782266051E-006   3.3115144216479960E-006   9.5915639828563780E-006   1.4285989136183115E-005   1.3389912875370896E-004   2.1164362905326896E-006   1.4394207112698528E-003   4.1792581416490674E-006   7.4689052011466869E-006   2.6327912163425892E-005   4.8676528506613126E-007   3.3016327175350409E-006   1.9141613294948170E-005   1.4421551951045236E-006   3.7966986711401415E-006   7.0198807615144822E-006   8.6465662252400400E-005   6.6275992783006935E-004   3.2301524469290242E-003   1.3067405748070198E-005   1.1825272773587679E-004   6.6057647101033681E-006   8.3738249753655749E-005   1.8492611609522418E-005   1.4656225183534554E-006   5.6174071153797853E-006   1.9906025459551752E-006   1.9924877061838265E-006   7.3199186703221803E-004   1.6007057489966733E-003   4.0049119123772020E-006   2.0353333460707858E-005   1.8446172846552695E-006   4.2190747562853267E-006   5.1695313178515105E-004   7.3140236671899109E-006   1.1854017869977784E-005   5.7021667401641476E-006   1.0603379479843921E-003   3.5012785927855003E-006   5.0620066756342072E-004   3.4447115247989826E-005   1.3663709224363987E-005   3.6890435435261153E-006   1.9912165532474921E-004   3.1251382903013804E-006   9.5636313858476081E-006   1.0224315806452902E-005   1.5048819091394378E-005   5.7546463464795859E-005   4.1420432341428271E-004   7.1154256328975903E-004   1.1341612539637847E-004   7.5258642930470590E-004   3.8465190041324121E-004   3.3574785398419630E-004   1.5999752036648820E-004   9.8748961467909411E-004   1.3921371740959534E-005   3.4886226063834144E-004   1.5451238851074503E-005   1.2540219499895754E-004   4.6897287464933566E-005   9.1455377058625491E-007   9.5093650638654339E-006   1.9586964623374004E-006   5.6212046779777873E-007   3.8717563392828293E-004   1.4961836359880513E-004   1.9311209384824502E-004   1.5119027182861576E-003   5.4418818142661866E-004   3.6675535456361346E-007   8.3059480065019715E-006   1.0370373241852969E-005   7.4169169684506293E-004   1.4505871648147666E-003   1.8518244614318670E-005   1.5852255775191686E-004   3.0639673076046634E-003   6.9202562570814760E-004   1.4590156253110379E-003   1.3637667445401430E-004   3.5095514665044616E-006   7.6539069997849338E-006   8.0517280714501288E-006   1.2970770117027626E-005   2.6227598484559808E-005   9.8574736846923655E-006   2.0342128684329995E-006   1.7357077917550250E-004   8.2032821724123373E-005   5.6141061840515044E-006   3.4587784900005995E-004   9.1450908654853292E-005   1.4964588140204519E-004   1.6729880374326361E-006   3.9791010591266376E-007   2.4240982378310509E-005   6.7419640650812175E-007   8.0386808824186076E-006   1.1510338328878290E-005   4.2891777791922650E-006   3.4735096705256472E-005   3.9546738577793753E-006   3.2794480884205729E-006   1.1423706753676725E-005   3.6298077890157130E-006   9.8208515718232165E-007   1.1241037410561175E-005   3.9693482358784115E-004   7.0942651026270707E-004   4.4789261364881067E-005   1.9115641068149986E-003   1.5253853465156514E-003   4.2861315853220682E-005   7.1789545252743983E-006   1.4001164996814604E-006   8.6543473635448500E-006   5.2541847861707052E-006   4.4089481414037097E-006   3.3391577540100924E-006   1.0097742784275078E-006   8.2329037755396924E-007   8.9132481412159583E-006   3.4368200153899898E-006   2.7091360648670919E-006   4.9416053607905333E-007   8.0254492348179907E-005   1.8964835553100123E-006   3.0172189690900603E-007   3.6517442184322795E-007   3.3382030114529306E-006   1.3634194825516256E-006   8.9527398850441995E-006   1.5132145351121195E-006   3.1214522998052297E-006   3.0125869336694759E-006   3.3733059462255517E-005   1.0442239175407002E-006   1.3912347971162494E-005   9.6168391593954266E-006   3.3573600802314359E-006   1.0227159360522203E-005   5.2252601377579239E-005   2.4097921270658496E-004   4.0697551864075275E-004   2.7256933456436387E-003   1.1482018017601864E-004   2.3654904005153467E-006   6.8937500627652398E-003   2.9363750431419909E-004   3.4991260260484819E-003   3.6797902665356135E-004   2.5513675205463472E-005   8.4776520288182174E-003   3.1606351470984561E-005   6.4984639212375440E-004   1.6855130567361182E-003   1.5229900112386101E-004   1.1885819589269811E-005   3.8818322382190333E-005   3.7087365376219539E-006   1.4833223324482321E-004   4.0975719719748995E-005   2.6396063071481662E-004   1.5920911302071145E-005   1.1427656297192617E-006   7.5543005463134190E-006   7.8236565327038479E-005   1.2190427467162084E-005   1.8832461141134960E-005   1.0517602895298489E-004   9.0269734871139000E-004   5.6537993016085007E-006   4.7542402741236736E-005   6.9939061452156280E-005   1.6118821966751100E-004   9.9957972413992243E-005   1.3050392722725954E-005   2.6311846686093539E-004   1.4127009522679130E-004   3.9444641535264902E-006   2.4981606056978452E-004   1.3665467188831875E-006   1.4708432001811032E-006   3.8082231580159833E-005   2.2433864819312767E-006   2.8196923494346206E-005   1.3869605381472927E-005   8.1087711824331634E-006   1.2814954596248895E-006   2.3050168840299077E-006   3.9047101016071390E-005   4.6276742516953869E-005   6.4358374683689373E-006   5.0359181095184103E-006   2.0330577114117905E-005   3.8722314988223992E-006   4.0667790461642690E-003   2.4450790341195092E-006   3.4836974865088648E-005   2.4450424456596008E-005   1.4226507649139564E-004   8.7276905473053547E-005   1.6001153979515020E-006   1.0957760117015212E-005   2.5887236360215693E-005   7.4537374344290065E-006   1.7119747684888067E-006   3.0846402125327315E-006   2.3225958332058149E-003   1.2518091170493723E-004   3.3556663372626180E-006   1.7361990977390264E-005   2.4638603416782111E-005   1.2509305236085026E-006   3.5403512305158764E-006   1.1932636528517383E-005   7.6067094200631618E-006   5.3309254590464331E-004   3.8371232248991590E-006   1.9981498359293883E-006   9.4620711465143867E-006   4.5204431152441802E-005   5.3451515672397436E-006   1.1997262386607499E-006   2.1949392623017156E-005   1.7050314561709299E-005   2.7826702644475123E-006   1.1441374977682813E-006   2.2891063430793460E-005   2.2706760864893195E-006   1.8720116570763209E-004   5.1760398390113974E-005   9.5428002025246963E-006   2.3345222261825956E-005   2.5955493211514793E-005   1.0924885543033159E-003   6.0083160268963276E-005   2.0110897777849469E-006   4.5474894579804816E-006   8.6576362806653904E-006   1.4440581151268013E-006   1.0732876653626055E-006   1.0002902445788204E-004   1.8779497635796422E-005   1.0679173156152853E-003   6.9920721871362490E-006   2.1683701468989424E-004   1.5689742386455251E-004   2.0891374133293452E-005   2.9060843196188376E-006   2.6548361117825930E-005   1.0273177804061686E-005   4.3719467915526886E-006   1.2535661199420222E-005   5.3494340120451317E-006   8.6420187253879289E-006   7.4306103113067880E-006   1.5109499997099225E-005   4.6908764190855024E-006   1.2902478841535459E-006   8.9005442813659908E-006   2.4267017351917134E-005   7.7921453614492155E-006   2.3085134196355180E-005   1.5342498274224733E-005   1.2336482786883771E-005   7.2871870907386058E-006   4.8088026383464015E-005   1.4532231471334807E-006   7.1073231546101607E-006   1.3942826488864388E-004   4.7353863736223278E-004   1.3648868989408342E-006   1.2049884604641343E-005   1.0888431399734804E-005   4.4575958686612169E-006   2.9561389008647091E-004   8.9882771369229034E-006   2.7688543165835474E-003   1.4462989480100967E-005   1.9478978661871519E-004   1.6207479723748871E-003   4.4454991294522886E-005   4.5687184305051202E-004   5.4367420290176444E-006   1.8887353407076756E-006   2.0575418232699560E-005   1.1746496783888765E-005   2.2838151321569408E-004   1.9368472999073506E-006   8.6774987276360409E-006   1.6282358977613874E-004   4.7347026093302126E-004   4.1193409311879812E-006   9.0879044685005071E-006   1.3160526042564744E-006   2.0953657469308438E-006   3.4293864064410224E-005   3.8546391634385295E-006   2.2961504784070517E-006   5.3958606399560601E-004   1.4109696727588241E-005   2.0012792087375766E-006   3.4438552187591114E-005   1.1264950775848940E-004   4.4450785785446893E-005   4.7283876659463207E-004   8.3267895177343162E-006   7.1288976759658032E-005   2.7249678340780088E-005   8.8408576010452956E-005   1.0172704841604544E-003   3.0641404319611552E-006   1.1155099808630275E-003   6.0984981858238530E-005   2.1664748971749481E-006   3.4011415733109770E-006   1.8513533571937540E-006   2.5631666861247171E-005   6.3018232378364195E-006   1.5263063324921684E-005   9.7149664698415342E-005   3.6123902346909323E-006   2.0263242195295500E-006   3.0839359772409193E-007   1.2074649978543527E-005   7.1266546602176995E-006   7.5861136027459405E-007   2.0826354079228301E-006   1.7137038269942072E-006   4.4824492465933799E-005   3.4296264818760120E-006   3.9348934281473419E-006   9.5400125638986470E-006   4.5102807655008336E-007   1.9486802452144344E-005   8.0951141170585114E-005   8.3485890916606064E-006   8.7639710764870387E-004   2.3643914227589218E-004   9.7823941730344146E-006   5.1433376919569063E-005   1.4897173258086328E-005   1.4458847473110539E-005   1.2487126131151970E-005   4.2587798830438659E-006   1.2390129136882179E-005   1.0786109302762931E-005   9.0540579909150488E-007   2.6877474990565947E-006   7.1694854574609848E-006   2.3076023969897507E-006   3.5556756416855344E-006   4.6491037985413926E-006   2.0318397017219978E-006   6.5410308687665675E-007   2.0498027005289402E-006   2.4465214231329754E-006   9.2187028650796398E-007   3.4708500565383121E-006   4.5706581838857158E-006   3.1777211142314876E-006   1.0246306746909972E-005   1.9821357120425982E-004   1.2567118917223416E-004   1.6827798641572215E-004   5.3813007037983357E-005   2.7875072064099910E-004   1.9891020369068994E-004   1.2022964563807898E-005   4.8159103164323727E-006   1.8988504935489883E-005   1.2332972311098239E-005   1.9308211390551621E-005   5.3280308611356364E-005   1.9943088411051472E-005   3.7069185647886003E-004   9.9358149475105881E-004   6.8329988680428111E-003   5.3205875355639072E-005   3.4304788220401714E-003   1.7696128227616680E-004   1.6560488522105108E-004   2.2893934109237131E-005   2.0801473426282978E-005   5.4627182079956194E-006   1.1521385647276093E-005   6.9396295029539633E-006   1.4852776764323675E-005   1.0202784644269219E-005   4.7901969609659319E-003   3.3368346915910120E-004   7.5853589078615572E-007   3.6920066431078659E-006   8.0299408031743472E-006   1.1962538285758366E-005   3.4796234824638321E-005   1.3802602794513990E-004   2.2497191738906630E-003   3.7520499902090250E-007   1.4406283518922263E-005   7.1863345911003426E-007   3.6978174492605556E-005   3.9885953496780814E-006   6.0513005269985459E-005   2.0171175773392468E-005   9.7936850656314244E-006   1.8126182071671239E-004   2.6916047241069835E-005   4.8983004100746125E-005   2.2235229029272157E-005   1.6472044245022049E-005   4.3317902899420146E-005   2.3052323650209151E-005   4.0218557092550820E-004   3.1707168641885658E-004   4.0117191471359721E-004   2.4088871633153729E-005   2.4778133539312060E-005   3.3607637108697694E-003   1.5983013954153443E-004   9.7257018502952826E-005   4.5094265695971478E-004   1.4859450230781814E-004   2.4382201327204336E-005   7.6420762638971238E-005   1.4941297928130673E-004   3.4226050421643048E-004   2.6708630039235588E-004   4.1455170093669010E-003   2.3740589181234259E-003   7.4772510356702516E-004   9.2729098331222748E-005   1.1976177441707735E-005   2.1605722815270759E-005   6.0895823826636865E-005   1.6656425813734039E-005   3.0716232359704194E-004   1.3100362201765518E-003   3.8319532611228897E-003   6.0358164341478276E-006   3.0734603754445943E-006   3.6945364387091616E-006   9.4694277185581306E-006   4.0129014577127430E-005   1.5045420284801641E-006   6.8933893115240427E-005   8.2765260147413396E-004   6.9285591059642826E-004   8.2043534067294939E-006   2.9323272450457764E-005   1.2953163029286026E-005   5.7081635458437719E-004   1.2796730383593991E-005   2.2749612839164283E-006   3.2528871661727880E-006   6.3519555664186125E-006   4.0858755789804570E-006   2.8429605713407228E-005   5.4309318017144382E-005   7.5737662163882846E-006   2.4304903307468168E-006   2.7044661448518456E-005   1.5310666207441078E-003   2.5532660805215510E-003   3.0261600730771169E-004   4.3500195576361374E-005   1.7465679893146722E-005   2.4232599888791705E-005   1.1752085467377093E-005   7.0831823916201234E-006   1.3229076709853330E-006   3.5988577314370817E-005   1.4249609510927688E-004   2.2440130692514271E-005   5.4829839761477640E-004   1.7171658747895353E-005   4.3264320241385391E-003   4.4293120547151657E-004   6.8691645762462150E-005   2.1929578367615441E-005   4.6892009298748570E-005   1.2159133214920575E-005   4.3618079875879802E-007   2.9987213142200954E-005   1.2499452980557154E-005   9.6074813105400615E-006   2.1394830757076381E-006   4.4054104846941813E-005   5.8246179559186497E-006   4.7855720443041223E-006   1.0655416064809643E-003   2.6776976695564194E-005   9.9378021573443122E-006   1.5950243013301974E-005   7.8827686236906058E-007   9.5449279754097855E-006   6.8881326055512903E-006   3.1036583694500419E-004   3.0107317952352979E-005   7.5269978377884338E-004   3.4185379775906380E-005   1.1020850419018859E-003   2.0431329756590067E-005   7.1947198934357385E-005   1.0313299970326254E-004   1.4456316532518072E-003   4.1464019517203617E-004   1.0572140643791261E-004   1.8071985749547408E-005   3.3054154264600930E-004   2.2949153864935063E-006   6.5658368933386581E-005   8.5949402387903962E-006   2.7746005851962033E-006   8.5473609308236455E-004   3.9397467763961207E-005   7.8465099844609290E-006   1.5202642286653280E-005   2.3142598988922964E-004   1.0683430043132749E-006   1.3271765182082711E-006   1.6031503362030370E-006   5.7485665928183078E-006   5.2444720894364483E-006   2.1969424408011444E-006   1.0711084584513421E-005   8.0682700351035271E-006   1.3672442558914411E-006   1.0924186388084150E-005   4.5731662446495596E-006   2.0943748489128268E-005   6.9117821396959013E-006   1.2815126970090956E-006   2.0510924928301185E-004   1.4422554908121952E-005   4.5276240852566761E-006   4.5045532014081936E-006   1.3162073660504078E-005   1.7024247026901530E-005   3.4391141570639970E-006   1.7162270947715933E-005   3.2704232975659513E-005   1.3814160286303492E-005   5.9837859265711376E-006   6.2003597772427866E-007   4.1577659927888017E-006   2.6157884159494121E-006   3.1702488872508045E-006   3.1206246126476344E-006   5.0956457665035486E-006   6.4355469298008137E-006   2.5540991419218818E-006   7.2877694529104813E-006   3.5626535841796430E-006   2.2651254738542967E-005   1.8394485076270380E-006   2.7065887243940120E-006   1.6460253890326753E-005   1.8204174296050071E-003   1.9240764921880142E-005   1.3597371212784800E-005   2.6349387187458057E-004   9.5438053395337810E-005   1.9029969161086863E-005   1.7591869933808780E-004   2.4787366108620446E-004   2.3037063727930451E-005   2.0040268076970735E-005   1.2205705892184207E-005   2.6007523936209227E-005   1.0554730078249686E-004   1.2151620266002353E-005   3.1246690899171389E-004   2.4874660331351485E-003   4.5799952985994188E-005   1.9962580821185340E-005   4.3770260783871988E-006   1.6982199628791449E-006   9.1407154453428353E-006   1.1694885550096882E-006   4.7075767449504217E-006   1.8190335173787565E-006   6.5340696745756530E-005   1.9917488166496209E-006   8.2159360902134553E-004   6.9944713626508059E-005   2.3870022867924864E-006   1.4302840447014824E-006   2.7376048170930790E-006   5.4940494133100757E-007   2.4501096778489806E-006   3.4688587933508155E-006   6.4289106039554811E-006   7.5885645814617251E-006   6.8595899439515432E-006   1.8580844107319370E-005   5.8514194014314006E-006   1.1148458897468424E-004   1.4339401991312841E-004   6.3081168607126209E-003   2.2865507723103675E-004   7.3929080762846555E-005   4.8436856049418428E-007   1.2903411565178875E-004   1.8120814731493861E-005   2.6951390405115918E-006   2.8318407213582226E-005   2.8483346423116038E-005   7.9521180558332660E-004   2.7822870457356215E-005   1.2821550862665148E-004   8.4634326842745620E-006   1.0977039216041603E-006   2.2281799927087704E-006   9.6579608800572311E-007   1.2664328164283517E-005   5.4492748288241966E-004   9.3036835327437292E-006   8.7064324558145279E-007   3.1354770486787678E-006   1.1121869813113533E-005   3.5566577152477377E-004   1.5461460004903607E-005   5.7382533386600067E-007   4.4767428165063185E-005   3.8549021557456368E-006   4.1605528994004695E-006   1.3389721596230759E-006   4.7749674786116408E-006   3.4636257216363434E-006   2.2748867246737589E-005   5.2437996804323351E-006   3.2347176413809709E-006   2.6393023279848384E-006   2.3878193382590882E-006   2.0125226444765884E-005   1.6968948084930530E-004   7.8950337202408870E-006   1.2547017082219098E-004   7.5094710951616097E-005   8.8996932377266726E-006   5.9276775062766337E-006   1.2612557493103757E-003   3.0819211293422521E-005   1.4275625488031249E-006   5.9198310576318603E-006   6.8488882496290903E-006   3.2468283690917183E-006   6.2301796355003199E-004   5.8885214014996869E-005   1.5339330251708870E-005   2.0097276466840287E-005   3.1329492347743044E-005   7.9234037389713512E-006   2.8177152766526356E-005   3.1889021439083229E-004   8.9949865414325658E-004   7.4169699453139358E-006   6.1568813964395781E-006   8.0215635148277699E-005   5.4706819324377598E-005   1.0525693621281905E-005   1.7463412264515885E-004   1.9420250724598229E-005   2.7295065845272458E-004   1.2790978712682280E-003   1.8989983946857540E-003   5.3662642414566803E-004   1.1482351266281630E-004   2.6848373376985086E-006   5.5089869550327631E-005   8.9216457545480390E-004   3.4230937348193657E-006   3.2375119714967805E-005   1.4495407534889359E-005   3.9176583472510452E-005   1.1501856438331063E-005   4.2933507483688255E-005   3.1293419578508901E-003   1.0546959239262560E-004   2.0262739730950746E-004   2.3283093493668127E-005   5.8530897979712118E-005   1.7623530161292497E-004   2.1305616099896976E-003   3.4289457586086881E-004   1.6744398313023633E-003   1.0040089927596712E-003   2.8076084317758652E-004   6.3544638708726493E-005   5.2351180869389858E-006   4.9638331387369837E-005   1.2820361918026082E-003   1.3209234015927388E-003   2.2892059974488957E-004   4.0111988149994511E-005   9.2135129291667417E-005   3.0173037725683346E-006   5.0190686138722667E-005   6.5513562036640326E-005   2.3315483530966182E-005   1.0968585348131392E-004   1.3433306133001207E-005   5.6234228477776274E-005   1.6042469642971063E-003   7.9086195714060897E-004   2.6488926275380058E-005   3.0764183415547454E-006   9.7721294989306685E-004   3.7449007372811075E-005   4.4283387840002867E-005   7.1216927181558422E-005   1.6418264567607057E-004   1.6729410751282144E-004   2.6367517447116686E-005   9.1715375979679111E-005   9.3759578834301191E-005   3.8345905072219095E-005   2.5324955333169320E-005   1.6199783936332790E-003   6.6199371205113901E-006   1.4621256980485605E-004   4.7416171343486844E-004   7.8439794309359632E-003   2.5774356488213933E-004   8.2830930641211329E-004   2.1184324273920807E-004   1.7429273612197568E-005   2.0649626045226356E-005   8.0006240831989946E-006   1.0319709335166129E-004   5.8660388674662704E-006   1.1015624053465382E-004   1.0598601763139719E-005   2.0281444371532384E-005   1.3375525801208999E-005   2.1744711952443415E-005   5.9141566578037393E-006   1.1439762166023373E-005   1.7014418921352414E-005   4.2287229464522951E-006   2.1137626151049475E-005   4.2262662109443244E-005   8.1794386953532993E-004   6.6375658090578966E-005   2.3395488013001543E-006   1.1844512582570106E-004   1.4751118880670214E-004   1.2696382723774414E-003   1.9898570680775688E-005   1.7890987453267315E-006   3.1548489680214980E-005   2.3750908529339383E-006   1.7925125280734256E-004   1.0954814048030198E-003   1.8577524438646964E-005   4.2118813271909238E-006   8.8351979435017676E-005   7.7790123924182628E-005   2.2882230933925373E-005   8.3901662396857822E-006   1.1995000744396333E-004   4.3155178835925407E-005   7.1158669544443433E-005   4.2388157946254393E-006   9.5640729036451809E-006   4.1753781771724828E-003   5.7345340419927430E-006   3.4646161740332072E-005   1.1227768505942038E-005   6.2697544969809622E-005   8.2135100936300484E-003   1.7672744386251929E-003   2.1462589235231894E-004   1.9297171582998890E-004   2.1246028179899504E-005   4.1411205933010970E-006   4.0715110791205195E-005   1.1905775939343601E-004   1.2379118511413539E-004   4.3495824287352334E-003   8.0171823092681856E-004   2.2616988236454251E-004   6.0809058384978337E-005   1.2049843258811269E-004   6.1567454709219742E-005   1.8566226706080547E-006   7.8009346147744858E-005   1.9444000787454441E-006   3.0577605138679809E-006   9.1007878390694167E-006   9.5305542661605237E-005   1.1414048090119708E-004   2.2187472494286341E-005   2.9885605738733226E-004   9.6960381724549888E-006   1.7237057592204461E-005   1.7276383350596505E-004   1.8015387115963474E-005   4.9400327855905909E-004   1.4025909018895270E-003   2.7588553213557721E-004   1.3214098298485490E-005   7.7228445948987695E-006   5.4190551781124065E-006   7.2127303121259718E-006   1.1178797485450783E-005   5.1338403916660300E-006   2.4522261586182521E-006   1.6659783297156681E-005   2.8624130744830986E-006   1.4478859373643176E-004   7.5346134216812671E-004   1.5672044761590442E-005   8.7278625083247608E-006   1.0097467929025749E-003   1.6348679904608346E-005   1.7204901113742824E-006   1.9937032857778411E-005   8.6318603283074835E-006   3.1983302065443280E-006   6.8310917451535117E-006   8.5535083161768457E-006   2.0158087356795198E-005   2.8634222941655794E-004   1.0952832108736895E-003   3.5232445845538708E-005   2.2165482181336314E-006   1.1185638714234217E-006   4.2017390678337289E-006   8.1754186806307216E-006   2.8073026138699414E-005   1.3475580325364365E-005   1.0070738473015538E-005   1.2126099008037033E-005   1.1987564211052549E-003   2.1814128753746520E-005   6.3215078058638272E-005   6.3055562684206722E-005   8.0669659120352329E-004   2.2316648922194755E-004   1.0016156732875687E-003   1.3250442813957501E-004   1.5484223936681858E-003   3.3264923078472117E-005   1.4669991398664944E-004   1.7950897048146477E-005   2.0680654451176598E-003   1.0612172593395416E-005   6.5646469255017467E-005   3.1219938047905689E-005   5.0446789731691262E-006   1.4002698320710365E-005   1.1564626712801448E-005   7.5835019938121919E-004   6.6591906874289246E-005   1.4580246422475245E-005   1.0219798744376934E-004   7.5310138806754300E-004   5.3829456384232585E-006   1.5899875355889395E-005   1.2280321555239774E-005   1.9910901639554265E-005   6.9778626820182126E-006   1.0391764777413728E-006   4.0080770323601460E-006   1.7219939052143952E-005   4.5803339016907673E-006   6.2341410708955996E-006   9.2906232115840106E-006   4.0970780616227759E-006   1.3508310896320815E-005   1.4876555870519056E-005   3.8995682007753322E-006   2.1280968581957487E-006   2.0100380885098307E-004   2.4868558263024048E-005   4.8085097943432483E-004   9.0567324469341385E-005   4.4825456249459578E-005   1.9463675104232849E-005   1.1740113594919473E-003   5.2230254140307481E-004
   4.2999999999999998        2.3445757674498218        1.1171764769609243E-014   1.1021188110930942E-014   9.9264942205305485E-013   1.0308318223402456E-012   5.0324298319039956E-012   6.6884606712422138E-017   6.6841176619712941E-017   2.3473307204708018E-011   1.9348482749538809E-010   1.9243068200205797E-010   3.4712331149266445E-009   5.1105568585952639E-009   8.6512425481943983E-009   6.6929130624571435E-009   4.6953892129410259E-006   6.6060232400903940E-006   1.9194836524649042E-006   5.1975728754759880E-007   1.3680500595232477E-006   4.3815353902433697E-006   3.4622190373603388E-006   1.3585854736415984E-007   6.9181916964786095E-007   1.9603256050605482E-006   6.9539115721496043E-006   7.4678956439101332E-007   8.7537913620561305E-007   1.0634860957082981E-005   6.9238679424311405E-006   2.8073630878184859E-006   1.1186963146183573E-006   7.0608964908956308E-006   2.0543116302949333E-005   9.9908840659844196E-006   3.0908987807586111E-005   3.6026435470368665E-005   1.4016458447909356E-006   7.2248541977726031E-006   1.7659851549532323E-005   2.8366479017481116E-005   2.0891880022866310E-006   6.8337154474674613E-009   5.6062705928686837E-005   2.1958558677694905E-005   6.4861027348780936E-007   4.2639080809990301E-005   3.0366865894104110E-005   1.2204118448240360E-004   5.5297323686542568E-007   5.6191528575111191E-006   1.0543613176369749E-004   7.8968011524113132E-005   3.9856837623312737E-005   2.2242638379566376E-007   6.2428077413254205E-006   1.0606094691119323E-004   7.7369823896948645E-006   6.4979782912066646E-006   1.8355037138029705E-005   3.1092926407369599E-005   1.2060425545541315E-005   1.1306551757453290E-006   2.8453372733801418E-005   7.4667515394699434E-005   3.5734295858534890E-005   5.4173056872268753E-005   9.7928989115239490E-005   1.3343515051887054E-005   1.3710699197773680E-006   1.9770384965072326E-004   1.4916685861262563E-004   4.0040073594514866E-006   4.5755003628000079E-005   9.8443608447143938E-005   1.1206475212931833E-005   2.6562671035644938E-005   1.3566158759107695E-004   2.4068047641490238E-004   1.6192985662716916E-004   1.3792750511916214E-005   1.6631565397140452E-007   9.2157823318414671E-005   1.3459350058152723E-004   8.6686644276849783E-005   2.7065003628442234E-006   8.0621000914092914E-004   4.3128306694969110E-004   6.9234986083788099E-004   4.0512703544785204E-004   5.6705651111915614E-004   2.0117385537911153E-008   1.0428329778425295E-005   1.9099070843912138E-005   1.1914508195055272E-006   2.2419875407303939E-004   6.6016142139975135E-010   4.9866430103817633E-005   2.1467392154707839E-005   4.1203457389171053E-008   3.1290991434492418E-008   8.9842069553276707E-006   1.6416310908359926E-005   1.5820677292349904E-005   1.4740008725547290E-004   7.3461108392243305E-004   8.8761848695300811E-007   2.5834718154893616E-005   1.3993685344391467E-005   2.6198405779732714E-006   6.2041879453601302E-008   1.3964353923699306E-004   1.8663984957207518E-004   1.6633540521295029E-006   6.5466588955591398E-004   5.9506940988960182E-005   2.6284590589550373E-004   5.2048755496518040E-004   2.9277475280464156E-005   7.1236021325257410E-006   2.4417815098561040E-006   4.6003884296443894E-004   5.2043218667693154E-004   3.8851989607431555E-005   3.1755180622368651E-004   1.8007755045347260E-004   9.8978345531491454E-005   5.8867624817830359E-005   8.2156693512540954E-009   2.9152698550285289E-004   3.0923163936691703E-004   2.2515797702820859E-005   7.5779728491100134E-005   3.4877088480019201E-005   1.4363445289903513E-004   6.7863496834864380E-006   4.0229617448625646E-006   5.8623916442515988E-005   5.9804683304048088E-006   2.2561556851493632E-003   1.7911533888888805E-003   1.6020252010386879E-005   3.2701163415097276E-003   4.2269407634261752E-006   2.9567764647215403E-006   1.2409478874587363E-003   2.8354723339840024E-007   5.5330095063631955E-005   9.3466587194240608E-004   8.9614663199952197E-006   1.3882454819286215E-007   8.3148276084344819E-006   3.6464531714274595E-005   7.4757112786067803E-004   3.8252876370916956E-005   8.6177051169744655E-005   2.2069047464189790E-006   1.9712783212420819E-007   5.7408402267274372E-005   1.1783616735917406E-004   3.6789023106722500E-006   1.0132290346307053E-005   1.4281063763936588E-006   8.6654357237223568E-005   8.6739187439368670E-005   2.6964488419206716E-007   2.4116025058047239E-004   2.0459649454183509E-005   1.6690314103592264E-004   8.4238356374533601E-006   3.0695295077247626E-005   1.7601259074974676E-005   1.3566946539471486E-005   3.1742705805243306E-006   3.1425156850494322E-005   1.8819509312784923E-004   7.0502603513570455E-004   4.3186305137113205E-005   2.1929760653694843E-004   2.7972527392175245E-004   9.3204800943537934E-004   5.2394919540451628E-006   1.4136409509791815E-006   2.3415356244804925E-005   1.4788903806511376E-004   2.0047024359593835E-004   2.0621498778346540E-004   8.8192370538281321E-006   5.6776893892227419E-006   6.5434746455049294E-006   1.2718078439339897E-005   3.3565870661456507E-005   5.9948475936633429E-005   3.7749872460988586E-004   9.3537456510319600E-005   4.5776430677977822E-005   8.2041712838953361E-006   3.2175517832642303E-004   5.0016961463327462E-005   6.2983109203937879E-007   6.6708245338976751E-004   2.3100153561083285E-005   2.1743498903384457E-003   4.3470279645477878E-003   8.7627191464548465E-004   1.0090453922809756E-003   3.5132300804821175E-003   1.4512777244057751E-005   2.8268048699918970E-005   4.5495173410652962E-004   2.9886434345038107E-004   1.7135820728065573E-004   6.8747938968413084E-004   3.0081601523037142E-005   1.2671507991342565E-003   2.3266861384093404E-005   3.0489963775442492E-005   9.0348462914867800E-004   3.1383370231791700E-004   5.4842512939323795E-005   4.5667121618607121E-005   2.4608658508616199E-004   3.4450334790616207E-005   1.7694149241183383E-005   2.8904970077400164E-004   1.0808180347734227E-003   2.6195996614562038E-005   2.0874198440183231E-006   2.0311371317753903E-008   2.3989593649732274E-005   2.3481765167271704E-005   6.6890776268143984E-006   2.2587742210437173E-005   4.9330585925506595E-006   5.4745844896648485E-005   2.9407015287110724E-005   1.8998229564186305E-005   6.1283833234481601E-007   1.5462226065007194E-005   1.0639358586033911E-004   1.2239422686501268E-004   2.2568800344592219E-004   2.3970760959240604E-004   9.2390527734415607E-006   8.6582305208020683E-006   9.6412705589449089E-006   7.7519326522572860E-007   2.2823393340270580E-005   3.5092175011693060E-005   3.8272747925537735E-005   3.5654378211301424E-006   1.0292099886118808E-005   4.0923344052633541E-004   2.1043043925643472E-004   7.6302372384886360E-004   1.0409844825908308E-004   1.7008251224811276E-006   1.7288115154138245E-007   2.8740236843058142E-004   1.5633584930074768E-006   5.0281943463855122E-004   1.0285917961628346E-003   8.1635266209540184E-005   7.2199043661568059E-005   2.1662128308009112E-005   1.3279064014662782E-005   2.0473911129490356E-005   1.3915256383634788E-005   5.6981484631869332E-005   5.0337584213877744E-005   5.9139849801159560E-005   2.5339957716198629E-005   8.4322429335284850E-005   4.2555065904923749E-006   1.1047055141502202E-005   3.2974418040967113E-006   9.7182887232414794E-006   9.6874586918926391E-005   1.0060786692803256E-005   1.0928916973983662E-004   7.4790093151958013E-004   2.3340742698529833E-005   2.7825019379843764E-005   1.0331614788994653E-004   1.1950989789850511E-005   3.6703760285536818E-004   8.5827075088695240E-004   4.9830456436635853E-004   1.2826926593507071E-004   5.9972020126709139E-003   1.7138764667990776E-005   1.1280984940450741E-006   5.9305305891159633E-005   8.4902673963859181E-003   1.4840699057440686E-004   8.1853838786855265E-004   1.3387545574135628E-005   7.1116242315799914E-005   4.2796639530534521E-004   3.4721864135866300E-004   3.1762512717086892E-004   6.1584154239785059E-005   3.9289125329484729E-005   1.1240355792470519E-004   3.3812092342445932E-004   4.3497069644129642E-004   2.8056623821295739E-004   2.6850653723235290E-004   7.9696651592614889E-004   7.5675434920567219E-004   7.4609798553277936E-005   2.0429788668613076E-005   9.0020375211121947E-005   8.8820257468939730E-005   7.0956889410715744E-006   1.2035767368093959E-004   5.3315821218812964E-005   3.4433417468469831E-004   1.0368941843518861E-004   4.2643146696165169E-006   5.7378379340409006E-004   3.2435008696036967E-004   1.9238694195760183E-004   7.6282399207030535E-006   9.7800044415866022E-008   9.9442776426592498E-006   1.0472658974085374E-005   4.9846836594685397E-006   1.9047878281830288E-005   2.0995662397984169E-004   1.2224791665370883E-004   3.3783915866342846E-008   5.2919210722798476E-005   9.0318049120537643E-006   2.1440297922801466E-006   1.9029304511754830E-006   1.8094014320257318E-005   1.3759816349414724E-004   3.5007808998150061E-006   7.2618884250691659E-005   1.1752957166560392E-006   5.3884801221591561E-007   3.7684373795256988E-005   4.5755556579649432E-005   7.0943281377565455E-005   6.0962836363842852E-006   7.9819485236068065E-006   1.2371498377220454E-004   1.1124411469699128E-004   1.8757273926677592E-005   3.8541818403335225E-004   1.0841846685651349E-007   8.1375352628430365E-006   2.6416979174447422E-005   2.2629423980546838E-005   2.5348829425325960E-007   1.8000228553230416E-003   3.1382331373198014E-004   7.1466809795171283E-004   4.2554351178085295E-004   2.3814247545534485E-004   8.6761118838488276E-005   1.9101514663404812E-005   2.9894495716892972E-004   9.6373321635373371E-005   6.4370088393749103E-005   2.2032272223463176E-004   3.7857828664437368E-004   3.4842635519175976E-003   2.9982043973040732E-004   6.4833505658044518E-004   2.7675772306812619E-004   1.4509514979720178E-003   2.0006553488179203E-005   1.1492415975805784E-003   4.3921201562076063E-008   8.7067718843840652E-005   1.2999999505251382E-005   2.6660817401451862E-005   5.0985620065203236E-004   6.0305759934017053E-003   3.8224302230651600E-004   1.8081396405113129E-004   2.2409587357115370E-005   4.5797382725919634E-004   2.3971485842777984E-006   1.4572306032163614E-004   2.9517526134585642E-004   2.3148591530305854E-005   1.0018716289617195E-005   1.6508368387799447E-005   1.2353923552145446E-004   1.3602562386027042E-006   3.5660525569732436E-005   1.4797321466859152E-004   9.2354572680025516E-006   1.0708828907931777E-005   1.3179910917422472E-005   4.0402115583434734E-005   2.1943895443369277E-004   2.3980520193869421E-006   9.8406468760120461E-006   2.3703006565283142E-006   2.5484818056165890E-004   3.3723210590229526E-006   2.5043305085253515E-006   1.0501253180775778E-005   9.8834433602943152E-005   2.4975755652133841E-007   1.4363118857350473E-004   2.4675338154408073E-004   9.6884791513507002E-005   1.6161110093469412E-004   7.7335952707655446E-005   6.4136508219224568E-005   2.7958665650608091E-004   9.8897758498070042E-005   6.0724329217193848E-007   4.0039449346877607E-008   2.6075989331487601E-003   6.1410807188224047E-006   1.3720702534195830E-003   6.5434571551784464E-003   1.0026715007875359E-003   3.7283210067250719E-004   7.9352077364786024E-006   6.7042419550799801E-004   1.0817560033966700E-004   1.0235984797071734E-004   8.8442783790157781E-005   6.4801980891134991E-004   1.4907143508792039E-003   6.7446465243733294E-008   9.5553806175978785E-004   4.5122363121105456E-005   8.4123349326838812E-005   8.6064535882048217E-004   4.5420398083008142E-005   2.8560648087858515E-004   1.0009343477714638E-004   6.1622751517075838E-004   7.6467266438620419E-005   3.2104646902125613E-005   2.4819792481278521E-003   9.9325431761308227E-005   2.0803604540155685E-005   6.1835959772596860E-007   1.8617128353300025E-004   7.2037279815258802E-004   4.3542213779455239E-004   1.1865457638457294E-004   1.1632380197846566E-004   3.0372162425887117E-004   1.4398004353852292E-005   7.0105492770348527E-005   1.1324588334047623E-005   1.1684283340519244E-004   1.4257622668580611E-005   9.4156814820563111E-005   2.0707151312069652E-005   6.1562897142126527E-004   7.3410689717683572E-006   1.1185831984428915E-005   2.2182795642687187E-005   2.2764661480450466E-005   2.5242756885888339E-005   3.5581737857520240E-006   1.1674272394755359E-005   4.9629895440661759E-005   9.9154251789612306E-005   7.5912660406582069E-005   1.0282826355708964E-005   8.9686286746642877E-005   9.3859125069793315E-006   2.3883320545641084E-005   1.3939222515470685E-004   4.0512202183950159E-005   2.5198972336088613E-005   2.4328512964599713E-005   1.6395274029960868E-007   1.4384071771415893E-005   4.3436809287587630E-005   1.7088718290897176E-004   2.2957410321181854E-004   1.3891715520044043E-004   3.1774028860214701E-004   2.9490936847993716E-003   1.2109013387789532E-006   3.8174782590404496E-004   2.2492086529711799E-005   8.8317262979798403E-003   7.2571548184117572E-005   7.4845221427607804E-004   4.1347134347972846E-005   2.3415652499660899E-005   1.3295022476230694E-004   1.5754527465126639E-005   6.0889431052004230E-005   1.5551109995287221E-006   2.0496779949087529E-006   2.5905317774507144E-005   5.2139555261306004E-004   8.3136350253160024E-006   5.5370358831179363E-005   3.2864066251234452E-004   1.3529767078253293E-005   4.1857201014588800E-005   2.0566867914037567E-006   2.0442051211115819E-004   2.8315599474916774E-004   4.4409808486382051E-005   1.1168484408489541E-005   7.3285558234675020E-006   1.1702767252997847E-005   5.0811134654775382E-004   1.3490772029772229E-004   7.1196544096463197E-005   1.3990741590527835E-005   1.2653234516185551E-004   8.9092117096940468E-004   4.3025271633740744E-005   1.6481836194656536E-004   5.8335312773815782E-005   2.8335504744198060E-006   6.4489765424421557E-006   1.0287945004555939E-004   9.7072579545347295E-005   1.6285182221568788E-005   2.5995632455611680E-005   3.0337989556533104E-004   1.8985386864942550E-004   1.2305445490282953E-004   6.0710276848862071E-004   7.5370823200790593E-005   1.5395254586755375E-004   6.3038972710251879E-005   1.7767252635773778E-004   8.8982429443113716E-006   3.5117201418514188E-006   5.0785451021453226E-005   1.9438401751896043E-004   2.7086405525459533E-006   2.1421526356796885E-004   7.9517284479376160E-008   3.1585309259242885E-005   3.2548912564531863E-005   2.9318796707462587E-004   1.5391353265716429E-005   5.2774114628079192E-004   1.1934927368651699E-005   6.2591870514028074E-004   4.9017745593409382E-005   1.6764923961961109E-004   3.4096874293164668E-004   8.5796067579965198E-004   7.2152680206663241E-003   3.7171395831603320E-003   8.5175081194500003E-006   1.9373209495665629E-004   3.6279106486874590E-004   3.3816809842555440E-004   5.4033337584012296E-004   2.0106885783773077E-004   9.8994891887286109E-004   2.8070058483903745E-005   5.8812674543093676E-006   1.4545550586639295E-004   1.5655118605625016E-003   5.5015554608961231E-004   3.4063150559256477E-005   8.7679401212847842E-005   1.7248457939846124E-004   8.3636051267903101E-007   2.4537712575488336E-004   8.6636179489732218E-004   8.7900831457456130E-004   8.4034280340270870E-005   6.5073301180233886E-004   4.1439909680420517E-005   1.2367801908450218E-004   1.2170793731359899E-004   2.2096809213586972E-004   6.3550596454244469E-007   7.9854192636882241E-004   1.6787833558174346E-004   3.8804947092627466E-003   8.8359941296226984E-004   3.4883963949891366E-004   2.0430040048113412E-003   6.7892062658644111E-004   2.4775479793392503E-004   3.4781644596738014E-004   1.4700716972348722E-005   2.8460856328351895E-004   4.6910818775499978E-007   3.5195732815523234E-004   2.1127950706112015E-004   7.1707808885474540E-004   8.1507955888682920E-004   5.6732126619562834E-004   9.2674891430813904E-005   4.7937037960285291E-004   1.9786443205115179E-005   1.2670650812588100E-004   5.0444406139687311E-005   8.2416409283442659E-005   7.1300414448238661E-006   1.6354711958808067E-004   1.0142684362415259E-004   4.8102612509155200E-005   4.1671836656415848E-005   2.1881886405536013E-004   1.6624904590172888E-004   2.7946011871510463E-004   1.7271417280356161E-004   4.6611377121465544E-004   1.6647282108544389E-004   5.5927654537625787E-004   8.1730594281739174E-006   3.0870940409602097E-004   3.0876494374949121E-005   1.7144278901790655E-006   6.4933212912915146E-004   5.0723492147400953E-008   3.2822106342157822E-004   1.1678071041050577E-007   2.2821596066150915E-004   1.3042201235891481E-003   2.0863848763394302E-004   1.2126578339294461E-003   2.6758549107888047E-006   5.8265620895098785E-006   7.3020666161625388E-007   1.9507299701569119E-005   4.7806503666860051E-004   4.5538538638386603E-005   5.9208488467909278E-004   1.9899952297753014E-005   3.9400537538801031E-008   4.9810064397601858E-004   7.4397378547298718E-005   5.3153834270614668E-004   2.2912566218537644E-004   1.2851839509432904E-004   6.5737787094469452E-004   1.5532839173187498E-004   1.1104033164757492E-004   6.2305497569434464E-003   1.3837521935657381E-007   5.3390912152954692E-005   1.2811802016954286E-005   1.8371248289986374E-005   4.5562002407939098E-003   9.9813355255407599E-005   1.3563985444696078E-004   6.9210248122788945E-004   4.6101591668884234E-005   7.9828840230944075E-005   8.2417989915701081E-005   1.9911134756098969E-006   8.7338927493985540E-007   3.9222439884346232E-004   5.6876998811915307E-006   1.4400091678340026E-004   4.7407313518272801E-005   3.5317178440891004E-005   1.8659495289042043E-004   5.3861434298605832E-007   1.3381766590623285E-004   5.1534756385283112E-007   3.2570701349354950E-005   2.2384823621878890E-004   6.7794208989420301E-005   1.7594733252785695E-004   9.1456976084410401E-005   2.5033171219101088E-004   5.1054033261813757E-005   1.5996562968783373E-004   2.6218971451249569E-004   2.8822210824724560E-005   6.0225658346585838E-005   6.5900535071164164E-005   3.4029215897422927E-007   1.8144638285503290E-005   3.2490514313332016E-006   8.9381012576001652E-007   1.5660966294648809E-004   6.3224161693832345E-006   2.3621280685386727E-004   2.7601682781385270E-004   5.0463551703512486E-005   8.0478672347134725E-005   1.1471106560000565E-005   3.2315239548324053E-005   3.0095411282687098E-004   4.4953686044049396E-007   2.5619776518803400E-005   4.5075098268222211E-005   1.2283414395787421E-004   1.2229174173489089E-004   1.3625170498730090E-005   3.5812423105455112E-007   7.6889267420968284E-004   1.3610869915307782E-004   1.7947804608864329E-006   7.5980874725220250E-005   1.8116212729003334E-004   5.4201636358196401E-005   2.5647467684553530E-005   5.4422102498913289E-005   3.3596037545301552E-004   7.2453659838730149E-006   3.1249859962086075E-004   1.1706990435573394E-004   7.3910765147157094E-004   1.6492176348654035E-004   8.6998425157431333E-004   8.3109437009524980E-004   1.6493179093165483E-004   1.6185338180706961E-005   3.5586884281514926E-006   1.7123800522472234E-004   1.2814147173335961E-004   5.2879689075007828E-006   5.6361516594674201E-005   2.2252360774753277E-004   2.1473871116469716E-004   1.4457438262652542E-004   1.1487889993784553E-006   5.9208695680132027E-004   1.7196675906227851E-004   9.5287098714725009E-004   9.7540071300962093E-004   5.2337142708658996E-003   1.0043972466316028E-004   1.3307759278112302E-003   5.2413764276450421E-004   6.2277108455681963E-005   9.0974648971664550E-004   2.9470613228016880E-004   1.0773622539024829E-003   1.7894162112491057E-003   2.2314069585776739E-006   3.7777379801025133E-004   5.5063735293307543E-004   1.9344255520216291E-004   9.0814710530955534E-004   5.7060778647691993E-003   2.5620738174138662E-005   3.9358225777732684E-004   1.7600977321660836E-004   5.8578392432513523E-003   1.5621621105954893E-003   2.9096231159012630E-005   1.6857848531733879E-003   1.7036842901106788E-003   3.3881503657613612E-004   9.5971411778087356E-004   6.8592925544206274E-004   9.7819412947188779E-005   1.1050488071690157E-004   3.2270151203721311E-005   1.5317577053308739E-003   6.0687885898284686E-005   3.2112748545943702E-004   1.5347856996042911E-004   1.6631867915285298E-004   5.8476585823164718E-005   1.8269965084524646E-004   1.2341028524939598E-004   3.4838599465075320E-006   1.1715040649216576E-004   5.8634276962698151E-004   1.8521443137311118E-005   1.7464538901061855E-004   4.8479191504455707E-005   2.4593230642481659E-004   4.5494423617299051E-005   2.4393788603570434E-004   7.5845580629270158E-005   6.6628450900072271E-005   2.6124688484524450E-005   1.3224159539405503E-004   3.1330205480080306E-004   5.9906681899317819E-005   6.4445508411121533E-004   5.8395325124032315E-004   2.1048574746241708E-005   9.1432649001234713E-007   2.5557222627587920E-005   3.8246113789815102E-004   3.2210904331068588E-004   3.0939655945340424E-003   1.1697834356703321E-004   1.8409067149170147E-003   3.5578344582395345E-006   3.4095329714395756E-004   2.4354828341271282E-004   2.7950442090858644E-004   1.6298836686345825E-003   2.3820443904115546E-007   5.7094046855398969E-004   1.5050465481392493E-004   1.0282749744101869E-005   2.7955264277125573E-004   1.2725772319317533E-004   2.2535609048278743E-004   3.5533635076878300E-005   5.9290670151540764E-004   6.8223411036201518E-007   4.7454002551120763E-005   2.0648755459405190E-005   3.0593272889759560E-005   2.9324064412754141E-006   1.4245546242225670E-005   2.9154739153981103E-007   1.8652599021281861E-004   1.5450106565623650E-004   4.0403833594223473E-005   1.7784139041733586E-004   1.8894204500582937E-005   1.4735417786903481E-004   2.1762423494299919E-004   1.5734037907913333E-004   6.2478114756658122E-005   6.8866450497583574E-005   1.8769641580312121E-005   1.4160961939119227E-005   6.6318406543258517E-004   1.4398285911614196E-004   1.2953488125092134E-005   6.2695808307082178E-005   2.4223176903632434E-005   1.0509031404559926E-004   4.5601425721690259E-006   2.0406291434747612E-005   2.3088754130053658E-005   8.8788980686925858E-004   7.4179938785660777E-005   4.5485802625200795E-005   2.6459183524396233E-005   1.5040012489951634E-004   2.6854839725274036E-006   2.6893680690939667E-004   3.6552484958900542E-004   1.2648620450156172E-003   2.9413333414296202E-004   1.3830043951417329E-003   4.6952667851013926E-005   1.6309377649673122E-003   1.8689038207977721E-004   7.9157197130141769E-004   5.2282440858055102E-003   3.3199998756205782E-004   2.7014769978472475E-003   3.4053319649706288E-005   3.6995199940269372E-005   1.6546531218674665E-003   5.8793302533316871E-005   1.5245003396175406E-004   1.1718851785694883E-004   3.2542618876876586E-005   1.0109376105192638E-003   6.3171289358621111E-005   3.7086076344706676E-005   1.8899795159344121E-003   2.4623805461840493E-004   9.5144965947632505E-005   2.0179069683812171E-003   2.1715080086631413E-003   9.3557521981849859E-005   9.5681074841515298E-004   3.5220738394718060E-006   5.1558973807731639E-004   2.4873810884086550E-004   1.4964043034995116E-004   2.3290242973701665E-006   1.0882132362984977E-004   1.2071967006302451E-004   9.7871506107450506E-004   3.8037586474965520E-004   2.0240050053158120E-005   2.1640350846141278E-004   3.2837562990533444E-004   9.9763732239793770E-005   3.0018504579578325E-005   3.2118999964227682E-004   8.0361710836728182E-005   5.8417463248308887E-005   7.0785932042879474E-005   2.7558503246595261E-006   2.2283372915157950E-004   2.0720248371476656E-004   1.3506361392359519E-004   4.0434978341560667E-004   1.3298468625213539E-005   3.7682221122807216E-004   2.3583448959130872E-004   1.2587190988230921E-006   7.1631974233234388E-005   1.3878772713260825E-003   6.4104662728492095E-003   8.1769281579145909E-004   4.9912487896891392E-004   2.1769621182904673E-004   1.1927265220074878E-004   8.8890594327079586E-005   1.5568555783268233E-004   6.8837710722987277E-005   1.2060824292165991E-004   8.8220688169687907E-007   1.6052181740674744E-005   2.8901226652051040E-006   7.0959973027670192E-005   5.3748752389600595E-005   2.5945919533369468E-005   4.7301246464376370E-006   1.1759868711620050E-006   1.4980287733909237E-004   1.7407797036586955E-004   2.8531220684152505E-004   2.2709409642432290E-004   1.5308675310445503E-005   1.3788109997017411E-005   1.2517466149447671E-006   2.1139826011057695E-005   8.4284960823841369E-006   1.8508338672651559E-004   3.1176035547272342E-004   2.5169310788105753E-005   8.1923419958498215E-005   4.5527930771172811E-006   1.3046807235866776E-004   2.9691752619533028E-006   1.1866372174607144E-005   2.4288401474324101E-005   5.2604952862993010E-005   1.3709210346439165E-008   9.6421837070947517E-006   5.6082601307581075E-005   1.5494112839785060E-003   9.4885335549699826E-005   3.1270664289057432E-004   6.3026605399687889E-005   8.1975047314289487E-006   3.7470845110011084E-004   5.5873008993076706E-004   1.1381104013159976E-004   1.7883438780817029E-004   2.2040329072459475E-003   1.1415695072185348E-003   1.1733523263801137E-005   1.2717461169344218E-003   5.0124490042688865E-005   3.5265270320768318E-004   1.4327544049683339E-003   2.3744495702533205E-003   2.2963470592976309E-004   3.8319371226801848E-004   1.9348362385766386E-005   1.4865858465071478E-004   3.0749099386594675E-006   1.1485466656301344E-003   1.0219850208390262E-003   6.7741172030481714E-004   8.2124496047304159E-005   1.4739511767910150E-003   4.6280813508362798E-004   1.3295079018993590E-004   1.1861858377102009E-003   8.0389955477374567E-004   1.1400877429037449E-004   1.2332822508188000E-003   1.0727632972861470E-004   3.4399547527684603E-004   8.9001430622557968E-004   2.5661709659682196E-004   1.4401252154998519E-003   8.6951186630714180E-006   6.4565968629498268E-004   5.6782743305392391E-004   8.6400843487286310E-005   4.8225252249136844E-004   2.0434445868429914E-004   6.1780978973272505E-005   2.8059122788214466E-003   1.1916135565014941E-004   4.4084510069307961E-003   1.6914192443891004E-004   3.0074541602557482E-004   3.1770163145004039E-005   3.6891271526067648E-003   1.0305323487771756E-003   5.2952790188123388E-004   6.9669558925338350E-004   3.5926481639169956E-004   3.4594646203951322E-003   9.7015160453460799E-005   6.6960269840193046E-005   2.9619027107127729E-004   1.0070605599352062E-004   8.5460540800512226E-005   5.4832809498629601E-004   1.5693930400638449E-003   1.2649843018421036E-003   3.0273486824221830E-003   2.4784956491575867E-004   8.2664553207885362E-004   1.6855661888195254E-005   5.2818678323285459E-004   9.8226723665651100E-004   1.5407410441901402E-004   5.7391262759964195E-004   2.2336308117922369E-004   7.0468472883640184E-004   1.0132311237386049E-003   1.5285864864317340E-003   4.0979724834792019E-006   1.1780271619703200E-004   4.9711715655430862E-004   3.9381587126020379E-004   6.9626155198016643E-004   4.6182288017629006E-005   7.5350281735312233E-005   3.8984773054279653E-005   3.9120402030357759E-007   7.7930765081369990E-006   1.4694655450802396E-004   2.9328253357065663E-006   6.5578313303298171E-007   2.4011770188109608E-004   1.1911497055824903E-004   1.6030733917381842E-004   5.8080492840548610E-007   9.7705038302683847E-004   1.8220221725380008E-003   1.1512656952546106E-004   9.6795726263447409E-005   1.6325970366145025E-004   2.7664174450237571E-004   4.8655493522625412E-004   1.5090430095685003E-004   2.8437969880300013E-006   6.4547417552719780E-005   1.5192635598312520E-004   8.8604522316179793E-006   9.6944787831820637E-006   3.1440389653546061E-004   3.9487452887570277E-005   5.5694678024623275E-005   1.8694089397787482E-004   3.1904895394520489E-005   4.7015195852973165E-005   5.3772781266329816E-006   2.1862308503477665E-003   7.9950793856831676E-005   2.2851406235031067E-006   3.2038808862254330E-006   3.1183636658053042E-005   3.4829745849924436E-003   1.5610295994684283E-003   3.8982758079441223E-003   1.2555709811274779E-005   4.5855480729534658E-005   1.4723430051048899E-004   4.5089654672544308E-004   5.3181180849531515E-005   2.5727968427325206E-004   1.2631785118948787E-005   7.8180143277523974E-005   1.0325527826581435E-004   7.4546871867927099E-005   3.0674866096802652E-005   3.7032068139005838E-005   3.8212364384458973E-005   2.2856227009126109E-005   1.1045383834458540E-004   2.8518160105624679E-004   3.9561761062879116E-005   9.2534136645066727E-005   3.8800401634440401E-005   1.6506627696667763E-005   2.8630229983668145E-006   8.1079967324199082E-005   2.5506678543857819E-004   2.9636151922879356E-004   1.8234902517261651E-004   8.9841504614084373E-005   3.5988444476078029E-005   1.9719864934216694E-004   1.2508577042634282E-004   1.2196652685062371E-004   1.3230665903033697E-003   3.0150792351218452E-006   2.8515886677300204E-004   2.4116370114458369E-005   1.5542779159946117E-004   6.8636383946875137E-006   5.3382054034872969E-005   7.0591305055778858E-005   3.0359584210722833E-004   2.8929802876289549E-007   3.7074954027866753E-004   2.5534649243681977E-004   1.2109960523233384E-003   1.1921809647910181E-003   2.6731332518301710E-005   1.6244070558627855E-005   3.3189272346657139E-005   4.2801879769539114E-004   1.4540580242909776E-004   1.0583313161699580E-004   6.6737986527661274E-005   1.2416655243671423E-004   2.2707228538824768E-005   5.9960233785595904E-007   9.9429155495243105E-005   5.3273719613652151E-005   6.3374955442202684E-005   3.6179842252607218E-005   2.4607609913564307E-004   3.9612096061523343E-004   1.4271839434391647E-004   2.0114945950179151E-004   9.6352034735653903E-005   3.7232404999930238E-005   2.1334758597698237E-004   1.9395591675247811E-005   2.0702657214729143E-003   3.2714049282475219E-006   1.1633085233265774E-003   6.4483175868899019E-005   1.8004058677325624E-003   6.1358481818447991E-005   6.7499777920630667E-004   3.6908653229295052E-004   9.0556868180633892E-006   1.1478132645886132E-004   7.1951310438298128E-004   7.1433193924261549E-006   4.2355900298429093E-005   1.5359958843414903E-003   2.0985252621040393E-004   4.0515939035860010E-005   2.3742321945360955E-005   4.4326876702395620E-004   2.6215621795191638E-004   3.0167554234502138E-004   6.7472392974561238E-005   4.7485420018366208E-003   4.7934865569636016E-003   5.2684065911251814E-004   2.4005357709069538E-004   4.4871077498846257E-004   1.3380976943277009E-003   6.3232462631755797E-003   1.3533167351275218E-003   3.2974970763313005E-004   6.1018498419119366E-004   2.9636302452691576E-005   1.5327830067289985E-004   3.5845346334280055E-005   1.9540127969734498E-004   1.5894214549938795E-004   2.7524149657545796E-004   1.7356423823023276E-004   1.0377460730630050E-005   3.4337598541288425E-004   1.4488442839385933E-004   4.5445982820224946E-005   1.7141476862875550E-004   1.9787939310750284E-005   3.8848914372308270E-004   8.5361662474382993E-005   5.4665410036354702E-005   1.1896267495356013E-004   3.2169948518098588E-005   8.0683096543888468E-004   5.1304008103725150E-003   5.7443511019946477E-004   9.2551563687743538E-005   4.1257899167953420E-004   4.1346811874613950E-004   3.9403835582524854E-004   5.9059050914995986E-005   2.1227506000474380E-003   7.3130840239341643E-006   9.5277390077332702E-005   4.5559118651034837E-006   3.9433760976532610E-004   3.0083157121303330E-004   7.2848571922741619E-004   4.8436461645429125E-004   3.5875079749055055E-005   6.7949455319771463E-004   2.2363343160319212E-004   1.4767994342232630E-003   4.4926114134484333E-004   2.5807662659272740E-004   1.9655445022105481E-005   2.8251071300651589E-005   1.1138885490601857E-004   1.5907302229707220E-007   7.1197376291736163E-005   9.4175856502951610E-005   2.2563994251972991E-004   1.6753021024874405E-004   8.5569871113842769E-005   9.6068611523182355E-005   3.0005145344183210E-005   1.9787060135360339E-004   3.6610504459066943E-005   1.9082803862165265E-007   2.8986680615514980E-006   1.2088942357086519E-004   1.6563349970347115E-006   1.2042370423211699E-004   3.0681414304918142E-004   1.1769414690435905E-004   7.5266896791070629E-004   2.2207821373683901E-005   3.7328609508113827E-005   1.6102208143158061E-004   1.0529068183796043E-004   2.7796243716632059E-004   2.8861773946895608E-004   3.1739514564773508E-004   1.3783962506350782E-005   5.4121027463348128E-003   6.1988374667630651E-004   1.1305014243404208E-004   2.4568471298749795E-004   2.3402295006639634E-004   2.5027140952092844E-004   8.6189391453841437E-004   1.3933718871266165E-003   7.1959898193583451E-004   1.5176897631664443E-004   4.4731398131856634E-005   2.0340223083378588E-004   2.3865645350831349E-004   1.7078051062587702E-004   5.7896027967406461E-004   2.2984288399612051E-003   1.0693970956259817E-003   2.3640568873568675E-003   9.0391186862421108E-005   7.4112071231867530E-005   1.0195767459640034E-003   1.7438870586453318E-003   1.6317041283232729E-003   1.4492251700560651E-003   7.3480576535758839E-005   5.4761281398749767E-005   1.4843400798476771E-004   9.3875445125747743E-004   7.1382111819555741E-004   1.4393114127102624E-003   6.4016081917238831E-004   6.5779818856544301E-004   5.7986595547756831E-004   6.7584181609354631E-004   6.0258563503591772E-004   1.5709146444118582E-005   1.0339571235560251E-003   5.1313104970866324E-005   1.3066565425709289E-004   4.2658960667870940E-005   1.7818435234607231E-004   5.5785083358009299E-005   7.6121602485994879E-006   1.2358617602411531E-004   1.7090628988184376E-004   1.1159491718040789E-004   3.8191436970338446E-004   7.8469229964982804E-005   1.5450959512721698E-004   2.6948853481076454E-004   6.9722385670543821E-005   1.9274575926928617E-004   4.6544699531849852E-004   7.3965124659215284E-005   1.1022035856339372E-004   2.1623255331639944E-004   6.9459852706804480E-006   2.3405181433881655E-004   2.5553044389331499E-005   3.6436072526099085E-004   5.6157417017091990E-004   2.3912530680251683E-005   1.5951463035428410E-005   1.3745952933789552E-003   3.9150123866639693E-005   1.4525128833951039E-004   1.7515910388401778E-005   1.2340030202349223E-005   2.3616105284773093E-005   3.4185960509973867E-004   2.8686069698843091E-005   8.3892549370277723E-006   3.2525537322067887E-003   4.4185433293795562E-005   2.6787505089853045E-004   5.8748531872420599E-004   2.2766688530416471E-004   2.8076759632366050E-004   2.4264000474032133E-004   2.4472141582894658E-003   1.7395945318195720E-003   2.4526550715830568E-004   2.1721523891644950E-003   6.3523691722612452E-005   3.7920388982995955E-004   1.2183110258648494E-004   3.0960166464796433E-004   1.5002302210045029E-004   1.2472085208078089E-004   8.8278332383606533E-004   8.8018083474446299E-003   6.4333669160151243E-003   4.9691594634083600E-004   1.3352857505205984E-004   1.9395190808721310E-004   1.0146043518532177E-004   5.3459241152939139E-007   4.6028079270423518E-004   4.3038257313118513E-004   4.5580955274334386E-006   2.1061439919003823E-004   4.9314166728556404E-004   4.5130547660159835E-004   1.8263859064528818E-004   9.4639681720870455E-005   1.7489372164220806E-004   8.7107190094143082E-005   1.8142053155005883E-004   5.6410150278394029E-007   6.7990620931059639E-005   1.0054840622341121E-004   4.7031295647439314E-005   2.9922427973566454E-004   8.8748087153706884E-005   2.6608421915449176E-005   1.3514419539749744E-004   3.2670345340045159E-004   7.9268083910920571E-005   7.0047081753870480E-005   9.0681023325443026E-005   5.6173702073663209E-005   2.6282856983767557E-005   1.8623662207428751E-004   3.1453906156386920E-004   2.1837856979817762E-005   1.6796987296130574E-006   8.3112838837237383E-005   2.5028789267143910E-003   9.8828067295614458E-005   1.1348741081098424E-003   2.6595534852994375E-005   8.8543215482509002E-005   1.9674371435929905E-004   3.0039986867105160E-005   6.1864415809471669E-005   6.4241083070726099E-003   1.8516649635050511E-004   1.0276202830501802E-003   1.1850833630462158E-005   2.2312319751063319E-004   1.1741943399338268E-004   3.9699377725093493E-005   2.4499409844052467E-004   1.6003877048659910E-005   7.1502544256619712E-004   4.6131149956235476E-004   1.5498387308020257E-004   1.1952923536860378E-003   4.3390169219274035E-004   9.0733796140573768E-005   3.8532394122212061E-004   6.5947163984558546E-006   1.1234121150212435E-004   5.7655571859022370E-006   1.6100571811764410E-005   3.5715288131123147E-005   2.5873060625519707E-004   2.8209153791699100E-004   5.2738816605790316E-004   7.0747876692964513E-005   1.3866943261004963E-004   5.2111265808780409E-004   1.5649796560984478E-004   1.3630951529739166E-004   2.8085448487171781E-005   6.8737563023672053E-005   1.0967859775246158E-005   3.2805302728174893E-005   5.4134457161052084E-005   8.2996384330346370E-006   1.9385132532179262E-006   1.2288271412047111E-004   6.3171777430676683E-006   1.3937298776167171E-004   3.3803262865266393E-006   3.0746272713680069E-005   2.1223788713357758E-004   3.8954617056728498E-007   1.6936481211482915E-005   3.6201236191128743E-005   6.6187140549850887E-005   1.5738354477790368E-004   2.7783701318492326E-005   4.8679922836641415E-006   1.6072640463811415E-005   5.1235180930997284E-006   1.4884351370552043E-004   9.4406674848537218E-005   1.2196711627094595E-004   3.6081527001433472E-006   5.7341975769300909E-005   1.5195992755464359E-004   5.8803656691932480E-005   2.9765934111569930E-004   2.2050918208857471E-004   6.7004850438625660E-005   9.1891302385759002E-005   2.1627176280041927E-004   2.3666479516987979E-006   1.7774143641354065E-004   1.4644581123452220E-004   1.0673928694470405E-004   6.8166250986601183E-005   6.6692197813146971E-004   3.1862604667012400E-004   1.8967797856923689E-004   1.0056157510553707E-004   1.2798691012336577E-004   2.4840621142508036E-004   1.2955767163464979E-004   8.8141503780690700E-004   5.6546107677033603E-004   2.3224219079221616E-004   9.0803426050194841E-004   1.0712353606649353E-002   5.2355164169522441E-005   9.2647182230717816E-005   8.9786571662887329E-004   2.0519481454306090E-003   4.9624356315327346E-005   4.3979785283533991E-004   1.0496295359880730E-003   4.8430912197514747E-004   2.6374140684863175E-005   7.1124403072587301E-006   6.2372598264131371E-006   2.8328016076803800E-004   2.4850699462179028E-005   3.8193156364989172E-005   3.7201217326879771E-004   5.8689730869387689E-005   2.9326166897412784E-005   6.5419529382515246E-005   7.0401828703809045E-005   7.3225237203117992E-004   5.5582616610672954E-004   1.3699970102718314E-004   1.3725283602140763E-003   1.1137255841095112E-004   3.1650818039570896E-004   9.9797649101626544E-004   5.2359760232463808E-004   7.3900467071000283E-006   5.0208452811080337E-005   2.5568052784121181E-004   5.0122540584169152E-004   3.5474977671818503E-003   2.3208930657826589E-004   1.3210405034311224E-004   1.0856169483135492E-003   7.7566437293945489E-006   5.0752224667312109E-003   1.0873357446462587E-004   3.0686651829224519E-003   2.5412192222522636E-004   1.6960450507364737E-005   8.1788304005598890E-005   1.6237028833964917E-004   1.7482040535366856E-004   3.2268306706466712E-005   1.4060574323808059E-004   1.3099900960646901E-005   2.3716168231206812E-004   6.3366847628560318E-004   1.4786161519847838E-003   1.0531530563314488E-004   3.2476790531453238E-004   3.3409680680766646E-005   4.2098395142056373E-005   2.4956083107569184E-004   7.8934264826809519E-004   1.7569825529675529E-004   3.4620715514433500E-005   3.6677196388846538E-003   3.9841000577319380E-004   1.0754942728830354E-004   2.2230851407057382E-004   2.7970311655404643E-004   1.4614131182195169E-006   3.2813076823147388E-003   1.6735943910561623E-003   2.0746842727334028E-004   2.6144444977071199E-004   1.1044577552200072E-004   1.1692515451633367E-004   4.0291198224790193E-004   6.3016938026429616E-004   3.4656256960897719E-004   3.6612113878413048E-005   1.9062115198866080E-003   1.9814142328258567E-004   4.0143497264609326E-003   2.4559689039021986E-005   5.8190071595624578E-004   1.1943359850565767E-005   1.8863544945612668E-005   5.9974257270872973E-004   1.5019157673315902E-004   1.8556520096095751E-005   6.4600522582727686E-004   2.8157356075438223E-006   2.3390110311746101E-005   1.5926276390676370E-003   1.9006124209893236E-003   2.2277782226854774E-003   4.5032630513775500E-005   4.1543490543222248E-004   3.9053197539667146E-003   1.4033535703960443E-004   4.3712479759256998E-005   1.1234348023439119E-004   2.4915453429434945E-004   1.0884872130597830E-005   5.2797676483633716E-004   5.5256351974869217E-006   1.9113215452881279E-004   2.1955451081897656E-004   2.4163086935720083E-006   1.8376722631073315E-005   2.1071960363580172E-004   2.4967492527842438E-004   1.5449047112445202E-004   1.2187249711540658E-004   1.1375516408127760E-004   1.1422915581472323E-003   1.6749094136711724E-004   1.9755797706586752E-003   3.4052093549168282E-005   3.8439795395777494E-004   4.3772697580913796E-004   2.9026872277421818E-004   2.1880122731611151E-004   2.5661101793082437E-004   5.7574392324081006E-004   4.7955151481988545E-007   5.5300300965790803E-006   9.7776669191675388E-005   9.4633878184443708E-004   8.4769704464039391E-005   2.6197604196277231E-004   7.1048377611540781E-006   3.3340371318756469E-004   1.0869131557345919E-004   6.3201286728792826E-004   4.3437584367309176E-004   4.9953020233819739E-004   2.5074954217766884E-004   1.7891683482328246E-004   3.8625825640816983E-005   1.7297800684595253E-005   1.2556327577613073E-003   1.1329104896564087E-003   8.3025297538865076E-006   7.0711798630026973E-005   1.2714505438843725E-005   3.8046761212189538E-004   4.5948851589908195E-004   1.8839731404844256E-004   6.6304140424985300E-005   4.2881823143539632E-004   8.9509299394845317E-004   2.4757748505059758E-004   7.9566405894467034E-005   1.7895949024317951E-004   2.9550678871347477E-005   1.0745140615464523E-004   3.6166685114050428E-004   4.2361957514039780E-005   2.4725185382130265E-004   1.3739323835329240E-004   5.3810026194550697E-004   1.8894754451225992E-003   3.9291081519353177E-004   1.0278904904081291E-004   1.9975338518884954E-004   9.6042918004804036E-005   2.0693622196147300E-004   5.0075506853115398E-005   1.4973409702640563E-004   1.1346666826243839E-005   2.0431173982493332E-004   1.2940617225067404E-003   9.4990895984439633E-005   1.1817714715185076E-002   2.4543236596926054E-005   7.5518937365844519E-004   1.3804835277647350E-003   8.8779001784180806E-004   2.1066252977605093E-004   1.8645665183675300E-004   1.0297380883579519E-003   2.8737134880018693E-003   3.1160362800436588E-004   1.3340331362041665E-003   4.2114494173491447E-004   3.1080183256603189E-004   6.0664589516151127E-004   1.1178127538965907E-004   3.3013184396026526E-003   7.8177291660421733E-005   4.4696272058434373E-004   4.6859474958291988E-005   3.3462375813294248E-004   6.7366946232322593E-004   3.2463825326895297E-005   1.2832407011447662E-004   1.2285421277754764E-003   1.4685158393068602E-003   6.6940821350076080E-005   2.1139020308838445E-005   3.6728479576649426E-004   7.2457808038375388E-005   2.4557189573686482E-004   2.8191880188072294E-004   1.6302367545785007E-005   3.6033219615604279E-004   4.9529379046028817E-005   3.3473023795732105E-004   5.5257046288542318E-005   1.3771331602699658E-005   1.1777340315032363E-004   6.2215703042394864E-006   3.5871466370914546E-005   8.1777826179905603E-005   1.0152364936574974E-004   5.1732212877624657E-006   4.2739909930588260E-005   3.1613623519918609E-004   3.6602493189314577E-004   1.2766300994037348E-004   3.5263640721060614E-004   1.7277031578115019E-005   4.7220990544863411E-004   9.9743314750721346E-005   2.5078985015437589E-003   1.2056539700457576E-004   2.7785098569612761E-007   5.1183931001914309E-005   2.5959276572259981E-003   2.6313040550181011E-005   3.4524181347253407E-005   8.5496680819949894E-004   2.9154409417093953E-005   5.5492114024442262E-005   8.8548052681729640E-004   1.2014573938064262E-004   7.3594776005776820E-006   1.0172473232050571E-004   6.6822923635208293E-005   3.0617583289125835E-004   1.0650532561563200E-004   2.5431812173302808E-004   2.5061333724355489E-005   7.0269473083080944E-005   1.3650758259749955E-005   1.6576262732715160E-005   2.3526135549504511E-005   1.9770292734358413E-005   1.3697943997399716E-005   1.4959975880543484E-004   9.9443791119350957E-006   8.4097813284278435E-006   2.8089154845809143E-005   4.4120907510490202E-005   5.4888191660412611E-005   1.5996888711691261E-005   1.7294897280620871E-005   1.1222354394969441E-004   1.5089221182957780E-004   2.1169920903164606E-004   1.0341887856733091E-004   1.4031868360842582E-005   2.0996406400505160E-004   5.9399673036477609E-005   9.4469335251854262E-006   5.0668629661175925E-004   1.1280436789456219E-004   1.2359983046914694E-004   1.6583595968397645E-005   4.9642142883456580E-006   1.5227224216469919E-003   3.8579403565904675E-004   8.9706719940346770E-005   1.8985271440159079E-004   4.1896436777794170E-004   2.1751899283955949E-003   8.9410096134112890E-005   2.7454427752979130E-004   4.1011747259628003E-003   9.6222331399229308E-005   5.6874265252542971E-005   1.2471557896805898E-003   7.8740138918474538E-004   7.9214869433580676E-005   3.0846014226636415E-004   1.4324581133950273E-004   2.6614025361592963E-007   1.8328744369484006E-004   7.1630181988343639E-006   2.1989652654739637E-004   9.4053603814330894E-005   6.3922564053810890E-005   5.3883748344385631E-005   4.5572483306020073E-005   1.0129545286036845E-004   3.8977648727706411E-003   1.1434638503571885E-004   5.5047869554306730E-005   9.2035238657116043E-004   3.4148347532897129E-004   2.3717150458001150E-004   8.0994086461559592E-006   1.3175469299080901E-004   7.6082180869527834E-004   8.1529782090809745E-004   4.5428785852909314E-004   5.3763365554554930E-004   2.8573541171112492E-005   1.5952298052697869E-003   6.3538391710792790E-005   9.1355729270267203E-005   2.7297652527026795E-004   4.3959813554372043E-004   3.5898183853008529E-004   4.7191152687740580E-003   6.5149453971330250E-005   1.9111749051393322E-004   7.1954432763963873E-006   7.2939651756130750E-004   3.5445182592225782E-004   1.6476681728012457E-005   1.2199575170390186E-004   4.3750658691364935E-004   2.2400599389424971E-003   1.6119935765977034E-004   5.2789056199405149E-004   2.1662410602169504E-004   1.2599836995507547E-003   4.5649233072745255E-004   2.4363814285915691E-005   4.2419814292593891E-004   2.5178271791762123E-005   8.1977120180708261E-004   4.5598336377632349E-004   9.0397432895995074E-005   1.2178358075565681E-005   1.1140786121622492E-003   1.4699253691442420E-005   1.1613220381280871E-003   1.5355301417016903E-005   9.0286987568539197E-004   1.4899304420171400E-004   7.8575037991579098E-004   2.8160720268946500E-004   2.5305818278667410E-004   8.6184249038575602E-004   3.5141792012026683E-003   3.7257523938665394E-004   1.9736850385589058E-003   5.8014871538109329E-004   1.6749711507764984E-003   5.9263905344148057E-004   9.5467934396503313E-005   1.5900549937582231E-004   5.0912440804216858E-003   1.7176650666796162E-003   1.0323551148588652E-004   2.1151754941791279E-004   1.3901587137955008E-003   5.3220172770357041E-004   1.5777608266995939E-003   1.7357529269496060E-003   2.9600752174058941E-004   2.8133494839113684E-004   1.7102306448321105E-004   8.6174022970004582E-004   9.4975293166800194E-005   3.5166870258441507E-003   1.5616385976573298E-005   2.7580912505551359E-004   1.0430903694786577E-003   4.5869531971560296E-004   3.7875791552554699E-004   1.7350252871020923E-004   7.4368675239078934E-004   6.0151293804734394E-006   5.2881773023602812E-004   2.9467866553708837E-004   6.2242001318440186E-004   1.4901431258189110E-006   2.3227013650655519E-004   3.0930516905105680E-004   7.0393222120691172E-005   1.2642120493005140E-004   1.6987900786899449E-003   2.1785844989578436E-004   1.2088693587297209E-004   1.7597609289857061E-004   4.9222004969499012E-004   4.4885362667760902E-005   1.6697919708185453E-005   4.6234538512557566E-004   8.0373502910203766E-003   1.9525412628975991E-004   4.3653140534502289E-004   2.6675963476405462E-004   1.9131899182650620E-005   9.1310070414731979E-004   2.5324580123061385E-006   8.6874204298418740E-005   9.0315778177193343E-005   1.0437830835233360E-004   5.1135559468615137E-005   2.8258540009097019E-004   6.2098899752330462E-005   5.5972015485183501E-004   7.3851369516527682E-005   1.1387661373473860E-004   5.1816574335935011E-004   1.8806709603921432E-005   2.9760229879603333E-004   3.7588532237759587E-004   2.6806753949336495E-004   1.3036021062661231E-004   1.1184229470674592E-004   1.7507755229983430E-004   4.8142317210913784E-004   2.3496659326445487E-004   1.7707039052571169E-004   7.6701575079465327E-005   2.1355204254139290E-004   5.6912099493784241E-006   7.3392792798483971E-005   9.7506443627832057E-007   7.7774287728961551E-005   7.7153190240644319E-004   3.0132446301790874E-004   1.5616759126201737E-006   3.6302006142596949E-005   7.4243203710155274E-004   6.5428136647471791E-005   3.6837681514596013E-004   1.5862820108751704E-004   3.5829970655988690E-004   9.7126090409919508E-004   2.2127987316344763E-007   3.3762074502570691E-005   7.9047685629021470E-005   5.7624735336235186E-004   5.3472646343985243E-005   1.0799104733938608E-004   3.1094497001821376E-006   4.8894182234658638E-006   6.4926798916102233E-004   1.6591967647983840E-004   6.2951335899282150E-006   3.5867465237185969E-005   8.8326011033712634E-004   4.2175612436516917E-004   4.2366732672587229E-004   2.2746560014324908E-004   4.4955805446695037E-005   8.9431338446196225E-004   3.3667243351033721E-004   5.4096654047427063E-004   1.6666409587836516E-006   7.5017698343892334E-005   3.2972797648401437E-003   1.3413650618387207E-003   6.4577083689173532E-004   1.2142031503737292E-004   3.2152445231405454E-005   5.2885265456613319E-004   2.6017263580253451E-004   1.5937801377055447E-004   3.0530761228765601E-004   3.1884830001377044E-004   1.9885370713752979E-005   4.0123851050230460E-004   2.6217861905265165E-004   3.1666470693741971E-004   6.3454076980951448E-004   3.2216586014806110E-005   2.5431758140117080E-004   5.3565970689979825E-005   3.4457815917247176E-004   2.6175186429052094E-004   5.0078441483810693E-006   1.3784951511474437E-004   3.7792352334525982E-004   5.2947191424084666E-004   1.8389914867410179E-004   1.7402801627478730E-004   1.4913209934693220E-003   6.1282331417321945E-005   3.1794440999211784E-006   3.4600392700589637E-003   1.1496135354602296E-004   3.4640195252985126E-003   1.7481179944940924E-005   2.5057365556185727E-004   1.5017535701377152E-003   1.9174607742604214E-005   8.9986612486231884E-006   9.4823870477246902E-004   1.0133914617283873E-003   7.2058687108656234E-005   2.2806083588076427E-005   6.3692416010300624E-004   1.4660387095649541E-004   9.3909186482267533E-005   1.1044296844624571E-003   2.8373422168076582E-004   9.0352633212838977E-004   2.6668702200698173E-004   9.5853707596265465E-004   1.8242086636695979E-004   3.7205796382061425E-005   1.9643461502356100E-003   1.2116372430901589E-003   3.1968840158029576E-005   3.1530971573141532E-004   5.2638843793990973E-004   4.7671579132940353E-005   8.6355214978635190E-005   1.6967265712013988E-004   1.0875448385831035E-003   1.2062122390553659E-003   3.6399171326595111E-005   6.4904600121353114E-004   9.0733616552897645E-005   1.4471266672192928E-003   3.2907208563218255E-003   1.5604507327895448E-005   1.1285638001125354E-003   4.7011793278766952E-004   1.5392100481320657E-003   1.9313561779421090E-004   9.4786558716387773E-004   2.2242417771478967E-004   2.9318219737211377E-005   2.1522739423524978E-005   1.6586036909352513E-004   6.8982478092183296E-004   1.7550262119213979E-004   2.8916678526163029E-004   4.1553125812478876E-004   6.9380607995994767E-005   1.0367117811264996E-004   3.9577235751765211E-004   9.1317396367838967E-004   3.4286567860094576E-005   8.7642696033435915E-004   5.5504356105466808E-004   1.4201534360910604E-003   2.7384296236609388E-004   2.2038630897549950E-003   3.6141761953191690E-003   6.4518791478563079E-004   5.6399080194780992E-004   5.8742322856121943E-004   6.8689253382546596E-004   3.1041240562637312E-005   1.1462013807102008E-004   2.3488563424965431E-004   2.7825290844792744E-005   3.5287640031078952E-003   6.0984581496145596E-003   1.1130578448502281E-004   4.6383446595880913E-004   4.2018632056574703E-003   1.6955528692803428E-004   1.0402984541702313E-004   1.2935792122198647E-003   3.5381003206188730E-004   9.4042007937487351E-004   2.1012988111693540E-005   1.4690611826413983E-004   8.0545652104931629E-004   4.1261697639857092E-004   3.4929618396363851E-004   1.7330364873268731E-004   8.5211715672124923E-005   5.2696391416096988E-004   4.0940467125975187E-005   2.8607241730060543E-004   1.5368955676362943E-004   1.6439412454987416E-004   3.5410185972352453E-004   1.6017635913946613E-003   2.4202346255948508E-004   1.3351624646822771E-005   2.8730853058003028E-005   5.2859387244238586E-004   2.3964918662030607E-006   3.5212518301023414E-004   1.2160503608638879E-004   1.3223718831378248E-004   1.5251532875200200E-005   9.8671103921778021E-005   8.5148485969228921E-005   2.7393331644846468E-004   1.0373835097061695E-004   3.4743735021076409E-005   2.3149961859241683E-006   9.8352141341978712E-005   4.1884492538958308E-004   4.1641242514571636E-006   3.0851157628265005E-004   3.8396981781181871E-004   9.2204757613473730E-006   1.3206284074727102E-004   2.9320900266547624E-004   1.4977260765409512E-004   1.5860286419614982E-004   2.3077840947518038E-005   8.8661233979765741E-004   1.1510895635955273E-004   5.3812884871406968E-005   3.3748717000652003E-005   9.6022223734244219E-004   2.1869299193704722E-004   7.8382634869137552E-004   3.7135046733890686E-005   6.7801938372925364E-004   9.8380983669037043E-005   3.8234535870959531E-004   2.5111893877950990E-004   8.7854446125989764E-005   4.7676816727336999E-004   4.7251228574018126E-004   1.0167095856778363E-006   1.1735524172320764E-003   2.7269431767436235E-003   3.4389668360808139E-004   3.7584908537819441E-004   4.2265208270951711E-004   3.7990540230953490E-004   3.1921193990740773E-004   1.0868908734753345E-003   7.1186745306783870E-004   3.9664409674476322E-004   2.6114903413416637E-005   8.6120627791105540E-003   2.6290604216772361E-004   1.7209171021819399E-004   1.2553650265516708E-003   2.7441075813106936E-003   1.0989025466213674E-003   3.4104631008523571E-004   6.0358166270447794E-004   4.0561046190426005E-004   3.9522233673867086E-005   2.4968160233008402E-003   2.8675226464920320E-004   1.5163088604426180E-005   1.6799257210713076E-003   1.7290587328646173E-004   1.8577525614744093E-004   2.4147374449969659E-004   6.3693380927560655E-005   5.7420792184236283E-004   3.2572003950609820E-004   1.1010607503047872E-005   3.3567581251989264E-004   2.4520170790213471E-006   1.9894846546967916E-004   6.8324420501561297E-005   5.0191528120534278E-005   1.3598454670825094E-005   2.4144806556768936E-004   2.8497423567142027E-004   1.8198902680978030E-004   1.0760912880446220E-005   1.9362549891972569E-004   1.4457885936812540E-003   8.1375594666758882E-006   3.5871728422257140E-006   7.8946007981834851E-004   3.1584890362953077E-004   5.5171724540812686E-005   2.0205280926442168E-004   2.1564345078488369E-004   8.1164460370205876E-005   1.5506377662443413E-003   1.2063328039676482E-005   4.8659436852672088E-004   1.7165963952513297E-004   2.2970278317893712E-006   2.7045533953301535E-006   1.7356174365234451E-005   1.5890265885587160E-004   1.9465690917979493E-004   3.7729608131941176E-004   1.6608771661025322E-004   6.5487855283489648E-006   2.1446266775990191E-004   3.5413987000652348E-004   8.6099872122554082E-005   4.0956005971095253E-005   1.5940028355008700E-004   5.0083924217421492E-004   2.3183913415007230E-005   2.7338236600785290E-004   6.6065605703137574E-004   1.1250691229680177E-003   8.0261455510824246E-005   4.6833468991453207E-004   1.0905497848922170E-004   1.0878661218067547E-004   8.4402322826569753E-005   1.8078916184444231E-005   5.5609835077906668E-005   1.2628805202298911E-004   5.2157610875053575E-004   3.1297136962087654E-004   6.8618318805156197E-005   7.3780077753538147E-005   2.1533061714233481E-004   1.8973884379593902E-004   6.7249600235768617E-004   3.4593771992120382E-005   5.4109081234672367E-004   2.2379209531989328E-004   1.7974900211372791E-004   6.0979268165561049E-004   1.5889079346216749E-004   1.5070994342494069E-004   7.9422665941774340E-005   5.2826617150999960E-006   1.1457955006719397E-004   2.3484531515759944E-005   1.8539972360612884E-004   5.1858681752290953E-004   1.4929472038252860E-004   1.7688851260893237E-004   9.3510478915189343E-005   2.8053573367754158E-003   1.4276395248556061E-003   5.2798638667644741E-004   1.0448858356147182E-005   1.5114813752876674E-005   3.3909027466075302E-004   2.1312772212207648E-004   9.3982005434631256E-005   2.1378503887604298E-003   5.9765098506128372E-005   1.4006371389373496E-005   4.1161240695278831E-004   4.1229132790426354E-004   1.7684885950271351E-004   4.8669284964081794E-007   8.3079359096452926E-005   1.0115727274450932E-004   4.6624677556831451E-004   2.3684017425306634E-004   2.7615518887323035E-006   7.5818553417987962E-005   3.9214212317557288E-005   4.1977300515701037E-004   1.1254210951819352E-003   1.8998378974285971E-003   4.9719460240354825E-003   6.2586386120690949E-005   1.3472069926948816E-004   2.1734077936263292E-003   1.7776043305148948E-004   3.7089457734988359E-004   6.2079342665978142E-004   1.0522260241189916E-003   3.5686858152818513E-004   1.4409821278689466E-004   1.1275917899621658E-003   7.7366910588099516E-005   1.5961117728579359E-004   1.1368040602303597E-003   2.1005649063505294E-005   1.9811755204762670E-004   7.5635297990877881E-005   1.7253731414803057E-004   1.4319231350340389E-005   6.2653189257248732E-004   7.3125410586229013E-005   1.3357533247807555E-005   7.8893296317616526E-005   1.4141424244269369E-004   8.8707095648774982E-006   2.5237368515674630E-006   5.0014363611703016E-005   1.4578778692276854E-004   1.2838531191787820E-004   1.2393190106303297E-004   1.2568314956765264E-004   2.1525027707144425E-003   3.3154773870542774E-003   6.0795111382655584E-004   1.3550759898777500E-004   3.1973951242700968E-003   4.8002040817971010E-003   2.8218466467861802E-004   8.1545036905634269E-006   2.1466148808439722E-003   1.3810550443322912E-004   8.2374137806822648E-004   2.8691783429440215E-004   5.6021773011804567E-004   9.1511684409807553E-005   1.3138913871437856E-004   2.9881816384578547E-004   6.6928950541006883E-004   2.3614998393041370E-003   2.7212847508448126E-004   1.3429248528204493E-004   7.4122371256377377E-004   5.5853972251080049E-003   6.8977836584478616E-004   7.3781339910034276E-004   5.7510284981634888E-004   3.3542261674344569E-004   9.8479650609527167E-005   1.6502902031255786E-003   1.4367883898977211E-003   4.9554941437132086E-004   4.1436253276068685E-004   1.9810944580582617E-004   1.1536952851320091E-004   6.2046986227363846E-004   7.1681958435201051E-004   4.0820159859150711E-004   7.6651191231505477E-004   1.4370574446422085E-003   3.0083615362528260E-004   4.9064045851243351E-004   1.8852971099424067E-003   2.0480817583700393E-004   3.9595929341687400E-004   1.1444707076539162E-003   9.3786739564521169E-004   6.6765315490320727E-004   1.3943773926267950E-003   1.8470684528689067E-004   7.1255296933712888E-004   1.0402235131668585E-003   1.6708752292829330E-003   1.7439685669767672E-004   2.4004771143925569E-004   4.2838448161351114E-005   8.2412190254100236E-004   6.4879816474366014E-004   9.7253899844790238E-004   2.2151334647116394E-004   1.1220428473240642E-003   7.0708385152197246E-005   4.9309864760469380E-005   8.2041449698304011E-004   3.4084420894573257E-005   8.3072890098373888E-004   9.3058568832951966E-006   2.8047897684480439E-004   3.5735486848750852E-004   7.7271485165905456E-005   9.7222496415976564E-004   1.5906954008720587E-003   2.9453988795324096E-005   1.2802343162079602E-004   4.2268618976538431E-004   1.6164930456172893E-004   3.3392616720982810E-005   1.0668011108664606E-003   8.8033771739846249E-004   2.4309089804088876E-004   2.2113931156333150E-004   1.7930798591230795E-004   1.7441756589404344E-004   2.6602797382700182E-003   8.8525377597805201E-004   7.8846486019897678E-005   2.0137056431973456E-004   8.2004709776114181E-004   1.9768104893241639E-004   3.3382373670945315E-005   4.1214665608827231E-004   2.1546977745917306E-004   3.6472784195261813E-005   5.9283462264549938E-004   1.4938379176997682E-003   5.1016292446774420E-004   1.1032787911845214E-004   7.6786346781230444E-004   1.8819096310050817E-003   1.7568067984104962E-003   2.0698964698375423E-004   1.3250542252248368E-004   2.2009032413400453E-003   5.7755749213311033E-004   2.4274544895558142E-004   2.7034649205749499E-004   1.4131675291517571E-004   1.4305550523209024E-003   1.9528174893933294E-003   1.8181539688874059E-003   1.3934691455424646E-005   3.0050778310549965E-004   5.8375823433563525E-005   1.5632664634157168E-003   2.2563724161172282E-005   1.3531216427725963E-003   1.4955642959266883E-004   2.2952164818188250E-003   9.8863655587637879E-005   4.1494226714034480E-004   2.8244571105966182E-004   1.5701511000770450E-005   2.2119692438990566E-004   1.4229550283960872E-003   2.6953947424937974E-004   5.9336270382342137E-004   7.4034308373994922E-005   8.6155957908457936E-004   2.3353585987854271E-003   4.2089177594340568E-003   1.3143385339795034E-004   1.4853157019426122E-005   2.0889304832270086E-004   2.4077670946726133E-004   8.7520605103954331E-005   3.4275521001175769E-004   3.9026311110166168E-004   1.0738312091824233E-005   2.6983617455215303E-004   7.0954183586769901E-004   6.1636038467457590E-005   7.4424313466504464E-004   2.4469818902037396E-004   4.4352447661193112E-004   2.7765470889504239E-004   5.2276237973679016E-004   9.7444655044744586E-005   9.7683936499705387E-005   3.6182936424813760E-004   1.3788891588542142E-004   1.5586520039499214E-004   7.1262099213550837E-005   1.0637101506536945E-004   2.3780110362971447E-003   3.2519381916246490E-004   3.6171303188248287E-005   4.7842012005985292E-004   1.5577204317287828E-003   1.7176023183074302E-004   1.9748274169496904E-005   2.0093162086242371E-004   2.6745708639639917E-004   1.0764813336860413E-004   3.5141370505544910E-004   3.4013052758432601E-004   1.5165995497016080E-003   3.7243969369329938E-004   1.3184488833289064E-004   5.3865386225985981E-005   2.1850969675264393E-005   1.8354051515618930E-005   1.0431307826372685E-003   3.4487183268287962E-003   1.6731643123550250E-004   1.3302859479307044E-004   1.5671231026047386E-003   1.8032289000813814E-004   1.6544520336237695E-004   2.5306900741726545E-004   3.2634852689071900E-004   4.1747452809928225E-006   2.4959071133597276E-004   1.3033119124798953E-004   1.6220043079320800E-004   1.1952242244315817E-005   3.6860844415774002E-004   2.8879242089632876E-004   5.6487879028112981E-004   8.8608458813976506E-005   3.0529355296551078E-004   7.7559297536265883E-005   3.2510952460525628E-004   4.0666918879351433E-005   1.2535977591721559E-004   1.5159678992176142E-003   1.4364906832595471E-004   6.9211078802667176E-005   8.0365482079004351E-006   1.5567729405020178E-004   7.8882061443740064E-005   4.3490807562458567E-005   1.6334755884714460E-005   1.0350596084655276E-004   2.1282634480663962E-005   1.2752515497030533E-004   4.3574114348822186E-004   3.8937505753668210E-005   2.5943169347560801E-005   1.3945015069101075E-004   3.9273134955713032E-004   9.2635273546319238E-004   5.2533203957510132E-004   4.6523862167051707E-004   5.8417021543299866E-004   7.4105938612395395E-006   1.1850251399338109E-004   1.8291049125445006E-004   1.1495452921673333E-004   6.4955512857387554E-006   4.2277418970568579E-004   1.0764519754500545E-003   2.9105390654579514E-006   5.2677809093081666E-003   2.1660842689888874E-004   3.5200834395707583E-004   2.3537195080971605E-003   1.4357143363121465E-004   5.8493926617110873E-004   3.0231621252001895E-004   1.3786324822769611E-004   2.1824746897603915E-005   2.5012997546863760E-005   3.7405551970834677E-006   8.6697080442780055E-005   1.4799002711153730E-004   3.1181118193393324E-005   1.1659211124730527E-003   1.4804240099191313E-004   6.6299043566077581E-004   1.3524049900955911E-004   1.4588047374389933E-003   1.1094738051972091E-004   9.5347393664318097E-005   4.8191327951250238E-004   2.7556003020041796E-004   9.6694733124581529E-004   4.3989158062763597E-005   1.3349139664267087E-004   1.7883444679914324E-003   2.3989756209695451E-003   2.7728870114934138E-003   2.3820431231976551E-003   4.5773011205735948E-004   3.3590467549071930E-005   3.3650659103755330E-004   1.2370221422775935E-003   1.5675381390763314E-004   1.0844413023671088E-003   8.7839710635302472E-005   2.5318497251392214E-004   1.0035025263992508E-004   4.0543288933745205E-003   8.3857078119220043E-005   3.2530913365772611E-005   1.7072303830192831E-003   2.5737698769033941E-003   4.4559362804147259E-003   2.1510831805414564E-004   3.2988122934871399E-005   1.2464800380947112E-004   4.9969990614336622E-005   3.2956689471963648E-004   2.7607545709339002E-004   7.5881978540636567E-006   2.3453235078441190E-005   7.4090973056241868E-005   8.2897065359994600E-005   5.3601410241782728E-005   4.6550909183406489E-004   3.2880771018676294E-004   7.9014584194785103E-005   2.4712621521659847E-004   1.0778081151159691E-004   1.5932146746443893E-004   6.7746078135305881E-005   8.3921739328007803E-005   1.1711811068485189E-004   1.1130591275828924E-003   1.9970858069245286E-004   4.5637738251827340E-004   1.2054390221706970E-004   4.0181237360763171E-006   3.2193987207864891E-004   9.8772534679318367E-005   7.6926592919931768E-005   2.4296363587483161E-004   1.3462965311399573E-004   1.0979777175824630E-003   2.7153441558406204E-004   9.5087568359277007E-004   4.5709357151968555E-005   4.2067619764432403E-003   1.5852848544602608E-004   7.6731464250825640E-004   3.0182508969089483E-004   1.6762823017277419E-004   4.6123704660409076E-005   4.7486884271109072E-004   2.5689468358519683E-004   1.0121242227720294E-003   2.6578562685300819E-004   6.2627925465255955E-004   8.6920968221417105E-005   8.1425309847531842E-005   3.2357362337540432E-004   3.8489222450187582E-006   1.0706928634659149E-003   4.9763966459366744E-005   3.1998304881660297E-004   3.6390483613968079E-004   2.5068273110236653E-003   2.9526637983795799E-004   2.7334898685003927E-004   2.3193536774314435E-003   1.0750409466600436E-004   8.5607893433893649E-005   5.4835060538816133E-004   5.1466698291140160E-005   2.4958925112402810E-003   4.0369896792001619E-004   1.0243232035625778E-004   4.5779516211921523E-004   4.2607943499991250E-004   8.1671038252623560E-005   8.6802663180888989E-005   2.4545296115881824E-003   5.5253543833737322E-005   1.2380096739756749E-004   3.4863440270864525E-004   1.1730389991577480E-003   1.6354082125639059E-005   2.3426524740431101E-004   5.0812692068253609E-004   1.4993249382260762E-004   1.3121796387768651E-003   4.6693258518567838E-004   1.9168275726216612E-005   1.7382024133576711E-004   2.8059955651154290E-005   3.1895530601700400E-004   7.3854603365096751E-004   4.9003897452377389E-004   6.7509332353451036E-004   2.4209941245029689E-004   1.2762251938794669E-004   2.2172323374566102E-004   2.7908373868159165E-004   3.8801023187213748E-004   2.2370180058874271E-004   9.3488298897817992E-005   2.0923094268042970E-004   1.5314977597813501E-004   9.5388533041408270E-005   2.8567783886159111E-004   5.2179562634626937E-004   6.4127460773244637E-005   7.5753274846930132E-005   2.3914227933855907E-005   1.3519343690679382E-004   2.5428239503644616E-005   7.7362661011037565E-004   3.4806997298808393E-004   2.7531105719074561E-004   1.6112920532738795E-005   9.4862108476967400E-005   7.7337263403506786E-004   1.4980754811772759E-004   7.5906791728738850E-004   7.3270581070504102E-004   1.7653454760606788E-005   7.9969611992142503E-005   3.4595582304843955E-005   1.1977741788410292E-003   2.4723238304654828E-005   3.8255101730066276E-004   3.9138095160298872E-004   2.8482765250540569E-004   2.5480953676534452E-003   1.2495049175012408E-005   3.1681560730074666E-004   1.9830166672800993E-005   7.4461533138205381E-005   9.7257285206390562E-005   1.2277775428402529E-004   3.3448555806666930E-003   1.6036259624870896E-004   3.1876655588904803E-005   7.1836667392597808E-004   2.6152807635890186E-004   5.8093739097967779E-004   2.5121579813598981E-004   8.2418507298100428E-005   3.0753387545324239E-003   6.1682416116047589E-004   4.1220548028244870E-004   1.3986068541925950E-004   7.3806784728555212E-005   9.7003920201563812E-005   1.6065576704780795E-003   3.0340934990283259E-003   9.8055851962348609E-006   2.3416578315334574E-004   5.6318439557562162E-004   2.7889100856599684E-004   2.2940886822967843E-003   2.7067924402539463E-004   2.5797439274071127E-004   6.2765772769362768E-005   4.5126787852444068E-004   2.8441629027840001E-004   1.9519705898875416E-004   7.7220134526731423E-004   2.9500463132608499E-005   2.3000648158726981E-003   5.5456971372545307E-004   4.0094147248693618E-005   4.6963444950178266E-004   2.0049414995271946E-005   1.0862436440068901E-004   2.1052680486647814E-003   1.8914916567034240E-003   1.2782781517878543E-003   2.2038770505691775E-004   7.4194016008887126E-004   1.3033713146254943E-004   2.5398246115734401E-004   4.3822581466965187E-004   1.7594759092849738E-004   1.5173088637292123E-004   1.5595869068335531E-003   1.3820461816997369E-003   8.0680226708306513E-005   2.7854553157274217E-003   4.6111393511898911E-004   2.5067765624720370E-004   1.4033888780318029E-003   5.5914665849266376E-005   4.9659197493157604E-005   1.1893147465866731E-004   4.9005768171660052E-003   1.0605259478895712E-003   1.0566161028521424E-004   2.1284674910895202E-004   1.2317947882298013E-003   6.7493761273331563E-005   2.8489384279100629E-004   1.2216250359743182E-003   1.5972403370004881E-003   2.9474511833781363E-004   6.5326951177113301E-004   3.4036097441513186E-004   3.1264578395265384E-004   2.6457463175807956E-004   7.0617480760622837E-004   3.2777455932174330E-004   1.0359950036587769E-004   1.5424964258934987E-005   8.1247773580676603E-004   6.6367083457897407E-004   1.7967810540697661E-003   4.9040405070353207E-005   1.8147616554233181E-003   1.4767121772687816E-005   5.9759137295729457E-004   6.9869201255054076E-006   4.8852322433459760E-004   3.6091202950813746E-003   1.8608648256613190E-005   3.5669846758341574E-004   1.0932642228056637E-004   4.7966198918959740E-003   3.8399235547504447E-004   6.5455169811688070E-005   3.8033175693930846E-004   1.5342214042586425E-003   1.9256078161621271E-004   3.2722279025688104E-004   2.8516776611997889E-004   3.4173180401611054E-004   2.6714407257449701E-004   4.4659739311527837E-005   9.0179826826826393E-004   3.7590737705450641E-004   4.4243347812390091E-005   1.2270576530200059E-004   1.9550874773537703E-004   2.8435182853060589E-005   3.2264979382385419E-004   6.8492644311486360E-005   1.1208186931864013E-003   6.6256629019752854E-005   6.2866088806390883E-004   1.0122313203408107E-003   7.2203885460623510E-004   2.3572278111698886E-005   2.4526328544749617E-004   3.1743763955279322E-004   4.4142339613442117E-003   5.5950583387883248E-004   3.6131887651679910E-004   1.3580634323756109E-003   3.5581136004628016E-004   1.5035904871658705E-003   2.0032619875795014E-003   2.3940359399844129E-005   3.1975544304409644E-004   9.5947667691916429E-004   5.1953465986321679E-004   2.2085531425013730E-004   5.1613915500298645E-004   4.4751836388013408E-004   8.7670326516773288E-005   1.0390924373125868E-004   5.0794145008017531E-004   8.4313907989721541E-005   6.0003416781424606E-004   1.5193805804228718E-004   4.3589725938112994E-004   2.1871549692800887E-003   5.0032659222027623E-004   7.0999198565597195E-005   4.8539743085643293E-004   1.5735727254138146E-003   2.0641358486342084E-003   1.4772874025652321E-003   4.1241983723742131E-006   5.6446130091980453E-004   1.0886449964946595E-003   2.2526642900555765E-003   8.6756028847736078E-004   6.5177380528367050E-004   1.8700863500170907E-004   2.9794824648280566E-005   5.9869005098722717E-004   1.4171202299172788E-003   1.2890952869085566E-004   3.6269140331815710E-003   4.9535299146373903E-004   1.5796918169609573E-003   2.6148021178299080E-004   2.8129483204690720E-004   1.7157824862114435E-004   5.0093105574262504E-005   1.0985946682095645E-004   4.2110985935330807E-006   1.7568715668249475E-004   1.3141318740529716E-004   4.1765599591810153E-004   1.7618203033465036E-004   7.8181992548482756E-004   3.8916623609866526E-003   1.3726037330961981E-004   1.1770673367125030E-004   3.3473500824892180E-004   2.4565976200586678E-005   2.3282495616849490E-004   4.0993711395669463E-005   8.8265003908301210E-005   7.4208228936769954E-006   4.1436035302296704E-005   7.5857189025146083E-005   3.6380215471428553E-004   1.8003892313441959E-004   6.5979536628850866E-005   4.5638814622733098E-004   1.4497693034772280E-004   1.0010879850628843E-004   9.9617414488774618E-004   7.2867641861629865E-005   3.3781447506542843E-004   8.1513560488555535E-006   6.6483687973035684E-005   3.3857983784160877E-005   1.0305383806991596E-003   2.2040569545090234E-004   1.1066375963864148E-004   3.4821516288813633E-004   6.6081370175369932E-004   2.2240225618764777E-005   2.1625651474331388E-004   1.1450137832981243E-004   1.9163147679190392E-003   1.4650538729969059E-004   6.9110082714197822E-003   7.7692261908527839E-005   2.2492803150542761E-004   6.8515221693886332E-004   1.2489567873809112E-004   7.1762908709136186E-005   1.9584754388648890E-004   7.4755116517402306E-005   6.4303740597685343E-004   1.2065396866853255E-003   1.9749253714852974E-004   5.9911646126677054E-005   4.9665731173432821E-005   3.7899401538130556E-004   1.6143620495715500E-004   7.8991346053650005E-004   3.7421080327334637E-004   2.7034571209657980E-003   2.6814580004426740E-004   1.1549884089262174E-004   3.1966051071027435E-004   1.5828628306773345E-004   2.7720888833348439E-004   1.5613488165396576E-004   9.5182677440764534E-004   3.8834536352934940E-005   1.0534369151835564E-003   3.1858827883110390E-004   4.6122734997813190E-004   2.6386262538783816E-004   4.7798046842812401E-004   3.8032646897619318E-003   4.6841483243943892E-005   2.1874581458755901E-004   3.2137836615341888E-004   4.4997825609963837E-004   2.6458551495824123E-003   1.1466992483290016E-003   4.3303396108041576E-004   8.9998009577320608E-004   3.3445797421342276E-003   6.9977213381779385E-004   7.6775287559965378E-005   5.3214320227182982E-004   2.9053141347102837E-004   3.2159878731581439E-003   6.1282100529998576E-004   5.8888815617794425E-004   1.0778930955546095E-003   4.8509801036189537E-004   5.4628154365209179E-004   1.5748040022388243E-004   5.5004400102736458E-004   3.5315676079538527E-004   8.8817944056325212E-004   1.5691561852492931E-004   4.1234910430230939E-005   1.2116027828718561E-003   1.1963685868933830E-003   1.9484268774186273E-004   9.8373803496412202E-005   4.5023805285816900E-003   5.1062659553529602E-004   8.2270876127547713E-004   1.3102970441237497E-005   7.1318083314325837E-004   1.0141234017227235E-004   1.5111538409081093E-003   1.3799903411837737E-004   3.0785764764336155E-004   4.4142513147007232E-005   3.8091296929305049E-005   5.6018032500178858E-004   3.2861348611598570E-003   5.1624903998097923E-004   4.7126060032114132E-003   1.2174371005361749E-003   5.7967322090518906E-004   4.0746184873926818E-004   2.2211624506427913E-004   7.5543631714473697E-004   1.2758400291191722E-003   1.7571322926241006E-004   1.2073902204040936E-004   2.0350529692755146E-004   5.7228177076443571E-005   2.9669302914131734E-004   2.3823634466443581E-004   2.1554254568703422E-005   3.8211243574023566E-004   1.3047190759555896E-004   2.9275392721845006E-004   2.8987805228555629E-005   3.0481946642334061E-004   3.1181190260962598E-004   3.6812542822640097E-004   1.1295799541327555E-004   1.3979494790838424E-003   4.2224028490862750E-004   1.7415709896506945E-003   1.6456485781722494E-003   2.7191029419100353E-004   1.6677784840085104E-004   9.4765943495939381E-004   3.6203450114453395E-003   9.8220740909548613E-004   1.4337976873732053E-004   1.9009076747135398E-005   7.8430384247841315E-005   5.1441933733331635E-004   2.0414797996455569E-004   2.1054710429342185E-003   2.7877097060540379E-003   8.8459957187769886E-004   1.5616277215187446E-003   2.6083394806971608E-004   6.4967922504261785E-005   4.7676528604846590E-005   1.7504076889225792E-004   8.4361414280206888E-005   5.0682704283500730E-004   6.8341685564997400E-004   4.2000668579656651E-004   6.2810587991460470E-005   8.8188551426525332E-004   5.8233118584093699E-004   9.2969065695632121E-004   6.4994293743730899E-005   1.9079268992652088E-003   4.7771824267708217E-004   2.1359782303998338E-004   1.6842864652716187E-003   2.8392839018339754E-005   1.5959854528885681E-003   8.5550883074498587E-004   4.2125925741982997E-005   3.3782376296461469E-005   1.3928081145712279E-003   8.3395553765334000E-005   2.3228029112153288E-004   1.1860400838636948E-003   3.3642201783585465E-003   1.1392819173036872E-003   1.4637809566931939E-003   8.1635060213410199E-005   6.7587225922143977E-004   6.9183404470479445E-004   4.1049591114275434E-005   1.3348802579774782E-003   6.4282995212557395E-004   1.7756951475300875E-004   3.9283093182294670E-004   8.1967611440083104E-005   2.6986482886463646E-004   4.3525841888703118E-004   1.7847680299527260E-004   8.7204631695090121E-006   1.2667367250558613E-004   2.3055938932446006E-005   3.3523289837269002E-004   7.0580211274366440E-004   1.4822870588294574E-004   3.1249438184395849E-004   3.8330542948634336E-005   3.0584734211652699E-004   2.5299987542521936E-004   1.2577588168900068E-004   2.3234652423688746E-004   2.4142604164177013E-004   1.7452728704854344E-004   1.0231957982536427E-004   8.8042854370402654E-005   7.6998694924260724E-005   2.6986766404994724E-005   1.3574795266999834E-004   2.5040569323692398E-005   4.0082315952773141E-005   7.1168150064625560E-006   1.7616827479142888E-004   2.4365986594313070E-004   2.0100127062602634E-005   1.6845330036351938E-005   8.4735058204178149E-006   2.0925938073527487E-004   4.8766304683432593E-006   4.2723251606583818E-005   4.0794987751834407E-004   2.3020221346291140E-004   7.7430739123274218E-005   2.1177792579809890E-004   1.3850133252658664E-005   5.2536965965351294E-004   6.3699420260081904E-005   3.9777692107800191E-005   3.2748645620141671E-005   8.6152859078124936E-006   3.4493816405034108E-005   3.4202709159632854E-005   4.8734960029663940E-006   8.2226706751316916E-005   9.7688148745892885E-005   1.6864908132656849E-005   2.4383381485641929E-004   3.3984925425039238E-005   1.6207445694479796E-005   1.3244185726886482E-003   7.6651547651230645E-004   8.7557859727557024E-005   2.1887990012381980E-004   9.2698901972586870E-005   3.1476291011273249E-006   1.7882990194560949E-004   9.3553084876433563E-006   2.2994551365588789E-005   3.6934134212046084E-004   5.5030513736800611E-005   8.4219019943677719E-005   6.7346801767497085E-004   1.4457033724549944E-004   5.9171679883621934E-004   6.2003980652729779E-005   5.7572631895547459E-004   5.5417884010920833E-006   4.2431665060687956E-004   1.0043223201357384E-003   5.8462759524192996E-004   1.6500681638429530E-004   7.1765013706091569E-004   3.1638227336086100E-004   1.4507565094616535E-003   5.9187286694281443E-004   1.0447339797675383E-003   1.2263635532069200E-003   5.2425277914007994E-003   1.7492097948389285E-004   1.4124715284004384E-004   4.6537247998638463E-005   2.1418363040190161E-004   4.1490130797790341E-005   3.5582920090926015E-004   3.2799530272591707E-004   5.8786776722714530E-005   1.3363046541058608E-004   1.4251810492246341E-004   2.6291155449691887E-004   1.0566343193195550E-004   5.4310274344084464E-004   2.2816384004796937E-004   9.0146822178938655E-004   2.6040332073662313E-003   1.6028736748249410E-003   9.3689303490159832E-005   2.1075381864094046E-004   1.2903556536497567E-003   3.3483027173322891E-003   7.0820254552114476E-004   1.3042325364200460E-003   1.4381368410475990E-003   1.1769166738264249E-004   7.5835227590580437E-005   2.3374028600532017E-004   5.4565520794872002E-004   1.5946657704624314E-003   1.3768902694692779E-004   3.4030592877509649E-004   5.2986654582657625E-004   1.8814309776287765E-003   6.5494533875749600E-004   7.2997876164450348E-004   5.1239496122520121E-004   3.5587693998477192E-005   2.1195936268707729E-004   4.0313539577044945E-004   2.3595786610081755E-004   1.8930718507628765E-003   2.4118041154620779E-003   5.1733940731752662E-004   1.8141156145461654E-005   9.8210401931754076E-004   1.2944438440502170E-003   1.6837147813458990E-003   6.7298900569514176E-004   8.4572483499066280E-005   1.1763165527855137E-003   2.8603973492284164E-003   3.4919393099765161E-003   1.6005643960985167E-004   4.6027349228293699E-004   1.6385402899639558E-003   1.0826169101776260E-003   2.3102036137705024E-004   4.3262037991196234E-004   5.2908443092339243E-005   3.2759687785867165E-004   1.2382942809031122E-003   1.0541253432167718E-003   7.7222451985419752E-004   4.0309667197948012E-004   8.5978476975938432E-004   2.5351456825095382E-004   1.1602014376908835E-004   5.8114017488437397E-004   9.3912513168927056E-004   7.1483186926422167E-004   1.9230531326575762E-003   4.4593295595556976E-004   3.9847114419574448E-005   9.4802265184257956E-004   1.8216660549451501E-005   4.2077635862738287E-004   7.6583731530434408E-005   1.3109261192828774E-004   9.2621587296406788E-004   2.2895669250452381E-003   4.1114461127560073E-004   1.0792645333700210E-004   1.7632618758449300E-004   7.1352760825890818E-005   1.1261847303516442E-004   2.5259090225409513E-004   1.1301473084373922E-004   3.6729776383786475E-004   1.6481555835735180E-004   6.1762630717886061E-004   3.7251921181379841E-004   2.0807326508818266E-005   7.1534180574621455E-005   4.7096216369814549E-004   1.0572778547537817E-004   5.9766810783776073E-004   1.1454556502397299E-005   2.8233717502804101E-003   2.7127611298806724E-003   1.8932357568330709E-003   6.1063471572441374E-004   2.3570547989627071E-003   4.6572081077111694E-004   2.9751626336517082E-004   1.3619244112054963E-004   1.9322910756748159E-004   2.1295489291973387E-004   8.1614112993745404E-005   4.0176309028742101E-004   1.4493240582293571E-004   8.5809004674509767E-005   1.8694452757701509E-004   8.3297457783224765E-005   2.1428181861065167E-005   3.7558921018453610E-005   1.3217268616440121E-004   1.0689575943517775E-004   9.1512039721868043E-004   1.6752990862043527E-004   1.5183857964355516E-004   1.0455708404198455E-004   6.6043856163786830E-005   8.6928329442626410E-005   1.5203130312630700E-004   1.5152495511932311E-005   3.6081485405728837E-004   1.7386625581452706E-004   1.1450250918436186E-005   5.1112687120992992E-004   3.7831192588952183E-004   1.3575243663912324E-004   1.0748740489952727E-004   1.1012474251439260E-004   1.4389121533913793E-004   1.7162016326597032E-005   1.1630993633716743E-004   2.9043002449110619E-004   9.1816183494306490E-005   1.0836191320346617E-003   1.6409513029770394E-005   8.0455632124865731E-005   3.3784420595899374E-004   2.4937400492477989E-004   5.6518519990268875E-004   2.7572779744320676E-004   4.7083196644719084E-004   8.8840083720585758E-005   5.2436572150796627E-004   1.1977160434350342E-005   2.3852396523274481E-003   4.5899833018467524E-004   5.2383771894380887E-004   1.3351340644290310E-004   4.3369651044455800E-004   6.6289903959809704E-005   1.8563802680193663E-005   8.0553216753158504E-004   4.6678100482287597E-004   4.8579279342885015E-004   2.6685843672575167E-004   2.8266139952836755E-004   6.2912216889436071E-004   6.7380530639249837E-004   1.0243291602970383E-003   5.4801352375088566E-005   4.6944934496649635E-005   4.5107394647033610E-004   2.1536147276164766E-004   1.0460136363201690E-004   5.0537323019044455E-004   9.0658268722230366E-004   2.8675566215996106E-004   3.4231985996017837E-004   2.7714110065097628E-004   4.9857020901697207E-004   2.7425453655267852E-004   5.5962308427131061E-004   1.1710719951041709E-004   1.4263492922983597E-003   6.3200002509600063E-003   1.0097519203329300E-003   1.3675866080744536E-004   1.2479584470418076E-004   3.8229576357882368E-003   3.8423379628144252E-004   1.3223825923477490E-003   2.8459090902963828E-004   9.0711757822601566E-005   4.1498656253027583E-004   3.7720510835078137E-003   1.1693919586393427E-003   8.3175230268261275E-004   1.3793126019692782E-003   1.1305376820050180E-003   2.1159102790303824E-004   4.4925891368142822E-004   4.6984564310048447E-004   4.6643269696900148E-003   3.1114809162384157E-004   4.3314109758715847E-004   5.2345779771250246E-004   8.7864975612111614E-004   2.2306632453085535E-004   7.1465126403899267E-004   2.2051427655065203E-004   5.6149003113938349E-004   5.0521080017896058E-006   4.0112203467763789E-004   4.2011738089539993E-004   4.2144569971347141E-004   3.2309244675061163E-004   4.7091672051050044E-005   1.3181239383355033E-004   3.1449064188705794E-004   3.9853927386219101E-004   2.8189362513962111E-005   2.4112089952845728E-004   1.0574526218288800E-004   1.6595979959928769E-004   5.0810814543310269E-004   2.1967494096180396E-003   5.4421049318785498E-005   2.3507825709800881E-005
   4.5999999999999996        2.3445757674498218        1.1863312980127127E-012   1.1705624822316899E-012   6.7118532418935446E-011   6.9686595840492197E-011   2.6437485674177271E-010   1.0965015130596880E-014   1.0956390484978547E-014   1.0855372473653893E-009   7.8899615589760181E-009   7.7706116292399405E-009   1.0827045757814950E-007   1.4606096419816270E-007   2.5185971887627900E-007   1.9410664561572245E-007   1.0384712079799054E-004   1.4421658751147923E-004   4.0293437285817706E-005   9.2218047826208702E-006   2.0764895090978153E-005   5.6106333434314936E-005   4.4418900732862477E-005   9.4864765527424860E-007   4.3942110538662059E-006   1.6029374919433734E-005   3.9220705962867179E-005   4.8775998953941675E-006   1.4034718140367860E-006   2.3402824062121428E-005   2.7357309285726894E-006   4.0202989197318994E-006   3.2181422028170876E-005   1.4328337104865962E-004   6.7103467145370919E-004   1.3393369369896376E-004   7.1667148879116845E-004   3.7694853286600414E-004   8.0437691625794100E-005   1.3463248930038720E-005   9.6795181067829063E-005   3.5751695551434082E-004   2.9183743850712610E-004   2.3407192228357270E-004   1.7603171734415404E-004   3.2144495042627842E-004   9.0024098170684707E-005   4.8501098601106503E-004   6.5491474391072288E-004   1.4323537365925755E-003   1.7644271565514930E-006   2.1613850196378477E-004   4.1269911722329273E-005   2.6464490201614095E-005   3.4416140404586033E-005   4.5579230733588039E-008   2.7963505828165467E-006   7.5474475183006525E-005   1.1381519105190367E-004   8.1162448266787574E-005   1.8384655358540026E-006   2.0357309827003786E-005   4.8651849173066910E-006   3.2564000745180971E-004   1.0107884865367039E-004   4.8708565935366877E-008   2.8726539660053332E-004   1.0563984670845306E-003   3.4877731382467706E-004   8.5482195599880022E-005   8.7659688581766613E-006   1.0888841075563148E-003   3.1044202277167713E-003   1.0498710185150657E-003   1.7089279944246030E-004   7.1411138575628284E-004   4.2379853243492321E-006   1.2466702079953870E-003   5.1402348182150492E-006   1.2729367513138864E-003   7.5383922691271850E-004   3.4431974693305392E-005   4.5438415483283015E-006   1.1364508885079317E-003   1.0470633948020908E-004   1.9959721716691765E-004   1.3904874489827251E-005   4.5973908211360910E-005   2.4419644946292241E-004   3.5957966522495906E-004   4.2797966845186872E-004   6.8136772288429062E-004   5.3609154906214084E-008   2.8204861291992512E-004   1.0889516913652666E-005   9.4613563950475077E-004   3.3581968118631585E-004   7.0584425889967499E-004   6.1219959624426090E-004   6.2464292685750775E-005   1.7241930408234880E-007   8.7892030940148755E-008   2.3360140783730402E-004   3.1489314386215045E-004   7.6296487359340918E-004   5.5107191970033725E-004   5.8206384281810995E-003   2.2041390334865864E-005   6.0245340031426732E-005   3.7319227430193261E-006   1.2969404332142135E-005   2.2091847300544596E-007   5.4015324069940846E-004   6.4627532327346765E-004   1.2202028933744963E-005   1.5067322035321998E-003   3.3144540652870136E-005   1.3517096168120965E-004   3.7844281026006861E-004   1.6791804880941205E-004   1.3992874884092679E-004   6.5241649675496725E-006   6.9510465566755269E-004   1.1995011265840284E-004   2.1916136605022472E-005   1.1297981397546783E-004   3.1050976578400467E-004   4.5828228944733928E-005   1.1343782376017240E-005   4.5948885514383782E-004   1.7550361551697049E-004   3.9358704335903903E-003   3.0157751118610763E-005   2.5086131303759358E-004   4.9195672998343014E-005   7.4793716142411394E-004   2.7425462527572828E-005   4.8050324889564899E-005   1.7141538395969733E-004   2.5882293404245242E-006   1.7238668841542128E-003   1.0634389622513964E-004   7.4932933494399690E-007   7.0992937087371042E-004   3.7934955237918064E-003   3.9211907463822357E-004   1.8483228942080507E-004   1.5598585361205623E-003   7.2413573708241842E-005   2.1479718953397097E-005   6.2139248813498704E-005   7.7241094255941062E-007   6.1646446883928827E-005   1.2258534121475649E-005   1.1687765688457429E-003   1.6460533083279454E-003   9.8583122643910057E-005   1.6292309958966459E-006   1.8338521839577726E-004   1.3983879766143285E-004   7.0141247473804185E-004   1.7758185110854818E-005   3.3046850108430279E-004   2.0815658955938173E-006   1.8678167566263520E-004   1.3394232808311712E-003   2.2996920992509560E-006   4.6761853340412539E-004   1.4579050063596476E-004   7.6699685691297942E-004   4.3069926672737228E-004   8.2099405463527321E-004   1.1400331350208917E-004   1.3052457865132054E-005   3.0816045570037182E-005   4.2151764392966366E-004   1.6783603042800095E-004   5.6260784632789027E-004   4.3021930025838675E-004   1.7147859649584122E-004   2.7221221776911326E-003   2.8799067129967705E-004   1.5641379369262565E-005   1.4652796699798017E-005   3.0261656140498735E-004   5.5339146726473914E-005   4.4980989675631640E-003   2.5448517416742087E-004   1.9354498999924965E-004   1.9267391479381465E-004   3.4452963292373787E-005   6.1166935111939451E-005   3.5448569168622173E-004   6.3087183971085833E-004   8.0126644009226384E-005   5.7542582121004274E-004   3.5908232744612709E-005   3.3235496968187593E-005   1.4091788171491297E-004   1.2444184765908359E-004   1.4302318552998339E-005   1.6734233702930050E-004   2.5760630816657398E-004   3.6214737704965985E-005   7.1064300715687769E-004   9.5237360892258741E-005   1.5292007814940003E-004   7.8437121261061808E-006   5.1691216240106071E-004   6.2658219583450864E-004   5.4097135313393237E-004   4.7968102621505267E-004   6.2150418771138815E-004   3.8205639078928511E-003   1.2578218617739043E-005   3.6482505721594730E-003   1.6704516381288415E-004   5.6776211970574920E-004   2.9293539335257389E-003   6.6027362571779795E-004   1.9144680147891723E-004   2.8529937617922588E-004   5.1675575480780169E-004   6.7403323558732709E-005   7.5491899515030088E-005   6.0384660216335662E-004   2.4930006768528403E-003   6.5879092914670055E-005   1.5711829459728996E-005   3.8730872618322543E-007   4.6184300029970517E-005   8.4535264861447746E-005   2.3959488293109277E-005   3.0297093572756533E-007   1.6360442666401732E-004   4.1638464598896359E-005   9.2581388387204329E-006   1.9839292628214823E-005   8.8104242987100654E-006   1.2277473202556032E-005   4.9588221304491517E-005   3.1129942959062544E-005   1.9666827497591134E-004   1.7552693557840599E-004   1.4529701511116637E-005   1.6188448994889677E-005   2.8773096043666374E-005   1.2654842890413998E-005   1.3736931793575363E-004   3.6639255134557878E-004   6.1233762826963395E-005   2.2452123712248328E-006   1.0400754891786431E-004   1.4142794096086897E-004   1.3335418217804305E-003   5.2315175394429354E-003   2.3708698218288245E-003   3.0941645865928814E-005   1.9984323139508656E-006   6.4301896972612835E-006   7.8445167693148312E-004   2.6215869623689957E-003   4.4436126182889960E-003   3.1733834278050875E-005   5.3140446573463521E-005   3.4291988379047579E-005   6.8173360469556683E-005   5.9907482153382284E-005   5.4496098072417301E-005   6.3361033328030821E-006   6.0007970432871189E-004   1.2634205117243631E-004   1.2173797906525063E-004   3.3494373439713094E-005   6.6637096859298298E-005   3.1088793605502241E-005   4.8003893689652067E-004   1.9812862095163437E-005   9.4947622872858771E-005   1.3887003273215117E-004   8.8577118982669466E-004   5.6328620837263509E-005   4.8835064465970310E-006   7.6731136584544282E-004   8.2104326057203111E-004   5.3652934550538255E-004   4.3931967867170773E-004   5.6014525953803566E-004   2.0904184049977802E-004   3.5260395587976878E-004   1.6349013865432555E-003   9.6432856547882068E-006   4.3181772100319729E-007   3.3125453450061319E-005   2.8336483594009132E-004   1.5699200235025636E-004   5.9755006118095589E-004   3.3689176495378697E-006   2.7067283839419891E-004   4.6362248151969268E-004   3.8768555799962461E-004   1.0331131119457493E-003   3.6183589073652371E-003   5.7631043866434521E-004   1.1003287058275750E-004   2.2961733110889895E-003   4.9996997991622711E-004   2.5726378457765022E-004   1.9646252427211967E-003   7.7652403381042439E-003   2.3582584151982233E-004   2.5867750500532856E-005   2.5736924356326567E-005   6.0398258373757529E-005   1.4149350507341063E-004   2.3371172381424560E-004   2.2419258666093041E-005   9.2156108330801784E-005   4.5962659367543973E-004   4.2999151751232597E-004   4.6132579302813361E-006   2.2066389887811380E-004   2.2598210399056316E-004   6.3513437986810809E-004   3.5223526525660397E-005   5.3544449803757190E-005   3.0383294738807369E-005   1.9897715011813348E-004   7.4534571367541199E-005   2.1508076825470425E-005   8.7107728500650407E-005   4.7107823487942660E-005   4.1404591585385170E-007   4.2573428666835461E-005   3.0034879835775746E-005   1.7969384390152641E-004   1.4029146310787896E-005   2.6766616907969520E-005   1.2565970766960457E-003   2.5775895533875635E-005   8.3059100680690109E-005   1.0601574065692276E-006   6.4537020581413855E-007   1.0648485325622515E-004   3.9021574837123605E-005   1.7630300393277820E-003   4.5365011525443235E-005   1.6329997647712414E-004   5.4320843431770376E-004   1.2421039278311943E-003   2.6988017412313161E-004   1.3506716469672368E-004   6.1093457797789891E-007   1.3091768113602986E-004   6.7205365395968736E-006   2.2569516373357912E-004   2.2137108820476015E-006   3.9226749240051762E-004   7.0680781929238610E-005   1.6826957546526395E-004   1.3360089259556356E-003   6.2849295434340283E-004   3.8540231137154673E-004   7.3554482642586942E-005   9.4838069136611981E-004   5.7558342250653701E-005   1.6350886157979805E-004   1.6356408647846991E-004   5.3591472583593592E-004   8.4332263414552376E-003   7.8160718561034234E-004   8.5370090154708545E-004   6.2206446138778559E-004   5.8405960220925420E-004   4.5560015554167537E-004   3.4142363460616621E-003   1.4684338176647439E-007   1.5842246808168604E-005   5.5672046652871194E-005   2.1747677204486868E-004   7.2892712141197833E-004   5.1768636676724471E-003   2.8145049681565078E-004   6.8499171723166092E-005   1.2630389106519079E-005   4.9099776454828044E-004   2.6138699271052567E-005   4.7710649674655847E-004   3.4044694243832298E-005   1.9149291662806409E-004   1.3680499664106585E-004   1.3690830819664085E-004   1.3438845696417591E-004   1.1349212406333623E-005   1.3181952820278138E-004   1.0606928435370699E-004   1.8703463392739103E-004   9.8579861682065645E-005   7.2394055172708712E-005   1.1708023350989454E-005   7.8303663605422023E-004   2.0070711456406649E-004   2.2927206175898452E-004   1.5431976491879942E-005   5.8040192979031538E-005   7.1918074928717282E-006   6.2910733754193641E-005   3.4270496898534681E-004   5.2015320571948960E-004   5.1311642419196115E-007   4.0088725750729245E-004   6.8555760418112879E-004   1.7443572838309145E-005   1.4552351916191113E-004   1.6534429397229011E-004   4.9322457279856488E-004   1.4096260531222715E-003   1.5317729317441923E-004   1.5872784227913453E-005   9.5743488205880102E-008   3.5518181774762730E-004   5.8078999100225819E-005   2.0962205660163889E-003   1.7471087616850471E-003   1.9408951632715421E-003   1.9118140998512171E-004   1.1290368147830350E-006   1.1744720369798471E-004   1.1086406742343810E-004   5.2859132771219552E-005   4.3618869710854788E-005   3.8741576687519031E-004   1.3467018323830527E-003   1.1252372819619250E-008   2.6405519582233016E-004   1.8481982364319080E-005   6.4749360999746507E-005   1.8508001795166692E-003   7.1151262603202133E-005   4.6060186165397081E-003   6.3545838518361646E-003   2.3368069772236079E-003   3.2123145699320980E-003   1.5805320656902000E-003   2.6638290873848308E-004   1.3878256484460467E-005   6.3586407132788295E-005   7.8799034523403185E-007   3.2838987350211049E-004   9.8829329334293166E-004   5.0769954647509046E-004   2.6733662076140600E-004   6.6697600979719323E-004   1.1911659405082145E-004   2.6214546256042039E-004   5.0915770222980532E-005   5.8182132243593164E-005   3.1157497773698757E-004   2.6580691843773981E-005   1.2551319242345245E-004   2.6126742299793044E-005   9.1837370236313184E-004   1.8957859129254454E-005   1.6262997868234880E-004   1.6109751415064390E-004   5.4566870041621301E-005   8.7390122125826489E-005   2.6914815934795327E-004   4.0880525081615071E-004   1.1828526191257525E-005   2.3237123975360097E-005   9.6750223939078104E-005   8.4965995039908885E-006   1.9691250737238414E-004   1.2123320399588032E-004   9.1970819313643570E-005   7.2076011452143832E-004   2.8422809826347692E-004   1.1523926668861718E-005   1.0624337954072367E-005   2.6077986335283720E-007   4.4943365698216887E-005   2.5468534025069979E-004   5.5198163729384768E-005   1.8130540504499144E-003   9.8534865860621553E-006   1.0328033589076266E-003   1.0268519972127177E-004   2.9969925677964148E-006   1.2497367091943355E-004   1.3184279914152253E-004   2.6512291339839746E-004   1.6442573811548949E-004   4.2389954990357373E-005   4.0246370249305167E-004   4.8828709979050540E-004   3.5727247195629127E-004   5.7017599078871776E-005   4.6088216899689072E-004   8.2318790527382304E-006   2.0782573957415695E-005   5.8218110025108508E-004   7.2650288004366540E-004   1.7845640774232072E-004   1.6609252881692265E-003   2.4785586315078989E-004   2.1407024105250894E-005   8.4048669729787134E-004   2.5920961152642470E-005   1.3370077114808535E-004   5.9102575124956940E-004   2.0776654262701465E-004   1.3679044340264461E-005   1.4589604696086633E-004   4.3724636162299351E-004   4.6866851089292052E-004   2.0045797952996169E-004   7.1905399195614102E-005   4.0573174687015083E-005   2.0019119871392968E-003   1.3403370725232336E-002   1.3664296751666368E-004   2.1233197520354290E-003   2.7495968272465754E-004   6.6477754962670729E-005   1.2192970853401129E-005   1.8808615855815845E-004   4.5665837963736449E-004   1.0327550188436450E-004   5.4978360563159683E-006   3.4257696262591413E-003   1.8375333706810962E-003   2.0942226323148842E-003   2.8518728289713964E-004   3.5331298211066574E-004   9.7933452007408460E-004   2.8976415729105190E-004   4.3836886562586853E-004   2.8153551239743843E-005   4.8973659507631022E-005   5.9421918980234593E-004   1.8647912379350545E-004   3.5384906914459023E-005   8.8538283250059406E-004   2.4118895728219303E-007   8.9503587610308935E-005   1.1412191344295427E-004   4.2720644527396528E-004   1.4419086306331039E-004   2.3607943286169591E-004   4.0230484583662631E-005   1.8236131041086739E-003   4.7510154457792303E-004   3.0973245853847017E-004   1.9060291053654281E-004   4.7216876267382841E-004   7.4094111285533354E-004   3.2540791387773406E-004   1.4488418467662726E-006   2.1182081750663864E-005   4.0124088398864486E-005   1.4416515038348214E-004   8.4333924559948977E-004   2.1780824582057724E-004   1.7373839484918524E-003   1.4748196156297263E-005   2.1026326159313922E-004   2.4126526810186271E-004   1.3385679825280941E-004   5.6439744246345968E-005   1.6926145208568950E-003   1.0278973929112073E-005   4.1939066729490456E-004   1.4886645284767169E-007   1.8722600861738038E-004   1.5190104507865025E-004   7.2115086958499000E-004   6.7059479505537296E-005   2.3096615925942806E-004   4.3537250100437802E-004   2.1844923538181810E-003   2.8141049738411154E-003   2.3399783531143548E-004   1.8306856651001406E-006   5.9080433426102208E-004   2.1271953782485572E-004   2.5280367244535115E-003   7.7506987318498642E-004   5.1555601202816451E-004   1.7600020369817762E-004   5.6374530383812495E-004   2.1131547770473146E-004   2.0732078476033117E-004   4.5641294923294539E-005   8.7135574027819132E-005   6.6256043436323087E-008   3.0238375948095525E-005   1.6624425698910211E-004   1.1999872775050183E-004   4.6333154968896545E-004   2.9349015292622332E-004   8.4863756470285925E-005   4.1254629442689776E-004   4.8400745184414132E-005   7.7135997723107243E-004   2.2840916948835071E-004   5.6950504547200527E-004   3.4484114936786648E-005   5.5945101193127951E-004   3.6188274748561334E-004   5.1284202064423129E-005   3.4869037158435597E-005   2.1475164659640105E-004   2.5299743872887715E-004   3.4925216933116241E-004   8.9558591945686683E-004   3.1247454946826416E-004   2.8188893218755403E-004   4.5194540205283793E-003   3.8866523767977154E-005   2.2234820314589766E-003   2.2023118528956964E-004   1.8199050060750951E-006   1.9089024060310235E-005   1.1117792055490821E-006   3.1243263254485559E-003   2.3173958571921336E-007   7.1399252421470137E-004   8.8528528075309705E-003   9.1726867368776340E-004   1.6952298657648864E-003   2.3711583711313307E-005   1.1582143534871856E-005   3.6009163010900450E-006   1.6831149450248403E-004   1.3106767675512634E-004   3.4701891816496901E-004   1.5547576935894049E-004   2.1712224665863141E-004   5.9110799600777253E-008   2.1509788280058796E-003   3.5019985129803731E-004   5.1650109560811295E-004   1.3586189012441061E-003   6.1005910275882319E-004   8.2726716941397332E-004   1.8278459052132394E-004   1.7511610245174420E-004   9.7698776673303938E-004   2.8855960125285527E-006   1.2482983060109587E-004   1.8084840763780951E-005   7.2564259712644069E-005   7.3707736213995717E-004   2.3008511921980616E-004   6.1733772746699921E-004   1.5635768071006965E-003   3.8998317530261877E-004   3.6341025165377051E-004   1.3828737734857994E-004   2.5392491033346565E-006   1.5351699269401463E-006   2.3953135655367728E-003   1.6716390673235242E-006   4.4001571683528317E-004   7.8764519867416429E-005   7.5131275245267899E-005   1.9240974303250935E-003   2.1671024417715435E-006   1.3642789056447836E-003   7.1710186890851463E-006   3.7820737347966747E-004   4.2728916140047200E-004   6.9875900322145793E-005   2.0918268536519765E-004   1.6271831227616498E-004   1.3370125524516658E-003   1.4207522959853227E-004   1.6345969894659409E-003   2.8261692198097672E-004   7.8093859403654943E-005   6.3419505579170453E-004   4.2464186354408249E-005   2.2122110762784058E-007   3.7162154129901971E-005   2.0911535715839630E-007   2.0822781034298760E-007   5.7093941698673661E-004   4.0078808121505638E-005   1.8615865044719796E-004   2.9420699441907018E-004   1.8609873218942589E-004   2.0262705718660255E-004   6.3440336169424413E-005   3.0059841427217343E-004   1.7590288809839989E-004   5.4598931375470395E-008   4.8172366518415870E-005   1.0468737614801140E-004   2.2011099907402780E-004   8.7387873691106464E-004   2.7018266387247066E-004   4.0978231847872750E-006   3.0693460163895491E-003   4.3615682701769981E-004   2.5584584944026579E-007   1.6325819357572091E-004   1.1781461984769314E-003   5.2594712623569792E-004   2.2168518666078357E-004   1.0124822039430168E-004   1.6971210407795324E-004   7.4987683229050066E-006   3.2954807297192270E-004   7.0494020971534289E-004   7.6234344924839029E-004   7.1228408196063501E-005   8.7072156189991437E-004   2.6407729920744391E-003   4.0235917242931418E-004   2.3722832586033795E-005   6.4032392337439468E-006   1.8248557230808837E-004   1.6470366606042086E-003   1.6660389770370513E-005   7.6607469336810701E-005   5.6618180608169078E-004   1.9140153312252921E-005   1.3539482192287768E-004   1.1860404064633943E-006   2.5110777797581374E-004   4.6558158725170076E-005   3.8382831171100164E-004   3.1518110417602437E-003   1.7798305940835959E-003   5.6853644918138189E-004   9.4355806114064748E-003   3.0608635651781339E-003   1.7804470700706553E-004   8.8599024330864409E-004   1.0846664485082774E-003   3.7275026660592270E-004   1.7774119642571162E-003   1.2993511302581074E-004   2.7602285277098800E-004   5.5210650540827850E-004   4.8084067812447759E-004   7.1613096812971305E-004   1.1521574001499644E-003   7.1780813906606226E-006   4.5922746983357508E-004   8.0816590631986455E-004   1.3710271543176788E-003   1.1892557205352278E-003   3.7467854755689759E-004   4.0773759989469694E-004   4.5248732240527219E-004   1.5248965898832280E-003   2.0088855425134653E-003   6.0618238154025849E-003   6.2835748834628427E-004   8.6243974005834382E-005   2.9056495863629864E-004   5.0580747115421345E-004   2.2237795219470671E-004   2.2454769747490685E-005   1.1871345594973747E-004   2.3626109013865794E-004   2.9456039360298888E-004   8.2377723540898011E-004   2.0776563254864885E-004   1.3058234821543259E-006   1.0394314209151648E-004   2.8190198416352036E-004   2.1619265959962323E-006   3.6235582004737699E-005   5.7697174070697398E-005   8.4892657664225338E-005   1.1679558980041922E-005   4.6533441464191249E-005   2.2028090198215812E-005   1.5349438263541609E-004   5.4641907187954262E-005   6.7549755689395784E-005   2.7493063291310176E-004   2.1295750951422647E-005   5.1300761994650462E-004   2.8778653334998803E-004   1.8797032890410388E-004   1.6139742417392914E-006   1.1618646847247655E-004   2.8876855702170915E-003   3.3008623299768673E-004   4.6355322038734462E-004   1.1996965084717173E-003   5.1228788712100497E-005   2.2927580065284164E-004   1.6570081490367135E-003   8.7217903017134356E-004   4.9656669948965233E-004   7.7549468117213991E-004   4.4643198029826043E-008   5.9120960547700174E-004   4.5714231716332038E-005   5.5214990578776862E-004   1.8106913053765089E-003   1.2796716064097835E-004   6.2426523201853008E-004   3.8390737357030301E-004   7.9403733560322407E-004   9.8559299586415512E-007   4.1170761657769441E-005   2.1747811216749470E-004   7.4230063379622852E-005   1.9230912086092905E-005   8.4952122281645539E-005   2.2905881043318453E-006   6.1322582118775485E-004   3.0792460260794747E-005   6.6428739291397233E-005   4.0539898442978915E-005   6.6006340604262908E-006   6.0130027153486169E-004   5.4392158913905855E-004   1.6212508826253042E-004   1.9721214174778953E-004   4.2242333964702541E-004   1.6575231631822812E-005   5.0522626400572202E-004   9.7859127781444464E-004   6.5708770687916820E-005   9.7506868942338410E-005   7.2028271213282389E-004   7.2946275813507330E-005   2.4333509825526413E-004   3.5043100850697364E-005   3.9210109995732641E-005   7.9033322125200944E-005   1.4912213563976061E-003   1.1092176087936116E-004   1.1961317861865074E-004   4.3395892604962241E-005   2.3672863441820966E-004   4.9644964528570571E-007   5.5776900807785138E-004   3.0539674114226853E-004   2.8774342504670940E-003   3.5463073658170399E-005   4.5736690069315671E-003   7.1947282995060778E-004   9.8762214228472292E-004   7.5588910926377179E-004   3.1013910667065161E-004   2.1773122055326268E-003   9.6334979381349048E-004   1.9675454549487117E-003   5.4583436948757750E-005   1.5779250278826368E-004   1.1153580417369340E-002   2.1154115830713120E-004   3.4300575962130294E-004   4.6019856984338601E-004   4.6996504092199849E-005   3.1361961023091620E-003   1.4672063047911291E-004   5.7275515595150053E-005   6.2817125278569316E-004   1.5239669456793009E-004   5.2683862453854844E-004   1.1808273575364457E-003   3.5080940674917432E-004   4.2024340481616774E-005   2.7090719503867821E-004   1.2042088263714907E-006   2.0198052615918801E-004   4.5440074346970929E-004   6.8483453703168339E-005   7.1013840202437019E-006   1.6174428301758966E-004   4.4312339029148649E-004   2.5075498297320465E-003   2.3584476068137629E-004   9.7772756751997138E-005   4.3817084799592271E-004   1.1836984989527903E-003   3.6710656412211997E-004   1.6622015349057097E-004   1.3160841470519554E-003   1.5541244245918380E-004   3.3877982793142344E-004   1.4187129407126393E-004   2.7369926123332479E-006   3.2306815981587438E-004   4.5979366267170875E-004   9.2508948520657935E-005   1.3945156835308006E-003   3.6954717508168974E-005   3.8905228014124562E-004   7.1315752557012894E-004   7.2031966915067138E-007   3.1602456505883293E-004   6.3915935145285509E-003   3.0410886737896135E-003   9.4136159754235266E-005   2.4867692838933114E-003   1.7513486294335961E-004   2.8022354213015876E-004   1.7443592796055756E-004   9.3935762385421044E-005   7.9086223260089677E-005   3.1747888757619234E-004   1.0258098037567438E-006   8.1625411171005184E-007   5.3542245360610418E-006   7.8080074837959856E-005   1.4520514767852051E-004   1.8074025772533945E-004   3.1822068397240312E-006   6.9819971811584374E-005   7.1736285736698319E-005   9.2840339183029396E-006   6.6461685385387956E-005   2.0333824000701994E-004   8.6107897919672014E-005   3.2792674502786192E-005   2.0865024040380289E-006   1.9813160841224262E-005   2.7735103485727797E-005   1.9329873851532353E-004   3.1644079964785929E-004   2.1510380506764619E-004   8.3992107635110655E-005   6.2584082709088543E-006   9.0310209095325778E-005   5.5254603993319648E-006   1.7162259309756213E-005   1.2072305180565305E-004   2.4793256372810301E-004   1.1049411884267308E-007   3.1586005476085357E-005   1.0148092106666029E-004   1.0888386569966246E-003   7.5922505525860844E-004   2.0959182515504281E-004   3.1044206843278604E-004   2.5387834786379483E-005   1.1112034032448939E-003   3.9853180522493858E-004   2.2384759453027432E-004   3.9104333983103076E-004   2.0189308015063439E-003   1.2626502516154753E-003   1.5966896482752537E-004   3.2530321270404640E-003   1.6174793034858506E-005   1.0034966123953310E-003   3.3528967419619899E-003   6.8226595030613287E-004   1.9164934558968418E-004   3.5825578877252422E-004   3.4967103362773576E-004   3.5747630568313724E-004   4.9587744235807774E-006   2.0436659389025101E-003   4.9774616760940918E-004   9.0522093147485069E-004   3.4942503015124472E-004   1.7316251401304971E-003   3.5841602928325791E-004   2.2554513103206916E-004   2.1157346955042716E-003   3.0995622926247124E-003   8.4870148146032874E-004   4.0485716885154729E-003   1.6994828493857694E-004   3.4498529792571907E-003   7.8578739573065227E-004   4.1139086551098274E-004   3.8959216546445542E-004   4.8104179127463388E-006   1.7131656122168869E-004   3.1368454652422686E-004   7.1390224893701622E-005   2.2111915703241133E-004   7.9805753767294864E-005   3.8411077758127764E-004   1.3827365150483788E-003   6.1822482752027714E-004   2.0272386360783881E-003   1.5213626877589706E-004   1.8598456143992161E-004   1.7731521405094179E-004   1.4869834031298339E-003   3.9259399307448706E-004   4.2232984730364950E-005   2.8633509168335630E-004   1.2534668014086206E-003   2.5516961513040843E-003   3.7740134547733409E-005   8.3782308428078140E-005   2.7296311129195805E-004   8.3012409737683328E-005   3.9977317596856309E-004   5.5634738225198387E-004   1.0619061430584963E-003   6.2337899595763598E-004   1.3085481079784644E-003   9.4531892702140975E-005   3.1671765427054692E-004   7.2382414922501589E-004   4.4101340093925567E-004   5.4344673108179054E-004   9.9625323891039513E-005   4.7741721411817203E-004   3.5804601883955778E-004   2.5403984443881798E-004   1.7815763908426510E-004   2.0940077448882102E-004   6.3003513170946688E-006   6.8228745899540373E-005   4.7328534134562195E-004   2.5538275619640895E-004   1.6281327840206067E-003   6.5642518793425787E-005   2.8239020728293798E-004   1.2189263539937776E-004   5.3777101960092813E-007   1.4965333628737013E-004   4.4697453468400876E-004   1.5771942325504757E-006   2.9141071568929391E-006   1.7513699263259095E-004   5.2019582025861232E-004   1.4247412627525235E-003   1.3302023716011702E-007   4.1302174266691126E-003   7.7021704528829060E-003   8.9477052667489686E-004   4.4490149781785007E-005   6.2485854023769751E-004   3.6849672598198409E-005   1.8029434315269921E-003   1.5918322158634786E-003   3.8134899881780668E-005   4.9899826742166125E-005   3.1368903962047044E-005   5.8202254858432490E-006   4.7779021367173773E-006   4.4154054741177171E-004   3.5256520076456133E-005   6.8410161713505167E-005   3.4795678085231046E-005   1.2114478394678977E-004   4.8362318301316201E-005   4.0649218799246485E-005   4.8341227665181621E-004   2.1238553671784266E-004   1.5411184554585706E-007   4.0142452452077496E-005   4.5865896178094572E-005   4.2050297036611749E-004   8.6502511357330739E-004   3.0069885422857114E-004   4.1210872754725959E-005   9.7511028266527745E-005   4.3880934077459898E-005   1.3222813339293718E-003   1.9164523699371789E-004   1.2423155454639003E-003   1.2466951769587995E-005   1.0992578472702634E-004   4.4651586030713860E-004   1.3975814425973152E-004   1.4401088834482660E-004   2.1402345463495165E-004   6.6857372162437180E-004   6.0469635052272623E-005   2.9150468049470409E-004   2.0837992706395402E-004   6.2411270365409147E-005   2.9842513351328192E-004   1.5879621540782171E-004   1.3490383268513600E-004   5.8390976668812998E-005   8.7189215085893860E-004   5.1478850582545755E-004   4.0179964986868902E-004   4.0874266136713343E-005   2.2904413116634585E-004   4.3794619760531863E-006   8.2050587472422406E-004   4.8421456192337926E-004   1.8214550649224174E-004   1.0678186060118859E-002   2.5523129703638222E-006   4.8543742507801952E-004   1.7054027683295465E-004   1.4854437055420431E-003   5.1502084466181636E-006   2.1503347507713890E-004   8.7515800302617787E-005   1.2092300511936300E-003   2.2583325951403388E-007   9.1440388133196622E-004   1.6249340032076264E-003   6.1747661160490852E-003   3.8504824307402110E-003   1.8350372167470606E-004   3.6898161029457473E-005   2.7998259456121012E-005   1.0676740241213540E-003   1.1877715671229340E-004   1.2137408478294350E-004   7.2310925051529914E-004   1.5108708549380257E-004   2.5151026063938453E-005   3.8957078164326248E-006   2.3949425119344401E-004   3.0085193038849984E-004   5.7989327137368088E-005   9.0560816689152856E-005   7.1556313435216425E-005   3.9157666375496682E-004   1.4514813874884585E-004   2.4301904851450616E-004   2.1444043734736060E-004   4.3862779806465069E-005   1.6972782275368861E-004   1.7510810271288376E-005   9.2831622289758515E-004   6.6967274627914537E-006   4.7369652908026008E-004   1.2010986470882567E-004   7.0624425491978577E-004   6.1290661222011028E-005   8.3260224948921943E-004   9.1874178623437344E-004   1.9467715609382049E-005   4.6109256482351719E-004   2.1853022596687749E-004   1.6720934295268161E-005   1.2923128604793688E-004   2.0849034708262091E-003   5.0669475673304680E-004   2.1451400696858715E-004   4.8468069988778415E-004   2.5205503137218100E-004   8.8523515112348596E-004   5.0137684910845737E-004   2.8933560374249742E-005   1.6036842417525379E-003   1.4748793687573796E-003   2.9503158263629909E-004   4.2461145826983628E-004   6.0355715687735266E-005   5.3326076140526254E-004   1.5585200394116513E-003   2.0649441982531529E-004   8.2896679823448851E-005   1.1535494699625374E-003   5.2251194304490539E-005   3.1672521762191096E-004   2.9687194021094972E-004   1.7992190145719235E-004   4.0923304362633839E-004   3.0935274479229927E-004   7.9903111853957438E-004   3.4916910306527439E-005   2.2164854510413841E-004   1.8801775712797789E-004   1.6659702218809448E-004   1.7845085333148178E-003   6.8574848511420412E-005   5.4061512346532134E-004   3.3144026854630651E-004   1.9496305218963571E-004   4.5180557616642132E-004   3.2531878290570576E-004   2.7326104441854438E-004   2.7685957953164277E-003   5.1475647090758084E-004   3.0071947173155542E-004   6.2434165758626370E-004   1.9300308919935566E-003   2.3115485968688447E-004   3.4777600527356042E-005   3.2341873094534402E-003   7.7036930258787383E-006   6.6360925201110137E-006   3.6265070964133068E-005   1.9432318567787701E-004   1.5134719187466839E-004   2.1832477146044409E-003   9.2977505927930584E-004   6.0376980580039340E-005   3.7483348789121075E-003   1.0353508367410479E-004   5.7247085635096515E-003   1.9690187462865802E-003   5.4235385059054966E-005   2.6357785002778931E-005   1.4391410553979319E-005   5.7097325302258673E-004   4.2272758995213311E-006   1.1620148333725822E-003   7.5000129645138702E-004   7.7970262692697890E-005   1.5072121424976918E-003   1.6284681819503784E-004   7.3394364315892730E-004   6.2294266452951930E-005   3.3259090549715633E-004   1.9385996725921915E-004   1.9456092459074522E-007   1.4974859310636020E-006   1.1819606491192937E-004   5.6124634542542952E-006   3.4514316108979523E-005   1.1045043270154996E-003   2.8548936366573635E-004   1.4404095402709284E-003   1.4374601041379549E-004   1.3117057264335836E-005   5.9379335187427701E-004   2.2586263144309444E-004   1.2462049134524329E-003   5.3230714351529187E-004   2.6920526075820134E-004   9.2815235391348366E-006   5.4328915686338150E-003   1.6755680780826984E-003   6.1201788200347575E-004   1.2591658596586229E-004   2.3506053175900693E-004   2.3920406656331529E-004   9.0053813841578392E-004   1.5368057527767615E-003   6.9045586736797299E-004   1.4922575040668393E-005   6.5584865860114064E-006   2.8888818013311448E-004   1.5166935974982739E-004   1.1760221303740989E-004   1.5961422739908254E-004   2.7644546372235720E-003   1.6239117921376864E-003   1.8674267313248396E-003   9.2305297738605842E-005   5.6846771116071628E-005   6.4031174837802000E-004   2.0751072298683761E-003   1.3160271412684026E-003   3.4120159174128020E-003   5.1007768121360316E-004   3.1135877168439230E-004   1.8381954629678558E-004   4.0888446156357354E-003   9.5949673560610880E-004   9.7323430790382918E-004   1.6142741067839146E-003   1.4896350386529658E-003   1.4942533433458223E-003   1.7217331509944472E-003   1.4457197326122699E-003   1.1145986184831208E-004   8.7368415430341293E-004   2.5368247597952230E-005   2.9489415388689273E-004   1.9418818002734522E-004   1.0470942510629580E-004   1.5823560267697219E-004   1.8517150187277165E-005   3.0574016909595944E-004   1.9140650733819270E-004   4.7913220701172195E-004   1.8685507718629602E-004   2.3244210048889669E-004   8.7256496731318424E-004   2.0076707073639718E-004   2.2149438252136035E-004   8.1271169022459604E-004   5.7275992173671934E-004   3.1857041065528832E-004   5.0277807484924547E-005   6.2093699448293436E-004   1.5633089156676004E-005   1.1379494445012430E-004   2.3451640465959814E-005   4.0658860567089873E-004   3.0077891597305145E-004   8.9947488348251358E-006   2.1258889205720881E-005   1.2299271754027531E-003   8.6895900343401966E-005   5.3467584968998176E-004   3.4137799488626305E-005   4.5295530302862494E-005   4.6444692074744157E-005   1.4594135676629998E-004   6.9190924749850256E-005   2.5841915854210218E-005   3.8590771861221141E-004   1.0930746824275329E-004   7.8081601578454992E-005   1.1964248024372332E-003   7.6583467714044613E-005   1.1552668926957617E-004   5.2197665323157089E-004   1.7629511303199653E-004   2.4314843360129126E-004   3.4756640649841484E-004   4.1228047382615171E-004   5.8968635286173800E-005   1.3726886790378196E-003   6.4322559158461014E-005   3.1622491542038878E-004   2.5405736131802094E-004   2.9882872335836974E-005   1.5533141668519065E-004   2.3731146217305086E-003   1.1543332311320655E-003   3.1720505730240419E-003   1.7778110093017609E-004   1.1480190925773489E-003   1.3213111467909342E-005   3.9987875397782720E-007   2.7392981815448227E-004   3.2899861071296257E-004   3.4944360794010774E-006   3.5240081631305432E-004   3.0214600660404071E-004   1.8344380152269931E-003   3.1467444498713522E-004   1.5521417490506003E-004   4.6066112388252654E-004   2.3402157486170498E-004   4.2650942842461766E-004   7.6563734483235754E-007   2.3523032754327840E-004   1.7031833259756023E-004   2.0454524703291860E-005   5.7477543991144942E-004   4.5168709375839061E-005   9.4027737412939088E-005   4.0969492701554012E-004   5.3972429592361905E-004   9.7315224988957395E-005   1.6965195504562686E-004   3.1036042884577132E-004   1.0549296790824304E-004   4.9567313993099924E-006   1.4088950947082314E-004   9.3488004042982693E-004   3.4803859915884646E-004   1.0739619879891351E-005   8.3887445012585272E-005   9.8354015659897747E-004   5.4276472324229065E-004   2.4443434396043790E-004   5.2988840727568206E-005   2.2111630641944840E-005   1.7993086019641789E-004   4.4119154582169787E-005   3.1121527505262634E-004   1.1573227689324844E-003   1.7435001240385484E-004   8.8237567948061171E-003   1.0470807662884926E-004   3.5174031613683781E-004   1.0657439675371117E-003   3.7144139730733092E-006   7.3962537550047050E-004   1.0064637403785861E-004   2.3831703382024312E-004   1.1934995047625215E-004   4.0564618543698663E-004   7.1698246557476775E-003   2.7622689829228156E-003   8.0213667093686819E-004   3.2748060239184158E-003   1.0731788316540112E-005   3.7645017339855703E-005   1.6532213936618028E-005   7.8189360104632379E-006   1.5165180844376282E-004   1.5608326324739305E-003   8.7117171230878011E-004   4.0136680281940059E-003   2.1817288337681328E-004   6.4533003436840792E-004   2.0680367863564792E-003   3.2759035012871145E-004   2.0317103136981076E-004   8.0586869389694761E-005   2.9310331847861735E-004   5.9703947589351821E-005   7.1134000136961758E-005   2.6386662701174611E-005   3.0394990956680585E-005   2.5916086614912901E-005   1.0208145930586396E-003   2.8462433342406043E-005   8.2381509488890054E-004   5.3284046360518004E-005   1.5869660064669110E-004   3.1168412145256806E-004   4.8542128572332343E-006   2.7650023482086295E-004   2.0433587065015230E-004   6.6288067604731017E-004   6.3387025489638506E-004   9.0885861022635631E-005   1.3036532349424988E-005   6.5077667534312224E-005   1.0560222925396891E-005   1.5193177878802704E-003   1.3067281805163517E-003   3.8017984390909258E-004   1.9108605253705774E-005   4.8256698203923674E-004   4.8712331733626724E-004   2.1257400270251390E-004   1.4166964621019303E-003   3.6242021107454485E-004   1.5719331458970473E-004   5.4681796710389122E-004   1.4367246717463002E-003   2.5718248733682679E-006   1.0609834960209408E-003   6.3832961968349937E-004   1.8199315256336800E-004   1.1546113750182638E-004   1.3611694891874503E-003   5.0148713408137697E-004   4.7260413394076934E-004   5.4509969006399288E-004   1.2115457732516627E-004   6.6668891235389808E-004   2.8766111060265186E-004   1.8021289260023044E-003   1.5348989867521108E-003   2.5750253474538377E-004   2.0937811140090603E-003   2.4270316473993829E-003   1.7794939282322791E-004   3.0210950991565560E-004   1.5671898800248708E-003   6.6729262276168889E-003   9.9560314749344862E-005   9.7634998409460339E-004   3.5170954040969551E-003   1.0829278272092571E-003   6.9439322598388605E-005   2.7747948134818667E-005   1.7189540737289199E-004   1.0176179083627350E-003   2.6779866712062534E-005   1.1623693252033888E-004   1.2852907259236011E-003   2.1088760639655825E-004   2.3539221320334668E-005   1.7408851207221848E-004   7.7538196267221539E-005   1.2924274087526653E-003   1.2152125307115097E-003   3.9383856009131364E-004   3.0434538078253297E-004   3.1846694140410278E-005   3.0701093295793728E-004   8.3764227348792609E-004   9.7444402132382669E-004   1.9037529911850771E-006   2.2288664623741602E-005   1.3558837509246045E-004   2.3490974935079547E-004   7.2830841119001682E-004   8.2693108664597136E-004   1.1993467901429711E-004   6.6873880595386793E-005   5.2809335702896947E-006   2.1921530210413580E-004   1.0964946126406524E-004   2.5076985112725979E-004   3.3999805327083392E-004   1.0994746119194123E-004   9.5790137442146371E-005   6.7171900617350950E-004   8.4715254239407946E-005   8.4740385751223761E-005   1.0546911978063011E-004   3.7113378490149116E-005   1.1810512909650495E-004   1.6093045389593806E-003   6.6399564971430505E-004   1.1222712101661468E-003   5.8956173873134156E-004   1.9106850548676154E-005   5.0393178580577982E-005   2.7021740831739265E-004   2.0115631476978024E-003   5.7624460141207190E-004   5.4430215487977619E-005   3.4067209320873212E-003   1.1812748643545123E-004   2.9197150708571188E-004   1.4145997107251234E-003   2.1106597496992185E-004   3.9340006437385846E-006   9.1086256886777225E-004   1.4937667324681459E-003   2.7083259079956599E-004   7.5076530585973481E-004   1.1626887539195352E-004   7.3929885467076189E-004   5.3768144088694742E-004   5.0012523008605288E-004   1.6433653748050992E-004   1.2917085079959940E-004   6.6565030296364121E-004   4.2018903837701317E-004   3.0342044096937268E-003   1.6802657688310503E-004   2.7938876776219105E-004   1.0820869203378739E-004   1.6944135968716276E-005   3.2621365345800579E-003   8.0142385923337659E-005   1.3423201818740835E-005   2.4742824583488246E-004   3.6207739904006682E-006   4.9573919564755960E-004   7.7307421525648365E-004   5.9640703947976242E-004   8.5919873811977649E-004   1.9504298905770420E-005   5.5027208974239806E-004   1.6193921863188287E-003   1.5327561891416574E-004   8.7029572421151572E-005   5.5860549056663939E-004   4.4809746686998137E-004   1.4514760313141866E-005   1.2612322896379392E-003   8.4568019485551818E-006   8.0302615152444163E-004   1.4905915618451710E-003   1.0464322634566472E-005   1.2053429178051101E-005   3.2902752067513248E-004   1.4751364025470805E-003   2.8626432797719092E-004   3.8009421036488354E-004   4.2064485050955939E-004   8.2424106123818643E-003   1.3885149154977518E-003   2.2618283232293053E-003   1.0201697461539667E-004   2.0468168390591385E-003   2.6097154828636409E-003   9.7542253614774544E-004   1.0345657000704375E-003   1.1126128550879371E-003   3.1628264721583299E-003   9.0513637183913048E-007   5.9253863524051923E-006   3.3028362824398121E-004   1.4731410150635011E-003   3.1535396558181930E-004   3.9522555379048230E-004   6.9954199623050464E-006   4.8555868208044847E-004   1.2644918988967841E-004   6.8895116613732572E-004   1.3943203275467140E-003   8.9109985972556408E-004   6.4746338504580625E-004   6.3845504135640036E-005   5.9792641547998197E-005   7.8115307249989353E-006   3.5890684989787184E-004   4.6886167897460348E-004   9.4778906223337229E-006   2.0582115549354395E-004   7.6999830257321226E-005   4.5843314872626368E-004   2.3289827596155790E-004   2.6248584854674894E-004   8.0766396177786695E-005   8.5996212029410999E-004   6.8620914877540933E-004   2.5886335100843197E-004   1.2554619394866272E-004   1.6484527351360651E-004   1.1736097517143162E-005   3.5933252451795069E-004   1.7732294018461754E-004   2.8966813620903730E-005   2.9090142407594497E-004   5.6634044386732347E-005   6.2036830252014191E-004   6.9419613627787367E-003   3.3820444462333738E-004   1.3555473950615016E-004   4.0711833697146098E-004   4.7584547878381542E-005   5.7372016571033580E-005   2.7845880516860947E-005   1.8673748221176552E-004   2.5125368628174403E-005   7.1564683197178510E-004   8.8883420389389018E-004   5.1906615768010790E-004   2.8405759552807188E-003   2.4194623238086660E-005   5.3386251144391876E-004   1.6160785026885960E-003   4.4486889163188124E-004   3.0449923809695802E-004   3.8781530615923643E-004   1.6847203368790587E-003   3.4810967985766288E-004   8.6282371910110058E-004   2.2148939604720713E-004   2.7935991285571086E-004   3.5033682708948451E-005   4.0517755217191684E-003   6.6014807735858676E-005   1.0369540161611122E-003   4.2586621191952523E-004   7.4977214550924192E-004   1.5105822479121045E-005   1.7650114117891372E-003   5.3977040234752950E-004   8.5124412992976941E-005   6.1309723328867457E-004   5.3376580807275547E-004   1.6920175762970491E-004   1.5757522813037784E-004   1.5538537553352433E-004   8.7703897476484383E-004   5.9905823320543533E-005   6.6237591778814430E-004   5.2430645020435198E-004   4.1620119178924069E-006   6.2258716733322808E-004   1.6831222913710970E-004   1.6294046403061777E-003   4.9370720685168034E-004   1.3530276036311561E-005   3.5893128647045949E-004   1.3704814675336843E-005   1.3954144476609469E-004   2.9441861541836065E-004   5.0074204840458887E-005   3.1604469741428667E-006   2.4114678209522717E-004   1.2929759101171540E-003   3.0554850958159642E-004   3.7578491723533997E-004   1.9235239783879526E-003   1.1069198188963620E-004   4.7015036503047131E-004   5.7236180558213433E-005   1.5457088332692245E-003   6.4514263930929994E-005   4.1123861827785834E-007   1.3994811757411790E-004   5.6110874534088303E-003   8.2733865914999516E-005   2.5144825600455939E-005   2.6015223630667943E-003   2.0399463159241605E-004   1.0191114144798915E-004   3.0311069348997119E-003   5.2589543509242885E-004   2.5363311126376819E-006   9.8127810834797651E-005   2.1307054431333571E-004   1.0379457824457439E-004   1.2567958982952183E-004   2.3460287902824959E-004   3.9410275130256987E-005   1.1322696673936466E-004   4.6783713790253455E-005   1.7947852506640369E-004   2.1938243184111122E-004   4.0562792646666594E-005   1.3962651295192834E-005   5.1979429439516619E-004   1.0027297736436355E-004   9.6183572116559999E-006   5.6648580962354888E-005   1.4274459967381588E-004   2.4959999207612311E-004   1.4281869888057653E-004   4.6026366963438033E-005   3.4178317604252508E-004   1.2650055588877859E-003   6.5680743358706634E-004   9.2845812601028040E-004   1.0609751838892621E-005   1.7129229096318960E-004   5.1234856323743845E-005   1.4433692339112126E-005   5.1544961887057790E-004   1.6408139121404367E-004   1.3403519664638709E-004   2.3968628869498485E-006   2.4932207700438897E-006   3.2674019230383585E-003   7.6872964326056645E-004   5.8827977225760057E-004   6.1227699029469036E-004   1.2617690491263170E-003   1.4217688698432466E-003   4.3368652982173231E-005   1.0820786467875961E-003   2.1220720769283166E-003   2.2701922872226269E-004   9.9743281436220530E-005   3.1255045873546865E-003   1.9768711639418257E-003   1.6368578127713026E-004   8.2915047415049856E-004   3.5870068648895834E-004   1.1842140085223119E-006   4.6054459843798218E-004   1.0232687713158103E-005   3.4274491127600775E-004   2.0064790586833030E-004   7.5215531657655676E-005   1.9789901256375909E-004   3.6315056927932498E-004   4.0999372388158793E-005   1.2017496249220364E-003   3.5270385781635831E-004   1.1534498135041227E-004   1.0594590279444001E-003   8.0004975266648008E-004   2.8133896642118766E-004   4.9281380389822131E-006   1.3840858745060890E-004   6.0810061003515334E-003   3.6990767665701037E-004   2.8432322274026179E-004   2.6905651573029205E-003   2.1995181720652849E-004   7.8863525687872661E-004   1.9411444549538326E-004   3.5662216403054616E-004   1.4442420772298951E-003   2.0270130820555438E-004   7.6319106969845293E-004   1.8986762940340093E-003   1.0029551520831995E-004   2.4322724357850754E-004   2.6098407666364262E-005   3.3941502564119254E-004   1.6038873843789100E-003   3.6802827875278121E-005   6.6024590685073720E-005   2.2150199399852064E-003   1.0223893076459249E-003   3.6786657458336433E-005   2.6158306363745508E-004   5.8921545138967556E-004   3.6234438454630894E-003   8.1290286623909868E-004   1.2921606000579120E-005   1.1105411948964358E-003   1.4998086859872398E-004   1.2108169965089177E-003   8.0913492326485583E-004   2.2289853267475141E-004   4.9903327403173325E-005   3.4600082754169842E-004   3.6083245958659330E-005   6.5098771791059003E-004   8.3411195376962955E-006   9.7365615542368037E-004   1.2367498341859758E-004   3.7348235157552223E-004   3.7146962048638409E-004   3.6196338519338736E-004   1.2314027161967524E-003   8.7781930246333254E-004   6.4451873770977018E-004   1.1381325735218277E-003   1.3695502430824437E-003   9.7803120426624094E-004   3.1098434693374458E-004   7.7072912936612968E-005   7.9900772572500132E-005   3.4224388817326906E-003   1.4011754404779275E-003   1.6652720091404313E-004   5.2761060849557779E-004   1.2798631623187433E-003   1.1897425004544812E-003   2.2121386581922206E-004   3.8831131807467556E-004   1.0359985236055112E-003   6.8953361571944514E-004   3.6016012055239206E-004   2.7959558685073017E-004   1.8366034218221536E-004   8.8936209829095086E-003   1.2065892096202007E-004   6.6794883492303232E-004   3.3674710462334393E-003   2.5096076334122871E-003   1.2459170521788312E-003   7.1614962952501308E-004   3.3320321035295946E-003   3.1374527555013883E-006   9.9406555587762662E-004   1.0473525059284902E-003   8.9004363613485646E-004   1.5451536563300733E-005   1.1056391554945173E-003   1.6400540133813468E-003   1.5040825851961187E-004   1.0204544028792914E-004   8.5019593654142242E-004   9.0677596960784320E-004   1.8156268946903798E-004   1.4873444541318504E-004   8.8948146761431231E-004   8.6726121496220036E-005   3.9450106636805814E-005   1.0075430352048369E-003   3.9430845824049241E-003   1.1466190919945251E-004   4.3296590946791591E-004   2.4520377373559425E-004   3.1739900393649690E-005   4.5260632132321970E-004   6.2175630927171446E-006   4.3333299383079796E-004   5.1245574896996695E-005   8.0705760247423738E-005   7.2969865808590457E-005   5.6652848155606754E-004   1.2455681048983180E-004   4.3222847806961438E-004   2.1049550454913023E-004   1.1919447761589391E-004   1.8534348367329069E-003   9.4719735845833779E-006   1.2432733552939891E-003   4.5442357333870954E-004   7.4560980920215206E-004   2.2817894331384638E-004   9.1321156198278828E-005   6.0583067410893618E-005   1.6466052196272669E-004   7.5783681809092726E-004   5.4639484591776066E-005   3.6158260499238922E-005   6.6774631997231274E-004   3.7272165056696826E-006   6.6078565364463416E-005   2.1932098200663084E-006   1.0353849651798604E-004   2.1004217085397493E-003   4.6839728569827760E-004   7.4774158495972541E-007   1.2325757459299503E-004   2.1328263468433214E-003   1.2345733593955368E-004   6.2724608888836643E-004   2.7730801566279114E-004   6.2457652990941187E-004   7.9415990022228627E-004   2.0656928961581508E-006   2.2203008141462736E-004   1.2809171671812711E-004   3.3847553044047938E-004   1.6684332108668541E-004   6.2291930223281694E-005   2.7447815873763861E-006   3.1405946142352089E-005   4.9121872780827401E-004   1.7077731860920992E-004   3.0921334733924331E-006   3.3954099531596588E-005   5.5736964925833432E-004   5.2893577271944400E-004   3.9306810180245562E-004   1.8163648764102868E-004   6.1561323142069935E-005   8.1859919457519963E-004   3.1217477304330984E-004   7.8009512552032392E-004   2.2312377821145561E-006   1.1016265440749974E-004   7.8000438830721846E-004   1.3075585275087846E-003   2.3709965592421734E-004   2.8684397341500106E-004   3.2287588637741473E-005   3.9467760516419552E-004   7.4376774950587576E-004   1.8722331299228078E-004   1.7054535826941321E-003   7.3805890325315032E-004   1.2152537147397131E-004   4.8584963111168120E-004   2.8420360872926580E-003   1.9188809681769379E-004   8.5209347408855558E-004   7.4321051112599364E-005   1.1841051401691176E-003   9.8174519785834937E-005   3.6678302472098722E-004   8.8906333059055108E-004   3.0455801706932511E-006   9.9556269598024007E-005   5.9893466517425028E-004   1.6065956396271320E-003   3.3034309589084277E-004   1.6875438040661188E-004   1.2205823986046862E-003   3.0642562467055349E-005   3.1946936600865765E-006   4.1556331200084074E-003   1.0409418254697290E-004   6.1998646205912100E-004   4.1057397546828956E-005   5.2621844944148800E-004   3.3000707848559970E-003   5.9595988307381137E-006   3.6613561914803632E-006   1.4481843143490283E-003   1.7216856024213038E-004   8.0047897167842230E-005   2.3009070481248875E-005   1.1319590638562023E-003   1.3543429462636893E-004   5.9461639048736277E-005   9.9269170300943688E-004   5.3363386756542948E-004   6.9585666955885824E-004   2.8164167642995454E-004   4.4891414752042791E-004   3.8572777652214372E-004   1.7509660999818883E-004   8.5207494336165960E-004   1.6014177621566637E-003   3.4319288495115736E-004   1.9945486508735519E-004   2.6109549620609036E-004   1.6734128579922979E-004   1.4017915769146201E-004   2.7582013674256722E-004   1.5770315147506599E-003   4.2665752300425448E-004   1.7802006946657144E-004   1.5639359559455432E-003   1.5791990996540339E-004   1.9669541824194488E-003   3.0324259446891729E-003   7.8781675573299898E-006   1.9020349358287486E-003   4.9807148037086428E-004   3.2838316163390016E-003   5.3546717416609450E-004   1.9315065725869233E-004   7.0488131675237571E-004   4.0262930348612312E-005   2.2732785396314552E-005   2.7949614668194871E-004   3.5822343572221614E-004   1.9620407272226355E-004   5.3612902998307873E-004   1.1759339490067424E-003   2.4600425183972332E-005   4.9608366161137899E-004   8.2140586619959316E-004   3.2226675154389292E-003   1.5741423977881655E-004   2.0041863561915123E-003   3.5629936397386995E-004   9.5496125239707399E-004   2.7892004095585659E-004   7.1903298336317982E-004   1.9983027610032591E-003   1.8159444456433470E-003   2.0792757482012401E-004   6.9580813494538062E-004   5.1700789589378569E-004   3.0246319571877165E-005   1.1995899364161076E-004   6.1735859420563663E-005   4.2253922710280344E-005   3.8104795815540578E-003   1.5602497366883502E-003   2.0574562262125096E-004   3.7242250175512770E-004   8.4067500852918803E-004   7.3357043760787307E-005   9.3770802294646400E-005   8.6996754238184986E-004   2.0685549650996708E-004   5.3391332282232747E-004   2.1192913371504142E-005   1.2386171800304437E-004   1.3296448550521691E-003   2.4728416894679518E-003   2.7804293331292542E-004   7.0948944392215272E-004   1.3873787672405517E-004   2.2020869257649484E-003   4.5008912063725854E-005   3.6354801979085341E-004   7.5142100247205636E-004   2.0666240398920435E-004   9.8570671110121636E-004   9.1616045209703574E-003   1.3551648052362532E-003   6.5650903530884439E-005   5.0143158548617097E-005   2.3486582137905274E-003   5.2942308335037987E-006   1.9283566558023874E-004   1.6672766336957667E-004   4.9851446588303401E-004   1.7346092819091442E-005   6.0502952180308271E-004   5.1285403993923012E-005   5.2490948667852056E-004   9.7328347857744075E-005   4.7501297698293756E-005   2.5420940861612519E-006   3.0988789238163783E-004   5.5284956943607143E-004   1.0893956736018370E-005   1.3195622722596094E-003   7.4272996165131394E-004   6.6045384517189596E-005   1.5883867779510212E-004   1.4921560148370555E-003   3.6031399736243907E-004   4.6789849880680951E-004   9.0770955889158886E-006   1.9032289527632707E-003   4.5052551318937062E-004   1.0094536349762049E-004   6.5513534417352800E-005   4.0036882902208014E-003   2.4744749552667517E-004   2.8513776603314562E-003   2.4515244646177802E-005   9.3577469816418196E-004   6.4259610565775790E-005   1.4969041486692155E-003   4.8197072225885366E-004   1.9524136357101623E-004   2.3669528735741196E-004   5.5462881008953597E-004   1.7484427097856071E-006   1.3335298588364570E-003   1.6071481594583823E-003   1.4304878565173952E-004   6.9830284573674955E-004   1.8053258797507825E-004   4.4611110953170636E-004   1.6044232713783530E-004   4.2518977214013571E-004   4.0449411628456963E-004   1.8425668914051694E-004   1.9475889312519617E-005   4.4678822213684924E-003   7.1226600668126592E-004   7.7839579406939377E-005   1.2312843449811684E-003   5.4341288552870945E-004   1.0116782137678901E-003   1.4944149989965200E-004   1.6379022793675231E-003   1.3492847484040371E-004   7.4913937161612628E-005   7.0692425026424091E-004   6.1906212432179025E-004   2.3299232783219595E-005   6.5790418370916220E-004   2.4842749401071429E-004   5.8772912970542237E-005   6.5646613378366554E-004   1.3494279089633059E-004   2.6945847286129735E-004   1.1585791384424882E-003   9.5582234693338586E-006   1.6479501178356037E-004   1.0928077623603750E-005   3.1614244373979751E-004   1.4033230461066494E-004   1.4145193817929709E-004   8.8388591024731317E-006   6.7094637669527801E-004   6.0948417254316171E-004   3.7402764428049503E-004   2.6093118941772537E-004   8.2930335916448460E-005   2.9098636154893409E-003   5.5504705048624093E-007   4.7827656793665627E-006   9.1761854480790770E-004   1.6397173786540545E-004   3.8306186325780097E-005   4.4260548725360362E-004   1.8667319887331782E-004   5.9371180185119777E-004   8.8940006767090159E-004   9.6625786610395785E-006   3.4350731249402546E-003   1.2270640055508189E-003   3.1652889704601727E-006   2.6646808464123728E-006   6.8976725917931450E-005   4.3503544457592047E-004   3.5165629834605814E-004   1.2975153091498480E-003   2.9119854832352141E-004   7.3046578595560466E-005   2.4926924978975660E-003   6.3931463979326403E-004   1.5727664162741741E-004   2.0296783549168804E-004   2.9071672817918058E-004   1.5380787021477208E-003   2.6251809642690788E-005   5.4280117888249094E-004   7.9172720752442385E-004   3.5213645755805454E-003   1.7152259910362171E-004   8.0260102237487139E-004   8.7846251444731590E-004   1.9791659610087428E-004   3.0983587925399113E-004   2.1223441275889930E-004   1.3136433796093978E-004   7.1870166527010428E-004   3.8560866601608582E-003   3.5455540177742627E-004   1.2582772099214613E-004   2.2483791491914847E-004   2.1678173002873843E-004   5.6859508861203619E-004   1.4213802655784606E-003   4.9846916898818620E-005   4.0905195182057555E-004   3.0754956322119359E-004   3.7984482300523233E-004   2.6694539333381760E-004   3.7326691376779453E-004   6.2024085925993359E-005   1.8514052950951564E-004   1.7219496533986750E-005   1.3993847162864479E-004   5.7566823559299252E-005   3.6807400816766897E-005   6.9774195642501019E-005   3.0643559897962548E-004   3.9406833183033380E-004   1.3138324031385147E-004   1.7505559423146601E-003   3.3266294443460706E-003   1.1286526957123410E-003   1.5534358261100085E-005   1.0904464416835692E-004   2.7286659103930672E-004   9.6781660119918031E-004   4.3859525570356435E-004   2.8505210517209426E-003   2.1061573348749610E-004   1.5514709020217765E-005   2.1586513291008166E-004   1.5256990594252897E-003   1.7146633380156733E-004   2.5654142158970096E-006   4.4043763165468056E-004   5.8413562817037526E-004   2.4967402714643882E-003   9.5798483678580845E-004   8.6669104378747500E-006   2.1540736587386666E-005   2.3738386338444863E-004   2.7503882514181351E-004   9.6690471948227246E-004   7.0801539934763546E-004   2.1697475174911169E-003   1.7873457931432215E-004   2.5830455540379414E-004   1.0642019357918274E-003   1.4385805172483233E-004   1.4547939741484603E-003   1.1397703779770921E-003   1.8613104593099112E-003   6.8941314391765670E-004   1.5043458775170898E-005   2.3885934165010069E-003   2.0204319680237773E-004   6.8826723119867257E-005   2.0711519118792234E-003   2.1549409255256511E-005   3.0214531762592147E-004   2.5531155849366758E-004   1.9582505849504095E-004   5.2386806849526654E-005   1.1972885513166548E-003   1.5674817063088706E-004   2.8879144481634890E-005   9.4881663705381346E-005   3.7109019568834522E-004   2.9142549828861809E-006   2.5590563932150543E-006   2.4228974532871351E-005   1.0258501697295735E-004   1.8192546663247679E-004   3.4925096951586142E-004   3.5447572627065157E-004   6.2070442386426760E-004   2.7374521219294405E-003   2.9942138404054770E-004   5.7299569986073410E-005   1.5753910634039522E-003   1.8885029835253374E-003   1.3359019806001880E-004   5.5252124506042429E-006   9.4696118811452153E-004   1.2493115126115914E-004   7.6671722268074904E-004   1.5062912095789736E-003   9.7039729150158048E-004   2.1927839342026275E-004   1.0134393184541907E-004   4.4636042458270507E-004   2.4618861874891701E-004   4.3897653024268287E-003   1.0303637108360683E-004   9.4358140715479553E-004   1.1495322001375591E-003   1.7204081159546485E-003   1.0265860995999686E-003   3.6498145070681487E-004   9.4884006973148182E-004   3.2316609810352829E-004   1.9056558152346427E-004   3.6701529520542192E-003   7.6907142975297612E-004   4.6135010178647272E-004   6.3386685130094398E-004   5.3130156148198577E-004   3.9089300752169979E-005   6.4848699686072058E-004   5.7544481367430126E-004   5.3437716459888947E-004   4.9289587964202104E-004   2.9766276142453121E-003   3.8032439144731269E-004   7.5002907888373693E-004   9.7488782175363011E-004   2.1849767222847301E-004   9.7563909644620176E-004   1.3214931550033760E-003   3.7529746734748810E-004   9.2459180648138504E-004   1.9579618016511823E-003   1.0310284397485908E-004   1.0770333451131625E-003   1.7755522209004684E-003   3.4035839864506629E-003   1.8063412337858184E-004   1.8748893740916771E-004   1.5978329091188815E-004   7.2840799428332021E-004   1.3720272980126211E-003   1.1676999361907199E-003   1.4676822816395109E-004   2.9514847142887425E-004   1.2066248496233749E-004   3.3199092838567222E-005   5.6003092952573144E-004   3.5352236477143629E-005   4.6021528468425505E-004   2.2147316144840385E-006   7.0242050495552253E-004   1.0383420535795825E-004   5.2062381722398418E-005   2.5453778724260730E-004   1.2133522578921775E-003   1.3316049774847957E-005   2.4446618190403653E-004   5.5479414587327803E-004   2.7117195844880774E-004   1.1228169939172892E-004   2.4442260993225753E-004   1.0962906420749386E-003   3.5892576294710313E-004   1.7784214817646694E-004   6.4351187371438517E-004   2.3096387230005149E-004   2.1706481724094191E-003   7.1169201136094668E-004   1.3311498135306981E-004   4.5422516786967215E-004   9.0493004632365680E-004   9.9929556458689447E-004   1.0685549175119924E-004   6.3680192419973041E-004   1.7059687432409131E-004   1.2791564481750832E-005   1.4032342654002412E-003   1.0875112434970120E-003   1.8300334430376575E-004   1.6426624114979579E-004   8.8936695099266704E-004   1.8206375908376132E-003   1.6284551650247194E-003   1.3214969397971703E-004   2.4881138811158868E-005   1.4497000071762190E-003   1.4331101943092341E-003   7.3119881196334808E-004   2.4678824156064395E-004   5.1932228261344088E-005   9.8716055043981542E-004   3.9863895521197170E-003   2.1581558562968747E-003   3.6670451728839467E-005   3.7439368110802170E-004   6.1238685949586600E-004   1.8173473152963435E-003   7.3372463212172505E-005   1.5026294376452177E-003   4.9926051611030517E-004   1.7527345348509818E-003   2.3197759140427458E-004   7.6732685253832816E-004   8.3773479628432063E-004   3.1716137075121821E-005   1.7246918697450032E-003   1.6273845961525750E-003   1.1227833226387096E-004   6.9628774748466615E-004   2.2995321974955652E-004   2.9555001988338663E-003   1.0909322640466493E-003   2.0202022084264454E-003   3.4880246912088884E-004   8.2787856106147432E-005   1.3226866223512229E-004   1.0143217426108968E-004   4.7401554777205574E-004   5.1531455148803298E-004   5.8092924400370905E-004   2.2312020175325419E-005   4.3947925176983659E-004   9.1881311412376717E-004   2.1888125063896871E-004   9.4959483417802093E-004   2.7851404953092705E-004   2.1335211881942265E-003   2.4810713444002380E-004   4.4684313203347919E-004   5.9960044934277582E-004   1.3527110999687810E-004   2.0282855751583887E-003   4.1984794105749397E-004   9.6168272217932648E-005   5.7215006406654894E-004   1.0784355518973121E-003   4.6259631917463752E-003   6.1889601543154121E-004   3.2758410191620613E-005   3.3869042516140534E-003   2.6921601244701636E-003   1.2301045616935015E-003   6.0897572240592676E-005   6.8598548148572506E-004   9.3839083042664205E-004   3.6224297361215968E-004   7.0086815220124423E-004   2.9001338938820206E-004   1.8362452971182009E-003   8.6003103761676304E-004   6.4575765489776346E-004   2.4827027809385082E-004   6.5951449934948232E-005   3.0246605702233758E-004   4.3105424468387125E-004   1.5373021118662350E-003   5.8731587841082784E-004   6.0140057392873199E-004   1.3328394792387480E-003   3.6360568078441812E-004   9.1151675780653542E-004   5.9527836517838685E-004   1.9355052512352232E-004   1.7008075694430660E-005   1.9226759566849655E-004   1.7427178803970447E-004   8.6216038336430888E-004   5.4327479535312246E-005   2.3071870264426819E-003   4.7510416289090211E-004   1.9760531786120676E-003   1.3679527715060804E-004   6.3666559219062815E-004   2.5699509878641393E-004   8.4390200908571796E-004   3.2577760190939236E-004   3.9097642101860666E-004   4.2832447781479500E-003   4.3140677281987679E-004   1.4011434396428993E-004   9.3589886058346474E-006   3.1736043113917453E-004   5.5976008796013740E-004   9.6722666293619602E-005   2.1277687928905772E-005   1.9772616520305982E-004   1.8329769540733003E-005   2.7701476069276525E-004   1.0957248561790443E-003   1.4625380097926794E-004   6.6446117898538324E-005   1.6322096995572286E-004   3.5745382328447703E-004   2.2368155015905339E-003   1.7525741037102119E-003   2.6842222464029713E-004   1.6785030546730839E-004   5.7104258093491338E-006   1.8921498189448466E-004   9.7199894275686654E-005   3.8369692694288103E-005   2.9284687430130167E-005   9.7932334346386568E-004   3.1358835794732419E-004   1.5600198879100989E-005   1.6860314180146890E-003   9.8408707583557157E-004   1.3004557916527416E-004   6.1917976013456106E-004   4.1586033145304128E-004   5.1142628028606719E-004   3.8094290981878731E-004   3.0860698609558627E-004   3.6262040664015530E-005   1.6886094282827927E-004   1.5900679796444265E-005   2.2417314077847192E-004   5.6444399786149577E-004   1.1152672683441021E-004   6.9697012648829650E-004   2.8092892478563588E-004   5.2283077161766555E-004   3.5238657821112687E-004   2.8006250794606886E-004   2.3630946209511543E-004   4.9797659426647277E-005   2.2918928355979338E-004   7.2035361560944430E-005   2.0602228877325584E-004   1.1355415571231594E-004   1.1625250219406235E-004   7.8863040521042036E-004   6.2292038170224024E-004   1.1692034073578115E-003   5.0975127160581295E-004   1.1756752882890102E-004   4.6549687129917362E-005   2.4000592161945879E-004   1.1976124718497383E-003   2.1900530939367757E-004   7.5815873483392796E-004   4.6920169890382474E-005   7.7646422027940305E-004   3.3441377730373200E-004   1.9191623253104041E-003   6.4504135678887699E-005   1.8309687513250493E-005   4.7688548911092128E-004   8.7353800977070745E-004   1.0372414746622823E-003   2.5970449639246465E-004   5.6978041012322657E-005   1.2728979981231902E-004   8.2466339753498291E-005   3.8969695942459118E-004   3.7765241338848178E-004   1.1638325888263461E-006   7.5555689272603023E-006   1.8872907095707184E-004   1.5358953242730743E-005   3.9709174121979959E-005   2.9265053283807470E-004   2.9971489218942143E-004   1.5146888812707870E-004   1.1547440270318121E-004   3.6270191331563454E-004   2.1778142826499853E-004   5.4743839629120185E-005   2.2267296916286887E-004   1.1648224416347567E-004   8.2390617883015805E-004   1.5824165838350642E-004   6.9114813058477015E-004   1.2944800915109709E-004   1.9012181295082690E-006   3.8984174168474301E-004   5.6167636022944360E-004   1.9518055245665089E-004   3.9540464043222626E-004   6.2949552493091643E-004   3.3699276333718078E-004   9.7022856077348836E-004   4.3415757886315232E-003   6.3330349837191068E-005   1.4556171000231803E-003   2.4249173513251861E-004   3.6340397359008143E-004   7.4433522578191611E-004   6.4787126378936075E-004   1.9337086509845503E-004   7.7739385384832476E-004   5.2434545394593689E-004   3.5322123764649506E-004   1.2873442921710782E-004   2.7428542006667821E-003   2.5085447627422981E-004   1.4920657101437127E-004   1.0081098133175820E-003   2.3623492904613933E-006   2.5877747073367028E-003   1.8511190251972246E-004   7.6903825938347411E-005   7.3845728617997933E-004   5.1061316809342021E-003   2.0499683718013418E-004   5.8720986027054284E-004   1.3969384801785405E-002   3.7110148763699235E-004   3.7478843630723977E-004   2.8341515823223094E-004   1.7512609768650906E-004   7.2470359727027365E-004   1.1445809204538998E-003   7.5155974563865231E-005   3.7433406931021792E-004   9.0888618774206292E-004   1.7963595439223160E-004   7.8736745869933307E-005   4.7984200152946166E-003   6.4978480717613936E-005   3.2476312776645919E-004   8.0865685059142785E-004   4.7092853313117513E-004   1.5982591838573830E-005   5.4073331046346586E-004   1.1492480228609636E-003   5.0579833558510182E-004   1.4039369075157415E-003   1.0210566603556896E-003   3.4335412374056230E-005   3.9081502417868686E-004   2.8945974070531555E-004   3.8754135220471974E-004   3.6213806403953908E-003   7.4066218597793401E-004   9.2551710372025672E-004   3.5142784843597303E-004   2.0559643845157293E-004   1.8797555129210678E-004   9.7217245470661046E-004   6.9221891802042658E-004   3.1775644506673416E-004   4.6137582530764496E-004   1.7010039908851922E-004   2.3150849945749124E-004   6.0667968550652543E-005   9.6268841838253517E-004   1.5305882131705420E-003   2.1025464035625660E-004   1.5968412578624530E-004   4.2375783496399480E-005   3.0639082388316945E-004   2.0288925018635930E-004   9.4687403254103888E-004   7.9225798089319023E-004   1.4039094020154891E-003   1.7267171918483995E-005   1.1882847612473955E-004   2.6590126130809446E-003   3.5844727622024494E-004   5.6486019235073965E-004   4.4834589908125205E-004   2.5331283313529350E-004   8.1144420974780556E-005   2.5454081536313451E-005   3.2512776211759296E-003   7.0607840894368592E-005   4.1491364669469908E-004   1.7003348274391220E-003   4.9530182013599955E-004   4.4682547708061945E-003   6.1573151237433182E-005   1.5317901314287462E-003   4.9910639938086417E-005   1.2927833097194997E-004   2.3650607393173781E-004   5.4014189568561937E-004   1.7661495361858705E-003   1.0048329028987469E-003   2.0474991774957069E-005   4.7401496076821480E-004   7.4799014482984237E-004   1.3668283233148851E-003   6.4943554682308417E-004   6.3736061512806365E-005   4.3467325626933640E-003   1.0694152948716338E-003   1.6535789220137827E-004   2.0051913628650700E-004   1.1661111500175503E-004   1.6964852756020659E-004   2.3898537285204917E-003   4.2503192042622024E-003   7.4246105231411548E-006   8.2177715869745924E-005   9.7881264265864691E-004   2.7376354980771363E-004   1.4475309637741940E-003   1.3444219775683380E-004   1.4561391069129590E-004   1.7346842292001777E-004   3.9621207142098215E-004   7.6848544966875271E-004   8.0135957439762798E-005   1.1733737919551663E-003   3.1411434031853557E-005   7.9875580053985799E-004   2.1702586330423838E-004   9.9672877035657888E-005   4.1112340419006277E-004   6.7360438342643086E-005   4.9552945355683757E-004   9.6082354072300215E-004   1.0202948562727332E-003   1.6485847567776169E-003   5.6035999131520415E-004   6.1139876178722844E-004   3.2285538388698496E-004   2.3415906723743915E-004   4.0730109880547487E-004   6.7341400342904652E-005   1.9570706207525316E-004   8.9604818070924063E-004   1.7197433642362626E-003   1.7762309687894675E-004   2.5928180516224257E-003   6.3533617426919024E-004   1.8242372506915554E-004   8.8585915690247226E-004   1.2412864823089004E-004   5.9092480630843606E-005   2.2069767164119018E-004   2.1324357371698527E-003   2.2216982105665787E-003   1.8634352431254941E-004   3.2627076367962239E-004   6.0604173486799662E-004   5.3231489772326366E-005   8.2549732576303895E-004   1.3978549200334527E-003   2.0601250035500998E-003   2.4508758185836385E-004   1.7384851676729189E-003   9.5348944712526516E-004   7.5723082220155501E-004   6.6088975312844492E-004   5.0087876463777569E-004   1.0731845520784570E-003   3.3633395529434229E-004   2.9712815277769793E-006   7.2582994241115605E-004   2.0782374582382504E-003   1.4784537165053230E-003   1.1530892972907955E-004   2.0748900165337182E-003   6.9419370606435906E-006   1.5624626032790909E-003   1.7296690404341270E-005   1.4771688671078556E-003   1.4371280311625525E-003   3.4472758298551126E-005   7.1369183842540410E-004   4.4264347461644582E-005   2.7780212373135671E-003   1.5793505570090714E-003   6.3873335006882229E-004   2.6116621365381823E-004   1.4152190145480205E-003   1.2086215026729962E-004   7.4847299453695314E-004   6.5489151293358233E-004   2.1422554739820314E-004   7.5020566273809952E-004   1.4580648107732290E-004   5.1156182163650851E-004   6.9905338016592537E-004   3.3271525352731905E-005   6.0296490596528009E-005   4.4819465283618020E-004   2.1172165511639259E-005   3.3774443348915138E-004   5.1710914365325390E-005   2.9379012374700498E-004   1.1477597923694981E-004   1.6659476681139265E-004   2.6067547512195592E-004   4.9740332060488042E-004   7.6279992968863891E-006   2.1993351576377279E-005   1.6207339183684047E-004   6.1173649047516633E-004   5.8151720135748801E-004   2.0503678561743286E-004   1.7160655813837469E-004   2.0832963294344718E-004   5.1070513227063148E-004   1.1227817327215259E-004   1.7371875867025565E-005   4.5025846295062378E-004   2.6348497492571717E-004   2.0208564760863977E-004   9.8761798509323142E-005   5.6809024202270455E-004   8.2613023838713057E-004   1.7716667112339373E-004   7.7723644414535474E-005   6.0642572888897246E-004   2.1389542947411810E-004   6.2538688813695744E-004   3.5336864447535325E-004   2.8399113231379706E-004   1.3922569206792214E-003   4.3716797511335559E-004   2.3357450573457527E-004   2.2374743872382108E-004   3.8709404366078933E-004   4.6590723921282457E-004   4.1365768068713171E-004   7.8744959834407325E-006   1.4137210606272738E-003   1.0891052711427128E-003   1.3990169516914922E-003   4.4990768085922630E-004   4.4873378762057308E-004   5.3330263076981337E-004   6.6555651422217725E-005   8.0737879354886462E-004   7.1333341874640931E-004   7.0521502287260044E-004   2.1011944060949491E-003   4.0606707902638800E-004   8.6031208264852161E-004   6.4406438268145149E-004   1.8391982353789581E-004   5.7679117502660107E-004   1.1845210827210145E-004   1.4796744812769192E-004   1.0287750544537371E-005   6.3304336894961556E-004   4.6888021233733171E-005   6.3333787128250999E-004   9.6141440217897356E-004   1.9332455091361129E-003   1.4357472593261309E-002   3.9261789977665254E-004   3.9171462381514715E-004   1.4189392146302432E-003   1.2222011287469115E-004   8.3354674007335135E-004   1.4379905921752299E-004   1.6977793644946181E-004   2.4222860164511459E-005   8.5841441430237558E-005   2.4025702675109758E-004   1.2642350331374260E-003   1.9750855416216591E-004   2.4916819114450867E-004   1.6808134962727954E-003   1.5112473274564054E-004   5.9129116399274384E-004   5.3609461396343910E-004   2.1593219604740325E-004   1.4480081928971730E-003   6.0847420282611538E-005   1.0859571391906548E-004   2.7444066090282136E-005   4.0012376871650197E-003   4.5764647984646831E-004   2.9981054390145985E-005   1.7079256719062415E-004   4.6891643629196343E-004   1.0877486332566821E-005   1.2820970170501392E-004   2.3540105161562672E-004   6.8723194134059711E-004   5.9693706793030901E-005   1.8720489899106121E-003   1.4870768573801207E-004   4.2787542693432723E-005   2.0208080548071773E-004   1.1714426076396504E-004   1.8412718739156537E-004   8.3952465453672595E-004   6.0945032524645519E-004   5.8422065821636118E-004   5.2843436700780581E-004   2.3377086916471476E-004   4.3118261372987852E-005   9.1600615778714915E-006   3.8486567000331067E-004   3.5318083049146404E-004   1.5297995576207830E-003   3.9600761683943964E-004   6.2093076573662325E-003   4.4036885702125535E-004   2.5826195346813596E-004   9.4720153006401333E-005   2.6744291353925694E-004   5.9262403130687369E-004   1.6295093233317256E-004   5.5213645943165792E-004   1.9217940875855443E-005   2.0724684744742143E-003   4.9634536093202096E-004   1.0664390208331967E-004   6.0654652243224516E-004   5.5441464370413875E-004   1.9018515081687536E-003   2.6339209356503906E-004   8.1686125038077395E-004   7.2073581499185017E-004   1.2488887489470958E-003   2.6640277470267276E-003   1.3927165219194391E-003   1.0336742447919394E-003   8.9528175662695819E-004   5.5451266002877978E-003   1.4481604890790309E-003   1.8174990435453018E-004   4.8050320137001389E-004   3.9942970856599605E-004   3.1916617359308108E-003   8.1380705986472933E-004   5.0679221312898554E-004   1.5101141106406905E-003   5.9104368201724723E-004   2.3462798525076758E-004   1.3438517689416839E-004   6.9820960654727474E-004   5.1343938265937454E-004   5.8211478890804523E-004   4.0010094876940231E-004   1.5345551371642277E-004   1.0502482220519039E-003   1.1256653371292836E-003   1.9977220145859218E-004   4.7461213571753055E-004   2.0514740426754202E-003   1.5389441425816919E-003   1.1925054677873997E-004   1.0415150369058187E-005   3.4143042779051763E-004   6.0629688416408133E-005   9.9246798503974977E-004   6.3061459904923843E-004   9.8409372479661697E-005   6.7254019336289992E-005   2.4529043075036351E-005   9.0917759495301161E-004   1.6180778670001573E-003   3.4419724338090720E-004   2.7131348002983400E-003   2.5624371599089835E-003   9.9488314659151715E-004   4.1455048842821895E-004   9.4582450792646074E-005   9.8097582747996306E-004   1.4124839040926156E-003   6.1422063186732491E-004   1.4326950856274415E-004   3.6396438994654591E-004   6.0773327270294926E-005   4.6453140964543543E-004   5.1889723999860198E-004   4.3699972135975502E-005   1.3406758642641142E-003   7.1317935316774742E-004   5.9874742826222229E-004   5.9534711361408373E-005   7.3186601871333390E-004   1.3865868480539417E-003   4.9197080066062200E-004   3.2587465142461247E-004   2.0640541336247866E-003   5.9931839286861042E-004   1.5392241550348047E-003   1.1903336747937805E-003   1.3376208609069871E-003   1.2127860263110011E-004   8.6055572138173380E-004   2.2250470600217020E-003   8.0460494508867192E-004   1.0608173735290327E-003   2.4649307579571354E-005   2.0459478756538178E-004   4.5557817956206405E-004   7.5494849161143393E-004   4.2161452166109975E-003   2.8549688910350949E-003   3.5496143057033897E-003   1.4497577678004255E-003   3.1872337933147598E-004   1.4529079348531889E-004   8.2930151508258651E-005   5.4571908353047633E-004   5.8439214418968834E-005   8.5902884978853117E-004   1.4004319564220526E-003   6.5882971599818369E-004   8.6896046035233882E-005   2.8780829387055340E-003   5.7870864147844636E-004   3.8981473794218207E-004   3.7959953193241880E-005   1.2051101557959386E-003   2.9138508891020468E-004   1.4522955354553954E-004   8.4331415788902603E-004   1.9773549542728965E-005   3.8271491627276598E-004   4.1880987501744324E-004   2.1828006018404747E-005   1.4242673439283812E-005   5.3326001804452825E-004   3.7533512879839321E-005   5.9994755676397178E-005   3.5453543908583232E-004   8.1074206247898199E-004   2.9809088327988070E-004   1.2502011803741566E-003   1.0328196539886753E-004   5.3308832120280353E-004   1.7270777815088330E-004   7.3324399665908066E-005   1.5698780721366764E-003   7.3780715334365401E-004   5.9185649750383195E-004   2.0970650875709465E-003   4.5844010282292114E-004   7.0798477631406451E-004   3.4033707864427877E-004   6.4601034127377078E-004   1.3689577781966909E-005   5.1723420152097643E-004   9.9001603764458605E-005   1.2589980322548766E-003   1.3643552501558622E-003   5.5805166926603425E-004   1.6078694219931026E-003   9.8183010450758618E-005   1.6361938597830859E-003   1.2508014660374365E-003   6.3619944165056253E-004   9.7708432891491464E-004   5.1658161161257244E-004   4.6330288489454757E-004   7.6325673784521280E-004   3.2118116245060773E-004   3.5325337342902765E-004   2.1994872755418320E-005   3.7790915428322991E-004   9.6733449561605035E-005   2.6644401310271267E-004   1.7936039173052947E-005   1.0135920542434134E-003   1.2744092438674466E-003   8.9739541081687623E-005   8.6431717070290610E-005   5.6905563121046800E-005   1.2308524195893504E-003   8.0000467595952613E-006   2.7846711396335662E-004   2.5848564194546906E-003   7.4499647901130419E-004   1.8276554404051255E-004   1.4195806081019535E-003   7.2142171914102069E-005   2.3571827249373985E-003   1.4064213517590900E-004   2.4977561714762916E-004   2.1074376055108110E-004   4.7305533442094562E-005   5.6557719720971481E-005   8.5843680368586880E-005   1.4968960101309073E-005   6.5231154528544151E-004   4.3292441730704775E-004   2.2218718374478170E-004   6.2839064569717134E-004   2.9525049495256834E-004   8.3176891049968949E-005   1.7366632688960574E-003   2.4320412747070234E-003   3.7141984653462381E-004   4.0208516845613435E-004   1.9836264971948963E-004   5.5413704737762455E-006   9.3446348821558240E-005   4.9697277043302875E-006   1.5806805874773802E-004   9.0076858657329030E-004   2.0221140119013663E-004   4.9327405385031666E-005   2.7968839858084232E-003   3.0551433065000884E-004   4.3402644760821152E-004   1.6398109328042971E-004   4.8957511761042022E-004   2.8548698464956640E-005   3.3627117106278055E-004   4.2253622548107738E-004   2.3286069712385943E-003   5.1468906840333164E-004   1.5769209876584794E-003   3.6191048979978077E-004   4.0953490993945254E-004   1.7668071602825266E-004   4.1201534327896006E-004   1.3913246122082561E-003   1.1715718945421833E-003   3.6176103852078799E-005   3.2642663421370705E-004   8.1528799350685167E-005   4.4321385150835555E-004   7.6871593533436066E-005   1.5690380999986103E-004   1.8402270683912783E-004   1.1187469453625900E-004   1.1062961428291292E-004   1.4272666219292474E-004   3.1042808775737024E-004   6.1176587081900047E-005   5.4615347036616471E-004   1.2613540482780559E-004   8.8430579043929480E-004   1.0859461160929399E-003   7.6912578212616598E-004   1.7475106265012923E-004   1.1438992476426784E-004   6.6471366312308405E-004   8.3781348414710627E-004   3.1876631932558892E-004   5.9440323047583402E-004   3.5246761563642695E-004   2.9927428684111500E-005   1.2276814082336039E-004   1.8291998380709685E-004   1.8520788749616744E-004   5.9952249475498753E-004   3.1969444473999020E-005   9.2570983656970775E-004   5.7848430727906839E-004   3.7142151581526220E-003   2.3779556509634417E-003   1.0016536585039342E-003   2.6096989707485987E-004   1.1405713550272996E-004   3.2540523364439064E-004   4.7017195145787345E-004   3.3384640562989708E-004   2.7355495876613106E-003   8.1839989892518335E-004   5.9373016337567681E-004   4.4765381745802635E-005   3.5617113925620912E-004   2.8814137519527644E-004   3.2622015872832292E-003   1.0307383323264877E-003   4.3639970795860258E-005   1.8389257222852105E-003   1.4180717152664838E-003   1.7267159940165301E-003   3.3176808255137218E-004   2.8666408202625900E-004   1.0298637552159833E-003   1.6743138661585960E-003   8.7432674302832065E-004   8.0551708993271390E-004   1.2519940276308652E-004   1.6960414155134070E-004   2.6538335002580077E-004   1.3847303741408698E-003   1.6311332612189084E-003   3.6622779292270542E-004   4.8853089262037013E-004   2.7214684925853868E-004   2.2850233015950626E-004   4.0877045650714706E-004   1.4008623025096704E-003   4.4447097663904972E-004   2.3639369209782989E-003   3.3086322594395011E-004   2.0282434957350868E-005   4.4411079349308071E-004   3.7659482725433695E-005   8.8162776207372862E-004   3.3394666097531143E-004   3.1406045618824052E-004   1.8688160654598714E-003   7.0838322993893822E-003   6.0329824287607065E-004   2.6197085136654106E-004   5.1637378328464590E-004   1.0544970202830609E-004   2.8775627638132290E-004   6.1569260823633027E-004   3.3706529982727341E-004   9.1431993033790711E-004   5.1840056571321424E-005   4.5341373576504275E-004   6.9932148296158938E-004   2.5208465618381084E-005   2.1960410421522242E-004   1.0237351380863408E-003   2.1462201459011273E-004   9.5883896865711464E-004   2.1116082771052652E-005   2.4031021067461036E-003   2.0146073071419641E-003   2.1057885010406104E-003   7.8180837493080954E-004   1.9412820232856745E-003   7.3863773846637030E-004   2.8361699106544579E-004   2.8332865841978268E-004   2.0222903369476454E-004   1.6940072587149260E-004   2.2604327384076066E-004   1.2461657925710067E-003   9.4388946750442398E-005   4.4179990034049318E-004   9.7089772513497336E-005   2.2914139899633134E-004   4.7677999412539107E-005   7.6210144268414696E-005   4.8045282455494985E-004   2.4944392566104398E-004   1.2006188636948440E-003   3.3860771638799221E-004   2.8241768046581496E-004   6.3409844213488723E-005   8.0405054904836821E-005   3.4163354157929312E-004   3.9154198580569713E-004   6.1521727457076501E-006   4.4741283176262471E-004   6.8541224014366411E-004   1.7955398791437898E-005   1.4269883759150065E-003   1.1060144616227411E-003   3.2869390259726848E-004   3.8552522333292887E-004   3.0459300752600432E-004   3.1262232397525122E-004   2.1151012143951285E-005   3.5516372037638704E-004   9.7089607145044599E-004   2.0273133421008343E-004   2.7247301330549549E-003   6.9711374921819933E-005   6.4596803598004901E-005   5.4729613697692987E-004   7.1288162463507289E-004   1.0090261877552251E-003   4.2302886780499013E-004   7.5220403029565034E-004   1.0177238594409958E-004   5.0033581392895275E-004   3.9727419078764117E-005   3.4753859131729753E-003   1.1859770695837647E-003   1.0061389253816239E-003   2.0583461091464126E-004   9.4753659393911568E-004   1.3150901333784204E-004   1.0444398500331246E-005   1.1711173360896858E-003   5.7971586377192266E-004   5.9491109979701250E-004   3.6706417820427014E-004   7.3398836241525957E-004   4.3460570851794903E-004   1.1143178269359605E-003   1.7559766235127703E-003   1.6524096862534135E-004   4.5095336777953751E-005   1.1026589489510532E-003   4.0340565560270880E-004   1.1189335174846192E-004   5.2953097637514323E-004   1.6309528873954438E-003   4.5960397367547385E-004   4.5556610729441366E-004   8.5999322464618856E-004   1.0251423266747282E-003   1.5431211311073257E-004   1.7320467238869878E-003   1.2731439658568951E-004   1.6287174016172169E-003   2.9431995790174499E-003   1.4448800501081418E-003   2.0466491235326649E-004   4.0812174312923356E-004   1.4930458479307997E-003   1.7460134591994544E-004   9.3474565671301639E-004   4.5157150183328251E-004   2.5713353025483703E-005   2.1284269419609021E-004   2.7872187997773161E-003   1.2613310107181242E-003   5.3552819309664985E-004   5.0261126925257209E-003   4.9731766425299315E-004   2.0071949941118529E-004   9.9611115024331241E-004   1.1023331831396855E-003   1.8536033775935293E-003   1.0637132350276731E-004   8.4203807684517186E-004   1.8764733057730452E-003   1.6054126760857641E-003   3.3930142435196521E-004   1.7932208339636775E-003   8.3420584756585309E-004   1.0044681097229901E-003   6.7663280778570195E-006   4.2399777505475747E-004   1.1776698522749773E-003   1.0120965588248732E-003   1.1923928360866142E-003   2.1742630698711382E-004   1.3213744104100531E-004   6.1907942121957368E-004   9.9160351265797963E-004   2.4078678916362865E-005   3.7024932306338091E-004   1.5511917229148314E-004   4.7484203942368183E-004   1.1161079895809431E-003   5.6300319388978325E-003   1.3556867756065277E-004   1.9378133390663918E-005
   4.9000000000000004        2.3445757674498218        1.3783969266480414E-011   1.3596852247522241E-011   4.2419109180710432E-010   4.4087295145435480E-010   1.3120388095377643E-009   2.3303412812039252E-013   2.3274217947396944E-013   4.3024126222751172E-009   2.3267190680206513E-008   2.2418109807211570E-008   2.2036782816714050E-007   2.3836407672486680E-007   4.3395780762312142E-007   3.6351905984629819E-007   1.0941403908907118E-004   1.4735206332081746E-004   3.7391413466723636E-005   5.7925538888807159E-006   7.9923251903849898E-006   1.3170012930111332E-005   1.1696587782605077E-005   2.1217299530616161E-007   1.5977750925133700E-006   1.1381015709442016E-008   1.3429311183357802E-005   3.6519445742740803E-007   1.7175547405880059E-005   1.2912528744247884E-004   1.9368731349656779E-004   1.9673995788411994E-005   3.4785303278999345E-004   1.6961626907804290E-004   1.0387741285454611E-003   8.3651286210077844E-005   7.8041005516679490E-004   1.5596950188371999E-004   2.3965047975890082E-004   1.2941764437127297E-004   7.3929265340673458E-006   2.2674697240378606E-005   3.5854689736395473E-005   4.7209671412991219E-005   2.2614255884520581E-005   7.8505424732717935E-007   1.0588754672539514E-003   1.1496680889118379E-003   8.1039807203395350E-006   8.3231171115455179E-006   1.7497683745178243E-004   6.7323942015539129E-007   7.6483616422295944E-005   4.2888514365409918E-005   3.3323310195606929E-004   1.5478014311633606E-007   4.5413341641456289E-005   9.7749838926968879E-004   5.2392758457082511E-004   5.7845621022850609E-006   1.1853106907646156E-003   1.5714328386992271E-004   5.8717012016593225E-004   1.3321429689879026E-003   8.3598011687136767E-004   4.9539012868638789E-004   5.3161933275302825E-004   1.2650563288921174E-003   1.0278104882999931E-005   7.8788329976227920E-006   1.8449062079996209E-006   1.9497737389310423E-005   1.4964314023659909E-003   2.0558809958450160E-004   2.4525080671717941E-004   3.9966850056951959E-004   3.7684926957822900E-004   1.1381217525690322E-004   2.3273910421176661E-004   3.1617130842599036E-005   2.6193840896609620E-004   2.2494707236018821E-005   2.1689208736286847E-006   6.4882490268520696E-004   3.4668994724113884E-004   7.9699666418175962E-004   4.7551515790349677E-006   3.5166945021800123E-003   1.7311210818519754E-004   2.2598045033991862E-004   1.1049854673400312E-003   1.2746928543890142E-004   4.7135136999896281E-006   3.1741563077162644E-003   5.2395781557331632E-005   3.9501322562381611E-005   1.9623681083208893E-005   1.0263056565829379E-004   2.2532816951706901E-004   1.5602914640404939E-003   3.9853570822165997E-005   2.3801438056517871E-006   1.2174310059640747E-003   7.0471283367838145E-004   1.1061018695084301E-003   1.8800711833461984E-004   4.9877559462198167E-004   2.0125078257528676E-006   1.3510556836687647E-003   1.9356852026122533E-005   4.9225668891293205E-007   5.2078033508473631E-007   1.2412430544008361E-004   2.1854225190244620E-004   1.4894251557189569E-005   4.0180861594137551E-004   4.7353052917577460E-004   2.3250995937061300E-003   1.1495200134908489E-003   1.5702249629678361E-004   1.4733965003218137E-004   2.0904045447915590E-006   4.5909225170764537E-004   2.4083202420276621E-003   1.6037055084714493E-004   1.3760155046058809E-003   3.7179507367989401E-004   3.7784736923279644E-005   3.6672344292044111E-005   1.0325023279894700E-003   2.0899192935053263E-005   2.4873284482121050E-003   2.8437820914887820E-005   4.2407036137845247E-006   6.5762484821836191E-006   8.8292862744824205E-005   7.5563621911053547E-006   1.2992504780171269E-005   1.5702588227792674E-005   8.3013319347177091E-007   9.4380568469534863E-004   2.0937226645833264E-003   4.9063539930929250E-006   1.4623592311949364E-005   7.5897312589026775E-005   6.0316470335154693E-006   2.9924677384766975E-005   7.1012128767070396E-004   2.5513703130641552E-005   8.8799138800887511E-004   1.7408393552490923E-005   4.2530548928053363E-006   6.1385813189419660E-005   5.8699985419574863E-006   2.4209507643691117E-003   6.4625317177294586E-004   2.5309956358795312E-004   1.0199273395936710E-005   1.2832650512269539E-003   2.1026600146587473E-004   1.6869185895864120E-003   6.5109644293970663E-005   8.0366887583811514E-004   8.5222155933280690E-006   1.6472473271374967E-003   2.3182119928195711E-003   1.8510388535197011E-005   2.0080721657633153E-004   1.6815233014955988E-005   1.6809988284251359E-005   9.0412794999450777E-004   1.1273230727607967E-003   5.6276848876705265E-005   4.7547825923473756E-004   5.0620689524746171E-004   3.0593667633025713E-004   6.2069513113064637E-004   1.3297944482710343E-003   4.3508065310285225E-004   5.2987897129666648E-004   1.7247959830497012E-003   2.9697193251214077E-003   6.3910257200304938E-007   5.4881468092047472E-006   5.3347420204369912E-005   5.1775880209239977E-004   1.1906695792742981E-003   4.0317176027833792E-004   5.2711300363358010E-005   1.9591237824208009E-004   5.2579237832166497E-005   2.2328177069353199E-005   1.5004425967629842E-005   6.0726821539368768E-005   3.6015282160619869E-004   5.6449489708836939E-005   1.8223411362682199E-004   6.7443717690192028E-006   8.6016764058725805E-005   1.5820130593004146E-004   1.0544610042508756E-005   8.9582864112468870E-004   1.6242536762640919E-004   1.5203015330110079E-003   4.9658863008836469E-004   1.7862002063916339E-004   8.6027150759156442E-005   2.3644642021327673E-003   2.5997188077354715E-004   5.4090015365722613E-004   2.3275232193162938E-004   2.5484781145167598E-004   5.3943963540845226E-004   1.5607809442582006E-004   3.1411878806553097E-004   1.9072524929465155E-006   7.5159509721894077E-005   5.7130858784695229E-005   1.1159706369791053E-003   2.1994316839749331E-003   4.0488667791145280E-004   1.7594604878905243E-004   2.3838666405911336E-003   1.8545291501453171E-004   4.7127050871336840E-006   2.8499155293492499E-003   2.0406178998925353E-005   6.5492271519419594E-005   1.9131849741332786E-005   7.8063973328108642E-007   6.8122613830191207E-007   5.3470721780080909E-005   4.8318864204261959E-005   6.9662979164561401E-004   8.5159978246417816E-007   5.7787374147744673E-004   1.0719348696790528E-003   2.0161764963937093E-004   1.2322793901708718E-004   4.1631747251823096E-004   4.3833787061783728E-004   4.4081867495117741E-004   1.4476917951590145E-003   2.3049861016355526E-003   3.9271926492253750E-004   3.6538152013763182E-004   1.5929196395133278E-004   1.6353429404482675E-004   8.0520763600499905E-004   1.3370676569445642E-004   4.1289944869132578E-005   6.7985984024404258E-005   4.8821842351034393E-004   4.4773700881328817E-003   2.1496975777614708E-004   2.0347472334568215E-003   2.0560691824797798E-003   1.9595436471730596E-005   8.9542479807123896E-007   3.0382846083901456E-003   9.2966277134547538E-004   5.1969638096567604E-004   3.0828913756056290E-005   6.8605062926522620E-004   7.0947118188654254E-005   1.6103482232040061E-005   5.1191534783565466E-005   9.0074933146860880E-006   1.7268688545832598E-004   7.7464583235404663E-005   2.2295420153726801E-005   5.0285459114110625E-005   4.1479521121251078E-005   4.5458530081555435E-004   1.7276404805937257E-005   4.4189663496827029E-004   9.5544404282355150E-006   9.3872736297974009E-006   1.6778369948236400E-004   7.3824017065765661E-005   2.4561988853159933E-005   2.6797624767583186E-003   1.3233139008259004E-005   2.4070165790113685E-004   2.7626723993972094E-004   8.0108733703052333E-005   6.1544159406941252E-005   8.1721325908888426E-004   3.8058508932552047E-004   1.4856871777438660E-004   7.3021829899271875E-004   4.9899331567129605E-005   9.3261962677759024E-007   1.1571164751851369E-004   1.8408940471865050E-003   4.0359774455801892E-004   5.8191405183852100E-004   2.0917613919433701E-007   3.5832730091163570E-004   6.8931154858350110E-005   2.7906933329459901E-003   3.8617978912486805E-004   9.9383887368958090E-004   1.5253300044400133E-004   1.0211736514218191E-003   6.6532036946710959E-006   5.4956069333154580E-003   1.3097982587979721E-005   2.2953577393736901E-007   1.6073338877282653E-005   4.6020607681554606E-004   7.3936091174735132E-006   5.9513497807222790E-004   1.8258910311202913E-003   6.3770913388677155E-004   1.0597372136256285E-003   3.5486665317152227E-005   4.9535807446502550E-004   2.6122963150812458E-004   2.2827590084241919E-004   5.7587305481478163E-005   1.6134269839211180E-004   7.3106339877305614E-004   3.4177146102399366E-005   6.9780819826260548E-005   4.0048007836462329E-006   1.4007057306820955E-003   2.3107103249547160E-003   7.3123895207164802E-004   2.8600143306156992E-004   1.6819119042027222E-003   1.0322186108168519E-003   1.0132120148531280E-006   1.0202068750591010E-003   4.3200238124860627E-004   7.3636818982650412E-005   5.0028966733493810E-005   5.2645874244240947E-004   5.1396744004451162E-004   1.2729636106774212E-003   7.6563335265035113E-004   1.2474475475307060E-005   1.4471163419830630E-006   8.9960191663302890E-005   4.0733230097422091E-004   1.0175396945811643E-003   1.4847344889743684E-005   1.4445929453538002E-004   3.1618378781537434E-004   3.7058693238926812E-004   5.4251362978842291E-004   1.7112632198394142E-003   1.3038767621314976E-007   3.1067350359703064E-004   7.9603441517411488E-005   1.7318571729707562E-004   5.1252242739626467E-007   2.9219153038107870E-003   1.9999116761273348E-004   4.4095704757873946E-004   1.3343178170670930E-003   4.4162140757626268E-004   1.4488665941281380E-005   4.8766856089192327E-005   1.9634115194645110E-004   1.6665049948730277E-004   1.7524521033698364E-005   4.0268995341823815E-004   3.1717360566663124E-004   9.2324930428499883E-006   4.8040310511400497E-004   3.5749076272241770E-005   2.6277693768210578E-004   4.7364991111450956E-003   6.7728493096063248E-004   5.4246840547985482E-004   6.8718650265388891E-007   1.2266812265114064E-004   2.1745090253999017E-004   5.8007962503356576E-004   5.0067637880164449E-004   7.4245735774113423E-006   1.5283575586715434E-003   1.1409228708169584E-003   1.3367058963308074E-003   5.0520338310380704E-005   9.4621903542503892E-005   3.9719855679784733E-004   1.2521415784973772E-003   2.1441198838402365E-004   1.7173389218377822E-004   1.7086886123799934E-004   1.5132919602487160E-003   2.3073388301047119E-005   1.3284052997955447E-003   8.4843673798267274E-004   4.2327611769380304E-004   1.1645800117288402E-004   1.4104881215867488E-003   4.6686483308693447E-005   3.9862486907163812E-003   3.1539643273271383E-004   6.0363810911461294E-004   7.5204237269694960E-006   6.0641019819719397E-005   1.3227469170014663E-005   9.9693067690281652E-005   5.7817275493779864E-004   5.4531841625959975E-004   2.1290169139966472E-005   1.4726076600280648E-004   3.8627134901826431E-004   1.0443967717743518E-003   4.8036775017839639E-004   1.2312907466699875E-004   1.3793097431110827E-003   1.1553019651638318E-004   5.4534957221350751E-005   1.8103439405746437E-006   3.0940796739169022E-007   1.0509980382865821E-003   1.0730386777292207E-004   4.5326897128819148E-004   1.3240865506986032E-004   3.0089217034899520E-004   7.2256223093698918E-003   2.2903279973478677E-006   1.6031673346363046E-004   7.1131972569545921E-004   8.0523134603447598E-005   2.2489212884951713E-005   1.4310830356774754E-004   5.5460007665323479E-004   1.4008929909109420E-006   6.2165229982623899E-005   1.6792152344675691E-005   7.5196007428066950E-006   3.4893850751703406E-006   1.3478896895804672E-004   7.6892160215106937E-005   3.0388090497745678E-005   3.2651577346951195E-004   8.4387971937045105E-005   5.9363419067446970E-004   1.3324585101547486E-003   7.8250913700749478E-005   2.5116458123429063E-005   1.8129105900709881E-006   4.6693425923403621E-004   2.3033279538761615E-004   2.6450687436701344E-004   2.9812654676770101E-004   1.0229642652516929E-003   1.6124353821771130E-004   1.3312408816228987E-004   1.0101191892454341E-003   6.4043656544124795E-005   9.7431048500462309E-004   4.7677772229738953E-005   9.4251986879748258E-004   1.7347026209152310E-004   8.4645765054307384E-004   1.1662995268186579E-005   2.2938101534743459E-003   4.5486529870713665E-004   1.4625140149956317E-003   2.2365591183745622E-004   5.7549567997926287E-004   1.7278321659635262E-003   1.1277665435348572E-003   2.1891616932693207E-003   4.8165627320318209E-004   1.0110040087270469E-004   1.2576941918640918E-003   3.1478516249181573E-004   7.2080474438335923E-004   4.3031128225334005E-005   2.4007566047401762E-004   7.0115505165879168E-004   2.0920273640873547E-006   1.1496050374623543E-006   2.6604781009296590E-004   9.8358081431872287E-004   8.1349968414213918E-004   1.1615509324161548E-003   4.9444724175310188E-004   8.9639858261837956E-005   2.5135837084048113E-004   6.4834065741317466E-006   5.3547324958102887E-004   2.8843685614326120E-004   6.6849733997599472E-004   4.4189235953256392E-004   1.2435514176977966E-004   5.8854828918542446E-004   1.4266629899527324E-003   8.7203405770922297E-004   1.1730913266544356E-004   1.0010730963137852E-003   8.5674239091732340E-006   3.5341717849763579E-005   5.7653143532772680E-004   8.8185691911203006E-004   1.8425561341942111E-004   1.3766537429888458E-003   4.5280134254732122E-003   4.4958933217084703E-005   1.0023819722703869E-003   1.6785294318269750E-005   3.1845376305459122E-003   3.2353703761534066E-003   1.1341666651590451E-003   4.9917763231932404E-005   2.3805196167537117E-004   1.0279750596702494E-003   2.1394374714409862E-003   1.8611135822903938E-005   5.5244653379399008E-004   2.4086018726141416E-004   1.1124738811965549E-003   1.2562887751216769E-004   4.5547197225998562E-004   1.5677989543849366E-004   4.6013650743408579E-004   2.3873072855046509E-006   5.7470999821078960E-005   5.9666957700218451E-004   1.8607012918830270E-004   2.1823833290497008E-004   5.2005507045821204E-005   3.6358064896899921E-004   8.0938858206371989E-004   6.1440785913119108E-004   1.4957374901650245E-003   6.6133361762493682E-004   5.1112315157324597E-004   3.2833121069991335E-005   5.0354866699014263E-004   4.0961881973810401E-005   2.8977734572331663E-006   2.7611123211055354E-004   2.3836794933188791E-004   2.0349278930134880E-005   1.8465509991419279E-004   2.3797149587640991E-007   2.4034402483508313E-004   3.1919824024781131E-004   1.3386859378107920E-003   6.5802030051056103E-005   2.0397621640529506E-003   2.7854502128677849E-004   1.4908057765741062E-003   3.3359652032034120E-004   6.1246321127953135E-004   4.7750977714129989E-005   1.4976928745252436E-003   6.0168543815938846E-004   2.8521756602823670E-004   2.6056585202455846E-005   6.3034616026844147E-004   1.2237228831032017E-003   7.8874693107501715E-006   3.0316432059415422E-004   1.2896677885498620E-004   2.5167730960864399E-003   1.1153325336667391E-005   1.0584884644688201E-004   6.5269263699371951E-005   6.3806663294936443E-004   1.5137833320788999E-004   1.2060351184589942E-003   1.6956951634010937E-005   2.4878816079047355E-004   9.3198367733257503E-008   5.6449429034143398E-005   1.9313871453256427E-003   1.3344086956754096E-004   3.3386290768180676E-004   4.8506674316153349E-004   1.0052134048556250E-003   2.2170668951260227E-004   1.8365148934855729E-004   4.6545651382170946E-004   5.3661836496985293E-005   3.7373734334653617E-004   4.4914900864426074E-004   3.1437582925814272E-004   1.1220240900524129E-003   8.9570384895165027E-004   5.3434724554043771E-004   5.2802409777212567E-004   2.1319547922877988E-004   4.9486133592379115E-004   4.5965845809012758E-005   1.1977609675905942E-003   2.5373818190587623E-007   1.3777441792449185E-004   5.1705805151101923E-004   2.6839038626162975E-004   4.2815449619883388E-003   1.9624023211991838E-003   1.4061076958796559E-004   1.0813542825591337E-003   1.5404755990486009E-004   2.3768507856590064E-003   3.1142581940780332E-004   3.5536878723760031E-004   2.6387925428720280E-004   5.4573021319773987E-004   5.4994868809658717E-004   4.5068721910787682E-005   9.7341801936394530E-005   5.3931274241776183E-004   3.4506990476408438E-004   5.7001488769036098E-004   8.9461571158246848E-004   1.6135909851283147E-003   2.2610220756658897E-004   3.5873237412699919E-004   1.2799761569578927E-005   6.4725325254754611E-004   1.9700742010151428E-004   1.6175920365861333E-006   3.0668516997813477E-004   2.5217512599956195E-007   9.9054429401461766E-004   1.9990696805925589E-007   1.6935939987605395E-003   1.0669972363244679E-003   1.5971561105105651E-003   1.9760409657696128E-003   4.7624196399371548E-005   1.1850395823362366E-005   1.1198056628571938E-006   5.8768158322787501E-004   8.7435996688613649E-004   1.3670869245968988E-004   6.5469904754900782E-004   1.4012143504361996E-003   5.2657066224211426E-007   5.1455786614234948E-004   2.0946674701994785E-003   4.0690452745826628E-004   7.2932685354418355E-004   2.5876743445430966E-003   1.7138860488073835E-004   2.7085049048548355E-004   1.1660469829553517E-003   9.3938325108420509E-004   1.2218955153305726E-006   1.1101644188488968E-003   8.7941401292282004E-006   7.7254270839108982E-005   3.4854352798854996E-003   1.8870888152871920E-003   2.3389676585232214E-004   3.9541635964294417E-004   2.4744178395891877E-004   5.4619988510472479E-005   1.9973368698314909E-003   2.1502762045080591E-005   3.0275737618237207E-007   2.0519965851649785E-004   5.6372043351149197E-006   1.2309315783385782E-003   6.4823970943970837E-004   4.6746215939080836E-004   1.6395713136956407E-003   3.7219173981676291E-007   9.3129812108557570E-004   1.0632495282824647E-005   8.1044836354219750E-004   5.1520036400527845E-004   7.1114357911075557E-004   4.8221011606647561E-004   8.6497932487207432E-004   8.1384159229802122E-004   8.8733345855923748E-004   4.3734380532065866E-004   7.7560592320010508E-004   4.2017852505193487E-004   4.3902371536224115E-004   1.1714200493941390E-003   4.1436997536727257E-007   1.0964584495451172E-004   3.0982332424283395E-008   1.8853733242519459E-006   2.7743848447485202E-004   2.8915929251412218E-004   2.7056189528192661E-003   8.1501258653403092E-004   2.9538260553622952E-004   6.0543648539001432E-005   1.7423137371706213E-005   4.9611874237716802E-005   1.3428693130387755E-003   4.7036700818903322E-006   1.9626378523843337E-004   8.2591053423673020E-005   5.0609446180068017E-004   7.9286036154848933E-004   1.4271157310437099E-004   3.8112937992930597E-006   3.9208685169140620E-003   1.0105588937724544E-003   1.4932776710200453E-007   3.6805287721877072E-004   5.0398300059793203E-004   7.6390164514299132E-004   5.1650082188071066E-004   2.7938111912453564E-004   1.0489266274514963E-003   2.0302249791800461E-005   1.0879522980487852E-003   9.3590724213214608E-004   2.6767447734516530E-003   2.8097551709372216E-004   1.8012084008303723E-003   2.0225575141229321E-003   3.7242530325854372E-004   4.3834759220952959E-005   4.7562205918893559E-006   5.9598425659948106E-004   5.0919131090028217E-004   1.6111708242093721E-005   1.1632036841616912E-004   6.2514089805545262E-005   5.4860828507722463E-005   6.2154021325701791E-004   9.2777406014437673E-007   6.1961035576660361E-004   1.0846832290459441E-005   2.7583618091263059E-004   1.8759120286204812E-003   6.1774886187080660E-004   8.7190067202977636E-005   4.2129656922500295E-004   1.7941652156137171E-004   1.7234360300839657E-004   3.8894626199890460E-004   1.4164620738010052E-004   3.7350182575776521E-004   1.7845699736041055E-003   6.4248538972104291E-005   3.8384988641706677E-004   1.7396300158039311E-004   4.7223310238175809E-004   2.1039517088018028E-004   1.5562148133300363E-003   7.2667166618323678E-006   1.1371696631355473E-004   5.1389783648102640E-004   3.5103973858816957E-003   2.0078048342794827E-004   6.9628217115932348E-005   7.9619106953457061E-004   1.9583358995018231E-003   7.7208988373448538E-005   3.7275354459898340E-004   1.1616540698526157E-003   1.5472765947647423E-004   8.3387374904105163E-005   1.4740717024003605E-004   2.9742383899969312E-003   1.3935364824506255E-004   7.3795838960513986E-004   4.2671397064142786E-004   3.4526753358667838E-004   3.3508515591369628E-004   1.7080813630177265E-003   7.5515446576097196E-004   3.9920918325625056E-006   8.0911739064697011E-004   1.6306587761512165E-003   9.1957290081807004E-007   4.1977650171125507E-004   2.1458100190805416E-004   4.8553845222249582E-004   2.4897971363540931E-004   7.4996106428464287E-004   4.8822029147197751E-004   2.7821384038218818E-004   8.7355845422354715E-005   2.3185913510421195E-004   2.0077564425030180E-003   6.2697783716493787E-005   5.9201266286378160E-004   2.1412847734362010E-004   4.9423818631146542E-004   1.4600978792953791E-006   5.7318606378519603E-004   1.5039407093257789E-003   1.6939615182233604E-003   3.7805674161839353E-004   5.3395769593450083E-004   4.9650491978143400E-004   1.1003735796796610E-003   4.8369412909652032E-004   4.2686471315495132E-004   1.1793757438395924E-003   1.2092681732564679E-003   2.0315542786877507E-007   4.5199383157954457E-004   5.8377114089169639E-004   5.7774212415321908E-004   2.3578319831207835E-003   7.9732995770780905E-004   9.3940772421487520E-004   9.0200865749029500E-004   1.1560921279263998E-004   1.4922274014823952E-007   1.0598140775695869E-003   1.5010806703994162E-003   1.9484085860592404E-004   2.0772902147544399E-005   1.6547415919082207E-004   3.8097197364662465E-006   1.3385399579170527E-003   1.0244714758339800E-003   1.3119236741977372E-004   8.7267732708933541E-004   1.9739331189962380E-004   1.3773035281824096E-003   8.8468057414286421E-004   2.2023299740728981E-003   7.7211966172890728E-004   4.7268867709719285E-004   6.9105714210351515E-005   3.8069102130861211E-004   3.2327952475374381E-003   4.6345453467030269E-004   1.6161001417271215E-004   7.9240597619519167E-004   1.1218740113805658E-004   1.2597956364227140E-003   7.0730873091452619E-005   3.7506716310253975E-004   7.8878986005252299E-005   1.0690293384716292E-003   3.0476635785669105E-004   8.4764078397456418E-004   2.7032752156436971E-004   2.0407248633374890E-004   1.4670669067876976E-006   3.9747870840195493E-004   4.1223781692937460E-003   1.2354722012140244E-003   2.7839903983258416E-005   3.0658027704277276E-004   7.7839804879395100E-004   1.2949443794076692E-004   3.6995371004673561E-004   4.0814065711045191E-004   2.1979642513200685E-004   4.2292495047249940E-004   3.4682293753344952E-004   2.0184797294820888E-004   4.1121059053886111E-005   5.7647735636423602E-004   4.0950745032212489E-004   3.3195925842054386E-004   3.1792325829251543E-004   1.7987535735786638E-004   2.2151064421320260E-004   2.5170497139213572E-005   1.6186404929272242E-004   2.2972290928656241E-003   3.5740635891255262E-004   4.8122598015914070E-004   2.7780131583953410E-004   2.5449911115651295E-003   8.6060090505387594E-005   1.7647099985079074E-003   2.2664460360442809E-006   6.3944068966298613E-004   1.2510590308282600E-003   8.8629187231898559E-004   2.0750632376913424E-005   5.7395559456836201E-004   3.4763212995000400E-004   1.4107564370277065E-003   1.1581890421739896E-003   1.8103057980719151E-004   4.0570120782266805E-004   8.3870419357431338E-004   7.9707966256976719E-004   4.6981876180155217E-004   1.2384872486378702E-003   1.9284742524351781E-004   2.2140334224819832E-004   2.0269397334710210E-004   1.0022076124917576E-005   1.2701391169270702E-003   1.5062993706129835E-003   7.5600406449139932E-004   9.6650910218396371E-004   9.1252324630090374E-005   1.1606069592387527E-003   5.3163324686021001E-004   5.8513095468552313E-006   6.0557765569677222E-005   4.0531423741528035E-004   9.9987313749837488E-005   1.2362380393564727E-003   1.4336244415790779E-004   1.3248226740946078E-003   1.1946108325115231E-003   1.4896553978634801E-003   1.6803135185600568E-003   1.1999397562122042E-004   1.0484542810767882E-003   1.9890254053303176E-005   3.4380495817155617E-006   1.0811644690113702E-004   1.7147015238112132E-004   2.6605472736855281E-004   1.5907221090294566E-003   1.2029795707139216E-005   4.2034417729334609E-004   2.0090663040690862E-003   7.6673827736810569E-004   2.7620715495714041E-003   1.8005509079525650E-004   7.4524773910900272E-004   4.7111854607665110E-004   1.1365224234584529E-005   2.1013153691787069E-004   3.0508708589275922E-004   2.1118887265243235E-003   1.3808828204723111E-003   1.3131140165780612E-003   7.3784406335163414E-004   2.4107345517314607E-005   2.0955727353739101E-004   5.3081224324144826E-005   2.6809483044411145E-004   1.3363238529428764E-003   6.1414285843278745E-004   1.0277172025715864E-007   1.0593598447226066E-004   2.2434335506108117E-003   2.3936628974885518E-003   1.2154645364143163E-003   2.2577083302343869E-003   6.5283247521147477E-004   5.6913766875649607E-005   7.8032594548005688E-004   1.3281626432390519E-004   7.1032470435459594E-004   1.0416537159002449E-003   4.1253479819217034E-004   2.0995540301435326E-004   2.1373911048426283E-004   1.7031332923288288E-003   2.2002315777034230E-006   9.6500951599531642E-004   1.6450055014444636E-003   2.3484569817076585E-004   1.3463571933701508E-004   9.6079374672191316E-005   2.9886796668100090E-004   1.0208768012114709E-003   1.3873706077709796E-006   3.8391014698829263E-004   2.0873619489051473E-004   3.1397224819550504E-004   6.8163356832287678E-004   8.5330393431975028E-004   6.6971699595952072E-005   5.0964318765228667E-004   1.9652244869156517E-003   1.0590192773650673E-003   2.9433836035550298E-004   6.9148247360013965E-005   7.3296017236151116E-005   1.0684684976621304E-003   2.1895224131429180E-003   9.9313637311922951E-005   3.6465115431031422E-004   7.6693479392570558E-006   5.3218061912468070E-005   1.1787456870996624E-004   1.3612643453060107E-005   6.8981111962084307E-005   1.0706986576898270E-004   4.7485467216872344E-004   3.5845459343191816E-004   2.8581941196781249E-004   1.0037422986069458E-004   2.4796499474635979E-005   2.8881720718385918E-004   5.1680550325162726E-005   1.1133813524294057E-004   9.1266048754890851E-004   3.6144433856352589E-004   2.6987485737044544E-004   4.5227516400325469E-004   8.0361410910644742E-004   1.1896515994244715E-005   3.3386480950659084E-004   1.9821124474713572E-005   1.3591623877686406E-005   1.2078213972885004E-004   2.2769313123082555E-003   2.1366950656298781E-004   3.5126291852196918E-004   7.3485718012471289E-004   1.3738669427528803E-004   7.9601551174867508E-004   1.2936383174135659E-003   7.1585748258308902E-004   9.2388958172555347E-004   1.9185381797160811E-004   4.5713256269399813E-004   9.0110618762049611E-004   1.5693329556664953E-003   2.9171157932964000E-003   4.3697657776227276E-004   3.9028347349634628E-006   1.5127917446854699E-004   7.6438204610877292E-004   2.0628479539965892E-003   5.4125607282019123E-004   9.4469026046685651E-004   6.3152643046396155E-005   2.7889572171941490E-004   1.5691517316034719E-006   4.5162634500493207E-004   5.6968654506535897E-004   4.5358769879356591E-005   7.0386872595196688E-007   3.0131064634243386E-003   1.4221321644842811E-004   1.1945203718071015E-003   7.3722754870469244E-007   1.9350297022771641E-004   3.7206249380238959E-004   2.8105679013271285E-004   9.4473993987015544E-004   3.6313825645033752E-004   1.6171082838967960E-003   9.5930424853309354E-004   5.4245020119855075E-004   4.8873777915828153E-005   1.7507116718917404E-003   8.6115872759706549E-004   1.2458709976114554E-005   1.6916430077507281E-005   1.1081192639284254E-003   9.2054594202539523E-004   3.0798405764636926E-004   1.1692736235150469E-003   1.0699744974455017E-003   2.3767194784424790E-004   1.3016795381842674E-004   1.0312462031221966E-003   2.4963006786674364E-003   3.4326578878627426E-007   1.4708565302335168E-004   1.4461749558667362E-003   7.1793930987237875E-004   5.3741006663973712E-004   5.1913911491191218E-004   9.7305180046657777E-005   2.8978546842135762E-004   7.4056203995744014E-005   4.5882861132926834E-004   8.4357799079022057E-004   3.7470838455588975E-004   3.6844332376842221E-004   6.7312472733047882E-004   4.2279685042777065E-004   1.6121458764788170E-003   3.9777080613072682E-004   8.2129269433119491E-004   2.1685996596512757E-003   3.2764156786813570E-004   1.4844727311679763E-003   3.6966270585984495E-003   9.2434697209511820E-004   1.0471036917384868E-003   9.4669495555680153E-004   2.2764276211829183E-004   5.3961155716476220E-005   6.3083404401571863E-004   1.2133341665540268E-003   9.9102207146977328E-004   1.2401361257175828E-003   1.2258130570284840E-003   3.5457739671114296E-004   7.9360999269583994E-004   4.4830750937502014E-004   7.4226001485028789E-004   9.8194019530580597E-004   1.3040895629555561E-005   1.9415234299298379E-003   5.0515956364881450E-004   1.9232613950650139E-004   9.0830283010064588E-006   3.0374401277856038E-004   1.0248696188467847E-003   5.4228306131448838E-004   9.2266834000876817E-007   9.4465542169780588E-004   2.6842958006499217E-004   1.0009277319603038E-003   6.0320999348106559E-004   4.9564940982352074E-004   1.3960143413661879E-004   9.8011940302268896E-007   7.6690950327993441E-004   4.0419704762765314E-004   1.9079402903929082E-003   1.7710051416843068E-003   1.3650006937227759E-003   1.9355937959034442E-004   6.4490872132146584E-006   8.1404178325723462E-004   6.3002807485710189E-004   3.1641714754357218E-004   2.8664821039874982E-004   6.3912411795375042E-004   1.5052429333552255E-003   7.7243514078103519E-004   6.4391777045318230E-004   6.0793645080225057E-004   5.8111806640208136E-004   1.7591385783951609E-004   2.0413547089389412E-005   2.8926205617194853E-004   1.4546783601534179E-005   4.8858760416066547E-004   6.6954406896594786E-004   7.1746706299660550E-004   4.2026894835804770E-004   9.9174002476934962E-004   1.0606448421012560E-003   2.7880698445437663E-005   6.7537292892962477E-004   1.2120321919401355E-004   1.5997170172436495E-005   3.6585406872927139E-004   1.0424715260120667E-003   2.8532712585665408E-004   8.3273551734741851E-004   9.6956300981432546E-004   1.2040357389436383E-003   6.2391180306704732E-004   1.0057436938229229E-003   1.6135449590114426E-005   4.1020256923149649E-004   4.7391536610680654E-004   4.4238613160638970E-004   5.7000088443747723E-004   3.5118392294533526E-004   5.3129819536233257E-004   1.3009368377945594E-003   8.5835975979354888E-004   5.6581362789445396E-005   1.3039955630272020E-003   1.2397903246594451E-005   5.0914886412614039E-004   4.4508143973518593E-004   1.0768663912743522E-003   7.3718946040856172E-004   1.1226102289092043E-003   9.6321621523386049E-004   5.1186311454857023E-005   1.4341462819623147E-003   6.2175885983089998E-004   4.5128597514103303E-004   1.3414461395699316E-003   3.3347971713418452E-004   1.2342418594260571E-003   7.8488264991551668E-004   2.6429822950879201E-004   4.3093262725979204E-004   3.3653575899580642E-004   1.0215970107079681E-003   4.9097212070922549E-004   6.3192268392717763E-004   1.0337568320411732E-003   7.0300718260403626E-003   1.4310935237290350E-003   2.9608508551034535E-004   5.3283377894182171E-005   9.5961821359062454E-004   4.3531119187341319E-005   4.1790796886721850E-005   5.9536001053485870E-006   4.3921290274987444E-004   3.1396079706874045E-004   4.8691146908536991E-004   1.9881908324169745E-004   5.8066896570050720E-004   2.5264003547976127E-004   7.6696698189165371E-004   1.9272954480726228E-004   5.2459714206872714E-004   6.1387366683102467E-004   2.9658505724224603E-004   3.3373330930217474E-005   2.3108257695916666E-004   3.0817240532495490E-006   9.8827729137948204E-004   3.4086905584929420E-004   5.7566152575247518E-004   3.1361447365144346E-004   1.4513876633056794E-003   6.3642946745021546E-004   3.0307714840828491E-004   1.0112245701344954E-003   4.8211037412800354E-004   3.2201037187558662E-007   1.8390423359517915E-006   5.1482866494340887E-004   5.0105041269079631E-006   3.6233215941201396E-004   1.5028650772901837E-003   1.9908852505225363E-003   1.0786485619582386E-003   2.9203535113404020E-004   2.0576943388901525E-004   2.8691799016802746E-004   1.4539895831257120E-004   2.9736083229369743E-004   7.6718995189028257E-004   4.8519237042841224E-004   8.6859891211175106E-005   3.4330717807244118E-004   4.9220449107713565E-004   1.6095855485173949E-003   3.9466630421097516E-004   1.1134340608761489E-003   3.9083291033150682E-004   1.3362322843061452E-003   1.0226125034920972E-003   1.2583382766268934E-003   2.0537474464317750E-004   3.9521562919800146E-005   9.7873174826994887E-004   5.6182091541803606E-004   8.7591058080907123E-004   3.4762413222086619E-004   7.5245396179784139E-004   1.0485402153404266E-003   6.4498838144757859E-004   4.5823680897158526E-005   4.4374619871688872E-004   2.3055604261436942E-004   5.8644380112115072E-004   3.2541968855021280E-004   1.2513304430034121E-003   3.8690823513438266E-004   2.9998111699720772E-005   8.1186086548640249E-005   6.1489693791744713E-004   1.7121456777252831E-004   9.3428243224165299E-004   1.9909233142226738E-003   4.7394045732491931E-004   2.7166633672116419E-004   6.2220653532788970E-004   5.5337272125825104E-004   1.4999428148200072E-005   1.3191502466071586E-003   3.2078348150771945E-005   9.9761975165741225E-004   4.5627762428212241E-004   6.2222959896781292E-004   1.1326564670901952E-003   9.9459481878689848E-005   1.1501770063911641E-003   9.8661545546915039E-004   1.0312585241047151E-003   5.6757082223001800E-004   6.7035639453821372E-004   1.5270989619858700E-003   9.7623957396796913E-004   1.4494894087895283E-003   2.2272944727209920E-003   1.5522601672067603E-003   1.3774488115238714E-003   4.8224438680801411E-004   8.8323276698268577E-004   9.6323781838963531E-005   4.0675948125278721E-004   3.2389609663905038E-005   5.6038485301742149E-004   7.9064670249502471E-004   2.8773421668751403E-005   1.4097221343268234E-004   5.7884362124937540E-004   3.5613625427689707E-004   3.3160595952263160E-004   9.3210231916140924E-005   2.8601929185774875E-005   4.3512667647033876E-004   6.4250687240000699E-004   4.5913807340702177E-005   1.7874066616036487E-005   7.1277550318533500E-004   4.7494102410697791E-004   5.9605366999856588E-004   1.1565984488822411E-003   1.4554144586872652E-004   1.2565513815607689E-005   7.6094907842042382E-004   9.4745563184629755E-004   7.8820389903655518E-004   7.5580807744480834E-004   1.7258827337109746E-003   4.8657888373526894E-005   7.8037332550015841E-004   1.1758497494972778E-004   1.0826216824942772E-003   9.4222868954220830E-004   1.3340827661822022E-005   1.1544981717242664E-003   1.1306333202127927E-003   9.8287084776189741E-004   1.0055627102968029E-003   1.2420629473862226E-003   4.6584277761616835E-004   4.7069459316303195E-004   1.1966090617450723E-006   1.4902413809875714E-003   1.5911960981488400E-003   1.9121496772884753E-005   1.0417139375329457E-003   1.7429640178065009E-003   1.7833532926499253E-004   6.6606702962210013E-004   7.0672625481236877E-004   8.7581187258774446E-004   4.6899341109304802E-004   9.3688131906528223E-005   2.8822525004009587E-006   1.7220211034583788E-003   6.4717445902603022E-004   2.3599029729668550E-004   2.1507820264995109E-003   7.6271686866422907E-004   8.4885575195510048E-005   9.2926803914440790E-004   2.7512108034474501E-003   4.2349001653172396E-004   3.6096709098047339E-004   2.8721668051162071E-004   6.7707627820283412E-004   1.3065745119281518E-005   1.0136736893735158E-003   1.6261869427617857E-003   5.8845644195194878E-004   2.4453410124260841E-005   2.6060940073607906E-004   9.0538356892307819E-004   1.4005031343233636E-003   7.0209512027855482E-004   6.3071720399671753E-005   5.6431060480156130E-005   5.9713824716342827E-004   3.1349787790918256E-004   6.8911531299578187E-004   7.7609138803694635E-004   2.3207042737771876E-004   7.3097834754690951E-004   2.7717644482897527E-004   9.4730502865155342E-004   1.0926112418216565E-003   2.4525172514009255E-006   1.2412607984207970E-003   6.7561367662176723E-004   1.0630545648564705E-003   8.0234097633079412E-004   8.6170245671087886E-004   1.3038835217917323E-003   2.1662120734448104E-003   2.9174518228537011E-004   1.2797776136560717E-003   3.5022813672989742E-005   2.0104496998199666E-004   2.5364136091030910E-005   4.1959544504557873E-005   3.6223378330472956E-004   1.7030150271567432E-003   2.6391373537095341E-003   1.4154494168849084E-003   6.3520583726999890E-004   1.0443924018158166E-003   1.1039869207136071E-003   1.2295836678925380E-003   8.5139135736214048E-004   3.3346973197728947E-004   6.3919099143555365E-004   1.2787079687867568E-004   4.1255182183337131E-004   4.8592748577578682E-004   1.0228248103646597E-004   3.0300930469453319E-005   4.1475822770797746E-004   5.9339017712980268E-005   4.7223956064752542E-004   4.2002201549684638E-005   6.2945730570660536E-004   1.1499847029756505E-003   2.1266408884759226E-006   1.2946621414820862E-004   1.1680019912938908E-004   5.0629871946545918E-004   1.5904243562976949E-003   2.8913623030617474E-004   2.2283990634226614E-005   1.1501833088338390E-004   1.4983480343010637E-005   5.6024420400063062E-004   9.0995815995932193E-004   9.7372075603051550E-004   1.8138900186463834E-005   2.4856301085562015E-004   1.3039934288396190E-003   6.3822172204812996E-004   7.2141449723413004E-004   1.0612141539761710E-003   3.5747340104459838E-004   1.0265026592918885E-003   8.8474627585919850E-004   7.4677789687442758E-006   8.8512560959674077E-004   9.0458084201542330E-004   1.2704836073038113E-004   3.3653662229421303E-004   2.7860121756661579E-003   1.6516383290155685E-003   9.4665132712407204E-004   2.2331341171989743E-004   8.4363331270696928E-005   5.2440853676644355E-004   1.2545444565090168E-003   1.4417857477544778E-003   4.1452806678013313E-004   2.2932612661355815E-004   1.4593244542300818E-003   9.8679838073005544E-004   5.2942338130442234E-005   4.5526928622190453E-005   1.0597289294506170E-003   7.6683156877048702E-004   8.1227793631536276E-005   8.1732452734416890E-004   1.0567959480852014E-003   1.1199099399620874E-003   2.8562661529861851E-004   7.2462757834671019E-005   1.5709032431309293E-004   4.9824614432009942E-004   6.6092367186823241E-005   5.1694009398128993E-005   7.8001875349429403E-004   4.2981090127840540E-004   1.5863394944061899E-004   3.8295681359735723E-004   3.4399262321068444E-004   5.3469650631048852E-004   1.7516019945921905E-003   3.0525437970750836E-004   3.0330356213766588E-003   3.1973538047706888E-004   5.8832855391515826E-004   1.5529791082106556E-003   6.6466259463442547E-004   1.5102347167839598E-005   2.3478858903620118E-004   2.7946235888341780E-003   7.9659776244732654E-004   2.0639679603012473E-003   1.8264587975429774E-003   9.1317492586740021E-004   2.6158004391740907E-004   3.9779669228765096E-005   1.4092798821818831E-003   1.2200462975845577E-004   6.6310708751834209E-004   9.9554608565649355E-004   3.5637373976453625E-004   3.3483155536301578E-004   1.4806747547310235E-003   3.5735235586373417E-004   1.2800514476943523E-004   9.1952154936940529E-004   4.8223462082738903E-005   8.6939862670461590E-004   9.3690609121612118E-004   5.4105682754929281E-004   4.3510462143195490E-004   2.2216004184048275E-003   5.6337791224899604E-005   4.2563249629113303E-004   1.6699984841773090E-004   3.0296586122045463E-003   2.0927918104318591E-004   2.2755807556357944E-005   7.5373267634597783E-004   7.1461295187402285E-004   2.7798202219921216E-004   1.2320520654954525E-004   1.7431774071044679E-004   1.9554987104353715E-006   1.1864640124340630E-003   2.5379178394232692E-004   1.1224187387101656E-004   1.1377446848943001E-004   4.1555298641133837E-004   8.0951084831996575E-004   4.1059882424239144E-004   8.9168138875425802E-004   2.4409139986423040E-004   1.8882697124184710E-004   1.6032672503783283E-003   1.6766767136739576E-003   2.0397133168284518E-003   2.2931433190319237E-004   7.6399571577781024E-004   5.8572170708084232E-005   1.4835727333699364E-004   7.5244886446561234E-004   1.2121698657666269E-003   1.7956380338802064E-005   2.6708583156318112E-005   9.9087803225146783E-007   3.0279765841695572E-004   1.0521891826162002E-003   2.8045734663912866E-004   6.3362318640051345E-004   2.5098678249949987E-005   1.5271900910376183E-003   8.3986847381446533E-004   6.7333882658610197E-004   5.2148209717704167E-004   1.0812696820447917E-003   8.2226258276060088E-004   6.1437008087888008E-006   2.6366712876147271E-004   5.9959615489528227E-005   1.6459327626985863E-003   4.9930134756219784E-004   2.2312551952221903E-005   2.5979662800565947E-005   5.6552987875323614E-004   1.5262071932995716E-003   1.0249687844106742E-003   1.1864786670878938E-004   3.7804956485869854E-004   2.0343613674425904E-003   1.0313992666405071E-004   2.8155003769460667E-003   9.0654121933046399E-005   4.9265456784451590E-004   1.0816329072854047E-003   9.9837684886365085E-004   6.2402150644998166E-004   4.2555300722545229E-004   6.2416332983222756E-004   3.4285608356364970E-006   2.8130505490325335E-005   1.2571187746052213E-003   2.2591661002066394E-003   1.8920118411161813E-004   8.3879826574053957E-004   6.0440668078803342E-005   8.3098282210954545E-004   2.0770988069787339E-004   1.5313362634018372E-004   1.5676291952041936E-003   4.8667424469251553E-004   8.9875009700184506E-004   8.2794057597642746E-004   2.3481933564263065E-004   2.0852401066285254E-005   1.5343325746592442E-003   1.9760291941276179E-003   3.9129564254830357E-005   7.4495631746823807E-004   5.5126071091800429E-005   3.7724035475523125E-004   3.8433509659071625E-004   1.0039424423282592E-003   1.2880704727206532E-004   4.8697809735730196E-004   6.3064535879653295E-004   1.1371508336176306E-003   4.7487750877132570E-004   1.0133440613345590E-003   2.9550326615973308E-005   6.8646529314211457E-004   8.7809031551345238E-004   3.6964780521344504E-004   4.7425386014705357E-004   2.2548013409006047E-004   1.9702411431763251E-003   1.3965387200449739E-003   4.6923230721743951E-004   2.7321356635422346E-004   3.7829170513751576E-004   8.3109695339194680E-004   7.4274212588595328E-005   7.3574526540622271E-005   9.2714201373252081E-004   1.5809920368122786E-005   1.1389314399913428E-003   6.7728532735530445E-004   3.5182710550177407E-004   1.2864074969832341E-003   7.1269589013241052E-005   1.8376349990810001E-003   6.6036953782817800E-004   9.5125650460977794E-004   2.0526390690155593E-004   2.6690131728907685E-004   3.8164357946442965E-004   1.0366530273164423E-003   2.7389041931476558E-004   9.1704137328821312E-004   2.3243883996974862E-003   1.3088291128773920E-004   3.9015543916870346E-004   1.5197151254878248E-004   8.1320435606238085E-004   1.1133631609152113E-004   9.5726065502970466E-004   1.6594815161468905E-005   7.8960989250585918E-004   2.5302268956491422E-004   1.1159719112945876E-004   1.6584739809788029E-004   1.6230590828235263E-003   1.7658467995461892E-003   6.2497207889281004E-004   3.5606715512456045E-004   5.3902300242355866E-004   1.5791860448594131E-004   1.1590363660774511E-003   6.2932098262764001E-004   1.6606423911603994E-005   9.6239871574027808E-004   2.9329313724736567E-003   9.6918092547019553E-004   2.2509944964914274E-004   2.5475518474449103E-005   8.4439495622667070E-004   1.0181307320870103E-004   1.7366268400644056E-004   1.8821013051050013E-004   6.3913013466331277E-005   5.1503772740021720E-006   1.6330531335914313E-003   8.2293169270917902E-004   1.6151151977173144E-003   2.6332480784631265E-003   5.3270708396072736E-004   1.9786026574908980E-003   5.2479219401795063E-004   1.5232375425956121E-003   1.4141790592098098E-003   6.4313837228870141E-005   2.3320468416514558E-006   5.6473530468456124E-004   1.7749662807131294E-003   5.3073855173468713E-004   2.2643935287046128E-004   7.7986421006976476E-004   1.4245030641069174E-003   5.6526879415775319E-004   1.6214001729915265E-003   7.5863911187610221E-004   1.1666282436747602E-005   1.1191860949319934E-003   1.4950079272160728E-003   3.2686293132108842E-003   5.2496310342305141E-004   9.8681531855218272E-004   2.4390873044894258E-004   8.6049833158181389E-004   8.6421979511760796E-005   1.8145878132955315E-004   2.0108636906516746E-004   6.7839551337837566E-005   2.3326268506292666E-005   3.4635921527087954E-004   2.4702940778571314E-004   1.4249641676311306E-005   5.4709354556892219E-004   2.2367521976450559E-004   6.6138979559728236E-004   1.2458708053456993E-004   5.9358642760677904E-005   8.5409764857681623E-004   7.5464758375771643E-004   1.1581500539842966E-003   2.9651123892330617E-004   1.0503000349338443E-005   9.7795564590286805E-004   3.0258492732834655E-004   1.0723589525496055E-004   2.9626749567566069E-003   1.2812896736527535E-003   6.4593340251207934E-004   2.0485089736123826E-006   2.6861836301661348E-006   1.9835980999599627E-003   6.4064925710374658E-004   4.6926002960917952E-004   2.6627647517751384E-003   3.2843315786398143E-004   1.1598596524231960E-003   1.9505224412531290E-004   5.2314025805887913E-004   1.1458706959587477E-003   6.7314954547616614E-004   1.9876476119791195E-004   1.1820401263026702E-003   4.9983971194318938E-004   1.1617050078421330E-004   4.9910989405165440E-004   5.1360591242945934E-004   3.6444939422653930E-006   5.5188067013744026E-004   8.4079067861848240E-005   3.7165865798372611E-003   9.2729356432896836E-004   7.9275428549839208E-004   2.7927657966639595E-004   9.5497320416499006E-004   1.6706928791717868E-005   9.8100137906979401E-004   4.6548550668697761E-004   3.2134057252990189E-004   8.3295073843887043E-004   6.9483423414106111E-004   2.2734643827591384E-003   6.6302585753114703E-005   4.6724564667837304E-004   1.0655925347352591E-003   4.3744663857139577E-004   2.8233725610063936E-004   8.0099243286379921E-004   1.5656322010816466E-004   6.1634684752322796E-004   4.0331242465739759E-004   2.7981859303506841E-004   1.6153774746207490E-003   5.9597260041120898E-004   1.2724272184458782E-003   5.1532958408314017E-004   6.4709257490323953E-004   2.7325642769474531E-003   7.9257119034841002E-005   8.8881853992155699E-004   1.4466052025022724E-003   4.7625522799458427E-005   2.9766651671738403E-004   4.1441782154757328E-004   2.0252046724510593E-003   1.1580917865685961E-004   2.6272888671825378E-004   5.2170173220155336E-004   9.4718637228131974E-004   1.5413694764461652E-003   9.6519203979639645E-005   4.2957198498059970E-004   1.2992708275271210E-004   1.8715940851703589E-003   4.6550682729238322E-004   4.4795611000280651E-004   4.1731230806132647E-005   5.7132742162370475E-004   1.7258603789046395E-004   2.0306286999600947E-003   8.5996298599767425E-005   1.3901516882408791E-003   2.0493656312190630E-004   5.5562185893282478E-004   1.0299174999963141E-003   9.2006034967669721E-004   4.7183810194198380E-004   8.1113706041067144E-004   3.3621786762602759E-004   2.0476060568717913E-004   2.0512930270924963E-003   1.0830151970686194E-004   5.5475323575386961E-004   3.3488622147420159E-005   1.9390229397035780E-005   1.6409985351970491E-004   4.7988965657644837E-004   2.9686395105619123E-004   4.6210302281471464E-004   5.6064755674725979E-004   7.2638465401596893E-004   1.0990285761995954E-003   9.7674888671265398E-004   9.9800383359521056E-004   5.9954760354469000E-004   1.5591024422655127E-004   2.6924177984648315E-003   5.3941747746047344E-004   9.1635364086906155E-004   1.9290637987819358E-004   6.2465658484951576E-005   1.3744949581939814E-003   1.9034792273304169E-003   4.2658173775630395E-004   8.0653661707743207E-004   6.9851356896203146E-004   8.6701036049797111E-007   7.9913802332967708E-004   4.4957997112825379E-004   1.0585605521630259E-003   4.3601018398927545E-006   5.5330390510360112E-004   9.1643306575401977E-004   3.3683016541378010E-004   7.4550486954461559E-004   1.4920349752808725E-003   4.1013705415695548E-004   2.1168662059421970E-004   1.8219632273555204E-004   1.1801287286382430E-003   1.9497302996862072E-004   1.1952770774351769E-004   2.7401512372925980E-003   7.6578646643910638E-004   1.2449616483835206E-003   1.1527289863513435E-003   2.7563655831597500E-004   1.2416413950521772E-004   1.9621350021445296E-003   1.2218921234803320E-005   1.2442775301615128E-003   1.4919684430295883E-004   3.4466303166242875E-004   4.5302352003591222E-004   5.6735669673944010E-004   1.8994071515359220E-004   2.5559407376524014E-003   4.8022468266473612E-004   2.0654275083397578E-003   6.0190831899042539E-004   1.5479144419311259E-005   1.0242796166961242E-003   1.9245246247108331E-003   3.4923010483581740E-004   2.5457762078429444E-004   5.4797191716773441E-004   7.2543130226344530E-004   1.1660240795421445E-003   7.6227592717255615E-004   2.6819914485130006E-004   3.3220111866719051E-005   5.7443126049392648E-004   3.5330647309560883E-006   4.7178038681913590E-004   8.2291076335701599E-007   8.0760968691485761E-004   5.9748061943434242E-004   3.1910635181095111E-003   1.1883721003906585E-006   2.4038110881368971E-004   2.3994188757071578E-003   6.6703721700372195E-004   8.6856129819841302E-004   1.9501004801730463E-003   7.6370025715340054E-004   3.8651188558623875E-004   1.3993366089245247E-005   5.1144831327577008E-004   8.0432890662097397E-005   1.0788451177028723E-003   3.7866845984193490E-004   4.1225622599557236E-004   1.2192414103304957E-005   6.4678884987189210E-005   2.5382702412713549E-004   6.1265946532075327E-004   1.5697091018554767E-006   1.1725986099994854E-004   5.0920293164207809E-004   7.7026591584036157E-004   4.8974311701862857E-004   4.2108201583900185E-004   8.6041158111960399E-005   3.2584927605106771E-004   4.9152817340415342E-004   1.4819070575734113E-003   6.3096725008064513E-006   2.0590792409682526E-004   2.6317650197323879E-003   3.6753112006436978E-004   4.8208715914318243E-004   1.7905216311028631E-004   1.9780052387885879E-005   5.3141351648848588E-004   6.6427604769531406E-004   3.2794251750099308E-004   6.4743147651383367E-004   9.5576594774724084E-004   4.9773927991073653E-005   2.7580393257915445E-004   1.5189701282093220E-003   3.4829158729129278E-004   8.8820358725513456E-004   9.5395447868401671E-005   3.3171493701411239E-004   2.0404324372915247E-004   1.3423159676104737E-003   7.1459967657805498E-004   9.3892477774485046E-006   2.9368605706084019E-004   8.2744878585097115E-004   7.7515793659213084E-004   4.2509133928969866E-004   1.5592461031428476E-003   8.8376156233609332E-004   2.6402772831013915E-004   4.5234732716566150E-006   5.6452691753319220E-004   4.2912411336059020E-004   9.8316904656764893E-004   2.0671379885841099E-005   3.4133243510644785E-004   1.1983275492752229E-003   3.0024637112154891E-004   1.8750533072288803E-005   1.0232547038698798E-003   1.0331406511107028E-003   2.5656409653850917E-005   1.8255842876468509E-004   3.4709228748569179E-004   6.4000281595780726E-004   3.7996102208875563E-004   5.1952454631437237E-004   4.1460525581294994E-004   4.0345769693857708E-004   1.8694419849214655E-003   6.6685694354263201E-004   3.1788617616030837E-004   1.4371558338777636E-003   1.4997940006078458E-003   9.0003372064776201E-004   1.9061733459533286E-003   1.7343210019341235E-004   1.8028823647715960E-003   2.5300347682687580E-004   6.6192837920412133E-004   4.5370834139541111E-004   1.0843699056811058E-003   1.5764287767444725E-004   6.1629793460623542E-004   1.4722547961630364E-003   4.6448430244458059E-004   9.1340736232727396E-004   3.0440402601734288E-003   2.0592656915551678E-005   7.0479933278623790E-004   6.8323509906713115E-004   1.7145092876467219E-003   6.9538873712833853E-004   8.3039446686285255E-004   5.4188019377392519E-004   8.6918499465738893E-005   4.4551782024429182E-005   7.1869571014453735E-004   9.6219878011267101E-004   7.9927061107824891E-004   5.5667621334210698E-004   8.0277987884444567E-004   4.3594709772889940E-005   5.1443682746040440E-004   2.5632507670234506E-004   4.4267863595940423E-004   5.6309375038853383E-004   2.9018067411278520E-004   7.1877768542868167E-004   2.0196867548367874E-003   8.0547488243110489E-004   3.5743665519550580E-004   1.2311397602690773E-003   9.9560818457374999E-004   4.0451576451218011E-004   5.3793679561528831E-004   1.1653634140019529E-003   5.0565145867707962E-005   1.2930001741112151E-003   9.6671843454454294E-005   8.4853943537028045E-005   1.0724185785342256E-003   1.2579136088978948E-003   3.4263402833904032E-005   3.7555030738512120E-004   1.0328888175195885E-003   1.8426703345538972E-004   4.3430569330982948E-004   9.7091289878186609E-004   1.8107826767209932E-003   1.1238612104424598E-003   1.3082581662975337E-004   7.6791224418642882E-004   1.7128495914190004E-003   2.5092329823471688E-004   7.8497058652942557E-004   1.5347326313901537E-003   9.4695193245744971E-004   2.0515642727984796E-003   4.8818380817066242E-005   1.1446112308286076E-003   4.8123081936471152E-004   1.1623396062315152E-003   1.1799290722212179E-003   1.0831442035334966E-003   9.8805625897936287E-004   2.5816923690080842E-004   2.1469972406732460E-004   1.6392759244589022E-003   2.0021799327628508E-005   1.7491430151159667E-003   9.4400463824977640E-004   1.9000203549100105E-003   2.8619682264637213E-005   6.2800472262198714E-004   1.0534547171188726E-003   1.7638433922722294E-003   6.5987778543239795E-005   7.5184363253392669E-004   1.0049916749259360E-005   3.2745877351723196E-004   3.8171769522802935E-003   2.2838443890097728E-005   7.3259284151110614E-004   2.0687469374187080E-003   2.0308590281190608E-005   5.5024627071301136E-004   4.1442591282548561E-004   4.6409364285768739E-004   1.0297503193166374E-003   7.2550353439636026E-005   1.5804267100632356E-003   4.1049475348484843E-004   6.9527451173997793E-004   8.2637979278966283E-004   7.7608380268572356E-004   3.5191287515298552E-004   2.7856127653577614E-004   4.4408618505009710E-004   8.3839631739498837E-004   1.1906505467666763E-003   2.3980002954115099E-003   1.0611688440677002E-003   4.8511861666372837E-004   7.2411278810243212E-005   3.6250214915409061E-004   7.5811510412881751E-006   1.4047063595520341E-003   1.5562378274970861E-004   4.5198130053672008E-004   9.3575122612949378E-004   5.5476653534200938E-004   1.1170897815976576E-003   1.4622946203273518E-004   1.4483956432137708E-004   5.2903835953970564E-004   4.2900245455329615E-004   4.4951672514376934E-005   5.2383663684739509E-004   1.0557746104761187E-003   2.8713661500192372E-005   9.2132553244249880E-004   1.5065596203545364E-003   2.1386249724610730E-003   4.5160615803125392E-005   1.8918228313579610E-003   2.2573903845294694E-004   2.4482193986243201E-004   6.7927186121019946E-004   1.9224198162633378E-003   1.3422840857540611E-004   4.9679644036232514E-004   4.7810517466765034E-004   1.1349643545174203E-004   3.5215379553219509E-004   1.4432075369442976E-003   1.5388109335193498E-003   6.0216060792418280E-004   4.9349687330355362E-005   3.4495899200228275E-005   4.2877214437658727E-005   2.0713787727002532E-004   4.7174614763220403E-004   3.1282410837939504E-004   1.8217122342237705E-005   1.1622265140209863E-003   1.0237461916854751E-003   2.3608502312738528E-003   4.6136974671779387E-004   1.3084380803418828E-003   5.5795320742557100E-004   2.7861666126893490E-006   1.8986146970470501E-006   3.9394890515326704E-004   2.5904464468617778E-003   5.2630155649964450E-004   6.0816648613013532E-004   1.1765768060393790E-003   1.7534287280570027E-003   1.1592269183361645E-003   1.4406174918259946E-005   4.9432168261620460E-004   2.0782765089975108E-003   3.5887199537902270E-007   4.4621762199488137E-006   2.3272538954356888E-004   5.9684128544751499E-004   1.0353575503496513E-003   2.8796597439677946E-003   6.3647919562574034E-004   1.0038650961507561E-004   1.5351039636618158E-003   1.0480217883672791E-003   8.3845218368299736E-004   7.8705553569644022E-005   8.9068738338090431E-004   6.2876981495096939E-004   1.3017979871972313E-004   6.8694982592272069E-004   2.1955545333069613E-003   7.9216778293807405E-004   2.5486382085052311E-004   1.3567046912941561E-003   2.0129165596064865E-004   1.0976616467623184E-003   3.6886632679946946E-004   2.8898345155205587E-004   2.1577825330074769E-004   7.5572268905365171E-004   2.9623585201179938E-003   4.9733646472901246E-004   1.7955056762544291E-004   3.1374897996284615E-004   6.4189686700224461E-004   6.2061920606150043E-004   9.1599862516662898E-004   1.9361550179960115E-004   8.3895618760638883E-004   8.4642255532874295E-004   1.2019374977587955E-003   7.8956130103107283E-004   6.2555667722644722E-004   6.2542923058550898E-005   3.4199275745950045E-004   2.3841256632383151E-005   5.6212648825452430E-004   1.4918025674847044E-004   7.6228129131928880E-005   2.7479689257205967E-004   1.3140039045519236E-003   3.3882416043475581E-004   5.7850106838889246E-004   5.6276945889394917E-004   1.7851667142792023E-003   7.1915245725632149E-004   1.7931394763612402E-005   5.6398490226944248E-005   6.6843743207228292E-004   6.1730005004358916E-004   2.4972597719202864E-004   2.9424569667321778E-003   5.6544174297356383E-004   4.3295312043938965E-005   4.3446080013953759E-004   6.2142339545596969E-004   1.9802609937430551E-004   6.2263370718342219E-007   1.0991264910206244E-004   7.5635482590761572E-004   1.2825669502022504E-003   4.9010063914509540E-004   8.6223309187627609E-006   4.4265974058031249E-004   9.8007053838902953E-004   1.5578304186085400E-003   2.2735793802663479E-003   9.5390836684249925E-004   7.4925741209082297E-004   3.8595983577225999E-005   4.6532377882330561E-004   5.3664695864108903E-004   1.8140781229680414E-004   3.5789269474491558E-004   4.2701388946557505E-004   9.4506714713633660E-004   3.3618320849209153E-004   1.5240364606120164E-005   5.3214493715576219E-004   4.8642390544553368E-005   8.7881097044151745E-004   5.9472643572201897E-004   6.5062236231760846E-005   5.9751272317491960E-004   9.7959059157383269E-004   1.1885910718786683E-003   1.5327165746079085E-004   5.4961258542858549E-004   2.3609246385792701E-004   1.7383330938699600E-005   1.2025986886690671E-004   5.4232633194153316E-004   3.4770477499733271E-006   1.9054830388811748E-006   1.7302065076328695E-004   6.4923012538846295E-004   1.2554768001728057E-004   1.1548649950951413E-003   3.5924124170196383E-004   4.2996697074039263E-004   5.3901356221193637E-004   9.8221109797049281E-004   2.0475727532416732E-004   6.0975348224564250E-004   3.9406748063347872E-004   9.2742038363595751E-004   1.8806991759388880E-005   7.3950703991107404E-004   2.1907326665962168E-004   1.8953535562197315E-003   1.2780211487252670E-003   7.8866065169130026E-004   6.8929236749072447E-004   2.5035057978839415E-004   1.1821732010982120E-003   2.9500806135109405E-004   2.3152850385029671E-003   5.9972791528198949E-005   1.6483169612687657E-003   7.9264794777461210E-004   5.0054096778688216E-004   9.2962525439695197E-004   2.7726015760966847E-004   1.3810740077873274E-003   1.4920445461607890E-003   4.7543358126735428E-004   4.3362101271312854E-004   4.0424849424111869E-004   2.7908061047309467E-004   1.4840015974738894E-003   6.0275781111178265E-004   5.5311405245855664E-005   1.2060327824096261E-003   1.4762610732935682E-003   1.1837647960294105E-004   8.2519175298167676E-004   6.7236074956923111E-004   1.6493890459493164E-003   9.2585858341011893E-004   1.2400325101395153E-003   2.4197481521414009E-004   7.0238417677420304E-004   8.4208025982485579E-004   6.3322257276893408E-004   5.6148842356762039E-004   1.1461660955031682E-003   1.7638663278609742E-004   1.2134731655826778E-003   6.1352561002214669E-004   8.7005980928995500E-004   2.1563106303132068E-003   4.9580285064168268E-004   2.0092611766224874E-004   9.6647157507805212E-004   1.6909715058882808E-003   2.5511248301882624E-003   1.4210815713438640E-004   1.7925488110798302E-003   1.1084971293123440E-004   2.1867279129609505E-004   1.2499117744067441E-003   7.1541470967666638E-005   5.7822170186502592E-004   8.9287101616349658E-007   1.6869817812647308E-003   4.4917482116570834E-004   1.7636770000559497E-005   4.5937868190860210E-004   1.3949702089917399E-003   8.8767147019722574E-006   1.4468373020507959E-003   1.0020742922252650E-003   1.9641691181061355E-003   6.1078748574990691E-005   9.4291811418064492E-004   7.3196617356084020E-004   7.3711333122535635E-004   1.0860245868970012E-003   7.0028162023821785E-004   1.9190894594178692E-004   6.0868155792106668E-004   4.7908030354571688E-004   2.4864538755321213E-005   4.2971297922513491E-004   1.0079110595470554E-003   9.2140107313885410E-004   2.3113673241869246E-004   5.6244431163213606E-004   3.9056950932130579E-004   8.9358839191813117E-006   7.9597802044436693E-004   1.9568764785729414E-003   7.9196682351411818E-004   3.7110069613855801E-004   3.8912351192952970E-004   2.5177216328706210E-003   8.6537216733358915E-004   3.3999841736718069E-004   3.6733597593171815E-005   4.3573685116677560E-005   2.5380006485838974E-003   2.1655071636541654E-004   1.7071453461179096E-004   8.7394975728056901E-005   1.1180444839454687E-003   1.1367829744180736E-003   7.4901666763814803E-004   5.7424264160432662E-005   5.2584229730412403E-004   5.6334516714587302E-004   6.1124700180482580E-004   1.0146256414834806E-004   8.8530807946228876E-004   4.3596982828915311E-004   8.8439568946043347E-004   1.0940752478375089E-003   1.4001191085704484E-003   6.3423633053966491E-004   3.1711148745984302E-005   1.6856520933831967E-003   7.4759881639106600E-004   5.7905706106238843E-005   1.0026846445517399E-003   9.5274253739787926E-005   1.8484360639726350E-004   3.7154329376587301E-004   7.6801056600851552E-004   6.9956006554649391E-004   1.1912015955122066E-004   7.6775954692777533E-004   8.0135073767297646E-004   3.4375706655716189E-004   7.2008739630693519E-004   5.8493264175579383E-004   4.9776333777926555E-005   2.5570954988445033E-004   6.3615428312940100E-004   6.2054420381948093E-004   8.6236970466699845E-004   1.6523125536438660E-004   3.8967526081557560E-004   1.0839656096976486E-003   2.1863863006678593E-003   1.8863219670742649E-004   8.2076632447545105E-005   1.7022952367387388E-003   9.5369266273856565E-004   5.5719371407462819E-004   7.2633725584462638E-004   3.2967564855147691E-003   2.2135219653734830E-003   2.4089219420317273E-004   4.5705733596065510E-005   7.0891696880380354E-004   6.1457520027605693E-004   9.8440623271946258E-004   5.7822832915387697E-004   4.8414621941092310E-004   1.0980149544573708E-003   2.5567923305153150E-004   1.0733158878334353E-003   1.7244463987580441E-003   1.0324868422890000E-003   5.8655586811566377E-004   1.1830169335051205E-003   7.1925159201156235E-004   5.3871671244041998E-005   4.9481805874360108E-004   1.3752841797602432E-003   4.8885835099469013E-004   6.9531446690118573E-004   3.5258172348180800E-003   2.6385263158759630E-003   8.9712073054335265E-004   5.6521575831465010E-004   2.1078243375151282E-003   5.5986308624932492E-004   4.5491029509075002E-005   3.7100242271048750E-005   9.7581786152080416E-004   8.0342420469561859E-004   1.4702134525198160E-004   2.3534329594378477E-003   1.7114313926604994E-003   1.0988599392153036E-003   2.8347289467879519E-004   1.1427118599645278E-003   9.3188196150025286E-004   7.4850382693771684E-004   2.9670407719122640E-004   7.9769351941030755E-004   2.3266916920722681E-003   1.6271203367841595E-003   1.9503411438593322E-004   3.5983992808743492E-005   6.8500305748531978E-004   9.4832359756304575E-004   5.1672852166634916E-004   1.5938841288348023E-005   1.1214921036928399E-003   8.4751585690376070E-005   6.3229215408678924E-004   1.1012807741731562E-003   4.3611036907873868E-004   3.7518271025235392E-005   2.9238403855320145E-004   4.6959927244316700E-004   9.2366625062019188E-004   7.2867013666648016E-004   1.9935823910152369E-004   1.8303460130661775E-004   6.6089978786747861E-006   4.5153792922862488E-004   2.5181327758095891E-004   1.2578199419465013E-005   4.8332716582247428E-005   5.1112696555294260E-004   8.3817264737487304E-005   7.5558726514325593E-006   7.0165702031207153E-004   7.2135280842114868E-004   9.9679316704718039E-005   1.5607321597023941E-003   9.0742838817022475E-004   9.7523869218485708E-004   7.4676500646704276E-004   8.9936224636711628E-004   1.0911148335070303E-004   6.3052865999504342E-004   9.7961860455500775E-005   1.5811601274477347E-004   5.3963789268770060E-004   1.3668935789004995E-003   1.2640196428314052E-003   1.2606770320298928E-003   1.0733987493062238E-003   5.9863612147784281E-004   7.8002519451538454E-004   2.2796237595604983E-004   2.7559447151950187E-004   1.3013198690886092E-003   6.0121277129960733E-005   5.8207535283390883E-004   1.3917087171316919E-003   4.7662563792912109E-004   1.2423052345202760E-003   8.8767628390076781E-004   2.5459565904033298E-004   4.9017063074553160E-004   7.6399830409486669E-005   6.5953954308684996E-005   5.4754005428173796E-004   9.7266236543484363E-004   3.8536738919075391E-004   6.3155425010163742E-004   1.9639888376353121E-004   5.5624166687777638E-004   5.3749796191578634E-004   4.2921222640268555E-004   1.7277095450334793E-004   2.6844871967991866E-005   2.0681052766121609E-003   2.5439651812713833E-003   1.4437336524364670E-003   1.3361657828339416E-003   1.6460120005813131E-004   7.3267567484405001E-004   2.0176230785244476E-004   6.8963999303552179E-004   1.9670631037377851E-003   1.5111114025905502E-006   2.2044660469032243E-005   3.5872537534755534E-004   2.3307919570659876E-005   1.2114548115605301E-004   1.2022863435015092E-003   4.5108093560091155E-004   5.5598093279857013E-004   6.0641504617094024E-004   9.7310874290462257E-004   1.3201731683694436E-003   3.6155980897035995E-004   2.8275582772612835E-004   6.1988356490284575E-004   2.4037970645407053E-003   8.1704417033882611E-004   1.3874937104080649E-003   8.6055162648186506E-004   1.1223328117354898E-005   5.4939662658028002E-004   5.9274952126399513E-004   5.3510842747947853E-004   9.6887484281163244E-004   1.5751537055851293E-003   2.6956519711846460E-004   7.5209044238277035E-004   1.0962199748747285E-003   1.1260302383958949E-004   6.7193871901003062E-004   1.2005331773521171E-003   1.0754515589101810E-003   1.1682035537933272E-003   1.5298607769682364E-004   2.6264619700369781E-004   9.6976364783235222E-004   2.0804040343087278E-003   7.4852212022846103E-004   5.0347620328655851E-005   2.0828313967055745E-003   1.4072649577716819E-003   1.2335522432783689E-004   2.1763845965451937E-004   1.2760806412624431E-006   1.3680924141010961E-003   1.4530582137948182E-004   1.2978492438377233E-004   5.3038464098315670E-004   2.0438654302861099E-003   7.4140260081348452E-004   2.8630112760982482E-004   2.5934792013777483E-004   1.2662358749739879E-004   7.7417102541190049E-004   8.0286257897367716E-004   2.4471754853418155E-004   3.2964300786238947E-003   1.2050019250436283E-003   5.2906571081008831E-004   8.1770181974462146E-004   2.3994744952364770E-004   1.7557588035053842E-004   2.7659912242724953E-004   9.2399958500090991E-004   2.4688153657039124E-005   1.2104179479380565E-003   1.5099242176086036E-003   7.1605413779266794E-004   4.0855544484618882E-006   8.0700558691274200E-004   4.6184557988626813E-004   5.7153082281931756E-004   1.0467352267350652E-003   5.6360961672946499E-004   1.8735941953697922E-004   3.3336851989094156E-004   2.3682952576230533E-004   1.4665076292758119E-003   2.1093880913742548E-003   2.0892173145877968E-003   1.2579602483437002E-003   5.2485851500051826E-004   6.1691659731525142E-004   8.0733116543311827E-004   1.0460588462911193E-003   5.3930654026474692E-004   9.4981570846536440E-004   4.3876183071439438E-004   5.5589958345611036E-004   7.0816409971207351E-004   2.4848999086410049E-005   6.8862100827568119E-004   9.0552614748148636E-004   2.7983383695866481E-004   1.1391579670271699E-004   1.0715249183404785E-004   1.0107547186777375E-003   2.2124105079010122E-004   2.2427013187881996E-003   5.0885992585836465E-004   1.1641946219966112E-003   9.6684830388491568E-005   6.3702423948081618E-005   1.4344465927412862E-003   4.2609718093588418E-004   4.4744197485401687E-004   3.8963748361582666E-004   7.7390984237843614E-004   8.6013927777793965E-004   2.5783802369008167E-004   1.6211952216292022E-003   3.9604462409029079E-005   7.2067331596543081E-004   5.1651285362623697E-004   9.3709127725475640E-004   7.4221211455865967E-004   8.5895780966243338E-005   3.0833377712277169E-003   6.6429401323253327E-005   2.3684158660797441E-004   2.9267839728547702E-004   1.6203690053081393E-003   9.5518916438684849E-004   2.2189603023935363E-003   3.9059474677370611E-005   3.8126816985531128E-004   1.6898108042522688E-004   3.1326509495323290E-004   1.4953922228601885E-004   1.6684601614322296E-005   7.4906729392954451E-004   6.0220959775549737E-004   4.9264264513748364E-004   9.2757303061900573E-005   3.8434187084228740E-004   4.0463646328024055E-004   9.4823837638971118E-004   1.1541401982974233E-003   5.1268874046406284E-006   5.5315268839126988E-004   1.6485945816501616E-003   9.5553153351653436E-004   6.0522177102423098E-004   1.0153219558481934E-003   3.7431647909624221E-005   2.3239803128954057E-004   6.7322092162498811E-004   9.1475062067718042E-004   9.3729992695915619E-005   1.0532441100493547E-003   2.4513129537039245E-005   8.0354968633947481E-004   5.5063612839955571E-004   1.2249849172930798E-004   5.0846455898879029E-004   2.5305604810594532E-004   2.0483889049314917E-003   2.5275940447212270E-004   5.4422445971788653E-004   2.2797769799530656E-003   7.8789576331966176E-004   5.5347462733668844E-004   1.6343337169457255E-004   3.5750724076305627E-004   7.0946227532072120E-004   1.1096358517442242E-004   9.7070604527053656E-004   1.8823027521671556E-003   1.4119355709197522E-003   6.4304886042900714E-004   9.5922734894877677E-004   1.2635441535324293E-003   2.3826200861155636E-004   2.6963559673684700E-004   1.5755814065669470E-004   3.7704674732652973E-005   2.5956742017827958E-004   1.0591455219734157E-003   1.3356949847832342E-003   4.8556233939954534E-004   6.3955745035610702E-004   1.9687729450222199E-003   1.4094557690213713E-004   6.0904012565139688E-004   2.6029847408690918E-003   1.7523226931273495E-003   3.8693937652419603E-004   2.6161027034259108E-003   1.4126344171146697E-003   1.5554515739048306E-003   9.5076265618039958E-004   6.8653425565846807E-004   9.4352720462887504E-004   3.8764390845771071E-004   2.2287786267591320E-006   9.6161672612456682E-004   1.1007897336160226E-003   1.6892393127502829E-003   2.4226488532561196E-004   6.5098881921720310E-004   2.9114213898881493E-005   1.6996320205878821E-003   5.6531200850681144E-005   8.0429082969682756E-004   1.6820144677779669E-003   2.9698927965812745E-005   6.6949990052805821E-004   5.2902565624300052E-005   1.6682257854044348E-003   1.3106789029137739E-003   5.3752630953521243E-004   1.0012830684284382E-003   9.1522526935181947E-004   4.8522741926999234E-004   6.4594892065966843E-004   3.7952744195612079E-004   7.8388606557199805E-004   8.6068747834370976E-004   3.5471421327251147E-004   8.8631705709132176E-004   7.5738090080599120E-004   3.8048603443640775E-004   5.5652051193914040E-004   1.0987924369700922E-003   4.8918976173175112E-005   1.2028474513212969E-003   2.0739759869777450E-004   1.6194413412709127E-003   9.1367356711775222E-004   4.3034409608163504E-004   5.8860188305338943E-004   8.1737078313445170E-004   2.7169865350246724E-005   8.4565830260455616E-005   5.5421018849661748E-004   4.7367231263371716E-004   4.0282004105032381E-004   2.9319973379885085E-004   2.2008730668824307E-004   8.1151992324101426E-004   1.6652103725342509E-003   3.5275759053220710E-004   5.6017481995605587E-005   9.4896163442370813E-004   4.2383353171453913E-004   3.8901988735306315E-004   5.3314399585215901E-004   8.1040932942312810E-004   1.9292691611535184E-003   3.1509210713425042E-004   2.1483632584545588E-004   7.8150213011376471E-004   1.0676223196228812E-003   6.1381811075797606E-004   6.9804558605666099E-004   6.6648563364839902E-004   1.6464669902047011E-003   8.7164126792476672E-004   3.8316757910580846E-004   3.0760636663358594E-004   6.2992796823795635E-004   1.0604423516861476E-003   1.0745183379111802E-003   1.4406409993789558E-005   3.1750205608833074E-003   8.3660471824694924E-004   1.5438939030435477E-003   3.9890092139266897E-004   1.2320483664172409E-003   1.8379639505391456E-003   1.1312527589280377E-005   1.4090889072490334E-004   7.5928353968802759E-004   7.0213937326895292E-004   1.6443653404653040E-003   5.7047492713965320E-004   2.7668103238553941E-003   5.7704012137946032E-004   1.0364504644922393E-003   1.2660931685649322E-003   3.3021752403731978E-004   5.6639960308117450E-004   1.2700937762631429E-005   3.2791832537890623E-004   5.0548381469278987E-005   1.2417988384215363E-003   6.7568790626617312E-004   2.0979229954118691E-003   9.2875068579390495E-004   3.8804606110235117E-004   4.7854673743426805E-004   1.1002515062425887E-003   9.1066226189920267E-005   4.6839317495327360E-004   1.4442804750685063E-004   5.2464273709483598E-004   4.1025530196148738E-005   4.7539848198841509E-004   6.2399749002701018E-005   4.8529400175664620E-004   7.6454108625800615E-004   1.0611050634368870E-004   5.9966415110246916E-004   1.6073798633509527E-004   2.1066118956502745E-004   4.2693925911311311E-004   4.4666695640268602E-004   7.3771318706902767E-004   3.9074585849259170E-004   5.0802837373726639E-004   5.1484561353997320E-005   1.2616212043098977E-003   8.4150715587713424E-004   7.2184588163743836E-005   3.7622409502112750E-004   4.7292550706048270E-004   2.1542365915959620E-005   2.9776681243511390E-004   4.0184183507732088E-004   6.7355232898783340E-004   7.6620973999786608E-005   1.5585792666167320E-003   6.2874101785796927E-004   5.9927316506271981E-005   5.7606133299568517E-004   3.5552193117661935E-004   7.0120730592370284E-004   1.3408067845538546E-003   8.0745800135048455E-004   6.9761050122942308E-004   1.1796989427391986E-003   7.3861978293928647E-004   2.4310257865218002E-004   1.1643846678192475E-005   1.2621726404124132E-003   1.6275262498588751E-004   1.1567027418863585E-003   6.0637440954824386E-004   1.2613779047448044E-003   3.2040420476528800E-004   7.0414807998155288E-005   3.8253675985555841E-004   3.2978508684736174E-004   4.9977900967757265E-004   9.1700872384637116E-004   1.5460817191929078E-003   1.8301296931967288E-005   1.1672672745102449E-003   1.9110322778061791E-003   3.8601912028531592E-004   1.5449286463461145E-003   3.8881244130938995E-004   9.2449062695449519E-004   4.1913170290711326E-004   1.5461967123452649E-003   1.3146883317399817E-003   1.2434874469916264E-004   5.3224338375096173E-004   3.1177893027966826E-004   1.1611323207041399E-003   3.1347903983600502E-004   9.3529960132083655E-004   9.6600616306005086E-004   2.5064545349497700E-004   5.4202204138505898E-004   5.5157700126421652E-004   8.1786823335389233E-004   8.0258371206135329E-004   9.4922305364685238E-004   6.7328101379176457E-004   6.8961629068775489E-004   2.0820210865669613E-004   1.9392743147537655E-004   6.9392036031475969E-004   7.9676882640763796E-004   8.9613939301757216E-004   6.3741724271592563E-004   5.3096472528925680E-004   1.2961275312188053E-003   7.6834060564116282E-004   4.6835342603424908E-004   7.3273611441653441E-004   8.0267767739659760E-004   1.0451007120979136E-003   1.6353817160822664E-003   1.1110767251551848E-005   4.7463721311250879E-004   2.0479744024672288E-005   1.1740005780184230E-003   1.3530327452724198E-003   4.6229678507575111E-004   1.5130840374383484E-004   3.7218822471373243E-005   5.5763576217397303E-004   4.1022199589143095E-004   6.2940662933869167E-005   5.2750753282351890E-004   2.5507741056335844E-003   6.1120684584048120E-004   4.7654659285565590E-004   4.0694827807102163E-005   6.4019861951289847E-004   5.7257126621211075E-004   1.0417647911234664E-003   1.2604024267282414E-004   1.5321903897422013E-003   4.6659032624999566E-005   1.0788962490795428E-003   2.0886579715265101E-003   4.7961061586649019E-005   1.5515554058281196E-003   3.9030204622278822E-004   8.6591076076795526E-004   9.5221883993876555E-005   1.1424615053226804E-003   6.4204574289277068E-004   5.8992760967579029E-004   2.3825745655583867E-004   9.1948891204894417E-004   3.3277160460715014E-004   9.0484559123690149E-004   4.9339825466049498E-004   1.7768839161034227E-003   2.1707592189463293E-004   6.9976488836078193E-004   5.3585876208255142E-004   3.1171393061426759E-004   4.9021541786600201E-004   2.6930180312740241E-005   5.3635765471400437E-004   9.8568606659737946E-004   1.5769692604527844E-004   7.4250798269325782E-004   1.9875056003874365E-003   1.2110272987654602E-003   1.2729125782613502E-003   2.6700054494016806E-004   4.2081364719642029E-004   3.4753497140172109E-004   8.3491686211629849E-004   1.2653157145084407E-004   1.2098090522544016E-003   1.4707611842819284E-003   6.5519274191247273E-004   3.3479191991761151E-004   7.2493935875000807E-004   1.1349047653283061E-003   2.4617646929981419E-003   2.7687840887261224E-004   2.3519164043689328E-003   8.8052532675347947E-004   7.0365061292163825E-004   9.7216361210375566E-004   8.1997338593070195E-006   7.8232649697622034E-004   1.0426217321378428E-003   1.0676410165748485E-004   6.0046089689596176E-006   6.0884916872131758E-004   8.3219688960091276E-006   1.0924168242427379E-004   1.1364045554114065E-003   6.7825362910660012E-004   8.7480985774397767E-004   9.7421909807463372E-004   1.2572810085898403E-004   9.4456480549371606E-004   3.3691379174754610E-004   3.9631538243013724E-005   9.4618525532393777E-004   2.4928253016983449E-003   2.6398261844190235E-004   1.2946324125918871E-003   6.1020662293262765E-004   1.4758512251953448E-003   1.2647147104477353E-003   4.4216677423448557E-004   2.7355296776266273E-005   7.3499261429286502E-004   7.7919944711393272E-005   1.0025600868144120E-003   2.8123425755969544E-003   8.6083757894256157E-004   2.1550508829753495E-003   4.3749479365223093E-004   1.0733681009832689E-003   1.5790494652798187E-003   2.9764090301161628E-004   1.3364518206429768E-003   1.6791435932451166E-003   9.9678524114188167E-004   8.7573427257689224E-004   8.0829576000610742E-004   9.1160784784217281E-004   3.5717064666528809E-005   1.4796727046075433E-003   1.3628166466681289E-004   1.0432376097007662E-003   3.1869387640764888E-005   1.1731298576213383E-003   1.4705714350440728E-003   1.2853018614116050E-004   1.3748735855103022E-004   5.5416991654114719E-005   1.5534361498801778E-003   1.7395226636842413E-005   1.1105900628926026E-003   5.0470173802767996E-004   2.1775022248211153E-003   1.4190312021140773E-003   2.3538881710305931E-003   5.4147005050989942E-005   2.2097787598245270E-003   6.4762349864816166E-004   1.3282886464844980E-004   9.7541482126978023E-004   9.7181443779687088E-005   5.4304066916753459E-004   1.9244769853544991E-004   2.4314466221427070E-005   8.4130890098273040E-004   4.0474585980647334E-004   7.8057874765681556E-004   1.0138608971422614E-003   1.5932396666248815E-004   6.2535196996072216E-005   3.8791116786723854E-003   1.7865411848000860E-003   2.7758254735616388E-004   6.0921950992465505E-004   2.6943311398131334E-004   4.6617407726473810E-005   8.7174464589010630E-004   1.5748286212469153E-005   2.4787559069141434E-004   1.2376048384005521E-003   1.2079283024452880E-003   1.6979315736373656E-005   9.2995636942233637E-004   4.1252928393630933E-004   2.6537392493191365E-003   2.1125815024257197E-004   1.7690236217838111E-003   7.3250899198603047E-005   8.7756433803325542E-004   9.4692540170089698E-004   4.5190242487573080E-004   1.1214326468878613E-004   8.6732919143432056E-004   6.7914708538936665E-004   5.9862263392250459E-004   2.7460520422510913E-004   1.0660130219809463E-003   1.9789741472303213E-003   1.1537096246516097E-003   2.3958775731437978E-004   5.5778616273520433E-004   4.5109502531940645E-004   1.8775364774696710E-003   1.8997069235629412E-004   1.8879677747727334E-004   3.6506034823968818E-004   2.3556475585177690E-004   9.9159242953593646E-004   8.1189563916889487E-004   5.4536897923275485E-004   1.0593877456845168E-004   9.0340130384194658E-004   1.4008664587596384E-004   2.5138234868522331E-003   2.2339409683824201E-003   1.3714185642139014E-003   6.2363787435633085E-004   2.1704351718915629E-004   7.1305369430754370E-004   1.6317465890099878E-003   1.6380676205016678E-003   1.1548722498978881E-003   1.5339968169670037E-003   9.9558956364529194E-005   3.8026578722677982E-004   4.5328664119376422E-004   6.3907549234127573E-004   1.0055249797129757E-003   1.6802533135204192E-004   7.2486647658327318E-004   7.9642105990638710E-004   6.4689831017646429E-004   6.3077021826693773E-004   8.4399119815101674E-004   5.9121605764109804E-004   1.5447082753010835E-004   5.0762300391491734E-004   7.8535106012168595E-004   3.6907829509908753E-004   3.3786952276746026E-004   1.6652244637685297E-003   1.1098552663725612E-003   2.6901873781314389E-005   5.2269183712331244E-004   1.7612145941490515E-003   1.1472909297963153E-003   1.2197616062327380E-003   8.5481704750678812E-005   1.2628669418607292E-003   6.7324337639260829E-004   7.0320229217733072E-004   3.7689005670523302E-004   6.6246839354031247E-004   7.4411633821734721E-004   7.3940465554977173E-004   7.5857137533041333E-004   5.9378481175020219E-004   3.9584717380663202E-004   6.7775821402441582E-005   1.0045657509247506E-003   1.9403478491556885E-003   1.8962263630736362E-003   1.7836275513846315E-004   1.3376784033383964E-003   4.2347985190420168E-004   8.3141515387218339E-004   5.7914793561090939E-005   1.6709355332799527E-003   1.1066964256093140E-003   1.5654307412846446E-003   3.1701228828151192E-004   1.0592442213341479E-005   8.8194502602660933E-004   6.5072973632310493E-005   1.0324397158356987E-003   8.6153192395315640E-004   9.8771940867567356E-004   6.3194238227165013E-004   1.5288327366787611E-003   7.4197679328337962E-004   1.9352067874373827E-004   6.9515212343897203E-004   2.1736434976411670E-004   1.2196864218003136E-003   6.9326998490112923E-004   4.1955771225129937E-004   1.4883715359135449E-003   1.1347892527599379E-004   6.0280461200070746E-004   1.3251813738236857E-003   9.1620255656981391E-005   4.2930043663381539E-004   7.7268887719006863E-004   1.8189405539627585E-004   8.1574067847912490E-004   1.6261291063234125E-005   2.1893053025140658E-003   8.9582271503525030E-004   8.1300357131276009E-004   8.7108796933588119E-004   7.6239418483669348E-004   5.5514266308096492E-004   2.6509516731404171E-004   9.5929530335738683E-004   6.2439669814072247E-004   3.3215176123267507E-005   5.3251748059961353E-004   8.8126843707518967E-004   1.1095236440341865E-003   9.7591185880874351E-004   1.7127435638620761E-004   3.2405290914981974E-004   3.7616189521980812E-005   1.9813538314562284E-004   1.3883926264166300E-003   1.1043816927915474E-003   1.6666666570474939E-003   9.4425370316558288E-004   7.7923594242724267E-004   1.4341780569508296E-004   1.3608797123280397E-004   5.7908721405789364E-004   7.3026928290748072E-004   3.5109652127515839E-005   1.5615713393279755E-003   1.1667841984769102E-003   5.1595122249343098E-005   9.5017235689125851E-004   6.9661709957541547E-004   1.1217591616026220E-004   2.3688168299393125E-004   3.0074978209463943E-004   4.4030846565219225E-004   4.3830493391246857E-005   2.4441059884482423E-004   3.9790277779654299E-004   3.7877730822414343E-004   3.4522377816091111E-004   1.1720040415443208E-004   1.1127381705741492E-004   8.7992556469446842E-004   6.4897945834507776E-004   7.5113812556875596E-004   6.4461669913432485E-004   6.7897778769142065E-004   3.5599142983552844E-004   4.9935245312033400E-004   4.4510036647369112E-005   1.7403632971678081E-003   1.8146815749606584E-003   4.6139000641006470E-004   2.4662468169362080E-004   1.2653317964957010E-003   4.5188393117240588E-004   9.3377036555460658E-006   7.5913969368826073E-004   4.3704789857149085E-004   3.4537038027841944E-004   3.9796545915867177E-004   6.9769130489572191E-004   1.0036353872707102E-003   1.9323377113907583E-003   7.2983776633916411E-004   9.1811125220895033E-005   1.3021670558428168E-004   9.7443717741037977E-004   8.1983853364676321E-004   6.5586902146981779E-004   1.0385839605873989E-003   1.3587947569478789E-003   4.5425572824858192E-004   4.7244005033484271E-004   1.0447006500441895E-003   2.0507854136765252E-003   3.3907797737958576E-005   1.2745544395062563E-003   1.8930687564388832E-004   1.3684466190968360E-003   4.0829380862858385E-004   9.4930336386565362E-004   1.2032413020563693E-004   1.7288233773663915E-004   4.3837288046740783E-004   3.9415766832655004E-004   1.2117964821579189E-003   1.3111257698030451E-003   9.4403493409004857E-006   3.6484406794539423E-004   8.2888252483818579E-004   3.2447920383772547E-004   4.1613331572549160E-004   1.1142115279096077E-003   1.8856428616538575E-004   1.8086842350791774E-004   7.9560565177689928E-004   1.1365417030722242E-003   1.2865932792947548E-003   9.3003675048480537E-005   1.0380963688112475E-003   1.2435952973167414E-003   6.4265805836647815E-004   6.6313640543265711E-004   1.1684796167397572E-003   9.9596570388680791E-004   1.2604847554599321E-003   9.6106481534409810E-006   7.9712569771578780E-004   8.4978801088597363E-004   4.6621497626486708E-004   4.6630692175602550E-004   5.0852976540028002E-004   4.8836819004018453E-004   3.4353683129094843E-004   1.3061733807904735E-003   5.5227946013317173E-005   6.3379098807605529E-004   1.1086934765137910E-004   1.0110110201974464E-003   4.1968961702632576E-004   1.4588129461602891E-003   4.8698414002591598E-004   3.6960984479661331E-005
[truncated: 90,717,459 more chars]
