# Supplementary material for: Experimental observation of quantum mechanical fluorine tunnelling
Source: Nat Commun. 2025 Apr 29;16:4027. doi: 10.1038/s41467-025-59008-6 (PMC12041236; doi:10.1038/s41467-025-59008-6)
Supplement: Supplementary file 4 — Source Data [file 41467_2025_59008_MOESM4_ESM.zip › Data For Figures/Fig6/pot.r1r2]

   2.5000000000000000        3.0000000000000000        14048.829446196556     
   2.5499999999999998        3.0000000000000000        12360.576092332602     
   2.6000000000000001        3.0000000000000000        10854.623340919614     
   2.6499999999999999        3.0000000000000000        9489.5729167461395     
   2.7000000000000002        3.0000000000000000        8235.5199251323938     
   2.7500000000000000        3.0000000000000000        7056.6983582377434     
   2.7999999999999998        3.0000000000000000        5973.6976645737886     
   2.8500000000000001        3.0000000000000000        5007.5919761508703     
   2.8999999999999999        3.0000000000000000        4168.3111174404621     
   2.9500000000000002        3.0000000000000000        3454.8098225593567     
   3.0000000000000000        3.0000000000000000        2856.5409398823977     
   3.0499999999999998        3.0000000000000000        2356.4347610771656     
   3.1000000000000001        3.0000000000000000        1951.8311902135611     
   3.1499999999999999        3.0000000000000000        1637.5229444205761     
   3.2000000000000002        3.0000000000000000        1404.6099093258381     
   3.2500000000000000        3.0000000000000000        1246.0400375723839     
   3.2999999999999998        3.0000000000000000        1154.5861475914717     
   3.3500000000000001        3.0000000000000000        1123.2165159732103     
   3.3999999999999999        3.0000000000000000        1145.5280767679214     
   3.4500000000000002        3.0000000000000000        1215.7448130100965     
   3.5000000000000000        3.0000000000000000        1328.1104918420315     
   3.5499999999999998        3.0000000000000000        1476.5182596743107     
   3.6000000000000001        3.0000000000000000        1656.1752368807793     
   3.6500000000000004        3.0000000000000000        1861.7880719900131     
   3.7000000000000002        3.0000000000000000        2088.1631059050560     
   3.7500000000000000        3.0000000000000000        2330.5937836170197     
   3.7999999999999998        3.0000000000000000        2584.3197935521603     
   3.8500000000000001        3.0000000000000000        2844.4489317536354     
   3.9000000000000004        3.0000000000000000        3106.2446990460157     
   3.9500000000000002        3.0000000000000000        3363.7458540499210     
   4.0000000000000000        3.0000000000000000        3614.5782119631767     

   2.5000000000000000        3.0314814814814817        13152.333424240351     
   2.5499999999999998        3.0314814814814817        11518.952555239201     
   2.6000000000000001        3.0314814814814817        10071.707849934697     
   2.6499999999999999        3.0314814814814817        8772.7182519286871     
   2.7000000000000002        3.0314814814814817        7580.9784111529589     
   2.7500000000000000        3.0314814814814817        6464.2394361346960     
   2.7999999999999998        3.0314814814814817        5434.2996377497911     
   2.8500000000000001        3.0314814814814817        4515.3561845570803     
   2.8999999999999999        3.0314814814814817        3714.2639610171318     
   2.9500000000000002        3.0314814814814817        3035.7886287719011     
   3.0000000000000000        3.0314814814814817        2469.4787547439337     
   3.0499999999999998        3.0314814814814817        1999.7670148909092     
   3.1000000000000001        3.0314814814814817        1620.6247770339251     
   3.1499999999999999        3.0314814814814817        1329.3699285089970     
   3.2000000000000002        3.0314814814814817        1117.1391432732344     
   3.2500000000000000        3.0314814814814817        977.17286676168442     
   3.2999999999999998        3.0314814814814817        902.43976451456547     
   3.3500000000000001        3.0314814814814817        886.11515972018242     
   3.3999999999999999        3.0314814814814817        921.98958773910999     
   3.4500000000000002        3.0314814814814817        1004.4904422909021     
   3.5000000000000000        3.0314814814814817        1128.0547018796206     
   3.5499999999999998        3.0314814814814817        1286.8933367282152     
   3.6000000000000001        3.0314814814814817        1476.1927607953548     
   3.6500000000000004        3.0314814814814817        1691.1695357561111     
   3.7000000000000002        3.0314814814814817        1926.3738189190626     
   3.7500000000000000        3.0314814814814817        2177.8490071147680     
   3.7999999999999998        3.0314814814814817        2440.4701303839684     
   3.8500000000000001        3.0314814814814817        2710.0327941924334     
   3.9000000000000004        3.0314814814814817        2982.0667761564255     
   3.9500000000000002        3.0314814814814817        3251.6899471879005     
   4.0000000000000000        3.0314814814814817        3513.5655725747347     

   2.5000000000000000        3.0629629629629629        12310.618223026395     
   2.5499999999999998        3.0629629629629629        10732.481585308909     
   2.6000000000000001        3.0629629629629629        9341.3153359740973     
   2.6499999999999999        3.0629629629629629        8102.4253450930119     
   2.7000000000000002        3.0629629629629629        6973.9551721513271     
   2.7500000000000000        3.0629629629629629        5921.5014788210392     
   2.7999999999999998        3.0629629629629629        4943.0208777338266     
   2.8500000000000001        3.0629629629629629        4070.9478418976068     
   2.8999999999999999        3.0629629629629629        3306.7598625123501     
   2.9500000000000002        3.0629629629629629        2662.0689100176096     
   3.0000000000000000        3.0629629629629629        2126.5109675228596     
   3.0499999999999998        3.0629629629629629        1686.1947932839394     
   3.1000000000000001        3.0629629629629629        1331.3505402207375     
   3.1499999999999999        3.0629629629629629        1061.9595728665590     
   3.2000000000000002        3.0629629629629629        869.29004783928394     
   3.2500000000000000        3.0629629629629629        746.82189458608627     
   3.2999999999999998        3.0629629629629629        687.71353416144848     
   3.3500000000000001        3.0629629629629629        685.24442352354527     
   3.3999999999999999        3.0629629629629629        733.57740907371044     
   3.4500000000000002        3.0629629629629629        827.25035482645035     
   3.5000000000000000        3.0629629629629629        960.88834346830845     
   3.5499999999999998        3.0629629629629629        1128.8740827292204     
   3.6000000000000001        3.0629629629629629        1326.6414881199598     
   3.6500000000000004        3.0629629629629629        1549.5702177137136     
   3.7000000000000002        3.0629629629629629        1792.4085155129433     
   3.7500000000000000        3.0629629629629629        2051.3596164584160     
   3.7999999999999998        3.0629629629629629        2321.4602717161179     
   3.8500000000000001        3.0629629629629629        2598.8511818349361     
   3.9000000000000004        3.0629629629629629        2879.1143595576286     
   3.9500000000000002        3.0629629629629629        3157.9697731137276     
   4.0000000000000000        3.0629629629629629        3430.3834169954062     

   2.5000000000000000        3.0944444444444446        11522.718408226967     
   2.5499999999999998        3.0944444444444446        9997.9606990367174     
   2.6000000000000001        3.0944444444444446        8660.0593487620354     
   2.6499999999999999        3.0944444444444446        7477.5037920325994     
   2.7000000000000002        3.0944444444444446        6414.1961233764887     
   2.7500000000000000        3.0944444444444446        5424.9874996393919     
   2.7999999999999998        3.0944444444444446        4497.1275529265404     
   2.8500000000000001        3.0944444444444446        3671.0734171569347     
   2.8999999999999999        3.0944444444444446        2942.5749593675137     
   2.9500000000000002        3.0944444444444446        2330.5010987371206     
   3.0000000000000000        3.0944444444444446        1824.5669489949942     
   3.0499999999999998        3.0944444444444446        1412.7516772300005     
   3.1000000000000001        3.0944444444444446        1081.1180678606033     
   3.1499999999999999        3.0944444444444446        832.49937205016613     
   3.2000000000000002        3.0944444444444446        658.35196343064308     
   3.2500000000000000        3.0944444444444446        552.36094062030315     
   3.2999999999999998        3.0944444444444446        507.86843490600586     
   3.3500000000000001        3.0944444444444446        518.17776964604855     
   3.3999999999999999        3.0944444444444446        577.95823560655117     
   3.4500000000000002        3.0944444444444446        681.78724804520607     
   3.5000000000000000        3.0944444444444446        824.42612354457378     
   3.5499999999999998        3.0944444444444446        1000.4489203989506     
   3.6000000000000001        3.0944444444444446        1205.6147305816412     
   3.6500000000000004        3.0944444444444446        1435.3542201668024     
   3.7000000000000002        3.0944444444444446        1684.6058309078217     
   3.7500000000000000        3.0944444444444446        1949.7662349641323     
   3.7999999999999998        3.0944444444444446        2226.0867801606655     
   3.8500000000000001        3.0944444444444446        2509.8815886378288     
   3.9000000000000004        3.0944444444444446        2796.8771294802427     
   3.9500000000000002        3.0944444444444446        3082.9735548645258     
   4.0000000000000000        3.0944444444444446        3364.0388118624687     

   2.5000000000000000        3.1259259259259258        10785.612741380930     
   2.5499999999999998        3.1259259259259258        9311.3152306526899     
   2.6000000000000001        3.1259259259259258        8025.9316300749779     
   2.6499999999999999        3.1259259259259258        6897.2737566530704     
   2.7000000000000002        3.1259259259259258        5890.2233799993992     
   2.7500000000000000        3.1259259259259258        4962.3162325322628     
   2.7999999999999998        3.1259259259259258        4093.4533454477787     
   2.8500000000000001        3.1259259259259258        3310.7855790704489     
   2.8999999999999999        3.1259259259259258        2618.6546354740858     
   2.9500000000000002        3.1259259259259258        2038.0984760969877     
   3.0000000000000000        3.1259259259259258        1560.7320366501808     
   3.0499999999999998        3.1259259259259258        1176.6179488301277     
   3.1000000000000001        3.1259259259259258        867.17807309329510     
   3.1499999999999999        3.1259259259259258        638.32945609092712     
   3.2000000000000002        3.1259259259259258        481.74064789712429     
   3.2500000000000000        3.1259259259259258        391.28373114764690     
   3.2999999999999998        3.1259259259259258        360.34286929666996     
   3.3500000000000001        3.1259259259259258        382.59204280376434     
   3.3999999999999999        3.1259259259259258        452.89482247829437     
   3.4500000000000002        3.1259259259259258        565.95230880379677     
   3.5000000000000000        3.1259259259259258        716.46643798053265     
   3.5499999999999998        3.1259259259259258        899.67621967196465     
   3.6000000000000001        3.1259259259259258        1111.2675057649612     
   3.6500000000000004        3.1259259259259258        1346.6634978502989     
   3.7000000000000002        3.1259259259259258        1601.3463052064180     
   3.7500000000000000        3.1259259259259258        1871.6599307358265     
   3.7999999999999998        3.1259259259259258        2152.9680592566729     
   3.8500000000000001        3.1259259259259258        2441.8791259676218     
   3.9000000000000004        3.1259259259259258        2734.1677756160498     
   3.9500000000000002        3.1259259259259258        3026.1296628862619     
   4.0000000000000000        3.1259259259259258        3313.7432716637850     

   2.5000000000000000        3.1574074074074074        10096.418203964829     
   2.5499999999999998        3.1574074074074074        8669.9245174974203     
   2.6000000000000001        3.1574074074074074        7434.8334599584341     
   2.6499999999999999        3.1574074074074074        6358.9171874374151     
   2.7000000000000002        3.1574074074074074        5406.3379427641630     
   2.7500000000000000        3.1574074074074074        4539.5618551224470     
   2.7999999999999998        3.1574074074074074        3726.6599778234959     
   2.8500000000000001        3.1574074074074074        2983.4492446333170     
   2.8999999999999999        3.1574074074074074        2332.1095637828112     
   2.9500000000000002        3.1574074074074074        1782.0338107347488     
   3.0000000000000000        3.1574074074074074        1332.2447982877493     
   3.0499999999999998        3.1574074074074074        973.68403451144695     
   3.1000000000000001        3.1574074074074074        686.92069000005722     
   3.1499999999999999        3.1574074074074074        476.92159923911095     
   3.2000000000000002        3.1574074074074074        336.99777202308178     
   3.2500000000000000        3.1574074074074074        261.20389999449253     
   3.2999999999999998        3.1574074074074074        242.87439219653606     
   3.3500000000000001        3.1574074074074074        276.26877182722092     
   3.3999999999999999        3.1574074074074074        356.24784080684185     
   3.4500000000000002        3.1574074074074074        477.64572116732597     
   3.5000000000000000        3.1574074074074074        635.16084067523479     
   3.5499999999999998        3.1574074074074074        824.68813735246658     
   3.6000000000000001        3.1574074074074074        1041.8209826052189     
   3.6500000000000004        3.1574074074074074        1281.8776231706142     
   3.7000000000000002        3.1574074074074074        1541.0583071261644     
   3.7500000000000000        3.1574074074074074        1815.4323249757290     
   3.7999999999999998        3.1574074074074074        2100.7513241022825     
   3.8500000000000001        3.1574074074074074        2393.6167118698359     
   3.9000000000000004        3.1574074074074074        2690.1263757050037     
   3.9500000000000002        3.1574074074074074        2986.5653904825449     
   4.0000000000000000        3.1574074074074074        3279.2717062532902     

   2.5000000000000000        3.1888888888888891        9452.3880604058504     
   2.5499999999999998        3.1888888888888891        8071.7933402657509     
   2.6000000000000001        3.1888888888888891        6879.3583101481199     
   2.6499999999999999        3.1888888888888891        5853.5181709080935     
   2.7000000000000002        3.1888888888888891        4958.0415451675653     
   2.7500000000000000        3.1888888888888891        4147.6114148050547     
   2.7999999999999998        3.1888888888888891        3389.5212714225054     
   2.8500000000000001        3.1888888888888891        2691.4235084652901     
   2.8999999999999999        3.1888888888888891        2080.2112094312906     
   2.9500000000000002        3.1888888888888891        1559.6354045271873     
   3.0000000000000000        3.1888888888888891        1136.4936489760876     
   3.0499999999999998        3.1888888888888891        801.81846842169762     
   3.1000000000000001        3.1888888888888891        537.87307028472424     
   3.1499999999999999        3.1888888888888891        345.87746690213680     
   3.2000000000000002        3.1888888888888891        221.78961211442947     
   3.2500000000000000        3.1888888888888891        159.85414612293243     
   3.2999999999999998        3.1888888888888891        153.33520281314850     
   3.3500000000000001        3.1888888888888891        197.09453886747360     
   3.3999999999999999        3.1888888888888891        285.97676181793213     
   3.4500000000000002        3.1888888888888891        414.64620360732079     
   3.5000000000000000        3.1888888888888891        578.63824497163296     
   3.5499999999999998        3.1888888888888891        773.69334448873997     
   3.6000000000000001        3.1888888888888891        995.35953354835510     
   3.6500000000000004        3.1888888888888891        1239.3906307518482     
   3.7000000000000002        3.1888888888888891        1502.2226956784725     
   3.7500000000000000        3.1888888888888891        1779.6272273957729     
   3.7999999999999998        3.1888888888888891        2068.1186618357897     
   3.8500000000000001        3.1888888888888891        2363.8919447213411     
   3.9000000000000004        3.1888888888888891        2663.5646664500237     
   3.9500000000000002        3.1888888888888891        2963.4232808649540     
   4.0000000000000000        3.1888888888888891        3259.8846779316664     

   2.5000000000000000        3.2203703703703703        8850.9092910587788     
   2.5499999999999998        3.2203703703703703        7509.9549902975559     
   2.6000000000000001        3.2203703703703703        6362.8731232285500     
   2.6499999999999999        3.2203703703703703        5385.4114551693201     
   2.7000000000000002        3.2203703703703703        4538.4563084244728     
   2.7500000000000000        3.2203703703703703        3785.4404800385237     
   2.7999999999999998        3.2203703703703703        3085.0060343593359     
   2.8500000000000001        3.2203703703703703        2432.0950183719397     
   2.8999999999999999        3.2203703703703703        1859.8498854041100     
   2.9500000000000002        3.2203703703703703        1368.2967262715101     
   3.0000000000000000        3.2203703703703703        971.01294670999050     
   3.0499999999999998        3.2203703703703703        659.37037211656570     
   3.1000000000000001        3.2203703703703703        417.69638232886791     
   3.1499999999999999        3.2203703703703703        242.92622797191143     
   3.2000000000000002        3.2203703703703703        133.90507684648037     
   3.2500000000000000        3.2203703703703703        85.037216857075691     
   3.2999999999999998        3.2203703703703703        89.651199981570244     
   3.3500000000000001        3.2203703703703703        143.06055371463299     
   3.3999999999999999        3.2203703703703703        239.98968225717545     
   3.4500000000000002        3.2203703703703703        375.35365857183933     
   3.5000000000000000        3.2203703703703703        545.11220385134220     
   3.5499999999999998        3.2203703703703703        744.93902595341206     
   3.6000000000000001        3.2203703703703703        970.25261561572552     
   3.6500000000000004        3.2203703703703703        1217.6594823896885     
   3.7000000000000002        3.2203703703703703        1483.2018515765667     
   3.7500000000000000        3.2203703703703703        1762.9487461745739     
   3.7999999999999998        3.2203703703703703        2053.7159680575132     
   3.8500000000000001        3.2203703703703703        2351.5327181369066     
   3.9000000000000004        3.2203703703703703        2653.3022341281176     
   3.9500000000000002        3.2203703703703703        2955.5308896750212     
   4.0000000000000000        3.2203703703703703        3254.7465720176697     

   2.5000000000000000        3.2518518518518520        8289.4995170086622     
   2.5499999999999998        3.2518518518518520        6984.7511878758669     
   2.6000000000000001        3.2518518518518520        5882.9230145812035     
   2.6499999999999999        3.2518518518518520        4950.4041217416525     
   2.7000000000000002        3.2518518518518520        4150.9876581281424     
   2.7500000000000000        3.2518518518518520        3451.3150289803743     
   2.7999999999999998        3.2518518518518520        2808.0098399668932     
   2.8500000000000001        3.2518518518518520        2202.3372713774443     
   2.8999999999999999        3.2518518518518520        1668.9730153381824     
   2.9500000000000002        3.2518518518518520        1205.2158739566803     
   3.0000000000000000        3.2518518518518520        833.05946731567383     
   3.0499999999999998        3.2518518518518520        543.73428143560886     
   3.1000000000000001        3.2518518518518520        324.18233913183212     
   3.1499999999999999        3.2518518518518520        165.92163510620594     
   3.2000000000000002        3.2518518518518520        71.253170281648636     
   3.2500000000000000        3.2518518518518520        34.645695969462395     
   3.2999999999999998        3.2518518518518520        49.856946036219597     
   3.3500000000000001        3.2518518518518520        112.26155306398869     
   3.3999999999999999        3.2518518518518520        216.40048368275166     
   3.4500000000000002        3.2518518518518520        358.00100593268871     
   3.5000000000000000        3.2518518518518520        532.88136024773121     
   3.5499999999999998        3.2518518518518520        736.43726250529289     
   3.6000000000000001        3.2518518518518520        965.10014964640141     
   3.6500000000000004        3.2518518518518520        1215.1934040933847     
   3.7000000000000002        3.2518518518518520        1482.4979613125324     
   3.7500000000000000        3.2518518518518520        1764.0844103246927     
   3.7999999999999998        3.2518518518518520        2056.0506205409765     
   3.8500000000000001        3.2518518518518520        2355.4017397016287     
   3.9000000000000004        3.2518518518518520        2658.3801490068436     
   3.9500000000000002        3.2518518518518520        2962.0376601070166     
   4.0000000000000000        3.2518518518518520        3263.0295690745115     

   2.5000000000000000        3.2833333333333332        7765.8034957796335     
   2.5499999999999998        3.2833333333333332        6495.6012085825205     
   2.6000000000000001        3.2833333333333332        5437.1869232654572     
   2.6499999999999999        3.2833333333333332        4547.5405334979296     
   2.7000000000000002        3.2833333333333332        3793.4936025887728     
   2.7500000000000000        3.2833333333333332        3140.9490083754063     
   2.7999999999999998        3.2833333333333332        2552.5845874845982     
   2.8500000000000001        3.2833333333333332        2000.0282324552536     
   2.8999999999999999        3.2833333333333332        1499.9475961327553     
   2.9500000000000002        3.2833333333333332        1068.6125489026308     
   3.0000000000000000        3.2833333333333332        720.73769021034241     
   3.0499999999999998        3.2833333333333332        453.07697343826294     
   3.1000000000000001        3.2833333333333332        255.24933299422264     
   3.1499999999999999        3.2833333333333332        112.83867527544498     
   3.2000000000000002        3.2833333333333332        31.859996214509010     
   3.2500000000000000        3.2833333333333332        6.9015105068683624     
   3.2999999999999998        3.2833333333333332        32.093599215149879     
   3.3500000000000001        3.2833333333333332        102.78808791935444     
   3.3999999999999999        3.2833333333333332        213.66046480834484     
   3.4500000000000002        3.2833333333333332        360.91130292415619     
   3.5000000000000000        3.2833333333333332        540.01679737865925     
   3.5499999999999998        3.2833333333333332        747.01215729117393     
   3.6000000000000001        3.2833333333333332        978.42451444268227     
   3.6500000000000004        3.2833333333333332        1230.1237960159779     
   3.7000000000000002        3.2833333333333332        1498.9982216954231     
   3.7500000000000000        3.2833333333333332        1781.4588678479195     
   3.7999999999999998        3.2833333333333332        2074.2165009081364     
   3.8500000000000001        3.2833333333333332        2373.9635719060898     
   3.9000000000000004        3.2833333333333332        2677.6343608051538     
   3.9500000000000002        3.2833333333333332        2981.9265351444483     
   4.0000000000000000        3.2833333333333332        3283.6206654459238     

   2.5000000000000000        3.3148148148148149        7273.3006258755922     
   2.5499999999999998        3.3148148148148149        6040.3029097467661     
   2.6000000000000001        3.3148148148148149        5022.3883587419987     
   2.6499999999999999        3.3148148148148149        4170.5832869857550     
   2.7000000000000002        3.3148148148148149        3459.0540989041328     
   2.7500000000000000        3.3148148148148149        2856.8005224913359     
   2.7999999999999998        3.3148148148148149        2319.6771288216114     
   2.8500000000000001        3.3148148148148149        1815.4962522834539     
   2.8999999999999999        3.3148148148148149        1352.9129112213850     
   2.9500000000000002        3.3148148148148149        956.38815121352673     
   3.0000000000000000        3.3148148148148149        632.06142212450504     
   3.0499999999999998        3.3148148148148149        385.38436029851437     
   3.1000000000000001        3.3148148148148149        208.76163281500340     
   3.1499999999999999        3.3148148148148149        81.769873738288879     
   3.2000000000000002        3.3148148148148149        13.865390181541443     
   3.2500000000000000        3.3148148148148149        0.0000000000000000     
   3.2999999999999998        3.3148148148148149        34.606402024626732     
   3.3500000000000001        3.3148148148148149        112.87865379452705     
   3.3999999999999999        3.3148148148148149        230.12743858993053     
   3.4500000000000002        3.3148148148148149        382.43024544417858     
   3.5000000000000000        3.3148148148148149        565.18519894778728     
   3.5499999999999998        3.3148148148148149        775.19930690526962     
   3.6000000000000001        3.3148148148148149        1008.4435664415359     
   3.6500000000000004        3.3148148148148149        1261.5575417876244     
   3.7000000000000002        3.3148148148148149        1531.2399345636368     
   3.7500000000000000        3.3148148148148149        1813.9857868850231     
   3.7999999999999998        3.3148148148148149        2106.8250736743212     
   3.8500000000000001        3.3148148148148149        2406.5441770851612     
   3.9000000000000004        3.3148148148148149        2709.9392140507698     
   3.9500000000000002        3.3148148148148149        3014.1010599136353     
   4.0000000000000000        3.3148148148148149        3315.7716491967440     

   2.5000000000000000        3.3462962962962965        6814.3664278686047     
   2.5499999999999998        3.3462962962962965        5616.7741779983044     
   2.6000000000000001        3.3462962962962965        4636.7667989879847     
   2.6499999999999999        3.3462962962962965        3819.8391991555691     
   2.7000000000000002        3.3462962962962965        3150.0909199118614     
   2.7500000000000000        3.3462962962962965        2590.0119920521975     
   2.7999999999999998        3.3462962962962965        2103.4109582006931     
   2.8500000000000001        3.3462962962962965        1651.3644439578056     
   2.8999999999999999        3.3462962962962965        1228.7150837182999     
   2.9500000000000002        3.3462962962962965        866.55974841117859     
   3.0000000000000000        3.3462962962962965        565.10124619305134     
   3.0499999999999998        3.3462962962962965        338.76655857264996     
   3.1000000000000001        3.3462962962962965        180.05571733415127     
   3.1499999999999999        3.3462962962962965        70.921326428651810     
   3.2000000000000002        3.3462962962962965        15.519252523779869     
   3.2500000000000000        3.3462962962962965        12.241584151983261     
   3.2999999999999998        3.3462962962962965        55.741810128092766     
   3.3500000000000001        3.3462962962962965        141.11704567074776     
   3.3999999999999999        3.3462962962962965        264.25082783401012     
   3.4500000000000002        3.3462962962962965        420.81599266827106     
   3.5000000000000000        3.3462962962962965        607.06065103411674     
   3.5499999999999998        3.3462962962962965        819.40219776332378     
   3.6000000000000001        3.3462962962962965        1054.0859089195728     
   3.6500000000000004        3.3462962962962965        1308.1558265239000     
   3.7000000000000002        3.3462962962962965        1577.8681505322456     
   3.7500000000000000        3.3462962962962965        1860.5620589852333     
   3.7999999999999998        3.3462962962962965        2152.7884391695261     
   3.8500000000000001        3.3462962962962965        2451.7095581591129     
   3.9000000000000004        3.3462962962962965        2754.3424200117588     
   3.9500000000000002        3.3462962962962965        3057.6411964893341     
   4.0000000000000000        3.3462962962962965        3358.6294811367989     

   2.5000000000000000        3.3777777777777778        6387.0664774030447     
   2.5499999999999998        3.3777777777777778        5223.0485956519842     
   2.6000000000000001        3.3777777777777778        4274.8646227568388     
   2.6499999999999999        3.3777777777777778        3495.7277015745640     
   2.7000000000000002        3.3777777777777778        2864.8152254521847     
   2.7500000000000000        3.3777777777777778        2344.8596986532211     
   2.7999999999999998        3.3777777777777778        1905.7867909222841     
   2.8500000000000001        3.3777777777777778        1505.3331512659788     
   2.8999999999999999        3.3777777777777778        1124.8605524152517     
   2.9500000000000002        3.3777777777777778        796.42291617393494     
   3.0000000000000000        3.3777777777777778        517.68442267179489     
   3.0499999999999998        3.3777777777777778        311.40108832716942     
   3.1000000000000001        3.3777777777777778        170.09727899730206     
   3.1499999999999999        3.3777777777777778        78.449129432439804     
   3.2000000000000002        3.3777777777777778        35.177654623985291     
   3.2500000000000000        3.3777777777777778        42.028295174241066     
   3.2999999999999998        3.3777777777777778        93.944329380989075     
   3.3500000000000001        3.3777777777777778        185.99714523553848     
   3.3999999999999999        3.3777777777777778        314.56928402185440     
   3.4500000000000002        3.3777777777777778        474.98313450813293     
   3.5000000000000000        3.3777777777777778        664.28230381011963     
   3.5499999999999998        3.3777777777777778        878.27131687104702     
   3.6000000000000001        3.3777777777777778        1114.2109241187572     
   3.6500000000000004        3.3777777777777778        1368.3381266593933     
   3.7000000000000002        3.3777777777777778        1638.0675704926252     
   3.7500000000000000        3.3777777777777778        1919.8073067069054     
   3.7999999999999998        3.3777777777777778        2211.0497976541519     
   3.8500000000000001        3.3777777777777778        2508.7526313215494     
   3.9000000000000004        3.3777777777777778        2809.9322173744440     
   3.9500000000000002        3.3777777777777778        3111.6655645519495     
   4.0000000000000000        3.3777777777777778        3411.6825879365206     

   2.5000000000000000        3.4092592592592594        5989.5181415975094     
   2.5499999999999998        3.4092592592592594        4857.2709617316723     
   2.6000000000000001        3.4092592592592594        3938.1877253800631     
   2.6499999999999999        3.4092592592592594        3196.4458059519529     
   2.7000000000000002        3.4092592592592594        2602.0096961259842     
   2.7500000000000000        3.4092592592592594        2121.0437266677618     
   2.7999999999999998        3.4092592592592594        1722.4660248905420     
   2.8500000000000001        3.4092592592592594        1371.5743407607079     
   2.8999999999999999        3.4092592592592594        1039.4961308538914     
   2.9500000000000002        3.4092592592592594        738.79826141893864     
   3.0000000000000000        3.4092592592592594        488.02002470195293     
   3.0499999999999998        3.4092592592592594        301.02806164324284     
   3.1000000000000001        3.4092592592592594        176.74624307453632     
   3.1499999999999999        3.4092592592592594        102.87829537689686     
   3.2000000000000002        3.4092592592592594        71.298779532313347     
   3.2500000000000000        3.4092592592592594        87.860112279653549     
   3.2999999999999998        3.4092592592592594        147.75312978029251     
   3.3500000000000001        3.4092592592592594        246.10296761989594     
   3.3999999999999999        3.4092592592592594        379.47590053081512     
   3.4500000000000002        3.4092592592592594        543.60511891543865     
   3.5000000000000000        3.4092592592592594        735.23653526604176     
   3.5499999999999998        3.4092592592592594        950.83359211683273     
   3.6000000000000001        3.4092592592592594        1187.2418363839388     
   3.6500000000000004        3.4092592592592594        1441.4261128753424     
   3.7000000000000002        3.4092592592592594        1710.2192036956549     
   3.7500000000000000        3.4092592592592594        1990.9870150834322     
   3.7999999999999998        3.4092592592592594        2280.6427772343159     
   3.8500000000000001        3.4092592592592594        2576.4363161027431     
   3.9000000000000004        3.4092592592592594        2875.6408386975527     
   3.9500000000000002        3.4092592592592594        3175.4560798704624     
   4.0000000000000000        3.4092592592592594        3474.2307496815920     

   2.5000000000000000        3.4407407407407407        5619.9419387280941     
   2.5499999999999998        3.4407407407407407        4517.6927186846733     
   2.6000000000000001        3.4407407407407407        3626.2987301051617     
   2.6499999999999999        3.4407407407407407        2920.3007598817348     
   2.7000000000000002        3.4407407407407407        2358.1740093529224     
   2.7500000000000000        3.4407407407407407        1912.6109507679939     
   2.7999999999999998        3.4407407407407407        1556.3830526322126     
   2.8500000000000001        3.4407407407407407        1249.2115573734045     
   2.8999999999999999        3.4407407407407407        961.10676835477352     
   2.9500000000000002        3.4407407407407407        695.21246670186520     
   3.0000000000000000        3.4407407407407407        474.93817903101444     
   3.0499999999999998        3.4407407407407407        306.69671456515789     
   3.1000000000000001        3.4407407407407407        198.88550299406052     
   3.1499999999999999        3.4407407407407407        142.73319162428379     
   3.2000000000000002        3.4407407407407407        122.43874010443687     
   3.2500000000000000        3.4407407407407407        148.33114448189735     
   3.2999999999999998        3.4407407407407407        215.79848895967007     
   3.3500000000000001        3.4407407407407407        320.10548968613148     
   3.3999999999999999        3.4407407407407407        457.91759003698826     
   3.4500000000000002        3.4407407407407407        625.43459622561932     
   3.5000000000000000        3.4407407407407407        819.01325659453869     
   3.5499999999999998        3.4407407407407407        1035.8568644076586     
   3.6000000000000001        3.4407407407407407        1272.3776956051588     
   3.6500000000000004        3.4407407407407407        1526.0253020524979     
   3.7000000000000002        3.4407407407407407        1793.8441061526537     
   3.7500000000000000        3.4407407407407407        2072.8282437771559     
   3.7999999999999998        3.4407407407407407        2360.4755516350269     
   3.8500000000000001        3.4407407407407407        2654.0056179165840     
   3.9000000000000004        3.4407407407407407        2950.6860754340887     
   3.9500000000000002        3.4407407407407407        3248.5673923939466     
   4.0000000000000000        3.4407407407407407        3545.5996733307838     

   2.5000000000000000        3.4722222222222223        5276.6573573648930     
   2.5499999999999998        3.4722222222222223        4202.6673333346844     
   2.6000000000000001        3.4722222222222223        3337.5826746970415     
   2.6499999999999999        3.4722222222222223        2663.8265468478203     
   2.7000000000000002        3.4722222222222223        2131.0466705262661     
   2.7500000000000000        3.4722222222222223        1720.6876354962587     
   2.7999999999999998        3.4722222222222223        1399.5791201740503     
   2.8500000000000001        3.4722222222222223        1138.4649078994989     
   2.8999999999999999        3.4722222222222223        897.46496999263763     
   2.9500000000000002        3.4722222222222223        666.73304618895054     
   3.0000000000000000        3.4722222222222223        476.61958721280098     
   3.0499999999999998        3.4722222222222223        326.96436214447021     
   3.1000000000000001        3.4722222222222223        235.16232864558697     
   3.1499999999999999        3.4722222222222223        195.30615420639515     
   3.2000000000000002        3.4722222222222223        187.24733057618141     
   3.2500000000000000        3.4722222222222223        222.12571409344673     
   3.2999999999999998        3.4722222222222223        296.79811458289623     
   3.3500000000000001        3.4722222222222223        406.75933006405830     
   3.3999999999999999        3.4722222222222223        548.71888563036919     
   3.4500000000000002        3.4722222222222223        719.20945814251900     
   3.5000000000000000        3.4722222222222223        914.54575087130070     
   3.5499999999999998        3.4722222222222223        1131.9946073293686     
   3.6000000000000001        3.4722222222222223        1368.6602765619755     
   3.6500000000000004        3.4722222222222223        1621.2932495772839     
   3.7000000000000002        3.4722222222222223        1887.5332357585430     
   3.7500000000000000        3.4722222222222223        2164.6340974420309     
   3.7999999999999998        3.4722222222222223        2449.8927538096905     
   3.8500000000000001        3.4722222222222223        2740.6515339612961     
   3.9000000000000004        3.4722222222222223        3034.6888256967068     
   3.9500000000000002        3.4722222222222223        3330.3025194406509     
   4.0000000000000000        3.4722222222222223        3625.1423936039209     

   2.5000000000000000        3.5037037037037040        4958.0786286145449     
   2.5499999999999998        3.5037037037037040        3907.9561322629452     
   2.6000000000000001        3.5037037037037040        3070.5223672389984     
   2.6499999999999999        3.5037037037037040        2426.8027856796980     
   2.7000000000000002        3.5037037037037040        1922.8154827058315     
   2.7500000000000000        3.5037037037037040        1544.5323323309422     
   2.7999999999999998        3.5037037037037040        1257.9401060193777     
   2.8500000000000001        3.5037037037037040        1035.5640777647495     
   2.8999999999999999        3.5037037037037040        840.39058589935303     
   2.9500000000000002        3.5037037037037040        651.05749851465225     
   3.0000000000000000        3.5037037037037040        490.17724950611591     
   3.0499999999999998        3.5037037037037040        359.70812067389488     
   3.1000000000000001        3.5037037037037040        283.92268134653568     
   3.1499999999999999        3.5037037037037040        257.81714497506618     
   3.2000000000000002        3.5037037037037040        264.46374286711216     
   3.2500000000000000        3.5037037037037040        308.01438215374947     
   3.2999999999999998        3.5037037037037040        389.55339179933071     
   3.3500000000000001        3.5037037037037040        504.89931976795197     
   3.3999999999999999        3.5037037037037040        650.74956518411636     
   3.4500000000000002        3.5037037037037040        823.78290224075317     
   3.5000000000000000        3.5037037037037040        1020.7744505256414     
   3.5499999999999998        3.5037037037037040        1238.5832736492157     
   3.6000000000000001        3.5037037037037040        1474.6919776946306     
   3.6500000000000004        3.5037037037037040        1726.3481954336166     
   3.7000000000000002        3.5037037037037040        1990.7894537001848     
   3.7500000000000000        3.5037037037037040        2265.4593907296658     
   3.7999999999999998        3.5037037037037040        2547.9110409468412     
   3.8500000000000001        3.5037037037037040        2835.6131115257740     
   3.9000000000000004        3.5037037037037040        3127.0329092442989     
   3.9500000000000002        3.5037037037037040        3419.9966887831688     
   4.0000000000000000        3.5037037037037040        3712.2402281761169     

   2.5000000000000000        3.5351851851851852        4662.7104836404324     
   2.5499999999999998        3.5351851851851852        3634.1390345692635     
   2.6000000000000001        3.5351851851851852        2823.6937375515699     
   2.6499999999999999        3.5351851851851852        2204.2398154288530     
   2.7000000000000002        3.5351851851851852        1732.1161138862371     
   2.7500000000000000        3.5351851851851852        1384.6410965472460     
   2.7999999999999998        3.5351851851851852        1131.3705373555422     
   2.8500000000000001        3.5351851851851852        942.07839915156364     
   2.8999999999999999        3.5351851851851852        791.52214804291725     
   2.9500000000000002        3.5351851851851852        642.27982299029827     
   3.0000000000000000        3.5351851851851852        507.51954774558544     
   3.0499999999999998        3.5351851851851852        404.25890968739986     
   3.1000000000000001        3.5351851851851852        343.76380990445614     
   3.1499999999999999        3.5351851851851852        330.88933430612087     
   3.2000000000000002        3.5351851851851852        352.91228379309177     
   3.2500000000000000        3.5351851851851852        404.84994675219059     
   3.2999999999999998        3.5351851851851852        492.94558666646481     
   3.3500000000000001        3.5351851851851852        613.43701104819775     
   3.3999999999999999        3.5351851851851852        762.95281097292900     
   3.4500000000000002        3.5351851851851852        938.31262941658497     
   3.5000000000000000        3.5351851851851852        1136.5337090194225     
   3.5499999999999998        3.5351851851851852        1354.6660528481007     
   3.6000000000000001        3.5351851851851852        1590.0033113658428     
   3.6500000000000004        3.5351851851851852        1840.1060337871313     
   3.7000000000000002        3.5351851851851852        2102.4277600795031     
   3.7500000000000000        3.5351851851851852        2374.4739656895399     
   3.7999999999999998        3.5351851851851852        2653.7926029562950     
   3.8500000000000001        3.5351851851851852        2938.5646640211344     
   3.9000000000000004        3.5351851851851852        3227.0446812212467     
   3.9500000000000002        3.5351851851851852        3517.0176279246807     
   4.0000000000000000        3.5351851851851852        3806.3033509552479     

   2.5000000000000000        3.5666666666666669        4389.1439348906279     
   2.5499999999999998        3.5666666666666669        3380.7632755488157     
   2.6000000000000001        3.5666666666666669        2595.7612476944923     
   2.6499999999999999        3.5666666666666669        1999.3755986988544     
   2.7000000000000002        3.5666666666666669        1557.2367357909679     
   2.7500000000000000        3.5666666666666669        1238.0251659601927     
   2.7999999999999998        3.5666666666666669        1013.0636260360479     
   2.8500000000000001        3.5666666666666669        858.59927065670490     
   2.8999999999999999        3.5666666666666669        744.52315908670425     
   2.9500000000000002        3.5666666666666669        638.59439224004745     
   3.0000000000000000        3.5666666666666669        535.26703670620918     
   3.0499999999999998        3.5666666666666669        459.39467644691467     
   3.1000000000000001        3.5666666666666669        414.00892636179924     
   3.1499999999999999        3.5666666666666669        414.02177940309048     
   3.2000000000000002        3.5666666666666669        451.31459587812424     
   3.2500000000000000        3.5666666666666669        511.37131009995937     
   3.2999999999999998        3.5666666666666669        605.93204192817211     
   3.3500000000000001        3.5666666666666669        731.35714851319790     
   3.3999999999999999        3.5666666666666669        884.34196943044662     
   3.4500000000000002        3.5666666666666669        1061.8418824970722     
   3.5000000000000000        3.5666666666666669        1261.0120878964663     
   3.5499999999999998        3.5666666666666669        1479.1598621606827     
   3.6000000000000001        3.5666666666666669        1713.7073118686676     
   3.6500000000000004        3.5666666666666669        1962.0933385342360     
   3.7000000000000002        3.5666666666666669        2222.0169275701046     
   3.7500000000000000        3.5666666666666669        2491.1377440840006     
   3.7999999999999998        3.5666666666666669        2767.1288047134876     
   3.8500000000000001        3.5666666666666669        3048.8312645405531     
   3.9000000000000004        3.5666666666666669        3334.0862932950258     
   3.9500000000000002        3.5666666666666669        3620.7655454427004     
   4.0000000000000000        3.5666666666666669        3906.7710358500481     

   2.5000000000000000        3.5981481481481481        4136.0520949363708     
   2.5499999999999998        3.5981481481481481        3146.5373946428299     
   2.6000000000000001        3.5981481481481481        2385.4733631759882     
   2.6499999999999999        3.5981481481481481        1810.9889802187681     
   2.7000000000000002        3.5981481481481481        1395.9788206666708     
   2.7500000000000000        3.5981481481481481        1101.3548713326454     
   2.7999999999999998        3.5981481481481481        904.50340539216995     
   2.8500000000000001        3.5981481481481481        780.51654379069805     
   2.8999999999999999        3.5981481481481481        704.47493068873882     
   2.9500000000000002        3.5981481481481481        640.47310025990009     
   3.0000000000000000        3.5981481481481481        571.90858365595341     
   3.0499999999999998        3.5981481481481481        523.34001880884171     
   3.1000000000000001        3.5981481481481481        492.89417003095150     
   3.1499999999999999        3.5981481481481481        505.95478551089764     
   3.2000000000000002        3.5981481481481481        557.28367388248444     
   3.2500000000000000        3.5981481481481481        626.66037157177925     
   3.2999999999999998        3.5981481481481481        727.54239216446877     
   3.3500000000000001        3.5981481481481481        857.71413975954056     
   3.3999999999999999        3.5981481481481481        1013.9972857087851     
   3.4500000000000002        3.5981481481481481        1193.4779061526060     
   3.5000000000000000        3.5981481481481481        1393.4443772286177     
   3.5499999999999998        3.5981481481481481        1611.3380142003298     
   3.6000000000000001        3.5981481481481481        1844.7144618928432     
   3.6500000000000004        3.5981481481481481        2091.2140909284353     
   3.7000000000000002        3.5981481481481481        2348.5399006605148     
   3.7500000000000000        3.5981481481481481        2614.4416242092848     
   3.7999999999999998        3.5981481481481481        2887.3798420429230     
   3.8500000000000001        3.5981481481481481        3165.7762723118067     
   3.9000000000000004        3.5981481481481481        3447.5551713258028     
   3.9500000000000002        3.5981481481481481        3730.6728492230177     
   4.0000000000000000        3.5981481481481481        4013.1116245090961     

   2.5000000000000000        3.6296296296296298        3902.1860664486885     
   2.5499999999999998        3.6296296296296298        2930.2482808232307     
   2.6000000000000001        3.6296296296296298        2191.6581187397242     
   2.6499999999999999        3.6296296296296298        1637.9384877681732     
   2.7000000000000002        3.6296296296296298        1248.7669161260128     
   2.7500000000000000        3.6296296296296298        977.67574681341648     
   2.7999999999999998        3.6296296296296298        807.85004481673241     
   2.8500000000000001        3.6296296296296298        713.31031991541386     
   2.8999999999999999        3.6296296296296298        666.50539131462574     
   2.9500000000000002        3.6296296296296298        642.81466613709927     
   3.0000000000000000        3.6296296296296298        613.26843105256557     
   3.0499999999999998        3.6296296296296298        587.29545468091965     
   3.1000000000000001        3.6296296296296298        579.82122771441936     
   3.1499999999999999        3.6296296296296298        605.26619070768356     
   3.2000000000000002        3.6296296296296298        667.26153403520584     
   3.2500000000000000        3.6296296296296298        749.85860750079155     
   3.2999999999999998        3.6296296296296298        856.87481787800789     
   3.3500000000000001        3.6296296296296298        991.62854562699795     
   3.3999999999999999        3.6296296296296298        1151.0626349151134     
   3.4500000000000002        3.6296296296296298        1332.3889300823212     
   3.5000000000000000        3.6296296296296298        1533.0242909044027     
   3.5499999999999998        3.6296296296296298        1750.5396325290203     
   3.6000000000000001        3.6296296296296298        1982.6199558675289     
   3.6500000000000004        3.6296296296296298        2227.0336003452539     
   3.7000000000000002        3.6296296296296298        2481.6091899573803     
   3.7500000000000000        3.6296296296296298        2744.2189513295889     
   3.7999999999999998        3.6296296296296298        3013.9159543663263     
   3.8500000000000001        3.6296296296296298        3288.8003847748041     
   3.9000000000000004        3.6296296296296298        3566.8832889348269     
   3.9500000000000002        3.6296296296296298        3846.2036492079496     
   4.0000000000000000        3.6296296296296298        4124.8222555071115     

   2.5000000000000000        3.6611111111111114        3686.3709109127522     
   2.5499999999999998        3.6611111111111114        2730.7570819407701     
   2.6000000000000001        3.6611111111111114        2013.2187917381525     
   2.6499999999999999        3.6611111111111114        1479.1579813510180     
   2.7000000000000002        3.6611111111111114        1112.1266814172268     
   2.7500000000000000        3.6611111111111114        865.92836943268776     
   2.7999999999999998        3.6611111111111114        722.12824763357639     
   2.8500000000000001        3.6611111111111114        655.13479481637478     
   2.8999999999999999        3.6611111111111114        637.59916652739048     
   2.9500000000000002        3.6611111111111114        645.85151514410973     
   3.0000000000000000        3.6611111111111114        654.30923455953598     
   3.0499999999999998        3.6611111111111114        656.03615985810757     
   3.1000000000000001        3.6611111111111114        673.79823671281338     
   3.1499999999999999        3.6611111111111114        711.71528781950474     
   3.2000000000000002        3.6611111111111114        783.99445340037346     
   3.2500000000000000        3.6611111111111114        880.10955382883549     
   3.2999999999999998        3.6611111111111114        993.09236189723015     
   3.3500000000000001        3.6611111111111114        1132.2836114764214     
   3.3999999999999999        3.6611111111111114        1294.7422807812691     
   3.4500000000000002        3.6611111111111114        1477.8011562377214     
   3.5000000000000000        3.6611111111111114        1679.0009871423244     
   3.5499999999999998        3.6611111111111114        1896.0379327982664     
   3.6000000000000001        3.6611111111111114        2126.7222421914339     
   3.6500000000000004        3.6611111111111114        2368.9164048135281     
   3.7000000000000002        3.6611111111111114        2620.4115113914013     
   3.7500000000000000        3.6611111111111114        2879.8573605865240     
   3.7999999999999998        3.6611111111111114        3146.1461480557919     
   3.8500000000000001        3.6611111111111114        3417.3405403941870     
   3.9000000000000004        3.6611111111111114        3691.5362801402807     
   3.9500000000000002        3.6611111111111114        3966.8530767709017     
   4.0000000000000000        3.6611111111111114        4241.4283984303474     

   2.5000000000000000        3.6925925925925926        3487.4880063682795     
   2.5499999999999998        3.6925925925925926        2546.9952169358730     
   2.6000000000000001        3.6925925925925926        1847.4040191918612     
   2.6499999999999999        3.6925925925925926        1333.6524207890034     
   2.7000000000000002        3.6925925925925926        985.71697552502155     
   2.7500000000000000        3.6925925925925926        763.43134057521820     
   2.7999999999999998        3.6925925925925926        645.26553393900394     
   2.8500000000000001        3.6925925925925926        598.60794490575790     
   2.8999999999999999        3.6925925925925926        608.78996926546097     
   2.9500000000000002        3.6925925925925926        652.21107617020607     
   3.0000000000000000        3.6925925925925926        697.01012502610683     
   3.0499999999999998        3.6925925925925926        731.15460453927517     
   3.1000000000000001        3.6925925925925926        773.58494654297829     
   3.1499999999999999        3.6925925925925926        823.59214298427105     
   3.2000000000000002        3.6925925925925926        906.46898443996906     
   3.2500000000000000        3.6925925925925926        1016.6198665052652     
   3.2999999999999998        3.6925925925925926        1135.4193234443665     
   3.3500000000000001        3.6925925925925926        1278.9218605756760     
   3.3999999999999999        3.6925925925925926        1444.2976712137461     
   3.4500000000000002        3.6925925925925926        1628.9957699030638     
   3.5000000000000000        3.6925925925925926        1830.6762979477644     
   3.5499999999999998        3.6925925925925926        2047.1563923805952     
   3.6000000000000001        3.6925925925925926        2276.2884745597839     
   3.6500000000000004        3.6925925925925926        2516.0087034553289     
   3.7000000000000002        3.6925925925925926        2764.5041856914759     
   3.7500000000000000        3.6925925925925926        3020.7782895267010     
   3.7999999999999998        3.6925925925925926        3283.5167917013168     
   3.8500000000000001        3.6925925925925926        3550.8687032163143     
   3.9000000000000004        3.6925925925925926        3821.0124139040709     
   3.9500000000000002        3.6925925925925926        4092.1464589983225     
   4.0000000000000000        3.6925925925925926        4362.4832264333963     

   2.5000000000000000        3.7240740740740743        3304.4229583293200     
   2.5499999999999998        3.7240740740740743        2377.9604987204075     
   2.6000000000000001        3.7240740740740743        1694.1000970304012     
   2.6499999999999999        3.7240740740740743        1200.4937625229359     
   2.7000000000000002        3.7240740740740743        870.68389753997326     
   2.7500000000000000        3.7240740740740743        671.20945034921169     
   2.7999999999999998        3.7240740740740743        573.49168865382671     
   2.8500000000000001        3.7240740740740743        550.53526483476162     
   2.8999999999999999        3.7240740740740743        586.73530127108097     
   2.9500000000000002        3.7240740740740743        656.48915223777294     
   3.0000000000000000        3.7240740740740743        737.74995017051697     
   3.0499999999999998        3.7240740740740743        806.98459056019783     
   3.1000000000000001        3.7240740740740743        869.80040095746517     
   3.1499999999999999        3.7240740740740743        940.85040429234505     
   3.2000000000000002        3.7240740740740743        1033.6798056811094     
   3.2500000000000000        3.7240740740740743        1153.5613311678171     
   3.2999999999999998        3.7240740740740743        1282.9976277202368     
   3.3500000000000001        3.7240740740740743        1430.8417589068413     
   3.3999999999999999        3.7240740740740743        1599.0442945659161     
   3.4500000000000002        3.7240740740740743        1785.3059904128313     
   3.5000000000000000        3.7240740740740743        1987.4019845128059     
   3.5499999999999998        3.7240740740740743        2203.2662126719952     
   3.6000000000000001        3.7240740740740743        2430.6910361349583     
   3.6500000000000004        3.7240740740740743        2668.0197227448225     
   3.7000000000000002        3.7240740740740743        2913.4504359960556     
   3.7500000000000000        3.7240740740740743        3166.4411640018225     
   3.7999999999999998        3.7240740740740743        3425.5101335048676     
   3.8500000000000001        3.7240740740740743        3688.8905561715364     
   3.9000000000000004        3.7240740740740743        3954.8414680063725     
   3.9500000000000002        3.7240740740740743        4221.6383715867996     
   4.0000000000000000        3.7240740740740743        4487.5668544620275     

   2.5000000000000000        3.7555555555555555        3136.3770042657852     
   2.5499999999999998        3.7555555555555555        2222.7133777886629     
   2.6000000000000001        3.7555555555555555        1553.5038183182478     
   2.6499999999999999        3.7555555555555555        1078.8169976770878     
   2.7000000000000002        3.7555555555555555        766.19035792350769     
   2.7500000000000000        3.7555555555555555        588.46015508472919     
   2.7999999999999998        3.7555555555555555        509.92335321009159     
   2.8500000000000001        3.7555555555555555        510.16488425433636     
   2.8999999999999999        3.7555555555555555        571.53076885640621     
   2.9500000000000002        3.7555555555555555        666.42731125652790     
   3.0000000000000000        3.7555555555555555        776.00338891148567     
   3.0499999999999998        3.7555555555555555        879.56372325122356     
   3.1000000000000001        3.7555555555555555        968.27846053242683     
   3.1499999999999999        3.7555555555555555        1062.1988424658775     
   3.2000000000000002        3.7555555555555555        1165.3495660573244     
   3.2500000000000000        3.7555555555555555        1293.5256951898336     
   3.2999999999999998        3.7555555555555555        1434.9858590215445     
   3.3500000000000001        3.7555555555555555        1587.2265831828117     
   3.3999999999999999        3.7555555555555555        1758.3486067205667     
   3.4500000000000002        3.7555555555555555        1946.1141792386770     
   3.5000000000000000        3.7555555555555555        2148.5770281851292     
   3.5499999999999998        3.7555555555555555        2363.7511855065823     
   3.6000000000000001        3.7555555555555555        2589.5072681754827     
   3.6500000000000004        3.7555555555555555        2824.4041654169559     
   3.7000000000000002        3.7555555555555555        3066.7256212085485     
   3.7500000000000000        3.7555555555555555        3316.3417018502951     
   3.7999999999999998        3.7555555555555555        3571.6427624076605     
   3.8500000000000001        3.7555555555555555        3830.9441251158714     
   3.9000000000000004        3.7555555555555555        4092.5835202336311     
   3.9500000000000002        3.7555555555555555        4354.9116012901068     
   4.0000000000000000        3.7555555555555555        4616.2854741066694     

   2.5000000000000000        3.7870370370370372        2982.4298859983683     
   2.5499999999999998        3.7870370370370372        2080.3733136951923     
   2.6000000000000001        3.7870370370370372        1424.7683382183313     
   2.6499999999999999        3.7870370370370372        967.81632724404335     
   2.7000000000000002        3.7870370370370372        671.45841860771179     
   2.7500000000000000        3.7870370370370372        514.44006812572479     
   2.7999999999999998        3.7870370370370372        452.82978846132755     
   2.8500000000000001        3.7870370370370372        476.80415284633636     
   2.8999999999999999        3.7870370370370372        556.80790814757347     
   2.9500000000000002        3.7870370370370372        676.07181669771671     
   3.0000000000000000        3.7870370370370372        815.48833714425564     
   3.0499999999999998        3.7870370370370372        950.44328072667122     
   3.1000000000000001        3.7870370370370372        1070.6277257949114     
   3.1499999999999999        3.7870370370370372        1186.8335555195808     
   3.2000000000000002        3.7870370370370372        1300.1315437555313     
   3.2500000000000000        3.7870370370370372        1436.7100431025028     
   3.2999999999999998        3.7870370370370372        1591.0467573553324     
   3.3500000000000001        3.7870370370370372        1747.4227088540792     
   3.3999999999999999        3.7870370370370372        1921.5414218157530     
   3.4500000000000002        3.7870370370370372        2110.8490132689476     
   3.5000000000000000        3.7870370370370372        2313.6449782699347     
   3.5499999999999998        3.7870370370370372        2528.1218153983355     
   3.6000000000000001        3.7870370370370372        2752.2126934379339     
   3.6500000000000004        3.7870370370370372        2984.5946738272905     
   3.7000000000000002        3.7870370370370372        3223.8414258509874     
   3.7500000000000000        3.7870370370370372        3470.0101886540651     
   3.7999999999999998        3.7870370370370372        3721.4640349298716     
   3.8500000000000001        3.7870370370370372        3976.5983589887619     
   3.9000000000000004        3.7870370370370372        4233.8276820033789     
   3.9500000000000002        3.7870370370370372        4491.5760362446308     
   4.0000000000000000        3.7870370370370372        4748.2704041451216     

   2.5000000000000000        3.8185185185185189        2841.6268467605114     
   2.5499999999999998        3.8185185185185189        1950.1152836531401     
   2.6000000000000001        3.8185185185185189        1307.1023177951574     
   2.6499999999999999        3.8185185185185189        866.74149686098099     
   2.7000000000000002        3.8185185185185189        585.76560750603676     
   2.7500000000000000        3.8185185185185189        444.50744046270847     
   2.7999999999999998        3.8185185185185189        403.02889373898506     
   2.8500000000000001        3.8185185185185189        448.80853554606438     
   2.8999999999999999        3.8185185185185189        545.52113878726959     
   2.9500000000000002        3.8185185185185189        687.80637106299400     
   3.0000000000000000        3.8185185185185189        851.53420192003250     
   3.0499999999999998        3.8185185185185189        1019.0802467316389     
   3.1000000000000001        3.8185185185185189        1167.8956490755081     
   3.1499999999999999        3.8185185185185189        1303.3833549916744     
   3.2000000000000002        3.8185185185185189        1438.2437976449728     
   3.2500000000000000        3.8185185185185189        1582.8255877494812     
   3.2999999999999998        3.8185185185185189        1746.2862003296614     
   3.3500000000000001        3.8185185185185189        1911.0574589073658     
   3.3999999999999999        3.8185185185185189        2087.9212859719992     
   3.4500000000000002        3.8185185185185189        2278.9827384203672     
   3.5000000000000000        3.8185185185185189        2482.0913611799479     
   3.5499999999999998        3.8185185185185189        2695.9031293094158     
   3.6000000000000001        3.8185185185185189        2918.3210716098547     
   3.6500000000000004        3.8185185185185189        3148.1130725443363     
   3.7000000000000002        3.8185185185185189        3384.3439939916134     
   3.7500000000000000        3.8185185185185189        3627.0097493380308     
   3.7999999999999998        3.8185185185185189        3874.5544828325510     
   3.8500000000000001        3.8185185185185189        4125.4516781419516     
   3.9000000000000004        3.8185185185185189        4378.1907912641764     
   3.9500000000000002        3.8185185185185189        4631.2675057053566     
   4.0000000000000000        3.8185185185185189        4883.1770786643028     

   2.5000000000000000        3.8500000000000001        2713.1042915433645     
   2.5499999999999998        3.8500000000000001        1831.1664260625839     
   2.6000000000000001        3.8500000000000001        1199.7665291279554     
   2.6499999999999999        3.8500000000000001        774.89427605271339     
   2.7000000000000002        3.8500000000000001        508.44137959182262     
   2.7500000000000000        3.8500000000000001        382.14284433424473     
   2.7999999999999998        3.8500000000000001        359.90657980740070     
   2.8500000000000001        3.8500000000000001        421.50091357529163     
   2.8999999999999999        3.8500000000000001        539.42625847458839     
   2.9500000000000002        3.8500000000000001        703.20877003669739     
   3.0000000000000000        3.8500000000000001        889.43654228746891     
   3.0499999999999998        3.8500000000000001        1080.8555148541927     
   3.1000000000000001        3.8500000000000001        1262.9599774181843     
   3.1499999999999999        3.8500000000000001        1422.7861115187407     
   3.2000000000000002        3.8500000000000001        1578.1569496989250     
   3.2500000000000000        3.8500000000000001        1731.0680143237114     
   3.2999999999999998        3.8500000000000001        1901.4312244057655     
   3.3500000000000001        3.8500000000000001        2077.6078024059534     
   3.3999999999999999        3.8500000000000001        2257.1929159611464     
   3.4500000000000002        3.8500000000000001        2449.8652885258198     
   3.5000000000000000        3.8500000000000001        2653.4411638677120     
   3.5499999999999998        3.8500000000000001        2866.5737923532724     
   3.6000000000000001        3.8500000000000001        3087.3822256177664     
   3.6500000000000004        3.8500000000000001        3314.6334293186665     
   3.7000000000000002        3.8500000000000001        3547.8120806366205     
   3.7500000000000000        3.8500000000000001        3786.9346234947443     
   3.7999999999999998        3.8500000000000001        4030.5242187082767     
   3.8500000000000001        3.8500000000000001        4277.1305105239153     
   3.9000000000000004        3.8500000000000001        4525.3160828948021     
   3.9500000000000002        3.8500000000000001        4773.6465866416693     
   4.0000000000000000        3.8500000000000001        5020.6839928030968     

   2.5000000000000000        3.8814814814814813        2596.1636512428522     
   2.5499999999999998        3.8814814814814813        1722.8028296083212     
   2.6000000000000001        3.8814814814814813        1102.0706016868353     
   2.6499999999999999        3.8814814814814813        690.88339504599571     
   2.7000000000000002        3.8814814814814813        438.86373727023602     
   2.7500000000000000        3.8814814814814813        326.75506353378296     
   2.7999999999999998        3.8814814814814813        322.89687706530094     
   2.8500000000000001        3.8814814814814813        399.04091407358646     
   2.8999999999999999        3.8814814814814813        538.00281940400600     
   2.9500000000000002        3.8814814814814813        720.76023624837399     
   3.0000000000000000        3.8814814814814813        927.24619644880295     
   3.0499999999999998        3.8814814814814813        1144.3098447769880     
   3.1000000000000001        3.8814814814814813        1351.6050119996071     
   3.1499999999999999        3.8814814814814813        1542.3367407023907     
   3.2000000000000002        3.8814814814814813        1714.7480652034283     
   3.2500000000000000        3.8814814814814813        1881.1229975670576     
   3.2999999999999998        3.8814814814814813        2057.8177883923054     
   3.3500000000000001        3.8814814814814813        2246.0975756496191     
   3.3999999999999999        3.8814814814814813        2428.8995644003153     
   3.4500000000000002        3.8814814814814813        2623.0607629865408     
   3.5000000000000000        3.8814814814814813        2827.2563962042332     
   3.5499999999999998        3.8814814814814813        3039.7051785290241     
   3.6000000000000001        3.8814814814814813        3258.9799219667912     
   3.6500000000000004        3.8814814814814813        3483.7514782845974     
   3.7000000000000002        3.8814814814814813        3713.8552307039499     
   3.7500000000000000        3.8814814814814813        3949.4084601402283     
   3.7999999999999998        3.8814814814814813        4189.0113500207663     
   3.8500000000000001        3.8814814814814813        4431.2878273874521     
   3.9000000000000004        3.8814814814814813        4674.8718475848436     
   3.9500000000000002        3.8814814814814813        4918.3973897695541     
   4.0000000000000000        3.8814814814814813        5160.4916162788868     

   2.5000000000000000        3.9129629629629630        2490.0903799533844     
   2.5499999999999998        3.9129629629629630        1624.3464601486921     
   2.6000000000000001        3.9129629629629630        1013.3699159920216     
   2.6499999999999999        3.9129629629629630        613.48786130547523     
   2.7000000000000002        3.9129629629629630        376.45600092411041     
   2.7500000000000000        3.9129629629629630        277.79208983480930     
   2.7999999999999998        3.9129629629629630        291.47863355278969     
   2.8500000000000001        3.9129629629629630        381.55032916367054     
   2.8999999999999999        3.9129629629629630        540.77490416169167     
   2.9500000000000002        3.9129629629629630        736.88081774115562     
   3.0000000000000000        3.9129629629629630        963.34586454927921     
   3.0499999999999998        3.9129629629629630        1201.5912909954786     
   3.1000000000000001        3.9129629629629630        1437.1550977528095     
   3.1499999999999999        3.9129629629629630        1651.8530488759279     
   3.2000000000000002        3.9129629629629630        1846.6864132136106     
   3.2500000000000000        3.9129629629629630        2032.3660153001547     
   3.2999999999999998        3.9129629629629630        2215.8678735047579     
   3.3500000000000001        3.9129629629629630        2410.9713464230299     
   3.3999999999999999        3.9129629629629630        2602.2636124938726     
   3.4500000000000002        3.9129629629629630        2798.2677440047264     
   3.5000000000000000        3.9129629629629630        3003.0516169369221     
   3.5499999999999998        3.9129629629629630        3214.9197745472193     
   3.6000000000000001        3.9129629629629630        3432.7298103868961     
   3.6500000000000004        3.9129629629629630        3655.0931970328093     
   3.7000000000000002        3.9129629629629630        3882.1119934469461     
   3.7500000000000000        3.9129629629629630        4114.0826422125101     
   3.7999999999999998        3.9129629629629630        4349.6804124563932     
   3.8500000000000001        3.9129629629629630        4587.6016904711723     
   3.9000000000000004        3.9129629629629630        4826.5500947833061     
   3.9500000000000002        3.9129629629629630        5065.2263385057449     
   4.0000000000000000        3.9129629629629630        5302.3212936818600     

   2.5000000000000000        3.9444444444444446        2394.2130549699068     
   2.5499999999999998        3.9444444444444446        1535.1622351258993     
   2.6000000000000001        3.9444444444444446        933.06263606250286     
   2.6499999999999999        3.9444444444444446        543.65663982927799     
   2.7000000000000002        3.9444444444444446        320.68373554944992     
   2.7500000000000000        3.9444444444444446        234.74400153756142     
   2.7999999999999998        3.9444444444444446        263.23318190872669     
   2.8500000000000001        3.9444444444444446        368.56894883513451     
   2.8999999999999999        3.9444444444444446        543.82627722620964     
   2.9500000000000002        3.9444444444444446        756.27477636933327     
   3.0000000000000000        3.9444444444444446        1000.7390433251858     
   3.0499999999999998        3.9444444444444446        1258.8629696369171     
   3.1000000000000001        3.9444444444444446        1515.9952935427427     
   3.1499999999999999        3.9444444444444446        1759.8760434240103     
   3.2000000000000002        3.9444444444444446        1978.8225124925375     
   3.2500000000000000        3.9444444444444446        2183.8796225488186     
   3.2999999999999998        3.9444444444444446        2374.2715592831373     
   3.3500000000000001        3.9444444444444446        2574.7916909903288     
   3.3999999999999999        3.9444444444444446        2777.1031158715487     
   3.4500000000000002        3.9444444444444446        2975.0438195466995     
   3.5000000000000000        3.9444444444444446        3180.3168639689684     
   3.5499999999999998        3.9444444444444446        3391.8552872985601     
   3.6000000000000001        3.9444444444444446        3608.2774290144444     
   3.6500000000000004        3.9444444444444446        3828.3129692375660     
   3.7000000000000002        3.9444444444444446        4052.2481823414564     
   3.7500000000000000        3.9444444444444446        4280.6346451044083     
   3.7999999999999998        3.9444444444444446        4512.2208317220211     
   3.8500000000000001        3.9444444444444446        4745.7738184630871     
   3.9000000000000004        3.9444444444444446        4980.0652262419462     
   3.9500000000000002        3.9444444444444446        5213.8609522581100     
   4.0000000000000000        3.9444444444444446        5445.9141378402710     

   2.5000000000000000        3.9759259259259263        2307.9006309807301     
   2.5499999999999998        3.9759259259259263        1454.6552335321903     
   2.6000000000000001        3.9759259259259263        860.58688837289810     
   2.6499999999999999        3.9759259259259263        480.85792766511440     
   2.7000000000000002        3.9759259259259263        271.05182951688766     
   2.7500000000000000        3.9759259259259263        197.14003092050552     
   2.7999999999999998        3.9759259259259263        237.97823832929134     
   2.8500000000000001        3.9759259259259263        359.67508721351624     
   2.8999999999999999        3.9759259259259263        547.41805653274059     
   2.9500000000000002        3.9759259259259263        778.56035031378269     
   3.0000000000000000        3.9759259259259263        1040.5275097638369     
   3.0499999999999998        3.9759259259259263        1316.9453681409359     
   3.1000000000000001        3.9759259259259263        1594.7248548418283     
   3.1499999999999999        3.9759259259259263        1859.9066559374332     
   3.2000000000000002        3.9759259259259263        2103.2335181534290     
   3.2500000000000000        3.9759259259259263        2324.8757597953081     
   3.2999999999999998        3.9759259259259263        2533.5637951791286     
   3.3500000000000001        3.9759259259259263        2739.0615889430046     
   3.3999999999999999        3.9759259259259263        2952.0019522160292     
   3.4500000000000002        3.9759259259259263        3152.7184900343418     
   3.5000000000000000        3.9759259259259263        3358.8954949826002     
   3.5499999999999998        3.9759259259259263        3570.1786308586597     
   3.6000000000000001        3.9759259259259263        3785.2962816059589     
   3.6500000000000004        3.9759259259259263        4003.0918042063713     
   3.7000000000000002        3.9759259259259263        4223.9551868140697     
   3.7500000000000000        3.9759259259259263        4448.7664413899183     
   3.7999999999999998        3.9759259259259263        4676.3454239517450     
   3.8500000000000001        3.9759259259259263        4905.5281829684973     
   3.9000000000000004        3.9759259259259263        5135.1527307629585     
   3.9500000000000002        3.9759259259259263        5364.0486428588629     
   4.0000000000000000        3.9759259259259263        5591.0299287438393     

   2.5000000000000000        4.0074074074074080        2230.5598381906748     
   2.5499999999999998        4.0074074074074080        1382.2680549174547     
   2.6000000000000001        4.0074074074074080        795.41808184981346     
   2.6499999999999999        4.0074074074074080        424.59698683023453     
   2.7000000000000002        4.0074074074074080        227.10172526538372     
   2.7500000000000000        4.0074074074074080        164.54577703773975     
   2.7999999999999998        4.0074074074074080        217.11283175647259     
   2.8500000000000001        4.0074074074074080        354.48275269567966     
   2.8999999999999999        4.0074074074074080        554.19915120303631     
   2.9500000000000002        4.0074074074074080        802.93939141929150     
   3.0000000000000000        4.0074074074074080        1078.4221597313881     
   3.0499999999999998        4.0074074074074080        1369.5755549222231     
   3.1000000000000001        4.0074074074074080        1665.5710051059723     
   3.1499999999999999        4.0074074074074080        1954.2375964820385     
   3.2000000000000002        4.0074074074074080        2224.2157760858536     
   3.2500000000000000        4.0074074074074080        2465.5673948675394     
   3.2999999999999998        4.0074074074074080        2692.4914424419403     
   3.3500000000000001        4.0074074074074080        2903.3354151695967     
   3.3999999999999999        4.0074074074074080        3120.5134845972061     
   3.4500000000000002        4.0074074074074080        3331.3309876471758     
   3.5000000000000000        4.0074074074074080        3538.3878929316998     
   3.5499999999999998        4.0074074074074080        3749.4230326861143     
   3.6000000000000001        4.0074074074074080        3963.4030220955610     
   3.6500000000000004        4.0074074074074080        4179.1356205344200     
   3.7000000000000002        4.0074074074074080        4396.9483391046524     
   3.7500000000000000        4.0074074074074080        4618.2029528170824     
   3.7999999999999998        4.0074074074074080        4841.7889341861010     
   3.8500000000000001        4.0074074074074080        5066.6096390187740     
   3.9000000000000004        4.0074074074074080        5291.5679067671299     
   3.9500000000000002        4.0074074074074080        5515.5555304884911     
   4.0000000000000000        4.0074074074074080        5737.4460271894932     

   2.5000000000000000        4.0388888888888888        2161.6327141821384     
   2.5499999999999998        4.0388888888888888        1317.4783074557781     
   2.6000000000000001        4.0388888888888888        737.06636710464954     
   2.6499999999999999        4.0388888888888888        374.41357661783695     
   2.7000000000000002        4.0388888888888888        188.40879519283772     
   2.7500000000000000        4.0388888888888888        136.56057092547417     
   2.7999999999999998        4.0388888888888888        200.25766713917255     
   2.8500000000000001        4.0388888888888888        352.63896887004375     
   2.8999999999999999        4.0388888888888888        563.83306550979614     
   2.9500000000000002        4.0388888888888888        828.53181007504463     
   3.0000000000000000        4.0388888888888888        1116.4159476161003     
   3.0499999999999998        4.0388888888888888        1423.6303590387106     
   3.1000000000000001        4.0388888888888888        1737.4341100007296     
   3.1499999999999999        4.0388888888888888        2045.4546751827002     
   3.2000000000000002        4.0388888888888888        2334.9455444365740     
   3.2500000000000000        4.0388888888888888        2600.7246214449406     
   3.2999999999999998        4.0388888888888888        2842.2716303020716     
   3.3500000000000001        4.0388888888888888        3067.5056546777487     
   3.3999999999999999        4.0388888888888888        3288.3876367807388     
   3.4500000000000002        4.0388888888888888        3510.2263967543840     
   3.5000000000000000        4.0388888888888888        3718.2507652342319     
   3.5499999999999998        4.0388888888888888        3929.2980972081423     
   3.6000000000000001        4.0388888888888888        4142.2529189884663     
   3.6500000000000004        4.0388888888888888        4356.1330572813749     
   3.7000000000000002        4.0388888888888888        4570.9653389006853     
   3.7500000000000000        4.0388888888888888        4788.6905561089516     
   3.7999999999999998        4.0388888888888888        5008.3066250085831     
   3.8500000000000001        4.0388888888888888        5228.7825953513384     
   3.9000000000000004        4.0388888888888888        5449.0846189111471     
   3.9500000000000002        4.0388888888888888        5668.1652871668339     
   4.0000000000000000        4.0388888888888888        5884.9563042223454     

   2.5000000000000000        4.0703703703703704        2100.5942678451538     
   2.5499999999999998        4.0703703703703704        1259.7962383925915     
   2.6000000000000001        4.0703703703703704        685.07423312962055     
   2.6499999999999999        4.0703703703703704        329.87952367961407     
   2.7000000000000002        4.0703703703703704        154.30432775616646     
   2.7500000000000000        4.0703703703703704        112.81498266756535     
   2.7999999999999998        4.0703703703703704        187.06449520587921     
   2.8500000000000001        4.0703703703703704        353.02039663493633     
   2.8999999999999999        4.0703703703703704        576.01363348960876     
   2.9500000000000002        4.0703703703703704        852.46117608249187     
   3.0000000000000000        4.0703703703703704        1155.9730551689863     
   3.0499999999999998        4.0703703703703704        1478.8518163561821     
   3.1000000000000001        4.0703703703703704        1807.4157303422689     
   3.1499999999999999        4.0703703703703704        2130.7761044204235     
   3.2000000000000002        4.0703703703703704        2441.8847855329514     
   3.2500000000000000        4.0703703703703704        2728.8113640248775     
   3.2999999999999998        4.0703703703703704        2988.7845495045185     
   3.3500000000000001        4.0703703703703704        3231.0453838706017     
   3.3999999999999999        4.0703703703703704        3456.1584485471249     
   3.4500000000000002        4.0703703703703704        3683.4738395810127     
   3.5000000000000000        4.0703703703703704        3898.5403760522604     
   3.5499999999999998        4.0703703703703704        4109.6845214068890     
   3.6000000000000001        4.0703703703703704        4321.7102506309748     
   3.6500000000000004        4.0703703703703704        4533.7351993918419     
   3.7000000000000002        4.0703703703703704        4745.7647452652454     
   3.7500000000000000        4.0703703703703704        4959.9956460595131     
   3.7999999999999998        4.0703703703703704        5175.6729141026735     
   3.8500000000000001        4.0703703703703704        5391.8297308832407     
   3.9000000000000004        4.0703703703703704        5607.4940917193890     
   3.9500000000000002        4.0703703703703704        5821.6780114471912     
   4.0000000000000000        4.0703703703703704        6033.3701006025076     

   2.5000000000000000        4.1018518518518521        2046.9502747207880     
   2.5499999999999998        4.1018518518518521        1208.7624925374985     
   2.6000000000000001        4.1018518518518521        639.01423406600952     
   2.6499999999999999        4.1018518518518521        290.59642787277699     
   2.7000000000000002        4.1018518518518521        123.12168423831463     
   2.7500000000000000        4.1018518518518521        92.968468904495239     
   2.7999999999999998        4.1018518518518521        177.21374906599522     
   2.8500000000000001        4.1018518518518521        353.39355561137199     
   2.8999999999999999        4.1018518518518521        590.46263147890568     
   2.9500000000000002        4.1018518518518521        877.19564272463322     
   3.0000000000000000        4.1018518518518521        1195.7095439583063     
   3.0499999999999998        4.1018518518518521        1532.2649206370115     
   3.1000000000000001        4.1018518518518521        1872.6434635221958     
   3.1499999999999999        4.1018518518518521        2212.3646574169397     
   3.2000000000000002        4.1018518518518521        2541.3380501866341     
   3.2500000000000000        4.1018518518518521        2848.9145455211401     
   3.2999999999999998        4.1018518518518521        3130.4569316655397     
   3.3500000000000001        4.1018518518518521        3386.1402211487293     
   3.3999999999999999        4.1018518518518521        3622.8760020732880     
   3.4500000000000002        4.1018518518518521        3853.2681398540735     
   3.5000000000000000        4.1018518518518521        4078.5371960848570     
   3.5499999999999998        4.1018518518518521        4289.9476104974747     
   3.6000000000000001        4.1018518518518521        4501.3887843787670     
   3.6500000000000004        4.1018518518518521        4711.8207370191813     
   3.7000000000000002        4.1018518518518521        4921.1245280504227     
   3.7500000000000000        4.1018518518518521        5131.9032567590475     
   3.7999999999999998        4.1018518518518521        5343.6800661087036     
   3.8500000000000001        4.1018518518518521        5555.5507567971945     
   3.9000000000000004        4.1018518518518521        5766.6037457883358     
   3.9500000000000002        4.1018518518518521        5975.9091400653124     
   4.0000000000000000        4.1018518518518521        6182.5112137496471     

   2.5000000000000000        4.1333333333333337        2000.2351986616850     
   2.5499999999999998        4.1333333333333337        1163.9459989964962     
   2.6000000000000001        4.1333333333333337        598.48685292899609     
   2.6499999999999999        4.1333333333333337        256.19349654018879     
   2.7000000000000002        4.1333333333333337        96.202862367033958     
   2.7500000000000000        4.1333333333333337        76.707160308957100     
   2.7999999999999998        4.1333333333333337        170.41232103109360     
   2.8500000000000001        4.1333333333333337        356.32284709811211     
   2.8999999999999999        4.1333333333333337        606.92753416299820     
   2.9500000000000002        4.1333333333333337        903.54181723296642     
   3.0000000000000000        4.1333333333333337        1236.3883376568556     
   3.0499999999999998        4.1333333333333337        1583.5200986862183     
   3.1000000000000001        4.1333333333333337        1938.3264632523060     
   3.1499999999999999        4.1333333333333337        2294.0789100527763     
   3.2000000000000002        4.1333333333333337        2638.5065637975931     
   3.2500000000000000        4.1333333333333337        2963.8395617455244     
   3.2999999999999998        4.1333333333333337        3263.2775571346283     
   3.3500000000000001        4.1333333333333337        3536.2287916094065     
   3.3999999999999999        4.1333333333333337        3788.9786721318960     
   3.4500000000000002        4.1333333333333337        4022.2765076458454     
   3.5000000000000000        4.1333333333333337        4254.8162439167500     
   3.5499999999999998        4.1333333333333337        4470.2239683568478     
   3.6000000000000001        4.1333333333333337        4681.0307011902332     
   3.6500000000000004        4.1333333333333337        4890.1171584278345     
   3.7000000000000002        4.1333333333333337        5096.8406892120838     
   3.7500000000000000        4.1333333333333337        5304.2157451063395     
   3.7999999999999998        4.1333333333333337        5512.1369397789240     
   3.8500000000000001        4.1333333333333337        5719.7612305879593     
   3.9000000000000004        4.1333333333333337        5926.2360800653696     
   3.9500000000000002        4.1333333333333337        6130.6883978992701     
   4.0000000000000000        4.1333333333333337        6332.2169185727835     

   2.5000000000000000        4.1648148148148145        1960.0102348923683     
   2.5499999999999998        4.1648148148148145        1124.9419856071472     
   2.6000000000000001        4.1648148148148145        563.11848367750645     
   2.6499999999999999        4.1648148148148145        226.32550816237926     
   2.7000000000000002        4.1648148148148145        73.228340804576874     
   2.7500000000000000        4.1648148148148145        63.741777524352074     
   2.7999999999999998        4.1648148148148145        166.39146876335144     
   2.8500000000000001        4.1648148148148145        361.55772143602371     
   2.8999999999999999        4.1648148148148145        625.17940410971642     
   2.9500000000000002        4.1648148148148145        931.28451992571354     
   3.0000000000000000        4.1648148148148145        1276.5394225269556     
   3.0499999999999998        4.1648148148148145        1635.0167703330517     
   3.1000000000000001        4.1648148148148145        2004.2890709489584     
   3.1499999999999999        4.1648148148148145        2370.4649724215269     
   3.2000000000000002        4.1648148148148145        2727.3457893282175     
   3.2500000000000000        4.1648148148148145        3069.6494032591581     
   3.2999999999999998        4.1648148148148145        3389.0075718015432     
   3.3500000000000001        4.1648148148148145        3680.7229519486427     
   3.3999999999999999        4.1648148148148145        3945.7624266594648     
   3.4500000000000002        4.1648148148148145        4189.9699648618698     
   3.5000000000000000        4.1648148148148145        4424.7899154871702     
   3.5499999999999998        4.1648148148148145        4649.8734295517206     
   3.6000000000000001        4.1648148148148145        4860.4432153701782     
   3.6500000000000004        4.1648148148148145        5068.2612137645483     
   3.7000000000000002        4.1648148148148145        5272.7259481549263     
   3.7500000000000000        4.1648148148148145        5476.7515349984169     
   3.7999999999999998        4.1648148148148145        5680.8677918165922     
   3.8500000000000001        4.1648148148148145        5884.2914207130671     
   3.9000000000000004        4.1648148148148145        6086.2275987863541     
   3.9500000000000002        4.1648148148148145        6285.8587903231382     
   4.0000000000000000        4.1648148148148145        6482.3370255976915     

   2.5000000000000000        4.1962962962962962        1925.8614710569382     
   2.5499999999999998        4.1962962962962962        1091.3701102435589     
   2.6000000000000001        4.1962962962962962        532.55953991413116     
   2.6499999999999999        4.1962962962962962        200.67089869081974     
   2.7000000000000002        4.1962962962962962        53.901936903595924     
   2.7500000000000000        4.1962962962962962        53.805680111050606     
   2.7999999999999998        4.1962962962962962        164.90485088527203     
   2.8500000000000001        4.1962962962962962        368.86982703208923     
   2.8999999999999999        4.1962962962962962        644.32062177360058     
   2.9500000000000002        4.1962962962962962        960.23003461956978     
   3.0000000000000000        4.1962962962962962        1314.3165165781975     
   3.0499999999999998        4.1962962962962962        1686.1006169319153     
   3.1000000000000001        4.1962962962962962        2067.5389725714922     
   3.1499999999999999        4.1962962962962962        2444.1662994176149     
   3.2000000000000002        4.1962962962962962        2815.8129692077637     
   3.2500000000000000        4.1962962962962962        3173.5555863827467     
   3.2999999999999998        4.1962962962962962        3508.0740424245596     
   3.3500000000000001        4.1962962962962962        3816.3195798546076     
   3.3999999999999999        4.1962962962962962        4097.5831637382507     
   3.4500000000000002        4.1962962962962962        4356.6768064796925     
   3.5000000000000000        4.1962962962962962        4593.2998322695494     
   3.5499999999999998        4.1962962962962962        4826.7908200323582     
   3.6000000000000001        4.1962962962962962        5039.3553266674280     
   3.6500000000000004        4.1962962962962962        5246.1900003403425     
   3.7000000000000002        4.1962962962962962        5448.6084962934256     
   3.7500000000000000        4.1962962962962962        5649.3439234048128     
   3.7999999999999998        4.1962962962962962        5849.7111396789551     
   3.8500000000000001        4.1962962962962962        6048.9852265119553     
   3.9000000000000004        4.1962962962962962        6246.4277889132500     
   3.9500000000000002        4.1962962962962962        6441.2756397128105     
   4.0000000000000000        4.1962962962962962        6632.7329775989056     

   2.5000000000000000        4.2277777777777779        1897.3981630504131     
   2.5499999999999998        4.2277777777777779        1062.8727073669434     
   2.6000000000000001        4.2277777777777779        506.48267796635628     
   2.6499999999999999        4.2277777777777779        178.92996330559254     
   2.7000000000000002        4.2277777777777779        37.948993995785713     
   2.7500000000000000        4.2277777777777779        46.653032273054123     
   2.7999999999999998        4.2277777777777779        165.72668555378914     
   2.8500000000000001        4.2277777777777779        378.05116088688374     
   2.8999999999999999        4.2277777777777779        662.01153166592121     
   2.9500000000000002        4.2277777777777779        990.20425204932690     
   3.0000000000000000        4.2277777777777779        1352.7954313904047     
   3.0499999999999998        4.2277777777777779        1737.5365789085627     
   3.1000000000000001        4.2277777777777779        2127.9658504575491     
   3.1499999999999999        4.2277777777777779        2517.6388515681028     
   3.2000000000000002        4.2277777777777779        2902.5334472656250     
   3.2500000000000000        4.2277777777777779        3269.2348999083042     
   3.2999999999999998        4.2277777777777779        3618.5494217574596     
   3.3500000000000001        4.2277777777777779        3944.1993181854486     
   3.3999999999999999        4.2277777777777779        4241.6643045693636     
   3.4500000000000002        4.2277777777777779        4512.1334888339043     
   3.5000000000000000        4.2277777777777779        4760.5703361332417     
   3.5499999999999998        4.2277777777777779        4995.3943050801754     
   3.6000000000000001        4.2277777777777779        5217.4991639554501     
   3.6500000000000004        4.2277777777777779        5423.5534496456385     
   3.7000000000000002        4.2277777777777779        5624.3308147042990     
   3.7500000000000000        4.2277777777777779        5821.8399502485991     
   3.7999999999999998        4.2277777777777779        6018.5186807960272     
   3.8500000000000001        4.2277777777777779        6213.6991485059261     
   3.9000000000000004        4.2277777777777779        6406.6981451362371     
   3.9500000000000002        4.2277777777777779        6596.8056653141975     
   4.0000000000000000        4.2277777777777779        6783.2769860923290     

   2.5000000000000000        4.2592592592592595        1874.2511175572872     
   2.5499999999999998        4.2592592592592595        1039.1131486147642     
   2.6000000000000001        4.2592592592592595        484.58113427460194     
   2.6499999999999999        4.2592592592592595        160.82317689061165     
   2.7000000000000002        4.2592592592592595        25.114681676030159     
   2.7500000000000000        4.2592592592592595        40.979915767908096     
   2.7999999999999998        4.2592592592592595        168.65002825856209     
   2.8500000000000001        4.2592592592592595        388.91233800351620     
   2.8999999999999999        4.2592592592592595        680.99498499929905     
   2.9500000000000002        4.2592592592592595        1021.0509340018034     
   3.0000000000000000        4.2592592592592595        1391.8313853442669     
   3.0499999999999998        4.2592592592592595        1788.7089830040932     
   3.1000000000000001        4.2592592592592595        2187.7078190445900     
   3.1499999999999999        4.2592592592592595        2590.7694310843945     
   3.2000000000000002        4.2592592592592595        2982.2061880826950     
   3.2500000000000000        4.2592592592592595        3362.5131742954254     
   3.2999999999999998        4.2592592592592595        3726.6445178687572     
   3.3500000000000001        4.2592592592592595        4065.8971652984619     
   3.3999999999999999        4.2592592592592595        4378.4245149493217     
   3.4500000000000002        4.2592592592592595        4664.0623976737261     
   3.5000000000000000        4.2592592592592595        4925.7038233876228     
   3.5499999999999998        4.2592592592592595        5162.2276458740234     
   3.6000000000000001        4.2592592592592595        5392.9152083247900     
   3.6500000000000004        4.2592592592592595        5600.1649949252605     
   3.7000000000000002        4.2592592592592595        5799.6268520057201     
   3.7500000000000000        4.2592592592592595        5994.0993287861347     
   3.7999999999999998        4.2592592592592595        6187.1542696654797     
   3.8500000000000001        4.2592592592592595        6378.3013158589602     
   3.9000000000000004        4.2592592592592595        6566.9112459719181     
   3.9500000000000002        4.2592592592592595        6752.3261099904776     
   4.0000000000000000        4.2592592592592595        6933.8512100428343     

   2.5000000000000000        4.2907407407407412        1856.0711815804243     
   2.5499999999999998        4.2907407407407412        1019.7743084877729     
   2.6000000000000001        4.2907407407407412        466.56717149913311     
   2.6499999999999999        4.2907407407407412        146.08961813151836     
   2.7000000000000002        4.2907407407407412        15.162408322095871     
   2.7500000000000000        4.2907407407407412        36.920216053724289     
   2.7999999999999998        4.2907407407407412        173.48516127467155     
   2.8500000000000001        4.2907407407407412        401.28097406029701     
   2.8999999999999999        4.2907407407407412        701.11385336518288     
   2.9500000000000002        4.2907407407407412        1052.6300919204950     
   3.0000000000000000        4.2907407407407412        1431.2957235425711     
   3.0499999999999998        4.2907407407407412        1835.7528248429298     
   3.1000000000000001        4.2907407407407412        2246.8186570107937     
   3.1499999999999999        4.2907407407407412        2659.2179918885231     
   3.2000000000000002        4.2907407407407412        3061.2639179378748     
   3.2500000000000000        4.2907407407407412        3454.9566692262888     
   3.2999999999999998        4.2907407407407412        3826.9196095466614     
   3.3500000000000001        4.2907407407407412        4177.9970799684525     
   3.3999999999999999        4.2907407407407412        4505.3707879334688     
   3.4500000000000002        4.2907407407407412        4804.9910371452570     
   3.5000000000000000        4.2907407407407412        5077.6952320933342     
   3.5499999999999998        4.2907407407407412        5327.7893146723509     
   3.6000000000000001        4.2907407407407412        5558.8631645292044     
   3.6500000000000004        4.2907407407407412        5775.8811245113611     
   3.7000000000000002        4.2907407407407412        5974.2453300058842     
   3.7500000000000000        4.2907407407407412        6165.9934360682964     
   3.7999999999999998        4.2907407407407412        6355.4929541349411     
   3.8500000000000001        4.2907407407407412        6542.6705655157566     
   3.9000000000000004        4.2907407407407412        6726.9498789906502     
   3.9500000000000002        4.2907407407407412        6907.7239128351212     
   4.0000000000000000        4.2907407407407412        7084.3469761908054     

   2.5000000000000000        4.3222222222222229        1842.5278310030699     
   2.5499999999999998        4.3222222222222229        1004.5571289062500     
   2.6000000000000001        4.3222222222222229        452.17062379419804     
   2.6499999999999999        4.3222222222222229        134.48550440371037     
   2.7000000000000002        4.3222222222222229        7.8723402172327042     
   2.7500000000000000        4.3222222222222229        35.079668328166008     
   2.7999999999999998        4.3222222222222229        180.05809593200684     
   2.8500000000000001        4.3222222222222229        415.00017789006233     
   2.8999999999999999        4.3222222222222229        722.22630625963211     
   2.9500000000000002        4.3222222222222229        1083.0934283435345     
   3.0000000000000000        4.3222222222222229        1471.0744056701660     
   3.0499999999999998        4.3222222222222229        1882.8486622571945     
   3.1000000000000001        4.3222222222222229        2305.7011140137911     
   3.1499999999999999        4.3222222222222229        2725.7174988389015     
   3.2000000000000002        4.3222222222222229        3139.6274712234735     
   3.2500000000000000        4.3222222222222229        3540.4349082559347     
   3.2999999999999998        4.3222222222222229        3923.3918713480234     
   3.3500000000000001        4.3222222222222229        4288.2116104066372     
   3.3999999999999999        4.3222222222222229        4627.1992016434669     
   3.4500000000000002        4.3222222222222229        4940.1196199357510     
   3.5000000000000000        4.3222222222222229        5226.9236554503441     
   3.5499999999999998        4.3222222222222229        5486.2314559966326     
   3.6000000000000001        4.3222222222222229        5723.0714887380600     
   3.6500000000000004        4.3222222222222229        5947.7716191262007     
   3.7000000000000002        4.3222222222222229        6147.8868358433247     
   3.7500000000000000        4.3222222222222229        6337.4043651521206     
   3.7999999999999998        4.3222222222222229        6523.4200650453568     
   3.8500000000000001        4.3222222222222229        6706.6955736726522     
   3.9000000000000004        4.3222222222222229        6886.7062148302794     
   3.9500000000000002        4.3222222222222229        7062.8949256986380     
   4.0000000000000000        4.3222222222222229        7234.6640411168337     

   2.5000000000000000        4.3537037037037036        1833.3078526705503     
   2.5499999999999998        4.3537037037037036        993.17928704619408     
   2.6000000000000001        4.3537037037037036        441.13754720985889     
   2.6499999999999999        4.3537037037037036        125.78282061219215     
   2.7000000000000002        4.3537037037037036        3.0400152802467346     
   2.7500000000000000        4.3537037037037036        35.275074705481529     
   2.7999999999999998        4.3537037037037036        188.20917358994484     
   2.8500000000000001        4.3537037037037036        429.92714607715607     
   2.8999999999999999        4.3537037037037036        744.20439907908440     
   2.9500000000000002        4.3537037037037036        1112.2047108709812     
   3.0000000000000000        4.3537037037037036        1511.0665958821774     
   3.0499999999999998        4.3537037037037036        1929.9050904959440     
   3.1000000000000001        4.3537037037037036        2363.6437350660563     
   3.1499999999999999        4.3537037037037036        2791.1943295449018     
   3.2000000000000002        4.3537037037037036        3216.0152202397585     
   3.2500000000000000        4.3537037037037036        3623.4671896100044     
   3.2999999999999998        4.3537037037037036        4018.7811736613512     
   3.3500000000000001        4.3537037037037036        4391.0289150774479     
   3.3999999999999999        4.3537037037037036        4739.5449315458536     
   3.4500000000000002        4.3537037037037036        5065.0236900448799     
   3.5000000000000000        4.3537037037037036        5363.7319515198469     
   3.5499999999999998        4.3537037037037036        5636.0993269830942     
   3.6000000000000001        4.3537037037037036        5885.7834646105766     
   3.6500000000000004        4.3537037037037036        6110.1791528612375     
   3.7000000000000002        4.3537037037037036        6320.4156695008278     
   3.7500000000000000        4.3537037037037036        6508.2240333706141     
   3.7999999999999998        4.3537037037037036        6690.8303626924753     
   3.8500000000000001        4.3537037037037036        6870.2740404605865     
   3.9000000000000004        4.3537037037037036        7046.0810304433107     
   3.9500000000000002        4.3537037037037036        7217.7431777566671     
   4.0000000000000000        4.3537037037037036        7384.7098947316408     

   2.5000000000000000        4.3851851851851853        1828.1141200363636     
   2.5499999999999998        4.3851851851851853        985.37394866347313     
   2.6000000000000001        4.3851851851851853        433.22895844280720     
   2.6499999999999999        4.3851851851851853        119.76804719865322     
   2.7000000000000002        4.3851851851851853       0.47506140172481537     
   2.7500000000000000        4.3851851851851853        37.336973994970322     
   2.7999999999999998        4.3851851851851853        197.79177047312260     
   2.8500000000000001        4.3851851851851853        445.93185916543007     
   2.8999999999999999        4.3851851851851853        766.93276290595531     
   2.9500000000000002        4.3851851851851853        1141.7658173739910     
   3.0000000000000000        4.3851851851851853        1551.1833589524031     
   3.0499999999999998        4.3851851851851853        1976.8425033390522     
   3.1000000000000001        4.3851851851851853        2417.0795829743147     
   3.1499999999999999        4.3851851851851853        2855.6347697675228     
   3.2000000000000002        4.3851851851851853        3287.0924601852894     
   3.2500000000000000        4.3851851851851853        3705.5461571663618     
   3.2999999999999998        4.3851851851851853        4108.7007492333651     
   3.3500000000000001        4.3851851851851853        4489.3492466211319     
   3.3999999999999999        4.3851851851851853        4850.5288666933775     
   3.4500000000000002        4.3851851851851853        5183.9100982695818     
   3.5000000000000000        4.3851851851851853        5492.9681761562824     
   3.5499999999999998        4.3851851851851853        5777.1320172250271     
   3.6000000000000001        4.3851851851851853        6035.1239392757416     
   3.6500000000000004        4.3851851851851853        6270.8046173900366     
   3.7000000000000002        4.3851851851851853        6486.8165940791368     
   3.7500000000000000        4.3851851851851853        6678.3533475846052     
   3.7999999999999998        4.3851851851851853        6857.6272359937429     
   3.8500000000000001        4.3851851851851853        7033.3119240552187     
   3.9000000000000004        4.3851851851851853        7204.9829796552658     
   3.9500000000000002        4.3851851851851853        7372.1801815778017     
   4.0000000000000000        4.3851851851851853        7534.3991068303585     

   2.5000000000000000        4.4166666666666670        1826.6644523888826     
   2.5499999999999998        4.4166666666666670        980.88861428201199     
   2.6000000000000001        4.4166666666666670        428.21966527402401     
   2.6499999999999999        4.4166666666666670        116.24097636342049     
   2.7000000000000002        4.4166666666666670        0.0000000000000000     
   2.7500000000000000        4.4166666666666670        41.108435541391373     
   2.7999999999999998        4.4166666666666670        206.93214638531208     
   2.8500000000000001        4.4166666666666670        462.89587041735649     
   2.8999999999999999        4.4166666666666670        790.30738706886768     
   2.9500000000000002        4.4166666666666670        1171.6853685826063     
   3.0000000000000000        4.4166666666666670        1591.0726252049208     
   3.0499999999999998        4.4166666666666670        2023.5918778330088     
   3.1000000000000001        4.4166666666666670        2470.1182799488306     
   3.1499999999999999        4.4166666666666670        2919.4523357748985     
   3.2000000000000002        4.4166666666666670        3357.3387301415205     
   3.2500000000000000        4.4166666666666670        3786.6296358108521     
   3.2999999999999998        4.4166666666666670        4194.3604531437159     
   3.3500000000000001        4.4166666666666670        4586.4122683852911     
   3.3999999999999999        4.4166666666666670        4953.3292059749365     
   3.4500000000000002        4.4166666666666670        5296.0913083553314     
   3.5000000000000000        4.4166666666666670        5616.7253110259771     
   3.5499999999999998        4.4166666666666670        5909.9535901546478     
   3.6000000000000001        4.4166666666666670        6178.1815737187862     
   3.6500000000000004        4.4166666666666670        6422.7098663151264     
   3.7000000000000002        4.4166666666666670        6644.9717434942722     
   3.7500000000000000        4.4166666666666670        6847.3322629332542     
   3.7999999999999998        4.4166666666666670        7023.7219556272030     
   3.8500000000000001        4.4166666666666670        7195.7227250039577     
   3.9000000000000004        4.4166666666666670        7363.3279109746218     
   3.9500000000000002        4.4166666666666670        7526.1242861449718     
   4.0000000000000000        4.4166666666666670        7683.6527122706175     

   2.5000000000000000        4.4481481481481486        1828.6905566602945     
   2.5499999999999998        4.4481481481481486        979.48404715955257     
   2.6000000000000001        4.4481481481481486        425.89718075096607     
   2.6499999999999999        4.4481481481481486        115.01361697912216     
   2.7000000000000002        4.4481481481481486        1.4491377770900726     
   2.7500000000000000        4.4481481481481486        46.443943575024605     
   2.7999999999999998        4.4481481481481486        217.04556003212929     
   2.8500000000000001        4.4481481481481486        480.71118398010731     
   2.8999999999999999        4.4481481481481486        814.23449228703976     
   2.9500000000000002        4.4481481481481486        1201.8820376545191     
   3.0000000000000000        4.4481481481481486        1627.5377319306135     
   3.0499999999999998        4.4481481481481486        2070.0936487168074     
   3.1000000000000001        4.4481481481481486        2522.7079378962517     
   3.1499999999999999        4.4481481481481486        2980.6856109499931     
   3.2000000000000002        4.4481481481481486        3426.7178546637297     
   3.2500000000000000        4.4481481481481486        3861.5779266208410     
   3.2999999999999998        4.4481481481481486        4278.8825275897980     
   3.3500000000000001        4.4481481481481486        4678.2334071993828     
   3.3999999999999999        4.4481481481481486        5052.7192008197308     
   3.4500000000000002        4.4481481481481486        5405.6117364168167     
   3.5000000000000000        4.4481481481481486        5730.5558472126722     
   3.5499999999999998        4.4481481481481486        6033.2883803844452     
   3.6000000000000001        4.4481481481481486        6312.7438790649176     
   3.6500000000000004        4.4481481481481486        6565.7763021886349     
   3.7000000000000002        4.4481481481481486        6796.5555350184441     
   3.7500000000000000        4.4481481481481486        7006.2168035358191     
   3.7999999999999998        4.4481481481481486        7189.0329735726118     
   3.8500000000000001        4.4481481481481486        7357.4268180280924     
   3.9000000000000004        4.4481481481481486        7521.0382281541824     
   3.9500000000000002        4.4481481481481486        7679.5000686794519     
   4.0000000000000000        4.4481481481481486        7832.3976375907660     

   2.5000000000000000        4.4796296296296294        1833.9370452910662     
   2.5499999999999998        4.4796296296296294        980.93327768146992     
   2.6000000000000001        4.4796296296296294        426.06071951985359     
   2.6499999999999999        4.4796296296296294        115.90917535126209     
   2.7000000000000002        4.4796296296296294        4.6675427556037903     
   2.7500000000000000        4.4796296296296294        53.208362013101578     
   2.7999999999999998        4.4796296296296294        228.26383501291275     
   2.8500000000000001        4.4796296296296294        499.27922067046165     
   2.8999999999999999        4.4796296296296294        838.62948903441429     
   2.9500000000000002        4.4796296296296294        1232.2835035324097     
   3.0000000000000000        4.4796296296296294        1663.9668435454369     
   3.0499999999999998        4.4796296296296294        2116.2966711372137     
   3.1000000000000001        4.4796296296296294        2574.8050091862679     
   3.1499999999999999        4.4796296296296294        3038.3426357954741     
   3.2000000000000002        4.4796296296296294        3494.4812141656876     
   3.2500000000000000        4.4796296296296294        3934.8787731975317     
   3.2999999999999998        4.4796296296296294        4362.2440611273050     
   3.3500000000000001        4.4796296296296294        4765.6024995744228     
   3.3999999999999999        4.4796296296296294        5150.3922467380762     
   3.4500000000000002        4.4796296296296294        5506.8172170817852     
   3.5000000000000000        4.4796296296296294        5841.6604841649532     
   3.5499999999999998        4.4796296296296294        6151.1144827008247     
   3.6000000000000001        4.4796296296296294        6435.6790692359209     
   3.6500000000000004        4.4796296296296294        6698.4043436050415     
   3.7000000000000002        4.4796296296296294        6937.8901464641094     
   3.7500000000000000        4.4796296296296294        7155.4274503141642     
   3.7999999999999998        4.4796296296296294        7353.2443603426218     
   3.8500000000000001        4.4796296296296294        7518.3508289158344     
   3.9000000000000004        4.4796296296296294        7678.0422983467579     
   3.9500000000000002        4.4796296296296294        7832.2377708554268     
   4.0000000000000000        4.4796296296296294        7980.5661652833223     

   2.5000000000000000        4.5111111111111111        1842.1605300605297     
   2.5499999999999998        4.5111111111111111        985.02068682014942     
   2.6000000000000001        4.5111111111111111        428.52026711404324     
   2.6499999999999999        4.5111111111111111        118.76112018525600     
   2.7000000000000002        4.5111111111111111        9.5100958645343781     
   2.7500000000000000        4.5111111111111111        61.275979951024055     
   2.7999999999999998        4.5111111111111111        240.47873494029045     
   2.8500000000000001        4.5111111111111111        518.50986087322235     
   2.8999999999999999        4.5111111111111111        863.41601493954659     
   2.9500000000000002        4.5111111111111111        1262.8254829347134     
   3.0000000000000000        4.5111111111111111        1700.3061730861664     
   3.0499999999999998        4.5111111111111111        2162.1572605967522     
   3.1000000000000001        4.5111111111111111        2626.3733281195164     
   3.1499999999999999        4.5111111111111111        3095.3051910549402     
   3.2000000000000002        4.5111111111111111        3561.3390665054321     
   3.2500000000000000        4.5111111111111111        4007.1386721432209     
   3.2999999999999998        4.5111111111111111        4440.0148543566465     
   3.3500000000000001        4.5111111111111111        4851.4984701275826     
   3.3999999999999999        4.5111111111111111        5240.9562293440104     
   3.4500000000000002        4.5111111111111111        5606.5586047619581     
   3.5000000000000000        4.5111111111111111        5946.3824884444475     
   3.5499999999999998        4.5111111111111111        6261.9426984041929     
   3.6000000000000001        4.5111111111111111        6555.3715097606182     
   3.6500000000000004        4.5111111111111111        6821.7425744235516     
   3.7000000000000002        4.5111111111111111        7068.0348821729422     
   3.7500000000000000        4.5111111111111111        7292.7333999872208     
   3.7999999999999998        4.5111111111111111        7497.6459415555000     
   3.8500000000000001        4.5111111111111111        7678.4270573854446     
   3.9000000000000004        4.5111111111111111        7834.2738980799913     
   3.9500000000000002        4.5111111111111111        7984.2727726101875     
   4.0000000000000000        4.5111111111111111        8128.0954359918833     

   2.5000000000000000        4.5425925925925927        1853.1287801712751     
   2.5499999999999998        4.5425925925925927        991.54115492105484     
   2.6000000000000001        4.5425925925925927        433.09572412073612     
   2.6499999999999999        4.5425925925925927        123.41231499612331     
   2.7000000000000002        4.5425925925925927        15.840617805719376     
   2.7500000000000000        4.5425925925925927        70.529628917574883     
   2.7999999999999998        4.5425925925925927        253.59022767841816     
   2.8500000000000001        4.5425925925925927        536.34353643655777     
   2.8999999999999999        4.5425925925925927        888.52505150437355     
   2.9500000000000002        4.5425925925925927        1293.4508426636457     
   3.0000000000000000        4.5425925925925927        1736.5089303851128     
   3.0499999999999998        4.5425925925925927        2204.0214754641056     
   3.1000000000000001        4.5425925925925927        2677.3832252621651     
   3.1499999999999999        4.5425925925925927        3151.5497875213623     
   3.2000000000000002        4.5425925925925927        3623.0143422633410     
   3.2500000000000000        4.5425925925925927        4078.3464783877134     
   3.2999999999999998        4.5425925925925927        4515.3148653656244     
   3.3500000000000001        4.5425925925925927        4936.1234733462334     
   3.3999999999999999        4.5425925925925927        5329.4526963829994     
   3.4500000000000002        4.5425925925925927        5702.2190273851156     
   3.5000000000000000        4.5425925925925927        6046.5644869208336     
   3.5499999999999998        4.5425925925925927        6369.4056166559458     
   3.6000000000000001        4.5425925925925927        6665.3106951564550     
   3.6500000000000004        4.5425925925925927        6940.3924407511950     
   3.7000000000000002        4.5425925925925927        7189.6016591638327     
   3.7500000000000000        4.5425925925925927        7419.8980846107006     
   3.7999999999999998        4.5425925925925927        7628.7056838721037     
   3.8500000000000001        4.5425925925925927        7821.6905075311661     
   3.9000000000000004        4.5425925925925927        7989.6717024594545     
   3.9500000000000002        4.5425925925925927        8135.5451054573059     
   4.0000000000000000        4.5425925925925927        8274.9269865602255     

   2.5000000000000000        4.5740740740740744        1866.6199489086866     
   2.5499999999999998        4.5740740740740744        1000.2992810010910     
   2.6000000000000001        4.5740740740740744        439.61611361801624     
   2.6499999999999999        4.5740740740740744        129.71422027051449     
   2.7000000000000002        4.5740740740740744        23.531064108014107     
   2.7500000000000000        4.5740740740740744        80.859873637557030     
   2.7999999999999998        4.5740740740740744        267.50566567480564     
   2.8500000000000001        4.5740740740740744        554.52777740359306     
   2.8999999999999999        4.5740740740740744        913.89410869777203     
   2.9500000000000002        4.5740740740740744        1324.1087803542614     
   3.0000000000000000        4.5740740740740744        1772.5344963073730     
   3.0499999999999998        4.5740740740740744        2245.3636698424816     
   3.1000000000000001        4.5740740740740744        2727.8107156008482     
   3.1499999999999999        4.5740740740740744        3207.0585650801659     
   3.2000000000000002        4.5740740740740744        3683.2616659700871     
   3.2500000000000000        4.5740740740740744        4148.4963653534651     
   3.2999999999999998        4.5740740740740744        4589.4567489027977     
   3.3500000000000001        4.5740740740740744        5014.6872956454754     
   3.3999999999999999        4.5740740740740744        5416.5305525660515     
   3.4500000000000002        4.5740740740740744        5791.8186044245958     
   3.5000000000000000        4.5740740740740744        6145.2425451427698     
   3.5499999999999998        4.5740740740740744        6469.4074500650167     
   3.6000000000000001        4.5740740740740744        6773.6462000757456     
   3.6500000000000004        4.5740740740740744        7049.7581941038370     
   3.7000000000000002        4.5740740740740744        7304.9653771370649     
   3.7500000000000000        4.5740740740740744        7536.8709370940924     
   3.7999999999999998        4.5740740740740744        7749.4569202959538     
   3.8500000000000001        4.5740740740740744        7944.3561558425426     
   3.9000000000000004        4.5740740740740744        8120.5893174409866     
   3.9500000000000002        4.5740740740740744        8281.5416603535414     
   4.0000000000000000        4.5740740740740744        8421.0063225477934     

   2.5000000000000000        4.6055555555555561        1882.4218569248915     
   2.5499999999999998        4.6055555555555561        1011.1086597740650     
   2.6000000000000001        4.6055555555555561        447.91885541379452     
   2.6499999999999999        4.6055555555555561        137.52615986764431     
   2.7000000000000002        4.6055555555555561        32.460785135626793     
   2.7500000000000000        4.6055555555555561        92.164265468716621     
   2.7999999999999998        4.6055555555555561        282.13903772830963     
   2.8500000000000001        4.6055555555555561        573.18523976206779     
   2.8999999999999999        4.6055555555555561        939.46648165583611     
   2.9500000000000002        4.6055555555555561        1354.7540742158890     
   3.0000000000000000        4.6055555555555561        1808.3476724177599     
   3.0499999999999998        4.6055555555555561        2286.3104766309261     
   3.1000000000000001        4.6055555555555561        2777.2414327710867     
   3.1499999999999999        4.6055555555555561        3261.8185449689627     
   3.2000000000000002        4.6055555555555561        3742.6294099688530     
   3.2500000000000000        4.6055555555555561        4214.3284638673067     
   3.2999999999999998        4.6055555555555561        4662.4422293901443     
   3.3500000000000001        4.6055555555555561        5091.0941688567400     
   3.3999999999999999        4.6055555555555561        5501.0613887310028     
   3.4500000000000002        4.6055555555555561        5880.0037008374929     
   3.5000000000000000        4.6055555555555561        6237.1064713597298     
   3.5499999999999998        4.6055555555555561        6567.8832626342773     
   3.6000000000000001        4.6055555555555561        6872.8959330618382     
   3.6500000000000004        4.6055555555555561        7156.6638215184212     
   3.7000000000000002        4.6055555555555561        7412.3803506046534     
   3.7500000000000000        4.6055555555555561        7648.0453999638557     
   3.7999999999999998        4.6055555555555561        7862.9647458493710     
   3.8500000000000001        4.6055555555555561        8056.7092590481043     
   3.9000000000000004        4.6055555555555561        8233.1585836708546     
   3.9500000000000002        4.6055555555555561        8392.2444130629301     
   4.0000000000000000        4.6055555555555561        8533.8403844684362     

   2.5000000000000000        4.6370370370370377        1900.3313371539116     
   2.5499999999999998        4.6370370370370377        1023.7912213802338     
   2.6000000000000001        4.6370370370370377        457.84909878671169     
   2.6499999999999999        4.6370370370370377        146.71465082466602     
   2.7000000000000002        4.6370370370370377        42.515850201249123     
   2.7500000000000000        4.6370370370370377        104.34666101634502     
   2.7999999999999998        4.6370370370370377        297.41027893126011     
   2.8500000000000001        4.6370370370370377        592.25029623508453     
   2.8999999999999999        4.6370370370370377        964.06253860890865     
   2.9500000000000002        4.6370370370370377        1385.3463980257511     
   3.0000000000000000        4.6370370370370377        1843.9179875254631     
   3.0499999999999998        4.6370370370370377        2326.8399430960417     
   3.1000000000000001        4.6370370370370377        2822.6050572842360     
   3.1499999999999999        4.6370370370370377        3315.8209457248449     
   3.2000000000000002        4.6370370370370377        3801.1137199103832     
   3.2500000000000000        4.6370370370370377        4276.9315260350704     
   3.2999999999999998        4.6370370370370377        4734.2769407778978     
   3.3500000000000001        4.6370370370370377        5166.2697595208883     
   3.3999999999999999        4.6370370370370377        5579.1017234474421     
   3.4500000000000002        4.6370370370370377        5966.7850333452225     
   3.5000000000000000        4.6370370370370377        6325.7424590736628     
   3.5499999999999998        4.6370370370370377        6662.8390226662159     
   3.6000000000000001        4.6370370370370377        6970.6089714765549     
   3.6500000000000004        4.6370370370370377        7255.1682503372431     
   3.7000000000000002        4.6370370370370377        7518.2139582037926     
   3.7500000000000000        4.6370370370370377        7753.0052148103714     
   3.7999999999999998        4.6370370370370377        7968.2736741304398     
   3.8500000000000001        4.6370370370370377        8164.0713766068220     
   3.9000000000000004        4.6370370370370377        8340.4304821491241     
   3.9500000000000002        4.6370370370370377        8497.0685277283192     
   4.0000000000000000        4.6370370370370377        8634.7448951750994     

   2.5000000000000000        4.6685185185185185        1920.1536298394203     
   2.5499999999999998        4.6685185185185185        1038.1766215711832     
   2.6000000000000001        4.6685185185185185        469.25910940766335     
   2.6499999999999999        4.6685185185185185        157.15278321504593     
   2.7000000000000002        4.6685185185185185        53.588425189256668     
   2.7500000000000000        4.6685185185185185        117.31659553945065     
   2.7999999999999998        4.6685185185185185        313.24464301764965     
   2.8500000000000001        4.6685185185185185        611.66232678294182     
   2.8999999999999999        4.6685185185185185        987.54872702062130     
   2.9500000000000002        4.6685185185185185        1415.8496934920549     
   3.0000000000000000        4.6685185185185185        1879.2190702557564     
   3.0499999999999998        4.6685185185185185        2366.9340834617615     
   3.1000000000000001        4.6685185185185185        2867.3817399144173     
   3.1499999999999999        4.6685185185185185        3369.0605606883764     
   3.2000000000000002        4.6685185185185185        3858.7142780125141     
   3.2500000000000000        4.6685185185185185        4338.5439096689224     
   3.2999999999999998        4.6685185185185185        4803.9925400912762     
   3.3500000000000001        4.6685185185185185        5240.2251810580492     
   3.3999999999999999        4.6685185185185185        5655.8556639254093     
   3.4500000000000002        4.6685185185185185        6050.0365536957979     
   3.5000000000000000        4.6685185185185185        6412.9470065087080     
   3.5499999999999998        4.6685185185185185        6751.3622723668814     
   3.6000000000000001        4.6685185185185185        7066.7974665910006     
   3.6500000000000004        4.6685185185185185        7351.6000300049782     
   3.7000000000000002        4.6685185185185185        7614.6278450638056     
   3.7500000000000000        4.6685185185185185        7855.6527527570724     
   3.7999999999999998        4.6685185185185185        8070.3520837277174     
   3.8500000000000001        4.6685185185185185        8264.4267434179783     
   3.9000000000000004        4.6685185185185185        8438.6789536923170     
   3.9500000000000002        4.6685185185185185        8593.1292395293713     
   4.0000000000000000        4.6685185185185185        8727.7433332353830     

   2.5000000000000000        4.7000000000000002        1941.7018275111914     
   2.5499999999999998        4.7000000000000002        1054.1016867607832     
   2.6000000000000001        4.7000000000000002        482.00771105289459     
   2.6499999999999999        4.7000000000000002        168.71966128051281     
   2.7000000000000002        4.7000000000000002        65.576206982135773     
   2.7500000000000000        4.7000000000000002        130.98871484398842     
   2.7999999999999998        4.7000000000000002        329.57212828099728     
   2.8500000000000001        4.7000000000000002        631.36514471471310     
   2.8999999999999999        4.7000000000000002        1011.1322790384293     
   2.9500000000000002        4.7000000000000002        1446.2316014170647     
   3.0000000000000000        4.7000000000000002        1914.2280742526054     
   3.0499999999999998        4.7000000000000002        2406.5783021301031     
   3.1000000000000001        4.7000000000000002        2911.5639496743679     
   3.1499999999999999        4.7000000000000002        3419.6833836287260     
   3.2000000000000002        4.7000000000000002        3915.4337348937988     
   3.2500000000000000        4.7000000000000002        4399.1721707135439     
   3.2999999999999998        4.7000000000000002        4868.1530409157276     
   3.3500000000000001        4.7000000000000002        5312.9742993563414     
   3.3999999999999999        4.7000000000000002        5731.3385811448097     
   3.4500000000000002        4.7000000000000002        6127.7905440777540     
   3.5000000000000000        4.7000000000000002        6498.7369946390390     
   3.5499999999999998        4.7000000000000002        6838.4382932186127     
   3.6000000000000001        4.7000000000000002        7154.8291541486979     
   3.6500000000000004        4.7000000000000002        7446.5070415139198     
   3.7000000000000002        4.7000000000000002        7709.2982761263847     
   3.7500000000000000        4.7000000000000002        7949.8880415111780     
   3.7999999999999998        4.7000000000000002        8167.2746187597513     
   3.8500000000000001        4.7000000000000002        8362.4316087812185     
   3.9000000000000004        4.7000000000000002        8535.3834992647171     
   3.9500000000000002        4.7000000000000002        8687.3785900324583     
   4.0000000000000000        4.7000000000000002        8818.7766191661358     
