# Supplementary material for: Experimental observation of quantum mechanical fluorine tunnelling
Source: Nat Commun. 2025 Apr 29;16:4027. doi: 10.1038/s41467-025-59008-6 (PMC12041236; doi:10.1038/s41467-025-59008-6)
Supplement: Supplementary file 4 — Source Data [file 41467_2025_59008_MOESM4_ESM.zip › Data For Figures/Fig6/pot.r2r3]

   3.0000000000000000        3.0000000000000000        7642.3393935114145     
   3.0314814814814817        3.0000000000000000        7203.4485297501087     
   3.0629629629629629        3.0000000000000000        6794.0705665647984     
   3.0944444444444446        3.0000000000000000        6401.6229933053255     
   3.1259259259259258        3.0000000000000000        6042.4948498308659     
   3.1574074074074074        3.0000000000000000        5694.6463966220617     
   3.1888888888888891        3.0000000000000000        5377.6085298508406     
   3.2203703703703703        3.0000000000000000        5076.2057141661644     
   3.2518518518518520        3.0000000000000000        4789.8712787479162     
   3.2833333333333332        3.0000000000000000        4518.2759554684162     
   3.3148148148148149        3.0000000000000000        4258.3182617425919     
   3.3462962962962965        3.0000000000000000        4021.6820282936096     
   3.3777777777777778        3.0000000000000000        3793.2150298953056     
   3.4092592592592594        3.0000000000000000        3577.6606057137251     
   3.4407407407407407        3.0000000000000000        3381.6482124030590     
   3.4722222222222223        3.0000000000000000        3182.8174459189177     
   3.5037037037037040        3.0000000000000000        2998.0370014160872     
   3.5351851851851852        3.0000000000000000        2829.8875298798084     
   3.5666666666666669        3.0000000000000000        2677.1944691538811     
   3.5981481481481481        3.0000000000000000        2523.8432655483484     
   3.6296296296296298        3.0000000000000000        2381.6475261896849     
   3.6611111111111114        3.0000000000000000        2252.5741355419159     
   3.6925925925925926        3.0000000000000000        2135.6905618309975     
   3.7240740740740743        3.0000000000000000        2030.1233972758055     
   3.7555555555555555        3.0000000000000000        1930.7319729924202     
   3.7870370370370372        3.0000000000000000        1829.7363291829824     
   3.8185185185185189        3.0000000000000000        1738.5920948535204     
   3.8500000000000001        3.0000000000000000        1656.5964045226574     
   3.8814814814814813        3.0000000000000000        1583.0910960286856     
   3.9129629629629630        3.0000000000000000        1517.4600405991077     
   3.9444444444444446        3.0000000000000000        1459.1265789270401     
   3.9759259259259263        3.0000000000000000        1407.5510678887367     
   4.0074074074074080        3.0000000000000000        1362.2285374253988     
   4.0388888888888888        3.0000000000000000        1322.6864582151175     
   4.0703703703703704        3.0000000000000000        1288.4826183170080     
   4.1018518518518521        3.0000000000000000        1259.2031085044146     
   4.1333333333333337        3.0000000000000000        1229.5942514836788     
   4.1648148148148145        3.0000000000000000        1203.5312035679817     
   4.1962962962962962        3.0000000000000000        1181.7622093260288     
   4.2277777777777779        3.0000000000000000        1163.9447192549706     
   4.2592592592592595        3.0000000000000000        1149.7564059793949     
   4.2907407407407412        3.0000000000000000        1138.8937547355890     
   4.3222222222222229        3.0000000000000000        1131.0707485228777     
   4.3537037037037036        3.0000000000000000        1126.0176310837269     
   4.3851851851851853        3.0000000000000000        1123.4797565788031     
   4.4166666666666670        3.0000000000000000        1123.2165158689022     
   4.4481481481481486        3.0000000000000000        1125.0003352761269     
   4.4796296296296294        3.0000000000000000        1128.6157473176718     
   4.5111111111111111        3.0000000000000000        1133.8585268706083     
   4.5425925925925927        3.0000000000000000        1140.5348918139935     
   4.5740740740740744        3.0000000000000000        1148.4607634544373     
   4.6055555555555561        3.0000000000000000        1157.4610804915428     
   4.6370370370370377        3.0000000000000000        1167.3691686242819     
   4.6685185185185185        3.0000000000000000        1178.0261593610048     
   4.7000000000000002        3.0000000000000000        1189.2804546505213     

   3.0000000000000000        3.0314814814814817        7203.4485298097134     
   3.0314814814814817        3.0314814814814817        6767.7470430582762     
   3.0629629629629629        3.0314814814814817        6370.2271411269903     
   3.0944444444444446        3.0314814814814817        5990.1971342712641     
   3.1259259259259258        3.0314814814814817        5641.9356225579977     
   3.1574074074074074        3.0314814814814817        5306.2520216852427     
   3.1888888888888891        3.0314814814814817        4993.2680334746838     
   3.2203703703703703        3.0314814814814817        4702.0819326341152     
   3.2518518518518520        3.0314814814814817        4423.5073943585157     
   3.2833333333333332        3.0314814814814817        4170.7514592260122     
   3.3148148148148149        3.0314814814814817        3920.0874398350716     
   3.3462962962962965        3.0314814814814817        3687.3852441906929     
   3.3777777777777778        3.0314814814814817        3468.3942002803087     
   3.4092592592592594        3.0314814814814817        3256.4470526725054     
   3.4407407407407407        3.0314814814814817        3063.9568099081516     
   3.4722222222222223        3.0314814814814817        2886.5748461633921     
   3.5037037037037040        3.0314814814814817        2707.9525454938412     
   3.5351851851851852        3.0314814814814817        2542.8806137293577     
   3.5666666666666669        3.0314814814814817        2393.1406471133232     
   3.5981481481481481        3.0314814814814817        2246.7174271941185     
   3.6296296296296298        3.0314814814814817        2106.9638076424599     
   3.6611111111111114        3.0314814814814817        1980.1991444826126     
   3.6925925925925926        3.0314814814814817        1865.4898511171341     
   3.7240740740740743        3.0314814814814817        1761.9624070376158     
   3.7555555555555555        3.0314814814814817        1668.8000574856997     
   3.7870370370370372        3.0314814814814817        1572.8619080185890     
   3.8185185185185189        3.0314814814814817        1485.0871077477932     
   3.8500000000000001        3.0314814814814817        1406.2275321185589     
   3.8814814814814813        3.0314814814814817        1335.6376796364784     
   3.9129629629629630        3.0314814814814817        1272.7141978740692     
   3.9444444444444446        3.0314814814814817        1216.8932269364595     
   3.9759259259259263        3.0314814814814817        1167.1261548399925     
   4.0074074074074080        3.0314814814814817        1122.5918918251991     
   4.0388888888888888        3.0314814814814817        1083.7442906498909     
   4.0703703703703704        3.0314814814814817        1050.1475557684898     
   4.1018518518518521        3.0314814814814817        1021.3944432139397     
   4.1333333333333337        3.0314814814814817        991.87174987792969     
   4.1648148148148145        3.0314814814814817        966.00796328485012     
   4.1962962962962962        3.0314814814814817        944.38813160359859     
   4.2277777777777779        3.0314814814814817        926.67716644704342     
   4.2592592592592595        3.0314814814814817        912.56026390194893     
   4.2907407407407412        3.0314814814814817        901.74146763980389     
   4.3222222222222229        3.0314814814814817        893.94233012199402     
   4.3537037037037036        3.0314814814814817        888.90065158903599     
   4.3851851851851853        3.0314814814814817        886.36930829286575     
   4.4166666666666670        3.0314814814814817        886.11515972018242     
   4.4481481481481486        3.0314814814814817        887.91802795231342     
   4.4796296296296294        3.0314814814814817        891.56975236535072     
   4.5111111111111111        3.0314814814814817        896.87330970168114     
   4.5425925925925927        3.0314814814814817        903.64200177788734     
   4.5740740740740744        3.0314814814814817        911.69869962334633     
   4.6055555555555561        3.0314814814814817        920.87514966726303     
   4.6370370370370377        3.0314814814814817        931.01132985949516     
   4.6685185185185185        3.0314814814814817        941.95486094057560     
   4.7000000000000002        3.0314814814814817        953.56046070158482     

   3.0000000000000000        3.0629629629629629        6794.0705667287111     
   3.0314814814814817        3.0629629629629629        6370.2271411418915     
   3.0629629629629629        3.0629629629629629        5976.4320015907288     
   3.0944444444444446        3.0629629629629629        5606.3781901150942     
   3.1259259259259258        3.0629629629629629        5262.1139889210463     
   3.1574074074074074        3.0629629629629629        4947.5058441460133     
   3.1888888888888891        3.0629629629629629        4644.8801244348288     
   3.2203703703703703        3.0629629629629629        4366.5783327221870     
   3.2518518518518520        3.0629629629629629        4092.1227801144123     
   3.2833333333333332        3.0629629629629629        3843.4843570888042     
   3.3148148148148149        3.0629629629629629        3609.0637908130884     
   3.3462962962962965        3.0629629629629629        3385.6158434450626     
   3.3777777777777778        3.0629629629629629        3181.9197231978178     
   3.4092592592592594        3.0629629629629629        2973.6120609641075     
   3.4407407407407407        3.0629629629629629        2784.6684853881598     
   3.4722222222222223        3.0629629629629629        2613.6894817650318     
   3.5037037037037040        3.0629629629629629        2441.5577712804079     
   3.5351851851851852        3.0629629629629629        2283.3066316097975     
   3.5666666666666669        3.0629629629629629        2140.0806431323290     
   3.5981481481481481        3.0629629629629629        2007.5193126201630     
   3.6296296296296298        3.0629629629629629        1870.2008980214596     
   3.6611111111111114        3.0629629629629629        1745.7351996749640     
   3.6925925925925926        3.0629629629629629        1633.1878653615713     
   3.7240740740740743        3.0629629629629629        1531.6854845732450     
   3.7555555555555555        3.0629629629629629        1440.4122275561094     
   3.7870370370370372        3.0629629629629629        1348.9740030467510     
   3.8185185185185189        3.0629629629629629        1262.5765073001385     
   3.8500000000000001        3.0629629629629629        1184.9710559844971     
   3.8814814814814813        3.0629629629629629        1115.5160688012838     
   3.9129629629629630        3.0629629629629629        1053.6126114577055     
   3.9444444444444446        3.0629629629629629        998.70169204473495     
   3.9759259259259263        3.0629629629629629        950.26167581975460     
   4.0074074074074080        3.0629629629629629        907.80582396686077     
   4.0388888888888888        3.0629629629629629        870.87995854020119     
   4.0703703703703704        3.0629629629629629        839.06024335324764     
   4.1018518518518521        3.0629629629629629        811.95108942687511     
   4.1333333333333337        3.0629629629629629        787.72316834330559     
   4.1648148148148145        3.0629629629629629        762.80887450277805     
   4.1962962962962962        3.0629629629629629        742.04379405081272     
   4.2277777777777779        3.0629629629629629        725.10323074460030     
   4.2592592592592595        3.0629629629629629        711.68231554329395     
   4.2907407407407412        3.0629629629629629        701.17594343423843     
   4.3222222222222229        3.0629629629629629        693.31939472258091     
   4.3537037037037036        3.0629629629629629        688.20285195112228     
   4.3851851851851853        3.0629629629629629        685.58649238944054     
   4.4166666666666670        3.0629629629629629        685.24442346394062     
   4.4481481481481486        3.0629629629629629        686.96364900469780     
   4.4796296296296294        3.0629629629629629        690.54310409724712     
   4.5111111111111111        3.0629629629629629        695.79276296496391     
   4.5425925925925927        3.0629629629629629        702.53281114995480     
   4.5740740740740744        3.0629629629629629        710.59287898242474     
   4.6055555555555561        3.0629629629629629        719.81133475899696     
   4.6370370370370377        3.0629629629629629        730.03463245928288     
   4.6685185185185185        3.0629629629629629        741.11671134829521     
   4.7000000000000002        3.0629629629629629        752.91844448447227     

   3.0000000000000000        3.0944444444444446        6401.6229934692383     
   3.0314814814814817        3.0944444444444446        5990.1971341669559     
   3.0629629629629629        3.0944444444444446        5606.3781903088093     
   3.0944444444444446        3.0944444444444446        5258.8048571795225     
   3.1259259259259258        3.0944444444444446        4918.6835402101278     
   3.1574074074074074        3.0944444444444446        4610.9455821365118     
   3.1888888888888891        3.0944444444444446        4316.2318980991840     
   3.2203703703703703        3.0944444444444446        4046.6275893598795     
   3.2518518518518520        3.0944444444444446        3796.7872635871172     
   3.2833333333333332        3.0944444444444446        3552.3223863393068     
   3.3148148148148149        3.0944444444444446        3328.1314611434937     
   3.3462962962962965        3.0944444444444446        3108.5903645455837     
   3.3777777777777778        3.0944444444444446        2910.3894154131413     
   3.4092592592592594        3.0944444444444446        2724.7549241483212     
   3.4407407407407407        3.0944444444444446        2541.0162012428045     
   3.4722222222222223        3.0944444444444446        2373.4887033253908     
   3.5037037037037040        3.0944444444444446        2209.8481606841087     
   3.5351851851851852        3.0944444444444446        2054.5849165767431     
   3.5666666666666669        3.0944444444444446        1914.2190816253424     
   3.5981481481481481        3.0944444444444446        1787.6429062038660     
   3.6296296296296298        3.0944444444444446        1662.9523311257362     
   3.6611111111111114        3.0944444444444446        1543.6414280980825     
   3.6925925925925926        3.0944444444444446        1435.9629218429327     
   3.7240740740740743        3.0944444444444446        1336.5121950954199     
   3.7555555555555555        3.0944444444444446        1247.1151455342770     
   3.7870370370370372        3.0944444444444446        1160.3360383808613     
   3.8185185185185189        3.0944444444444446        1075.3038357943296     
   3.8500000000000001        3.0944444444444446        998.93945218622684     
   3.8814814814814813        3.0944444444444446        930.60515789687634     
   3.9129629629629630        3.0944444444444446        869.70634014904499     
   3.9444444444444446        3.0944444444444446        815.68874850869179     
   3.9759259259259263        3.0944444444444446        768.03586979210377     
   4.0074074074074080        3.0944444444444446        726.26642613112926     
   4.0388888888888888        3.0944444444444446        689.93199820816517     
   4.0703703703703704        3.0944444444444446        658.61477117240429     
   4.1018518518518521        3.0944444444444446        631.92540065944195     
   4.1333333333333337        3.0944444444444446        608.27895458042622     
   4.1648148148148145        3.0944444444444446        583.45473814010620     
   4.1962962962962962        3.0944444444444446        562.72566279768944     
   4.2277777777777779        3.0944444444444446        545.77398900687695     
   4.2592592592592595        3.0944444444444446        532.30186502635479     
   4.2907407407407412        3.0944444444444446        522.02986218035221     
   4.3222222222222229        3.0944444444444446        514.69560059905052     
   4.3537037037037036        3.0944444444444446        510.05246987938881     
   4.3851851851851853        3.0944444444444446        507.86843474209309     
   4.4166666666666670        3.0944444444444446        507.92492796480656     
   4.4481481481481486        3.0944444444444446        510.01581639051437     
   4.4796296296296294        3.0944444444444446        513.94644655287266     
   4.5111111111111111        3.0944444444444446        519.53276079893112     
   4.5425925925925927        3.0944444444444446        526.60047715902328     
   4.5740740740740744        3.0944444444444446        534.98433728516102     
   4.6055555555555561        3.0944444444444446        544.52740901708603     
   4.6370370370370377        3.0944444444444446        555.08044886589050     
   4.6685185185185185        3.0944444444444446        566.50131444633007     
   4.7000000000000002        3.0944444444444446        578.65442682802677     

   3.0000000000000000        3.1259259259259258        6042.4948499947786     
   3.0314814814814817        3.1259259259259258        5641.9356224536896     
   3.0629629629629629        3.1259259259259258        5262.1139890551567     
   3.0944444444444446        3.1259259259259258        4918.6835399866104     
   3.1259259259259258        3.1259259259259258        4597.2526715844870     
   3.1574074074074074        3.1259259259259258        4300.1022465080023     
   3.1888888888888891        3.1259259259259258        4021.7109697312117     
   3.2203703703703703        3.1259259259259258        3756.3798599392176     
   3.2518518518518520        3.1259259259259258        3517.8691927939653     
   3.2833333333333332        3.1259259259259258        3283.4953248947859     
   3.3148148148148149        3.1259259259259258        3072.7174166887999     
   3.3462962962962965        3.1259259259259258        2865.1776931136847     
   3.3777777777777778        3.1259259259259258        2670.8287355899811     
   3.4092592592592594        3.1259259259259258        2494.7974755614996     
   3.4407407407407407        3.1259259259259258        2317.4956584274769     
   3.4722222222222223        3.1259259259259258        2157.7529967129230     
   3.5037037037037040        3.1259259259259258        2011.2214438766241     
   3.5351851851851852        3.1259259259259258        1858.9445694535971     
   3.5666666666666669        3.1259259259259258        1721.4361091852188     
   3.5981481481481481        3.1259259259259258        1597.5846675336361     
   3.6296296296296298        3.1259259259259258        1479.9398160874844     
   3.6611111111111114        3.1259259259259258        1362.8477749377489     
   3.6925925925925926        3.1259259259259258        1257.2538969665766     
   3.7240740740740743        3.1259259259259258        1162.2951779663563     
   3.7555555555555555        3.1259259259259258        1077.1675815135241     
   3.7870370370370372        3.1259259259259258        1001.1225600391626     
   3.8185185185185189        3.1259259259259258        920.62594176828861     
   3.8500000000000001        3.1259259259259258        845.49569097161293     
   3.8814814814814813        3.1259259259259258        778.27495737373829     
   3.9129629629629630        3.1259259259259258        718.37331640720367     
   3.9444444444444446        3.1259259259259258        665.24110715091228     
   3.9759259259259263        3.1259259259259258        618.36676369607449     
   4.0074074074074080        3.1259259259259258        577.27427533268929     
   4.0388888888888888        3.1259259259259258        541.52077378332615     
   4.0703703703703704        3.1259259259259258        510.69424286484718     
   4.1018518518518521        3.1259259259259258        484.41135340929031     
   4.1333333333333337        3.1259259259259258        461.52161686122417     
   4.1648148148148145        3.1259259259259258        436.76955902576447     
   4.1962962962962962        3.1259259259259258        416.05594313144684     
   4.2277777777777779        3.1259259259259258        399.06972171366215     
   4.2592592592592595        3.1259259259259258        385.51979789137840     
   4.2907407407407412        3.1259259259259258        375.13353250920773     
   4.3222222222222229        3.1259259259259258        367.65535207092762     
   4.3537037037037036        3.1259259259259258        362.84544770419598     
   4.3851851851851853        3.1259259259259258        360.47856363654137     
   4.4166666666666670        3.1259259259259258        360.34286935627460     
   4.4481481481481486        3.1259259259259258        362.23891352117062     
   4.4796296296296294        3.1259259259259258        365.97865222394466     
   4.5111111111111111        3.1259259259259258        371.38455149531364     
   4.5425925925925927        3.1259259259259258        378.28875553607941     
   4.5740740740740744        3.1259259259259258        386.53232157230377     
   4.6055555555555561        3.1259259259259258        395.96451292932034     
   4.6370370370370377        3.1259259259259258        406.44215127825737     
   4.6685185185185185        3.1259259259259258        417.82902021706104     
   4.7000000000000002        3.1259259259259258        429.99532078206539     

   3.0000000000000000        3.1574074074074074        5694.6463962346315     
   3.0314814814814817        3.1574074074074074        5306.2520216554403     
   3.0629629629629629        3.1574074074074074        4947.5058440715075     
   3.0944444444444446        3.1574074074074074        4610.9455821365118     
   3.1259259259259258        3.1574074074074074        4300.1022465676069     
   3.1574074074074074        3.1574074074074074        4007.2267360985279     
   3.1888888888888891        3.1574074074074074        3744.5486665815115     
   3.2203703703703703        3.1574074074074074        3495.5798511803150     
   3.2518518518518520        3.1574074074074074        3263.6886731833220     
   3.2833333333333332        3.1574074074074074        3039.7223281711340     
   3.3148148148148149        3.1574074074074074        2833.0065113008022     
   3.3462962962962965        3.1574074074074074        2647.0996998995543     
   3.3777777777777778        3.1574074074074074        2461.7644918709993     
   3.4092592592592594        3.1574074074074074        2291.4963192492723     
   3.4407407407407407        3.1574074074074074        2122.1472943425179     
   3.4722222222222223        3.1574074074074074        1965.7595889568329     
   3.5037037037037040        3.1574074074074074        1825.4911702424288     
   3.5351851851851852        3.1574074074074074        1689.4420002400875     
   3.5666666666666669        3.1574074074074074        1558.4352765530348     
   3.5981481481481481        3.1574074074074074        1438.0649225860834     
   3.6296296296296298        3.1574074074074074        1327.5579081922770     
   3.6611111111111114        3.1574074074074074        1212.6832980960608     
   3.6925925925925926        3.1574074074074074        1109.1735572516918     
   3.7240740740740743        3.1574074074074074        1016.1660447865725     
   3.7555555555555555        3.1574074074074074        932.85776202380657     
   3.7870370370370372        3.1574074074074074        858.50182335078716     
   3.8185185185185189        3.1574074074074074        786.53590169548988     
   3.8500000000000001        3.1574074074074074        714.48019471764565     
   3.8814814814814813        3.1574074074074074        650.12317624688148     
   3.9129629629629630        3.1574074074074074        592.88654832541943     
   3.9444444444444446        3.1574074074074074        542.23266181349754     
   3.9759259259259263        3.1574074074074074        497.66178432106972     
   4.0074074074074080        3.1574074074074074        458.37045806646347     
   4.0388888888888888        3.1574074074074074        423.19688142836094     
   4.0703703703703704        3.1574074074074074        392.85944575071335     
   4.1018518518518521        3.1574074074074074        366.98058646917343     
   4.1333333333333337        3.1574074074074074        345.02379025518894     
   4.1648148148148145        3.1574074074074074        320.33829662203789     
   4.1962962962962962        3.1574074074074074        299.63253343105316     
   4.2277777777777779        3.1574074074074074        282.60187022387981     
   4.2592592592592595        3.1574074074074074        268.96168583631516     
   4.2907407407407412        3.1574074074074074        258.44585451483727     
   4.3222222222222229        3.1574074074074074        250.80533550679684     
   4.3537037037037036        3.1574074074074074        245.80684988200665     
   4.3851851851851853        3.1574074074074074        243.23165348172188     
   4.4166666666666670        3.1574074074074074        242.87439230084419     
   4.4481481481481486        3.1574074074074074        244.54203987121582     
   4.4796296296296294        3.1574074074074074        248.05291245877743     
   4.5111111111111111        3.1574074074074074        253.23575668036938     
   4.5425925925925927        3.1574074074074074        259.92890760302544     
   4.5740740740740744        3.1574074074074074        267.97951062023640     
   4.6055555555555561        3.1574074074074074        277.24280521273613     
   4.6370370370370377        3.1574074074074074        287.58146800100803     
   4.6685185185185185        3.1574074074074074        298.86500710248947     
   4.7000000000000002        3.1574074074074074        310.96921053528786     

   3.0000000000000000        3.1888888888888891        5377.6085299104452     
   3.0314814814814817        3.1888888888888891        4993.2680336683989     
   3.0629629629629629        3.1888888888888891        4644.8801244646311     
   3.0944444444444446        3.1888888888888891        4316.2318980991840     
   3.1259259259259258        3.1888888888888891        4021.7109698504210     
   3.1574074074074074        3.1888888888888891        3744.5486663281918     
   3.1888888888888891        3.1888888888888891        3486.2050570994616     
   3.2203703703703703        3.1888888888888891        3247.7828657180071     
   3.2518518518518520        3.1888888888888891        3023.7743019461632     
   3.2833333333333332        3.1888888888888891        2824.4469104558229     
   3.3148148148148149        3.1888888888888891        2622.7224973440170     
   3.3462962962962965        3.1888888888888891        2441.9422674179077     
   3.3777777777777778        3.1888888888888891        2265.3143916875124     
   3.4092592592592594        3.1888888888888891        2103.0458474606276     
   3.4407407407407407        3.1888888888888891        1955.5430326312780     
   3.4722222222222223        3.1888888888888891        1802.4990799725056     
   3.5037037037037040        3.1888888888888891        1665.4585337191820     
   3.5351851851851852        3.1888888888888891        1537.8276470154524     
   3.5666666666666669        3.1888888888888891        1409.5959150046110     
   3.5981481481481481        3.1888888888888891        1294.6002356410027     
   3.6296296296296298        3.1888888888888891        1191.8074736893177     
   3.6611111111111114        3.1888888888888891        1090.7367485761642     
   3.6925925925925926        3.1888888888888891        989.30993543565273     
   3.7240740740740743        3.1888888888888891        898.25430388748646     
   3.7555555555555555        3.1888888888888891        816.76788374781609     
   3.7870370370370372        3.1888888888888891        744.10540319979191     
   3.8185185185185189        3.1888888888888891        677.02646045386791     
   3.8500000000000001        3.1888888888888891        606.19215179979801     
   3.8814814814814813        3.1888888888888891        542.94162550568581     
   3.9129629629629630        3.1888888888888891        486.70032376050949     
   3.9444444444444446        3.1888888888888891        436.93470300734043     
   3.9759259259259263        3.1888888888888891        393.14946620166302     
   4.0074074074074080        3.1888888888888891        354.88492865860462     
   4.0388888888888888        3.1888888888888891        321.71452511847019     
   4.0703703703703704        3.1888888888888891        293.24244919419289     
   4.1018518518518521        3.1888888888888891        269.10142078995705     
   4.1333333333333337        3.1888888888888891        248.95058591663837     
   4.1648148148148145        3.1888888888888891        231.87322852015495     
   4.1962962962962962        3.1888888888888891        211.17880995571613     
   4.2277777777777779        3.1888888888888891        194.10545276105404     
   4.2592592592592595        3.1888888888888891        180.37472100555897     
   4.2907407407407412        3.1888888888888891        169.72671808302402     
   4.3222222222222229        3.1888888888888891        161.91864947974682     
   4.3537037037037036        3.1888888888888891        156.72348622977734     
   4.3851851851851853        3.1888888888888891        153.92872036993504     
   4.4166666666666670        3.1888888888888891        153.33520270884037     
   4.4481481481481486        3.1888888888888891        154.75606735050678     
   4.4796296296296294        3.1888888888888891        158.01573237776756     
   4.5111111111111111        3.1888888888888891        162.94897462427616     
   4.5425925925925927        3.1888888888888891        169.40007649362087     
   4.5740740740740744        3.1888888888888891        177.22203680872917     
   4.6055555555555561        3.1888888888888891        186.27584452927113     
   4.6370370370370377        3.1888888888888891        196.42981338500977     
   4.6685185185185185        3.1888888888888891        207.55896709859371     
   4.7000000000000002        3.1888888888888891        219.54448191821575     

   3.0000000000000000        3.2203703703703703        5076.2057139724493     
   3.0314814814814817        3.2203703703703703        4702.0819326043129     
   3.0629629629629629        3.2203703703703703        4366.5783327817917     
   3.0944444444444446        3.2203703703703703        4046.6275894343853     
   3.1259259259259258        3.2203703703703703        3756.3798598945141     
   3.1574074074074074        3.2203703703703703        3495.5798512101173     
   3.1888888888888891        3.2203703703703703        3247.7828656435013     
   3.2203703703703703        3.2203703703703703        3027.9288633912802     
   3.2518518518518520        3.2203703703703703        2808.0886408835649     
   3.2833333333333332        3.2203703703703703        2612.8900462538004     
   3.3148148148148149        3.2203703703703703        2430.1500849872828     
   3.3462962962962965        3.2203703703703703        2258.7861661911011     
   3.3777777777777778        3.2203703703703703        2095.9707206338644     
   3.4092592592592594        3.2203703703703703        1937.3332955390215     
   3.4407407407407407        3.2203703703703703        1796.4290547072887     
   3.4722222222222223        3.2203703703703703        1659.1350451111794     
   3.5037037037037040        3.2203703703703703        1529.5696412175894     
   3.5351851851851852        3.2203703703703703        1412.6740072816610     
   3.5666666666666669        3.2203703703703703        1287.2091142535210     
   3.5981481481481481        3.2203703703703703        1174.8553626686335     
   3.6296296296296298        3.2203703703703703        1074.5784682482481     
   3.6611111111111114        3.2203703703703703        985.41540431976318     
   3.6925925925925926        3.2203703703703703        889.85979163646698     
   3.7240740740740743        3.2203703703703703        803.45208407938480     
   3.7555555555555555        3.2203703703703703        726.37210713326931     
   3.7870370370370372        3.2203703703703703        655.66301734745502     
   3.8185185185185189        3.2203703703703703        592.70756797492504     
   3.8500000000000001        3.2203703703703703        524.00888949632645     
   3.8814814814814813        3.2203703703703703        461.88043192028999     
   3.9129629629629630        3.2203703703703703        406.65171752870083     
   3.9444444444444446        3.2203703703703703        357.79308247566223     
   3.9759259259259263        3.2203703703703703        314.81342186033726     
   4.0074074074074080        3.2203703703703703        277.25752823054790     
   4.0388888888888888        3.2203703703703703        244.70356416702271     
   4.0703703703703704        3.2203703703703703        216.76067510247231     
   4.1018518518518521        3.2203703703703703        193.06672872602940     
   4.1333333333333337        3.2203703703703703        173.28618869185448     
   4.1648148148148145        3.2203703703703703        157.10810828208923     
   4.1962962962962962        3.2203703703703703        137.91312682628632     
   4.2277777777777779        3.2203703703703703        121.74619312584400     
   4.2592592592592595        3.2203703703703703        108.84451155364513     
   4.2907407407407412        3.2203703703703703        98.955710321664810     
   4.3222222222222229        3.2203703703703703        91.844067037105560     
   4.3537037037037036        3.2203703703703703        87.289173215627670     
   4.3851851851851853        3.2203703703703703        85.084694534540176     
   4.4166666666666670        3.2203703703703703        85.037216812372208     
   4.4481481481481486        3.2203703703703703        86.965178996324539     
   4.4796296296296294        3.2203703703703703        90.697884902358055     
   4.5111111111111111        3.2203703703703703        96.074590325355530     
   4.5425925925925927        3.2203703703703703        102.94365948438644     
   4.5740740740740744        3.2203703703703703        111.16179391741753     
   4.6055555555555561        3.2203703703703703        120.59331668913364     
   4.6370370370370377        3.2203703703703703        131.01378437876701     
   4.6685185185185185        3.2203703703703703        141.95350123941898     
   4.7000000000000002        3.2203703703703703        153.78012610971928     

   3.0000000000000000        3.2518518518518520        4789.8712789863348     
   3.0314814814814817        3.2518518518518520        4423.5073941648006     
   3.0629629629629629        3.2518518518518520        4092.1227801889181     
   3.0944444444444446        3.2518518518518520        3796.7872632890940     
   3.1259259259259258        3.2518518518518520        3517.8691927343607     
   3.1574074074074074        3.2518518518518520        3263.6886731982231     
   3.1888888888888891        3.2518518518518520        3023.7743015885353     
   3.2203703703703703        3.2518518518518520        2808.0886408537626     
   3.2518518518518520        3.2518518518518520        2615.2692429274321     
   3.2833333333333332        3.2518518518518520        2427.1289361417294     
   3.3148148148148149        3.2518518518518520        2254.3913728892803     
   3.3462962962962965        3.2518518518518520        2086.8552170097828     
   3.3777777777777778        3.2518518518518520        1939.2070552259684     
   3.4092592592592594        3.2518518518518520        1796.5587377846241     
   3.4407407407407407        3.2518518518518520        1659.1598741561174     
   3.4722222222222223        3.2518518518518520        1530.9076517075300     
   3.5037037037037040        3.2518518518518520        1404.4596103280783     
   3.5351851851851852        3.2518518518518520        1292.3742513656616     
   3.5666666666666669        3.2518518518518520        1189.1153889596462     
   3.5981481481481481        3.2518518518518520        1079.3926959037781     
   3.6296296296296298        3.2518518518518520        981.62409339845181     
   3.6611111111111114        3.2518518518518520        894.84527628123760     
   3.6925925925925926        3.2518518518518520        806.10970063507557     
   3.7240740740740743        3.2518518518518520        721.63579638302326     
   3.7555555555555555        3.2518518518518520        646.36973531544209     
   3.7870370370370372        3.2518518518518520        579.57841327786446     
   3.8185185185185189        3.2518518518518520        520.58263492584229     
   3.8500000000000001        3.2518518518518520        465.79297682642937     
   3.8814814814814813        3.2518518518518520        404.80449303984642     
   3.9129629629629630        3.2518518518518520        350.60849829018116     
   3.9444444444444446        3.2518518518518520        302.67896808683872     
   3.9759259259259263        3.2518518518518520        260.52873569726944     
   4.0074074074074080        3.2518518518518520        223.70680032670498     
   4.0388888888888888        3.2518518518518520        191.79577413201332     
   4.0703703703703704        3.2518518518518520        164.40946674346924     
   4.1018518518518521        3.2518518518518520        141.19060073792934     
   4.1333333333333337        3.2518518518518520        121.80865757167339     
   4.1648148148148145        3.2518518518518520        105.95785114169121     
   4.1962962962962962        3.2518518518518520        88.079584226012230     
   4.2277777777777779        3.2518518518518520        71.949233219027519     
   4.2592592592592595        3.2518518518518520        59.036049783229828     
   4.2907407407407412        3.2518518518518520        49.093232065439224     
   4.3222222222222229        3.2518518518518520        41.890659838914871     
   4.3537037037037036        3.2518518518518520        37.213541224598885     
   4.3851851851851853        3.2518518518518520        34.861157670617104     
   4.4166666666666670        3.2518518518518520        34.645695775747299     
   4.4481481481481486        3.2518518518518520        36.391166120767593     
   4.4796296296296294        3.2518518518518520        39.932401731610298     
   4.5111111111111111        3.2518518518518520        45.114133492112160     
   4.5425925925925927        3.2518518518518520        51.790136620402336     
   4.5740740740740744        3.2518518518518520        59.822446599602699     
   4.6055555555555561        3.2518518518518520        69.080637678503990     
   4.6370370370370377        3.2518518518518520        79.441161021590233     
   4.6685185185185185        3.2518518518518520        90.786740228533745     
   4.7000000000000002        3.2518518518518520        103.00581993162632     

   3.0000000000000000        3.2833333333333332        4518.2759553641081     
   3.0314814814814817        3.2833333333333332        4170.7514590770006     
   3.0629629629629629        3.2833333333333332        3843.4843569099903     
   3.0944444444444446        3.2833333333333332        3552.3223863989115     
   3.1259259259259258        3.2833333333333332        3283.4953249394894     
   3.1574074074074074        3.2833333333333332        3039.7223283201456     
   3.1888888888888891        3.2833333333333332        2824.4469105452299     
   3.2203703703703703        3.2833333333333332        2612.8900461345911     
   3.2518518518518520        3.2833333333333332        2427.1289359480143     
   3.2833333333333332        3.2833333333333332        2248.7899484932423     
   3.3148148148148149        3.2833333333333332        2090.0341228097677     
   3.3462962962962965        3.2833333333333332        1938.5431342422962     
   3.3777777777777778        3.2833333333333332        1794.6062774807215     
   3.4092592592592594        3.2833333333333332        1663.9211168140173     
   3.4407407407407407        3.2833333333333332        1534.8022488504648     
   3.4722222222222223        3.2833333333333332        1421.6562478989363     
   3.5037037037037040        3.2833333333333332        1302.1539554595947     
   3.5351851851851852        3.2833333333333332        1193.0528964698315     
   3.5666666666666669        3.2833333333333332        1097.0365704447031     
   3.5981481481481481        3.2833333333333332        998.07557921111584     
   3.6296296296296298        3.2833333333333332        906.28306722640991     
   3.6611111111111114        3.2833333333333332        825.23673509061337     
   3.6925925925925926        3.2833333333333332        744.66522116959095     
   3.7240740740740743        3.2833333333333332        662.13103231787682     
   3.7555555555555555        3.2833333333333332        588.68855337798595     
   3.7870370370370372        3.2833333333333332        523.60583756864071     
   3.8185185185185189        3.2833333333333332        466.20530508458614     
   3.8500000000000001        3.2833333333333332        415.86025415360928     
   3.8814814814814813        3.2833333333333332        362.73019817471504     
   3.9129629629629630        3.2833333333333332        311.52326849102974     
   3.9444444444444446        3.2833333333333332        266.41812300682068     
   3.9759259259259263        3.2833333333333332        226.93774344027042     
   4.0074074074074080        3.2833333333333332        192.23918996751308     
   4.0388888888888888        3.2833333333333332        161.00145888328552     
   4.0703703703703704        3.2833333333333332        134.20340919494629     
   4.1018518518518521        3.2833333333333332        111.49231655895710     
   4.1333333333333337        3.2833333333333332        92.542375475168228     
   4.1648148148148145        3.2833333333333332        77.052651315927505     
   4.1962962962962962        3.2833333333333332        60.691913202404976     
   4.2277777777777779        3.2833333333333332        44.631162405014038     
   4.2592592592592595        3.2833333333333332        31.738589704036713     
   4.2907407407407412        3.2833333333333332        21.772654727101326     
   4.3222222222222229        3.2833333333333332        14.508533596992493     
   4.3537037037037036        3.2833333333333332        9.7367511689662933     
   4.3851851851851853        3.2833333333333332        7.2619102597236633     
   4.4166666666666670        3.2833333333333332        6.9015103429555893     
   4.4481481481481486        3.2833333333333332        8.4848515987396240     
   4.4796296296296294        3.2833333333333332        11.852022871375084     
   4.5111111111111111        3.2833333333333332        16.852964028716087     
   4.5425925925925927        3.2833333333333332        23.346602737903595     
   4.5740740740740744        3.2833333333333332        31.200060442090034     
   4.6055555555555561        3.2833333333333332        40.287920340895653     
   4.6370370370370377        3.2833333333333332        50.491559833288193     
   4.6685185185185185        3.2833333333333332        61.698535069823265     
   4.7000000000000002        3.2833333333333332        73.802024245262146     

   3.0000000000000000        3.3148148148148149        4258.3182613998652     
   3.0314814814814817        3.3148148148148149        3920.0874398648739     
   3.0629629629629629        3.3148148148148149        3609.0637908577919     
   3.0944444444444446        3.3148148148148149        3328.1314613074064     
   3.1259259259259258        3.3148148148148149        3072.7174166291952     
   3.1574074074074074        3.3148148148148149        2833.0065110176802     
   3.1888888888888891        3.3148148148148149        2622.7224971055984     
   3.2203703703703703        3.3148148148148149        2430.1500850170851     
   3.2518518518518520        3.3148148148148149        2254.3913729488850     
   3.2833333333333332        3.3148148148148149        2090.0341228395700     
   3.3148148148148149        3.3148148148148149        1935.0979386419058     
   3.3462962962962965        3.3148148148148149        1800.8275814652443     
   3.3777777777777778        3.3148148148148149        1667.7069460600615     
   3.4092592592592594        3.3148148148148149        1549.5289089679718     
   3.4407407407407407        3.3148148148148149        1424.4953809231520     
   3.4722222222222223        3.3148148148148149        1314.6031186729670     
   3.5037037037037040        3.3148148148148149        1218.2431698441505     
   3.5351851851851852        3.3148148148148149        1114.5921497493982     
   3.5666666666666669        3.3148148148148149        1021.4256575703621     
   3.5981481481481481        3.3148148148148149        930.41772826015949     
   3.6296296296296298        3.3148148148148149        841.08068656921387     
   3.6611111111111114        3.3148148148148149        762.37912325561047     
   3.6925925925925926        3.3148148148148149        693.42567764222622     
   3.7240740740740743        3.3148148148148149        623.02465398609638     
   3.7555555555555555        3.3148148148148149        551.41408589482307     
   3.7870370370370372        3.3148148148148149        488.05238939821720     
   3.8185185185185189        3.3148148148148149        432.26342707872391     
   3.8500000000000001        3.3148148148148149        383.42233906686306     
   3.8814814814814813        3.3148148148148149        335.33705610036850     
   3.9129629629629630        3.3148148148148149        285.23690974712372     
   3.9444444444444446        3.3148148148148149        241.14357252418995     
   3.9759259259259263        3.3148148148148149        202.58329401910305     
   4.0074074074074080        3.3148148148148149        169.11844556033611     
   4.0388888888888888        3.3148148148148149        140.34490419924259     
   4.0703703703703704        3.3148148148148149        115.88958327472210     
   4.1018518518518521        3.3148148148148149        95.408102735877037     
   4.1333333333333337        3.3148148148148149        78.582592383027077     
   4.1648148148148145        3.3148148148148149        65.119632989168167     
   4.1962962962962962        3.3148148148148149        53.901936903595924     
   4.2277777777777779        3.3148148148148149        37.948993995785713     
   4.2592592592592595        3.3148148148148149        25.114681676030159     
   4.2907407407407412        3.3148148148148149        15.162408322095871     
   4.3222222222222229        3.3148148148148149        7.8723402172327042     
   4.3537037037037036        3.3148148148148149        3.0400152802467346     
   4.3851851851851853        3.3148148148148149       0.47506140172481537     
   4.4166666666666670        3.3148148148148149        0.0000000000000000     
   4.4481481481481486        3.3148148148148149        1.4491377770900726     
   4.4796296296296294        3.3148148148148149        4.6675427556037903     
   4.5111111111111111        3.3148148148148149        9.5100958645343781     
   4.5425925925925927        3.3148148148148149        15.840617805719376     
   4.5740740740740744        3.3148148148148149        23.531064108014107     
   4.6055555555555561        3.3148148148148149        32.460785135626793     
   4.6370370370370377        3.3148148148148149        42.515850201249123     
   4.6685185185185185        3.3148148148148149        53.588425189256668     
   4.7000000000000002        3.3148148148148149        65.576206982135773     

   3.0000000000000000        3.3462962962962965        4021.6820283383131     
   3.0314814814814817        3.3462962962962965        3687.3852440714836     
   3.0629629629629629        3.3462962962962965        3385.6158435046673     
   3.0944444444444446        3.3462962962962965        3108.5903643369675     
   3.1259259259259258        3.3462962962962965        2865.1776931136847     
   3.1574074074074074        3.3462962962962965        2647.0997000187635     
   3.1888888888888891        3.3462962962962965        2441.9422673583031     
   3.2203703703703703        3.3462962962962965        2258.7861661911011     
   3.2518518518518520        3.3462962962962965        2086.8552169054747     
   3.2833333333333332        3.3462962962962965        1938.5431342273951     
   3.3148148148148149        3.3462962962962965        1800.8275815695524     
   3.3462962962962965        3.3462962962962965        1670.2524642348289     
   3.3777777777777778        3.3462962962962965        1546.2703843861818     
   3.4092592592592594        3.3462962962962965        1432.7624526470900     
   3.4407407407407407        3.3462962962962965        1333.8959838151932     
   3.4722222222222223        3.3462962962962965        1227.2163921743631     
   3.5037037037037040        3.3462962962962965        1134.9997963756323     
   3.5351851851851852        3.3462962962962965        1040.5243474543095     
   3.5666666666666669        3.3462962962962965        954.27569603919983     
   3.5981481481481481        3.3462962962962965        879.69157522916794     
   3.6296296296296298        3.3462962962962965        794.90434496104717     
   3.6611111111111114        3.3462962962962965        718.54112774133682     
   3.6925925925925926        3.3462962962962965        651.81944432854652     
   3.7240740740740743        3.3462962962962965        592.27332210540771     
   3.7555555555555555        3.3462962962962965        525.36532711982727     
   3.7870370370370372        3.3462962962962965        466.51321128010750     
   3.8185185185185189        3.3462962962962965        415.05041053891182     
   3.8500000000000001        3.3462962962962965        369.64741089940071     
   3.8814814814814813        3.3462962962962965        326.75506353378296     
   3.9129629629629630        3.3462962962962965        277.79208983480930     
   3.9444444444444446        3.3462962962962965        234.74400153756142     
   3.9759259259259263        3.3462962962962965        197.14003092050552     
   4.0074074074074080        3.3462962962962965        164.54577703773975     
   4.0388888888888888        3.3462962962962965        136.56057092547417     
   4.0703703703703704        3.3462962962962965        112.81498266756535     
   4.1018518518518521        3.3462962962962965        92.968468904495239     
   4.1333333333333337        3.3462962962962965        76.707160308957100     
   4.1648148148148145        3.3462962962962965        63.741777524352074     
   4.1962962962962962        3.3462962962962965        53.805680111050606     
   4.2277777777777779        3.3462962962962965        46.552856445312500     
   4.2592592592592595        3.3462962962962965        35.135155633091927     
   4.2907407407407412        3.3462962962962965        26.530341222882271     
   4.3222222222222229        3.3462962962962965        20.265630170702934     
   4.3537037037037036        3.3462962962962965        15.412205338478088     
   4.3851851851851853        3.3462962962962965        12.795106351375580     
   4.4166666666666670        3.3462962962962965        12.241583883762360     
   4.4481481481481486        3.3462962962962965        13.590668350458145     
   4.4796296296296294        3.3462962962962965        16.692129388451576     
   4.5111111111111111        3.3462962962962965        21.405520424246788     
   4.5425925925925927        3.3462962962962965        27.599294021725655     
   4.5740740740740744        3.3462962962962965        35.149987295269966     
   4.6055555555555561        3.3462962962962965        43.941475614905357     
   4.6370370370370377        3.3462962962962965        53.864285513758659     
   4.6685185185185185        3.3462962962962965        64.814965993165970     
   4.7000000000000002        3.3462962962962965        76.695519551634789     

   3.0000000000000000        3.3777777777777778        3793.2150299847126     
   3.0314814814814817        3.3777777777777778        3468.3942003101110     
   3.0629629629629629        3.3777777777777778        3181.9197228699923     
   3.0944444444444446        3.3777777777777778        2910.3894153684378     
   3.1259259259259258        3.3777777777777778        2670.8287356793880     
   3.1574074074074074        3.3777777777777778        2461.7644916176796     
   3.1888888888888891        3.3777777777777778        2265.3143917024136     
   3.2203703703703703        3.3777777777777778        2095.9707206785679     
   3.2518518518518520        3.3777777777777778        1939.2070557326078     
   3.2833333333333332        3.3777777777777778        1794.6062776297331     
   3.3148148148148149        3.3777777777777778        1667.7069459408522     
   3.3462962962962965        3.3777777777777778        1546.2703843563795     
   3.3777777777777778        3.3777777777777778        1443.5771504789591     
   3.4092592592592594        3.3777777777777778        1333.4404820948839     
   3.4407407407407407        3.3777777777777778        1239.6531557738781     
   3.4722222222222223        3.3777777777777778        1148.6686352193356     
   3.5037037037037040        3.3777777777777778        1064.2086859792471     
   3.5351851851851852        3.3777777777777778        982.55025738477707     
   3.5666666666666669        3.3777777777777778        899.05348372459412     
   3.5981481481481481        3.3777777777777778        827.12616682052612     
   3.6296296296296298        3.3777777777777778        763.21477857232094     
   3.6611111111111114        3.3777777777777778        692.02987523376942     
   3.6925925925925926        3.3777777777777778        627.53557302057743     
   3.7240740740740743        3.3777777777777778        571.75919301807880     
   3.7555555555555555        3.3777777777777778        509.92335321009159     
   3.7870370370370372        3.3777777777777778        452.82978846132755     
   3.8185185185185189        3.3777777777777778        403.02889373898506     
   3.8500000000000001        3.3777777777777778        359.90657980740070     
   3.8814814814814813        3.3777777777777778        322.89687706530094     
   3.9129629629629630        3.3777777777777778        287.51446470618248     
   3.9444444444444446        3.3777777777777778        245.54510939121246     
   3.9759259259259263        3.3777777777777778        208.93397821485996     
   4.0074074074074080        3.3777777777777778        177.24959889054298     
   4.0388888888888888        3.3777777777777778        150.09444870054722     
   4.0703703703703704        3.3777777777777778        127.10244050621986     
   4.1018518518518521        3.3777777777777778        107.93655355274677     
   4.1333333333333337        3.3777777777777778        92.286597684025764     
   4.1648148148148145        3.3777777777777778        79.867117032408714     
   4.1962962962962962        3.3777777777777778        70.415413200855255     
   4.2277777777777779        3.3777777777777778        63.689701735973358     
   4.2592592592592595        3.3777777777777778        54.297344699501991     
   4.2907407407407412        3.3777777777777778        45.871128827333450     
   4.3222222222222229        3.3777777777777778        40.003787100315094     
   4.3537037037037036        3.3777777777777778        36.499874949455261     
   4.3851851851851853        3.3777777777777778        35.177654638886452     
   4.4166666666666670        3.3777777777777778        35.867900446057320     
   4.4481481481481486        3.3777777777777778        38.412789404392242     
   4.4796296296296294        3.3777777777777778        42.664877608418465     
   4.5111111111111111        3.3777777777777778        48.486157521605492     
   4.5425925925925927        3.3777777777777778        55.747187614440918     
   4.5740740740740744        3.3777777777777778        64.326294198632240     
   4.6055555555555561        3.3777777777777778        73.166249021887779     
   4.6370370370370377        3.3777777777777778        82.979776293039322     
   4.6685185185185185        3.3777777777777778        93.827996179461479     
   4.7000000000000002        3.3777777777777778        105.61699670553207     

   3.0000000000000000        3.4092592592592594        3577.6606054604053     
   3.0314814814814817        3.4092592592592594        3256.4470525383949     
   3.0629629629629629        3.4092592592592594        2973.6120610684156     
   3.0944444444444446        3.4092592592592594        2724.7549240440130     
   3.1259259259259258        3.4092592592592594        2494.7974756658077     
   3.1574074074074074        3.4092592592592594        2291.4963193386793     
   3.1888888888888891        3.4092592592592594        2103.0458479970694     
   3.2203703703703703        3.4092592592592594        1937.3332955092192     
   3.2518518518518520        3.4092592592592594        1796.5587380975485     
   3.2833333333333332        3.4092592592592594        1663.9211168885231     
   3.3148148148148149        3.4092592592592594        1549.5289086848497     
   3.3462962962962965        3.4092592592592594        1432.7624527961016     
   3.3777777777777778        3.4092592592592594        1333.4404819309711     
   3.4092592592592594        3.4092592592592594        1246.8421949446201     
   3.4407407407407407        3.4092592592592594        1160.6576790213585     
   3.4722222222222223        3.4092592592592594        1078.1823021173477     
   3.5037037037037040        3.4092592592592594        996.68953675031662     
   3.5351851851851852        3.4092592592592594        928.14226819574833     
   3.5666666666666669        3.4092592592592594        860.08488287031651     
   3.5981481481481481        3.4092592592592594        790.78985233604908     
   3.6296296296296298        3.4092592592592594        731.96557576954365     
   3.6611111111111114        3.4092592592592594        666.60650236904621     
   3.6925925925925926        3.4092592592592594        607.86895205080509     
   3.7240740740740743        3.4092592592592594        557.67172871530056     
   3.7555555555555555        3.4092592592592594        510.30419391393661     
   3.7870370370370372        3.4092592592592594        454.98246289789677     
   3.8185185185185189        3.4092592592592594        406.86149497330189     
   3.8500000000000001        3.4092592592592594        365.32822231948376     
   3.8814814814814813        3.4092592592592594        329.81802614033222     
   3.9129629629629630        3.4092592592592594        299.81140869855881     
   3.9444444444444446        3.4092592592592594        266.52291162312031     
   3.9759259259259263        3.4092592592592594        233.20469309389591     
   4.0074074074074080        3.4092592592592594        204.69325253367424     
   4.0388888888888888        3.4092592592592594        179.38477119803429     
   4.0703703703703704        3.4092592592592594        157.19070228934288     
   4.1018518518518521        3.4092592592592594        138.75184287130833     
   4.1333333333333337        3.4092592592592594        123.76136569678783     
   4.1648148148148145        3.4092592592592594        111.93731422722340     
   4.1962962962962962        3.4092592592592594        103.02061726152897     
   4.2277777777777779        3.4092592592592594        96.773222759366035     
   4.2592592592592595        3.4092592592592594        89.723180100321770     
   4.2907407407407412        3.4092592592592594        81.526442855596542     
   4.3222222222222229        3.4092592592592594        75.848774641752243     
   4.3537037037037036        3.4092592592592594        72.498773902654648     
   4.3851851851851853        3.4092592592592594        71.298779428005219     
   4.4166666666666670        3.4092592592592594        72.083662331104279     
   4.4481481481481486        3.4092592592592594        74.699705898761749     
   4.4796296296296294        3.4092592592592594        79.003572404384613     
   4.5111111111111111        3.4092592592592594        84.861347630620003     
   4.5425925925925927        3.4092592592592594        92.147663861513138     
   4.5740740740740744        3.4092592592592594        100.74489040672779     
   4.6055555555555561        3.4092592592592594        110.54239341616631     
   4.6370370370370377        3.4092592592592594        121.43585936725140     
   4.6685185185185185        3.4092592592592594        133.32667374610901     
   4.7000000000000002        3.4092592592592594        146.12135834991932     

   3.0000000000000000        3.4407407407407407        3381.6482121199369     
   3.0314814814814817        3.4407407407407407        3063.9568098038435     
   3.0629629629629629        3.4407407407407407        2784.6684852838516     
   3.0944444444444446        3.4407407407407407        2541.0162013322115     
   3.1259259259259258        3.4407407407407407        2317.4956585764885     
   3.1574074074074074        3.4407407407407407        2122.1472942084074     
   3.1888888888888891        3.4407407407407407        1955.5430325418711     
   3.2203703703703703        3.4407407407407407        1796.4290547817945     
   3.2518518518518520        3.4407407407407407        1659.1598742306232     
   3.2833333333333332        3.4407407407407407        1534.8022489845753     
   3.3148148148148149        3.4407407407407407        1424.4953810870647     
   3.3462962962962965        3.4407407407407407        1333.8959839642048     
   3.3777777777777778        3.4407407407407407        1239.6531556248665     
   3.4092592592592594        3.4407407407407407        1160.6576790213585     
   3.4407407407407407        3.4407407407407407        1079.1615801602602     
   3.4722222222222223        3.4407407407407407        1011.5740387588739     
   3.5037037037037040        3.4407407407407407        944.54665015637875     
   3.5351851851851852        3.4407407407407407        878.84394815564156     
   3.5666666666666669        3.4407407407407407        823.10124520957470     
   3.5981481481481481        3.4407407407407407        760.65088687837124     
   3.6296296296296298        3.4407407407407407        708.50272066891193     
   3.6611111111111114        3.4407407407407407        655.13479481637478     
   3.6925925925925926        3.4407407407407407        598.60794490575790     
   3.7240740740740743        3.4407407407407407        550.53526483476162     
   3.7555555555555555        3.4407407407407407        510.16488425433636     
   3.7870370370370372        3.4407407407407407        471.48327867686749     
   3.8185185185185189        3.4407407407407407        425.07118141651154     
   3.8500000000000001        3.4407407407407407        385.14761720597744     
   3.8814814814814813        3.4407407407407407        351.16204775869846     
   3.9129629629629630        3.4407407407407407        322.59636414051056     
   3.9444444444444446        3.4407407407407407        294.72332367300987     
   3.9759259259259263        3.4407407407407407        262.52697598934174     
   4.0074074074074080        3.4407407407407407        235.06332002580166     
   4.0388888888888888        3.4407407407407407        211.94449463486671     
   4.0703703703703704        3.4407407407407407        192.81388832628727     
   4.1018518518518521        3.4407407407407407        177.34373261034489     
   4.1333333333333337        3.4407407407407407        165.23284596204758     
   4.1648148148148145        3.4407407407407407        156.20450642704964     
   4.1962962962962962        3.4407407407407407        150.00446379184723     
   4.2277777777777779        3.4407407407407407        144.45015053451061     
   4.2592592592592595        3.4407407407407407        139.96178831160069     
   4.2907407407407412        3.4407407407407407        132.04683451354504     
   4.3222222222222229        3.4407407407407407        126.61081828176975     
   4.3537037037037036        3.4407407407407407        123.46607983112335     
   4.3851851851851853        3.4407407407407407        122.43874011933804     
   4.4166666666666670        3.4407407407407407        123.36747947335243     
   4.4481481481481486        3.4407407407407407        126.10240727663040     
   4.4796296296296294        3.4407407407407407        130.50401765108109     
   4.5111111111111111        3.4407407407407407        136.44222642481327     
   4.5425925925925927        3.4407407407407407        143.79548087716103     
   4.5740740740740744        3.4407407407407407        152.44994542002678     
   4.6055555555555561        3.4407407407407407        162.29875157773495     
   4.6370370370370377        3.4407407407407407        173.24131216108799     
   4.6685185185185185        3.4407407407407407        185.18269625306129     
   4.7000000000000002        3.4407407407407407        198.03305760025978     

   3.0000000000000000        3.4722222222222223        3182.8174458444118     
   3.0314814814814817        3.4722222222222223        2886.5748464614153     
   3.0629629629629629        3.4722222222222223        2613.6894817501307     
   3.0944444444444446        3.4722222222222223        2373.4887034446001     
   3.1259259259259258        3.4722222222222223        2157.7529965192080     
   3.1574074074074074        3.4722222222222223        1965.7595891654491     
   3.1888888888888891        3.4722222222222223        1802.4990799576044     
   3.2203703703703703        3.4722222222222223        1659.1350450068712     
   3.2518518518518520        3.4722222222222223        1530.9076516479254     
   3.2833333333333332        3.4722222222222223        1421.6562478095293     
   3.3148148148148149        3.4722222222222223        1314.6031187772751     
   3.3462962962962965        3.4722222222222223        1227.2163921892643     
   3.3777777777777778        3.4722222222222223        1148.6686349362135     
   3.4092592592592594        3.4722222222222223        1078.1823021918535     
   3.4407407407407407        3.4722222222222223        1011.5740387588739     
   3.4722222222222223        3.4722222222222223        946.94390302896500     
   3.5037037037037040        3.4722222222222223        895.65249043703079     
   3.5351851851851852        3.4722222222222223        839.69595550000668     
   3.5666666666666669        3.4722222222222223        792.22617191076279     
   3.5981481481481481        3.4722222222222223        735.87415689229965     
   3.6296296296296298        3.4722222222222223        686.19706544280052     
   3.6611111111111114        3.4722222222222223        645.81871229410172     
   3.6925925925925926        3.4722222222222223        602.69252386689186     
   3.7240740740740743        3.4722222222222223        556.74165354669094     
   3.7555555555555555        3.4722222222222223        518.41203562915325     
   3.7870370370370372        3.4722222222222223        486.65772807598114     
   3.8185185185185189        3.4722222222222223        445.08040893077850     
   3.8500000000000001        3.4722222222222223        409.87127992510796     
   3.8814814814814813        3.4722222222222223        380.47398075461388     
   3.9129629629629630        3.4722222222222223        356.37730589509010     
   3.9444444444444446        3.4722222222222223        336.15933783352375     
   3.9759259259259263        3.4722222222222223        305.12298499047756     
   4.0074074074074080        3.4722222222222223        278.74840059876442     
   4.0388888888888888        3.4722222222222223        256.64981918036938     
   4.0703703703703704        3.4722222222222223        238.47291773557663     
   4.1018518518518521        3.4722222222222223        223.89239595830441     
   4.1333333333333337        3.4722222222222223        212.60969913005829     
   4.1648148148148145        3.4722222222222223        204.35088153183460     
   4.1962962962962962        3.4722222222222223        198.86460003256798     
   4.2277777777777779        3.4722222222222223        195.92023847997189     
   4.2592592592592595        3.4722222222222223        195.30615428090096     
   4.2907407407407412        3.4722222222222223        196.07880347967148     
   4.3222222222222229        3.4722222222222223        190.93732579052448     
   4.3537037037037036        3.4722222222222223        188.05029805004597     
   4.3851851851851853        3.4722222222222223        187.24733069539070     
   4.4166666666666670        3.4722222222222223        188.37062890827656     
   4.4481481481481486        3.4722222222222223        191.27385121583939     
   4.4796296296296294        3.4722222222222223        195.82105430960655     
   4.5111111111111111        3.4722222222222223        201.88572023808956     
   4.5425925925925927        3.4722222222222223        209.34985841810703     
   4.5740740740740744        3.4722222222222223        218.10318195819855     
   4.6055555555555561        3.4722222222222223        228.04235002398491     
   4.6370370370370377        3.4722222222222223        239.07027390599251     
   4.6685185185185185        3.4722222222222223        251.09548577666283     
   4.7000000000000002        3.4722222222222223        264.03156015276909     

   3.0000000000000000        3.5037037037037040        2998.0370015501976     
   3.0314814814814817        3.5037037037037040        2707.9525453597307     
   3.0629629629629629        3.5037037037037040        2441.5577712506056     
   3.0944444444444446        3.5037037037037040        2209.8481610417366     
   3.1259259259259258        3.5037037037037040        2011.2214439660311     
   3.1574074074074074        3.5037037037037040        1825.4911702424288     
   3.1888888888888891        3.5037037037037040        1665.4585338383913     
   3.2203703703703703        3.5037037037037040        1529.5696410089731     
   3.2518518518518520        3.5037037037037040        1404.4596100896597     
   3.2833333333333332        3.5037037037037040        1302.1539550572634     
   3.3148148148148149        3.5037037037037040        1218.2431695908308     
   3.3462962962962965        3.5037037037037040        1134.9997961521149     
   3.3777777777777778        3.5037037037037040        1064.2086860537529     
   3.4092592592592594        3.5037037037037040        996.68953676521778     
   3.4407407407407407        3.5037037037037040        944.54665029048920     
   3.4722222222222223        3.5037037037037040        895.65249039232731     
   3.5037037037037040        3.5037037037037040        847.19752609729767     
   3.5351851851851852        3.5037037037037040        799.08104589581490     
   3.5666666666666669        3.5037037037037040        755.16454833745956     
   3.5981481481481481        3.5037037037037040        721.70076364278793     
   3.6296296296296298        3.5037037037037040        676.42516654729843     
   3.6611111111111114        3.5037037037037040        638.42279051244259     
   3.6925925925925926        3.5037037037037040        607.79946869611740     
   3.7240740740740743        3.5037037037037040        567.80758303403854     
   3.7555555555555555        3.5037037037037040        535.30885818600655     
   3.7870370370370372        3.5037037037037040        509.27703595161438     
   3.8185185185185189        3.5037037037037040        474.15487951040268     
   3.8500000000000001        3.5037037037037040        440.63064646720886     
   3.8814814814814813        3.5037037037037040        412.84573988616467     
   3.9129629629629630        3.5037037037037040        390.28965255618095     
   3.9444444444444446        3.5037037037037040        372.49406673014164     
   3.9759259259259263        3.5037037037037040        359.02978146076202     
   4.0074074074074080        3.5037037037037040        334.46578338742256     
   4.0388888888888888        3.5037037037037040        313.43007299304008     
   4.0703703703703704        3.5037037037037040        296.25216947495937     
   4.1018518518518521        3.5037037037037040        282.60892727971077     
   4.1333333333333337        3.5037037037037040        272.20410783588886     
   4.1648148148148145        3.5037037037037040        264.76622775197029     
   4.1962962962962962        3.5037037037037040        260.04654033482075     
   4.2277777777777779        3.5037037037037040        257.81714503467083     
   4.2592592592592595        3.5037037037037040        257.86922122538090     
   4.2907407407407412        3.5037037037037040        260.01137955486774     
   4.3222222222222229        3.5037037037037040        263.97366851568222     
   4.3537037037037036        3.5037037037037040        263.27901566028595     
   4.3851851851851853        3.5037037037037040        264.46374288201332     
   4.4166666666666670        3.5037037037037040        265.83307541906834     
   4.4481481481481486        3.5037037037037040        268.95495098829269     
   4.4796296296296294        3.5037037037037040        273.69672241806984     
   4.5111111111111111        3.5037037037037040        279.93517948687077     
   4.5425925925925927        3.5037037037037040        287.55564345419407     
   4.5740740740740744        3.5037037037037040        296.45113296806812     
   4.6055555555555561        3.5037037037037040        306.52160072326660     
   4.6370370370370377        3.5037037037037040        317.67323124408722     
   4.6685185185185185        3.5037037037037040        329.81780198216438     
   4.7000000000000002        3.5037037037037040        342.87210039794445     

   3.0000000000000000        3.5351851851851852        2829.8875296711922     
   3.0314814814814817        3.5351851851851852        2542.8806135654449     
   3.0629629629629629        3.5351851851851852        2283.3066317439079     
   3.0944444444444446        3.5351851851851852        2054.5849167555571     
   3.1259259259259258        3.5351851851851852        1858.9445692151785     
   3.1574074074074074        3.5351851851851852        1689.4420004189014     
   3.1888888888888891        3.5351851851851852        1537.8276469409466     
   3.2203703703703703        3.5351851851851852        1412.6740072816610     
   3.2518518518518520        3.5351851851851852        1292.3742513656616     
   3.2833333333333332        3.5351851851851852        1193.0528967827559     
   3.3148148148148149        3.5351851851851852        1114.5921498835087     
   3.3462962962962965        3.5351851851851852        1040.5243473351002     
   3.3777777777777778        3.5351851851851852        982.55025726556778     
   3.4092592592592594        3.5351851851851852        928.14226830005646     
   3.4407407407407407        3.5351851851851852        878.84394831955433     
   3.4722222222222223        3.5351851851851852        839.69595552980900     
   3.5037037037037040        3.5351851851851852        799.08104579150677     
   3.5351851851851852        3.5351851851851852        770.43258029222488     
   3.5666666666666669        3.5351851851851852        729.10829746723175     
   3.5981481481481481        3.5351851851851852        698.17948263883591     
   3.6296296296296298        3.5351851851851852        671.64315459132195     
   3.6611111111111114        3.5351851851851852        640.42171111702919     
   3.6925925925925926        3.5351851851851852        614.98754547536373     
   3.7240740740740743        3.5351851851851852        581.41568645834923     
   3.7555555555555555        3.5351851851851852        550.97126691043377     
   3.7870370370370372        3.5351851851851852        527.26713931560516     
   3.8185185185185189        3.5351851851851852        509.67180378735065     
   3.8500000000000001        3.5351851851851852        482.36577619612217     
   3.8814814814814813        3.5351851851851852        456.21502503752708     
   3.9129629629629630        3.5351851851851852        435.22564645111561     
   3.9444444444444446        3.5351851851851852        418.93000516295433     
   3.9759259259259263        3.5351851851851852        406.89982008934021     
   4.0074074074074080        3.5351851851851852        396.15011747181416     
   4.0388888888888888        3.5351851851851852        378.98596861958504     
   4.0703703703703704        3.5351851851851852        364.95817406475544     
   4.1018518518518521        3.5351851851851852        352.29824319481850     
   4.1333333333333337        3.5351851851851852        342.81947697699070     
   4.1648148148148145        3.5351851851851852        336.25254698097706     
   4.1962962962962962        3.5351851851851852        332.35099570453167     
   4.2277777777777779        3.5351851851851852        330.88933444023132     
   4.2592592592592595        3.5351851851851852        331.66126362979412     
   4.2907407407407412        3.5351851851851852        334.47801245748997     
   4.3222222222222229        3.5351851851851852        339.16679282486439     
   4.3537037037037036        3.5351851851851852        341.47575053572655     
   4.3851851851851853        3.5351851851851852        343.23019553720951     
   4.4166666666666670        3.5351851851851852        346.82301548123360     
   4.4481481481481486        3.5351851851851852        352.11202976107597     
   4.4796296296296294        3.5351851851851852        358.96518322825432     
   4.5111111111111111        3.5351851851851852        367.25957982242107     
   4.5425925925925927        3.5351851851851852        376.88059200346470     
   4.5740740740740744        3.5351851851851852        386.32140246033669     
   4.6055555555555561        3.5351851851851852        396.56524722278118     
   4.6370370370370377        3.5351851851851852        407.88024501502514     
   4.6685185185185185        3.5351851851851852        420.18120647966862     
   4.7000000000000002        3.5351851851851852        433.38792474567890     

   3.0000000000000000        3.5666666666666669        2677.1944690346718     
   3.0314814814814817        3.5666666666666669        2393.1406469196081     
   3.0629629629629629        3.5666666666666669        2140.0806431472301     
   3.0944444444444446        3.5666666666666669        1914.2190816998482     
   3.1259259259259258        3.5666666666666669        1721.4361092746258     
   3.1574074074074074        3.5666666666666669        1558.4352763146162     
   3.1888888888888891        3.5666666666666669        1409.5959151387215     
   3.2203703703703703        3.5666666666666669        1287.2091142684221     
   3.2518518518518520        3.5666666666666669        1189.1153889596462     
   3.2833333333333332        3.5666666666666669        1097.0365704894066     
   3.3148148148148149        3.5666666666666669        1021.4256575405598     
   3.3462962962962965        3.5666666666666669        954.27569571137428     
   3.3777777777777778        3.5666666666666669        899.05348362028599     
   3.4092592592592594        3.5666666666666669        860.08488291501999     
   3.4407407407407407        3.5666666666666669        823.10124504566193     
   3.4722222222222223        3.5666666666666669        792.22617153823376     
   3.5037037037037040        3.5666666666666669        755.16454836726189     
   3.5351851851851852        3.5666666666666669        729.10829755663872     
   3.5666666666666669        3.5666666666666669        712.94168566167355     
   3.5981481481481481        3.5666666666666669        685.41044192016125     
   3.6296296296296298        3.5666666666666669        666.33376362919807     
   3.6611111111111114        3.5666666666666669        637.59916652739048     
   3.6925925925925926        3.5666666666666669        616.90043082833290     
   3.7240740740740743        3.5666666666666669        603.62137125432491     
   3.7555555555555555        3.5666666666666669        576.83429427444935     
   3.7870370370370372        3.5666666666666669        555.12092109024525     
   3.8185185185185189        3.5666666666666669        539.45464161038399     
   3.8500000000000001        3.5666666666666669        529.22364191710949     
   3.8814814814814813        3.5666666666666669        508.26662807166576     
   3.9129629629629630        3.5666666666666669        490.06879058480263     
   3.9444444444444446        3.5666666666666669        475.30071303248405     
   3.9759259259259263        3.5666666666666669        464.73608870804310     
   4.0074074074074080        3.5666666666666669        457.98392318189144     
   4.0388888888888888        3.5666666666666669        443.97258789837360     
   4.0703703703703704        3.5666666666666669        431.73971047997475     
   4.1018518518518521        3.5666666666666669        422.90589277446270     
   4.1333333333333337        3.5666666666666669        417.18009135127068     
   4.1648148148148145        3.5666666666666669        414.29578116536140     
   4.1962962962962962        3.5666666666666669        414.00892631709576     
   4.2277777777777779        3.5666666666666669        414.02177928388119     
   4.2592592592592595        3.5666666666666669        415.56578715145588     
   4.2907407407407412        3.5666666666666669        419.11008507013321     
   4.3222222222222229        3.5666666666666669        424.48430189490318     
   4.3537037037037036        3.5666666666666669        430.10077847540379     
   4.3851851851851853        3.5666666666666669        432.33067734539509     
   4.4166666666666670        3.5666666666666669        436.36778511106968     
   4.4481481481481486        3.5666666666666669        442.07261577248573     
   4.4796296296296294        3.5666666666666669        449.31584765017033     
   4.5111111111111111        3.5666666666666669        457.97734986245632     
   4.5425925925925927        3.5666666666666669        467.94528056681156     
   4.5740740740740744        3.5666666666666669        479.11526440083981     
   4.6055555555555561        3.5666666666666669        491.38963648676872     
   4.6370370370370377        3.5666666666666669        504.67674903571606     
   4.6685185185185185        3.5666666666666669        518.89034235477448     
   4.7000000000000002        3.5666666666666669        533.94897012412548     

   3.0000000000000000        3.5981481481481481        2523.8432657718658     
   3.0314814814814817        3.5981481481481481        2246.7174272537231     
   3.0629629629629629        3.5981481481481481        2007.5193126350641     
   3.0944444444444446        3.5981481481481481        1787.6429061442614     
   3.1259259259259258        3.5981481481481481        1597.5846676826477     
   3.1574074074074074        3.5981481481481481        1438.0649228692055     
   3.1888888888888891        3.5981481481481481        1294.6002356261015     
   3.2203703703703703        3.5981481481481481        1174.8553628474474     
   3.2518518518518520        3.5981481481481481        1079.3926959037781     
   3.2833333333333332        3.5981481481481481        998.07557922601700     
   3.3148148148148149        3.5981481481481481        930.41772826015949     
   3.3462962962962965        3.5981481481481481        879.69157508015633     
   3.3777777777777778        3.5981481481481481        827.12616670131683     
   3.4092592592592594        3.5981481481481481        790.78985230624676     
   3.4407407407407407        3.5981481481481481        760.65088680386543     
   3.4722222222222223        3.5981481481481481        735.87415653467178     
   3.5037037037037040        3.5981481481481481        721.70076347887516     
   3.5351851851851852        3.5981481481481481        698.17948263883591     
   3.5666666666666669        3.5981481481481481        685.41044183075428     
   3.5981481481481481        3.5981481481481481        668.31055299937725     
   3.6296296296296298        3.5981481481481481        656.48922638595104     
   3.6611111111111114        3.5981481481481481        644.42702946066856     
   3.6925925925925926        3.5981481481481481        625.96950310468674     
   3.7240740740740743        3.5981481481481481        614.88073451817036     
   3.7555555555555555        3.5981481481481481        609.23914305865765     
   3.7870370370370372        3.5981481481481481        592.13762725889683     
   3.8185185185185189        3.5981481481481481        578.40550069510937     
   3.8500000000000001        3.5981481481481481        570.08334566652775     
   3.8814814814814813        3.5981481481481481        556.04105253517628     
   3.9129629629629630        3.5981481481481481        541.81632046401501     
   3.9444444444444446        3.5981481481481481        532.14373935759068     
   3.9759259259259263        3.5981481481481481        526.59934058785439     
   4.0074074074074080        3.5981481481481481        524.79543308913708     
   4.0388888888888888        3.5981481481481481        518.08733008801937     
   4.0703703703703704        3.5981481481481481        507.05278573930264     
   4.1018518518518521        3.5981481481481481        499.36478929221630     
   4.1333333333333337        3.5981481481481481        494.73360462486744     
   4.1648148148148145        3.5981481481481481        492.89417004585266     
   4.1962962962962962        3.5981481481481481        493.60405534505844     
   4.2277777777777779        3.5981481481481481        496.64155697822571     
   4.2592592592592595        3.5981481481481481        501.80391456186771     
   4.2907407407407412        3.5981481481481481        508.90565022826195     
   4.3222222222222229        3.5981481481481481        517.77702315151691     
   4.3537037037037036        3.5981481481481481        526.72750331461430     
   4.3851851851851853        3.5981481481481481        530.86856530606747     
   4.4166666666666670        3.5981481481481481        535.39942204952240     
   4.4481481481481486        3.5981481481481481        541.56865996122360     
   4.4796296296296294        3.5981481481481481        549.24944166839123     
   4.5111111111111111        3.5981481481481481        558.32415650784969     
   4.5425925925925927        3.5981481481481481        568.68351401388645     
   4.5740740740740744        3.5981481481481481        580.22571139037609     
   4.6055555555555561        3.5981481481481481        592.85566893219948     
   4.6370370370370377        3.5981481481481481        606.48433203995228     
   4.6685185185185185        3.5981481481481481        621.02803376317024     
   4.7000000000000002        3.5981481481481481        636.40791346132755     

   3.0000000000000000        3.6296296296296298        2381.6475263386965     
   3.0314814814814817        3.6296296296296298        2106.9638073891401     
   3.0629629629629629        3.6296296296296298        1870.2008979916573     
   3.0944444444444446        3.6296296296296298        1662.9523310363293     
   3.1259259259259258        3.6296296296296298        1479.9398158937693     
   3.1574074074074074        3.6296296296296298        1327.5579084455967     
   3.1888888888888891        3.6296296296296298        1191.8074737787247     
   3.2203703703703703        3.6296296296296298        1074.5784680396318     
   3.2518518518518520        3.6296296296296298        981.62409332394600     
   3.2833333333333332        3.6296296296296298        906.28306707739830     
   3.3148148148148149        3.6296296296296298        841.08068649470806     
   3.3462962962962965        3.6296296296296298        794.90434502065182     
   3.3777777777777778        3.6296296296296298        763.21477872133255     
   3.4092592592592594        3.6296296296296298        731.96557556092739     
   3.4407407407407407        3.6296296296296298        708.50272038578987     
   3.4722222222222223        3.6296296296296298        686.19706550240517     
   3.5037037037037040        3.6296296296296298        676.42516668140888     
   3.5351851851851852        3.6296296296296298        671.64315463602543     
   3.5666666666666669        3.6296296296296298        666.33376374840736     
   3.5981481481481481        3.6296296296296298        656.48922668397427     
   3.6296296296296298        3.6296296296296298        646.99841009080410     
   3.6611111111111114        3.6296296296296298        645.85151514410973     
   3.6925925925925926        3.6296296296296298        643.69912330806255     
   3.7240740740740743        3.6296296296296298        634.78454332053661     
   3.7555555555555555        3.6296296296296298        632.46602703630924     
   3.7870370370370372        3.6296296296296298        623.10213360190392     
   3.8185185185185189        3.6296296296296298        615.51298995316029     
   3.8500000000000001        3.6296296296296298        613.26843126118183     
   3.8814814814814813        3.6296296296296298        612.13163430988789     
   3.9129629629629630        3.6296296296296298        599.58719843626022     
   3.9444444444444446        3.6296296296296298        591.54295046627522     
   3.9759259259259263        3.6296296296296298        587.57487601041794     
   4.0074074074074080        3.6296296296296298        587.29545466601849     
   4.0388888888888888        3.6296296296296298        590.35086411237717     
   4.0703703703703704        3.6296296296296298        590.56882627308369     
   4.1018518518518521        3.6296296296296298        584.06651824712753     
   4.1333333333333337        3.6296296296296298        580.57194793224335     
   4.1648148148148145        3.6296296296296298        579.82122765481472     
   4.1962962962962962        3.6296296296296298        581.57324837148190     
   4.2277777777777779        3.6296296296296298        585.60776209831238     
   4.2592592592592595        3.6296296296296298        591.72358940541744     
   4.2907407407407412        3.6296296296296298        599.73694787919521     
   4.3222222222222229        3.6296296296296298        609.47989647090435     
   4.3537037037037036        3.6296296296296298        620.79888921976089     
   4.3851851851851853        3.6296296296296298        633.55343315005302     
   4.4166666666666670        3.6296296296296298        642.94816140830517     
   4.4481481481481486        3.6296296296296298        649.62886673212051     
   4.4796296296296294        3.6296296296296298        657.79324829578400     
   4.5111111111111111        3.6296296296296298        667.32597981393337     
   4.5425925925925927        3.6296296296296298        678.12009173631668     
   4.5740740740740744        3.6296296296296298        690.07613071799278     
   4.6055555555555561        3.6296296296296298        703.10138797760010     
   4.6370370370370377        3.6296296296296298        717.10919468104839     
   4.6685185185185185        3.6296296296296298        732.01827742159367     
   4.7000000000000002        3.6296296296296298        747.75217050313950     

   3.0000000000000000        3.6611111111111114        2252.5741356760263     
   3.0314814814814817        3.6611111111111114        1980.1991442590952     
   3.0629629629629629        3.6611111111111114        1745.7351996898651     
   3.0944444444444446        3.6611111111111114        1543.6414282768965     
   3.1259259259259258        3.6611111111111114        1362.8477748781443     
   3.1574074074074074        3.6611111111111114        1212.6832979768515     
   3.1888888888888891        3.6611111111111114        1090.7367488294840     
   3.2203703703703703        3.6611111111111114        985.41540466248989     
   3.2518518518518520        3.6611111111111114        894.84527650475502     
   3.2833333333333332        3.6611111111111114        825.23673538863659     
   3.3148148148148149        3.6611111111111114        762.37912310659885     
   3.3462962962962965        3.6611111111111114        718.54112772643566     
   3.3777777777777778        3.6611111111111114        692.02987524867058     
   3.4092592592592594        3.6611111111111114        666.60650262236595     
   3.4407407407407407        3.6611111111111114        655.13479490578175     
   3.4722222222222223        3.6611111111111114        645.81871245801449     
   3.5037037037037040        3.6611111111111114        638.42279042303562     
   3.5351851851851852        3.6611111111111114        640.42171107232571     
   3.5666666666666669        3.6611111111111114        637.59916661679745     
   3.5981481481481481        3.6611111111111114        644.42702956497669     
   3.6296296296296298        3.6611111111111114        645.85151508450508     
   3.6611111111111114        3.6611111111111114        646.96380589902401     
   3.6925925925925926        3.6611111111111114        655.45275920629501     
   3.7240740740740743        3.6611111111111114        653.43809697031975     
   3.7555555555555555        3.6611111111111114        657.97640949487686     
   3.7870370370370372        3.6611111111111114        660.26525819301605     
   3.8185185185185189        3.6611111111111114        654.63712401688099     
   3.8500000000000001        3.6611111111111114        654.30923439562321     
   3.8814814814814813        3.6611111111111114        658.75203022360802     
   3.9129629629629630        3.6611111111111114        664.79992143809795     
   3.9444444444444446        3.6611111111111114        658.40413606166840     
   3.9759259259259263        3.6611111111111114        656.03615969419479     
   4.0074074074074080        3.6611111111111114        657.30837315320969     
   4.0388888888888888        3.6611111111111114        661.86705431342125     
   4.0703703703703704        3.6611111111111114        669.38973699510098     
   4.1018518518518521        3.6611111111111114        675.34429703652859     
   4.1333333333333337        3.6611111111111114        673.79823651909828     
   4.1648148148148145        3.6611111111111114        674.17726734280586     
   4.1962962962962962        3.6611111111111114        677.01404371857643     
   4.2277777777777779        3.6611111111111114        682.08949746191502     
   4.2592592592592595        3.6611111111111114        689.20375572144985     
   4.2907407407407412        3.6611111111111114        698.17446190118790     
   4.3222222222222229        3.6611111111111114        708.83520860970020     
   4.3537037037037036        3.6611111111111114        721.03408329188824     
   4.3851851851851853        3.6611111111111114        734.63231542706490     
   4.4166666666666670        3.6611111111111114        749.50302691757679     
   4.4481481481481486        3.6611111111111114        765.35130310058594     
   4.4796296296296294        3.6611111111111114        774.04355724155903     
   4.5111111111111111        3.6611111111111114        784.07743318378925     
   4.5425925925925927        3.6611111111111114        795.34805828332901     
   4.5740740740740744        3.6611111111111114        807.75811226665974     
   4.6055555555555561        3.6611111111111114        821.21704828739166     
   4.6370370370370377        3.6611111111111114        835.64038082957268     
   4.6685185185185185        3.6611111111111114        850.94903570413589     
   4.7000000000000002        3.6611111111111114        867.06875509023666     

   3.0000000000000000        3.6925925925925926        2135.6905619353056     
   3.0314814814814817        3.6925925925925926        1865.4898511767387     
   3.0629629629629629        3.6925925925925926        1633.1878652423620     
   3.0944444444444446        3.6925925925925926        1435.9629222005606     
   3.1259259259259258        3.6925925925925926        1257.2538971602917     
   3.1574074074074074        3.6925925925925926        1109.1735574305058     
   3.1888888888888891        3.6925925925925926        989.30993545055389     
   3.2203703703703703        3.6925925925925926        889.85979178547859     
   3.2518518518518520        3.6925925925925926        806.10970050096512     
   3.2833333333333332        3.6925925925925926        744.66522118449211     
   3.3148148148148149        3.6925925925925926        693.42567752301693     
   3.3462962962962965        3.6925925925925926        651.81944443285465     
   3.3777777777777778        3.6925925925925926        627.53557291626930     
   3.4092592592592594        3.6925925925925926        607.86895214021206     
   3.4407407407407407        3.6925925925925926        598.60794486105442     
   3.4722222222222223        3.6925925925925926        602.69252407550812     
   3.5037037037037040        3.6925925925925926        607.79946880042553     
   3.5351851851851852        3.6925925925925926        614.98754525184631     
   3.5666666666666669        3.6925925925925926        616.90043090283871     
   3.5981481481481481        3.6925925925925926        625.96950304508209     
   3.6296296296296298        3.6925925925925926        643.69912326335907     
   3.6611111111111114        3.6925925925925926        655.45275898277760     
   3.6925925925925926        3.6925925925925926        666.32582557201385     
   3.7240740740740743        3.6925925925925926        671.50246265530586     
   3.7555555555555555        3.6925925925925926        678.13583785295486     
   3.7870370370370372        3.6925925925925926        690.62278312444687     
   3.8185185185185189        3.6925925925925926        700.71249006688595     
   3.8500000000000001        3.6925925925925926        702.30362953245640     
   3.8814814814814813        3.6925925925925926        708.62445485591888     
   3.9129629629629630        3.6925925925925926        719.18970608711243     
   3.9444444444444446        3.6925925925925926        728.03463406860828     
   3.9759259259259263        3.6925925925925926        731.15460468828678     
   4.0074074074074080        3.6925925925925926        734.00245717167854     
   4.0388888888888888        3.6925925925925926        740.09148341417313     
   4.0703703703703704        3.6925925925925926        749.09924122691154     
   4.1018518518518521        3.6925925925925926        760.73223593831062     
   4.1333333333333337        3.6925925925925926        763.69164919853210     
   4.1648148148148145        3.6925925925925926        768.64084573090076     
   4.1962962962962962        3.6925925925925926        775.98789004981518     
   4.2277777777777779        3.6925925925925926        785.25049138069153     
   4.2592592592592595        3.6925925925925926        793.40527062118053     
   4.2907407407407412        3.6925925925925926        803.37621299922466     
   4.3222222222222229        3.6925925925925926        814.99818663299084     
   4.3537037037037036        3.6925925925925926        828.12065859138966     
   4.3851851851851853        3.6925925925925926        842.60633313655853     
   4.4166666666666670        3.6925925925925926        858.32989227771759     
   4.4481481481481486        3.6925925925925926        875.17683032155037     
   4.4796296296296294        3.6925925925925926        890.13561469316483     
   4.5111111111111111        3.6925925925925926        903.19872872531414     
   4.5425925925925927        3.6925925925925926        917.42594602704048     
   4.5740740740740744        3.6925925925925926        932.42738060653210     
   4.6055555555555561        3.6925925925925926        946.35668331384659     
   4.6370370370370377        3.6925925925925926        961.23034542798996     
   4.6685185185185185        3.6925925925925926        976.97130176424980     
   4.7000000000000002        3.6925925925925926        993.50732205808163     

   3.0000000000000000        3.7240740740740743        2030.1233973801136     
   3.0314814814814817        3.7240740740740743        1761.9624067395926     
   3.0629629629629629        3.7240740740740743        1531.6854842603207     
   3.0944444444444446        3.7240740740740743        1336.5121953487396     
   3.1259259259259258        3.7240740740740743        1162.2951780259609     
   3.1574074074074074        3.7240740740740743        1016.1660447120667     
   3.1888888888888891        3.7240740740740743        898.25430370867252     
   3.2203703703703703        3.7240740740740743        803.45208409428596     
   3.2518518518518520        3.7240740740740743        721.63579608500004     
   3.2833333333333332        3.7240740740740743        662.13103225827217     
   3.3148148148148149        3.7240740740740743        623.02465389668941     
   3.3462962962962965        3.7240740740740743        592.27332220971584     
   3.3777777777777778        3.7240740740740743        571.75919286906719     
   3.4092592592592594        3.7240740740740743        557.67172890901566     
   3.4407407407407407        3.7240740740740743        550.53526489436626     
   3.4722222222222223        3.7240740740740743        556.74165354669094     
   3.5037037037037040        3.7240740740740743        567.80758318305016     
   3.5351851851851852        3.7240740740740743        581.41568635404110     
   3.5666666666666669        3.7240740740740743        603.62137120962143     
   3.5981481481481481        3.7240740740740743        614.88073471188545     
   3.6296296296296298        3.7240740740740743        634.78454332053661     
   3.6611111111111114        3.7240740740740743        653.43809694051743     
   3.6925925925925926        3.7240740740740743        671.50246264040470     
   3.7240740740740743        3.7240740740740743        696.23489238321781     
   3.7555555555555555        3.7240740740740743        704.94599850475788     
   3.7870370370370372        3.7240740740740743        719.48125287890434     
   3.8185185185185189        3.7240740740740743        739.22750803828239     
   3.8500000000000001        3.7240740740740743        754.83775320649147     
   3.8814814814814813        3.7240740740740743        764.68829025328159     
   3.9129629629629630        3.7240740740740743        777.09732070565224     
   3.9444444444444446        3.7240740740740743        793.18268087506294     
   3.9759259259259263        3.7240740740740743        798.19858698546886     
   4.0074074074074080        3.7240740740740743        806.76223087310791     
   4.0388888888888888        3.7240740740740743        818.52000959217548     
   4.0703703703703704        3.7240740740740743        833.14939278364182     
   4.1018518518518521        3.7240740740740743        847.87753507494926     
   4.1333333333333337        3.7240740740740743        857.15782715380192     
   4.1648148148148145        3.7240740740740743        863.38371910154819     
   4.1962962962962962        3.7240740740740743        871.96639569103718     
   4.2277777777777779        3.7240740740740743        882.68703635036945     
   4.2592592592592595        3.7240740740740743        895.34583610296249     
   4.2907407407407412        3.7240740740740743        909.76032991707325     
   4.3222222222222229        3.7240740740740743        925.76383191347122     
   4.3537037037037036        3.7240740740740743        941.27519355714321     
   4.3851851851851853        3.7240740740740743        956.68918643891811     
   4.4166666666666670        3.7240740740740743        973.30631589889526     
   4.4481481481481486        3.7240740740740743        991.01348437368870     
   4.4796296296296294        3.7240740740740743        1009.7074041068554     
   4.5111111111111111        3.7240740740740743        1023.6948940604925     
   4.5425925925925927        3.7240740740740743        1038.5628174543381     
   4.5740740740740744        3.7240740740740743        1054.4698940962553     
   4.6055555555555561        3.7240740740740743        1071.3250615447760     
   4.6370370370370377        3.7240740740740743        1089.0432193726301     
   4.6685185185185185        3.7240740740740743        1107.5445861518383     
   4.7000000000000002        3.7240740740740743        1126.2767729312181     

   3.0000000000000000        3.7555555555555555        1930.7319729030132     
   3.0314814814814817        3.7555555555555555        1668.8000576198101     
   3.0629629629629629        3.7555555555555555        1440.4122276455164     
   3.0944444444444446        3.7555555555555555        1247.1151454746723     
   3.1259259259259258        3.7555555555555555        1077.1675813198090     
   3.1574074074074074        3.7555555555555555        932.85776194930077     
   3.1888888888888891        3.7555555555555555        816.76788386702538     
   3.2203703703703703        3.7555555555555555        726.37210711836815     
   3.2518518518518520        3.7555555555555555        646.36973541975021     
   3.2833333333333332        3.7555555555555555        588.68855354189873     
   3.3148148148148149        3.7555555555555555        551.41408565640450     
   3.3462962962962965        3.7555555555555555        525.36532700061798     
   3.3777777777777778        3.7555555555555555        509.92335306107998     
   3.4092592592592594        3.7555555555555555        510.30419382452965     
   3.4407407407407407        3.7555555555555555        510.16488444805145     
   3.4722222222222223        3.7555555555555555        518.41203567385674     
   3.5037037037037040        3.7555555555555555        535.30885806679726     
   3.5351851851851852        3.7555555555555555        550.97126699984074     
   3.5666666666666669        3.7555555555555555        576.83429417014122     
   3.5981481481481481        3.7555555555555555        609.23914314806461     
   3.6296296296296298        3.7555555555555555        632.46602720022202     
   3.6611111111111114        3.7555555555555555        657.97640956938267     
   3.6925925925925926        3.7555555555555555        678.13583792746067     
   3.7240740740740743        3.7555555555555555        704.94599840044975     
   3.7555555555555555        3.7555555555555555        737.69506421685219     
   3.7870370370370372        3.7555555555555555        754.26358988881111     
   3.8185185185185189        3.7555555555555555        776.01635791361332     
   3.8500000000000001        3.7555555555555555        799.03862763941288     
   3.8814814814814813        3.7555555555555555        813.82981339097023     
   3.9129629629629630        3.7555555555555555        832.80191008746624     
   3.9444444444444446        3.7555555555555555        855.51062850654125     
   3.9759259259259263        3.7555555555555555        870.63233880698681     
   4.0074074074074080        3.7555555555555555        880.86115650832653     
   4.0388888888888888        3.7555555555555555        894.24613161385059     
   4.0703703703703704        3.7555555555555555        910.46414890885353     
   4.1018518518518521        3.7555555555555555        929.22085970640182     
   4.1333333333333337        3.7555555555555555        950.24833652377129     
   4.1648148148148145        3.7555555555555555        963.58278864622116     
   4.1962962962962962        3.7555555555555555        973.43267591297626     
   4.2277777777777779        3.7555555555555555        985.38118733465672     
   4.2592592592592595        3.7555555555555555        999.22898806631565     
   4.2907407407407412        3.7555555555555555        1014.7942162007093     
   4.3222222222222229        3.7555555555555555        1031.9109152108431     
   4.3537037037037036        3.7555555555555555        1050.4275786131620     
   4.3851851851851853        3.7555555555555555        1070.2057956457138     
   4.4166666666666670        3.7555555555555555        1091.1190031915903     
   4.4481481481481486        3.7555555555555555        1112.3078535050154     
   4.4796296296296294        3.7555555555555555        1131.8669901341200     
   4.5111111111111111        3.7555555555555555        1149.8387711346149     
   4.5425925925925927        3.7555555555555555        1165.3790669143200     
   4.5740740740740744        3.7555555555555555        1181.9315240234137     
   4.6055555555555561        3.7555555555555555        1199.4066306501627     
   4.6370370370370377        3.7555555555555555        1217.7208811789751     
   4.6685185185185185        3.7555555555555555        1236.7961296290159     
   4.7000000000000002        3.7555555555555555        1256.5589989274740     

   3.0000000000000000        3.7870370370370372        1829.7363291233778     
   3.0314814814814817        3.7870370370370372        1572.8619082868099     
   3.0629629629629629        3.7870370370370372        1348.9740030169487     
   3.0944444444444446        3.7870370370370372        1160.3360381871462     
   3.1259259259259258        3.7870370370370372        1001.1225600689650     
   3.1574074074074074        3.7870370370370372        858.50182345509529     
   3.1888888888888891        3.7870370370370372        744.10540303587914     
   3.2203703703703703        3.7870370370370372        655.66301694512367     
   3.2518518518518520        3.7870370370370372        579.57841324806213     
   3.2833333333333332        3.7870370370370372        523.60583731532097     
   3.3148148148148149        3.7870370370370372        488.05238941311836     
   3.3462962962962965        3.7870370370370372        466.51321102678776     
   3.3777777777777778        3.7870370370370372        452.82978811860085     
   3.4092592592592594        3.7870370370370372        454.98246298730373     
   3.4407407407407407        3.7870370370370372        471.48327878117561     
   3.4722222222222223        3.7870370370370372        486.65772803127766     
   3.5037037037037040        3.7870370370370372        509.27703586220741     
   3.5351851851851852        3.7870370370370372        527.26713915169239     
   3.5666666666666669        3.7870370370370372        555.12092122435570     
   3.5981481481481481        3.7870370370370372        592.13762757182121     
   3.6296296296296298        3.7870370370370372        623.10213358700275     
   3.6611111111111114        3.7870370370370372        660.26525816321373     
   3.6925925925925926        3.7870370370370372        690.62278324365616     
   3.7240740740740743        3.7870370370370372        719.48125270009041     
   3.7555555555555555        3.7870370370370372        754.26358987390995     
   3.7870370370370372        3.7870370370370372        785.73672871291637     
   3.8185185185185189        3.7870370370370372        814.65098564326763     
   3.8500000000000001        3.7870370370370372        846.40442331135273     
   3.8814814814814813        3.7870370370370372        865.23423418402672     
   3.9129629629629630        3.7870370370370372        886.08091092109680     
   3.9444444444444446        3.7870370370370372        910.63433364033699     
   3.9759259259259263        3.7870370370370372        938.48770172894001     
   4.0074074074074080        3.7870370370370372        959.91416494548321     
   4.0388888888888888        3.7870370370370372        974.94254000484943     
   4.0703703703703704        3.7870370370370372        992.76783226430416     
   4.1018518518518521        3.7870370370370372        1013.0950510799885     
   4.1333333333333337        3.7870370370370372        1035.6558015048504     
   4.1648148148148145        3.7870370370370372        1060.2060816287994     
   4.1962962962962962        3.7870370370370372        1079.7199151813984     
   4.2277777777777779        3.7870370370370372        1092.9256121069193     
   4.2592592592592595        3.7870370370370372        1107.9926175773144     
   4.2907407407407412        3.7870370370370372        1124.7394386827946     
   4.3222222222222229        3.7870370370370372        1143.0006179511547     
   4.3537037037037036        3.7870370370370372        1162.6252675950527     
   4.3851851851851853        3.7870370370370372        1183.4757102876902     
   4.4166666666666670        3.7870370370370372        1205.4262222796679     
   4.4481481481481486        3.7870370370370372        1228.3618664741516     
   4.4796296296296294        3.7870370370370372        1252.1774208396673     
   4.5111111111111111        3.7870370370370372        1276.7763880044222     
   4.5425925925925927        3.7870370370370372        1297.1861504465342     
   4.5740740740740744        3.7870370370370372        1314.4114396572113     
   4.6055555555555561        3.7870370370370372        1332.5323636233807     
   4.6370370370370377        3.7870370370370372        1351.4668368250132     
   4.6685185185185185        3.7870370370370372        1371.1381782740355     
   4.7000000000000002        3.7870370370370372        1391.4745155870914     

   3.0000000000000000        3.8185185185185189        1738.5920947939157     
   3.0314814814814817        3.8185185185185189        1485.0871078521013     
   3.0629629629629629        3.8185185185185189        1262.5765073448420     
   3.0944444444444446        3.8185185185185189        1075.3038358241320     
   3.1259259259259258        3.8185185185185189        920.62594176828861     
   3.1574074074074074        3.8185185185185189        786.53590169548988     
   3.1888888888888891        3.8185185185185189        677.02646031975746     
   3.2203703703703703        3.8185185185185189        592.70756763219833     
   3.2518518518518520        3.8185185185185189        520.58263479173183     
   3.2833333333333332        3.8185185185185189        466.20530517399311     
   3.3148148148148149        3.8185185185185189        432.26342712342739     
   3.3462962962962965        3.8185185185185189        415.05041030049324     
   3.3777777777777778        3.8185185185185189        403.02889390289783     
   3.4092592592592594        3.8185185185185189        406.86149494349957     
   3.4407407407407407        3.8185185185185189        425.07118129730225     
   3.4722222222222223        3.8185185185185189        445.08040884137154     
   3.5037037037037040        3.8185185185185189        474.15487957000732     
   3.5351851851851852        3.8185185185185189        509.67180375754833     
   3.5666666666666669        3.8185185185185189        539.45464169979095     
   3.5981481481481481        3.8185185185185189        578.40550065040588     
   3.6296296296296298        3.8185185185185189        615.51298983395100     
   3.6611111111111114        3.8185185185185189        654.63712389767170     
   3.6925925925925926        3.8185185185185189        700.71249003708363     
   3.7240740740740743        3.8185185185185189        739.22750806808472     
   3.7555555555555555        3.8185185185185189        776.01635785400867     
   3.7870370370370372        3.8185185185185189        814.65098559856415     
   3.8185185185185189        3.8185185185185189        845.53523561358452     
   3.8500000000000001        3.8185185185185189        881.02620558440685     
   3.8814814814814813        3.8185185185185189        920.60635191202164     
   3.9129629629629630        3.8185185185185189        944.04972343146801     
   3.9444444444444446        3.8185185185185189        970.44943787157536     
   3.9759259259259263        3.8185185185185189        1000.1208634972572     
   4.0074074074074080        3.8185185185185189        1032.6918782889843     
   4.0388888888888888        3.8185185185185189        1060.0009508579969     
   4.0703703703703704        3.8185185185185189        1079.4487873017788     
   4.1018518518518521        3.8185185185185189        1101.3639069497585     
   4.1333333333333337        3.8185185185185189        1125.4772178232670     
   4.1648148148148145        3.8185185185185189        1151.5441886186600     
   4.1962962962962962        3.8185185185185189        1179.3427781164646     
   4.2277777777777779        3.8185185185185189        1202.3748292773962     
   4.2592592592592595        3.8185185185185189        1221.0169065743685     
   4.2907407407407412        3.8185185185185189        1238.9727266132832     
   4.3222222222222229        3.8185185185185189        1258.4062114059925     
   4.3537037037037036        3.8185185185185189        1279.1668742448092     
   4.3851851851851853        3.8185185185185189        1301.1175572872162     
   4.4166666666666670        3.8185185185185189        1324.1331648826599     
   4.4481481481481486        3.8185185185185189        1348.0994921028614     
   4.4796296296296294        3.8185185185185189        1372.9121434986591     
   4.5111111111111111        3.8185185185185189        1398.4755374193192     
   4.5425925925925927        3.8185185185185189        1424.7019874304533     
   4.5740740740740744        3.8185185185185189        1451.2697540372610     
   4.6055555555555561        3.8185185185185189        1470.0595482438803     
   4.6370370370370377        3.8185185185185189        1489.6356221586466     
   4.6685185185185185        3.8185185185185189        1509.9225969165564     
   4.7000000000000002        3.8185185185185189        1530.8499470800161     

   3.0000000000000000        3.8500000000000001        1656.5964045673609     
   3.0314814814814817        3.8500000000000001        1406.2275321781635     
   3.0629629629629629        3.8500000000000001        1184.9710561335087     
   3.0944444444444446        3.8500000000000001        998.93945218622684     
   3.1259259259259258        3.8500000000000001        845.49569128453732     
   3.1574074074074074        3.8500000000000001        714.48019470274448     
   3.1888888888888891        3.8500000000000001        606.19215165078640     
   3.2203703703703703        3.8500000000000001        524.00888949632645     
   3.2518518518518520        3.8500000000000001        465.79297687113285     
   3.2833333333333332        3.8500000000000001        415.86025431752205     
   3.3148148148148149        3.8500000000000001        383.42233879864216     
   3.3462962962962965        3.8500000000000001        369.64741115272045     
   3.3777777777777778        3.8500000000000001        359.90657958388329     
   3.4092592592592594        3.8500000000000001        365.32822230458260     
   3.4407407407407407        3.8500000000000001        385.14761704206467     
   3.4722222222222223        3.8500000000000001        409.87127970159054     
   3.5037037037037040        3.8500000000000001        440.63064642250538     
   3.5351851851851852        3.8500000000000001        482.36577612161636     
   3.5666666666666669        3.8500000000000001        529.22364185750484     
   3.5981481481481481        3.8500000000000001        570.08334577083588     
   3.6296296296296298        3.8500000000000001        613.26843105256557     
   3.6611111111111114        3.8500000000000001        654.30923455953598     
   3.6925925925925926        3.8500000000000001        702.30362933874130     
   3.7240740740740743        3.8500000000000001        754.83775316178799     
   3.7555555555555555        3.8500000000000001        799.03862775862217     
   3.7870370370370372        3.8500000000000001        846.40442350506783     
   3.8185185185185189        3.8500000000000001        881.02620561420918     
   3.8500000000000001        3.8500000000000001        918.45488940179348     
   3.8814814814814813        3.8500000000000001        959.95605541765690     
   3.9129629629629630        3.8500000000000001        1005.0549156218767     
   3.9444444444444446        3.8500000000000001        1034.3948953747749     
   3.9759259259259263        3.8500000000000001        1065.8859463781118     
   4.0074074074074080        3.8500000000000001        1100.2496352791786     
   4.0388888888888888        3.8500000000000001        1137.1458685994148     
   4.0703703703703704        3.8500000000000001        1163.0899774730206     
   4.1018518518518521        3.8500000000000001        1191.2649782001972     
   4.1333333333333337        3.8500000000000001        1219.1453592628241     
   4.1648148148148145        3.8500000000000001        1246.7464594393969     
   4.1962962962962962        3.8500000000000001        1276.0443195551634     
   4.2277777777777779        3.8500000000000001        1305.6808614730835     
   4.2592592592592595        3.8500000000000001        1327.2511626332998     
   4.2907407407407412        3.8500000000000001        1350.3989844173193     
   4.3222222222222229        3.8500000000000001        1374.9555167704821     
   4.3537037037037036        3.8500000000000001        1399.4724067598581     
   4.3851851851851853        3.8500000000000001        1422.5478719025850     
   4.4166666666666670        3.8500000000000001        1446.6529068648815     
   4.4481481481481486        3.8500000000000001        1471.6738415509462     
   4.4796296296296294        3.8500000000000001        1497.5069161206484     
   4.5111111111111111        3.8500000000000001        1524.0572765469551     
   4.5425925925925927        3.8500000000000001        1551.2380512952805     
   4.5740740740740744        3.8500000000000001        1578.9695041626692     
   4.6055555555555561        3.8500000000000001        1607.1782570779324     
   4.6370370370370377        3.8500000000000001        1631.6297208070755     
   4.6685185185185185        3.8500000000000001        1652.5490665584803     
   4.7000000000000002        3.8500000000000001        1674.0822510123253     

   3.0000000000000000        3.8814814814814813        1583.0910960584879     
   3.0314814814814817        3.8814814814814813        1335.6376795917749     
   3.0629629629629629        3.8814814814814813        1115.5160685330629     
   3.0944444444444446        3.8814814814814813        930.60515791177750     
   3.1259259259259258        3.8814814814814813        778.27495734393597     
   3.1574074074074074        3.8814814814814813        650.12317621707916     
   3.1888888888888891        3.8814814814814813        542.94162537157536     
   3.2203703703703703        3.8814814814814813        461.88043211400509     
   3.2518518518518520        3.8814814814814813        404.80449296534061     
   3.2833333333333332        3.8814814814814813        362.73019826412201     
   3.3148148148148149        3.8814814814814813        335.33705596625805     
   3.3462962962962965        3.8814814814814813        326.75506354868412     
   3.3777777777777778        3.8814814814814813        322.89687713980675     
   3.4092592592592594        3.8814814814814813        329.81802605092525     
   3.4407407407407407        3.8814814814814813        351.16204790771008     
   3.4722222222222223        3.8814814814814813        380.47398087382317     
   3.5037037037037040        3.8814814814814813        412.84573976695538     
   3.5351851851851852        3.8814814814814813        456.21502499282360     
   3.5666666666666669        3.8814814814814813        508.26662799715996     
   3.5981481481481481        3.8814814814814813        556.04105259478092     
   3.6296296296296298        3.8814814814814813        612.13163433969021     
   3.6611111111111114        3.8814814814814813        658.75203038752079     
   3.6925925925925926        3.8814814814814813        708.62445494532585     
   3.7240740740740743        3.8814814814814813        764.68829044699669     
   3.7555555555555555        3.8814814814814813        813.82981325685978     
   3.7870370370370372        3.8814814814814813        865.23423404991627     
   3.8185185185185189        3.8814814814814813        920.60635180771351     
   3.8500000000000001        3.8814814814814813        959.95605552196503     
   3.8814814814814813        3.8814814814814813        1003.3649587631226     
   3.9129629629629630        3.8814814814814813        1050.3558501601219     
   3.9444444444444446        3.8814814814814813        1095.0221386104822     
   3.9759259259259263        3.8814814814814813        1133.5284609049559     
   4.0074074074074080        3.8814814814814813        1171.4247605055571     
   4.0388888888888888        3.8814814814814813        1210.0888703018427     
   4.0703703703703704        3.8814814814814813        1243.3820078372955     
   4.1018518518518521        3.8814814814814813        1273.2056531012058     
   4.1333333333333337        3.8814814814814813        1305.1555125564337     
   4.1648148148148145        3.8814814814814813        1338.9824439585209     
   4.1962962962962962        3.8814814814814813        1374.4596749395132     
   4.2277777777777779        3.8814814814814813        1408.3755887895823     
   4.2592592592592595        3.8814814814814813        1435.3538911789656     
   4.2907407407407412        3.8814814814814813        1459.8091273009777     
   4.3222222222222229        3.8814814814814813        1485.6368402540684     
   4.3537037037037036        3.8814814814814813        1512.6826623231173     
   4.3851851851851853        3.8814814814814813        1540.8054934293032     
   4.4166666666666670        3.8814814814814813        1569.8762495815754     
   4.4481481481481486        3.8814814814814813        1598.5413320958614     
   4.4796296296296294        3.8814814814814813        1625.4147106558084     
   4.5111111111111111        3.8814814814814813        1652.9711602330208     
   4.5425925925925927        3.8814814814814813        1681.1244498491287     
   4.5740740740740744        3.8814814814814813        1709.7955692112446     
   4.6055555555555561        3.8814814814814813        1738.9119432866573     
   4.6370370370370377        3.8814814814814813        1768.2994960993528     
   4.6685185185185185        3.8814814814814813        1792.6094117164612     
   4.7000000000000002        3.8814814814814813        1817.4161981940269     

   3.0000000000000000        3.9129629629629630        1517.4600406140089     
   3.0314814814814817        3.9129629629629630        1272.7141978442669     
   3.0629629629629629        3.9129629629629630        1053.6126113384962     
   3.0944444444444446        3.9129629629629630        869.70634011924267     
   3.1259259259259258        3.9129629629629630        718.37331642210484     
   3.1574074074074074        3.9129629629629630        592.88654822111130     
   3.1888888888888891        3.9129629629629630        486.70032346248627     
   3.2203703703703703        3.9129629629629630        406.65171745419502     
   3.2518518518518520        3.9129629629629630        350.60849823057652     
   3.2833333333333332        3.9129629629629630        311.52326847612858     
   3.3148148148148149        3.9129629629629630        285.23690977692604     
   3.3462962962962965        3.9129629629629630        277.79208959639072     
   3.3777777777777778        3.9129629629629630        287.51446470618248     
   3.4092592592592594        3.9129629629629630        299.81140872836113     
   3.4407407407407407        3.9129629629629630        322.59636414051056     
   3.4722222222222223        3.9129629629629630        356.37730583548546     
   3.5037037037037040        3.9129629629629630        390.28965258598328     
   3.5351851851851852        3.9129629629629630        435.22564648091793     
   3.5666666666666669        3.9129629629629630        490.06879070401192     
   3.5981481481481481        3.9129629629629630        541.81632053852081     
   3.6296296296296298        3.9129629629629630        599.58719843626022     
   3.6611111111111114        3.9129629629629630        664.79992160201073     
   3.6925925925925926        3.9129629629629630        719.18970604240894     
   3.7240740740740743        3.9129629629629630        777.09732045233250     
   3.7555555555555555        3.9129629629629630        832.80191017687321     
   3.7870370370370372        3.9129629629629630        886.08091093599796     
   3.8185185185185189        3.9129629629629630        944.04972325265408     
   3.8500000000000001        3.9129629629629630        1005.0549155920744     
   3.8814814814814813        3.9129629629629630        1050.3558502197266     
   3.9129629629629630        3.9129629629629630        1099.2261293679476     
   3.9444444444444446        3.9129629629629630        1151.2281529307365     
   3.9759259259259263        3.9129629629629630        1191.6473866552114     
   4.0074074074074080        3.9129629629629630        1234.8178294897079     
   4.0388888888888888        3.9129629629629630        1280.4843562394381     
   4.0703703703703704        3.9129629629629630        1326.8807443827391     
   4.1018518518518521        3.9129629629629630        1358.3576527386904     
   4.1333333333333337        3.9129629629629630        1391.9307577908039     
   4.1648148148148145        3.9129629629629630        1427.3496945500374     
   4.1962962962962962        3.9129629629629630        1464.3866375982761     
   4.2277777777777779        3.9129629629629630        1502.8343736231327     
   4.2592592592592595        3.9129629629629630        1542.5044971853495     
   4.2907407407407412        3.9129629629629630        1572.2078772187233     
   4.3222222222222229        3.9129629629629630        1599.3200504630804     
   4.3537037037037036        3.9129629629629630        1627.6140552312136     
   4.3851851851851853        3.9129629629629630        1656.9486922472715     
   4.4166666666666670        3.9129629629629630        1687.1949032247066     
   4.4481481481481486        3.9129629629629630        1718.2346030473709     
   4.4796296296296294        3.9129629629629630        1749.9596064239740     
   4.5111111111111111        3.9129629629629630        1782.2706337422132     
   4.5425925925925927        3.9129629629629630        1813.8509592562914     
   4.5740740740740744        3.9129629629629630        1843.4754637032747     
   4.6055555555555561        3.9129629629629630        1873.5119545459747     
   4.6370370370370377        3.9129629629629630        1903.8943013995886     
   4.6685185185185185        3.9129629629629630        1932.0505036115646     
   4.7000000000000002        3.9129629629629630        1957.5356335341930     

   3.0000000000000000        3.9444444444444446        1459.1265789419413     
   3.0314814814814817        3.9444444444444446        1216.8932269960642     
   3.0629629629629629        3.9444444444444446        998.70169234275818     
   3.0944444444444446        3.9444444444444446        815.68874834477901     
   3.1259259259259258        3.9444444444444446        665.24110718071461     
   3.1574074074074074        3.9444444444444446        542.23266190290451     
   3.1888888888888891        3.9444444444444446        436.93470317125320     
   3.2203703703703703        3.9444444444444446        357.79308237135410     
   3.2518518518518520        3.9444444444444446        302.67896814644337     
   3.2833333333333332        3.9444444444444446        266.41812321543694     
   3.3148148148148149        3.9444444444444446        241.14357244968414     
   3.3462962962962965        3.9444444444444446        234.74400165677071     
   3.3777777777777778        3.9444444444444446        245.54510937631130     
   3.4092592592592594        3.9444444444444446        266.52291175723076     
   3.4407407407407407        3.9444444444444446        294.72332368791103     
   3.4722222222222223        3.9444444444444446        336.15933783352375     
   3.5037037037037040        3.9444444444444446        372.49406690895557     
   3.5351851851851852        3.9444444444444446        418.93000511825085     
   3.5666666666666669        3.9444444444444446        475.30071289837360     
   3.5981481481481481        3.9444444444444446        532.14373952150345     
   3.6296296296296298        3.9444444444444446        591.54295055568218     
   3.6611111111111114        3.9444444444444446        658.40413592755795     
   3.6925925925925926        3.9444444444444446        728.03463408350945     
   3.7240740740740743        3.9444444444444446        793.18268087506294     
   3.7555555555555555        3.9444444444444446        855.51062858104706     
   3.7870370370370372        3.9444444444444446        910.63433347642422     
   3.8185185185185189        3.9444444444444446        970.44943812489510     
   3.8500000000000001        3.9444444444444446        1034.3948955982924     
   3.8814814814814813        3.9444444444444446        1095.0221385657787     
   3.9129629629629630        3.9444444444444446        1151.2281526774168     
   3.9444444444444446        3.9444444444444446        1205.0821644961834     
   3.9759259259259263        3.9444444444444446        1252.9137306958437     
   4.0074074074074080        3.9444444444444446        1297.8781530261040     
   4.0388888888888888        3.9444444444444446        1345.3175460994244     
   4.0703703703703704        3.9444444444444446        1394.9148064702749     
   4.1018518518518521        3.9444444444444446        1446.2755840867758     
   4.1333333333333337        3.9444444444444446        1481.4746944010258     
   4.1648148148148145        3.9444444444444446        1518.4895641207695     
   4.1962962962962962        3.9444444444444446        1557.0911275297403     
   4.2277777777777779        3.9444444444444446        1597.0710950046778     
   4.2592592592592595        3.9444444444444446        1638.2401491105556     
   4.2907407407407412        3.9444444444444446        1680.4262597858906     
   4.3222222222222229        3.9444444444444446        1715.5451973080635     
   4.3537037037037036        3.9444444444444446        1745.0971179008484     
   4.3851851851851853        3.9444444444444446        1775.6530925631523     
   4.4166666666666670        3.9444444444444446        1807.0839165151119     
   4.4481481481481486        3.9444444444444446        1839.2714825719595     
   4.4796296296296294        3.9444444444444446        1872.1076984554529     
   4.5111111111111111        3.9444444444444446        1905.4934890121222     
   4.5425925925925927        3.9444444444444446        1939.3378780186176     
   4.5740740740740744        3.9444444444444446        1973.5571452379227     
   4.6055555555555561        3.9444444444444446        2008.0740547180176     
   4.6370370370370377        3.9444444444444446        2041.7797771394253     
   4.6685185185185185        3.9444444444444446        2073.3091598898172     
   4.7000000000000002        3.9444444444444446        2100.1042075604200     

   3.0000000000000000        3.9759259259259263        1407.5510678440332     
   3.0314814814814817        3.9759259259259263        1167.1261547952890     
   3.0629629629629629        3.9759259259259263        950.26167589426041     
   3.0944444444444446        3.9759259259259263        768.03586991131306     
   3.1259259259259258        3.9759259259259263        618.36676365137100     
   3.1574074074074074        3.9759259259259263        497.66178441047668     
   3.1888888888888891        3.9759259259259263        393.14946646988392     
   3.2203703703703703        3.9759259259259263        314.81342172622681     
   3.2518518518518520        3.9759259259259263        260.52873574197292     
   3.2833333333333332        3.9759259259259263        226.93774349987507     
   3.3148148148148149        3.9759259259259263        202.58329388499260     
   3.3462962962962965        3.9759259259259263        197.14003106951714     
   3.3777777777777778        3.9759259259259263        208.93397809565067     
   3.4092592592592594        3.9759259259259263        233.20469318330288     
   3.4407407407407407        3.9759259259259263        262.52697594463825     
   3.4722222222222223        3.9759259259259263        305.12298490107059     
   3.5037037037037040        3.9759259259259263        359.02978129684925     
   3.5351851851851852        3.9759259259259263        406.89982010424137     
   3.5666666666666669        3.9759259259259263        464.73608887195587     
   3.5981481481481481        3.9759259259259263        526.59934052824974     
   3.6296296296296298        3.9759259259259263        587.57487596571445     
   3.6611111111111114        3.9759259259259263        656.03615985810757     
   3.6925925925925926        3.9759259259259263        731.15460453927517     
   3.7240740740740743        3.9759259259259263        798.19858673214912     
   3.7555555555555555        3.9759259259259263        870.63233880698681     
   3.7870370370370372        3.9759259259259263        938.48770169913769     
   3.8185185185185189        3.9759259259259263        1000.1208633780479     
   3.8500000000000001        3.9759259259259263        1065.8859463781118     
   3.8814814814814813        3.9759259259259263        1133.5284609347582     
   3.9129629629629630        3.9759259259259263        1191.6473865061998     
   3.9444444444444446        3.9759259259259263        1252.9137304574251     
   3.9759259259259263        3.9759259259259263        1316.9210752397776     
   4.0074074074074080        3.9759259259259263        1363.6697555035353     
   4.0388888888888888        3.9759259259259263        1412.8741127997637     
   4.0703703703703704        3.9759259259259263        1464.2149056792259     
   4.1018518518518521        3.9759259259259263        1517.4016449749470     
   4.1333333333333337        3.9759259259259263        1572.1702523529530     
   4.1648148148148145        3.9759259259259263        1611.9886944293976     
   4.1962962962962962        3.9759259259259263        1652.1564307808876     
   4.2277777777777779        3.9759259259259263        1693.6709043830633     
   4.2592592592592595        3.9759259259259263        1736.3417065441608     
   4.2907407407407412        3.9759259259259263        1779.9958739876747     
   4.3222222222222229        3.9759259259259263        1824.4763205349445     
   4.3537037037037036        3.9759259259259263        1864.7066213488579     
   4.3851851851851853        3.9759259259259263        1896.4899696409702     
   4.4166666666666670        3.9759259259259263        1929.1110545694828     
   4.4481481481481486        3.9759259259259263        1962.4515858590603     
   4.4796296296296294        3.9759259259259263        1996.4034078419209     
   4.5111111111111111        3.9759259259259263        2030.8674969077110     
   4.5425925925925927        3.9759259259259263        2065.7530364990234     
   4.5740740740740744        3.9759259259259263        2100.9765672236681     
   4.6055555555555561        3.9759259259259263        2136.4612093120813     
   4.6370370370370377        3.9759259259259263        2172.1359502077103     
   4.6685185185185185        3.9759259259259263        2207.9349958300591     
   4.7000000000000002        3.9759259259259263        2243.7971780747175     

   3.0000000000000000        4.0074074074074080        1362.2285375595093     
   3.0314814814814817        4.0074074074074080        1122.5918917059898     
   3.0629629629629629        4.0074074074074080        907.80582378804684     
   3.0944444444444446        4.0074074074074080        726.26642619073391     
   3.1259259259259258        4.0074074074074080        577.27427549660206     
   3.1574074074074074        4.0074074074074080        458.37045791745186     
   3.1888888888888891        4.0074074074074080        354.88492844998837     
   3.2203703703703703        4.0074074074074080        277.25752815604210     
   3.2518518518518520        4.0074074074074080        223.70680016279221     
   3.2833333333333332        4.0074074074074080        192.23919010162354     
   3.3148148148148149        4.0074074074074080        169.11844551563263     
   3.3462962962962965        4.0074074074074080        164.54577697813511     
   3.3777777777777778        4.0074074074074080        177.24959883093834     
   3.4092592592592594        4.0074074074074080        204.69325266778469     
   3.4407407407407407        4.0074074074074080        235.06331989169121     
   3.4722222222222223        4.0074074074074080        278.74840044975281     
   3.5037037037037040        4.0074074074074080        334.46578349173069     
   3.5351851851851852        4.0074074074074080        396.15011750161648     
   3.5666666666666669        4.0074074074074080        457.98392309248447     
   3.5981481481481481        4.0074074074074080        524.79543313384056     
   3.6296296296296298        4.0074074074074080        587.29545468091965     
   3.6611111111111114        4.0074074074074080        657.30837306380272     
   3.6925925925925926        4.0074074074074080        734.00245699286461     
   3.7240740740740743        4.0074074074074080        806.76223106682301     
   3.7555555555555555        4.0074074074074080        880.86115638911724     
   3.7870370370370372        4.0074074074074080        959.91416491568089     
   3.8185185185185189        4.0074074074074080        1032.6918782293797     
   3.8500000000000001        4.0074074074074080        1100.2496354281902     
   3.8814814814814813        4.0074074074074080        1171.4247605949640     
   3.9129629629629630        4.0074074074074080        1234.8178293257952     
   3.9444444444444446        4.0074074074074080        1297.8781531006098     
   3.9759259259259263        4.0074074074074080        1363.6697555184364     
   4.0074074074074080        4.0074074074074080        1431.8194564282894     
   4.0388888888888888        4.0074074074074080        1482.7781150043011     
   4.0703703703703704        4.0074074074074080        1535.8532947003841     
   4.1018518518518521        4.0074074074074080        1590.7523805499077     
   4.1333333333333337        4.0074074074074080        1647.2093428522348     
   4.1648148148148145        4.0074074074074080        1702.4301309287548     
   4.1962962962962962        4.0074074074074080        1749.1804632693529     
   4.2277777777777779        4.0074074074074080        1792.2497593462467     
   4.2592592592592595        4.0074074074074080        1836.4217549711466     
   4.2907407407407412        4.0074074074074080        1881.5437365770340     
   4.3222222222222229        4.0074074074074080        1927.4576717168093     
   4.3537037037037036        4.0074074074074080        1974.0200931131840     
   4.3851851851851853        4.0074074074074080        2012.7535560727119     
   4.4166666666666670        4.0074074074074080        2050.7414145469666     
   4.4481481481481486        4.0074074074074080        2087.3748861700296     
   4.4796296296296294        4.0074074074074080        2122.4432589113712     
   4.5111111111111111        4.0074074074074080        2157.9857373237610     
   4.5425925925925927        4.0074074074074080        2193.9115230739117     
   4.5740740740740744        4.0074074074074080        2230.1372808516026     
   4.6055555555555561        4.0074074074074080        2266.5863547325134     
   4.6370370370370377        4.0074074074074080        2303.1880496591330     
   4.6685185185185185        4.0074074074074080        2339.8769757300615     
   4.7000000000000002        4.0074074074074080        2376.5924519002438     

   3.0000000000000000        4.0388888888888888        1322.6864583790302     
   3.0314814814814817        4.0388888888888888        1083.7442905455828     
   3.0629629629629629        4.0388888888888888        870.87995868921280     
   3.0944444444444446        4.0388888888888888        689.93199820816517     
   3.1259259259259258        4.0388888888888888        541.52077390253544     
   3.1574074074074074        4.0388888888888888        423.19688123464584     
   3.1888888888888891        4.0388888888888888        321.71452534198761     
   3.2203703703703703        4.0388888888888888        244.70356410741806     
   3.2518518518518520        4.0388888888888888        191.79577408730984     
   3.2833333333333332        4.0388888888888888        161.00145897269249     
   3.3148148148148149        4.0388888888888888        140.34490409493446     
   3.3462962962962965        4.0388888888888888        136.56057091057301     
   3.3777777777777778        4.0388888888888888        150.09444847702980     
   3.4092592592592594        4.0388888888888888        179.38477104902267     
   3.4407407407407407        4.0388888888888888        211.94449487328529     
   3.4722222222222223        4.0388888888888888        256.64981901645660     
   3.5037037037037040        4.0388888888888888        313.43007314205170     
   3.5351851851851852        4.0388888888888888        378.98596861958504     
   3.5666666666666669        4.0388888888888888        443.97258767485619     
   3.5981481481481481        4.0388888888888888        518.08733010292053     
   3.6296296296296298        4.0388888888888888        590.35086381435394     
   3.6611111111111114        4.0388888888888888        661.86705414950848     
   3.6925925925925926        4.0388888888888888        740.09148328006268     
   3.7240740740740743        4.0388888888888888        818.52000965178013     
   3.7555555555555555        4.0388888888888888        894.24613156914711     
   3.7870370370370372        4.0388888888888888        974.94253991544247     
   3.8185185185185189        4.0388888888888888        1060.0009508132935     
   3.8500000000000001        4.0388888888888888        1137.1458687931299     
   3.8814814814814813        4.0388888888888888        1210.0888701230288     
   3.9129629629629630        4.0388888888888888        1280.4843562394381     
   3.9444444444444446        4.0388888888888888        1345.3175460696220     
   3.9759259259259263        4.0388888888888888        1412.8741128295660     
   4.0074074074074080        4.0388888888888888        1482.7781153172255     
   4.0388888888888888        4.0388888888888888        1554.6870105266571     
   4.0703703703703704        4.0388888888888888        1609.4847002923489     
   4.1018518518518521        4.0388888888888888        1666.0854842513800     
   4.1333333333333337        4.0388888888888888        1724.2212265431881     
   4.1648148148148145        4.0388888888888888        1783.6483521312475     
   4.1962962962962962        4.0388888888888888        1835.0078072994947     
   4.2277777777777779        4.0388888888888888        1884.5772201567888     
   4.2592592592592595        4.0388888888888888        1935.2044118642807     
   4.2907407407407412        4.0388888888888888        1984.7126335054636     
   4.3222222222222229        4.0388888888888888        2032.0565990209579     
   4.3537037037037036        4.0388888888888888        2080.0138702392578     
   4.3851851851851853        4.0388888888888888        2125.0744436830282     
   4.4166666666666670        4.0388888888888888        2164.2692907750607     
   4.4481481481481486        4.0388888888888888        2204.0363469868898     
   4.4796296296296294        4.0388888888888888        2244.2608786076307     
   4.5111111111111111        4.0388888888888888        2284.8373647034168     
   4.5425925925925927        4.0388888888888888        2323.4363494515419     
   4.5740740740740744        4.0388888888888888        2360.6589478999376     
   4.6055555555555561        4.0388888888888888        2398.0658232867718     
   4.6370370370370377        4.0388888888888888        2435.5864769518375     
   4.6685185185185185        4.0388888888888888        2473.1558067798615     
   4.7000000000000002        4.0388888888888888        2510.7135049104691     

   3.0000000000000000        4.0703703703703704        1288.4826184362173     
   3.0314814814814817        4.0703703703703704        1050.1475556641817     
   3.0629629629629629        4.0703703703703704        839.06024345755577     
   3.0944444444444446        4.0703703703703704        658.61477117240429     
   3.1259259259259258        4.0703703703703704        510.69424301385880     
   3.1574074074074074        4.0703703703703704        392.85944578051567     
   3.1888888888888891        4.0703703703703704        293.24244934320450     
   3.2203703703703703        4.0703703703703704        216.76067510247231     
   3.2518518518518520        4.0703703703703704        164.40946692228317     
   3.2833333333333332        4.0703703703703704        134.20340932905674     
   3.3148148148148149        4.0703703703703704        115.88958336412907     
   3.3462962962962965        4.0703703703703704        112.81498251855373     
   3.3777777777777778        4.0703703703703704        127.10244053602219     
   3.4092592592592594        4.0703703703703704        157.19070212543011     
   3.4407407407407407        4.0703703703703704        192.81388825178146     
   3.4722222222222223        4.0703703703703704        238.47291769087315     
   3.5037037037037040        4.0703703703703704        296.25216946005821     
   3.5351851851851852        4.0703703703703704        364.95817396044731     
   3.5666666666666669        4.0703703703703704        431.73971062898636     
   3.5981481481481481        4.0703703703703704        507.05278579890728     
   3.6296296296296298        4.0703703703703704        590.56882609426975     
   3.6611111111111114        4.0703703703703704        669.38973701000214     
   3.6925925925925926        4.0703703703703704        749.09924110770226     
   3.7240740740740743        4.0703703703703704        833.14939272403717     
   3.7555555555555555        4.0703703703703704        910.46414887905121     
   3.7870370370370372        4.0703703703703704        992.76783232390881     
   3.8185185185185189        4.0703703703703704        1079.4487872719765     
   3.8500000000000001        4.0703703703703704        1163.0899774879217     
   3.8814814814814813        4.0703703703703704        1243.3820075988770     
   3.9129629629629630        4.0703703703703704        1326.8807444274426     
   3.9444444444444446        4.0703703703703704        1394.9148065596819     
   3.9759259259259263        4.0703703703703704        1464.2149059325457     
   4.0074074074074080        4.0703703703703704        1535.8532945662737     
   4.0388888888888888        4.0703703703703704        1609.4847002774477     
   4.0703703703703704        4.0703703703703704        1678.7361731976271     
   4.1018518518518521        4.0703703703703704        1742.4994921088219     
   4.1333333333333337        4.0703703703703704        1802.8860596716404     
   4.1648148148148145        4.0703703703703704        1863.9555311799049     
   4.1962962962962962        4.0703703703703704        1922.4776008725166     
   4.2277777777777779        4.0703703703703704        1973.5667025595903     
   4.2592592592592595        4.0703703703703704        2025.6810174584389     
   4.2907407407407412        4.0703703703703704        2078.6380440145731     
   4.3222222222222229        4.0703703703703704        2132.2713272422552     
   4.3537037037037036        4.0703703703703704        2186.4290124028921     
   4.3851851851851853        4.0703703703703704        2237.0803814977407     
   4.4166666666666670        4.0703703703703704        2279.0725084841251     
   4.4481481481481486        4.0703703703703704        2319.9961883276701     
   4.4796296296296294        4.0703703703703704        2361.3364749848843     
   4.5111111111111111        4.0703703703703704        2402.9874951988459     
   4.5425925925925927        4.0703703703703704        2444.8517979234457     
   4.5740740740740744        4.0703703703703704        2486.8395125865936     
   4.6055555555555561        4.0703703703703704        2528.8675748109818     
   4.6370370370370377        4.0703703703703704        2568.9754444211721     
   4.6685185185185185        4.0703703703703704        2607.4124959111214     
   4.7000000000000002        4.0703703703703704        2645.7981746345758     

   3.0000000000000000        4.1018518518518521        1259.2031084001064     
   3.0314814814814817        4.1018518518518521        1021.3944430798292     
   3.0629629629629629        4.1018518518518521        811.95108930766582     
   3.0944444444444446        4.1018518518518521        631.92540086805820     
   3.1259259259259258        4.1018518518518521        484.41135348379612     
   3.1574074074074074        4.1018518518518521        366.98058629035950     
   3.1888888888888891        4.1018518518518521        269.10142070055008     
   3.2203703703703703        4.1018518518518521        193.06672905385494     
   3.2518518518518520        4.1018518518518521        141.19060073792934     
   3.2833333333333332        4.1018518518518521        111.49231642484665     
   3.3148148148148149        4.1018518518518521        95.408102557063103     
   3.3462962962962965        4.1018518518518521        92.968468815088272     
   3.3777777777777778        4.1018518518518521        107.93655326962471     
   3.4092592592592594        4.1018518518518521        138.75184294581413     
   3.4407407407407407        4.1018518518518521        177.34373298287392     
   3.4722222222222223        4.1018518518518521        223.89239579439163     
   3.5037037037037040        4.1018518518518521        282.60892727971077     
   3.5351851851851852        4.1018518518518521        352.29824303090572     
   3.5666666666666669        4.1018518518518521        422.90589262545109     
   3.5981481481481481        4.1018518518518521        499.36478926241398     
   3.6296296296296298        4.1018518518518521        584.06651814281940     
   3.6611111111111114        4.1018518518518521        675.34429726004601     
   3.6925925925925926        4.1018518518518521        760.73223583400249     
   3.7240740740740743        4.1018518518518521        847.87753508985043     
   3.7555555555555555        4.1018518518518521        929.22085958719254     
   3.7870370370370372        4.1018518518518521        1013.0950510203838     
   3.8185185185185189        4.1018518518518521        1101.3639069944620     
   3.8500000000000001        4.1018518518518521        1191.2649780809879     
   3.8814814814814813        4.1018518518518521        1273.2056530863047     
   3.9129629629629630        4.1018518518518521        1358.3576526790857     
   3.9444444444444446        4.1018518518518521        1446.2755841910839     
   3.9759259259259263        4.1018518518518521        1517.4016449153423     
   4.0074074074074080        4.1018518518518521        1590.7523806244135     
   4.0388888888888888        4.1018518518518521        1666.0854842662811     
   4.0703703703703704        4.1018518518518521        1742.4994920939207     
   4.1018518518518521        4.1018518518518521        1807.9077775031328     
   4.1333333333333337        4.1018518518518521        1874.8011478930712     
   4.1648148148148145        4.1018518518518521        1942.9259390980005     
   4.1962962962962962        4.1018518518518521        2009.3266958743334     
   4.2277777777777779        4.1018518518518521        2063.8806929439306     
   4.2592592592592595        4.1018518518518521        2117.4674507677555     
   4.2907407407407412        4.1018518518518521        2171.8628814667463     
   4.3222222222222229        4.1018518518518521        2226.8991463035345     
   4.3537037037037036        4.1018518518518521        2282.4231639057398     
   4.3851851851851853        4.1018518518518521        2338.2952654063702     
   4.4166666666666670        4.1018518518518521        2394.3879497498274     
   4.4481481481481486        4.1018518518518521        2436.8994520902634     
   4.4796296296296294        4.1018518518518521        2479.3406843692064     
   4.5111111111111111        4.1018518518518521        2522.0504244267941     
   4.5425925925925927        4.1018518518518521        2564.9308751225471     
   4.5740740740740744        4.1018518518518521        2607.8919389396906     
   4.6055555555555561        4.1018518518518521        2650.8504378199577     
   4.6370370370370377        4.1018518518518521        2693.7294007539749     
   4.6685185185185185        4.1018518518518521        2736.4574134647846     
   4.7000000000000002        4.1018518518518521        2778.9680244326591     

   3.0000000000000000        4.1333333333333337        1229.5942516177893     
   3.0314814814814817        4.1333333333333337        991.87174972891808     
   3.0629629629629629        4.1333333333333337        787.72316817939281     
   3.0944444444444446        4.1333333333333337        608.27895441651344     
   3.1259259259259258        4.1333333333333337        461.52161677181721     
   3.1574074074074074        4.1333333333333337        345.02379013597965     
   3.1888888888888891        4.1333333333333337        248.95058593153954     
   3.2203703703703703        4.1333333333333337        173.28618870675564     
   3.2518518518518520        4.1333333333333337        121.80865766108036     
   3.2833333333333332        4.1333333333333337        92.542375430464745     
   3.3148148148148149        4.1333333333333337        78.582592383027077     
   3.3462962962962965        4.1333333333333337        76.707160294055939     
   3.3777777777777778        4.1333333333333337        92.286597952246666     
   3.4092592592592594        4.1333333333333337        123.76136572659016     
   3.4407407407407407        4.1333333333333337        165.23284602165222     
   3.4722222222222223        4.1333333333333337        212.60969917476177     
   3.5037037037037040        4.1333333333333337        272.20410794019699     
   3.5351851851851852        4.1333333333333337        342.81947697699070     
   3.5666666666666669        4.1333333333333337        417.18009118735790     
   3.5981481481481481        4.1333333333333337        494.73360483348370     
   3.6296296296296298        4.1333333333333337        580.57194797694683     
   3.6611111111111114        4.1333333333333337        673.79823671281338     
   3.6925925925925926        4.1333333333333337        763.69164906442165     
   3.7240740740740743        4.1333333333333337        857.15782718360424     
   3.7555555555555555        4.1333333333333337        950.24833647906780     
   3.7870370370370372        4.1333333333333337        1035.6558015644550     
   3.8185185185185189        4.1333333333333337        1125.4772179573774     
   3.8500000000000001        4.1333333333333337        1219.1453590989113     
   3.8814814814814813        4.1333333333333337        1305.1555124968290     
   3.9129629629629630        4.1333333333333337        1391.9307578504086     
   3.9444444444444446        4.1333333333333337        1481.4746944755316     
   3.9759259259259263        4.1333333333333337        1572.1702521294355     
   4.0074074074074080        4.1333333333333337        1647.2093429714441     
   4.0388888888888888        4.1333333333333337        1724.2212264835835     
   4.0703703703703704        4.1333333333333337        1802.8860597014427     
   4.1018518518518521        4.1333333333333337        1874.8011476397514     
   4.1333333333333337        4.1333333333333337        1943.2960661947727     
   4.1648148148148145        4.1333333333333337        2012.9985951036215     
   4.1962962962962962        4.1333333333333337        2083.6753408014774     
   4.2277777777777779        4.1333333333333337        2155.1136356443167     
   4.2592592592592595        4.1333333333333337        2210.2812462002039     
   4.2907407407407412        4.1333333333333337        2266.0973992049694     
   4.3222222222222229        4.1333333333333337        2322.5187098830938     
   4.3537037037037036        4.1333333333333337        2379.3907477706671     
   4.3851851851851853        4.1333333333333337        2436.5726493895054     
   4.4166666666666670        4.1333333333333337        2493.9358669370413     
   4.4481481481481486        4.1333333333333337        2551.3630113899708     
   4.4796296296296294        4.1333333333333337        2597.9759192019701     
   4.5111111111111111        4.1333333333333337        2641.7254590094090     
   4.5425925925925927        4.1333333333333337        2685.6020147055387     
   4.5740740740740744        4.1333333333333337        2729.5151568204165     
   4.6055555555555561        4.1333333333333337        2773.3814911693335     
   4.6370370370370377        4.1333333333333337        2817.1239422410727     
   4.6685185185185185        4.1333333333333337        2860.6710945665836     
   4.7000000000000002        4.1333333333333337        2903.9565952718258     

   3.0000000000000000        4.1648148148148145        1203.5312037467957     
   3.0314814814814817        4.1648148148148145        966.00796338915825     
   3.0629629629629629        4.1648148148148145        762.80887459218502     
   3.0944444444444446        4.1648148148148145        583.45473800599575     
   3.1259259259259258        4.1648148148148145        436.76955904066563     
   3.1574074074074074        4.1648148148148145        320.33829654753208     
   3.1888888888888891        4.1648148148148145        231.87322863936424     
   3.2203703703703703        4.1648148148148145        157.10810807347298     
   3.2518518518518520        4.1648148148148145        105.95785106718540     
   3.2833333333333332        4.1648148148148145        77.052651271224022     
   3.3148148148148149        4.1648148148148145        65.119632855057716     
   3.3462962962962965        4.1648148148148145        63.741777852177620     
   3.3777777777777778        4.1648148148148145        79.867116928100586     
   3.4092592592592594        4.1648148148148145        111.93731440603733     
   3.4407407407407407        4.1648148148148145        156.20450653135777     
   3.4722222222222223        4.1648148148148145        204.35088153183460     
   3.5037037037037040        4.1648148148148145        264.76622781157494     
   3.5351851851851852        4.1648148148148145        336.25254704058170     
   3.5666666666666669        4.1648148148148145        414.29578122496605     
   3.5981481481481481        4.1648148148148145        492.89417003095150     
   3.6296296296296298        4.1648148148148145        579.82122771441936     
   3.6611111111111114        4.1648148148148145        674.17726732790470     
   3.6925925925925926        4.1648148148148145        768.64084561169147     
   3.7240740740740743        4.1648148148148145        863.38371911644936     
   3.7555555555555555        4.1648148148148145        963.58278858661652     
   3.7870370370370372        4.1648148148148145        1060.2060817927122     
   3.8185185185185189        4.1648148148148145        1151.5441888123751     
   3.8500000000000001        4.1648148148148145        1246.7464593648911     
   3.8814814814814813        4.1648148148148145        1338.9824438542128     
   3.9129629629629630        4.1648148148148145        1427.3496945798397     
   3.9444444444444446        4.1648148148148145        1518.4895641803741     
   3.9759259259259263        4.1648148148148145        1611.9886944591999     
   4.0074074074074080        4.1648148148148145        1702.4301311373711     
   4.0388888888888888        4.1648148148148145        1783.6483520418406     
   4.0703703703703704        4.1648148148148145        1863.9555311799049     
   4.1018518518518521        4.1648148148148145        1942.9259391278028     
   4.1333333333333337        4.1648148148148145        2012.9985951334238     
   4.1648148148148145        4.1648148148148145        2084.2553231865168     
   4.1962962962962962        4.1648148148148145        2156.4604316204786     
   4.2277777777777779        4.1648148148148145        2229.3991215229034     
   4.2592592592592595        4.1648148148148145        2302.8757124990225     
   4.2907407407407412        4.1648148148148145        2361.0809105783701     
   4.3222222222222229        4.1648148148148145        2418.8664805144072     
   4.3537037037037036        4.1648148148148145        2477.0653218030930     
   4.3851851851851853        4.1648148148148145        2535.5352644771338     
   4.4166666666666670        4.1648148148148145        2594.1466034054756     
   4.4481481481481486        4.1648148148148145        2652.7809400260448     
   4.4796296296296294        4.1648148148148145        2711.3301066309214     
   4.5111111111111111        4.1648148148148145        2761.7368090301752     
   4.5425925925925927        4.1648148148148145        2806.5864398032427     
   4.5740740740740744        4.1648148148148145        2851.4274027645588     
   4.6055555555555561        4.1648148148148145        2896.1759935021400     
   4.6370370370370377        4.1648148148148145        2940.7549386024475     
   4.6685185185185185        4.1648148148148145        2985.0927340090275     
   4.7000000000000002        4.1648148148148145        3029.1230397075415     

   3.0000000000000000        4.1962962962962962        1181.7622093558311     
   3.0314814814814817        4.1962962962962962        944.38813154399395     
   3.0629629629629629        4.1962962962962962        742.04379421472549     
   3.0944444444444446        4.1962962962962962        562.72566293179989     
   3.1259259259259258        4.1962962962962962        416.05594314634800     
   3.1574074074074074        4.1962962962962962        299.63253338634968     
   3.1888888888888891        4.1962962962962962        211.17881016433239     
   3.2203703703703703        4.1962962962962962        137.91312679648399     
   3.2518518518518520        4.1962962962962962        88.079584315419197     
   3.2833333333333332        4.1962962962962962        60.691913485527039     
   3.3148148148148149        4.1962962962962962        53.901936754584312     
   3.3462962962962965        4.1962962962962962        53.805680140852928     
   3.3777777777777778        4.1962962962962962        70.415413111448288     
   3.4092592592592594        4.1962962962962962        103.02061712741852     
   3.4407407407407407        4.1962962962962962        150.00446379184723     
   3.4722222222222223        4.1962962962962962        198.86459988355637     
   3.5037037037037040        4.1962962962962962        260.04654031991959     
   3.5351851851851852        4.1962962962962962        332.35099570453167     
   3.5666666666666669        4.1962962962962962        414.00892636179924     
   3.5981481481481481        4.1962962962962962        493.60405553877354     
   3.6296296296296298        4.1962962962962962        581.57324843108654     
   3.6611111111111114        4.1962962962962962        677.01404379308224     
   3.6925925925925926        4.1962962962962962        775.98788996040821     
   3.7240740740740743        4.1962962962962962        871.96639551222324     
   3.7555555555555555        4.1962962962962962        973.43267583847046     
   3.7870370370370372        4.1962962962962962        1079.7199152261019     
   3.8185185185185189        4.1962962962962962        1179.3427781462669     
   3.8500000000000001        4.1962962962962962        1276.0443195253611     
   3.8814814814814813        4.1962962962962962        1374.4596750438213     
   3.9129629629629630        4.1962962962962962        1464.3866377025843     
   3.9444444444444446        4.1962962962962962        1557.0911275744438     
   3.9759259259259263        4.1962962962962962        1652.1564306914806     
   4.0074074074074080        4.1962962962962962        1749.1804632842541     
   4.0388888888888888        4.1962962962962962        1835.0078072249889     
   4.0703703703703704        4.1962962962962962        1922.4776011258364     
   4.1018518518518521        4.1962962962962962        2009.3266959637403     
   4.1333333333333337        4.1962962962962962        2083.6753407567739     
   4.1648148148148145        4.1962962962962962        2156.4604317992926     
   4.1962962962962962        4.1962962962962962        2230.1681227982044     
   4.2277777777777779        4.1962962962962962        2304.5813795477152     
   4.2592592592592595        4.1962962962962962        2379.5024518072605     
   4.2907407407407412        4.1962962962962962        2454.7512174546719     
   4.3222222222222229        4.1962962962962962        2515.7018024027348     
   4.3537037037037036        4.1962962962962962        2575.2034772485495     
   4.3851851851851853        4.1962962962962962        2634.9368989914656     
   4.4166666666666670        4.1962962962962962        2694.7711052745581     
   4.4481481481481486        4.1962962962962962        2754.5865861326456     
   4.4796296296296294        4.1962962962962962        2814.2742056101561     
   4.5111111111111111        4.1962962962962962        2871.0696400105953     
   4.5425925925925927        4.1962962962962962        2920.6223580539227     
   4.5740740740740744        4.1962962962962962        2969.9942017048597     
   4.6055555555555561        4.1962962962962962        3018.9725613147020     
   4.6370370370370377        4.1962962962962962        3064.3581604063511     
   4.6685185185185185        4.1962962962962962        3109.4552719593048     
   4.7000000000000002        4.1962962962962962        3154.1974899172783     

   3.0000000000000000        4.2277777777777779        1163.9447195082903     
   3.0314814814814817        4.2277777777777779        926.67716665565968     
   3.0629629629629629        4.2277777777777779        725.10323080420494     
   3.0944444444444446        4.2277777777777779        545.77398899197578     
   3.1259259259259258        4.2277777777777779        399.06972193717957     
   3.1574074074074074        4.2277777777777779        282.60187052190304     
   3.1888888888888891        4.2277777777777779        194.10545259714127     
   3.2203703703703703        4.2277777777777779        121.74619323015213     
   3.2518518518518520        4.2277777777777779        71.949233323335648     
   3.2833333333333332        4.2277777777777779        44.631162419915199     
   3.3148148148148149        4.2277777777777779        37.948993965983391     
   3.3462962962962965        4.2277777777777779        46.552856683731079     
   3.3777777777777778        4.2277777777777779        63.689701646566391     
   3.4092592592592594        4.2277777777777779        96.773222640156746     
   3.4407407407407407        4.2277777777777779        144.45015046000481     
   3.4722222222222223        4.2277777777777779        195.92023847997189     
   3.5037037037037040        4.2277777777777779        257.81714497506618     
   3.5351851851851852        4.2277777777777779        330.88933430612087     
   3.5666666666666669        4.2277777777777779        414.02177940309048     
   3.5981481481481481        4.2277777777777779        496.64155708253384     
   3.6296296296296298        4.2277777777777779        585.60776205360889     
   3.6611111111111114        4.2277777777777779        682.08949749171734     
   3.6925925925925926        4.2277777777777779        785.25049141049385     
   3.7240740740740743        4.2277777777777779        882.68703633546829     
   3.7555555555555555        4.2277777777777779        985.38118726015091     
   3.7870370370370372        4.2277777777777779        1092.9256120622158     
   3.8185185185185189        4.2277777777777779        1202.3748293220997     
   3.8500000000000001        4.2277777777777779        1305.6808613240719     
   3.8814814814814813        4.2277777777777779        1408.3755887597799     
   3.9129629629629630        4.2277777777777779        1502.8343733847141     
   3.9444444444444446        4.2277777777777779        1597.0710950344801     
   3.9759259259259263        4.2277777777777779        1693.6709044426680     
   4.0074074074074080        4.2277777777777779        1792.2497594356537     
   4.0388888888888888        4.2277777777777779        1884.5772201269865     
   4.0703703703703704        4.2277777777777779        1973.5667026787996     
   4.1018518518518521        4.2277777777777779        2063.8806930184364     
   4.1333333333333337        4.2277777777777779        2155.1136356592178     
   4.1648148148148145        4.2277777777777779        2229.3991216123104     
   4.1962962962962962        4.2277777777777779        2304.5813792496920     
   4.2277777777777779        4.2277777777777779        2380.4410445988178     
   4.2592592592592595        4.2277777777777779        2456.7782005071640     
   4.2907407407407412        4.2277777777777779        2533.4107218831778     
   4.3222222222222229        4.2277777777777779        2605.1672849059105     
   4.3537037037037036        4.2277777777777779        2670.6221862286329     
   4.3851851851851853        4.2277777777777779        2734.5526659935713     
   4.4166666666666670        4.2277777777777779        2795.5817922651768     
   4.4481481481481486        4.2277777777777779        2856.5496417582035     
   4.4796296296296294        4.2277777777777779        2917.3460190296173     
   4.5111111111111111        4.2277777777777779        2977.8702493309975     
   4.5425925925925927        4.2277777777777779        3029.8059728443623     
   4.5740740740740744        4.2277777777777779        3080.0023542791605     
   4.6055555555555561        4.2277777777777779        3129.8765166997910     
   4.6370370370370377        4.2277777777777779        3179.3434810787439     
   4.6685185185185185        4.2277777777777779        3228.3242655843496     
   4.7000000000000002        4.2277777777777779        3276.7452918142080     

   3.0000000000000000        4.2592592592592595        1149.7564059793949     
   3.0314814814814817        4.2592592592592595        912.56026378273964     
   3.0629629629629629        4.2592592592592595        711.68231543898582     
   3.0944444444444446        4.2592592592592595        532.30186507105827     
   3.1259259259259258        4.2592592592592595        385.51979783177376     
   3.1574074074074074        4.2592592592592595        268.96168567240238     
   3.1888888888888891        4.2592592592592595        180.37472108006477     
   3.2203703703703703        4.2592592592592595        108.84451162815094     
   3.2518518518518520        4.2592592592592595        59.036049783229828     
   3.2833333333333332        4.2592592592592595        31.738589838147163     
   3.3148148148148149        4.2592592592592595        25.114681705832481     
   3.3462962962962965        4.2592592592592595        35.135155811905861     
   3.3777777777777778        4.2592592592592595        54.297344639897346     
   3.4092592592592594        4.2592592592592595        89.723180234432220     
   3.4407407407407407        4.2592592592592595        139.96178849041462     
   3.4722222222222223        4.2592592592592595        195.30615420639515     
   3.5037037037037040        4.2592592592592595        257.86922116577625     
   3.5351851851851852        4.2592592592592595        331.66126337647438     
   3.5666666666666669        4.2592592592592595        415.56578725576401     
   3.5981481481481481        4.2592592592592595        501.80391447246075     
   3.6296296296296298        4.2592592592592595        591.72358936071396     
   3.6611111111111114        4.2592592592592595        689.20375570654869     
   3.6925925925925926        4.2592592592592595        793.40527060627937     
   3.7240740740740743        4.2592592592592595        895.34583610296249     
   3.7555555555555555        4.2592592592592595        999.22898806631565     
   3.7870370370370372        4.2592592592592595        1107.9926174730062     
   3.8185185185185189        4.2592592592592595        1221.0169064253569     
   3.8500000000000001        4.2592592592592595        1327.2511625438929     
   3.8814814814814813        4.2592592592592595        1435.3538910746574     
   3.9129629629629630        4.2592592592592595        1542.5044972300529     
   3.9444444444444446        4.2592592592592595        1638.2401490658522     
   3.9759259259259263        4.2592592592592595        1736.3417064845562     
   4.0074074074074080        4.2592592592592595        1836.4217549562454     
   4.0388888888888888        4.2592592592592595        1935.2044118940830     
   4.0703703703703704        4.2592592592592595        2025.6810175925493     
   4.1018518518518521        4.2592592592592595        2117.4674507230520     
   4.1333333333333337        4.2592592592592595        2210.2812461704016     
   4.1648148148148145        4.2592592592592595        2302.8757125288248     
   4.1962962962962962        4.2592592592592595        2379.5024518817663     
   4.2277777777777779        4.2592592592592595        2456.7782004773617     
   4.2592592592592595        4.2592592592592595        2534.5007892996073     
   4.2907407407407412        4.2592592592592595        2612.4860029220581     
   4.3222222222222229        4.2592592592592595        2690.4433944672346     
   4.3537037037037036        4.2592592592592595        2757.0863530635834     
   4.3851851851851853        4.2592592592592595        2823.7911608368158     
   4.4166666666666670        4.2592592592592595        2890.4164282828569     
   4.4481481481481486        4.2592592592592595        2956.8323853313923     
   4.4796296296296294        4.2592592592592595        3020.3325181454420     
   4.5111111111111111        4.2592592592592595        3081.8876430541277     
   4.5425925925925927        4.2592592592592595        3138.7567498683929     
   4.5740740740740744        4.2592592592592595        3189.7385305613279     
   4.6055555555555561        4.2592592592592595        3240.3465007543564     
   4.6370370370370377        4.2592592592592595        3290.4952892065048     
   4.6685185185185185        4.2592592592592595        3340.1056400686502     
   4.7000000000000002        4.2592592592592595        3389.1038121581078     

   3.0000000000000000        4.2907407407407412        1138.8937546759844     
   3.0314814814814817        4.2907407407407412        901.74146772921085     
   3.0629629629629629        4.2907407407407412        701.17594362795353     
   3.0944444444444446        4.2907407407407412        522.02986225485802     
   3.1259259259259258        4.2907407407407412        375.13353250920773     
   3.1574074074074074        4.2907407407407412        258.44585467875004     
   3.1888888888888891        4.2907407407407412        169.72671821713448     
   3.2203703703703703        4.2907407407407412        98.955710172653198     
   3.2518518518518520        4.2907407407407412        49.093232423067093     
   3.2833333333333332        4.2907407407407412        21.772654742002487     
   3.3148148148148149        4.2907407407407412        15.162408307194710     
   3.3462962962962965        4.2907407407407412        26.530341148376465     
   3.3777777777777778        4.2907407407407412        45.871128916740417     
   3.4092592592592594        4.2907407407407412        81.526442945003510     
   3.4407407407407407        4.2907407407407412        132.04683446884155     
   3.4722222222222223        4.2907407407407412        196.07880343496799     
   3.5037037037037040        4.2907407407407412        260.01137949526310     
   3.5351851851851852        4.2907407407407412        334.47801254689693     
   3.5666666666666669        4.2907407407407412        419.11008486151695     
   3.5981481481481481        4.2907407407407412        508.90565024316311     
   3.6296296296296298        4.2907407407407412        599.73694777488708     
   3.6611111111111114        4.2907407407407412        698.17446187138557     
   3.6925925925925926        4.2907407407407412        803.37621290981770     
   3.7240740740740743        4.2907407407407412        909.76032987236977     
   3.7555555555555555        4.2907407407407412        1014.7942159920931     
   3.7870370370370372        4.2907407407407412        1124.7394387125969     
   3.8185185185185189        4.2907407407407412        1238.9727266877890     
   3.8500000000000001        4.2907407407407412        1350.3989845365286     
   3.8814814814814813        4.2907407407407412        1459.8091271966696     
   3.9129629629629630        4.2907407407407412        1572.2078773230314     
   3.9444444444444446        4.2907407407407412        1680.4262599349022     
   3.9759259259259263        4.2907407407407412        1779.9958740919828     
   4.0074074074074080        4.2907407407407412        1881.5437367707491     
   4.0388888888888888        4.2907407407407412        1984.7126334905624     
   4.0703703703703704        4.2907407407407412        2078.6380441933870     
   4.1018518518518521        4.2907407407407412        2171.8628814816475     
   4.1333333333333337        4.2907407407407412        2266.0973990559578     
   4.1648148148148145        4.2907407407407412        2361.0809105187654     
   4.1962962962962962        4.2907407407407412        2454.7512173801661     
   4.2277777777777779        4.2907407407407412        2533.4107219576836     
   4.2592592592592595        4.2907407407407412        2612.4860028475523     
   4.2907407407407412        4.2907407407407412        2691.7906751036644     
   4.3222222222222229        4.2907407407407412        2771.1549236923456     
   4.3537037037037036        4.2907407407407412        2843.6396277844906     
   4.3851851851851853        4.2907407407407412        2911.4519521892071     
   4.4166666666666670        4.2907407407407412        2979.1395964771509     
   4.4481481481481486        4.2907407407407412        3046.5714664012194     
   4.4796296296296294        4.2907407407407412        3113.6271754652262     
   4.5111111111111111        4.2907407407407412        3180.1960632354021     
   4.5425925925925927        4.2907407407407412        3246.1762898266315     
   4.5740740740740744        4.2907407407407412        3298.9916250407696     
   4.6055555555555561        4.2907407407407412        3350.2904115617275     
   4.6370370370370377        4.2907407407407412        3401.0765342712402     
   4.6685185185185185        4.2907407407407412        3451.2704004347324     
   4.7000000000000002        4.2907407407407412        3500.7980474531651     

   3.0000000000000000        4.3222222222222229        1131.0707485824823     
   3.0314814814814817        4.3222222222222229        893.94233018159866     
   3.0629629629629629        4.3222222222222229        693.31939463317394     
   3.0944444444444446        4.3222222222222229        514.69560076296329     
   3.1259259259259258        4.3222222222222229        367.65535214543343     
   3.1574074074074074        4.3222222222222229        250.80533558130264     
   3.1888888888888891        4.3222222222222229        161.91864953935146     
   3.2203703703703703        4.3222222222222229        91.844067052006721     
   3.2518518518518520        4.3222222222222229        41.890659883618355     
   3.2833333333333332        4.3222222222222229        14.508533731102943     
   3.3148148148148149        4.3222222222222229        7.8723402470350266     
   3.3462962962962965        4.3222222222222229        20.265630155801773     
   3.3777777777777778        4.3222222222222229        40.003787130117416     
   3.4092592592592594        4.3222222222222229        75.848774611949921     
   3.4407407407407407        4.3222222222222229        126.61081828176975     
   3.4722222222222223        4.3222222222222229        190.93732607364655     
   3.5037037037037040        4.3222222222222229        263.97366839647293     
   3.5351851851851852        4.3222222222222229        339.16679269075394     
   3.5666666666666669        4.3222222222222229        424.48430186510086     
   3.5981481481481481        4.3222222222222229        517.77702338993549     
   3.6296296296296298        4.3222222222222229        609.47989663481712     
   3.6611111111111114        4.3222222222222229        708.83520853519440     
   3.6925925925925926        4.3222222222222229        814.99818661808968     
   3.7240740740740743        4.3222222222222229        925.76383192837238     
   3.7555555555555555        4.3222222222222229        1031.9109151959419     
   3.7870370370370372        4.3222222222222229        1143.0006178915501     
   3.8185185185185189        4.3222222222222229        1258.4062113463879     
   3.8500000000000001        4.3222222222222229        1374.9555166512728     
   3.8814814814814813        4.3222222222222229        1485.6368403732777     
   3.9129629629629630        4.3222222222222229        1599.3200505226851     
   3.9444444444444446        4.3222222222222229        1715.5451974123716     
   3.9759259259259263        4.3222222222222229        1824.4763204157352     
   4.0074074074074080        4.3222222222222229        1927.4576717764139     
   4.0388888888888888        4.3222222222222229        2032.0565988868475     
   4.0703703703703704        4.3222222222222229        2132.2713271528482     
   4.1018518518518521        4.3222222222222229        2226.8991462588310     
   4.1333333333333337        4.3222222222222229        2322.5187098681927     
   4.1648148148148145        4.3222222222222229        2418.8664805144072     
   4.1962962962962962        4.3222222222222229        2515.7018022537231     
   4.2277777777777779        4.3222222222222229        2605.1672850400209     
   4.2592592592592595        4.3222222222222229        2690.4433943331242     
   4.2907407407407412        4.3222222222222229        2771.1549235582352     
   4.3222222222222229        4.3222222222222229        2851.7675046771765     
   4.3537037037037036        4.3222222222222229        2930.0996561348438     
   4.3851851851851853        4.3222222222222229        2998.9795749485493     
   4.4166666666666670        4.3222222222222229        3067.6886543035507     
   4.4481481481481486        4.3222222222222229        3136.0944094359875     
   4.4796296296296294        4.3222222222222229        3204.0752136558294     
   4.5111111111111111        4.3222222222222229        3271.5193111747503     
   4.5425925925925927        4.3222222222222229        3338.3239073902369     
   4.5740740740740744        4.3222222222222229        3404.3943321853876     
   4.6055555555555561        4.3222222222222229        3459.5120333880186     
   4.6370370370370377        4.3222222222222229        3510.8887291699648     
   4.6685185185185185        4.3222222222222229        3561.6177989095449     
   4.7000000000000002        4.3222222222222229        3611.6250031590462     

   3.0000000000000000        4.3537037037037036        1126.0176311433315     
   3.0314814814814817        4.3537037037037036        888.90065160393715     
   3.0629629629629629        4.3537037037037036        688.20285204052925     
   3.0944444444444446        4.3537037037037036        510.05247001349926     
   3.1259259259259258        4.3537037037037036        362.84544765949249     
   3.1574074074074074        4.3537037037037036        245.80684983730316     
   3.1888888888888891        4.3537037037037036        156.72348615527153     
   3.2203703703703703        4.3537037037037036        87.289173260331154     
   3.2518518518518520        4.3537037037037036        37.213541299104691     
   3.2833333333333332        4.3537037037037036        9.7367511540651321     
   3.3148148148148149        4.3537037037037036        3.0400153398513794     
   3.3462962962962965        4.3537037037037036        15.412205412983894     
   3.3777777777777778        4.3537037037037036        36.499874800443649     
   3.4092592592592594        4.3537037037037036        72.498774081468582     
   3.4407407407407407        4.3537037037037036        123.46607989072800     
   3.4722222222222223        4.3537037037037036        188.05029813945293     
   3.5037037037037040        4.3537037037037036        263.27901566028595     
   3.5351851851851852        4.3537037037037036        341.47575058043003     
   3.5666666666666669        4.3537037037037036        430.10077852010727     
   3.5981481481481481        4.3537037037037036        526.72750324010849     
   3.6296296296296298        4.3537037037037036        620.79888913035393     
   3.6611111111111114        4.3537037037037036        721.03408324718475     
   3.6925925925925926        4.3537037037037036        828.12065851688385     
   3.7240740740740743        4.3537037037037036        941.27519360184669     
   3.7555555555555555        4.3537037037037036        1050.4275785088539     
   3.7870370370370372        4.3537037037037036        1162.6252673864365     
   3.8185185185185189        4.3537037037037036        1279.1668742895126     
   3.8500000000000001        4.3537037037037036        1399.4724068343639     
   3.8814814814814813        4.3537037037037036        1512.6826621443033     
   3.9129629629629630        4.3537037037037036        1627.6140553057194     
   3.9444444444444446        4.3537037037037036        1745.0971177965403     
   3.9759259259259263        4.3537037037037036        1864.7066212892532     
   4.0074074074074080        4.3537037037037036        1974.0200930982828     
   4.0388888888888888        4.3537037037037036        2080.0138701647520     
   4.0703703703703704        4.3537037037037036        2186.4290125221014     
   4.1018518518518521        4.3537037037037036        2282.4231638759375     
   4.1333333333333337        4.3537037037037036        2379.3907478302717     
   4.1648148148148145        4.3537037037037036        2477.0653219372034     
   4.1962962962962962        4.3537037037037036        2575.2034772336483     
   4.2277777777777779        4.3537037037037036        2670.6221862286329     
   4.2592592592592595        4.3537037037037036        2757.0863530188799     
   4.2907407407407412        4.3537037037037036        2843.6396277397871     
   4.3222222222222229        4.3537037037037036        2930.0996560305357     
   4.3537037037037036        4.3537037037037036        3013.8987778723240     
   4.3851851851851853        4.3537037037037036        3086.2049511671066     
   4.4166666666666670        4.3537037037037036        3155.8924953341484     
   4.4481481481481486        4.3537037037037036        3225.2280424684286     
   4.4796296296296294        4.3537037037037036        3294.0886668711901     
   4.5111111111111111        4.3537037037037036        3362.3614599704742     
   4.5425925925925927        4.3537037037037036        3429.9426161348820     
   4.5740740740740744        4.3537037037037036        3496.7365917116404     
   4.6055555555555561        4.3537037037037036        3560.7005133777857     
   4.6370370370370377        4.3537037037037036        3615.2830165773630     
   4.6685185185185185        4.3537037037037036        3668.9756803512573     
   4.7000000000000002        4.3537037037037036        3721.3980380594730     

   3.0000000000000000        4.3851851851851853        1123.4797566235065     
   3.0314814814814817        4.3851851851851853        886.36930835247040     
   3.0629629629629629        4.3851851851851853        685.58649243414402     
   3.0944444444444446        4.3851851851851853        507.86843490600586     
   3.1259259259259258        4.3851851851851853        360.47856368124485     
   3.1574074074074074        4.3851851851851853        243.23165363073349     
   3.1888888888888891        4.3851851851851853        153.92872022092342     
   3.2203703703703703        4.3851851851851853        85.084694340825081     
   3.2518518518518520        4.3851851851851853        34.861157566308975     
   3.2833333333333332        4.3851851851851853        7.2619103342294693     
   3.3148148148148149        4.3851851851851853       0.47506155073642731     
   3.3462962962962965        4.3851851851851853        12.795106247067451     
   3.3777777777777778        4.3851851851851853        35.177654623985291     
   3.4092592592592594        4.3851851851851853        71.298779532313347     
   3.4407407407407407        4.3851851851851853        122.43874010443687     
   3.4722222222222223        4.3851851851851853        187.24733057618141     
   3.5037037037037040        4.3851851851851853        264.46374286711216     
   3.5351851851851852        4.3851851851851853        343.23019549250603     
   3.5666666666666669        4.3851851851851853        432.33067741990089     
   3.5981481481481481        4.3851851851851853        530.86856521666050     
   3.6296296296296298        4.3851851851851853        633.55343334376812     
   3.6611111111111114        4.3851851851851853        734.63231536746025     
   3.6925925925925926        4.3851851851851853        842.60633337497711     
   3.7240740740740743        4.3851851851851853        956.68918640911579     
   3.7555555555555555        4.3851851851851853        1070.2057955414057     
   3.7870370370370372        4.3851851851851853        1183.4757103621960     
   3.8185185185185189        4.3851851851851853        1301.1175573021173     
   3.8500000000000001        4.3851851851851853        1422.5478720664978     
   3.8814814814814813        4.3851851851851853        1540.8054937422276     
   3.9129629629629630        4.3851851851851853        1656.9486923962831     
   3.9444444444444446        4.3851851851851853        1775.6530925780535     
   3.9759259259259263        4.3851851851851853        1896.4899695664644     
   4.0074074074074080        4.3851851851851853        2012.7535560876131     
   4.0388888888888888        4.3851851851851853        2125.0744436234236     
   4.0703703703703704        4.3851851851851853        2237.0803813636303     
   4.1018518518518521        4.3851851851851853        2338.2952654212713     
   4.1333333333333337        4.3851851851851853        2436.5726494342089     
   4.1648148148148145        4.3851851851851853        2535.5352642536163     
   4.1962962962962962        4.3851851851851853        2634.9368990063667     
   4.2277777777777779        4.3851851851851853        2734.5526660531759     
   4.2592592592592595        4.3851851851851853        2823.7911607474089     
   4.2907407407407412        4.3851851851851853        2911.4519523829222     
   4.3222222222222229        4.3851851851851853        2998.9795749336481     
   4.3537037037037036        4.3851851851851853        3086.2049512416124     
   4.3851851851851853        4.3851851851851853        3172.9731091409922     
   4.4166666666666670        4.3851851851851853        3243.5942758470774     
   4.4481481481481486        4.3851851851851853        3313.8136118501425     
   4.4796296296296294        4.3851851851851853        3383.5068406015635     
   4.5111111111111111        4.3851851851851853        3452.5598490536213     
   4.5425925925925927        4.3851851851851853        3520.8677709698677     
   4.5740740740740744        4.3851851851851853        3588.3341390937567     
   4.6055555555555561        4.3851851851851853        3654.8701076954603     
   4.6370370370370377        4.3851851851851853        3710.6893694847822     
   4.6685185185185185        4.3851851851851853        3764.7046961337328     
   4.7000000000000002        4.3851851851851853        3817.6870222389698     

   3.0000000000000000        4.4166666666666670        1123.2165159732103     
   3.0314814814814817        4.4166666666666670        886.11515972018242     
   3.0629629629629629        4.4166666666666670        685.24442352354527     
   3.0944444444444446        4.4166666666666670        507.92492803931236     
   3.1259259259259258        4.4166666666666670        360.34286929666996     
   3.1574074074074074        4.4166666666666670        242.87439219653606     
   3.1888888888888891        4.4166666666666670        153.33520281314850     
   3.2203703703703703        4.4166666666666670        85.037216857075691     
   3.2518518518518520        4.4166666666666670        34.645695969462395     
   3.2833333333333332        4.4166666666666670        6.9015105068683624     
   3.3148148148148149        4.4166666666666670        0.0000000000000000     
   3.3462962962962965        4.4166666666666670        12.241584151983261     
   3.3777777777777778        4.4166666666666670        35.867900535464287     
   3.4092592592592594        4.4166666666666670        72.083662420511246     
   3.4407407407407407        4.4166666666666670        123.36747938394547     
   3.4722222222222223        4.4166666666666670        188.37062887847424     
   3.5037037037037040        4.4166666666666670        265.83307519555092     
   3.5351851851851852        4.4166666666666670        346.82301555573940     
   3.5666666666666669        4.4166666666666670        436.36778515577316     
   3.5981481481481481        4.4166666666666670        535.39942212402821     
   3.6296296296296298        4.4166666666666670        642.94816140830517     
   3.6611111111111114        4.4166666666666670        749.50302696228027     
   3.6925925925925926        4.4166666666666670        858.32989260554314     
   3.7240740740740743        4.4166666666666670        973.30631618201733     
   3.7555555555555555        4.4166666666666670        1091.1190034449100     
   3.7870370370370372        4.4166666666666670        1205.4262224733829     
   3.8185185185185189        4.4166666666666670        1324.1331648230553     
   3.8500000000000001        4.4166666666666670        1446.6529069393873     
   3.8814814814814813        4.4166666666666670        1569.8762495964766     
   3.9129629629629630        4.4166666666666670        1687.1949030458927     
   3.9444444444444446        4.4166666666666670        1807.0839166343212     
   3.9759259259259263        4.4166666666666670        1929.1110545247793     
   4.0074074074074080        4.4166666666666670        2050.7414145767689     
   4.0388888888888888        4.4166666666666670        2164.2692909836769     
   4.0703703703703704        4.4166666666666670        2279.0725085735321     
   4.1018518518518521        4.4166666666666670        2394.3879498243332     
   4.1333333333333337        4.4166666666666670        2493.9358667135239     
   4.1648148148148145        4.4166666666666670        2594.1466033756733     
   4.1962962962962962        4.4166666666666670        2694.7711053341627     
   4.2277777777777779        4.4166666666666670        2795.5817922651768     
   4.2592592592592595        4.4166666666666670        2890.4164283722639     
   4.2907407407407412        4.4166666666666670        2979.1395964920521     
   4.3222222222222229        4.4166666666666670        3067.6886542439461     
   4.3537037037037036        4.4166666666666670        3155.8924952745438     
   4.3851851851851853        4.4166666666666670        3243.5942758023739     
   4.4166666666666670        4.4166666666666670        3330.6501918137074     
   4.4481481481481486        4.4166666666666670        3401.7055576294661     
   4.4796296296296294        4.4166666666666670        3472.1823864728212     
   4.5111111111111111        4.4166666666666670        3541.9653172940016     
   4.5425925925925927        4.4166666666666670        3610.9483775943518     
   4.5740740740740744        4.4166666666666670        3679.0341344326735     
   4.6055555555555561        4.4166666666666670        3746.1329104602337     
   4.6370370370370377        4.4166666666666670        3804.9256073683500     
   4.6685185185185185        4.4166666666666670        3859.2023620307446     
   4.7000000000000002        4.4166666666666670        3912.3832114189863     

   3.0000000000000000        4.4481481481481486        1125.0003352165222     
   3.0314814814814817        4.4481481481481486        887.91802777349949     
   3.0629629629629629        4.4481481481481486        686.96364906430244     
   3.0944444444444446        4.4481481481481486        510.01581631600857     
   3.1259259259259258        4.4481481481481486        362.23891352117062     
   3.1574074074074074        4.4481481481481486        244.54203993082047     
   3.1888888888888891        4.4481481481481486        154.75606742501259     
   3.2203703703703703        4.4481481481481486        86.965179130434990     
   3.2518518518518520        4.4481481481481486        36.391166120767593     
   3.2833333333333332        4.4481481481481486        8.4848516583442688     
   3.3148148148148149        4.4481481481481486        1.4491377770900726     
   3.3462962962962965        4.4481481481481486        13.590668484568596     
   3.3777777777777778        4.4481481481481486        38.412789374589920     
   3.4092592592592594        4.4481481481481486        74.699705883860588     
   3.4407407407407407        4.4481481481481486        126.10240703821182     
   3.4722222222222223        4.4481481481481486        191.27385108172894     
   3.5037037037037040        4.4481481481481486        268.95495074987411     
   3.5351851851851852        4.4481481481481486        352.11202965676785     
   3.5666666666666669        4.4481481481481486        442.07261548936367     
   3.5981481481481481        4.4481481481481486        541.56865999102592     
   3.6296296296296298        4.4481481481481486        649.62886679172516     
   3.6611111111111114        4.4481481481481486        765.35130302608013     
   3.6925925925925926        4.4481481481481486        875.17683008313179     
   3.7240740740740743        4.4481481481481486        991.01348441839218     
   3.7555555555555555        4.4481481481481486        1112.3078533262014     
   3.7870370370370372        4.4481481481481486        1228.3618663847446     
   3.8185185185185189        4.4481481481481486        1348.0994921773672     
   3.8500000000000001        4.4481481481481486        1471.6738416552544     
   3.8814814814814813        4.4481481481481486        1598.5413320660591     
   3.9129629629629630        4.4481481481481486        1718.2346031367779     
   3.9444444444444446        4.4481481481481486        1839.2714826613665     
   3.9759259259259263        4.4481481481481486        1962.4515856206417     
   4.0074074074074080        4.4481481481481486        2087.3748861998320     
   4.0388888888888888        4.4481481481481486        2204.0363470762968     
   4.0703703703703704        4.4481481481481486        2319.9961882978678     
   4.1018518518518521        4.4481481481481486        2436.8994520902634     
   4.1333333333333337        4.4481481481481486        2551.3630114048719     
   4.1648148148148145        4.4481481481481486        2652.7809400111437     
   4.1962962962962962        4.4481481481481486        2754.5865861177444     
   4.2277777777777779        4.4481481481481486        2856.5496415942907     
   4.2592592592592595        4.4481481481481486        2956.8323854207993     
   4.2907407407407412        4.4481481481481486        3046.5714661926031     
   4.3222222222222229        4.4481481481481486        3136.0944094210863     
   4.3537037037037036        4.4481481481481486        3225.2280424684286     
   4.3851851851851853        4.4481481481481486        3313.8136118948460     
   4.4166666666666670        4.4481481481481486        3401.7055575251579     
   4.4481481481481486        4.4481481481481486        3482.3609009683132     
   4.4796296296296294        4.4481481481481486        3556.8335705846548     
   4.5111111111111111        4.4481481481481486        3630.3949695676565     
   4.5425925925925927        4.4481481481481486        3700.0459516346455     
   4.5740740740740744        4.4481481481481486        3768.6963959038258     
   4.6055555555555561        4.4481481481481486        3836.3018494546413     
   4.6370370370370377        4.4481481481481486        3897.8391694724560     
   4.6685185185185185        4.4481481481481486        3952.3145235925913     
   4.7000000000000002        4.4481481481481486        4005.6294034570456     

   3.0000000000000000        4.4796296296296294        1128.6157471835613     
   3.0314814814814817        4.4796296296296294        891.56975202262402     
   3.0629629629629629        4.4796296296296294        690.54310397803783     
   3.0944444444444446        4.4796296296296294        513.94644649326801     
   3.1259259259259258        4.4796296296296294        365.97865223884583     
   3.1574074074074074        4.4796296296296294        248.05291239917278     
   3.1888888888888891        4.4796296296296294        158.01573245227337     
   3.2203703703703703        4.4796296296296294        90.697884917259216     
   3.2518518518518520        4.4796296296296294        39.932401835918427     
   3.2833333333333332        4.4796296296296294        11.852022930979729     
   3.3148148148148149        4.4796296296296294        4.6675426661968231     
   3.3462962962962965        4.4796296296296294        16.692129522562027     
   3.3777777777777778        4.4796296296296294        42.664877384901047     
   3.4092592592592594        4.4796296296296294        79.003572285175323     
   3.4407407407407407        4.4796296296296294        130.50401757657528     
   3.4722222222222223        4.4796296296296294        195.82105425000191     
   3.5037037037037040        4.4796296296296294        273.69672241806984     
   3.5351851851851852        4.4796296296296294        358.96518315374851     
   3.5666666666666669        4.4796296296296294        449.31584762036800     
   3.5981481481481481        4.4796296296296294        549.24944153428078     
   3.6296296296296298        4.4796296296296294        657.79324832558632     
   3.6611111111111114        4.4796296296296294        774.04355712234974     
   3.6925925925925926        4.4796296296296294        890.13561467826366     
   3.7240740740740743        4.4796296296296294        1009.7074040919542     
   3.7555555555555555        4.4796296296296294        1131.8669901192188     
   3.7870370370370372        4.4796296296296294        1252.1774208396673     
   3.8185185185185189        4.4796296296296294        1372.9121436625719     
   3.8500000000000001        4.4796296296296294        1497.5069161504507     
   3.8814814814814813        4.4796296296296294        1625.4147106260061     
   3.9129629629629630        4.4796296296296294        1749.9596065133810     
   3.9444444444444446        4.4796296296296294        1872.1076984256506     
   3.9759259259259263        4.4796296296296294        1996.4034077525139     
   4.0074074074074080        4.4796296296296294        2122.4432589560747     
   4.0388888888888888        4.4796296296296294        2244.2608784586191     
   4.0703703703703704        4.4796296296296294        2361.3364749550819     
   4.1018518518518521        4.4796296296296294        2479.3406843245029     
   4.1333333333333337        4.4796296296296294        2597.9759191572666     
   4.1648148148148145        4.4796296296296294        2711.3301066458225     
   4.1962962962962962        4.4796296296296294        2814.2742054164410     
   4.2277777777777779        4.4796296296296294        2917.3460190147161     
   4.2592592592592595        4.4796296296296294        3020.3325181454420     
   4.2907407407407412        4.4796296296296294        3113.6271755248308     
   4.3222222222222229        4.4796296296296294        3204.0752135664225     
   4.3537037037037036        4.4796296296296294        3294.0886668562889     
   4.3851851851851853        4.4796296296296294        3383.5068404674530     
   4.4166666666666670        4.4796296296296294        3472.1823864132166     
   4.4481481481481486        4.4796296296296294        3556.8335704207420     
   4.4796296296296294        4.4796296296296294        3631.8516647815704     
   4.5111111111111111        4.4796296296296294        3705.8991963118315     
   4.5425925925925927        4.4796296296296294        3778.8595607429743     
   4.5740740740740744        4.4796296296296294        3850.6249888092279     
   4.6055555555555561        4.4796296296296294        3921.0957797318697     
   4.6370370370370377        4.4796296296296294        3989.2893593162298     
   4.6685185185185185        4.4796296296296294        4043.8990333527327     
   4.7000000000000002        4.4796296296296294        4097.2820099294186     

   3.0000000000000000        4.5111111111111111        1133.8585267513990     
   3.0314814814814817        4.5111111111111111        896.87330979108810     
   3.0629629629629629        4.5111111111111111        695.79276277124882     
   3.0944444444444446        4.5111111111111111        519.53276062011719     
   3.1259259259259258        4.5111111111111111        371.38455164432526     
   3.1574074074074074        4.5111111111111111        253.23575684428215     
   3.1888888888888891        4.5111111111111111        162.94897459447384     
   3.2203703703703703        4.5111111111111111        96.074590280652046     
   3.2518518518518520        4.5111111111111111        45.114133521914482     
   3.2833333333333332        4.5111111111111111        16.852963984012604     
   3.3148148148148149        4.5111111111111111        9.5100957155227661     
   3.3462962962962965        4.5111111111111111        21.405520513653755     
   3.3777777777777778        4.5111111111111111        48.486157476902008     
   3.4092592592592594        4.5111111111111111        84.861347660422325     
   3.4407407407407407        4.5111111111111111        136.44222623109818     
   3.4722222222222223        4.5111111111111111        201.88572016358376     
   3.5037037037037040        4.5111111111111111        279.93517938256264     
   3.5351851851851852        4.5111111111111111        367.25957974791527     
   3.5666666666666669        4.5111111111111111        457.97734968364239     
   3.5981481481481481        4.5111111111111111        558.32415641844273     
   3.6296296296296298        4.5111111111111111        667.32597982883453     
   3.6611111111111114        4.5111111111111111        784.07743315398693     
   3.6925925925925926        4.5111111111111111        903.19872872531414     
   3.7240740740740743        4.5111111111111111        1023.6948940604925     
   3.7555555555555555        4.5111111111111111        1149.8387711495161     
   3.7870370370370372        4.5111111111111111        1276.7763880640268     
   3.8185185185185189        4.5111111111111111        1398.4755374193192     
   3.8500000000000001        4.5111111111111111        1524.0572765618563     
   3.8814814814814813        4.5111111111111111        1652.9711602032185     
   3.9129629629629630        4.5111111111111111        1782.2706337720156     
   3.9444444444444446        4.5111111111111111        1905.4934889823198     
   3.9759259259259263        4.5111111111111111        2030.8674968183041     
   4.0074074074074080        4.5111111111111111        2157.9857375174761     
   4.0388888888888888        4.5111111111111111        2284.8373646736145     
   4.0703703703703704        4.5111111111111111        2402.9874950796366     
   4.1018518518518521        4.5111111111111111        2522.0504242926836     
   4.1333333333333337        4.5111111111111111        2641.7254589945078     
   4.1648148148148145        4.5111111111111111        2761.7368090003729     
   4.1962962962962962        4.5111111111111111        2871.0696399062872     
   4.2277777777777779        4.5111111111111111        2977.8702495098114     
   4.2592592592592595        4.5111111111111111        3081.8876431882381     
   4.2907407407407412        4.5111111111111111        3180.1960632205009     
   4.3222222222222229        4.5111111111111111        3271.5193112343550     
   4.3537037037037036        4.5111111111111111        3362.3614599406719     
   4.3851851851851853        4.5111111111111111        3452.5598490834236     
   4.4166666666666670        4.5111111111111111        3541.9653173238039     
   4.4481481481481486        4.5111111111111111        3630.3949696123600     
   4.4796296296296294        4.5111111111111111        3705.8991963416338     
   4.5111111111111111        4.5111111111111111        3780.3720731735229     
   4.5425925925925927        4.5111111111111111        3853.6958780884743     
   4.5740740740740744        4.5111111111111111        3925.7618649899960     
   4.6055555555555561        4.5111111111111111        3996.4694929867983     
   4.6370370370370377        4.5111111111111111        4065.7257151901722     
   4.6685185185185185        4.5111111111111111        4126.9399777352810     
   4.7000000000000002        4.5111111111111111        4181.2323739677668     

   3.0000000000000000        4.5425925925925927        1140.5348918735981     
   3.0314814814814817        4.5425925925925927        903.64200185239315     
   3.0629629629629629        4.5425925925925927        702.53281134366989     
   3.0944444444444446        4.5425925925925927        526.60047729313374     
   3.1259259259259258        4.5425925925925927        378.28875571489334     
   3.1574074074074074        4.5425925925925927        259.92890776693821     
   3.1888888888888891        4.5425925925925927        169.40007664263248     
   3.2203703703703703        4.5425925925925927        102.94365979731083     
   3.2518518518518520        4.5425925925925927        51.790136754512787     
   3.2833333333333332        4.5425925925925927        23.346602901816368     
   3.3148148148148149        4.5425925925925927        15.840617954730988     
   3.3462962962962965        4.5425925925925927        27.599294066429138     
   3.3777777777777778        4.5425925925925927        55.747187480330467     
   3.4092592592592594        4.5425925925925927        92.147663921117783     
   3.4407407407407407        4.5425925925925927        143.79548081755638     
   3.4722222222222223        4.5425925925925927        209.34985856711864     
   3.5037037037037040        4.5425925925925927        287.55564342439175     
   3.5351851851851852        4.5425925925925927        376.88059221208096     
   3.5666666666666669        4.5425925925925927        467.94528046250343     
   3.5981481481481481        4.5425925925925927        568.68351398408413     
   3.6296296296296298        4.5425925925925927        678.12009193003178     
   3.6611111111111114        4.5425925925925927        795.34805843234062     
   3.6925925925925926        4.5425925925925927        917.42594604194164     
   3.7240740740740743        4.5425925925925927        1038.5628174841404     
   3.7555555555555555        4.5425925925925927        1165.3790669441223     
   3.7870370370370372        4.5425925925925927        1297.1861506849527     
   3.8185185185185189        4.5425925925925927        1424.7019875347614     
   3.8500000000000001        4.5425925925925927        1551.2380511462688     
   3.8814814814814813        4.5425925925925927        1681.1244498342276     
   3.9129629629629630        4.5425925925925927        1813.8509592413902     
   3.9444444444444446        4.5425925925925927        1939.3378779441118     
   3.9759259259259263        4.5425925925925927        2065.7530363947153     
   4.0074074074074080        4.5425925925925927        2193.9115230739117     
   4.0388888888888888        4.5425925925925927        2323.4363493472338     
   4.0703703703703704        4.5425925925925927        2444.8517979681492     
   4.1018518518518521        4.5425925925925927        2564.9308751672506     
   4.1333333333333337        4.5425925925925927        2685.6020147502422     
   4.1648148148148145        4.5425925925925927        2806.5864397883415     
   4.1962962962962962        4.5425925925925927        2920.6223580688238     
   4.2277777777777779        4.5425925925925927        3029.8059728145599     
   4.2592592592592595        4.5425925925925927        3138.7567498087883     
   4.2907407407407412        4.5425925925925927        3246.1762896329165     
   4.3222222222222229        4.5425925925925927        3338.3239072710276     
   4.3537037037037036        4.5425925925925927        3429.9426161348820     
   4.3851851851851853        4.5425925925925927        3520.8677709698677     
   4.4166666666666670        4.5425925925925927        3610.9483776390553     
   4.4481481481481486        4.5425925925925927        3700.0459516346455     
   4.4796296296296294        4.5425925925925927        3778.8595606833696     
   4.5111111111111111        4.5425925925925927        3853.6958781331778     
   4.5425925925925927        4.5425925925925927        3927.3196821510792     
   4.5740740740740744        4.5425925925925927        3999.6212335377932     
   4.6055555555555561        4.5425925925925927        4070.4991330057383     
   4.6370370370370377        4.5425925925925927        4139.8596082031727     
   4.6685185185185185        4.5425925925925927        4202.0240280628204     
   4.7000000000000002        4.5425925925925927        4256.0744084119797     

   3.0000000000000000        4.5740740740740744        1148.4607637673616     
   3.0314814814814817        4.5740740740740744        911.69869966804981     
   3.0629629629629629        4.5740740740740744        710.59287908673286     
   3.0944444444444446        4.5740740740740744        534.98433747887611     
   3.1259259259259258        4.5740740740740744        386.53232160210609     
   3.1574074074074074        4.5740740740740744        267.97951070964336     
   3.1888888888888891        4.5740740740740744        177.22203685343266     
   3.2203703703703703        4.5740740740740744        111.16179384291172     
   3.2518518518518520        4.5740740740740744        59.822446778416634     
   3.2833333333333332        4.5740740740740744        31.200060635805130     
   3.3148148148148149        4.5740740740740744        23.531064018607140     
   3.3462962962962965        4.5740740740740744        35.149987339973450     
   3.3777777777777778        4.5740740740740744        64.326294213533401     
   3.4092592592592594        4.5740740740740744        100.74489036202431     
   3.4407407407407407        4.5740740740740744        152.44994550943375     
   3.4722222222222223        4.5740740740740744        218.10318222641945     
   3.5037037037037040        4.5740740740740744        296.45113304257393     
   3.5351851851851852        4.5740740740740744        386.32140246033669     
   3.5666666666666669        4.5740740740740744        479.11526443064213     
   3.5981481481481481        4.5740740740740744        580.22571143507957     
   3.6296296296296298        4.5740740740740744        690.07613076269627     
   3.6611111111111114        4.5740740740740744        807.75811217725277     
   3.6925925925925926        4.5740740740740744        932.42738065123558     
   3.7240740740740743        4.5740740740740744        1054.4698942154646     
   3.7555555555555555        4.5740740740740744        1181.9315241128206     
   3.7870370370370372        4.5740740740740744        1314.4114395976067     
   3.8185185185185189        4.5740740740740744        1451.2697540521622     
   3.8500000000000001        4.5740740740740744        1578.9695041775703     
   3.8814814814814813        4.5740740740740744        1709.7955691367388     
   3.9129629629629630        4.5740740740740744        1843.4754636883736     
   3.9444444444444446        4.5740740740740744        1973.5571452528238     
   3.9759259259259263        4.5740740740740744        2100.9765672236681     
   4.0074074074074080        4.5740740740740744        2230.1372807770967     
   4.0388888888888888        4.5740740740740744        2360.6589477807283     
   4.0703703703703704        4.5740740740740744        2486.8395126163960     
   4.1018518518518521        4.5740740740740744        2607.8919390439987     
   4.1333333333333337        4.5740740740740744        2729.5151568800211     
   4.1648148148148145        4.5740740740740744        2851.4274027794600     
   4.1962962962962962        4.5740740740740744        2969.9942016750574     
   4.2277777777777779        4.5740740740740744        3080.0023542344570     
   4.2592592592592595        4.5740740740740744        3189.7385304570198     
   4.2907407407407412        4.5740740740740744        3298.9916250407696     
   4.3222222222222229        4.5740740740740744        3404.3943321704865     
   4.3537037037037036        4.5740740740740744        3496.7365917116404     
   4.3851851851851853        4.5740740740740744        3588.3341390937567     
   4.4166666666666670        4.5740740740740744        3679.0341344773769     
   4.4481481481481486        4.5740740740740744        3768.6963958740234     
   4.4796296296296294        4.5740740740740744        3850.6249888241291     
   4.5111111111111111        4.5740740740740744        3925.7618649303913     
   4.5425925925925927        4.5740740740740744        3999.6212335973978     
   4.5740740740740744        4.5740740740740744        4072.0923473536968     
   4.6055555555555561        4.5740740740740744        4143.0729370862246     
   4.6370370370370377        4.5740740740740744        4212.4684921056032     
   4.6685185185185185        4.5740740740740744        4275.2767048329115     
   4.7000000000000002        4.5740740740740744        4329.0089283287525     

   3.0000000000000000        4.6055555555555561        1157.4610805958509     
   3.0314814814814817        4.6055555555555561        920.87514963746071     
   3.0629629629629629        4.6055555555555561        719.81133483350277     
   3.0944444444444446        4.6055555555555561        544.52740912139416     
   3.1259259259259258        4.6055555555555561        395.96451286971569     
   3.1574074074074074        4.6055555555555561        277.24280530214310     
   3.1888888888888891        4.6055555555555561        186.27584449946880     
   3.2203703703703703        4.6055555555555561        120.59331679344177     
   3.2518518518518520        4.6055555555555561        69.080637723207474     
   3.2833333333333332        4.6055555555555561        40.287920638918877     
   3.3148148148148149        4.6055555555555561        32.460785031318665     
   3.3462962962962965        4.6055555555555561        43.941475629806519     
   3.3777777777777778        4.6055555555555561        73.166248992085457     
   3.4092592592592594        4.6055555555555561        110.54239347577095     
   3.4407407407407407        4.6055555555555561        162.29875151813030     
   3.4722222222222223        4.6055555555555561        228.04235011339188     
   3.5037037037037040        4.6055555555555561        306.52160067856312     
   3.5351851851851852        4.6055555555555561        396.56524710357189     
   3.5666666666666669        4.6055555555555561        491.38963644206524     
   3.5981481481481481        4.6055555555555561        592.85566891729832     
   3.6296296296296298        4.6055555555555561        703.10138803720474     
   3.6611111111111114        4.6055555555555561        821.21704806387424     
   3.6925925925925926        4.6055555555555561        946.35668332874775     
   3.7240740740740743        4.6055555555555561        1071.3250615149736     
   3.7555555555555555        4.6055555555555561        1199.4066307544708     
   3.7870370370370372        4.6055555555555561        1332.5323635786772     
   3.8185185185185189        4.6055555555555561        1470.0595482289791     
   3.8500000000000001        4.6055555555555561        1607.1782570779324     
   3.8814814814814813        4.6055555555555561        1738.9119433015585     
   3.9129629629629630        4.6055555555555561        1873.5119545906782     
   3.9444444444444446        4.6055555555555561        2008.0740547180176     
   3.9759259259259263        4.6055555555555561        2136.4612092673779     
   4.0074074074074080        4.6055555555555561        2266.5863547772169     
   4.0388888888888888        4.6055555555555561        2398.0658234208822     
   4.0703703703703704        4.6055555555555561        2528.8675750792027     
   4.1018518518518521        4.6055555555555561        2650.8504377156496     
   4.1333333333333337        4.6055555555555561        2773.3814910352230     
   4.1648148148148145        4.6055555555555561        2896.1759935319424     
   4.1962962962962962        4.6055555555555561        3018.9725612848997     
   4.2277777777777779        4.6055555555555561        3129.8765166997910     
   4.2592592592592595        4.6055555555555561        3240.3465007692575     
   4.2907407407407412        4.6055555555555561        3350.2904117107391     
   4.3222222222222229        4.6055555555555561        3459.5120333284140     
   4.3537037037037036        4.6055555555555561        3560.7005133330822     
   4.3851851851851853        4.6055555555555561        3654.8701077401638     
   4.4166666666666670        4.6055555555555561        3746.1329104453325     
   4.4481481481481486        4.6055555555555561        3836.3018495887518     
   4.4796296296296294        4.6055555555555561        3921.0957797914743     
   4.5111111111111111        4.6055555555555561        3996.4694930166006     
   4.5425925925925927        4.6055555555555561        4070.4991328865290     
   4.5740740740740744        4.6055555555555561        4143.0729370117188     
   4.6055555555555561        4.6055555555555561        4214.0877571851015     
   4.6370370370370377        4.6055555555555561        4283.4483370184898     
   4.6685185185185185        4.6055555555555561        4346.5848883837461     
   4.7000000000000002        4.6055555555555561        4399.9220596104860     

   3.0000000000000000        4.6370370370370377        1167.3691685646772     
   3.0314814814814817        4.6370370370370377        931.01132994890213     
   3.0629629629629629        4.6370370370370377        730.03463217616081     
   3.0944444444444446        4.6370370370370377        555.08044905960560     
   3.1259259259259258        4.6370370370370377        406.44215123355389     
   3.1574074074074074        4.6370370370370377        287.58146800100803     
   3.1888888888888891        4.6370370370370377        196.42981335520744     
   3.2203703703703703        4.6370370370370377        131.01378442347050     
   3.2518518518518520        4.6370370370370377        79.441161006689072     
   3.2833333333333332        4.6370370370370377        50.491559818387032     
   3.3148148148148149        4.6370370370370377        42.515850126743317     
   3.3462962962962965        4.6370370370370377        53.864285349845886     
   3.3777777777777778        4.6370370370370377        82.979776158928871     
   3.4092592592592594        4.6370370370370377        121.43585929274559     
   3.4407407407407407        4.6370370370370377        173.24131207168102     
   3.4722222222222223        4.6370370370370377        239.07027390599251     
   3.5037037037037040        4.6370370370370377        317.67323128879070     
   3.5351851851851852        4.6370370370370377        407.88024495542049     
   3.5666666666666669        4.6370370370370377        504.67674914002419     
   3.5981481481481481        4.6370370370370377        606.48433190584183     
   3.6296296296296298        4.6370370370370377        717.10919466614723     
   3.6611111111111114        4.6370370370370377        835.64038072526455     
   3.6925925925925926        4.6370370370370377        961.23034532368183     
   3.7240740740740743        4.6370370370370377        1089.0432191193104     
   3.7555555555555555        4.6370370370370377        1217.7208811789751     
   3.7870370370370372        4.6370370370370377        1351.4668367952108     
   3.8185185185185189        4.6370370370370377        1489.6356220841408     
   3.8500000000000001        4.6370370370370377        1631.6297207325697     
   3.8814814814814813        4.6370370370370377        1768.2994958907366     
   3.9129629629629630        4.6370370370370377        1903.8943014442921     
   3.9444444444444446        4.6370370370370377        2041.7797772437334     
   3.9759259259259263        4.6370370370370377        2172.1359501034021     
   4.0074074074074080        4.6370370370370377        2303.1880495995283     
   4.0388888888888888        4.6370370370370377        2435.5864769667387     
   4.0703703703703704        4.6370370370370377        2568.9754444360733     
   4.1018518518518521        4.6370370370370377        2693.7294007092714     
   4.1333333333333337        4.6370370370370377        2817.1239420771599     
   4.1648148148148145        4.6370370370370377        2940.7549386918545     
   4.1962962962962962        4.6370370370370377        3064.3581603020430     
   4.2277777777777779        4.6370370370370377        3179.3434811979532     
   4.2592592592592595        4.6370370370370377        3290.4952891618013     
   4.2907407407407412        4.6370370370370377        3401.0765342861414     
   4.3222222222222229        4.6370370370370377        3510.8887293338776     
   4.3537037037037036        4.6370370370370377        3615.2830165922642     
   4.3851851851851853        4.6370370370370377        3710.6893694847822     
   4.4166666666666670        4.6370370370370377        3804.9256074577570     
   4.4481481481481486        4.6370370370370377        3897.8391695320606     
   4.4796296296296294        4.6370370370370377        3989.2893594056368     
   4.5111111111111111        4.6370370370370377        4065.7257150560617     
   4.5425925925925927        4.6370370370370377        4139.8596081733704     
   4.5740740740740744        4.6370370370370377        4212.4684922695160     
   4.6055555555555561        4.6370370370370377        4283.4483369588852     
   4.6370370370370377        4.6370370370370377        4352.7031366974115     
   4.6685185185185185        4.6370370370370377        4415.8437172770500     
   4.7000000000000002        4.6370370370370377        4468.7083168476820     

   3.0000000000000000        4.6685185185185185        1178.0261591076851     
   3.0314814814814817        4.6685185185185185        941.95486076176167     
   3.0629629629629629        4.6685185185185185        741.11671109497547     
   3.0944444444444446        4.6685185185185185        566.50131449103355     
   3.1259259259259258        4.6685185185185185        417.82902017235756     
   3.1574074074074074        4.6685185185185185        298.86500693857670     
   3.1888888888888891        4.6685185185185185        207.55896705389023     
   3.2203703703703703        4.6685185185185185        141.95350125432014     
   3.2518518518518520        4.6685185185185185        90.786740437150002     
   3.2833333333333332        4.6685185185185185        61.698535069823265     
   3.3148148148148149        4.6685185185185185        53.588424995541573     
   3.3462962962962965        4.6685185185185185        64.814965963363647     
   3.3777777777777778        4.6685185185185185        93.827995911240578     
   3.4092592592592594        4.6685185185185185        133.32667374610901     
   3.4407407407407407        4.6685185185185185        185.18269626796246     
   3.4722222222222223        4.6685185185185185        251.09548573195934     
   3.5037037037037040        4.6685185185185185        329.81780202686787     
   3.5351851851851852        4.6685185185185185        420.18120656907558     
   3.5666666666666669        4.6685185185185185        518.89034241437912     
   3.5981481481481481        4.6685185185185185        621.02803362905979     
   3.6296296296296298        4.6685185185185185        732.01827737689018     
   3.6611111111111114        4.6685185185185185        850.94903561472893     
   3.6925925925925926        4.6685185185185185        976.97130174934864     
   3.7240740740740743        4.6685185185185185        1107.5445861667395     
   3.7555555555555555        4.6685185185185185        1236.7961295098066     
   3.7870370370370372        4.6685185185185185        1371.1381781548262     
   3.8185185185185189        4.6685185185185185        1509.9225968271494     
   3.8500000000000001        4.6685185185185185        1652.5490665286779     
   3.8814814814814813        4.6685185185185185        1792.6094117015600     
   3.9129629629629630        4.6685185185185185        1932.0505036562681     
   3.9444444444444446        4.6685185185185185        2073.3091598898172     
   3.9759259259259263        4.6685185185185185        2207.9349958002567     
   4.0074074074074080        4.6685185185185185        2339.8769757002592     
   4.0388888888888888        4.6685185185185185        2473.1558067947626     
   4.0703703703703704        4.6685185185185185        2607.4124958515167     
   4.1018518518518521        4.6685185185185185        2736.4574134349823     
   4.1333333333333337        4.6685185185185185        2860.6710945367813     
   4.1648148148148145        4.6685185185185185        2985.0927340537310     
   4.1962962962962962        4.6685185185185185        3109.4552720040083     
   4.2277777777777779        4.6685185185185185        3228.3242657333612     
   4.2592592592592595        4.6685185185185185        3340.1056400984526     
   4.2907407407407412        4.6685185185185185        3451.2704003453255     
   4.3222222222222229        4.6685185185185185        3561.6177990734577     
   4.3537037037037036        4.6685185185185185        3668.9756804108620     
   4.3851851851851853        4.6685185185185185        3764.7046961337328     
   4.4166666666666670        4.6685185185185185        3859.2023621350527     
   4.4481481481481486        4.6685185185185185        3952.3145236521959     
   4.4796296296296294        4.6685185185185185        4043.8990333825350     
   4.5111111111111111        4.6685185185185185        4126.9399777203798     
   4.5425925925925927        4.6685185185185185        4202.0240280926228     
   4.5740740740740744        4.6685185185185185        4275.2767048478127     
   4.6055555555555561        4.6685185185185185        4346.5848884433508     
   4.6370370370370377        4.6685185185185185        4415.8437172323465     
   4.6685185185185185        4.6685185185185185        4477.8050707429647     
   4.7000000000000002        4.6685185185185185        4528.9363113939762     

   3.0000000000000000        4.7000000000000002        1189.2804545909166     
   3.0314814814814817        4.7000000000000002        953.56046076118946     
   3.0629629629629629        4.7000000000000002        752.91844440996647     
   3.0944444444444446        4.7000000000000002        578.65442678332329     
   3.1259259259259258        4.7000000000000002        429.99532082676888     
   3.1574074074074074        4.7000000000000002        310.96921057999134     
   3.1888888888888891        4.7000000000000002        219.54448190331459     
   3.2203703703703703        4.7000000000000002        153.78012610971928     
   3.2518518518518520        4.7000000000000002        103.00581985712051     
   3.2833333333333332        4.7000000000000002        73.802024200558662     
   3.3148148148148149        4.7000000000000002        65.576206982135773     
   3.3462962962962965        4.7000000000000002        76.695519506931305     
   3.3777777777777778        4.7000000000000002        105.61699686944485     
   3.4092592592592594        4.7000000000000002        146.12135846912861     
   3.4407407407407407        4.7000000000000002        198.03305760025978     
   3.4722222222222223        4.7000000000000002        264.03156022727489     
   3.5037037037037040        4.7000000000000002        342.87210047245026     
   3.5351851851851852        4.7000000000000002        433.38792470097542     
   3.5666666666666669        4.7000000000000002        533.94896987080574     
   3.5981481481481481        4.7000000000000002        636.40791350603104     
   3.6296296296296298        4.7000000000000002        747.75217045843601     
   3.6611111111111114        4.7000000000000002        867.06875507533550     
   3.6925925925925926        4.7000000000000002        993.50732213258743     
   3.7240740740740743        4.7000000000000002        1126.2767728865147     
   3.7555555555555555        4.7000000000000002        1256.5589988678694     
   3.7870370370370372        4.7000000000000002        1391.4745155125856     
   3.8185185185185189        4.7000000000000002        1530.8499471843243     
   3.8500000000000001        4.7000000000000002        1674.0822510868311     
   3.8814814814814813        4.7000000000000002        1817.4161981195211     
   3.9129629629629630        4.7000000000000002        1957.5356335341930     
   3.9444444444444446        4.7000000000000002        2100.1042077690363     
   3.9759259259259263        4.7000000000000002        2243.7971780151129     
   4.0074074074074080        4.7000000000000002        2376.5924519002438     
   4.0388888888888888        4.7000000000000002        2510.7135049998760     
   4.0703703703703704        4.7000000000000002        2645.7981745451689     
   4.1018518518518521        4.7000000000000002        2778.9680243730545     
   4.1333333333333337        4.7000000000000002        2903.9565952718258     
   4.1648148148148145        4.7000000000000002        3029.1230395883322     
   4.1962962962962962        4.7000000000000002        3154.1974898725748     
   4.2277777777777779        4.7000000000000002        3276.7452916949987     
   4.2592592592592595        4.7000000000000002        3389.1038121581078     
   4.2907407407407412        4.7000000000000002        3500.7980474531651     
   4.3222222222222229        4.7000000000000002        3611.6250032037497     
   4.3537037037037036        4.7000000000000002        3721.3980380147696     
   4.3851851851851853        4.7000000000000002        3817.6870222389698     
   4.4166666666666670        4.7000000000000002        3912.3832114040852     
   4.4481481481481486        4.7000000000000002        4005.6294034719467     
   4.4796296296296294        4.7000000000000002        4097.2820098698139     
   4.5111111111111111        4.7000000000000002        4181.2323739379644     
   4.5425925925925927        4.7000000000000002        4256.0744083821774     
   4.5740740740740744        4.7000000000000002        4329.0089283585548     
   4.6055555555555561        4.7000000000000002        4399.9220595955849     
   4.6370370370370377        4.7000000000000002        4468.7083168625832     
   4.6685185185185185        4.7000000000000002        4528.9363114237785     
   4.7000000000000002        4.7000000000000002        4579.1992159932852     
