# Supplementary material for: Experimental observation of quantum mechanical fluorine tunnelling
Source: Nat Commun. 2025 Apr 29;16:4027. doi: 10.1038/s41467-025-59008-6 (PMC12041236; doi:10.1038/s41467-025-59008-6)
Supplement: Supplementary file 4 — Source Data [file 41467_2025_59008_MOESM4_ESM.zip › Data For Figures/Fig6/pot.r3r4]

   3.0000000000000000        2.5000000000000000        14048.829446032643     
   3.0314814814814817        2.5000000000000000        13152.333424791694     
   3.0629629629629629        2.5000000000000000        12310.618222996593     
   3.0944444444444446        2.5000000000000000        11522.718408018351     
   3.1259259259259258        2.5000000000000000        10785.612741127610     
   3.1574074074074074        2.5000000000000000        10096.418204054236     
   3.1888888888888891        2.5000000000000000        9452.3880603462458     
   3.2203703703703703        2.5000000000000000        8850.9092910289764     
   3.2518518518518520        2.5000000000000000        8289.4995172619820     
   3.2833333333333332        2.5000000000000000        7765.8034955412149     
   3.3148148148148149        2.5000000000000000        7273.3006258606911     
   3.3462962962962965        2.5000000000000000        6814.3664277493954     
   3.3777777777777778        2.5000000000000000        6387.0664772987366     
   3.4092592592592594        2.5000000000000000        5989.5181414335966     
   3.4407407407407407        2.5000000000000000        5619.9419384300709     
   3.4722222222222223        2.5000000000000000        5276.6573574095964     
   3.5037037037037040        2.5000000000000000        4958.0786285102367     
   3.5351851851851852        2.5000000000000000        4662.7104836106300     
   3.5666666666666669        2.5000000000000000        4389.1439348161221     
   3.5981481481481481        2.5000000000000000        4136.0520950853825     
   3.6296296296296298        2.5000000000000000        3902.1860666722059     
   3.6611111111111114        2.5000000000000000        3686.3709110319614     
   3.6925925925925926        2.5000000000000000        3487.4880065917969     
   3.7240740740740743        2.5000000000000000        3304.4229583740234     
   3.7555555555555555        2.5000000000000000        3136.3770043849945     
   3.7870370370370372        2.5000000000000000        2982.4298858642578     
   3.8185185185185189        2.5000000000000000        2841.6268464326859     
   3.8500000000000001        2.5000000000000000        2713.1042914539576     
   3.8814814814814813        2.5000000000000000        2596.1636508405209     
   3.9129629629629630        2.5000000000000000        2490.0903798937798     
   3.9444444444444446        2.5000000000000000        2394.2130548059940     
   3.9759259259259263        2.5000000000000000        2307.9006307423115     
   4.0074074074074080        2.5000000000000000        2230.5598380714655     
   4.0388888888888888        2.5000000000000000        2161.6327141523361     
   4.0703703703703704        2.5000000000000000        2100.5942677855492     
   4.1018518518518521        2.5000000000000000        2046.9502747058868     
   4.1333333333333337        2.5000000000000000        2000.2351988106966     
   4.1648148148148145        2.5000000000000000        1960.0102348923683     
   4.1962962962962962        2.5000000000000000        1925.8614710271358     
   4.2277777777777779        2.5000000000000000        1897.3981631845236     
   4.2592592592592595        2.5000000000000000        1874.2511175274849     
   4.2907407407407412        2.5000000000000000        1856.0711816549301     
   4.3222222222222229        2.5000000000000000        1842.5278310030699     
   4.3537037037037036        2.5000000000000000        1833.3078528344631     
   4.3851851851851853        2.5000000000000000        1828.1141202598810     
   4.4166666666666670        2.5000000000000000        1826.6644522398710     
   4.4481481481481486        2.5000000000000000        1828.6905564963818     
   4.4796296296296294        2.5000000000000000        1833.9370450228453     
   4.5111111111111111        2.5000000000000000        1842.1605300307274     
   4.5425925925925927        2.5000000000000000        1853.1287802457809     
   4.5740740740740744        2.5000000000000000        1866.6199488937855     
   4.6055555555555561        2.5000000000000000        1882.4218569695950     
   4.6370370370370377        2.5000000000000000        1900.3313371688128     
   4.6685185185185185        2.5000000000000000        1920.1536297649145     
   4.7000000000000002        2.5000000000000000        1941.7018275409937     

   3.0000000000000000        2.5499999999999998        12360.576092481613     
   3.0314814814814817        2.5499999999999998        11518.952555149794     
   3.0629629629629629        2.5499999999999998        10732.481584906578     
   3.0944444444444446        2.5499999999999998        9997.9606991261244     
   3.1259259259259258        2.5499999999999998        9311.3152307569981     
   3.1574074074074074        2.5499999999999998        8669.9245176613331     
   3.1888888888888891        2.5499999999999998        8071.7933400720358     
   3.2203703703703703        2.5499999999999998        7509.9549905359745     
   3.2518518518518520        2.5499999999999998        6984.7511881291866     
   3.2833333333333332        2.5499999999999998        6495.6012086868286     
   3.3148148148148149        2.5499999999999998        6040.3029094189405     
   3.3462962962962965        2.5499999999999998        5616.7741783112288     
   3.3777777777777778        2.5499999999999998        5223.0485956072807     
   3.4092592592592594        2.5499999999999998        4857.2709620147943     
   3.4407407407407407        2.5499999999999998        4517.6927184462547     
   3.4722222222222223        2.5499999999999998        4202.6673330068588     
   3.5037037037037040        2.5499999999999998        3907.9561319649220     
   3.5351851851851852        2.5499999999999998        3634.1390345394611     
   3.5666666666666669        2.5499999999999998        3380.7632753401995     
   3.5981481481481481        2.5499999999999998        3146.5373946130276     
   3.6296296296296298        2.5499999999999998        2930.2482805997133     
   3.6611111111111114        2.5499999999999998        2730.7570819556713     
   3.6925925925925926        2.5499999999999998        2546.9952170401812     
   3.7240740740740743        2.5499999999999998        2377.9604988098145     
   3.7555555555555555        2.5499999999999998        2222.7133779227734     
   3.7870370370370372        2.5499999999999998        2080.3733137696981     
   3.8185185185185189        2.5499999999999998        1950.1152835041285     
   3.8500000000000001        2.5499999999999998        1831.1664260029793     
   3.8814814814814813        2.5499999999999998        1722.8028296083212     
   3.9129629629629630        2.5499999999999998        1624.3464603871107     
   3.9444444444444446        2.5499999999999998        1535.1622350811958     
   3.9759259259259263        2.5499999999999998        1454.6552336364985     
   4.0074074074074080        2.5499999999999998        1382.2680547386408     
   4.0388888888888888        2.5499999999999998        1317.4783076196909     
   4.0703703703703704        2.5499999999999998        1259.7962384223938     
   4.1018518518518521        2.5499999999999998        1208.7624923586845     
   4.1333333333333337        2.5499999999999998        1163.9459989070892     
   4.1648148148148145        2.5499999999999998        1124.9419856667519     
   4.1962962962962962        2.5499999999999998        1091.3701099753380     
   4.2277777777777779        2.5499999999999998        1062.8727073520422     
   4.2592592592592595        2.5499999999999998        1039.1131483465433     
   4.2907407407407412        2.5499999999999998        1019.7743083089590     
   4.3222222222222229        2.5499999999999998        1004.5571289807558     
   4.3537037037037036        2.5499999999999998        993.17928713560104     
   4.3851851851851853        2.5499999999999998        985.37394867837429     
   4.4166666666666670        2.5499999999999998        980.88861449062824     
   4.4481481481481486        2.5499999999999998        979.48404718935490     
   4.4796296296296294        2.5499999999999998        980.93327772617340     
   4.5111111111111111        2.5499999999999998        985.02068668603897     
   4.5425925925925927        2.5499999999999998        991.54115505516529     
   4.5740740740740744        2.5499999999999998        1000.2992808520794     
   4.6055555555555561        2.5499999999999998        1011.1086596697569     
   4.6370370370370377        2.5499999999999998        1023.7912213206291     
   4.6685185185185185        2.5499999999999998        1038.1766214668751     
   4.7000000000000002        2.5499999999999998        1054.1016866564751     

   3.0000000000000000        2.6000000000000001        10854.623340696096     
   3.0314814814814817        2.6000000000000001        10071.707850277424     
   3.0629629629629629        2.6000000000000001        9341.3153361380100     
   3.0944444444444446        2.6000000000000001        8660.0593488067389     
   3.1259259259259258        2.6000000000000001        8025.9316297471523     
   3.1574074074074074        2.6000000000000001        7434.8334595113993     
   3.1888888888888891        2.6000000000000001        6879.3583099097013     
   3.2203703703703703        2.6000000000000001        6362.8731227964163     
   3.2518518518518520        2.6000000000000001        5882.9230144023895     
   3.2833333333333332        2.6000000000000001        5437.1869231015444     
   3.3148148148148149        2.6000000000000001        5022.3883587121964     
   3.3462962962962965        2.6000000000000001        4636.7667991220951     
   3.3777777777777778        2.6000000000000001        4274.8646227419376     
   3.4092592592592594        2.6000000000000001        3938.1877254843712     
   3.4407407407407407        2.6000000000000001        3626.2987298816442     
   3.4722222222222223        2.6000000000000001        3337.5826751291752     
   3.5037037037037040        2.6000000000000001        3070.5223673880100     
   3.5351851851851852        2.6000000000000001        2823.6937375813723     
   3.5666666666666669        2.6000000000000001        2595.7612480372190     
   3.5981481481481481        2.6000000000000001        2385.4733631014824     
   3.6296296296296298        2.6000000000000001        2191.6581190228462     
   3.6611111111111114        2.6000000000000001        2013.2187919616699     
   3.6925925925925926        2.6000000000000001        1847.4040191024542     
   3.7240740740740743        2.6000000000000001        1694.1000968366861     
   3.7555555555555555        2.6000000000000001        1553.5038182735443     
   3.7870370370370372        2.6000000000000001        1424.7683379650116     
   3.8185185185185189        2.6000000000000001        1307.1023177355528     
   3.8500000000000001        2.6000000000000001        1199.7665290236473     
   3.8814814814814813        2.6000000000000001        1102.0706017911434     
   3.9129629629629630        2.6000000000000001        1013.3699160367250     
   3.9444444444444446        2.6000000000000001        933.06263597309589     
   3.9759259259259263        2.6000000000000001        860.58688832819462     
   4.0074074074074080        2.6000000000000001        795.41808187961578     
   4.0388888888888888        2.6000000000000001        737.06636716425419     
   4.0703703703703704        2.6000000000000001        685.07423293590546     
   4.1018518518518521        2.6000000000000001        639.01423400640488     
   4.1333333333333337        2.6000000000000001        598.48685294389725     
   4.1648148148148145        2.6000000000000001        563.11848387122154     
   4.1962962962962962        2.6000000000000001        532.55953980982304     
   4.2277777777777779        2.6000000000000001        506.48267817497253     
   4.2592592592592595        2.6000000000000001        484.58113430440426     
   4.2907407407407412        2.6000000000000001        466.56717126071453     
   4.3222222222222229        2.6000000000000001        452.17062385380268     
   4.3537037037037036        2.6000000000000001        441.13754735887051     
   4.3851851851851853        2.6000000000000001        433.22895830869675     
   4.4166666666666670        2.6000000000000001        428.21966555714607     
   4.4481481481481486        2.6000000000000001        425.89718076586723     
   4.4796296296296294        2.6000000000000001        426.06071935594082     
   4.5111111111111111        2.6000000000000001        428.52026733756065     
   4.5425925925925927        2.6000000000000001        433.09572413563728     
   4.5740740740740744        2.6000000000000001        439.61611363291740     
   4.6055555555555561        2.6000000000000001        447.91885542869568     
   4.6370370370370377        2.6000000000000001        457.84909886121750     
   4.6685185185185185        2.6000000000000001        469.25910942256451     
   4.7000000000000002        2.6000000000000001        482.00771099328995     

   3.0000000000000000        2.6499999999999999        9489.5729169398546     
   3.0314814814814817        2.6499999999999999        8772.7182520031929     
   3.0629629629629629        2.6499999999999999        8102.4253451079130     
   3.0944444444444446        2.6499999999999999        7477.5037918388844     
   3.1259259259259258        2.6499999999999999        6897.2737565934658     
   3.1574074074074074        2.6499999999999999        6358.9171876460314     
   3.1888888888888891        2.6499999999999999        5853.5181715041399     
   3.2203703703703703        2.6499999999999999        5385.4114552587271     
   3.2518518518518520        2.6499999999999999        4950.4041216075420     
   3.2833333333333332        2.6499999999999999        4547.5405335277319     
   3.3148148148148149        2.6499999999999999        4170.5832867324352     
   3.3462962962962965        2.6499999999999999        3819.8391989022493     
   3.3777777777777778        2.6499999999999999        3495.7277015596628     
   3.4092592592592594        2.6499999999999999        3196.4458060860634     
   3.4407407407407407        2.6499999999999999        2920.3007600754499     
   3.4722222222222223        2.6499999999999999        2663.8265471309423     
   3.5037037037037040        2.6499999999999999        2426.8027853816748     
   3.5351851851851852        2.6499999999999999        2204.2398152947426     
   3.5666666666666669        2.6499999999999999        1999.3755989968777     
   3.5981481481481481        2.6499999999999999        1810.9889802634716     
   3.6296296296296298        2.6499999999999999        1637.9384882599115     
   3.6611111111111114        2.6499999999999999        1479.1579814851284     
   3.6925925925925926        2.6499999999999999        1333.6524205207825     
   3.7240740740740743        2.6499999999999999        1200.4937628209591     
   3.7555555555555555        2.6499999999999999        1078.8169976025820     
   3.7870370370370372        2.6499999999999999        967.81632673740387     
   3.8185185185185189        2.6499999999999999        866.74149687588215     
   3.8500000000000001        2.6499999999999999        774.89427581429482     
   3.8814814814814813        2.6499999999999999        690.88339485228062     
   3.9129629629629630        2.6499999999999999        613.48786121606827     
   3.9444444444444446        2.6499999999999999        543.65663969516754     
   3.9759259259259263        2.6499999999999999        480.85792760550976     
   4.0074074074074080        2.6499999999999999        424.59698668122292     
   4.0388888888888888        2.6499999999999999        374.41357661783695     
   4.0703703703703704        2.6499999999999999        329.87952370941639     
   4.1018518518518521        2.6499999999999999        290.59642787277699     
   4.1333333333333337        2.6499999999999999        256.19349652528763     
   4.1648148148148145        2.6499999999999999        226.32550811767578     
   4.1962962962962962        2.6499999999999999        200.67089854180813     
   4.2277777777777779        2.6499999999999999        178.92996345460415     
   4.2592592592592595        2.6499999999999999        160.82317683100700     
   4.2907407407407412        2.6499999999999999        146.08961813151836     
   4.3222222222222229        2.6499999999999999        134.48550447821617     
   4.3537037037037036        2.6499999999999999        125.78282076120377     
   4.3851851851851853        2.6499999999999999        119.76804728806019     
   4.4166666666666670        2.6499999999999999        116.24097663164139     
   4.4481481481481486        2.6499999999999999        115.01361678540707     
   4.4796296296296294        2.6499999999999999        115.90917496383190     
   4.5111111111111111        2.6499999999999999        118.76112018525600     
   4.5425925925925927        2.6499999999999999        123.41231489181519     
   4.5740740740740744        2.6499999999999999        129.71422021090984     
   4.6055555555555561        2.6499999999999999        137.52615982294083     
   4.6370370370370377        2.6499999999999999        146.71465069055557     
   4.6685185185185185        2.6499999999999999        157.15278334915638     
   4.7000000000000002        2.6499999999999999        168.71966126561165     

   3.0000000000000000        2.7000000000000002        8235.5199252068996     
   3.0314814814814817        2.7000000000000002        7580.9784107953310     
   3.0629629629629629        2.7000000000000002        6973.9551718384027     
   3.0944444444444446        2.7000000000000002        6414.1961232721806     
   3.1259259259259258        2.7000000000000002        5890.2233800739050     
   3.1574074074074074        2.7000000000000002        5406.3379425853491     
   3.1888888888888891        2.7000000000000002        4958.0415451675653     
   3.2203703703703703        2.7000000000000002        4538.4563084840775     
   3.2518518518518520        2.7000000000000002        4150.9876579046249     
   3.2833333333333332        2.7000000000000002        3793.4936027526855     
   3.3148148148148149        2.7000000000000002        3459.0540989488363     
   3.3462962962962965        2.7000000000000002        3150.0909198075533     
   3.3777777777777778        2.7000000000000002        2864.8152255862951     
   3.4092592592592594        2.7000000000000002        2602.0096962749958     
   3.4407407407407407        2.7000000000000002        2358.1740092486143     
   3.4722222222222223        2.7000000000000002        2131.0466703474522     
   3.5037037037037040        2.7000000000000002        1922.8154827356339     
   3.5351851851851852        2.7000000000000002        1732.1161137223244     
   3.5666666666666669        2.7000000000000002        1557.2367359101772     
   3.5981481481481481        2.7000000000000002        1395.9788206517696     
   3.6296296296296298        2.7000000000000002        1248.7669161856174     
   3.6611111111111114        2.7000000000000002        1112.1266814470291     
   3.6925925925925926        2.7000000000000002        985.71697576344013     
   3.7240740740740743        2.7000000000000002        870.68389765918255     
   3.7555555555555555        2.7000000000000002        766.19035790860653     
   3.7870370370370372        2.7000000000000002        671.45841850340366     
   3.8185185185185189        2.7000000000000002        585.76560747623444     
   3.8500000000000001        2.7000000000000002        508.44137959182262     
   3.8814814814814813        2.7000000000000002        438.86373694241047     
   3.9129629629629630        2.7000000000000002        376.45600095391273     
   3.9444444444444446        2.7000000000000002        320.68373551964760     
   3.9759259259259263        2.7000000000000002        271.05182960629463     
   4.0074074074074080        2.7000000000000002        227.10172508656979     
   4.0388888888888888        2.7000000000000002        188.40879492461681     
   4.0703703703703704        2.7000000000000002        154.30432777106762     
   4.1018518518518521        2.7000000000000002        123.12168416380882     
   4.1333333333333337        2.7000000000000002        96.202862247824669     
   4.1648148148148145        2.7000000000000002        73.228340893983841     
   4.1962962962962962        2.7000000000000002        53.901936754584312     
   4.2277777777777779        2.7000000000000002        37.948993965983391     
   4.2592592592592595        2.7000000000000002        25.114681705832481     
   4.2907407407407412        2.7000000000000002        15.162408307194710     
   4.3222222222222229        2.7000000000000002        7.8723402470350266     
   4.3537037037037036        2.7000000000000002        3.0400153398513794     
   4.3851851851851853        2.7000000000000002       0.47506155073642731     
   4.4166666666666670        2.7000000000000002        0.0000000000000000     
   4.4481481481481486        2.7000000000000002        1.4491377770900726     
   4.4796296296296294        2.7000000000000002        4.6675426661968231     
   4.5111111111111111        2.7000000000000002        9.5100957155227661     
   4.5425925925925927        2.7000000000000002        15.840617954730988     
   4.5740740740740744        2.7000000000000002        23.531064018607140     
   4.6055555555555561        2.7000000000000002        32.460785031318665     
   4.6370370370370377        2.7000000000000002        42.515850126743317     
   4.6685185185185185        2.7000000000000002        53.588424995541573     
   4.7000000000000002        2.7000000000000002        65.576206982135773     

   3.0000000000000000        2.7500000000000000        7056.6983582973480     
   3.0314814814814817        2.7500000000000000        6464.2394363135099     
   3.0629629629629629        2.7500000000000000        5921.5014792233706     
   3.0944444444444446        2.7500000000000000        5424.9874994307756     
   3.1259259259259258        2.7500000000000000        4962.3162326067686     
   3.1574074074074074        2.7500000000000000        4539.5618550181389     
   3.1888888888888891        2.7500000000000000        4147.6114146709442     
   3.2203703703703703        2.7500000000000000        3785.4404799342155     
   3.2518518518518520        2.7500000000000000        3451.3150287866592     
   3.2833333333333332        2.7500000000000000        3140.9490083754063     
   3.3148148148148149        2.7500000000000000        2856.8005220592022     
   3.3462962962962965        2.7500000000000000        2590.0119920521975     
   3.3777777777777778        2.7500000000000000        2344.8596985191107     
   3.4092592592592594        2.7500000000000000        2121.0437267422676     
   3.4407407407407407        2.7500000000000000        1912.6109510660172     
   3.4722222222222223        2.7500000000000000        1720.6876356303692     
   3.5037037037037040        2.7500000000000000        1544.5323322713375     
   3.5351851851851852        2.7500000000000000        1384.6410962492228     
   3.5666666666666669        2.7500000000000000        1238.0251662731171     
   3.5981481481481481        2.7500000000000000        1101.3548714667559     
   3.6296296296296298        2.7500000000000000        977.67574684321880     
   3.6611111111111114        2.7500000000000000        865.92836931347847     
   3.6925925925925926        2.7500000000000000        763.43134087324142     
   3.7240740740740743        2.7500000000000000        671.20945028960705     
   3.7555555555555555        2.7500000000000000        588.46015506982803     
   3.7870370370370372        2.7500000000000000        514.44006820023060     
   3.8185185185185189        2.7500000000000000        444.50744044780731     
   3.8500000000000001        2.7500000000000000        382.14284428954124     
   3.8814814814814813        2.7500000000000000        326.75506354868412     
   3.9129629629629630        2.7500000000000000        277.79208959639072     
   3.9444444444444446        2.7500000000000000        234.74400165677071     
   3.9759259259259263        2.7500000000000000        197.14003106951714     
   4.0074074074074080        2.7500000000000000        164.54577697813511     
   4.0388888888888888        2.7500000000000000        136.56057091057301     
   4.0703703703703704        2.7500000000000000        112.81498251855373     
   4.1018518518518521        2.7500000000000000        92.968468815088272     
   4.1333333333333337        2.7500000000000000        76.707160294055939     
   4.1648148148148145        2.7500000000000000        63.741777852177620     
   4.1962962962962962        2.7500000000000000        53.805680140852928     
   4.2277777777777779        2.7500000000000000        46.653032153844833     
   4.2592592592592595        2.7500000000000000        40.979915678501129     
   4.2907407407407412        2.7500000000000000        36.920215904712677     
   4.3222222222222229        2.7500000000000000        35.079668253660202     
   4.3537037037037036        2.7500000000000000        35.275074645876884     
   4.3851851851851853        2.7500000000000000        37.336974069476128     
   4.4166666666666670        2.7500000000000000        41.108435556292534     
   4.4481481481481486        2.7500000000000000        46.443943649530411     
   4.4796296296296294        2.7500000000000000        53.208362117409706     
   4.5111111111111111        2.7500000000000000        61.275979772210121     
   4.5425925925925927        2.7500000000000000        70.529628902673721     
   4.5740740740740744        2.7500000000000000        80.859873563051224     
   4.6055555555555561        2.7500000000000000        92.164265379309654     
   4.6370370370370377        2.7500000000000000        104.34666103124619     
   4.6685185185185185        2.7500000000000000        117.31659561395645     
   4.7000000000000002        2.7500000000000000        130.98871476948261     

   3.0000000000000000        2.7999999999999998        5973.6976644843817     
   3.0314814814814817        2.7999999999999998        5434.2996376454830     
   3.0629629629629629        2.7999999999999998        4943.0208776593208     
   3.0944444444444446        2.7999999999999998        4497.1275528371334     
   3.1259259259259258        2.7999999999999998        4093.4533454030752     
   3.1574074074074074        2.7999999999999998        3726.6599777340889     
   3.1888888888888891        2.7999999999999998        3389.5212715864182     
   3.2203703703703703        2.7999999999999998        3085.0060342848301     
   3.2518518518518520        2.7999999999999998        2808.0098399817944     
   3.2833333333333332        2.7999999999999998        2552.5845875591040     
   3.3148148148148149        2.7999999999999998        2319.6771286278963     
   3.3462962962962965        2.7999999999999998        2103.4109580665827     
   3.3777777777777778        2.7999999999999998        1905.7867909967899     
   3.4092592592592594        2.7999999999999998        1722.4660250097513     
   3.4407407407407407        2.7999999999999998        1556.3830527812243     
   3.4722222222222223        2.7999999999999998        1399.5791201740503     
   3.5037037037037040        2.7999999999999998        1257.9401060342789     
   3.5351851851851852        2.7999999999999998        1131.3705372065306     
   3.5666666666666669        2.7999999999999998        1013.0636256933212     
   3.5981481481481481        2.7999999999999998        904.50340518355370     
   3.6296296296296298        2.7999999999999998        807.85004475712776     
   3.6611111111111114        2.7999999999999998        722.12824749946594     
   3.6925925925925926        2.7999999999999998        645.26553393900394     
   3.7240740740740743        2.7999999999999998        573.49168850481510     
   3.7555555555555555        2.7999999999999998        509.92335306107998     
   3.7870370370370372        2.7999999999999998        452.82978811860085     
   3.8185185185185189        2.7999999999999998        403.02889390289783     
   3.8500000000000001        2.7999999999999998        359.90657958388329     
   3.8814814814814813        2.7999999999999998        322.89687713980675     
   3.9129629629629630        2.7999999999999998        291.47863353788853     
   3.9444444444444446        2.7999999999999998        263.23318190872669     
   3.9759259259259263        2.7999999999999998        237.97823840379715     
   4.0074074074074080        2.7999999999999998        217.11283153295517     
   4.0388888888888888        2.7999999999999998        200.25766718387604     
   4.0703703703703704        2.7999999999999998        187.06449513137341     
   4.1018518518518521        2.7999999999999998        177.21374920010567     
   4.1333333333333337        2.7999999999999998        170.41232112050056     
   4.1648148148148145        2.7999999999999998        166.39146907627583     
   4.1962962962962962        2.7999999999999998        164.90485092997551     
   4.2277777777777779        2.7999999999999998        165.72668571770191     
   4.2592592592592595        2.7999999999999998        168.65002824366093     
   4.2907407407407412        2.7999999999999998        173.48516127467155     
   4.3222222222222229        2.7999999999999998        180.05809573829174     
   4.3537037037037036        2.7999999999999998        188.20917350053787     
   4.3851851851851853        2.7999999999999998        197.79177048802376     
   4.4166666666666670        2.7999999999999998        206.93214634060860     
   4.4481481481481486        2.7999999999999998        217.04556007683277     
   4.4796296296296294        2.7999999999999998        228.26383498311043     
   4.5111111111111111        2.7999999999999998        240.47873492538929     
   4.5425925925925927        2.7999999999999998        253.59022757411003     
   4.5740740740740744        2.7999999999999998        267.50566579401493     
   4.6055555555555561        2.7999999999999998        282.13903763890266     
   4.6370370370370377        2.7999999999999998        297.41027875244617     
   4.6685185185185185        2.7999999999999998        313.24464291334152     
   4.7000000000000002        2.7999999999999998        329.57212829589844     

   3.0000000000000000        2.8500000000000001        5007.5919762849808     
   3.0314814814814817        2.8500000000000001        4515.3561844527721     
   3.0629629629629629        2.8500000000000001        4070.9478415399790     
   3.0944444444444446        2.8500000000000001        3671.0734173357487     
   3.1259259259259258        2.8500000000000001        3310.7855793535709     
   3.1574074074074074        2.8500000000000001        2983.4492449760437     
   3.1888888888888891        2.8500000000000001        2691.4235088974237     
   3.2203703703703703        2.8500000000000001        2432.0950183123350     
   3.2518518518518520        2.8500000000000001        2202.3372713178396     
   3.2833333333333332        2.8500000000000001        2000.0282324552536     
   3.3148148148148149        2.8500000000000001        1815.4962523579597     
   3.3462962962962965        2.8500000000000001        1651.3644439876080     
   3.3777777777777778        2.8500000000000001        1505.3331517577171     
   3.4092592592592594        2.8500000000000001        1371.5743409544230     
   3.4407407407407407        2.8500000000000001        1249.2115571945906     
   3.4722222222222223        2.8500000000000001        1138.4649077355862     
   3.5037037037037040        2.8500000000000001        1035.5640778839588     
   3.5351851851851852        2.8500000000000001        942.07839931547642     
   3.5666666666666669        2.8500000000000001        858.59927047789097     
   3.5981481481481481        2.8500000000000001        780.51654392480850     
   3.6296296296296298        2.8500000000000001        713.31031981110573     
   3.6611111111111114        2.8500000000000001        655.13479490578175     
   3.6925925925925926        2.8500000000000001        598.60794486105442     
   3.7240740740740743        2.8500000000000001        550.53526489436626     
   3.7555555555555555        2.8500000000000001        510.16488444805145     
   3.7870370370370372        2.8500000000000001        476.80415286123753     
   3.8185185185185189        2.8500000000000001        448.80853541195393     
   3.8500000000000001        2.8500000000000001        421.50091353058815     
   3.8814814814814813        2.8500000000000001        399.04091416299343     
   3.9129629629629630        2.8500000000000001        381.55032911896706     
   3.9444444444444446        2.8500000000000001        368.56894890964031     
   3.9759259259259263        2.8500000000000001        359.67508733272552     
   4.0074074074074080        2.8500000000000001        354.48275257647038     
   4.0388888888888888        2.8500000000000001        352.63896885514259     
   4.0703703703703704        2.8500000000000001        353.02039654552937     
   4.1018518518518521        2.8500000000000001        353.39355544745922     
   4.1333333333333337        2.8500000000000001        356.32284699380398     
   4.1648148148148145        2.8500000000000001        361.55772136151791     
   4.1962962962962962        2.8500000000000001        368.86982706189156     
   4.2277777777777779        2.8500000000000001        378.05116091668606     
   4.2592592592592595        2.8500000000000001        388.91233807802200     
   4.2907407407407412        2.8500000000000001        401.28097411990166     
   4.3222222222222229        2.8500000000000001        415.00017783045769     
   4.3537037037037036        2.8500000000000001        429.92714612185955     
   4.3851851851851853        2.8500000000000001        445.93185928463936     
   4.4166666666666670        2.8500000000000001        462.89587049186230     
   4.4481481481481486        2.8500000000000001        480.71118412911892     
   4.4796296296296294        2.8500000000000001        499.27922074496746     
   4.5111111111111111        2.8500000000000001        518.50986093282700     
   4.5425925925925927        2.8500000000000001        536.34353643655777     
   4.5740740740740744        2.8500000000000001        554.52777746319771     
   4.6055555555555561        2.8500000000000001        573.18523985147476     
   4.6370370370370377        2.8500000000000001        592.25029608607292     
   4.6685185185185185        2.8500000000000001        611.66232666373253     
   4.7000000000000002        2.8500000000000001        631.36514468491077     

   3.0000000000000000        2.8999999999999999        4168.3111173212528     
   3.0314814814814817        2.8999999999999999        3714.2639611065388     
   3.0629629629629629        2.8999999999999999        3306.7598627507687     
   3.0944444444444446        2.8999999999999999        2942.5749593526125     
   3.1259259259259258        2.8999999999999999        2618.6546349972486     
   3.1574074074074074        2.8999999999999999        2332.1095636039972     
   3.1888888888888891        2.8999999999999999        2080.2112091332674     
   3.2203703703703703        2.8999999999999999        1859.8498851805925     
   3.2518518518518520        2.8999999999999999        1668.9730147719383     
   3.2833333333333332        2.8999999999999999        1499.9475962966681     
   3.3148148148148149        2.8999999999999999        1352.9129112213850     
   3.3462962962962965        2.8999999999999999        1228.7150836735964     
   3.3777777777777778        2.8999999999999999        1124.8605524599552     
   3.4092592592592594        2.8999999999999999        1039.4961308687925     
   3.4407407407407407        2.8999999999999999        961.10676804184914     
   3.4722222222222223        2.8999999999999999        897.46497005224228     
   3.5037037037037040        2.8999999999999999        840.39058600366116     
   3.5351851851851852        2.8999999999999999        791.52214804291725     
   3.5666666666666669        2.8999999999999999        744.52315871417522     
   3.5981481481481481        2.8999999999999999        704.47493062913418     
   3.6296296296296298        2.8999999999999999        666.50539128482342     
   3.6611111111111114        2.8999999999999999        637.59916661679745     
   3.6925925925925926        2.8999999999999999        608.78996925055981     
   3.7240740740740743        2.8999999999999999        586.73530127108097     
   3.7555555555555555        2.8999999999999999        571.53076878190041     
   3.7870370370370372        2.8999999999999999        556.80790825188160     
   3.8185185185185189        2.8999999999999999        545.52113875746727     
   3.8500000000000001        2.8999999999999999        539.42625862360001     
   3.8814814814814813        2.8999999999999999        538.00281958281994     
   3.9129629629629630        2.8999999999999999        540.77490431070328     
   3.9444444444444446        2.8999999999999999        543.82627707719803     
   3.9759259259259263        2.8999999999999999        547.41805660724640     
   4.0074074074074080        2.8999999999999999        554.19915127754211     
   4.0388888888888888        2.8999999999999999        563.83306546509266     
   4.0703703703703704        2.8999999999999999        576.01363335549831     
   4.1018518518518521        2.8999999999999999        590.46263138949871     
   4.1333333333333337        2.8999999999999999        606.92753420770168     
   4.1648148148148145        2.8999999999999999        625.17940421402454     
   4.1962962962962962        2.8999999999999999        644.32062184810638     
   4.2277777777777779        2.8999999999999999        662.01153166592121     
   4.2592592592592595        2.8999999999999999        680.99498493969440     
   4.2907407407407412        2.8999999999999999        701.11385352909565     
   4.3222222222222229        2.8999999999999999        722.22630642354488     
   4.3537037037037036        2.8999999999999999        744.20439894497395     
   4.3851851851851853        2.8999999999999999        766.93276314437389     
   4.4166666666666670        2.8999999999999999        790.30738717317581     
   4.4481481481481486        2.8999999999999999        814.23449225723743     
   4.4796296296296294        2.8999999999999999        838.62948907911777     
   4.5111111111111111        2.8999999999999999        863.41601513326168     
   4.5425925925925927        2.8999999999999999        888.52505150437355     
   4.5740740740740744        2.8999999999999999        913.89410875737667     
   4.6055555555555561        2.8999999999999999        939.46648161113262     
   4.6370370370370377        2.8999999999999999        964.06253848969936     
   4.6685185185185185        2.8999999999999999        987.54872682690620     
   4.7000000000000002        2.8999999999999999        1011.1322790980339     

   3.0000000000000000        2.9500000000000002        3454.8098226040602     
   3.0314814814814817        2.9500000000000002        3035.7886287420988     
   3.0629629629629629        2.9500000000000002        2662.0689102113247     
   3.0944444444444446        2.9500000000000002        2330.5010988712311     
   3.1259259259259258        2.9500000000000002        2038.0984762012959     
   3.1574074074074074        2.9500000000000002        1782.0338108539581     
   3.1888888888888891        2.9500000000000002        1559.6354044824839     
   3.2203703703703703        2.9500000000000002        1368.2967260479927     
   3.2518518518518520        2.9500000000000002        1205.2158738374710     
   3.2833333333333332        2.9500000000000002        1068.6125488132238     
   3.3148148148148149        2.9500000000000002        956.38815124332905     
   3.3462962962962965        2.9500000000000002        866.55974850058556     
   3.3777777777777778        2.9500000000000002        796.42291638255119     
   3.4092592592592594        2.9500000000000002        738.79826149344444     
   3.4407407407407407        2.9500000000000002        695.21246655285358     
   3.4722222222222223        2.9500000000000002        666.73304602503777     
   3.5037037037037040        2.9500000000000002        651.05749833583832     
   3.5351851851851852        2.9500000000000002        642.27982325851917     
   3.5666666666666669        2.9500000000000002        638.59439218044281     
   3.5981481481481481        2.9500000000000002        640.47310043871403     
   3.6296296296296298        2.9500000000000002        642.81466616690159     
   3.6611111111111114        2.9500000000000002        645.85151508450508     
   3.6925925925925926        2.9500000000000002        652.21107652783394     
   3.7240740740740743        2.9500000000000002        656.48915244638920     
   3.7555555555555555        2.9500000000000002        666.42731122672558     
   3.7870370370370372        2.9500000000000002        676.07181660830975     
   3.8185185185185189        2.9500000000000002        687.80637076497078     
   3.8500000000000001        2.9500000000000002        703.20877002179623     
   3.8814814814814813        2.9500000000000002        720.76023656129837     
   3.9129629629629630        2.9500000000000002        736.88081754744053     
   3.9444444444444446        2.9500000000000002        756.27477629482746     
   3.9759259259259263        2.9500000000000002        778.56035025417805     
   4.0074074074074080        2.9500000000000002        802.93939138948917     
   4.0388888888888888        2.9500000000000002        828.53181007504463     
   4.0703703703703704        2.9500000000000002        852.46117621660233     
   4.1018518518518521        2.9500000000000002        877.19564291834831     
   4.1333333333333337        2.9500000000000002        903.54181720316410     
   4.1648148148148145        2.9500000000000002        931.28451979160309     
   4.1962962962962962        2.9500000000000002        960.23003457486629     
   4.2277777777777779        2.9500000000000002        990.20425215363503     
   4.2592592592592595        2.9500000000000002        1021.0509339123964     
   4.2907407407407412        2.9500000000000002        1052.6300920844078     
   4.3222222222222229        2.9500000000000002        1083.0934280902147     
   4.3537037037037036        2.9500000000000002        1112.2047108709812     
   4.3851851851851853        2.9500000000000002        1141.7658173441887     
   4.4166666666666670        2.9500000000000002        1171.6853685677052     
   4.4481481481481486        2.9500000000000002        1201.8820378035307     
   4.4796296296296294        2.9500000000000002        1232.2835034579039     
   4.5111111111111111        2.9500000000000002        1262.8254828304052     
   4.5425925925925927        2.9500000000000002        1293.4508426785469     
   4.5740740740740744        2.9500000000000002        1324.1087803244591     
   4.6055555555555561        2.9500000000000002        1354.7540741860867     
   4.6370370370370377        2.9500000000000002        1385.3463980555534     
   4.6685185185185185        2.9500000000000002        1415.8496934920549     
   4.7000000000000002        2.9500000000000002        1446.2316013276577     

   3.0000000000000000        3.0000000000000000        2856.5409399122000     
   3.0314814814814817        3.0000000000000000        2469.4787547439337     
   3.0629629629629629        3.0000000000000000        2126.5109675675631     
   3.0944444444444446        3.0000000000000000        1824.5669488310814     
   3.1259259259259258        3.0000000000000000        1560.7320366054773     
   3.1574074074074074        3.0000000000000000        1332.2447981834412     
   3.1888888888888891        3.0000000000000000        1136.4936491698027     
   3.2203703703703703        3.0000000000000000        971.01294668018818     
   3.2518518518518520        3.0000000000000000        833.05946740508080     
   3.2833333333333332        3.0000000000000000        720.73769021034241     
   3.3148148148148149        3.0000000000000000        632.06142209470272     
   3.3462962962962965        3.0000000000000000        565.10124616324902     
   3.3777777777777778        3.0000000000000000        517.68442282080650     
   3.4092592592592594        3.0000000000000000        488.02002471685410     
   3.4407407407407407        3.0000000000000000        474.93817925453186     
   3.4722222222222223        3.0000000000000000        476.61958716809750     
   3.5037037037037040        3.0000000000000000        490.17724961042404     
   3.5351851851851852        3.0000000000000000        507.51954750716686     
   3.5666666666666669        3.0000000000000000        535.26703648269176     
   3.5981481481481481        3.0000000000000000        571.90858367085457     
   3.6296296296296298        3.0000000000000000        613.26843126118183     
   3.6611111111111114        3.0000000000000000        654.30923439562321     
   3.6925925925925926        3.0000000000000000        697.01012517511845     
   3.7240740740740743        3.0000000000000000        737.74995025992393     
   3.7555555555555555        3.0000000000000000        776.00338877737522     
   3.7870370370370372        3.0000000000000000        815.48833717405796     
   3.8185185185185189        3.0000000000000000        851.53420196473598     
   3.8500000000000001        3.0000000000000000        889.43654249608517     
   3.8814814814814813        3.0000000000000000        927.24619637429714     
   3.9129629629629630        3.0000000000000000        963.34586426615715     
   3.9444444444444446        3.0000000000000000        1000.7390432059765     
   3.9759259259259263        3.0000000000000000        1040.5275097787380     
   4.0074074074074080        3.0000000000000000        1078.4221598803997     
   4.0388888888888888        3.0000000000000000        1116.4159477055073     
   4.0703703703703704        3.0000000000000000        1155.9730554074049     
   4.1018518518518521        3.0000000000000000        1195.7095441967249     
   4.1333333333333337        3.0000000000000000        1236.3883375972509     
   4.1648148148148145        3.0000000000000000        1276.5394227355719     
   4.1962962962962962        3.0000000000000000        1314.3165166229010     
   4.2277777777777779        3.0000000000000000        1352.7954313308001     
   4.2592592592592595        3.0000000000000000        1391.8313853889704     
   4.2907407407407412        3.0000000000000000        1431.2957236915827     
   4.3222222222222229        3.0000000000000000        1471.0744054019451     
   4.3537037037037036        3.0000000000000000        1511.0665958821774     
   4.3851851851851853        3.0000000000000000        1551.1833588033915     
   4.4166666666666670        3.0000000000000000        1591.0726252198219     
   4.4481481481481486        3.0000000000000000        1627.5377320796251     
   4.4796296296296294        3.0000000000000000        1663.9668434858322     
   4.5111111111111111        3.0000000000000000        1700.3061732500792     
   4.5425925925925927        3.0000000000000000        1736.5089303851128     
   4.5740740740740744        3.0000000000000000        1772.5344962179661     
   4.6055555555555561        3.0000000000000000        1808.3476723432541     
   4.6370370370370377        3.0000000000000000        1843.9179876446724     
   4.6685185185185185        3.0000000000000000        1879.2190704047680     
   4.7000000000000002        3.0000000000000000        1914.2280742526054     

   3.0000000000000000        3.0499999999999998        2356.4347611218691     
   3.0314814814814817        3.0499999999999998        1999.7670150101185     
   3.0629629629629629        3.0499999999999998        1686.1947933882475     
   3.0944444444444446        3.0499999999999998        1412.7516771852970     
   3.1259259259259258        3.0499999999999998        1176.6179489046335     
   3.1574074074074074        3.0499999999999998        973.68403466045856     
   3.1888888888888891        3.0499999999999998        801.81846854090691     
   3.2203703703703703        3.0499999999999998        659.37037214636803     
   3.2518518518518520        3.0499999999999998        543.73428143560886     
   3.2833333333333332        3.0499999999999998        453.07697351276875     
   3.3148148148148149        3.0499999999999998        385.38436034321785     
   3.3462962962962965        3.0499999999999998        338.76655857264996     
   3.3777777777777778        3.0499999999999998        311.40108808875084     
   3.4092592592592594        3.0499999999999998        301.02806186676025     
   3.4407407407407407        3.0499999999999998        306.69671471416950     
   3.4722222222222223        3.0499999999999998        326.96436229348183     
   3.5037037037037040        3.0499999999999998        359.70812064409256     
   3.5351851851851852        3.0499999999999998        404.25890979170799     
   3.5666666666666669        3.0499999999999998        459.39467620849609     
   3.5981481481481481        3.0499999999999998        523.34001882374287     
   3.6296296296296298        3.0499999999999998        587.29545466601849     
   3.6611111111111114        3.0499999999999998        656.03615969419479     
   3.6925925925925926        3.0499999999999998        731.15460468828678     
   3.7240740740740743        3.0499999999999998        806.98459042608738     
   3.7555555555555555        3.0499999999999998        879.56372310221195     
   3.7870370370370372        3.0499999999999998        950.44328053295612     
   3.8185185185185189        3.0499999999999998        1019.0802466571331     
   3.8500000000000001        3.0499999999999998        1080.8555146753788     
   3.8814814814814813        3.0499999999999998        1144.3098448812962     
   3.9129629629629630        3.0499999999999998        1201.5912911295891     
   3.9444444444444446        3.0499999999999998        1258.8629695475101     
   3.9759259259259263        3.0499999999999998        1316.9453680515289     
   4.0074074074074080        3.0499999999999998        1369.5755549371243     
   4.0388888888888888        3.0499999999999998        1423.6303592175245     
   4.0703703703703704        3.0499999999999998        1478.8518165647984     
   4.1018518518518521        3.0499999999999998        1532.2649207115173     
   4.1333333333333337        3.0499999999999998        1583.5200986713171     
   4.1648148148148145        3.0499999999999998        1635.0167703926563     
   4.1962962962962962        3.0499999999999998        1686.1006171852350     
   4.2277777777777779        3.0499999999999998        1737.5365787744522     
   4.2592592592592595        3.0499999999999998        1788.7089830785990     
   4.2907407407407412        3.0499999999999998        1835.7528248578310     
   4.3222222222222229        3.0499999999999998        1882.8486620634794     
   4.3537037037037036        3.0499999999999998        1929.9050904661417     
   4.3851851851851853        3.0499999999999998        1976.8425033241510     
   4.4166666666666670        3.0499999999999998        2023.5918775945902     
   4.4481481481481486        3.0499999999999998        2070.0936487615108     
   4.4796296296296294        3.0499999999999998        2116.2966711521149     
   4.5111111111111111        3.0499999999999998        2162.1572605520487     
   4.5425925925925927        3.0499999999999998        2204.0214755535126     
   4.5740740740740744        3.0499999999999998        2245.3636697828770     
   4.6055555555555561        3.0499999999999998        2286.3104765117168     
   4.6370370370370377        3.0499999999999998        2326.8399429023266     
   4.6685185185185185        3.0499999999999998        2366.9340834319592     
   4.7000000000000002        3.0499999999999998        2406.5783020853996     

   3.0000000000000000        3.1000000000000001        1951.8311905711889     
   3.0314814814814817        3.1000000000000001        1620.6247768104076     
   3.0629629629629629        3.1000000000000001        1331.3505401462317     
   3.0944444444444446        3.1000000000000001        1081.1180679500103     
   3.1259259259259258        3.1000000000000001        867.17807298898697     
   3.1574074074074074        3.1000000000000001        686.92069001495838     
   3.1888888888888891        3.1000000000000001        537.87307037413120     
   3.2203703703703703        3.1000000000000001        417.69638234376907     
   3.2518518518518520        3.1000000000000001        324.18233913183212     
   3.2833333333333332        3.1000000000000001        255.24933324754238     
   3.3148148148148149        3.1000000000000001        208.76163291931152     
   3.3462962962962965        3.1000000000000001        180.05571737885475     
   3.3777777777777778        3.1000000000000001        170.09727907180786     
   3.4092592592592594        3.1000000000000001        176.74624302983284     
   3.4407407407407407        3.1000000000000001        198.88550309836864     
   3.4722222222222223        3.1000000000000001        235.16232867538929     
   3.5037037037037040        3.1000000000000001        283.92268127202988     
   3.5351851851851852        3.1000000000000001        343.76381008327007     
   3.5666666666666669        3.1000000000000001        414.00892631709576     
   3.5981481481481481        3.1000000000000001        492.89417004585266     
   3.6296296296296298        3.1000000000000001        579.82122765481472     
   3.6611111111111114        3.1000000000000001        673.79823651909828     
   3.6925925925925926        3.1000000000000001        773.58494663238525     
   3.7240740740740743        3.1000000000000001        869.80040103197098     
   3.7555555555555555        3.1000000000000001        968.27846039831638     
   3.7870370370370372        3.1000000000000001        1070.6277258247137     
   3.8185185185185189        3.1000000000000001        1167.8956492394209     
   3.8500000000000001        3.1000000000000001        1262.9599777609110     
   3.8814814814814813        3.1000000000000001        1351.6050120145082     
   3.9129629629629630        3.1000000000000001        1437.1550979316235     
   3.9444444444444446        3.1000000000000001        1515.9952934980392     
   3.9759259259259263        3.1000000000000001        1594.7248547673225     
   4.0074074074074080        3.1000000000000001        1665.5710051804781     
   4.0388888888888888        3.1000000000000001        1737.4341101795435     
   4.0703703703703704        3.1000000000000001        1807.4157303422689     
   4.1018518518518521        3.1000000000000001        1872.6434635668993     
   4.1333333333333337        3.1000000000000001        1938.3264629691839     
   4.1648148148148145        3.1000000000000001        2004.2890709489584     
   4.1962962962962962        3.1000000000000001        2067.5389726012945     
   4.2277777777777779        3.1000000000000001        2127.9658503532410     
   4.2592592592592595        3.1000000000000001        2187.7078192085028     
   4.2907407407407412        3.1000000000000001        2246.8186571598053     
   4.3222222222222229        3.1000000000000001        2305.7011139392853     
   4.3537037037037036        3.1000000000000001        2363.6437349617481     
   4.3851851851851853        3.1000000000000001        2417.0795829743147     
   4.4166666666666670        3.1000000000000001        2470.1182801127434     
   4.4481481481481486        3.1000000000000001        2522.7079378068447     
   4.4796296296296294        3.1000000000000001        2574.8050090968609     
   4.5111111111111111        3.1000000000000001        2626.3733280897141     
   4.5425925925925927        3.1000000000000001        2677.3832253366709     
   4.5740740740740744        3.1000000000000001        2727.8107156753540     
   4.6055555555555561        3.1000000000000001        2777.2414329349995     
   4.6370370370370377        3.1000000000000001        2822.6050574183464     
   4.6685185185185185        3.1000000000000001        2867.3817398548126     
   4.7000000000000002        3.1000000000000001        2911.5639496445656     

   3.0000000000000000        3.1499999999999999        1637.5229443013668     
   3.0314814814814817        3.1499999999999999        1329.3699287474155     
   3.0629629629629629        3.1499999999999999        1061.9595728814602     
   3.0944444444444446        3.1499999999999999        832.49937227368355     
   3.1259259259259258        3.1499999999999999        638.32945644855499     
   3.1574074074074074        3.1499999999999999        476.92159914970398     
   3.1888888888888891        3.1499999999999999        345.87746676802635     
   3.2203703703703703        3.1499999999999999        242.92622771859169     
   3.2518518518518520        3.1499999999999999        165.92163513600826     
   3.2833333333333332        3.1499999999999999        112.83867520093918     
   3.3148148148148149        3.1499999999999999        81.769873663783073     
   3.3462962962962965        3.1499999999999999        70.921326398849487     
   3.3777777777777778        3.1499999999999999        78.449129626154900     
   3.4092592592592594        3.1499999999999999        102.87829534709454     
   3.4407407407407407        3.1499999999999999        142.73319181799889     
   3.4722222222222223        3.1499999999999999        195.30615428090096     
   3.5037037037037040        3.1499999999999999        257.81714503467083     
   3.5351851851851852        3.1499999999999999        330.88933444023132     
   3.5666666666666669        3.1499999999999999        414.02177928388119     
   3.5981481481481481        3.1499999999999999        505.95478551089764     
   3.6296296296296298        3.1499999999999999        605.26619076728821     
   3.6611111111111114        3.1499999999999999        711.71528798341751     
   3.6925925925925926        3.1499999999999999        823.59214302897453     
   3.7240740740740743        3.1499999999999999        940.85040442645550     
   3.7555555555555555        3.1499999999999999        1062.1988423168659     
   3.7870370370370372        3.1499999999999999        1186.8335555493832     
   3.8185185185185189        3.1499999999999999        1303.3833550512791     
   3.8500000000000001        3.1499999999999999        1422.7861113697290     
   3.8814814814814813        3.1499999999999999        1542.3367405831814     
   3.9129629629629630        3.1499999999999999        1651.8530488759279     
   3.9444444444444446        3.1499999999999999        1759.8760435879230     
   3.9759259259259263        3.1499999999999999        1859.9066558927298     
   4.0074074074074080        3.1499999999999999        1954.2375964969397     
   4.0388888888888888        3.1499999999999999        2045.4546753466129     
   4.0703703703703704        3.1499999999999999        2130.7761045545340     
   4.1018518518518521        3.1499999999999999        2212.3646574169397     
   4.1333333333333337        3.1499999999999999        2294.0789100676775     
   4.1648148148148145        3.1499999999999999        2370.4649724662304     
   4.1962962962962962        3.1499999999999999        2444.1662993431091     
   4.2277777777777779        3.1499999999999999        2517.6388515084982     
   4.2592592592592595        3.1499999999999999        2590.7694311290979     
   4.2907407407407412        3.1499999999999999        2659.2179918885231     
   4.3222222222222229        3.1499999999999999        2725.7174988836050     
   4.3537037037037036        3.1499999999999999        2791.1943295150995     
   4.3851851851851853        3.1499999999999999        2855.6347697526217     
   4.4166666666666670        3.1499999999999999        2919.4523358196020     
   4.4481481481481486        3.1499999999999999        2980.6856109946966     
   4.4796296296296294        3.1499999999999999        3038.3426357656717     
   4.5111111111111111        3.1499999999999999        3095.3051909804344     
   4.5425925925925927        3.1499999999999999        3151.5497875362635     
   4.5740740740740744        3.1499999999999999        3207.0585651248693     
   4.6055555555555561        3.1499999999999999        3261.8185450434685     
   4.6370370370370377        3.1499999999999999        3315.8209458589554     
   4.6685185185185185        3.1499999999999999        3369.0605606138706     
   4.7000000000000002        3.1499999999999999        3419.6833836734295     

   3.0000000000000000        3.2000000000000002        1404.6099090278149     
   3.0314814814814817        3.2000000000000002        1117.1391432881355     
   3.0629629629629629        3.2000000000000002        869.29004806280136     
   3.0944444444444446        3.2000000000000002        658.35196331143379     
   3.1259259259259258        3.2000000000000002        481.74064776301384     
   3.1574074074074074        3.2000000000000002        336.99777185916901     
   3.1888888888888891        3.2000000000000002        221.78961202502251     
   3.2203703703703703        3.2000000000000002        133.90507662296295     
   3.2518518518518520        3.2000000000000002        71.253169998526573     
   3.2833333333333332        3.2000000000000002        31.859996184706688     
   3.3148148148148149        3.2000000000000002        13.865390151739120     
   3.3462962962962965        3.2000000000000002        15.519252464175224     
   3.3777777777777778        3.2000000000000002        35.177654638886452     
   3.4092592592592594        3.2000000000000002        71.298779428005219     
   3.4407407407407407        3.2000000000000002        122.43874011933804     
   3.4722222222222223        3.2000000000000002        187.24733069539070     
   3.5037037037037040        3.2000000000000002        264.46374288201332     
   3.5351851851851852        3.2000000000000002        352.91228364408016     
   3.5666666666666669        3.2000000000000002        451.31459574401379     
   3.5981481481481481        3.2000000000000002        557.28367391228676     
   3.6296296296296298        3.2000000000000002        667.26153393089771     
   3.6611111111111114        3.2000000000000002        783.99445356428623     
   3.6925925925925926        3.2000000000000002        906.46898442506790     
   3.7240740740740743        3.2000000000000002        1033.6798057407141     
   3.7555555555555555        3.2000000000000002        1165.3495658934116     
   3.7870370370370372        3.2000000000000002        1300.1315438747406     
   3.8185185185185189        3.2000000000000002        1438.2437975853682     
   3.8500000000000001        3.2000000000000002        1578.1569497287273     
   3.8814814814814813        3.2000000000000002        1714.7480652928352     
   3.9129629629629630        3.2000000000000002        1846.6864133924246     
   3.9444444444444446        3.2000000000000002        1978.8225125372410     
   3.9759259259259263        3.2000000000000002        2103.2335181534290     
   4.0074074074074080        3.2000000000000002        2224.2157760858536     
   4.0388888888888888        3.2000000000000002        2334.9455445557833     
   4.0703703703703704        3.2000000000000002        2441.8847855478525     
   4.1018518518518521        3.2000000000000002        2541.3380501568317     
   4.1333333333333337        3.2000000000000002        2638.5065638124943     
   4.1648148148148145        3.2000000000000002        2727.3457893133163     
   4.1962962962962962        3.2000000000000002        2815.8129693716764     
   4.2277777777777779        3.2000000000000002        2902.5334471613169     
   4.2592592592592595        3.2000000000000002        2982.2061882168055     
   4.2907407407407412        3.2000000000000002        3061.2639179676771     
   4.3222222222222229        3.2000000000000002        3139.6274712383747     
   4.3537037037037036        3.2000000000000002        3216.0152204185724     
   4.3851851851851853        3.2000000000000002        3287.0924602597952     
   4.4166666666666670        3.2000000000000002        3357.3387301713228     
   4.4481481481481486        3.2000000000000002        3426.7178546041250     
   4.4796296296296294        3.2000000000000002        3494.4812142550945     
   4.5111111111111111        3.2000000000000002        3561.3390666097403     
   4.5425925925925927        3.2000000000000002        3623.0143421590328     
   4.5740740740740744        3.2000000000000002        3683.2616657614708     
   4.6055555555555561        3.2000000000000002        3742.6294099539518     
   4.6370370370370377        3.2000000000000002        3801.1137200891972     
   4.6685185185185185        3.2000000000000002        3858.7142779082060     
   4.7000000000000002        3.2000000000000002        3915.4337348192930     

   3.0000000000000000        3.2500000000000000        1246.0400376766920     
   3.0314814814814817        3.2500000000000000        977.17286665737629     
   3.0629629629629629        3.2500000000000000        746.82189437747002     
   3.0944444444444446        3.2500000000000000        552.36094056069851     
   3.1259259259259258        3.2500000000000000        391.28373128175735     
   3.1574074074074074        3.2500000000000000        261.20389978587627     
   3.1888888888888891        3.2500000000000000        159.85414592921734     
   3.2203703703703703        3.2500000000000000        85.037216812372208     
   3.2518518518518520        3.2500000000000000        34.645695775747299     
   3.2833333333333332        3.2500000000000000        6.9015103429555893     
   3.3148148148148149        3.2500000000000000        0.0000000000000000     
   3.3462962962962965        3.2500000000000000        12.241583883762360     
   3.3777777777777778        3.2500000000000000        42.028295025229454     
   3.4092592592592594        3.2500000000000000        87.860112160444260     
   3.4407407407407407        3.2500000000000000        148.33114454150200     
   3.4722222222222223        3.2500000000000000        222.12571404874325     
   3.5037037037037040        3.2500000000000000        308.01438203454018     
   3.5351851851851852        3.2500000000000000        404.84994670748711     
   3.5666666666666669        3.2500000000000000        511.37130993604660     
   3.5981481481481481        3.2500000000000000        626.66037169098854     
   3.6296296296296298        3.2500000000000000        749.85860744118690     
   3.6611111111111114        3.2500000000000000        880.10955382883549     
   3.6925925925925926        3.2500000000000000        1016.6198665201664     
   3.7240740740740743        3.2500000000000000        1153.5613309592009     
   3.7555555555555555        3.2500000000000000        1293.5256952643394     
   3.7870370370370372        3.2500000000000000        1436.7100431323051     
   3.8185185185185189        3.2500000000000000        1582.8255877941847     
   3.8500000000000001        3.2500000000000000        1731.0680141896009     
   3.8814814814814813        3.2500000000000000        1881.1229976862669     
   3.9129629629629630        3.2500000000000000        2032.3660153895617     
   3.9444444444444446        3.2500000000000000        2183.8796226382256     
   3.9759259259259263        3.2500000000000000        2324.8757598847151     
   4.0074074074074080        3.2500000000000000        2465.5673950314522     
   4.0388888888888888        3.2500000000000000        2600.7246214151382     
   4.0703703703703704        3.2500000000000000        2728.8113641887903     
   4.1018518518518521        3.2500000000000000        2848.9145454466343     
   4.1333333333333337        3.2500000000000000        2963.8395617157221     
   4.1648148148148145        3.2500000000000000        3069.6494033485651     
   4.1962962962962962        3.2500000000000000        3173.5555863678455     
   4.2277777777777779        3.2500000000000000        3269.2348998337984     
   4.2592592592592595        3.2500000000000000        3362.5131743848324     
   4.2907407407407412        3.2500000000000000        3454.9566690921783     
   4.3222222222222229        3.2500000000000000        3540.4349081814289     
   4.3537037037037036        3.2500000000000000        3623.4671896100044     
   4.3851851851851853        3.2500000000000000        3705.5461572110653     
   4.4166666666666670        3.2500000000000000        3786.6296356022358     
   4.4481481481481486        3.2500000000000000        3861.5779265463352     
   4.4796296296296294        3.2500000000000000        3934.8787729889154     
   4.5111111111111111        3.2500000000000000        4007.1386721432209     
   4.5425925925925927        3.2500000000000000        4078.3464784175158     
   4.5740740740740744        3.2500000000000000        4148.4963652938604     
   4.6055555555555561        3.2500000000000000        4214.3284639865160     
   4.6370370370370377        3.2500000000000000        4276.9315260350704     
   4.6685185185185185        3.2500000000000000        4338.5439097285271     
   4.7000000000000002        3.2500000000000000        4399.1721707880497     

   3.0000000000000000        3.2999999999999998        1154.5861474722624     
   3.0314814814814817        3.2999999999999998        902.43976466357708     
   3.0629629629629629        3.2999999999999998        687.71353393793106     
   3.0944444444444446        3.2999999999999998        507.86843474209309     
   3.1259259259259258        3.2999999999999998        360.34286935627460     
   3.1574074074074074        3.2999999999999998        242.87439230084419     
   3.1888888888888891        3.2999999999999998        153.33520270884037     
   3.2203703703703703        3.2999999999999998        89.651199921965599     
   3.2518518518518520        3.2999999999999998        49.856945961713791     
   3.2833333333333332        3.2999999999999998        32.093599081039429     
   3.3148148148148149        3.2999999999999998        34.606401935219765     
   3.3462962962962965        3.2999999999999998        55.741809904575348     
   3.3777777777777778        3.2999999999999998        93.944329366087914     
   3.4092592592592594        3.2999999999999998        147.75312969088554     
   3.4407407407407407        3.2999999999999998        215.79848894476891     
   3.4722222222222223        3.2999999999999998        296.79811465740204     
   3.5037037037037040        3.2999999999999998        389.55339170992374     
   3.5351851851851852        3.2999999999999998        492.94558660686016     
   3.5666666666666669        3.2999999999999998        605.93204195797443     
   3.5981481481481481        3.2999999999999998        727.54239210486412     
   3.6296296296296298        3.2999999999999998        856.87481789290905     
   3.6611111111111114        3.2999999999999998        993.09236170351505     
   3.6925925925925926        3.2999999999999998        1135.4193233698606     
   3.7240740740740743        3.2999999999999998        1282.9976276010275     
   3.7555555555555555        3.2999999999999998        1434.9858590364456     
   3.7870370370370372        3.2999999999999998        1591.0467573404312     
   3.8185185185185189        3.2999999999999998        1746.2862003296614     
   3.8500000000000001        3.2999999999999998        1901.4312245249748     
   3.8814814814814813        3.2999999999999998        2057.8177884370089     
   3.9129629629629630        3.2999999999999998        2215.8678735196590     
   3.9444444444444446        3.2999999999999998        2374.2715595364571     
   3.9759259259259263        3.2999999999999998        2533.5637950152159     
   4.0074074074074080        3.2999999999999998        2692.4914422929287     
   4.0388888888888888        3.2999999999999998        2842.2716303914785     
   4.0703703703703704        3.2999999999999998        2988.7845495194197     
   4.1018518518518521        3.2999999999999998        3130.4569318145514     
   4.1333333333333337        3.2999999999999998        3263.2775572240353     
   4.1648148148148145        3.2999999999999998        3389.0075718462467     
   4.1962962962962962        3.2999999999999998        3508.0740421712399     
   4.2277777777777779        3.2999999999999998        3618.5494217574596     
   4.2592592592592595        3.2999999999999998        3726.6445179879665     
   4.2907407407407412        3.2999999999999998        3826.9196096807718     
   4.3222222222222229        3.2999999999999998        3923.3918712139130     
   4.3537037037037036        3.2999999999999998        4018.7811737060547     
   4.3851851851851853        3.2999999999999998        4108.7007491737604     
   4.4166666666666670        3.2999999999999998        4194.3604530692101     
   4.4481481481481486        3.2999999999999998        4278.8825275301933     
   4.4796296296296294        3.2999999999999998        4362.2440612316132     
   4.5111111111111111        3.2999999999999998        4440.0148543566465     
   4.5425925925925927        3.2999999999999998        4515.3148653358221     
   4.5740740740740744        3.2999999999999998        4589.4567487835884     
   4.6055555555555561        3.2999999999999998        4662.4422293752432     
   4.6370370370370377        3.2999999999999998        4734.2769407480955     
   4.6685185185185185        3.2999999999999998        4803.9925400465727     
   4.7000000000000002        3.2999999999999998        4868.1530409455299     

   3.0000000000000000        3.3500000000000001        1123.2165158689022     
   3.0314814814814817        3.3500000000000001        886.11515972018242     
   3.0629629629629629        3.3500000000000001        685.24442346394062     
   3.0944444444444446        3.3500000000000001        518.17776970565319     
   3.1259259259259258        3.3500000000000001        382.59204295277596     
   3.1574074074074074        3.3500000000000001        276.26877188682556     
   3.1888888888888891        3.3500000000000001        197.09453865885735     
   3.2203703703703703        3.3500000000000001        143.06055377423763     
   3.2518518518518520        3.3500000000000001        112.26155312359333     
   3.2833333333333332        3.3500000000000001        102.78808784484863     
   3.3148148148148149        3.3500000000000001        112.87865370512009     
   3.3462962962962965        3.3500000000000001        141.11704559624195     
   3.3777777777777778        3.3500000000000001        185.99714533984661     
   3.4092592592592594        3.3500000000000001        246.10296742618084     
   3.4407407407407407        3.3500000000000001        320.10548982024193     
   3.4722222222222223        3.3500000000000001        406.75933006405830     
   3.5037037037037040        3.3500000000000001        504.89931987226009     
   3.5351851851851852        3.3500000000000001        613.43701110780239     
   3.5666666666666669        3.3500000000000001        731.35714846849442     
   3.5981481481481481        3.3500000000000001        857.71413980424404     
   3.6296296296296298        3.3500000000000001        991.62854546308517     
   3.6611111111111114        3.3500000000000001        1132.2836116850376     
   3.6925925925925926        3.3500000000000001        1278.9218604564667     
   3.7240740740740743        3.3500000000000001        1430.8417587727308     
   3.7555555555555555        3.3500000000000001        1587.2265831381083     
   3.7870370370370372        3.3500000000000001        1747.4227088540792     
   3.8185185185185189        3.3500000000000001        1911.0574589073658     
   3.8500000000000001        3.3500000000000001        2077.6078021973372     
   3.8814814814814813        3.3500000000000001        2246.0975756049156     
   3.9129629629629630        3.3500000000000001        2410.9713463485241     
   3.9444444444444446        3.3500000000000001        2574.7916910052299     
   3.9759259259259263        3.3500000000000001        2739.0615890622139     
   4.0074074074074080        3.3500000000000001        2903.3354153037071     
   4.0388888888888888        3.3500000000000001        3067.5056548118591     
   4.0703703703703704        3.3500000000000001        3231.0453838407993     
   4.1018518518518521        3.3500000000000001        3386.1402209848166     
   4.1333333333333337        3.3500000000000001        3536.2287915498018     
   4.1648148148148145        3.3500000000000001        3680.7229520231485     
   4.1962962962962962        3.3500000000000001        3816.3195798397064     
   4.2277777777777779        3.3500000000000001        3944.1993180960417     
   4.2592592592592595        3.3500000000000001        4065.8971653133631     
   4.2907407407407412        3.3500000000000001        4177.9970801621675     
   4.3222222222222229        3.3500000000000001        4288.2116104662418     
   4.3537037037037036        3.3500000000000001        4391.0289152860641     
   4.3851851851851853        3.3500000000000001        4489.3492466062307     
   4.4166666666666670        3.3500000000000001        4586.4122684150934     
   4.4481481481481486        3.3500000000000001        4678.2334071844816     
   4.4796296296296294        3.3500000000000001        4765.6024993360043     
   4.5111111111111111        3.3500000000000001        4851.4984700828791     
   4.5425925925925927        3.3500000000000001        4936.1234733760357     
   4.5740740740740744        3.3500000000000001        5014.6872956305742     
   4.6055555555555561        3.3500000000000001        5091.0941689312458     
   4.6370370370370377        3.3500000000000001        5166.2697595655918     
   4.6685185185185185        3.3500000000000001        5240.2251810133457     
   4.7000000000000002        3.3500000000000001        5312.9742993265390     

   3.0000000000000000        3.3999999999999999        1145.5280766636133     
   3.0314814814814817        3.3999999999999999        921.98958781361580     
   3.0629629629629629        3.3999999999999999        733.57740908861160     
   3.0944444444444446        3.3999999999999999        577.95823554694653     
   3.1259259259259258        3.3999999999999999        452.89482244849205     
   3.1574074074074074        3.3999999999999999        356.24784070253372     
   3.1888888888888891        3.3999999999999999        285.97676177322865     
   3.2203703703703703        3.3999999999999999        239.98968240618706     
   3.2518518518518520        3.3999999999999999        216.40048378705978     
   3.2833333333333332        3.3999999999999999        213.66046507656574     
   3.3148148148148149        3.3999999999999999        230.12743845582008     
   3.3462962962962965        3.3999999999999999        264.25082784891129     
   3.3777777777777778        3.3999999999999999        314.56928408145905     
   3.4092592592592594        3.3999999999999999        379.47590073943138     
   3.4407407407407407        3.3999999999999999        457.91759020090103     
   3.4722222222222223        3.3999999999999999        548.71888577938080     
   3.5037037037037040        3.3999999999999999        650.74956527352333     
   3.5351851851851852        3.3999999999999999        762.95281112194061     
   3.5666666666666669        3.3999999999999999        884.34196963906288     
   3.5981481481481481        3.3999999999999999        1013.9972855895758     
   3.6296296296296298        3.3999999999999999        1151.0626350790262     
   3.6611111111111114        3.3999999999999999        1294.7422809004784     
   3.6925925925925926        3.3999999999999999        1444.2976712435484     
   3.7240740740740743        3.3999999999999999        1599.0442946404219     
   3.7555555555555555        3.3999999999999999        1758.3486067056656     
   3.7870370370370372        3.3999999999999999        1921.5414217859507     
   3.8185185185185189        3.3999999999999999        2087.9212860018015     
   3.8500000000000001        3.3999999999999999        2257.1929161250591     
   3.8814814814814813        3.3999999999999999        2428.8995645791292     
   3.9129629629629630        3.3999999999999999        2602.2636124938726     
   3.9444444444444446        3.3999999999999999        2777.1031159758568     
   3.9759259259259263        3.3999999999999999        2952.0019521564245     
   4.0074074074074080        3.3999999999999999        3120.5134846717119     
   4.0388888888888888        3.3999999999999999        3288.3876367807388     
   4.0703703703703704        3.3999999999999999        3456.1584485769272     
   4.1018518518518521        3.3999999999999999        3622.8760019987822     
   4.1333333333333337        3.3999999999999999        3788.9786721020937     
   4.1648148148148145        3.3999999999999999        3945.7624266594648     
   4.1962962962962962        3.3999999999999999        4097.5831637233496     
   4.2277777777777779        3.3999999999999999        4241.6643045842648     
   4.2592592592592595        3.3999999999999999        4378.4245149046183     
   4.2907407407407412        3.3999999999999999        4505.3707879632711     
   4.3222222222222229        3.3999999999999999        4627.1992015987635     
   4.3537037037037036        3.3999999999999999        4739.5449315160513     
   4.3851851851851853        3.3999999999999999        4850.5288666188717     
   4.4166666666666670        3.3999999999999999        4953.3292058557272     
   4.4481481481481486        3.3999999999999999        5052.7192008048296     
   4.4796296296296294        3.3999999999999999        5150.3922466039658     
   4.5111111111111111        3.3999999999999999        5240.9562294036150     
   4.5425925925925927        3.3999999999999999        5329.4526964277029     
   4.5740740740740744        3.3999999999999999        5416.5305525660515     
   4.6055555555555561        3.3999999999999999        5501.0613887459040     
   4.6370370370370377        3.3999999999999999        5579.1017233878374     
   4.6685185185185185        3.3999999999999999        5655.8556639105082     
   4.7000000000000002        3.3999999999999999        5731.3385810703039     

   3.0000000000000000        3.4500000000000002        1215.7448131144047     
   3.0314814814814817        3.4500000000000002        1004.4904420822859     
   3.0629629629629629        3.4500000000000002        827.25035473704338     
   3.0944444444444446        3.4500000000000002        681.78724798560143     
   3.1259259259259258        3.4500000000000002        565.95230869948864     
   3.1574074074074074        3.4500000000000002        477.64572109282017     
   3.1888888888888891        3.4500000000000002        414.64620362222195     
   3.2203703703703703        3.4500000000000002        375.35365860164165     
   3.2518518518518520        3.4500000000000002        358.00100606679916     
   3.2833333333333332        3.4500000000000002        360.91130301356316     
   3.3148148148148149        3.4500000000000002        382.43024545907974     
   3.3462962962962965        3.4500000000000002        420.81599260866642     
   3.3777777777777778        3.4500000000000002        474.98313462734222     
   3.4092592592592594        3.4500000000000002        543.60511910915375     
   3.4407407407407407        3.4500000000000002        625.43459635972977     
   3.4722222222222223        3.4500000000000002        719.20945824682713     
   3.5037037037037040        3.4500000000000002        823.78290225565434     
   3.5351851851851852        3.4500000000000002        938.31262925267220     
   3.5666666666666669        3.4500000000000002        1061.8418826162815     
   3.5981481481481481        3.4500000000000002        1193.4779062122107     
   3.6296296296296298        3.4500000000000002        1332.3889302611351     
   3.6611111111111114        3.4500000000000002        1477.8011562079191     
   3.6925925925925926        3.4500000000000002        1628.9957700222731     
   3.7240740740740743        3.4500000000000002        1785.3059904575348     
   3.7555555555555555        3.4500000000000002        1946.1141792833805     
   3.7870370370370372        3.4500000000000002        2110.8490132838488     
   3.8185185185185189        3.4500000000000002        2278.9827384054661     
   3.8500000000000001        3.4500000000000002        2449.8652885556221     
   3.8814814814814813        3.4500000000000002        2623.0607630610466     
   3.9129629629629630        3.4500000000000002        2798.2677440196276     
   3.9444444444444446        3.4500000000000002        2975.0438195616007     
   3.9759259259259263        3.4500000000000002        3152.7184899747372     
   4.0074074074074080        3.4500000000000002        3331.3309876024723     
   4.0388888888888888        3.4500000000000002        3510.2263967245817     
   4.0703703703703704        3.4500000000000002        3683.4738395661116     
   4.1018518518518521        3.4500000000000002        3853.2681398838758     
   4.1333333333333337        3.4500000000000002        4022.2765076160431     
   4.1648148148148145        3.4500000000000002        4189.9699648469687     
   4.1962962962962962        3.4500000000000002        4356.6768066138029     
   4.2277777777777779        3.4500000000000002        4512.1334888041019     
   4.2592592592592595        3.4500000000000002        4664.0623978674412     
   4.2907407407407412        3.4500000000000002        4804.9910371005535     
   4.3222222222222229        3.4500000000000002        4940.1196198612452     
   4.3537037037037036        3.4500000000000002        5065.0236901938915     
   4.3851851851851853        3.4500000000000002        5183.9100982397795     
   4.4166666666666670        3.4500000000000002        5296.0913082361221     
   4.4481481481481486        3.4500000000000002        5405.6117363274097     
   4.4796296296296294        3.4500000000000002        5506.8172170519829     
   4.5111111111111111        3.4500000000000002        5606.5586047023535     
   4.5425925925925927        3.4500000000000002        5702.2190274149179     
   4.5740740740740744        3.4500000000000002        5791.8186043500900     
   4.6055555555555561        3.4500000000000002        5880.0037008225918     
   4.6370370370370377        3.4500000000000002        5966.7850334048271     
   4.6685185185185185        3.4500000000000002        6050.0365536063910     
   4.7000000000000002        3.4500000000000002        6127.7905439436436     

   3.0000000000000000        3.5000000000000000        1328.1104917526245     
   3.0314814814814817        3.5000000000000000        1128.0547017902136     
   3.0629629629629629        3.5000000000000000        960.88834334909916     
   3.0944444444444446        3.5000000000000000        824.42612348496914     
   3.1259259259259258        3.5000000000000000        716.46643801033497     
   3.1574074074074074        3.5000000000000000        635.16084069013596     
   3.1888888888888891        3.5000000000000000        578.63824501633644     
   3.2203703703703703        3.5000000000000000        545.11220407485962     
   3.2518518518518520        3.5000000000000000        532.88136002421379     
   3.2833333333333332        3.5000000000000000        540.01679746806622     
   3.3148148148148149        3.5000000000000000        565.18519911170006     
   3.3462962962962965        3.5000000000000000        607.06065112352371     
   3.3777777777777778        3.5000000000000000        664.28230378031731     
   3.4092592592592594        3.5000000000000000        735.23653529584408     
   3.4407407407407407        3.5000000000000000        819.01325665414333     
   3.4722222222222223        3.5000000000000000        914.54575081169605     
   3.5037037037037040        3.5000000000000000        1020.7744506895542     
   3.5351851851851852        3.5000000000000000        1136.5337089449167     
   3.5666666666666669        3.5000000000000000        1261.0120879262686     
   3.5981481481481481        3.5000000000000000        1393.4443771988153     
   3.6296296296296298        3.5000000000000000        1533.0242908895016     
   3.6611111111111114        3.5000000000000000        1679.0009869039059     
   3.6925925925925926        3.5000000000000000        1830.6762979030609     
   3.7240740740740743        3.5000000000000000        1987.4019845724106     
   3.7555555555555555        3.5000000000000000        2148.5770280808210     
   3.7870370370370372        3.5000000000000000        2313.6449783146381     
   3.8185185185185189        3.5000000000000000        2482.0913611948490     
   3.8500000000000001        3.5000000000000000        2653.4411638528109     
   3.8814814814814813        3.5000000000000000        2827.2563962191343     
   3.9129629629629630        3.5000000000000000        3003.0516169518232     
   3.9444444444444446        3.5000000000000000        3180.3168640136719     
   3.9759259259259263        3.5000000000000000        3358.8954950124025     
   4.0074074074074080        3.5000000000000000        3538.3878930211067     
   4.0388888888888888        3.5000000000000000        3718.2507652938366     
   4.0703703703703704        3.5000000000000000        3898.5403760373592     
   4.1018518518518521        3.5000000000000000        4078.5371960550547     
   4.1333333333333337        3.5000000000000000        4254.8162439018488     
   4.1648148148148145        3.5000000000000000        4424.7899154722691     
   4.1962962962962962        3.5000000000000000        4593.2998323738575     
   4.2277777777777779        3.5000000000000000        4760.5703361481428     
   4.2592592592592595        3.5000000000000000        4925.7038231939077     
   4.2907407407407412        3.5000000000000000        5077.6952320784330     
   4.3222222222222229        3.5000000000000000        5226.9236553013325     
   4.3537037037037036        3.5000000000000000        5363.7319515198469     
   4.3851851851851853        3.5000000000000000        5492.9681760966778     
   4.4166666666666670        3.5000000000000000        5616.7253110706806     
   4.4481481481481486        3.5000000000000000        5730.5558471381664     
   4.4796296296296294        3.5000000000000000        5841.6604841500521     
   4.5111111111111111        3.5000000000000000        5946.3824883997440     
   4.5425925925925927        3.5000000000000000        6046.5644869506359     
   4.5740740740740744        3.5000000000000000        6145.2425451427698     
   4.6055555555555561        3.5000000000000000        6237.1064713150263     
   4.6370370370370377        3.5000000000000000        6325.7424590140581     
   4.6685185185185185        3.5000000000000000        6412.9470065087080     
   4.7000000000000002        3.5000000000000000        6498.7369946092367     

   3.0000000000000000        3.5499999999999998        1476.5182597488165     
   3.0314814814814817        3.5499999999999998        1286.8933368474245     
   3.0629629629629629        3.5499999999999998        1128.8740829229355     
   3.0944444444444446        3.5499999999999998        1000.4489203989506     
   3.1259259259259258        3.5499999999999998        899.67621971666813     
   3.1574074074074074        3.5499999999999998        824.68813715875149     
   3.1888888888888891        3.5499999999999998        773.69334441423416     
   3.2203703703703703        3.5499999999999998        744.93902598321438     
   3.2518518518518520        3.5499999999999998        736.43726257979870     
   3.2833333333333332        3.5499999999999998        747.01215741038322     
   3.3148148148148149        3.5499999999999998        775.19930694997311     
   3.3462962962962965        3.5499999999999998        819.40219791233540     
   3.3777777777777778        3.5499999999999998        878.27131678164005     
   3.4092592592592594        3.5499999999999998        950.83359216153622     
   3.4407407407407407        3.5499999999999998        1035.8568643331528     
   3.4722222222222223        3.5499999999999998        1131.9946073740721     
   3.5037037037037040        3.5499999999999998        1238.5832736492157     
   3.5351851851851852        3.5499999999999998        1354.6660528630018     
   3.5666666666666669        3.5499999999999998        1479.1598621606827     
   3.5981481481481481        3.5499999999999998        1611.3380141258240     
   3.6296296296296298        3.5499999999999998        1750.5396324843168     
   3.6611111111111114        3.5499999999999998        1896.0379326790571     
   3.6925925925925926        3.5499999999999998        2047.1563922911882     
   3.7240740740740743        3.5499999999999998        2203.2662127017975     
   3.7555555555555555        3.5499999999999998        2363.7511855065823     
   3.7870370370370372        3.5499999999999998        2528.1218154877424     
   3.8185185185185189        3.5499999999999998        2695.9031293839216     
   3.8500000000000001        3.5499999999999998        2866.5737922340631     
   3.8814814814814813        3.5499999999999998        3039.7051785737276     
   3.9129629629629630        3.5499999999999998        3214.9197746217251     
   3.9444444444444446        3.5499999999999998        3391.8552872240543     
   3.9759259259259263        3.5499999999999998        3570.1786309033632     
   4.0074074074074080        3.5499999999999998        3749.4230327308178     
   4.0388888888888888        3.5499999999999998        3929.2980970889330     
   4.0703703703703704        3.5499999999999998        4109.6845214068890     
   4.1018518518518521        3.5499999999999998        4289.9476104974747     
   4.1333333333333337        3.5499999999999998        4470.2239683717489     
   4.1648148148148145        3.5499999999999998        4649.8734296262264     
   4.1962962962962962        3.5499999999999998        4826.7908202111721     
   4.2277777777777779        3.5499999999999998        4995.3943050205708     
   4.2592592592592595        3.5499999999999998        5162.2276457995176     
   4.2907407407407412        3.5499999999999998        5327.7893147617579     
   4.3222222222222229        3.5499999999999998        5486.2314560264349     
   4.3537037037037036        3.5499999999999998        5636.0993269830942     
   4.3851851851851853        3.5499999999999998        5777.1320173591375     
   4.4166666666666670        3.5499999999999998        5909.9535903185606     
   4.4481481481481486        3.5499999999999998        6033.2883802652359     
   4.4796296296296294        3.5499999999999998        6151.1144826114178     
   4.5111111111111111        3.5499999999999998        6261.9426985681057     
   4.5425925925925927        3.5499999999999998        6369.4056167304516     
   4.5740740740740744        3.5499999999999998        6469.4074500948191     
   4.6055555555555561        3.5499999999999998        6567.8832625746727     
   4.6370370370370377        3.5499999999999998        6662.8390225917101     
   4.6685185185185185        3.5499999999999998        6751.3622723519802     
   4.7000000000000002        3.5499999999999998        6838.4382933229208     

   3.0000000000000000        3.6000000000000001        1656.1752369701862     
   3.0314814814814817        3.6000000000000001        1476.1927607804537     
   3.0629629629629629        3.6000000000000001        1326.6414882540703     
   3.0944444444444446        3.6000000000000001        1205.6147306710482     
   3.1259259259259258        3.6000000000000001        1111.2675058543682     
   3.1574074074074074        3.6000000000000001        1041.8209827840328     
   3.1888888888888891        3.6000000000000001        995.35953353345394     
   3.2203703703703703        3.6000000000000001        970.25261564552784     
   3.2518518518518520        3.6000000000000001        965.10014960169792     
   3.2833333333333332        3.6000000000000001        978.42451465129852     
   3.3148148148148149        3.6000000000000001        1008.4435666352510     
   3.3462962962962965        3.6000000000000001        1054.0859088897705     
   3.3777777777777778        3.6000000000000001        1114.2109242677689     
   3.4092592592592594        3.6000000000000001        1187.2418362647295     
   3.4407407407407407        3.6000000000000001        1272.3776955008507     
   3.4722222222222223        3.6000000000000001        1368.6602766215801     
   3.5037037037037040        3.6000000000000001        1474.6919777691364     
   3.5351851851851852        3.6000000000000001        1590.0033114552498     
   3.5666666666666669        3.6000000000000001        1713.7073118686676     
   3.5981481481481481        3.6000000000000001        1844.7144618928432     
   3.6296296296296298        3.6000000000000001        1982.6199558824301     
   3.6611111111111114        3.6000000000000001        2126.7222421318293     
   3.6925925925925926        3.6000000000000001        2276.2884745150805     
   3.7240740740740743        3.6000000000000001        2430.6910362094641     
   3.7555555555555555        3.6000000000000001        2589.5072680711746     
   3.7870370370370372        3.6000000000000001        2752.2126935273409     
   3.8185185185185189        3.6000000000000001        2918.3210715055466     
   3.8500000000000001        3.6000000000000001        3087.3822256028652     
   3.8814814814814813        3.6000000000000001        3258.9799218028784     
   3.9129629629629630        3.6000000000000001        3432.7298103868961     
   3.9444444444444446        3.6000000000000001        3608.2774290889502     
   3.9759259259259263        3.6000000000000001        3785.2962816357613     
   4.0074074074074080        3.6000000000000001        3963.4030220359564     
   4.0388888888888888        3.6000000000000001        4142.2529190033674     
   4.0703703703703704        3.6000000000000001        4321.7102506607771     
   4.1018518518518521        3.6000000000000001        4501.3887843936682     
   4.1333333333333337        3.6000000000000001        4681.0307011455297     
   4.1648148148148145        3.6000000000000001        4860.4432153552771     
   4.1962962962962962        3.6000000000000001        5039.3553266227245     
   4.2277777777777779        3.6000000000000001        5217.4991640150547     
   4.2592592592592595        3.6000000000000001        5392.9152082353830     
   4.2907407407407412        3.6000000000000001        5558.8631645888090     
   4.3222222222222229        3.6000000000000001        5723.0714888125658     
   4.3537037037037036        3.6000000000000001        5885.7834646403790     
   4.3851851851851853        3.6000000000000001        6035.1239392906427     
   4.4166666666666670        3.6000000000000001        6178.1815737336874     
   4.4481481481481486        3.6000000000000001        6312.7438791096210     
   4.4796296296296294        3.6000000000000001        6435.6790692061186     
   4.5111111111111111        3.6000000000000001        6555.3715098053217     
   4.5425925925925927        3.6000000000000001        6665.3106951564550     
   4.5740740740740744        3.6000000000000001        6773.6462000310421     
   4.6055555555555561        3.6000000000000001        6872.8959331810474     
   4.6370370370370377        3.6000000000000001        6970.6089715063572     
   4.6685185185185185        3.6000000000000001        7066.7974665313959     
   4.7000000000000002        3.6000000000000001        7154.8291542083025     

   3.0000000000000000        3.6500000000000004        1861.7880719155073     
   3.0314814814814817        3.6500000000000004        1691.1695358455181     
   3.0629629629629629        3.6500000000000004        1549.5702179968357     
   3.0944444444444446        3.6500000000000004        1435.3542201668024     
   3.1259259259259258        3.6500000000000004        1346.6634977608919     
   3.1574074074074074        3.6500000000000004        1281.8776231557131     
   3.1888888888888891        3.6500000000000004        1239.3906307369471     
   3.2203703703703703        3.6500000000000004        1217.6594825237989     
   3.2518518518518520        3.6500000000000004        1215.1934041082859     
   3.2833333333333332        3.6500000000000004        1230.1237959265709     
   3.3148148148148149        3.6500000000000004        1261.5575418621302     
   3.3462962962962965        3.6500000000000004        1308.1558265089989     
   3.3777777777777778        3.6500000000000004        1368.3381266444921     
   3.4092592592592594        3.6500000000000004        1441.4261128902435     
   3.4407407407407407        3.6500000000000004        1526.0253020673990     
   3.4722222222222223        3.6500000000000004        1621.2932495772839     
   3.5037037037037040        3.6500000000000004        1726.3481953889132     
   3.5351851851851852        3.6500000000000004        1840.1060338020325     
   3.5666666666666669        3.6500000000000004        1962.0933384895325     
   3.5981481481481481        3.6500000000000004        2091.2140910923481     
   3.6296296296296298        3.6500000000000004        2227.0336002558470     
   3.6611111111111114        3.6500000000000004        2368.9164048284292     
   3.6925925925925926        3.6500000000000004        2516.0087034255266     
   3.7240740740740743        3.6500000000000004        2668.0197228342295     
   3.7555555555555555        3.6500000000000004        2824.4041654169559     
   3.7870370370370372        3.6500000000000004        2984.5946737974882     
   3.8185185185185189        3.6500000000000004        3148.1130726039410     
   3.8500000000000001        3.6500000000000004        3314.6334292739630     
   3.8814814814814813        3.6500000000000004        3483.7514782547951     
   3.9129629629629630        3.6500000000000004        3655.0931971967220     
   3.9444444444444446        3.6500000000000004        3828.3129692971706     
   3.9759259259259263        3.6500000000000004        4003.0918041765690     
   4.0074074074074080        3.6500000000000004        4179.1356205344200     
   4.0388888888888888        3.6500000000000004        4356.1330572664738     
   4.0703703703703704        3.6500000000000004        4533.7351993620396     
   4.1018518518518521        3.6500000000000004        4711.8207371085882     
   4.1333333333333337        3.6500000000000004        4890.1171583980322     
   4.1648148148148145        3.6500000000000004        5068.2612137198448     
   4.1962962962962962        3.6500000000000004        5246.1900003850460     
   4.2277777777777779        3.6500000000000004        5423.5534495115280     
   4.2592592592592595        3.6500000000000004        5600.1649948358536     
   4.2907407407407412        3.6500000000000004        5775.8811245560646     
   4.3222222222222229        3.6500000000000004        5947.7716192007065     
   4.3537037037037036        3.6500000000000004        6110.1791528016329     
   4.3851851851851853        3.6500000000000004        6270.8046174198389     
   4.4166666666666670        3.6500000000000004        6422.7098662257195     
   4.4481481481481486        3.6500000000000004        6565.7763021737337     
   4.4796296296296294        3.6500000000000004        6698.4043435305357     
   4.5111111111111111        3.6500000000000004        6821.7425742745399     
   4.5425925925925927        3.6500000000000004        6940.3924407362938     
   4.5740740740740744        3.6500000000000004        7049.7581940740347     
   4.6055555555555561        3.6500000000000004        7156.6638215184212     
   4.6370370370370377        3.6500000000000004        7255.1682503372431     
   4.6685185185185185        3.6500000000000004        7351.6000298559666     
   4.7000000000000002        3.6500000000000004        7446.5070414990187     

   3.0000000000000000        3.7000000000000002        2088.1631058156490     
   3.0314814814814817        3.7000000000000002        1926.3738190233707     
   3.0629629629629629        3.7000000000000002        1792.4085157662630     
   3.0944444444444446        3.7000000000000002        1684.6058308333158     
   3.1259259259259258        3.7000000000000002        1601.3463052362204     
   3.1574074074074074        3.7000000000000002        1541.0583072006702     
   3.1888888888888891        3.7000000000000002        1502.2226956486702     
   3.2203703703703703        3.7000000000000002        1483.2018516212702     
   3.2518518518518520        3.7000000000000002        1482.4979614168406     
   3.2833333333333332        3.7000000000000002        1498.9982217401266     
   3.3148148148148149        3.7000000000000002        1531.2399344444275     
   3.3462962962962965        3.7000000000000002        1577.8681505471468     
   3.3777777777777778        3.7000000000000002        1638.0675704479218     
   3.4092592592592594        3.7000000000000002        1710.2192036062479     
   3.4407407407407407        3.7000000000000002        1793.8441061526537     
   3.4722222222222223        3.7000000000000002        1887.5332356691360     
   3.5037037037037040        3.7000000000000002        1990.7894538193941     
   3.5351851851851852        3.7000000000000002        2102.4277601242065     
   3.5666666666666669        3.7000000000000002        2222.0169276893139     
   3.5981481481481481        3.7000000000000002        2348.5399006605148     
   3.6296296296296298        3.7000000000000002        2481.6091899424791     
   3.6611111111111114        3.7000000000000002        2620.4115112721920     
   3.6925925925925926        3.7000000000000002        2764.5041856914759     
   3.7240740740740743        3.7000000000000002        2913.4504359811544     
   3.7555555555555555        3.7000000000000002        3066.7256210893393     
   3.7870370370370372        3.7000000000000002        3223.8414258658886     
   3.8185185185185189        3.7000000000000002        3384.3439939618111     
   3.8500000000000001        3.7000000000000002        3547.8120807111263     
   3.8814814814814813        3.7000000000000002        3713.8552307188511     
   3.9129629629629630        3.7000000000000002        3882.1119934618473     
   3.9444444444444446        3.7000000000000002        4052.2481823265553     
   3.9759259259259263        3.7000000000000002        4223.9551868885756     
   4.0074074074074080        3.7000000000000002        4396.9483391046524     
   4.0388888888888888        3.7000000000000002        4570.9653389602900     
   4.0703703703703704        3.7000000000000002        4745.7647451609373     
   4.1018518518518521        3.7000000000000002        4921.1245281994343     
   4.1333333333333337        3.7000000000000002        5096.8406890332699     
   4.1648148148148145        3.7000000000000002        5272.7259481996298     
   4.1962962962962962        3.7000000000000002        5448.6084963232279     
   4.2277777777777779        3.7000000000000002        5624.3308147639036     
   4.2592592592592595        3.7000000000000002        5799.6268521100283     
   4.2907407407407412        3.7000000000000002        5974.2453299313784     
   4.3222222222222229        3.7000000000000002        6147.8868358135223     
   4.3537037037037036        3.7000000000000002        6320.4156694263220     
   4.3851851851851853        3.7000000000000002        6486.8165940940380     
   4.4166666666666670        3.7000000000000002        6644.9717434793711     
   4.4481481481481486        3.7000000000000002        6796.5555350631475     
   4.4796296296296294        3.7000000000000002        6937.8901464194059     
   4.5111111111111111        3.7000000000000002        7068.0348821431398     
   4.5425925925925927        3.7000000000000002        7189.6016592681408     
   4.5740740740740744        3.7000000000000002        7304.9653771817684     
   4.6055555555555561        3.7000000000000002        7412.3803507238626     
   4.6370370370370377        3.7000000000000002        7518.2139581143856     
   4.6685185185185185        3.7000000000000002        7614.6278451830149     
   4.7000000000000002        3.7000000000000002        7709.2982761114836     

   3.0000000000000000        3.7500000000000000        2330.5937838703394     
   3.0314814814814817        3.7500000000000000        2177.8490072339773     
   3.0629629629629629        3.7500000000000000        2051.3596164882183     
   3.0944444444444446        3.7500000000000000        1949.7662349790335     
   3.1259259259259258        3.7500000000000000        1871.6599306911230     
   3.1574074074074074        3.7500000000000000        1815.4323250055313     
   3.1888888888888891        3.7500000000000000        1779.6272273510695     
   3.2203703703703703        3.7500000000000000        1762.9487462490797     
   3.2518518518518520        3.7500000000000000        1764.0844104290009     
   3.2833333333333332        3.7500000000000000        1781.4588678330183     
   3.3148148148148149        3.7500000000000000        1813.9857867509127     
   3.3462962962962965        3.7500000000000000        1860.5620588958263     
   3.3777777777777778        3.7500000000000000        1919.8073066771030     
   3.4092592592592594        3.7500000000000000        1990.9870150685310     
   3.4407407407407407        3.7500000000000000        2072.8282437473536     
   3.4722222222222223        3.7500000000000000        2164.6340974867344     
   3.5037037037037040        3.7500000000000000        2265.4593907594681     
   3.5351851851851852        3.7500000000000000        2374.4739658385515     
   3.5666666666666669        3.7500000000000000        2491.1377441436052     
   3.5981481481481481        3.7500000000000000        2614.4416241347790     
   3.6296296296296298        3.7500000000000000        2744.2189513295889     
   3.6611111111111114        3.7500000000000000        2879.8573605865240     
   3.6925925925925926        3.7500000000000000        3020.7782895416021     
   3.7240740740740743        3.7500000000000000        3166.4411640018225     
   3.7555555555555555        3.7500000000000000        3316.3417018055916     
   3.7870370370370372        3.7500000000000000        3470.0101886838675     
   3.8185185185185189        3.7500000000000000        3627.0097493976355     
   3.8500000000000001        3.7500000000000000        3786.9346234947443     
   3.8814814814814813        3.7500000000000000        3949.4084600955248     
   3.9129629629629630        3.7500000000000000        4114.0826422274113     
   3.9444444444444446        3.7500000000000000        4280.6346451640129     
   3.9759259259259263        3.7500000000000000        4448.7664413899183     
   4.0074074074074080        3.7500000000000000        4618.2029527872801     
   4.0388888888888888        3.7500000000000000        4788.6905561387539     
   4.0703703703703704        3.7500000000000000        4959.9956459999084     
   4.1018518518518521        3.7500000000000000        5131.9032567292452     
   4.1333333333333337        3.7500000000000000        5304.2157450914383     
   4.1648148148148145        3.7500000000000000        5476.7515349835157     
   4.1962962962962962        3.7500000000000000        5649.3439234048128     
   4.2277777777777779        3.7500000000000000        5821.8399502784014     
   4.2592592592592595        3.7500000000000000        5994.0993287712336     
   4.2907407407407412        3.7500000000000000        6165.9934361129999     
   4.3222222222222229        3.7500000000000000        6337.4043651819229     
   4.3537037037037036        3.7500000000000000        6508.2240333855152     
   4.3851851851851853        3.7500000000000000        6678.3533475995064     
   4.4166666666666670        3.7500000000000000        6847.3322628587484     
   4.4481481481481486        3.7500000000000000        7006.2168034911156     
   4.4796296296296294        3.7500000000000000        7155.4274503290653     
   4.5111111111111111        3.7500000000000000        7292.7333999574184     
   4.5425925925925927        3.7500000000000000        7419.8980846107006     
   4.5740740740740744        3.7500000000000000        7536.8709370940924     
   4.6055555555555561        3.7500000000000000        7648.0453999936581     
   4.6370370370370377        3.7500000000000000        7753.0052146315575     
   4.6685185185185185        3.7500000000000000        7855.6527527272701     
   4.7000000000000002        3.7500000000000000        7949.8880415260792     

   3.0000000000000000        3.7999999999999998        2584.3197935223579     
   3.0314814814814817        3.7999999999999998        2440.4701304584742     
   3.0629629629629629        3.7999999999999998        2321.4602718651295     
   3.0944444444444446        3.7999999999999998        2226.0867801159620     
   3.1259259259259258        3.7999999999999998        2152.9680591970682     
   3.1574074074074074        3.7999999999999998        2100.7513241022825     
   3.1888888888888891        3.7999999999999998        2068.1186619400978     
   3.2203703703703703        3.7999999999999998        2053.7159679830074     
   3.2518518518518520        3.7999999999999998        2056.0506203025579     
   3.2833333333333332        3.7999999999999998        2074.2165009081364     
   3.3148148148148149        3.7999999999999998        2106.8250737935305     
   3.3462962962962965        3.7999999999999998        2152.7884391844273     
   3.3777777777777778        3.7999999999999998        2211.0497977286577     
   3.4092592592592594        3.7999999999999998        2280.6427772194147     
   3.4407407407407407        3.7999999999999998        2360.4755516499281     
   3.4722222222222223        3.7999999999999998        2449.8927538990974     
   3.5037037037037040        3.7999999999999998        2547.9110410362482     
   3.5351851851851852        3.7999999999999998        2653.7926029115915     
   3.5666666666666669        3.7999999999999998        2767.1288046687841     
   3.5981481481481481        3.7999999999999998        2887.3798419386148     
   3.6296296296296298        3.7999999999999998        3013.9159542620182     
   3.6611111111111114        3.7999999999999998        3146.1461480706930     
   3.6925925925925926        3.7999999999999998        3283.5167916566133     
   3.7240740740740743        3.7999999999999998        3425.5101334601641     
   3.7555555555555555        3.7999999999999998        3571.6427624076605     
   3.7870370370370372        3.7999999999999998        3721.4640348851681     
   3.8185185185185189        3.7999999999999998        3874.5544827729464     
   3.8500000000000001        3.7999999999999998        4030.5242186784744     
   3.8814814814814813        3.7999999999999998        4189.0113500952721     
   3.9129629629629630        3.7999999999999998        4349.6804124563932     
   3.9444444444444446        3.7999999999999998        4512.2208317071199     
   3.9759259259259263        3.7999999999999998        4676.3454239070415     
   4.0074074074074080        3.7999999999999998        4841.7889341264963     
   4.0388888888888888        3.7999999999999998        5008.3066250830889     
   4.0703703703703704        3.7999999999999998        5175.6729141026735     
   4.1018518518518521        3.7999999999999998        5343.6800661683083     
   4.1333333333333337        3.7999999999999998        5512.1369397342205     
   4.1648148148148145        3.7999999999999998        5680.8677917122841     
   4.1962962962962962        3.7999999999999998        5849.7111397236586     
   4.2277777777777779        3.7999999999999998        6018.5186808407307     
   4.2592592592592595        3.7999999999999998        6187.1542696952820     
   4.2907407407407412        3.7999999999999998        6355.4929541498423     
   4.3222222222222229        3.7999999999999998        6523.4200650453568     
   4.3537037037037036        3.7999999999999998        6690.8303626924753     
   4.3851851851851853        3.7999999999999998        6857.6272360980511     
   4.4166666666666670        3.7999999999999998        7023.7219556272030     
   4.4481481481481486        3.7999999999999998        7189.0329735279083     
   4.4796296296296294        3.7999999999999998        7353.2443604171276     
   4.5111111111111111        3.7999999999999998        7497.6459415107965     
   4.5425925925925927        3.7999999999999998        7628.7056838870049     
   4.5740740740740744        3.7999999999999998        7749.4569202661514     
   4.6055555555555561        3.7999999999999998        7862.9647457152605     
   4.6370370370370377        3.7999999999999998        7968.2736741453409     
   4.6685185185185185        3.7999999999999998        8070.3520837724209     
   4.7000000000000002        3.7999999999999998        8167.2746187895536     

   3.0000000000000000        3.8500000000000001        2844.4489317685366     
   3.0314814814814817        3.8500000000000001        2710.0327939987183     
   3.0629629629629629        3.8500000000000001        2598.8511817157269     
   3.0944444444444446        3.8500000000000001        2509.8815885037184     
   3.1259259259259258        3.8500000000000001        2441.8791258186102     
   3.1574074074074074        3.8500000000000001        2393.6167118400335     
   3.1888888888888891        3.8500000000000001        2363.8919445127249     
   3.2203703703703703        3.8500000000000001        2351.5327180027962     
   3.2518518518518520        3.8500000000000001        2355.4017396122217     
   3.2833333333333332        3.8500000000000001        2373.9635717123747     
   3.3148148148148149        3.8500000000000001        2406.5441770255566     
   3.3462962962962965        3.8500000000000001        2451.7095580846071     
   3.3777777777777778        3.8500000000000001        2508.7526315003633     
   3.4092592592592594        3.8500000000000001        2576.4363161921501     
   3.4407407407407407        3.8500000000000001        2654.0056179165840     
   3.4722222222222223        3.8500000000000001        2740.6515338271856     
   3.5037037037037040        3.8500000000000001        2835.6131115257740     
   3.5351851851851852        3.8500000000000001        2938.5646640956402     
   3.5666666666666669        3.8500000000000001        3048.8312646150589     
   3.5981481481481481        3.8500000000000001        3165.7762723118067     
   3.6296296296296298        3.8500000000000001        3288.8003847599030     
   3.6611111111111114        3.8500000000000001        3417.3405403196812     
   3.6925925925925926        3.8500000000000001        3550.8687032908201     
   3.7240740740740743        3.8500000000000001        3688.8905561417341     
   3.7555555555555555        3.8500000000000001        3830.9441251903772     
   3.7870370370370372        3.8500000000000001        3976.5983589589596     
   3.8185185185185189        3.8500000000000001        4125.4516782164574     
   3.8500000000000001        3.8500000000000001        4277.1305104792118     
   3.8814814814814813        3.8500000000000001        4431.2878273725510     
   3.9129629629629630        3.8500000000000001        4587.6016905009747     
   3.9444444444444446        3.8500000000000001        4745.7738185971975     
   3.9759259259259263        3.8500000000000001        4905.5281830728054     
   4.0074074074074080        3.8500000000000001        5066.6096390634775     
   4.0388888888888888        3.8500000000000001        5228.7825953811407     
   4.0703703703703704        3.8500000000000001        5391.8297308683395     
   4.1018518518518521        3.8500000000000001        5555.5507568567991     
   4.1333333333333337        3.8500000000000001        5719.7612306177616     
   4.1648148148148145        3.8500000000000001        5884.2914207577705     
   4.1962962962962962        3.8500000000000001        6048.9852265417576     
   4.2277777777777779        3.8500000000000001        6213.6991485357285     
   4.2592592592592595        3.8500000000000001        6378.3013157993555     
   4.2907407407407412        3.8500000000000001        6542.6705655604601     
   4.3222222222222229        3.8500000000000001        6706.6955737173557     
   4.3537037037037036        3.8500000000000001        6870.2740405201912     
   4.3851851851851853        3.8500000000000001        7033.3119241446257     
   4.4166666666666670        3.8500000000000001        7195.7227251082659     
   4.4481481481481486        3.8500000000000001        7357.4268180876970     
   4.4796296296296294        3.8500000000000001        7518.3508289754391     
   4.5111111111111111        3.8500000000000001        7678.4270574152470     
   4.5425925925925927        3.8500000000000001        7821.6905075609684     
   4.5740740740740744        3.8500000000000001        7944.3561558276415     
   4.6055555555555561        3.8500000000000001        8056.7092590630054     
   4.6370370370370377        3.8500000000000001        8164.0713765770197     
   4.6685185185185185        3.8500000000000001        8264.4267434328794     
   4.7000000000000002        3.8500000000000001        8362.4316087365150     

   3.0000000000000000        3.9000000000000004        3106.2446990311146     
   3.0314814814814817        3.9000000000000004        2982.0667761266232     
   3.0629629629629629        3.9000000000000004        2879.1143594384193     
   3.0944444444444446        3.9000000000000004        2796.8771295696497     
   3.1259259259259258        3.9000000000000004        2734.1677754968405     
   3.1574074074074074        3.9000000000000004        2690.1263755410910     
   3.1888888888888891        3.9000000000000004        2663.5646665692329     
   3.2203703703703703        3.9000000000000004        2653.3022338747978     
   3.2518518518518520        3.9000000000000004        2658.3801488578320     
   3.2833333333333332        3.9000000000000004        2677.6343608349562     
   3.3148148148148149        3.9000000000000004        2709.9392139762640     
   3.3462962962962965        3.9000000000000004        2754.3424199372530     
   3.3777777777777778        3.9000000000000004        2809.9322173744440     
   3.4092592592592594        3.9000000000000004        2875.6408386677504     
   3.4407407407407407        3.9000000000000004        2950.6860754191875     
   3.4722222222222223        3.9000000000000004        3034.6888255923986     
   3.5037037037037040        3.9000000000000004        3127.0329091250896     
   3.5351851851851852        3.9000000000000004        3227.0446812510490     
   3.5666666666666669        3.9000000000000004        3334.0862932950258     
   3.5981481481481481        3.9000000000000004        3447.5551712960005     
   3.6296296296296298        3.9000000000000004        3566.8832888752222     
   3.6611111111111114        3.9000000000000004        3691.5362800359726     
   3.6925925925925926        3.9000000000000004        3821.0124138593674     
   3.7240740740740743        3.9000000000000004        3954.8414680063725     
   3.7555555555555555        3.9000000000000004        4092.5835202038288     
   3.7870370370370372        3.9000000000000004        4233.8276819437742     
   3.8185185185185189        3.9000000000000004        4378.1907912641764     
   3.8500000000000001        3.9000000000000004        4525.3160828799009     
   3.8814814814814813        3.9000000000000004        4674.8718477636576     
   3.9129629629629630        3.9000000000000004        4826.5500948578119     
   3.9444444444444446        3.9000000000000004        4980.0652262717485     
   3.9759259259259263        3.9000000000000004        5135.1527308076620     
   4.0074074074074080        3.9000000000000004        5291.5679069012403     
   4.0388888888888888        3.9000000000000004        5449.0846190005541     
   4.0703703703703704        3.9000000000000004        5607.4940916001797     
   4.1018518518518521        3.9000000000000004        5766.6037456989288     
   4.1333333333333337        3.9000000000000004        5926.2360800057650     
   4.1648148148148145        3.9000000000000004        6086.2275987714529     
   4.1962962962962962        3.9000000000000004        6246.4277889132500     
   4.2277777777777779        3.9000000000000004        6406.6981451064348     
   4.2592592592592595        3.9000000000000004        6566.9112460315228     
   4.2907407407407412        3.9000000000000004        6726.9498790800571     
   4.3222222222222229        3.9000000000000004        6886.7062148302794     
   4.3537037037037036        3.9000000000000004        7046.0810303986073     
   4.3851851851851853        3.9000000000000004        7204.9829796552658     
   4.4166666666666670        3.9000000000000004        7363.3279109150171     
   4.4481481481481486        3.9000000000000004        7521.0382282882929     
   4.4796296296296294        3.9000000000000004        7678.0422983020544     
   4.5111111111111111        3.9000000000000004        7834.2738979458809     
   4.5425925925925927        3.9000000000000004        7989.6717024594545     
   4.5740740740740744        3.9000000000000004        8120.5893174409866     
   4.6055555555555561        3.9000000000000004        8233.1585837155581     
   4.6370370370370377        3.9000000000000004        8340.4304821789265     
   4.6685185185185185        3.9000000000000004        8438.6789537519217     
   4.7000000000000002        3.9000000000000004        8535.3834992647171     

   3.0000000000000000        3.9500000000000002        3363.7458541393280     
   3.0314814814814817        3.9500000000000002        3251.6899473071098     
   3.0629629629629629        3.9500000000000002        3157.9697730541229     
   3.0944444444444446        3.9500000000000002        3082.9735548645258     
   3.1259259259259258        3.9500000000000002        3026.1296628117561     
   3.1574074074074074        3.9500000000000002        2986.5653903931379     
   3.1888888888888891        3.9500000000000002        2963.4232808947563     
   3.2203703703703703        3.9500000000000002        2955.5308897644281     
   3.2518518518518520        3.9500000000000002        2962.0376600623131     
   3.2833333333333332        3.9500000000000002        2981.9265351593494     
   3.3148148148148149        3.9500000000000002        3014.1010599732399     
   3.3462962962962965        3.9500000000000002        3057.6411965489388     
   3.3777777777777778        3.9500000000000002        3111.6655645072460     
   3.4092592592592594        3.9500000000000002        3175.4560797810555     
   3.4407407407407407        3.9500000000000002        3248.5673924088478     
   3.4722222222222223        3.9500000000000002        3330.3025193959475     
   3.5037037037037040        3.9500000000000002        3419.9966887682676     
   3.5351851851851852        3.9500000000000002        3517.0176280140877     
   3.5666666666666669        3.9500000000000002        3620.7655455172062     
   3.5981481481481481        3.9500000000000002        3730.6728491783142     
   3.6296296296296298        3.9500000000000002        3846.2036491185427     
   3.6611111111111114        3.9500000000000002        3966.8530767709017     
   3.6925925925925926        3.9500000000000002        4092.1464589387178     
   3.7240740740740743        3.9500000000000002        4221.6383716762066     
   3.7555555555555555        3.9500000000000002        4354.9116012603045     
   3.7870370370370372        3.9500000000000002        4491.5760361254215     
   3.8185185185185189        3.9500000000000002        4631.2675056159496     
   3.8500000000000001        3.9500000000000002        4773.6465867012739     
   3.8814814814814813        3.9500000000000002        4918.3973897397518     
   3.9129629629629630        3.9500000000000002        5065.2263385355473     
   3.9444444444444446        3.9500000000000002        5213.8609521538019     
   3.9759259259259263        3.9500000000000002        5364.0486427545547     
   4.0074074074074080        3.9500000000000002        5515.5555304884911     
   4.0388888888888888        3.9500000000000002        5668.1652871668339     
   4.0703703703703704        3.9500000000000002        5821.6780114322901     
   4.1018518518518521        3.9500000000000002        5975.9091399908066     
   4.1333333333333337        3.9500000000000002        6130.6883978992701     
   4.1648148148148145        3.9500000000000002        6285.8587903976440     
   4.1962962962962962        3.9500000000000002        6441.2756397128105     
   4.2277777777777779        3.9500000000000002        6596.8056652694941     
   4.2592592592592595        3.9500000000000002        6752.3261099904776     
   4.2907407407407412        3.9500000000000002        6907.7239128202200     
   4.3222222222222229        3.9500000000000002        7062.8949257135391     
   4.3537037037037036        3.9500000000000002        7217.7431777268648     
   4.3851851851851853        3.9500000000000002        7372.1801815927029     
   4.4166666666666670        3.9500000000000002        7526.1242861747742     
   4.4481481481481486        3.9500000000000002        7679.5000686496496     
   4.4796296296296294        3.9500000000000002        7832.2377709150314     
   4.5111111111111111        3.9500000000000002        7984.2727726399899     
   4.5425925925925927        3.9500000000000002        8135.5451055020094     
   4.5740740740740744        3.9500000000000002        8281.5416603535414     
   4.6055555555555561        3.9500000000000002        8392.2444129288197     
   4.6370370370370377        3.9500000000000002        8497.0685277283192     
   4.6685185185185185        3.9500000000000002        8593.1292394846678     
   4.7000000000000002        3.9500000000000002        8687.3785901069641     

   3.0000000000000000        4.0000000000000000        3614.5782121121883     
   3.0314814814814817        4.0000000000000000        3513.5655725598335     
   3.0629629629629629        4.0000000000000000        3430.3834170848131     
   3.0944444444444446        4.0000000000000000        3364.0388118773699     
   3.1259259259259258        4.0000000000000000        3313.7432715743780     
   3.1574074074074074        4.0000000000000000        3279.2717063426971     
   3.1888888888888891        4.0000000000000000        3259.8846780508757     
   3.2203703703703703        4.0000000000000000        3254.7465719729662     
   3.2518518518518520        4.0000000000000000        3263.0295690596104     
   3.2833333333333332        4.0000000000000000        3283.6206655055285     
   3.3148148148148149        4.0000000000000000        3315.7716489732265     
   3.3462962962962965        4.0000000000000000        3358.6294810622931     
   3.3777777777777778        4.0000000000000000        3411.6825879514217     
   3.4092592592592594        4.0000000000000000        3474.2307495921850     
   3.4407407407407407        4.0000000000000000        3545.5996735095978     
   3.4722222222222223        4.0000000000000000        3625.1423935890198     
   3.5037037037037040        4.0000000000000000        3712.2402281314135     
   3.5351851851851852        4.0000000000000000        3806.3033509552479     
   3.5666666666666669        4.0000000000000000        3906.7710358649492     
   3.5981481481481481        4.0000000000000000        4013.1116245985031     
   3.6296296296296298        4.0000000000000000        4124.8222555220127     
   3.6611111111111114        4.0000000000000000        4241.4283984899521     
   3.6925925925925926        4.0000000000000000        4362.4832263588905     
   3.7240740740740743        4.0000000000000000        4487.5668545514345     
   3.7555555555555555        4.0000000000000000        4616.2854740321636     
   3.7870370370370372        4.0000000000000000        4748.2704040855169     
   3.8185185185185189        4.0000000000000000        4883.1770786345005     
   3.8500000000000001        4.0000000000000000        5020.6839927732944     
   3.8814814814814813        4.0000000000000000        5160.4916162341833     
   3.9129629629629630        4.0000000000000000        5302.3212936371565     
   3.9444444444444446        4.0000000000000000        5445.9141378551722     
   3.9759259259259263        4.0000000000000000        5591.0299288332462     
   4.0074074074074080        4.0000000000000000        5737.4460271745920     
   4.0388888888888888        4.0000000000000000        5884.9563041478395     
   4.0703703703703704        4.0000000000000000        6033.3701006174088     
   4.1018518518518521        4.0000000000000000        6182.5112138092518     
   4.1333333333333337        4.0000000000000000        6332.2169185876846     
   4.1648148148148145        4.0000000000000000        6482.3370256423950     
   4.1962962962962962        4.0000000000000000        6632.7329775691032     
   4.2277777777777779        4.0000000000000000        6783.2769860774279     
   4.2592592592592595        4.0000000000000000        6933.8512099683285     
   4.2907407407407412        4.0000000000000000        7084.3469762206078     
   4.3222222222222229        4.0000000000000000        7234.6640411019325     
   4.3537037037037036        4.0000000000000000        7384.7098947614431     
   4.3851851851851853        4.0000000000000000        7534.3991068303585     
   4.4166666666666670        4.0000000000000000        7683.6527123153210     
   4.4481481481481486        4.0000000000000000        7832.3976375907660     
   4.4796296296296294        4.0000000000000000        7980.5661652982235     
   4.5111111111111111        4.0000000000000000        8128.0954360216856     
   4.5425925925925927        4.0000000000000000        8274.9269865751266     
   4.5740740740740744        4.0000000000000000        8421.0063225477934     
   4.6055555555555561        4.0000000000000000        8533.8403843790293     
   4.6370370370370377        4.0000000000000000        8634.7448951154947     
   4.6685185185185185        4.0000000000000000        8727.7433332502842     
   4.7000000000000002        4.0000000000000000        8818.7766190916300     
