# Supplementary material for: Experimental observation of quantum mechanical fluorine tunnelling
Source: Nat Commun. 2025 Apr 29;16:4027. doi: 10.1038/s41467-025-59008-6 (PMC12041236; doi:10.1038/s41467-025-59008-6)
Supplement: Supplementary file 4 — Source Data [file 41467_2025_59008_MOESM4_ESM.zip › Data For Figures/Fig7/evecs.r1r2]

   2.5000000000000000        3.0000000000000000        1.1739899291321213E-013   1.2281835771046486E-013   5.9186805049285027E-013   6.4968722733703882E-013   1.3691022186055542E-012   1.6001583405763802E-012   2.4211298210649505E-012   3.2098609061309063E-012   3.8008720407897204E-013   3.4279377983403421E-013   3.2315616303241458E-013   1.0046071692653269E-013   3.9626976873061557E-012   1.2324424008745693E-012   5.3561774418136682E-012   1.5500981389305083E-012   1.0580284463515783E-012   5.1237806296345427E-013   2.2747545992790350E-012   6.3739223894337351E-012   7.4784801840917267E-012   1.9331492998147092E-012   2.0171650936953457E-012   3.1112492807072523E-012   2.7334345581700417E-013   4.3366404317072730E-012   1.4181302280127629E-013   5.5548460160824401E-012   3.7209975080001219E-012   9.1896330659130898E-012   2.3070602332104479E-012   3.0129795188135983E-012   2.3594323644740148E-012   1.9593383768078827E-012   4.5850790796288439E-013   5.2740624673138705E-013   5.5376048734021679E-012   1.5591197602870810E-012   1.3790650761507737E-012   2.8372208945581562E-013   3.2111585321018732E-012   1.3824389017433923E-011   2.4198244069386670E-012   9.1774624378124305E-012   1.7165584347147195E-012   3.2902630029725837E-012   9.0686903152681231E-012   3.1273022517774030E-012   1.3954726869239705E-012   2.1229757749237914E-012   4.8558378392076352E-012   2.5489995769115884E-012   4.1102905318970810E-012   4.8115488296999075E-012   5.9330091084969651E-012   1.4902231442197353E-011   5.7258599486103264E-012   2.7119988379400584E-012   2.1268397612491823E-012   7.9645543443506809E-012   2.8719177452264975E-012   3.4581405673415757E-012   3.4470366111103558E-012   6.3792270471862058E-012   8.5544711408515079E-013   1.8679628252906739E-011
   2.5600000000000001        3.0000000000000000        2.3696158212330920E-013   2.4763775781528175E-013   1.1059575950603495E-012   1.2106110714373715E-012   2.4062229890608150E-012   2.7965259536135661E-012   4.1413071980185977E-012   5.5013419246483452E-012   6.6309203142341330E-013   6.5015953451880670E-013   6.9314106752431586E-013   3.1040441683091684E-013   7.0490684364174596E-012   2.3481161694562930E-012   9.8770770877120673E-012   2.5121792815821482E-012   1.8781329289015669E-012   1.0944236584166160E-012   4.4268301397160594E-012   1.2180867383745500E-011   1.4577842990901694E-011   3.6870189219911608E-012   3.2450614230218775E-012   5.3200955824073388E-012   4.3729499103994281E-013   8.7595242185320420E-012   2.7909468886889961E-013   1.1125839465456833E-011   7.5177346926832413E-012   1.8911655572045901E-011   4.2382913307781196E-012   6.0412813058186621E-012   4.4162011934090600E-012   3.1056040836565828E-012   8.1029678272687075E-013   8.8656606298658362E-013   1.0497117592748315E-011   3.4385898682218956E-012   2.9873746939021315E-012   1.0664380753953559E-012   7.7150506625077329E-012   2.9690766606103843E-011   4.2075606441362336E-012   2.0399955837993132E-011   3.3575444468236684E-012   7.1219312256302184E-012   2.0042540432105793E-011   6.2953822716350821E-012   3.1056165804345749E-012   4.0541062063947663E-012   9.7640752843634533E-012   4.7126355769604910E-012   9.3301549476496945E-012   1.2586095775639488E-011   1.2922784592950465E-011   3.4421750528829223E-011   1.1356571447367973E-011   6.7206346293688102E-012   4.8880776331092964E-012   1.6116367764694667E-011   6.9771997582155220E-012   7.2953568367278401E-012   7.1589606937226875E-012   1.8972114177670950E-011   1.5699323078974417E-012   4.6164921866809481E-011
   2.6200000000000001        3.0000000000000000        2.1067829296748125E-013   2.1988693341703759E-013   1.0136303277172261E-012   1.1146214001751993E-012   2.4250198325965214E-012   2.8453478813046331E-012   4.4535682950895851E-012   5.8530865589597111E-012   6.0320752730350433E-013   7.3017167997721023E-013   9.7315644342692845E-013   6.1396314529441864E-013   7.7685549095543097E-012   2.3523485225799080E-012   1.0083670994387300E-011   3.7351505243745458E-012   2.5299495076878762E-012   1.3992609780876316E-012   4.8635460951962504E-012   1.3598679329472218E-011   1.5932031225483360E-011   4.3788900946389166E-012   4.7641103324434100E-012   7.3969770690348425E-012   5.8529700030037806E-013   1.0725610503013542E-011   2.9524507609499105E-013   1.2068213343016655E-011   8.6326240026925758E-012   2.2389142981399916E-011   4.5267317712829563E-012   7.6789052397454590E-012   5.6377148161246212E-012   4.4986870209122055E-012   6.7838785439007881E-013   1.1488646590040038E-012   1.1766894123938325E-011   4.8770547384349241E-012   3.6487959454850903E-012   2.5018377432387651E-012   1.0800599554263174E-011   3.3765246264854326E-011   5.2764595006670113E-012   2.5251592812006270E-011   4.3267631635339651E-012   9.0595340068286164E-012   2.4636190982719044E-011   7.5982409266337090E-012   2.2775757100871752E-012   5.4128551287805167E-012   8.3868341908017832E-012   7.9055138554569849E-012   1.2762782845729254E-011   1.5143382083428444E-011   1.4645454859869936E-011   4.2387530858211754E-011   1.2457735492572574E-011   1.0870330755541075E-011   4.7081991440834719E-012   1.7236619533082239E-011   8.4849166686676108E-012   9.1830217233580751E-012   9.9548288029626193E-012   2.2903255390291305E-011   1.8372581833756415E-012   5.9715089073658162E-011
   2.6800000000000002        3.0000000000000000        2.3402325351812562E-013   2.4395609957945704E-013   1.0431696490475543E-012   1.1454447092630087E-012   2.4998469280011881E-012   2.9420759324918083E-012   4.6838158532031101E-012   6.1514621015917743E-012   6.1294297738920802E-013   8.1894819204251608E-013   1.4822721806173201E-012   1.2513485724293239E-012   8.2585853675546370E-012   2.6536028015864168E-012   1.0357024038785717E-011   4.3278650487135998E-012   3.0370247407733021E-012   1.9917414880749852E-012   5.2157665824269362E-012   1.4333981413340190E-011   1.6291885639484929E-011   5.3573311724338398E-012   6.0304018670800656E-012   8.7288916980643216E-012   7.3442202517493221E-013   1.1518578830963635E-011   4.4246590369254101E-013   1.2463202996774305E-011   9.0664458729123060E-012   2.3506629472185071E-011   5.1162273636591914E-012   8.5390273325900464E-012   6.5685546563218108E-012   6.2130378581343943E-012   7.2959217959131756E-013   1.4712591293090151E-012   1.3504080829402496E-011   6.7463963731847311E-012   4.1807920157493181E-012   5.2942739270022986E-012   1.4349616724008537E-011   3.4472304745114754E-011   6.3215045010395138E-012   2.6967430508934951E-011   6.7493218638747484E-012   1.0293710414384978E-011   2.6515510258638144E-011   9.2887261617073093E-012   2.8378684609280372E-012   8.9549815667723119E-012   8.7658154063087034E-012   1.3317029770808711E-011   1.5659830496348101E-011   1.9575066950874471E-011   1.4703254287581582E-011   4.4125144948160393E-011   1.3582538814248370E-011   1.3202671747991460E-011   5.5214122587763379E-012   1.8997260880053041E-011   9.8352707187877520E-012   1.0262890851119738E-011   1.4437112026600486E-011   3.0443590865517893E-011   3.0381234849718913E-012   6.2373623937318216E-011
   2.7400000000000002        3.0000000000000000        2.7919857499591993E-013   2.8379805841665487E-013   4.1532995743442064E-013   4.5459808002534538E-013   1.0374195552285103E-012   1.2351696196146869E-012   2.0908777734028419E-012   2.8104072479756236E-012   5.0308549985996551E-013   5.8520791385904310E-013   1.8231878017269132E-012   1.7776190974831381E-012   4.1452972523269513E-012   1.0252075532161188E-012   5.3585516769031081E-012   3.7998969245567833E-012   5.7784422240172446E-012   3.4469985277723129E-012   3.6996387276925293E-012   7.3468675891678021E-012   1.0296890331430932E-011   6.0936356987764862E-012   7.7706360599621641E-012   4.8078134066483432E-012   1.3887857191289319E-012   7.2664576974574520E-012   7.6590850301576779E-013   7.5039463321684951E-012   4.9080756294665593E-012   1.6661462725290105E-011   3.8205954087711218E-012   9.7032281221597762E-012   9.9869587892534034E-012   7.6196519198280197E-012   1.5775495537468327E-012   4.2440790558078585E-012   7.2095655757692075E-012   1.1264663650343977E-011   2.7758393473822545E-012   8.9082592434279141E-012   1.0143352125789578E-011   2.5995988466721695E-011   3.3970040076507309E-012   3.4897649088964610E-011   1.1662009183566789E-011   2.3051488293407813E-011   2.1032958585636060E-011   1.1598435273514039E-011   4.5525318421993080E-012   2.9890920505320105E-012   8.6071472541881634E-012   5.9608509179512480E-012   9.9019938489478635E-012   1.8433680985440170E-011   1.1433763091780350E-011   3.4937323876153902E-011   1.0919155580906545E-011   1.1490725883459816E-011   1.1499373610092598E-011   2.7099848405206742E-011   9.9501922125583947E-012   1.1912017203292709E-011   1.4369180771791842E-011   2.9728417043774845E-011   3.5922978398380332E-012   6.7518396415213436E-011
   2.7999999999999998        3.0000000000000000        1.0996900535151712E-012   1.0929667964505857E-012   4.4642591670153246E-012   4.6086269053395702E-012   7.2620108754322537E-012   8.1482164884763290E-012   8.5534991252250466E-012   1.5101226053714774E-011   1.7395421157168455E-011   3.1479566249567666E-011   3.0543561832714056E-011   1.5726678342209336E-011   9.8402497545293071E-012   3.9688754452318785E-011   4.6660400390974615E-011   3.3830552895474644E-011   3.2231744240289441E-011   3.7799922460313668E-012   4.8228615611582577E-011   1.8468642093779883E-011   1.0208793528423221E-010   1.9613314551792823E-011   9.1873922409514481E-011   3.7087639481648697E-011   2.2499807468188968E-011   6.7781418941550108E-011   1.0641763390394538E-011   2.7336299911520299E-011   1.8326958199783251E-011   1.9584292002158057E-010   1.2560206562503774E-010   1.4256188754981484E-010   2.5039942140968067E-010   2.0417911213774327E-010   7.5982312714569351E-011   1.2794553501352246E-010   3.2437187880416100E-011   9.1274467716846466E-011   1.3535862694449753E-010   5.8306400355998702E-011   1.4076697655919894E-010   1.0821783479309204E-010   8.6737377688157369E-011   4.1446376335276137E-010   1.0718067786674321E-010   3.4887060849697331E-010   1.2985239938281137E-010   2.7236197942143618E-010   1.0212491683922267E-010   4.2570531324123275E-010   8.8923147565190207E-011   4.5347949682770746E-010   8.7458617521088757E-011   7.7879772183649390E-011   2.1705116695946502E-010   3.9396727939075937E-010   1.1128545968505476E-010   1.0801038827543178E-010   6.4960138992015727E-011   1.0131652169867387E-009   2.1137160312225067E-010   2.9060219540529949E-010   2.7280454860008391E-010   2.6053763044945727E-010   1.3411564210564565E-010   1.0927624300802551E-009
   2.8600000000000003        3.0000000000000000        8.1166975491373260E-011   8.0605832829834678E-011   1.0921408140575318E-010   1.1193775980898702E-010   1.8062976739231786E-010   2.1767846417210747E-010   2.1811054774688740E-010   4.3377844803240440E-010   6.8037133750706910E-010   1.0889927826682027E-009   8.2908323358653045E-010   2.0579393086848601E-010   2.7755498493963785E-010   8.0386209109935980E-010   1.4075431041247647E-009   1.5607515012929611E-009   1.8450112434293628E-009   1.8652259564464398E-010   1.2862320306489021E-009   4.7610002216691286E-010   3.2985136270061892E-009   8.0089175823684219E-010   3.5857958959403858E-009   1.2510923311676075E-009   9.3807765932712564E-010   1.6206110025898030E-009   3.2535032208038312E-010   7.6216693754246282E-010   4.8778827685999594E-010   5.7434972012689019E-009   4.0373248353223196E-009   5.4443761282156789E-009   8.9937750181244061E-009   6.3313459358528433E-009   2.3939339610035476E-009   4.0811947356360843E-009   7.7792533946013535E-010   3.4563487545371650E-009   3.4680115020262790E-009   1.0300018852442412E-009   1.8405858208464202E-009   3.4444498887756744E-009   1.9223534781975092E-009   1.3907667851726197E-008   4.4075510522141363E-009   1.3217765981408090E-008   4.2713735552216213E-009   7.1619121912346806E-009   2.8562888596263064E-009   7.8148052055664788E-009   2.7689462360950758E-009   8.8859220773767617E-009   1.2866815427455419E-009   1.8266029667574763E-009   5.5292047388459088E-009   9.1536001859645850E-009   3.1554821555447920E-009   2.6260584943594573E-009   2.8045464331082091E-009   2.5867799941670045E-008   5.5659097028111636E-009   7.6479090180331172E-009   3.8683157410369968E-009   7.0689684968610549E-009   3.2639771799903981E-009   2.7160331982375567E-008
   2.9199999999999999        3.0000000000000000        1.9150961567217596E-009   1.9069738959227611E-009   2.8436495222849844E-009   2.9534525230852588E-009   4.2440418875467181E-009   5.1886878038017237E-009   4.6098565055418158E-009   9.4199331064214572E-009   1.6396806846375033E-008   2.7276022278596296E-008   1.9991136749917427E-008   4.8221677807836256E-009   5.0887140754867201E-009   1.8854368556692175E-008   2.9027689751599059E-008   3.2154927477359088E-008   3.4120121182919947E-008   1.9201443155265756E-009   2.5253255230971693E-008   8.2995633681064150E-009   6.1610321875830513E-008   1.0814325405484477E-008   6.4119161405329520E-008   2.6748751128859500E-008   2.0576840497446718E-008   2.7750244375523678E-008   6.8070820060954077E-009   1.1676409830666164E-008   1.0949028133785539E-008   9.8557841168274312E-008   9.0182070611582453E-008   1.0874468960620925E-007   1.7919036654834820E-007   1.1890161455987130E-007   4.8758776457669955E-008   7.1193906358206844E-008   1.8308660595949482E-008   5.8183119107522052E-008   6.8497430618828817E-008   2.1993263948310134E-008   3.6673511968368168E-008   4.3768076118463199E-008   4.1907328034595788E-008   2.1999451645771603E-007   8.0902555524363323E-008   2.2744914102996755E-007   6.6712615012797731E-008   1.1613785966048046E-007   5.4607566716681408E-008   1.4106399805381721E-007   4.7182301648209961E-008   1.6810737027034555E-007   3.3117495681730220E-008   3.2483142985415624E-008   9.3344440643677449E-008   1.2427318065966408E-007   5.5608956110647660E-008   4.3729902938889095E-008   4.7558936142642415E-008   4.1268083473272137E-007   9.8794659160210233E-008   1.3617933024493776E-007   6.6012503114495899E-008   1.3163403617530474E-007   5.9666600506752144E-008   3.8600005098666099E-007
   2.9800000000000000        3.0000000000000000        3.3056983725471326E-008   3.3022086803313299E-008   4.2355460727305269E-008   4.4349340511675807E-008   5.7350918049652339E-008   7.1959313046185795E-008   5.9439563075146048E-008   1.2430321193678969E-007   2.4802269885679496E-007   4.0551213856950843E-007   2.7144942150325121E-007   5.0909055241387003E-008   6.4643424539813179E-008   2.3485982588163813E-007   3.6516052054457400E-007   4.3700057020588116E-007   4.4018394057170172E-007   1.6494599685019216E-008   2.9652986122984890E-007   1.0121262794660485E-007   7.2734891433855609E-007   1.1029768940402717E-007   7.5877987342300305E-007   3.6050858938507225E-007   3.0629515311837802E-007   2.9349822061252651E-007   8.5605992900227361E-008   1.2669612370414673E-007   1.5929721595611291E-007   1.0789305856618049E-006   1.2124222216626041E-006   1.3751637671400865E-006   2.2074975833239108E-006   1.3972173728416467E-006   5.9350322382720566E-007   7.1691706975721246E-007   2.4915760790572115E-007   6.2646353385905363E-007   7.8349216778746319E-007   2.6010618646456184E-007   3.6814260467876798E-007   3.7700929951739685E-007   5.1246393721008388E-007   2.2884742061431829E-006   1.0293218231915272E-006   2.5258592665255853E-006   6.7909829445982914E-007   1.1507442892308754E-006   6.4129604852944955E-007   1.2817962420482490E-006   5.0450888610791458E-007   1.6690988413299093E-006   4.1552582214689616E-007   4.2690738797892302E-007   9.7771616125813397E-007   1.0509364063607034E-006   6.3112479057019009E-007   5.0116329756453911E-007   5.6764540322288510E-007   3.9241461631722951E-006   1.0480120020862122E-006   1.4590915830286359E-006   5.5460994676202232E-007   1.5433184519372068E-006   6.5758532562808275E-007   3.4395346118353356E-006
   3.0400000000000000        3.0000000000000000        3.4946310655749257E-007   3.5003550971720185E-007   4.1547220479002244E-007   4.3833590608804480E-007   5.1470602182324906E-007   6.5626908995717716E-007   5.1792848147532612E-007   1.0729945660708731E-006   2.3862142270548807E-006   3.8345732604422728E-006   2.3313586823496676E-006   3.3238339985214443E-007   5.6224282497794688E-007   1.9585085196478028E-006   2.9499126573208107E-006   3.6741914454396682E-006   3.3912026156435745E-006   6.7462669438973346E-008   2.2709950795395523E-006   8.4325393794006811E-007   5.3947470363722720E-006   5.9680992224338395E-007   5.3759673366749200E-006   3.1041978197150848E-006   2.9419833149792241E-006   2.0592498416178118E-006   6.7457245453947528E-007   9.3654492962165122E-007   1.5219045282064993E-006   7.4578320618817996E-006   1.0213150568181126E-005   1.0629479665529424E-005   1.6593572937006603E-005   1.0149023618044019E-005   4.5312417723812396E-006   3.9413714542599079E-006   2.2227344189109730E-006   3.8155431754747194E-006   5.7174790910142382E-006   2.0423311918878274E-006   2.7252577291162428E-006   1.9531379809631071E-006   4.1535916301903112E-006   1.4521074350163860E-005   7.9877549780015432E-006   1.6752193919410045E-005   4.1048300473681336E-006   6.9299867148341932E-006   4.8972648929238976E-006   6.9722485549951880E-006   3.3177288588178000E-006   1.0268238343234850E-005   3.5912560371866478E-006   3.6974789235514765E-006   6.7042703279384057E-006   5.4728563825014013E-006   4.6791787436774253E-006   3.8967157420722401E-006   4.0785010867289302E-006   2.2717346061600233E-005   7.0576878827466156E-006   1.0041623766606263E-005   3.3296658545700829E-006   1.1362360757787037E-005   4.5325060962246004E-006   1.8908912414033432E-005
   3.1000000000000001        3.0000000000000000        2.4431474203430179E-006   2.4533252111456426E-006   2.6617589795605952E-006   2.8251905327270372E-006   3.0059891555216514E-006   3.8815970607688808E-006   2.9991109936080817E-006   6.0416048921930391E-006   1.4912629795909862E-005   2.3089603055254529E-005   1.2334738745141737E-005   1.1538959517500207E-006   3.3914913317881134E-006   1.0545525646875719E-005   1.5416395161313556E-005   1.9823114613375268E-005   1.6524555101095284E-005   3.1712768508270213E-007   1.1297049474457992E-005   4.9136677362626479E-006   2.5728344095546414E-005   2.0036448260116208E-006   2.3924111563370138E-005   1.7419816413699154E-005   1.8896588548370087E-005   9.6838034593320067E-006   3.3732676360506588E-006   5.0040469122754549E-006   9.5451901163755158E-006   3.3401662824947219E-005   5.4410786916525081E-005   5.1496723112571554E-005   7.7147190334759941E-005   4.6623721640284724E-005   2.1913166573728466E-005   1.0852452093474247E-005   1.2870628203393243E-005   1.3513984138605718E-005   2.6378327142869415E-005   1.0182622064474161E-005   1.3489030379614877E-005   7.4662075886334322E-006   2.1591544599303076E-005   5.9360280635869538E-005   4.0255668477695561E-005   6.8935160910607731E-005   1.5907307921184399E-005   2.5990100076824608E-005   2.4454618737029677E-005   2.0453184501705067E-005   1.3712084127055521E-005   3.7185995780880371E-005   1.9717405195951967E-005   2.1131458387488125E-005   3.0333696316636626E-005   1.9553273846793993E-005   2.3165889567022155E-005   2.0938936520427572E-005   1.8880852594920241E-005   8.0658725736440262E-005   3.0749608954113859E-005   4.4434074318669432E-005   1.4234077865823574E-005   5.3293827363032556E-005   1.9766328721625597E-005   6.6014792313563508E-005
   3.1600000000000001        3.0000000000000000        1.1268011329165636E-005   1.1340806563900031E-005   1.1445355989249577E-005   1.2206777008223887E-005   1.1859337939997259E-005   1.5402807349056470E-005   1.1929954760221056E-005   2.2832581634192701E-005   6.1480424343790792E-005   9.0414766378307311E-005   4.0938054867023658E-005   2.2978785875296251E-006   1.4284840800245887E-005   3.8867991034562437E-005   5.3484008395221718E-005   6.9131719013232809E-005   5.0128971168937131E-005   2.8285835508896109E-006   3.8268471899770732E-005   1.9946555101728301E-005   7.9986313508381341E-005   4.3143735227691525E-006   6.5577524265282390E-005   6.4806121122679827E-005   8.1712356664762591E-005   3.2044259524715554E-005   1.1206742977080998E-005   1.9275355054273957E-005   3.9567786430897267E-005   9.7354579926920155E-005   1.8622005331770229E-004   1.5664862752715010E-004   2.2116456559402901E-004   1.3536078659764607E-004   6.9841785532932942E-005   1.1072463331253747E-005   4.9800712412669097E-005   2.6898051233448604E-005   7.9367242183838035E-005   3.4050870207307019E-005   4.7779941866665225E-005   2.5507475032702279E-005   7.4755186945017353E-005   1.5737972158248276E-004   1.3067543026666116E-004   1.7456591078861619E-004   4.1944933797958293E-005   6.1162353444528441E-005   8.2144289447242668E-005   3.0809885504209857E-005   3.6640629608385340E-005   8.0092469210765637E-005   7.3369420948798952E-005   7.7414201769273274E-005   9.3275451817977919E-005   5.5290094537630553E-005   7.8577964886561549E-005   7.7389444407005919E-005   5.7449803990190258E-005   1.7681033425515490E-004   9.1491371183056373E-005   1.3287489470104448E-004   4.8610337972280767E-005   1.5960290063729321E-004   5.5224796234562535E-005   1.4862317136426934E-004
   3.2200000000000002        3.0000000000000000        3.5231174630679439E-005   3.5534116063547840E-005   3.3580870588694702E-005   3.5940942811017718E-005   3.2021389760429976E-005   4.1566388027618061E-005   3.2756733682095996E-005   5.8534389264121512E-005   1.7005200865797141E-004   2.3243537977144695E-004   8.4110815912731373E-005   5.8384888771149486E-006   4.1858499231594464E-005   1.0118324355243395E-004   1.2510201637346385E-004   1.5777214884502792E-004   9.4274966345206937E-005   1.9175640831483194E-005   9.1572157161018273E-005   5.6496342513839247E-005   1.6492914339085973E-004   1.0433471112287695E-005   1.0982402649697096E-004   1.6248087396407177E-004   2.4237483367072849E-004   7.6942412160508749E-005   2.6757754525734896E-005   5.3071035107691372E-005   1.0982692370488466E-004   1.8591762471554567E-004   4.1420043499187492E-004   3.0166064783427893E-004   3.8746303752049219E-004   2.5010814309958022E-004   1.5496751961264430E-004   9.1633453154066065E-006   1.3112796806665538E-004   3.5161279452804455E-005   1.5954289006314795E-004   7.4435209124812263E-005   1.1367256899746722E-004   7.9147584809512116E-005   1.7467813187413512E-004   2.7981887586447544E-004   2.7963830305034347E-004   2.7444541094017371E-004   8.8682597634166929E-005   9.6106359160784912E-005   1.8971533121119014E-004   2.5130991824895144E-005   6.7750205063896250E-005   1.0176542040787775E-004   1.8809291852685714E-004   1.7984024171061109E-004   1.9887740351813050E-004   1.4226514299730327E-004   1.8806301966485100E-004   1.9777268352281555E-004   1.2465665620175868E-004   2.4484328739781395E-004   1.9734195223914444E-004   2.8367598329459635E-004   1.2719350622862559E-004   3.0781383634134822E-004   1.0012214690683330E-004   2.3023608973737989E-004
   3.2800000000000002        3.0000000000000000        7.5526824305044370E-005   7.6326007579068355E-005   6.8452624600235398E-005   7.3434431944464776E-005   6.0685582527950897E-005   7.8133462901325919E-005   6.3283127067600335E-005   1.0386377424255378E-004   3.2009760996240679E-004   3.9683817268203094E-004   1.0592486470388569E-004   2.9768002688511066E-005   8.5684028887417904E-005   1.9566059271643291E-004   2.0161784704997591E-004   2.3715653846563667E-004   1.0541491490118986E-004   7.5814416590971724E-005   1.6490970474302081E-004   1.1174204603858682E-004   2.2994568895825203E-004   3.4987953159777318E-005   1.0549566548860035E-004   2.7886312883588013E-004   4.9909270461198868E-004   1.3968587562293783E-004   5.1597353419207962E-005   1.0291885429568394E-004   2.0712052635712931E-004   2.3141249927566913E-004   6.0703958681640111E-004   3.7160265893651935E-004   4.0475422157582844E-004   2.9504181754151258E-004   2.6171184806864962E-004   1.1545081481271852E-004   2.4067683558669684E-004   5.9071078091239249E-005   2.2676428425336782E-004   1.0495343123786459E-004   1.7527325345058676E-004   1.8226347475541513E-004   2.8695702645250708E-004   3.3691784602990238E-004   3.9724684456669070E-004   2.7174384168231089E-004   1.7304920570618111E-004   1.2091273695355396E-004   3.1138544282073040E-004   5.3677256953920816E-005   1.0160307243794863E-004   8.5269398998799332E-005   3.5242983726027692E-004   2.6215999325680838E-004   3.0257899919524663E-004   3.0259596667014667E-004   3.2849262538371644E-004   3.4927924514711656E-004   2.1813882266597364E-004   2.3527546846249776E-004   3.2969744688769080E-004   4.7214371462131916E-004   2.3054881432619181E-004   3.8492543770475660E-004   1.1738864880735059E-004   2.8024942210342550E-004
   3.3400000000000003        3.0000000000000000        1.1326966751644329E-004   1.1467956061264211E-004   9.8659108344146512E-005   1.0596273600957735E-004   8.2210523418286633E-005   1.0421279536843103E-004   8.6865502520022342E-005   1.2923294487749137E-004   4.1605131260402201E-004   4.5165743458376015E-004   8.1651080662213475E-005   1.0610880635733128E-004   1.2301612012677681E-004   2.9040590085073579E-004   2.2745102799395344E-004   2.3509302376683013E-004   6.4363931839227912E-005   1.8650218912097367E-004   2.3481757541613248E-004   1.5500407633631307E-004   2.2233465934955133E-004   9.5405674156445809E-005   4.9403034735749387E-005   3.3262197048194531E-004   7.2529143207213369E-004   1.9553290738517410E-004   8.6799493970875848E-005   1.3977692107978220E-004   2.7069513759330898E-004   1.8639824165149046E-004   5.9618331653777344E-004   3.0869934542673009E-004   2.4827983630639172E-004   2.3301769137560916E-004   3.6322302161972730E-004   4.4372191148823488E-004   3.1575104626030458E-004   1.3115901840875377E-004   2.4998067258405287E-004   9.0305831390778606E-005   1.5758825795963831E-004   2.7444096935200051E-004   3.4927929779155240E-004   2.7285282319555336E-004   3.8568932032543354E-004   1.9221887290646813E-004   2.9597926532033431E-004   1.6328998502500682E-004   3.7748710630574163E-004   1.5978619206556298E-004   1.4466599350288476E-004   7.2897290582424866E-005   5.0925007343270159E-004   2.4328238521910091E-004   3.3756080847178983E-004   4.6168412724451247E-004   4.3404309267668746E-004   4.2837520056747332E-004   3.3800003948818955E-004   2.1363990817918431E-004   4.3732487531296637E-004   6.5007791331888243E-004   2.6809148513944720E-004   3.2338830261678778E-004   8.7398298453108519E-005   3.1832303269005934E-004
   3.4000000000000004        3.0000000000000000        1.2028529252787835E-004   1.2199340052843008E-004   1.0207364163434971E-004   1.0964860095840262E-004   8.1362936609382890E-005   1.0086160127888056E-004   8.6270268419739099E-005   1.1509464864259922E-004   3.7801029065745895E-004   3.4269683077821518E-004   4.9757683812607082E-005   2.1997475088476342E-004   1.2541678885924951E-004   3.3482756833522496E-004   1.8319217442587277E-004   1.5338564421912579E-004   2.1398920253482959E-005   3.0119535382992747E-004   2.7033347596649494E-004   1.5175561068052039E-004   1.5464984168832494E-004   1.7287978340389411E-004   7.8554817338379351E-006   2.8002442853670626E-004   7.5318426353999208E-004   2.1393878858221753E-004   1.2133823937300994E-004   1.3357965721054013E-004   2.5055352283790718E-004   9.7188559129364301E-005   4.0802180740638318E-004   2.0868981947582587E-004   1.1450869221323950E-004   1.5204692385760096E-004   4.1497073568761729E-004   7.8646324640324237E-004   3.0373110437310148E-004   1.9309062109801241E-004   2.3853313969501456E-004   6.3726624955216557E-005   8.0307144577843569E-005   2.6573955828448101E-004   3.4030513033837909E-004   1.4017768728871765E-004   2.7436715401849183E-004   1.4761034278596523E-004   3.9209379874535760E-004   2.2302481099305114E-004   3.5397762066324785E-004   2.3095288556143962E-004   1.8884412426726637E-004   7.4265187040563289E-005   6.0027890149168945E-004   1.7660253488123879E-004   2.8503903291346618E-004   4.7183210704550852E-004   4.4524139021073745E-004   3.6643808689573292E-004   4.4951793970994427E-004   2.3780751708973118E-004   4.5292142372707617E-004   7.3785137148076540E-004   1.9135869525187352E-004   2.0815708502683401E-004   4.7065236182886160E-005   3.2719698751024521E-004
   3.4600000000000000        3.0000000000000000        9.2168823563608290E-005   9.3631413553434728E-005   7.7139122580041137E-005   8.2803800777982606E-005   5.9897271117321267E-005   7.2269630782410390E-005   6.2906869434895779E-005   7.4723295998456075E-005   2.4312248280226913E-004   1.7059470602232872E-004   5.0712471988192526E-005   2.8874362594485210E-004   9.2240719029176488E-005   2.9760362863877701E-004   1.0676670000459064E-004   6.5708239608195767E-005   2.1703051584327910E-005   3.3528038224497035E-004   2.4725896470220000E-004   1.0583929849665605E-004   8.0892670361036725E-005   2.1116773364268345E-004   1.5858682210993605E-005   1.6925141889592737E-004   5.6828427847435399E-004   1.8244941044844658E-004   1.3014890375578331E-004   9.0873784857411249E-005   1.6922501742308487E-004   3.6592233280028180E-005   2.1274690121755367E-004   1.5253290383279201E-004   9.3601264664952552E-005   1.1798756961348223E-004   3.6717667592142846E-004   7.8403870512989374E-004   2.2014513140922371E-004   1.6308805855524307E-004   2.0416150135680770E-004   9.8019888023928600E-005   5.9743577602401259E-005   1.7417779963514388E-004   2.8098871525737479E-004   4.8963100604080295E-005   1.7616989887890070E-004   1.5158884976614132E-004   3.7721621666717133E-004   2.3639815235445641E-004   2.6758434145535208E-004   1.6174399870930625E-004   1.9499693822400761E-004   5.8385487209539197E-005   5.8791633778126635E-004   1.7372117951659977E-004   1.8815978968951238E-004   3.2849617541798039E-004   3.6107484488172894E-004   2.2090042762298314E-004   4.6971952818711970E-004   2.5302347674642500E-004   3.5320929941919544E-004   6.5797277244114322E-004   1.0188867209817055E-004   1.3641628687490696E-004   4.7346764896082105E-005   2.5853625897601014E-004
   3.5200000000000005        3.0000000000000000        5.1432740865711517E-005   5.2330099292825544E-005   4.3059203839648295E-005   4.6159441463982534E-005   3.3307612024809336E-005   3.9057344006197215E-005   3.4364252108694413E-005   3.6411921107605351E-005   1.1168714425038218E-004   5.3696299958605442E-005   6.1567992213946464E-005   2.5084334028335271E-004   5.0083766345661613E-005   1.9998945159924579E-004   4.6010056408819817E-005   2.0013022968033528E-005   3.9818860923354109E-005   2.6332321612360294E-004   1.7402011698169017E-004   5.3312464679278760E-005   3.3355355235797783E-005   1.8045055231865137E-004   3.6434656946029271E-005   7.4974867725985917E-005   3.1486866176106727E-004   1.2065009650781481E-004   1.0134174238695754E-004   4.4918326137514035E-005   8.6277664796808248E-005   1.5286378712128279E-005   9.9947024582685873E-005   1.1347318954695311E-004   8.9835448919576042E-005   9.9073752240739837E-005   2.3728298713878823E-004   4.7310989762189802E-004   1.2245405490397078E-004   8.4191280940490971E-005   1.4626031742010111E-004   1.7026497911920468E-004   1.1724886781720056E-004   9.3901401823972012E-005   1.9596380428786082E-004   3.3042367666571816E-005   1.2691822164020213E-004   1.4226668679522832E-004   2.6562902441891532E-004   1.7652327305850299E-004   1.6571854190200735E-004   5.2901076457053959E-005   1.4835749150280534E-004   4.0552958977461054E-005   4.6795335772734082E-004   2.0845053916005940E-004   9.9900122593879264E-005   1.7184832431383130E-004   2.3126206297745310E-004   9.5945493914746197E-005   3.6974054848229064E-004   2.0158379692374501E-004   2.0327495971472141E-004   4.4291689307893406E-004   9.0634785293383882E-005   9.8942392042744028E-005   7.5744106681112930E-005   1.4429819657206774E-004
   3.5800000000000001        3.0000000000000000        2.1341416433259567E-005   2.1746038215605229E-005   1.8091005018233249E-005   1.9358487762493586E-005   1.4206877164249068E-005   1.6218958299091467E-005   1.4337447426887886E-005   1.3732600156170110E-005   3.7034323346401390E-005   9.5445912734330948E-006   5.2152881349808285E-005   1.5225127440547157E-004   2.0712320974883524E-005   1.0115295868353907E-004   1.4978408682776337E-005   6.2547641184937765E-006   4.0013129925139303E-005   1.5074604064114098E-004   9.2807644588569621E-005   1.9937467060900327E-005   1.1075986084082616E-005   1.1166752750472959E-004   3.6051521529066268E-005   2.5107114914084903E-005   1.3039102895391405E-004   6.1585538975770265E-005   5.7247371793577570E-005   1.6558944491329981E-005   3.4924503794092896E-005   8.5900339238833548E-006   4.6849430735154302E-005   6.6242965459764253E-005   5.3897039843279930E-005   6.5212512435998228E-005   1.0922334025978149E-004   1.7506005550900041E-004   5.3409754148769654E-005   3.5719960950274209E-005   8.2467026636091697E-005   1.8867847542496202E-004   1.5053021528908252E-004   5.3830768912390537E-005   1.1103001254699092E-004   4.0849298257944494E-005   9.2900673930660865E-005   9.9736832433649906E-005   1.3898291005360803E-004   9.5148559276064687E-005   8.3632166853729782E-005   1.2411342929105668E-005   8.3199303651488042E-005   3.8662163126983659E-005   2.9469057399698824E-004   1.8996319888502406E-004   4.3794831289337145E-005   8.3232590217523000E-005   1.1832907760554102E-004   3.1695925681556331E-005   2.2022834889768444E-004   1.1358836889046822E-004   8.5584022683612962E-005   2.2261224122957176E-004   1.0856361054678102E-004   6.2125246700052428E-005   8.3420763940176917E-005   5.9995130907674936E-005
   3.6400000000000001        3.0000000000000000        6.4759566067551433E-006   6.6077818493140995E-006   5.6295979613349964E-006   6.0128564146769844E-006   4.5731926697218865E-006   5.1117646294348492E-006   4.5546138086745039E-006   4.0868864352192492E-006   8.7783713806508292E-006   7.4451930697072535E-007   2.7601648037568457E-005   6.3502579501602632E-005   6.5857976109273979E-006   3.7089905776283442E-005   3.8424740292866298E-006   2.7989532385097849E-006   2.3053031393369584E-005   6.1436043983407573E-005   3.5967749618643996E-005   5.6924887886454117E-006   2.9863562836188357E-006   4.9202321515011494E-005   2.0481782899808777E-005   6.5184117450253016E-006   3.9745277891619526E-005   2.3424256470370093E-005   2.2692361676761754E-005   4.6504135972109176E-006   1.1420116447175418E-005   4.0579864102200401E-006   1.9533222716627005E-005   2.6936716194616221E-005   1.8907587756701725E-005   2.9817272246496556E-005   3.4668994826339519E-005   3.8570665431013959E-005   1.7862818938673622E-005   1.8749618046572379E-005   3.3951629791392601E-005   1.2408648062094135E-004   1.0600286047985812E-004   2.9231058166616091E-005   4.7251046179471948E-005   3.0704478293785934E-005   5.1844899788836850E-005   4.9238117482469884E-005   5.4036724744487584E-005   3.8773404239094228E-005   3.2434655937964875E-005   1.3924787555712093E-005   3.3932994909208491E-005   3.2594914346821916E-005   1.3655343331322453E-004   1.1134144863869845E-004   1.5406048613437397E-005   3.8948836535959007E-005   4.6731025021249839E-005   8.7630934600173934E-006   9.7355048260886449E-005   4.4183968309991827E-005   2.6115514590411816E-005   8.1076508048879883E-005   8.5311910098296648E-005   2.8027518879097486E-005   5.4400671841758070E-005   2.1588024034844099E-005
   3.7000000000000002        3.0000000000000000        1.3445329459894223E-006   1.3735565443349280E-006   1.2069106159712932E-006   1.2867288768596049E-006   1.0225519240949980E-006   1.1266947026592610E-006   1.0149703754985215E-006   8.9118842604729079E-007   1.3721204133029907E-006   6.1281297447132768E-008   8.7631256045573444E-006   1.6984305574544196E-005   1.4981404236535673E-006   8.9587684653872609E-006   7.4696911424811034E-007   1.0316254261767024E-006   7.7243310238633878E-006   1.6387499456403079E-005   9.1579227593193849E-006   1.2066618913822263E-006   6.0236739433732021E-007   1.4068592577075532E-005   6.8059962872209523E-006   1.2542586036869749E-006   8.1424785700942768E-006   5.9481240864795064E-006   5.7784692431322720E-006   9.3503756944328576E-007   2.8004009281713911E-006   1.1880280541178797E-006   5.6519656558826548E-006   6.9048935627433145E-006   3.6040551103196871E-006   8.5253426021493502E-006   6.8483012141616059E-006   4.3760233036367007E-006   4.1627432770555952E-006   8.6527783034256190E-006   9.1014282082097656E-006   4.6450304626088451E-005   4.0862369426633093E-005   1.0545908179212167E-005   1.3249095062212328E-005   1.2124447412621010E-005   1.8039511925188348E-005   1.5160120086308014E-005   1.3850851624548052E-005   1.1359579385211946E-005   8.3970374009810983E-006   1.0329086489674445E-005   9.1902903590934195E-006   1.5559094172973284E-005   4.0713670860154437E-005   3.8174786077625339E-005   3.8319160247147605E-006   1.3403646295672618E-005   1.2813552601622504E-005   2.0043443748007496E-006   2.8459452587314437E-005   1.0721853976811120E-005   5.2008462463999136E-006   1.9091683149785036E-005   3.6299995587246947E-005   7.8552380468363492E-006   1.9916724843670139E-005   6.5437598220310608E-006

   2.5000000000000000        3.0529411764705880        1.6744108435051263E-013   1.7506395041610618E-013   8.2313146161980731E-013   9.0288842515663653E-013   1.8356449734534627E-012   2.1328321785223555E-012   3.0354918562137483E-012   3.8847063877521482E-012   4.1932595864995956E-013   4.7874654740986817E-013   4.3673019782065728E-013   1.8996860162126562E-013   4.6165418097956746E-012   1.4119113745079133E-012   5.8302485485736859E-012   2.2406091615436245E-012   1.4435076226933631E-012   7.5202610977911595E-013   2.7043854861766336E-012   7.0018958590038108E-012   8.0308693161817753E-012   2.4117730413996227E-012   2.6557723118258416E-012   3.9102420466267414E-012   3.9394387501954154E-013   4.7857516817878211E-012   2.1932742538086716E-013   5.7552864460881403E-012   4.1351761337682877E-012   9.5207632343810313E-012   2.6076892204670282E-012   3.4693026938150774E-012   2.6320421954825375E-012   2.5547341054616558E-012   6.5003893669703706E-013   5.8990430603374690E-013   5.8313691920408499E-012   1.3435220937074698E-012   1.9229642764928964E-012   4.3150113660360448E-013   3.4017461898473463E-012   1.4016738676930902E-011   3.0758633387250009E-012   9.4284227165776033E-012   1.7428650266461142E-012   3.8785563598836676E-012   9.3576528163463598E-012   3.4546834351858115E-012   1.5450518443543966E-012   2.3355414161596481E-012   5.1999087005542605E-012   2.9872732441364942E-012   4.6796405939056236E-012   4.6327908622504671E-012   6.7631467769855106E-012   1.5003294172144556E-011   5.9330496216482773E-012   2.9521267904642232E-012   2.7632687526935649E-012   8.5096036984321944E-012   3.4108288110727625E-012   3.8515521562120255E-012   4.3028316717303242E-012   5.7446373342643414E-012   1.0501615735665684E-012   1.8255294764320932E-011
   2.5600000000000001        3.0529411764705880        1.9793503724463613E-013   2.0685715980682982E-013   9.2904976928346670E-013   1.0173482234962756E-012   2.0550179099766495E-012   2.3967329903549425E-012   3.6642036687977612E-012   4.9363067250031481E-012   6.4019215977178846E-013   5.2178439867245998E-013   4.7285109255730307E-013   2.0304784762326327E-013   6.4008165711739688E-012   2.1907662848820596E-012   9.1028697876384936E-012   2.1476974410502515E-012   1.5080924438531250E-012   8.7801994247871023E-013   4.0041193078236654E-012   1.1134319944994026E-011   1.3331536961925986E-011   3.2617472108128390E-012   2.9307891216046197E-012   4.9123884682940037E-012   4.6580937880499432E-013   8.0697391442785927E-012   2.5951001014496250E-013   1.0246524790241858E-011   6.7336282310396573E-012   1.7483179424626256E-011   3.9117672428646221E-012   5.5995605213464833E-012   4.3982341618800131E-012   3.0421540677329015E-012   8.1386054237249542E-013   8.8986138470767150E-013   1.0065735681171220E-011   3.2130311100356318E-012   2.5406258744124678E-012   4.4899559209206776E-013   6.7784746482486564E-012   2.6983483316102868E-011   3.7774281227994941E-012   1.8856901466466675E-011   3.5864864396112335E-012   6.7299377002708283E-012   1.8777993851932503E-011   5.6331452667576402E-012   3.0240149051774904E-012   3.3170662260142434E-012   8.9809078780678957E-012   4.7070583813708374E-012   8.6595181312875981E-012   1.2491335862883200E-011   1.1407758658739848E-011   3.1050288900620179E-011   1.0433844456554769E-011   6.2599130426262885E-012   4.1267673642864596E-012   1.5182766943484585E-011   6.3990278685381834E-012   6.9927573500627230E-012   6.6970929615082664E-012   1.9000412339217988E-011   1.3589202478098989E-012   4.1710657757683782E-011
   2.6200000000000001        3.0529411764705880        1.7154460033006889E-013   1.7945592642203361E-013   8.7920914018105458E-013   9.6630733985793087E-013   2.0729354614621085E-012   2.4276409067358000E-012   3.7562469734228866E-012   4.9443197459090227E-012   5.6846080577138690E-013   6.2408979388135915E-013   5.1782095972809713E-013   2.1619311306642060E-013   6.5397486134155733E-012   2.0960043805660338E-012   8.7662560963253871E-012   2.9968431479492522E-012   1.8983079862714440E-012   9.6269625891161597E-013   4.2584569899583960E-012   1.1516867165303157E-011   1.3867600980193017E-011   3.5569035715338939E-012   3.7921300408596421E-012   5.9036334184594319E-012   5.8019548223257506E-013   9.2957790243628270E-012   2.5520974583675145E-013   1.0324075391617909E-011   7.1716550704182702E-012   1.9378193994903291E-011   3.8316359933598970E-012   6.8845825509925048E-012   5.4440425221434587E-012   3.7182220221399720E-012   9.4925292648333304E-013   1.5386221531378676E-012   9.7297744863818435E-012   3.3234560744887699E-012   2.9500686162662315E-012   4.6248180413629039E-013   7.8391645512260801E-012   2.8643058530310084E-011   4.3469432306509347E-012   2.1774586966784525E-011   3.1626092861310702E-012   7.8937871061849587E-012   2.1626102679520316E-011   6.2268060967874966E-012   2.3067513200367681E-012   3.7239351685390284E-012   7.1814437894902643E-012   6.1365595741926705E-012   1.0876258410571605E-011   1.2893552025062867E-011   1.2152066686487617E-011   3.6255719521033678E-011   1.0295535327006281E-011   9.4276052447701204E-012   3.9778716212001209E-012   1.5463490577957904E-011   7.6508859571510750E-012   8.5748065684554156E-012   9.0531526636124602E-012   2.0782978311088946E-011   1.2362484614884415E-012   5.1128723149674682E-011
   2.6800000000000002        3.0529411764705880        2.2574597368295019E-013   2.3487940688830592E-013   1.0967620512155179E-012   1.2019213226242397E-012   2.5035863249955823E-012   2.9281004251494001E-012   4.4131543040699282E-012   5.7553401887046376E-012   8.6958235855237097E-013   1.0273240771738781E-012   6.5498142685285874E-013   1.7269127369282219E-013   7.3592732529164820E-012   2.1632724137333107E-012   9.0920244748753244E-012   4.2072708481871285E-012   2.4282059943106101E-012   1.1699674114468161E-012   4.5895103793038342E-012   1.2477024606829676E-011   1.4682101731996506E-011   5.3231819566914241E-012   6.9883086288168143E-012   8.0398220499642579E-012   1.3404967009304010E-012   1.0187669133232233E-011   3.5737687354575620E-013   1.0737324443628181E-011   7.9160740718205340E-012   2.1831657215827575E-011   5.9858524760578091E-012   7.9181646681428017E-012   6.6109450388159371E-012   9.7805840912800432E-012   9.4770421598915455E-013   3.0635974601849389E-012   1.1223601338354522E-011   4.7979233720193974E-012   4.1583954780453272E-012   1.3085670813314234E-012   9.9681450413418933E-012   3.0087835997811119E-011   5.3988820414418073E-012   2.8164069324941569E-011   6.6694154222248873E-012   1.4575608701726624E-011   2.6217992547027966E-011   1.3537997158189093E-011   3.2152818181207911E-012   1.1820481542360670E-011   8.7774009346882486E-012   1.4748786227240949E-011   1.1932503933614719E-011   1.5400531334326796E-011   1.4545115586463535E-011   4.2202780405222860E-011   1.2333357720474768E-011   1.3383302452484442E-011   6.9797515957600500E-012   3.0620011980450860E-011   1.1201552770012517E-011   1.0622426090981975E-011   1.0628765172962861E-011   2.7743264204372428E-011   3.0417689027187291E-012   6.4489214747256845E-011
   2.7400000000000002        3.0529411764705880        7.4948313708576755E-013   7.3612945259256125E-013   1.5218201268077157E-012   1.5236817316524064E-012   4.1545775636082916E-012   4.6348851421118089E-012   7.2236280424000124E-012   1.0052207621615468E-011   6.7931552885136826E-012   1.3213233433208721E-011   1.4010699944199164E-011   6.1754108869286605E-012   1.1245409201687178E-011   1.7039821332907698E-011   3.0961939359918799E-011   2.9696612371097994E-011   3.6777175613127730E-011   7.3544138746104999E-012   3.1653360909757558E-011   2.1255507511428877E-011   7.3492588899320770E-011   1.8081934192338633E-011   6.5199770137273920E-011   2.3739364747673778E-011   9.6300744379833543E-012   5.2709781853016760E-011   6.3266143568830154E-012   3.0417862669926150E-011   1.3117290111097914E-011   1.4551362662338038E-010   4.8888722539388532E-011   1.0214493524400593E-010   1.7345968681927109E-010   9.6895323287701848E-011   4.9217116289281056E-011   9.3562019046151967E-011   1.7241579118594067E-011   7.6056380973103891E-011   7.1089083764300880E-011   1.7465976810313565E-011   5.8025021198034723E-011   1.3014152741207996E-010   4.3427409007299833E-011   3.2562760291531468E-010   6.8054668717819070E-011   2.3682023127793698E-010   9.3206971622220531E-011   1.4412160960212331E-010   5.9589941681022719E-011   1.6369717309159669E-010   5.8513740377626316E-011   1.7827049980948283E-010   3.4356132163845262E-011   6.4840479859405816E-011   1.5865531688668606E-010   3.2588923054158496E-010   7.3083738775860538E-011   8.5777933283062397E-011   4.8141629922696416E-011   5.8366992734948461E-010   1.2341754609903070E-010   2.0616696790296588E-010   1.7435672466613610E-010   1.6257929837333372E-010   6.7121848008997881E-011   8.7664767224954128E-010
   2.7999999999999998        3.0529411764705880        5.2363260593933783E-011   5.1823133895721148E-011   9.1447873350832654E-011   9.2502342020788857E-011   1.5497993131512806E-010   1.7573742467333315E-010   1.9667940749919909E-010   3.5560505314971455E-010   4.7039376516060537E-010   7.7091095729467542E-010   6.4996117404873305E-010   2.0725979575542265E-010   2.5926684929657693E-010   6.7913321216773096E-010   1.1072169018545533E-009   1.0644149634744975E-009   1.2770971589736035E-009   1.5440946753169991E-010   1.0609504180210828E-009   4.8754171381586463E-010   2.6426934530171925E-009   7.4036110095946401E-010   2.8047121093095929E-009   9.0212427910523524E-010   6.1274534626425956E-010   1.5428594090464748E-009   2.4433727312005506E-010   7.9093654012807047E-010   4.0249964962510892E-010   5.0481136282563381E-009   2.7931473306845837E-009   3.7983112157157288E-009   6.5460575797586055E-009   5.1335189836275169E-009   1.6589420617365010E-009   3.4540913265775650E-009   6.2001440699485471E-010   2.8127439828388250E-009   2.7581492618448167E-009   9.6478055684783499E-010   2.1233323836703350E-009   3.6085744283806299E-009   1.4639006034430740E-009   1.1719515692626798E-008   3.1623009085274628E-009   1.0049045029870998E-008   3.7407345285438704E-009   6.5586346397014140E-009   2.2116963959871312E-009   8.1597088863537365E-009   2.4016421963032718E-009   8.6350307390432201E-009   1.0206782822120915E-009   1.6835776168326105E-009   5.0003819081658412E-009   9.6836597999049271E-009   2.7091500559709705E-009   2.5351155995191360E-009   1.9854561159024127E-009   2.2826197374432696E-008   4.8314410926477709E-009   6.2267657767187063E-009   4.6469595447372244E-009   5.8435272467790265E-009   2.9365602529954126E-009   2.6272995814826400E-008
   2.8600000000000003        3.0529411764705880        1.7984611464128522E-009   1.7854016228711241E-009   2.7362142582974257E-009   2.7965453064259352E-009   4.4235894151474441E-009   5.1976551748768354E-009   5.2933797683556954E-009   9.8912300212620386E-009   1.4280445623646817E-008   2.4442807325924197E-008   2.0124399841670157E-008   5.9192966941266622E-009   6.3758504920646676E-009   1.8575791387424069E-008   3.0115785964434391E-008   3.2515624114438715E-008   3.7432074556759876E-008   3.7141164066259960E-009   2.6971396674665194E-008   1.0936465094200836E-008   6.6890264364338745E-008   1.6049214022457307E-008   7.1525151884275099E-008   2.5812939428485445E-008   1.6457256753998569E-008   3.3942383700435354E-008   7.0934278473023896E-009   1.6538808630135360E-008   1.0649914246047831E-008   1.1576746068689582E-007   7.8435448900535966E-008   1.0742901872826998E-007   1.8289258445414235E-007   1.2327743052338226E-007   4.6685484742896592E-008   8.8037584379667097E-008   1.7125044739668471E-008   7.0083534926979859E-008   6.9644437616274076E-008   2.3868791072633330E-008   4.2400454397252955E-008   6.8107872769037296E-008   3.8449777183916755E-008   2.5744886202067890E-007   7.8176934439783263E-008   2.4290776603821071E-007   8.1385571190797815E-008   1.3695023637479540E-007   5.3586219431796758E-008   1.7015483031889398E-007   5.4460684179384458E-008   1.8898253538244453E-007   2.8443036604180558E-008   3.4918787330798525E-008   1.0672054273150463E-007   1.7726838092982613E-007   5.8707585941212498E-008   5.0514408617871706E-008   4.7179445883842598E-008   4.7088461430468135E-007   1.0888537615279374E-007   1.4329443214676804E-007   8.9391166650910889E-008   1.3301256076335273E-007   6.6806508899327503E-008   4.9859679058886607E-007
   2.9199999999999999        3.0529411764705880        3.9556258314427309E-008   3.9412494008109898E-008   5.4824337261273096E-008   5.6683666220449343E-008   7.9141203174903094E-008   9.5655420491670273E-008   8.6667728237761855E-008   1.7052759152518325E-007   2.8470165662988247E-007   4.8489225687228128E-007   3.6955537106931813E-007   9.2022412084755481E-008   9.6164636053110439E-008   3.1197887523365739E-007   4.9449123123344773E-007   5.6547808765861370E-007   6.1275785506163879E-007   4.2092467890087067E-008   4.1167676800793952E-007   1.5483946904130520E-007   1.0164615122911740E-006   2.0876806845296092E-007   1.0917873804410022E-006   4.4854373529912986E-007   3.0915545509211576E-007   4.5461678400793163E-007   1.1906625384273097E-007   2.1469554915374208E-007   1.9018863796027894E-007   1.6201562203477788E-006   1.3951182244008973E-006   1.7522401313727975E-006   2.9389842091468932E-006   1.9022884809697421E-006   7.4020956035674484E-007   1.2349358198297548E-006   3.0661888566457417E-007   9.9997699574804364E-007   1.0582700217086046E-006   3.7924809519190297E-007   5.6325177482028031E-007   7.5580723567779568E-007   6.1671139756399097E-007   3.4245440280447158E-006   1.2480859407327407E-006   3.5283934643399427E-006   1.0864158412444699E-006   1.8048785835146591E-006   8.1260707340112028E-007   2.2424472923131667E-006   7.6539423348236097E-007   2.6398028210903505E-006   4.8679234117988238E-007   5.0590357669127666E-007   1.4154406735472558E-006   1.9429337061810331E-006   8.2751179664902918E-007   6.7900276045450320E-007   7.1205351353688629E-007   5.9485277791531825E-006   1.5324892529417576E-006   1.9641849721856678E-006   1.0287070089380977E-006   1.9915828212825888E-006   9.7422429512561759E-007   5.7108234654480105E-006
   2.9800000000000000        3.0529411764705880        5.4580122432956244E-007   5.4549633241961646E-007   6.8514078244543836E-007   7.1493464661703410E-007   8.9762362649150668E-007   1.1107988979000355E-006   9.3334551644128793E-007   1.8697513179312901E-006   3.5221251571451275E-006   5.9307858899998716E-006   4.1582053996653529E-006   8.4230677721085264E-007   1.0042448551142470E-006   3.2854207562226988E-006   5.1311514349335615E-006   6.2237080050603328E-006   6.2989062399044824E-006   2.7473957465197283E-007   3.9943969487029507E-006   1.5272835202841733E-006   9.7132306624911216E-006   1.6144404946240131E-006   1.0264985095568022E-005   4.9600749192080308E-006   3.7138152652024114E-006   3.9452727176967229E-006   1.2502044927121566E-006   1.8980335870804402E-006   2.2577191503728811E-006   1.4324216753086702E-005   1.5196859668071055E-005   1.7729281519050383E-005   2.9109008158894942E-005   1.7914073993637340E-005   7.3347125093843283E-006   9.9564964718274206E-006   3.4461551065693244E-006   8.4393119227232497E-006   9.9796530874577714E-006   3.6567441146001735E-006   4.7845209167962827E-006   5.1446893558906734E-006   6.3224064540646927E-006   2.8202636598881599E-005   1.2471834694440854E-005   3.1098220475513510E-005   8.6884824927473163E-006   1.4217940036432419E-005   7.8110350401835049E-006   1.6656805208881496E-005   6.5346548375231240E-006   2.1384057129603664E-005   5.2575789325344741E-006   5.2635926173613905E-006   1.2073741968014849E-005   1.2920212241479386E-005   7.4778132791423416E-006   6.2459848401282713E-006   6.6900735766350828E-006   4.4825205945513605E-005   1.3175638896302349E-005   1.7083700565737128E-005   7.1107427918446514E-006   1.8662829680207003E-005   8.7043548187055347E-006   4.0480821900274922E-005
   3.0400000000000000        3.0529411764705880        4.8578023565300173E-006   4.8687564765191100E-006   5.5947461590313540E-006   5.8841411583434792E-006   6.6497075242876547E-006   8.3737988703987549E-006   6.6870427976891196E-006   1.3327997182567376E-005   2.8085828885700223E-005   4.5985416497841581E-005   2.8922260352410209E-005   4.3562821914917657E-006   7.2485209565748452E-006   2.2347755328300290E-005   3.4168368808901464E-005   4.3041807606268695E-005   3.9923356002484501E-005   9.6807216229319444E-007   2.4993753652751246E-005   1.0489442361069867E-005   5.8879963898077718E-005   7.2686321645671965E-006   5.9405568786879674E-005   3.5262067414413260E-005   2.9761838959713416E-005   2.2576017422728095E-005   8.2094014625903652E-006   1.1728691696843561E-005   1.7740547050870992E-005   8.0827751338267092E-005   1.0393839773064461E-004   1.1057509982199876E-004   1.7622941285630226E-004   1.0573851974481547E-004   4.5102374344056434E-005   4.3459333311881776E-005   2.5120901715286630E-005   4.1154998172267436E-005   5.9241587228274508E-005   2.2578687118272473E-005   2.7892008103940496E-005   2.2647274233734027E-005   4.1827664284343479E-005   1.4594531933460449E-004   7.9379459483368671E-005   1.6741949890906443E-004   4.2577491884612593E-005   6.8843794119813397E-005   4.8819019641268424E-005   7.0956623701012904E-005   3.4637306918397958E-005   1.0417464563627489E-004   3.6555074396038854E-005   3.7323621185449516E-005   6.7600590328652826E-005   5.3882538909271507E-005   4.4952125080293791E-005   3.9798209258630268E-005   3.9314249750618566E-005   2.0583294628398347E-004   7.2155358416708750E-005   9.4375468990276563E-005   3.2720471444930673E-005   1.1131504299347553E-004   4.8867613335431696E-005   1.7884230237439098E-004
   3.1000000000000001        3.0529411764705880        2.8382830867816900E-005   2.8519092305505354E-005   3.0208708214735821E-005   3.1972893851834127E-005   3.2717717996928722E-005   4.1670443580576282E-005   3.2500139806170239E-005   6.2838200415569703E-005   1.4601591480591753E-004   2.2876345133038986E-004   1.2519594672322714E-004   1.2229941304037221E-005   3.6763547703375648E-005   1.0078156304444033E-004   1.4907429148656719E-004   1.9137052868956186E-004   1.5871678998890333E-004   3.4773200191465431E-006   1.0381557150905260E-004   5.1089831667705506E-005   2.3108224834949973E-004   1.9365956895935080E-005   2.1390663621825064E-004   1.6471005122728095E-004   1.5989324552339812E-004   8.8441270080991794E-005   3.4869828468542956E-005   5.2512527219695819E-005   9.2232013079813593E-005   2.9573849162113034E-004   4.5109334301256932E-004   4.3134558553189909E-004   6.5792647960028145E-004   3.9255706318810728E-004   1.7776171962782081E-004   9.2024284415087427E-005   1.2048378897712272E-004   1.1436510175535904E-004   2.2542678253456756E-004   9.1202854099398125E-005   1.1478163835869324E-004   7.6135970281928129E-005   1.8147913392208728E-004   4.8555953210663067E-004   3.2530137689990929E-004   5.5502714379890251E-004   1.3313285442749926E-004   2.0540411430855984E-004   2.0183010377323494E-004   1.6174807098688594E-004   1.1558167603248180E-004   2.9891842077223277E-004   1.6637472234170119E-004   1.7580361151454612E-004   2.5414169349980559E-004   1.5605704965432576E-004   1.8304202546316100E-004   1.7673140242654905E-004   1.4726357059040770E-004   5.7570788021953274E-004   2.5837674725786669E-004   3.4075817141721368E-004   1.1211127612948307E-004   4.2308339129482238E-004   1.7339220889022486E-004   4.9997083204077230E-004
   3.1600000000000001        3.0529411764705880        1.1089532707043901E-004   1.1168670031084103E-004   1.1031357676871243E-004   1.1733398763396359E-004   1.0951666435604984E-004   1.4007794528367919E-004   1.0897673959250965E-004   1.9976056683788032E-004   5.0432879183135186E-004   7.4128398969730536E-004   3.3684971292552755E-004   1.9407142940371689E-005   1.3073414719893080E-004   3.1376669828889995E-004   4.3442767250688946E-004   5.5165536951821200E-004   3.9212631722475148E-004   2.6228980936396191E-005   2.9765559862174904E-004   1.7550909973779576E-004   5.9628934845339977E-004   3.4750071361131533E-005   4.7351962943175741E-004   5.1324474587291643E-004   5.8604543129358612E-004   2.4689008173131479E-004   1.0015387474703121E-004   1.7032905795070008E-004   3.1944610857786814E-004   7.0509302648296746E-004   1.2582183445705190E-003   1.0538922929338448E-003   1.5004777925618946E-003   9.1924090470402750E-004   4.6687480476249996E-004   6.5168873821875261E-005   3.8872572296245225E-004   1.8074486527416348E-004   5.6171035168687882E-004   2.4786192439036795E-004   3.3706312034958785E-004   2.3290616086208899E-004   5.2579024030086920E-004   1.0609667425517568E-003   8.6756978933508297E-004   1.1332995842997194E-003   2.9342082905519496E-004   3.8505138792937035E-004   5.6608197780193064E-004   1.8077832684875887E-004   2.5295488506912195E-004   5.0206471134986571E-004   5.1086526236522242E-004   5.3206011291511172E-004   6.5723352460218462E-004   3.8260925760292571E-004   5.1950541738610644E-004   5.4592195358673669E-004   3.6593732794151031E-004   9.8786180092558760E-004   6.4006036327025223E-004   8.3896416397950683E-004   3.2040840468539419E-004   1.0300633351507642E-003   3.9389721925838747E-004   9.0805059160449291E-004
   3.2200000000000002        3.0529411764705880        2.9477398257838624E-004   2.9751227136151859E-004   2.7699624184563066E-004   2.9567763926532849E-004   2.5426535027352410E-004   3.2416695771885000E-004   2.5537554079899436E-004   4.3490004851677198E-004   1.1735287868268147E-003   1.5794646888891558E-003   5.5618788145778847E-004   4.9000084656830379E-005   3.2530338952036018E-004   7.0545823322971306E-004   8.6113138832200542E-004   1.0413134593657027E-003   5.9039966416320102E-004   1.5482143940335618E-004   6.2140504681590771E-004   4.2416982114621354E-004   1.0321271390189438E-003   7.9571599389753896E-005   6.2630129178650360E-004   1.0847991396308813E-003   1.4830230675838179E-003   5.1349789518539328E-004   2.1188191844946776E-004   3.9631198406330989E-004   7.4616679209125992E-004   1.0981473510954191E-003   2.2794386174599321E-003   1.6238736341499600E-003   2.0519381679666485E-003   1.3544684084016683E-003   8.8464086283262708E-004   9.8787677784230042E-005   8.6165434860807763E-004   2.1918338271129006E-004   9.4948529925448721E-004   4.4892515283277956E-004   6.7448307350775384E-004   6.1163203954080181E-004   1.0438483901676770E-003   1.5577477462834139E-003   1.5238036155687112E-003   1.4320638987038250E-003   5.5678510214411496E-004   4.9734311441328985E-004   1.1058957121633001E-003   1.4200600729358086E-004   4.0465573729692254E-004   5.0085224998726308E-004   1.1004257213522493E-003   1.0170994038014077E-003   1.1979848606613617E-003   8.8346926980386903E-004   1.0577703481920732E-003   1.1732060039115371E-003   6.6462644226234586E-004   1.0751360907133118E-003   1.1728967245713863E-003   1.5175519131015243E-003   7.2256532254509674E-004   1.6141345966043884E-003   5.7468653789485369E-004   1.1710782204631624E-003
   3.2800000000000002        3.0529411764705880        5.4189491944849023E-004   5.4801347992474824E-004   4.8708317354214634E-004   5.2113490110111628E-004   4.1871787627923736E-004   5.2795774757690903E-004   4.2461577692654538E-004   6.6019343293366721E-004   1.8672844068976019E-003   2.2287557828957662E-003   5.5111944326370968E-004   2.4012649206347450E-004   5.6750299583697940E-004   1.2022789441140922E-003   1.1825661406013102E-003   1.2906394153905537E-003   5.0838877319549041E-004   5.3760903146517984E-004   1.0070744379107597E-003   7.1927187814586121E-004   1.2267087264386143E-003   2.5779752835888137E-004   4.4939735084435393E-004   1.5782061588209702E-003   2.6301760171617023E-003   8.2756162016918878E-004   3.6710740739593934E-004   6.5325042043387637E-004   1.1952698135271216E-003   1.1112882076188926E-003   2.7190404889604362E-003   1.6166315428228562E-003   1.6207594811761988E-003   1.2643789557623603E-003   1.3450826292561956E-003   9.1634703132632053E-004   1.3456899178802570E-003   4.2253683167415104E-004   1.1646959250271633E-003   5.1884577870842032E-004   8.5149521580642348E-004   1.1446842291306628E-003   1.4847437871357990E-003   1.5405743499703297E-003   1.7873334945119395E-003   1.1681855277419120E-003   1.0226858243555569E-003   6.0285382295841266E-004   1.5623822888210974E-003   4.1750044349136539E-004   5.8110256631454887E-004   3.8339209984786812E-004   1.7716877756637326E-003   1.2098426539022462E-003   1.5797574873302586E-003   1.6447603356308526E-003   1.6027560835997700E-003   1.7527333061749934E-003   1.0363459239587584E-003   9.0843675985721566E-004   1.7017332081602718E-003   2.2205863442844569E-003   1.1181849756945344E-003   1.6529159000534021E-003   5.2950648141994081E-004   1.3040764970610815E-003
   3.3400000000000003        3.0529411764705880        6.9999482819253713E-004   7.0920912390663282E-004   6.0941353098196071E-004   6.5276327862093025E-004   4.9853098504009654E-004   6.1727400502076875E-004   5.0759641221911672E-004   7.1064357965559528E-004   2.0569310833652684E-003   2.0813448762172768E-003   3.4359982167030589E-004   7.3480540477669138E-004   6.9872856321522979E-004   1.5971070717277016E-003   1.1432792352495931E-003   1.0490181388542979E-003   2.2278989660968218E-004   1.1602019566538827E-003   1.3203913670907642E-003   8.5731820744410002E-004   1.0336752538927601E-003   6.3252896189623653E-004   1.3351554201382728E-004   1.6047347922869368E-003   3.3124449402332865E-003   1.0532910074983440E-003   5.4662394561117648E-004   7.6053754862400130E-004   1.3407302315066908E-003   7.3292260189630190E-004   2.1944542446003940E-003   1.1811672508306164E-003   7.6938915772655197E-004   8.2758316676235133E-004   1.7397315884352474E-003   2.6467755405874044E-003   1.5210787894805494E-003   8.1899916997555050E-004   1.1601215567160069E-003   3.7519342260909091E-004   6.1339781537956845E-004   1.3918192214817816E-003   1.6224856045097126E-003   9.8750869912218094E-004   1.4571933142003227E-003   7.9104135175937893E-004   1.6079626328034638E-003   8.7456662623476035E-004   1.6689348965157414E-003   9.6310631566691603E-004   8.2525093655766630E-004   3.8141677989464922E-004   2.2941652334863829E-003   9.4761409193449848E-004   1.5467474977295683E-003   2.1098861342906659E-003   1.8724134735366913E-003   1.8272318953293986E-003   1.5071717951155930E-003   9.5312048383257937E-004   1.9865615798311787E-003   2.7668512622387471E-003   1.0806414907998600E-003   1.1926196975653497E-003   3.0131761854447839E-004   1.4316700469343912E-003
   3.4000000000000004        3.0529411764705880        6.4501336560803327E-004   6.5464068152936870E-004   5.5134722309323691E-004   5.9065948399504283E-004   4.3780284733616981E-004   5.2943186770807555E-004   4.4398249380051501E-004   5.5466062770516281E-004   1.5881194712209911E-003   1.2729953801155383E-003   2.4272994779275559E-004   1.3108203974438082E-003   6.1630623672750918E-004   1.6566575867654318E-003   7.9163952064272621E-004   5.5752292150089238E-004   8.9515576056440992E-005   1.6555016283598442E-003   1.3995644615687772E-003   7.2263808279408165E-004   6.4272353225982020E-004   1.0177368141375967E-003   4.4742093811408030E-005   1.1589064496817546E-003   3.0066887639190109E-003   1.0596385359348899E-003   6.6421496136968297E-004   6.2928900562682051E-004   1.0815767716644731E-003   3.3560973678678664E-004   1.2962479046825432E-003   8.7226811090208389E-004   4.4765166720034621E-004   5.7235508304750288E-004   1.8255853830776588E-003   3.7092774249803404E-003   1.2809169747730340E-003   9.4066637514439845E-004   1.0398079282128360E-003   3.1851197629899960E-004   3.0649369450387056E-004   1.1030288485739126E-003   1.4770951162106150E-003   3.8032931260071652E-004   9.5049715483754731E-004   7.1949280271552812E-004   1.8931236373422237E-003   1.1408246149086428E-003   1.4178751730415024E-003   1.0210104969460812E-003   1.0062186244145341E-003   3.6978434522006088E-004   2.5267923661794469E-003   7.3403705463637051E-004   1.1571291306884961E-003   1.7866567589736265E-003   1.7340441258472193E-003   1.3394302475289578E-003   1.8816412894413627E-003   1.1967658599914986E-003   1.8131781874340352E-003   2.8495158920628662E-003   6.5826192683463339E-004   7.6772662338162718E-004   1.7049918696836346E-004   1.3319785400093943E-003
   3.4600000000000000        3.0529411764705880        4.3031569092275094E-004   4.3745608912721811E-004   3.6595503583738596E-004   3.9179341627545777E-004   2.8798182231539615E-004   3.3925154978159161E-004   2.8874504195897300E-004   3.2157351988240586E-004   8.6764600564066612E-004   4.9204851191899442E-004   3.2204050986810233E-004   1.4815145873446651E-003   3.9737419363073713E-004   1.3175368505802581E-003   3.9896413763381583E-004   2.0087406601613950E-004   1.8405304368760095E-004   1.6292076120620089E-003   1.1603934269746054E-003   4.3562990465341998E-004   3.0676912064458322E-004   1.1049316070440810E-003   1.6849476751316445E-004   6.0627720782191182E-004   1.9934233673715631E-003   8.3091495267477162E-004   6.1255656549568977E-004   3.7498515924139361E-004   6.4977218563694425E-004   1.4286395995610700E-004   6.6845116839680608E-004   7.3011538892932683E-004   4.9522634534207891E-004   5.3629696817207920E-004   1.4301222723723550E-003   2.9429156548320661E-003   8.2521973856767195E-004   6.1615663814461872E-004   8.3241432701269477E-004   6.1569778209226076E-004   4.3177563266341636E-004   6.3948044625607484E-004   1.1595505335266368E-003   1.4945379708597827E-004   6.6934002722253048E-004   7.5822777613760394E-004   1.6064799529728515E-003   1.0561135321833426E-003   9.8990657698680125E-004   4.9986636007828985E-004   9.2019836060156077E-004   2.6021071492732018E-004   2.3536371533792377E-003   8.8995189794900751E-004   6.8294596335672134E-004   1.0605909813930859E-003   1.2870656834873661E-003   7.0471531036948810E-004   1.8176694817751851E-003   1.1906112684852872E-003   1.2409807600063702E-003   2.2797288498320810E-003   4.3992847432959320E-004   5.6735415480778947E-004   2.7571007899831562E-004   8.8605887402541531E-004
   3.5200000000000005        3.0529411764705880        2.1064774941635298E-004   2.1447637704993867E-004   1.8069893831758365E-004   1.9322673604063755E-004   1.4396485148498149E-004   1.6535171114401027E-004   1.4253123324799920E-004   1.4331565550932272E-004   3.3861636877251396E-004   1.1000327726520478E-004   3.5410848075148322E-004   1.1224045404027644E-003   1.9313285811637876E-004   7.8998601321717216E-004   1.5077248811071060E-004   6.4060335690652081E-005   2.6199164271345233E-004   1.1398362491907262E-003   7.3177511475841939E-004   1.9248027860252934E-004   1.1588886194074178E-004   8.4456002330048638E-004   2.4338356881454252E-004   2.3653158417688734E-004   9.7952703212405711E-004   5.0230782392971613E-004   4.1307982592420046E-004   1.6462098150600389E-004   3.0469876624911245E-004   7.7905132240366126E-005   3.5808384161345913E-004   5.1864886897559387E-004   3.9315963655030543E-004   4.4867055334222471E-004   7.9713563436289135E-004   1.3896250861831661E-003   4.1564001352484688E-004   2.7270175281044802E-004   5.4740875933967164E-004   9.4026968868721607E-004   7.5084367235192658E-004   3.6168714067968846E-004   7.6153078435539298E-004   1.9656509530128300E-004   5.4606912147216126E-004   6.3892944995603412E-004   1.0039786988441486E-003   6.8564399452353080E-004   5.7128695005470944E-004   1.1364178412517961E-004   6.1312345234424358E-004   2.1508237311053388E-004   1.7769826468014005E-003   1.0220108203139757E-003   3.2930021965436824E-004   5.4045402875491924E-004   7.6727413459196287E-004   2.8016893638071908E-004   1.3280523663945906E-003   8.2617821095399950E-004   6.2577162250574336E-004   1.3720614670533313E-003   5.5682051209384473E-004   4.0964063438718359E-004   4.1377996804200628E-004   4.2196255982821944E-004
   3.5800000000000001        3.0529411764705880        7.6551992103380317E-005   7.8058185769723745E-005   6.7058673139153420E-005   7.1598577634399610E-005   5.5052121413494514E-005   6.1887905519113264E-005   5.4089929041440529E-005   5.0560742394958311E-005   9.4633994087707943E-005   1.0988790695655347E-005   2.4857832908226649E-004   5.9123526614063770E-004   7.2951741872373578E-005   3.5228228887150163E-004   4.4664679492544646E-005   2.8957193691456422E-005   2.0495959493577718E-004   5.7735536690649715E-004   3.4417412600694559E-004   6.5077669922659082E-005   3.5179867652959994E-005   4.6435575509963116E-004   1.8534787560996847E-004   7.1767137212188259E-005   3.5972079315274715E-004   2.3058398548820048E-004   2.0147165704638778E-004   5.4642143176406437E-005   1.1745353361260761E-004   4.1349395634068644E-005   1.8280800531051254E-004   2.6201709476275951E-004   1.7753794215675771E-004   2.6466101832364053E-004   3.0844487052698074E-004   3.8148688606270482E-004   1.6556807055783301E-004   1.4102657667011231E-004   2.7689163750275596E-004   8.6670086009026505E-004   7.4736161695853384E-004   2.2389386877603399E-004   3.9531137476563391E-004   2.1299903281984248E-004   3.8784134770820293E-004   3.9066366594259569E-004   4.6950035687089376E-004   3.3505313548889357E-004   2.6479966498730900E-004   8.1010719202068653E-005   3.0152523181264533E-004   2.2354910487332267E-004   1.0326756361179489E-003   7.9718968155777746E-004   1.3256759342838856E-004   2.9061786696703751E-004   3.6775612344801869E-004   9.2905145993257555E-005   7.3696227149985696E-004   3.9468464799491783E-004   2.3020828415163723E-004   6.1161717404461938E-004   5.9309106579527539E-004   2.2667738051373545E-004   3.7320718308198308E-004   1.7278492466563542E-004
   3.6400000000000001        3.0529411764705880        2.0470348811957856E-005   2.0901459384302800E-005   1.8523518626111568E-005   1.9747758681801111E-005   1.5899681133018651E-005   1.7604461395648480E-005   1.5722384388753994E-005   1.4289596233111697E-005   1.8802037702120038E-005   8.8041154067741757E-007   1.1088375695772307E-004   2.1574765865706069E-004   2.1649674216717807E-005   1.1374725759367962E-004   1.1195517600281861E-005   1.4200051490571853E-005   9.7667051866876122E-005   2.0889330431398811E-004   1.1731987587269836E-004   1.7808162188361235E-005   8.9627588868719155E-006   1.8189403322923812E-004   8.7700859874551137E-005   1.7693050841625308E-005   9.7720280236088247E-005   7.8093852221295228E-005   6.9519922295657431E-005   1.4105294652440156E-005   3.7730340841270226E-005   1.6157009107201096E-005   7.3531406220868586E-005   9.1748180520323804E-005   4.6421283600184916E-005   1.0733646524343886E-004   8.1015757241693377E-005   5.6708981298812695E-005   5.1240766159033559E-005   9.0044913901006420E-005   1.0196442685251876E-004   4.8488769971894867E-004   4.3131565217916369E-004   1.1395835723872192E-004   1.5245615797293384E-004   1.2775605510082893E-004   1.9469957430341163E-004   1.6788247246321558E-004   1.6443793136991001E-004   1.3282282272068509E-004   9.3318208218771723E-005   1.0185149219968429E-004   1.0960546232184845E-004   1.6345494321603335E-004   4.3417179554541558E-004   3.9963746888007712E-004   4.3322474610344152E-005   1.4099290410668692E-004   1.3821114738473290E-004   2.8276520018726788E-005   3.0550263698755914E-004   1.3019292308903224E-004   6.1952952295259975E-005   1.9782296657502486E-004   3.8430348663566580E-004   8.7872926648114417E-005   2.0315830776560615E-004   7.1666112175132750E-005
   3.7000000000000002        3.0529411764705880        3.4477036343977047E-006   3.5243644078473089E-006   3.2424796695773064E-006   3.4519832034313586E-006   2.9257241576739147E-006   3.2119319265502742E-006   2.9484309881244107E-006   2.7213800424892616E-006   2.2293418922060458E-006   7.3620085209745014E-007   2.7299417424030075E-005   4.5927619315697815E-005   4.2433661981265589E-006   2.1894141091419426E-005   2.0957086112336910E-006   4.1449650097516017E-006   2.5255923508672859E-005   4.4844342664026236E-005   2.3778748413004261E-005   3.4974440386343015E-006   1.6993993182675979E-006   4.1903461743836134E-005   2.2794500323645746E-005   3.0888390753402234E-006   1.6157245210711502E-005   1.5890839477338540E-005   1.3986310349067137E-005   2.4483313476349073E-006   8.2848073310025473E-006   3.7271664336656999E-006   1.7543970287563547E-005   1.8884250234378856E-005   5.9840801635566109E-006   2.4995882270367048E-005   1.1755976481412504E-005   4.1348812058164359E-006   1.0114399690666972E-005   3.4301537725367721E-005   2.1962772332218190E-005   1.3982527669027570E-004   1.2560826934037854E-004   3.2024416233376024E-005   3.4778493139138097E-005   3.7011330874308775E-005   5.3471152754894905E-005   4.0246338767291828E-005   3.4513902139681988E-005   3.5282282648916369E-005   1.9533901061137624E-005   4.8712698254690061E-005   2.4247003248962209E-005   5.8505143402153409E-005   1.0370767915457070E-004   1.0570206372136556E-004   9.0427204968417073E-006   3.9788928226474111E-005   3.2636571621934476E-005   6.3495310007053808E-006   7.4834363824542754E-005   2.4808906848329872E-005   1.0122728933192195E-005   3.6989159058459533E-005   1.2285758622453640E-004   1.9178741884386560E-005   5.6341265742691878E-005   2.0761644475538081E-005

   2.5000000000000000        3.1058823529411765        2.6551374135389792E-013   2.7778605168990350E-013   1.3121580994298323E-012   1.4377842788163030E-012   2.8521963888063999E-012   3.3014975257856699E-012   4.5184958158817783E-012   5.6656132008380405E-012   5.5684578998297515E-013   7.7162007578151356E-013   6.5093125080405969E-013   1.8976166141188254E-013   6.5645198200170061E-012   1.8660121223417045E-012   7.9307705233723881E-012   3.5301171913505769E-012   2.1888902074554040E-012   1.0502642917465941E-012   3.7415066152565947E-012   9.5687927085837372E-012   1.0780541103295245E-011   3.3397694797443159E-012   3.8890183377151225E-012   5.7403058909767607E-012   5.1337494050666853E-013   6.3948135482977963E-012   2.8801176239844870E-013   7.5047517710294641E-012   5.6450727685444889E-012   1.2372423128566466E-011   3.4327936222174779E-012   4.6493091979758737E-012   3.4832886590255654E-012   3.5331978737463035E-012   9.2724429271185829E-013   7.5990244053277625E-013   7.7277551370065131E-012   1.6468278360590357E-012   2.8702845492766386E-012   3.4144343493934420E-013   4.1049763681123918E-012   1.7750424797169575E-011   4.3301373880301623E-012   1.1961646657323405E-011   2.0242552533904681E-012   5.1849466208022613E-012   1.1648701253415052E-011   4.5633421763958078E-012   2.1250259597902508E-012   3.1852718626418749E-012   7.0715428403807360E-012   3.8296811782385758E-012   5.7986180815314632E-012   5.1855031624784613E-012   9.2519095481759577E-012   1.8756159104421495E-011   7.7330497837937142E-012   3.9016927182046875E-012   3.7728056711108709E-012   1.0901166561373968E-011   4.7210247663043369E-012   4.8962383623981405E-012   4.9200709739559161E-012   6.7605251511453928E-012   1.2176264662064187E-012   2.2328525937482133E-011
   2.5600000000000001        3.1058823529411765        2.4038385377399189E-013   2.5132836379906541E-013   1.1574708378610849E-012   1.2686817822310029E-012   2.6107030662769615E-012   3.0487991079760087E-012   4.7247673473754900E-012   6.3795516841763584E-012   7.9228256887012103E-013   6.4218866706835429E-013   5.7907116373264244E-013   1.6627771295001060E-013   8.2576528836146035E-012   2.6744046542679570E-012   1.1612282704406210E-011   2.8386638252375367E-012   1.8739880923288590E-012   9.3570444879586705E-013   4.9413263197614775E-012   1.4200822801021360E-011   1.6805077493048516E-011   3.8863398488360536E-012   3.7540987735167674E-012   6.5544203483957980E-012   4.8682547225762846E-013   1.0085077490652127E-011   2.5693565440842921E-013   1.2852529491555115E-011   8.3587457794189859E-012   2.1935095248606215E-011   4.7088743605789982E-012   6.8845685932443954E-012   5.5991612852435366E-012   3.7739903923183856E-012   8.3284959125288542E-013   7.7149417134231372E-013   1.3112347219152729E-011   4.3826597846389039E-012   2.9257237411869487E-012   3.4807236534266939E-013   8.3019984838105082E-012   3.3047361249092388E-011   4.6510492833868865E-012   2.3469555424907626E-011   4.6719436243397476E-012   8.4243176749659617E-012   2.2677420289485319E-011   6.8033193710825948E-012   3.5450526143371262E-012   4.1149549962318894E-012   1.1268172990833996E-011   5.9665544914785190E-012   1.0285068417661740E-011   1.5443908350039216E-011   1.3612929898956116E-011   3.7554396256975238E-011   1.2984904879886755E-011   7.7038303196683816E-012   4.3052490924713082E-012   1.8527313316647158E-011   7.3437734424605584E-012   8.4571126706942184E-012   6.8520724537235706E-012   2.4233218278555404E-011   1.4515852119469057E-012   5.0127823676538967E-011
   2.6200000000000001        3.1058823529411765        2.2133650466052875E-013   2.3155381144504254E-013   1.1315104512782097E-012   1.2422086006584497E-012   2.6496054708498239E-012   3.0983360737640589E-012   4.7552009605750109E-012   6.2300284435054384E-012   6.7663856757787105E-013   7.9713216215220437E-013   6.9477150193673025E-013   1.9201094740382965E-013   8.2157063238872602E-012   2.5607832613222703E-012   1.1101105484828526E-011   3.7593921772543562E-012   2.4417156314047017E-012   1.0426428434878840E-012   5.3055471722689143E-012   1.4400357514077908E-011   1.7457117938823907E-011   3.9394104402083985E-012   4.4570493796511351E-012   7.2692359708936981E-012   5.5498395704525397E-013   1.1489433389359425E-011   2.4227739209798230E-013   1.2701839601531497E-011   8.6571791918759498E-012   2.4203718022793855E-011   4.3028367545250956E-012   8.5513466207095612E-012   7.2159862384223473E-012   3.9090597251222985E-012   1.0934745788577747E-012   1.4147485701582699E-012   1.1939354571901980E-011   4.4983638673889186E-012   3.4427570475355532E-012   4.1053547969088062E-013   9.5631719003689381E-012   3.5336615769104787E-011   5.1471242631424536E-012   2.7442563684760820E-011   3.9085315706779738E-012   9.8896980459945566E-012   2.5308577749716480E-011   7.0430783645278246E-012   2.9060752798025151E-012   4.3534601732030305E-012   9.0590857106584333E-012   7.8248151024456913E-012   1.2733675146153380E-011   1.5759385945090837E-011   1.5063910643541004E-011   4.3597392612035314E-011   1.2853609676333344E-011   1.1149708778460721E-011   4.0114557558204664E-012   2.0424215114897325E-011   9.4258473536657837E-012   1.0640921509465562E-011   1.0371607081992198E-011   2.6482786718044494E-011   1.5162180230207192E-012   6.4119559398004910E-011
   2.6800000000000002        3.1058823529411765        5.1033224164271790E-013   5.1962484267338448E-013   2.0329564680224293E-012   2.1642539821356195E-012   4.3297358054028017E-012   4.8627370909544850E-012   7.3376145988596185E-012   9.6069663210018246E-012   3.0249654570531409E-012   4.3771454538716984E-012   3.9699112423717015E-012   1.4914104644790957E-012   1.2239946141335922E-011   6.1842442622023163E-012   1.7171369291518933E-011   1.0168707565984660E-011   8.9671382614265420E-012   2.4820473184441647E-012   1.2713147280070524E-011   2.2076857636004608E-011   3.5316075004471677E-011   1.3782083007469239E-011   2.7878484389766557E-011   1.5592064186204379E-011   4.5760879157977851E-012   2.7709409617924033E-011   1.8186243890783100E-012   2.2516504076711071E-011   1.3378693860909540E-011   6.6507980670439821E-011   2.0798262972076564E-011   2.6563048537321354E-011   3.9353061191957156E-011   4.6686231662937076E-011   9.0055828025452857E-012   2.5122562613676978E-011   1.7390951997206040E-011   2.5704504228129832E-011   2.2076038647839003E-011   8.0390540585853565E-012   3.6714287448164919E-011   8.4170764869700171E-011   1.5648571108067213E-011   1.2949871628808917E-010   3.0046950495234738E-011   8.7829609565660336E-011   6.3002919344909681E-011   7.3204743370281825E-011   1.7318431340579213E-011   8.6100832071778411E-011   2.9031023574098741E-011   8.0699064309626427E-011   1.9798381592436592E-011   4.4434294226157421E-011   6.8696312945995165E-011   1.6462085984598489E-010   4.0586610762868522E-011   4.7217338951066323E-011   2.3940066008746665E-011   2.1043492951994044E-010   4.2781534145377329E-011   6.7125112355011289E-011   4.8874021036647878E-011   7.8603411950592073E-011   2.7477115922116203E-011   3.7779130947627917E-010
   2.7400000000000002        3.1058823529411765        1.6532970083272229E-011   1.6247984766514319E-011   3.0236328682320379E-011   2.9640960073251062E-011   6.3557646349258114E-011   6.6811318275768805E-011   9.9783854696140074E-011   1.4114008393760164E-010   1.2979776479263577E-010   2.3060452827029790E-010   2.3366801289671238E-010   9.4986400494766040E-011   1.5660419604138700E-010   2.4875183449692142E-010   4.3092477172854474E-010   4.0304339392565571E-010   5.2850432406714543E-010   1.0343707043607582E-010   4.3979882486324844E-010   3.0671397271743997E-010   1.0619863479526741E-009   3.5620901682052264E-010   1.0749427182557604E-009   3.1019636385945257E-010   1.7102673882551311E-010   7.8533518678734184E-010   9.1493154228030350E-011   4.8142114687398720E-010   1.9556785282731661E-010   2.2180000350314600E-009   8.0144304515337944E-010   1.3718742341993945E-009   2.4303491284756898E-009   1.7316113309680605E-009   5.9394720898275094E-010   1.4263496972758552E-009   2.0945175089395572E-010   1.2075053726533582E-009   9.8266250156162349E-010   3.8091375698005962E-010   1.0208605483555508E-009   2.0846344340711726E-009   5.2972237148299765E-010   4.9297923962242250E-009   1.1333608258427909E-009   3.5679813018300357E-009   1.4868891555957306E-009   2.5459117596792404E-009   7.8673763489829734E-010   3.1787906095882253E-009   9.4741990216899432E-010   3.1793722020489254E-009   3.4464901202896731E-010   1.0271611416864708E-009   2.3253607675389361E-009   5.1341704174225202E-009   1.1828667178077713E-009   1.3717165824528761E-009   7.4439926773002014E-010   8.8209307652573467E-009   1.9083021032294570E-009   2.6899717461371998E-009   2.5704272063652434E-009   2.5477648937636796E-009   1.2047296985579359E-009   1.2767870670206308E-008
   2.7999999999999998        3.1058823529411765        7.8897021983469474E-010   7.7968420473951375E-010   1.3323470606035484E-009   1.3310514612596130E-009   2.3305599826774519E-009   2.5528887674378610E-009   3.1380401107618097E-009   5.0531841700988773E-009   5.7737896918401313E-009   1.0193591046089101E-008   9.6213324418832802E-009   3.5241766332241943E-009   4.2827966337499375E-009   8.8590996760097725E-009   1.4758893028822164E-008   1.4719226079903770E-008   1.8337888268242420E-008   2.8691280402369802E-009   1.3819277128990502E-008   7.9157432150819580E-009   3.4227321679672319E-008   1.1192746626130078E-008   3.7091469851467031E-008   1.1513418418269013E-008   6.2303751166342959E-009   2.1050756201076281E-008   3.4077840193600448E-009   1.2164503241610257E-008   5.7644482722487317E-009   6.5462558259104963E-008   3.1436287365586620E-008   4.7464777229334952E-008   8.3667534298900903E-008   6.1023464961063043E-008   1.9810640320363202E-008   4.8710755532441916E-008   7.8720898456680922E-009   3.8984226492075810E-008   3.2789180292211432E-008   1.3578798547435977E-008   2.7893642662054977E-008   5.1494283209625314E-008   1.6795082330804389E-008   1.4257806167845817E-007   3.6461475353182028E-008   1.1782206257651878E-007   4.7080807616201293E-008   7.8690301420698294E-008   2.4465153356597873E-008   1.0354615028376964E-007   3.0174422129494071E-008   1.0557999747776513E-007   1.1776550111797436E-008   2.3411818059341242E-008   6.1175662790053606E-008   1.2498210888735613E-007   3.2585357524689723E-008   3.2489776443888764E-008   2.1952602179199022E-008   2.5366526186386924E-007   5.7645963648215233E-008   7.2425059278749971E-008   6.4681693462153651E-008   7.0033594571931919E-008   3.7313185873675086E-008   3.1168564195737050E-007
   2.8600000000000003        3.1058823529411765        2.2766208725383184E-008   2.2592815455806527E-008   3.4032505657534235E-008   3.4484662846032408E-008   5.3749462928792977E-008   6.1280823545105245E-008   6.5447742852912238E-008   1.1331316780930075E-007   1.4778382833944428E-007   2.6552993098419287E-007   2.3719034968537686E-007   7.7724877550769985E-008   7.9685364686498563E-008   1.9416518364507691E-007   3.1947540977616447E-007   3.4785194343349901E-007   4.1320826579682426E-007   5.1568799992184353E-008   2.7448859276229179E-007   1.3528714503035875E-007   6.8269662560160089E-007   1.9888065340195724E-007   7.5408741040855065E-007   2.6143598872517513E-007   1.3841473094420336E-007   3.5812908493093675E-007   7.7882411221326868E-008   1.9823894320809176E-007   1.1726652905810540E-007   1.1882803724258311E-006   7.1507071620048043E-007   1.0359726029130660E-006   1.8117476153100536E-006   1.2061743357391082E-006   4.2340901122141162E-007   9.7286161457160210E-007   1.7643207929202159E-007   7.6067075994494095E-007   6.5560513769767692E-007   2.7536424580003002E-007   4.5150344110745934E-007   7.6600608948417241E-007   3.4007838375284116E-007   2.4688992343496096E-006   7.1443031364199268E-007   2.2603428718913624E-006   8.3011068290693321E-007   1.3462933374634437E-006   4.7181602553399602E-007   1.7988712901985834E-006   5.5261194438410364E-007   1.9207339566308528E-006   2.5515367580078140E-007   3.5807746012350671E-007   1.0076363566484885E-006   1.7969257617159530E-006   5.4596330286440487E-007   4.9832286722661297E-007   4.1311684032258811E-007   4.1797555949813214E-006   1.0524080018064692E-006   1.2512234413321574E-006   9.8914193670229329E-007   1.2473654030874452E-006   6.9585512051018024E-007   4.5889742680622593E-006
   2.9199999999999999        3.1058823529411765        4.0999962374360694E-007   4.0842303121215410E-007   5.5402810453207433E-007   5.6855088178211312E-007   7.8145781972481397E-007   9.2029950599710168E-007   8.6917778645736197E-007   1.5935262526222571E-006   2.3842837910658064E-006   4.2637011080412282E-006   3.5394385718741742E-006   1.0013586404540600E-006   9.7073327784402406E-007   2.6365444987584692E-006   4.2692924284871685E-006   4.9548495771218780E-006   5.5492435274403887E-006   5.0993921065369410E-007   3.3844821573183285E-006   1.5220832733972534E-006   8.3615409731712021E-006   2.1030714990193681E-006   9.2912304672775233E-006   3.7012664194789068E-006   2.0451838555240562E-006   3.8395496654366560E-006   1.0890626782459138E-006   2.0865767559328295E-006   1.6315982034475687E-006   1.3338724996524442E-005   1.0083867779364596E-005   1.3544081247830168E-005   2.3416220103485406E-005   1.4805102463589706E-005   5.4144935526443472E-006   1.1120803242523456E-005   2.5298604387787002E-006   8.7194166126009415E-006   8.0470422535960970E-006   3.3853385735537928E-006   4.6475748993261338E-006   6.8663290294741080E-006   4.3791519108646696E-006   2.6116611694620058E-005   8.9311873095684410E-006   2.6264363721118184E-005   8.8322354000689032E-006   1.4038030682694560E-005   5.7288665492466721E-006   1.8699165965968245E-005   6.1857743468855891E-006   2.1114254759192164E-005   3.5016203712224359E-006   3.9036667275845990E-006   1.0564857047168117E-005   1.5528079081780666E-005   5.8909526173208658E-006   5.1944798617843784E-006   4.9661020182906713E-006   4.1320418839296481E-005   1.1735457794720222E-005   1.3521805322865394E-005   8.8454306334323804E-006   1.4465714914110409E-005   8.1130243545021238E-006   4.1388577457793812E-005
   2.9800000000000000        3.1058823529411765        4.7005358586979581E-006   4.6980178945103268E-006   5.7656211595459726E-006   5.9791841413648292E-006   7.3136833886511196E-006   8.8398436676969249E-006   7.6251893248366357E-006   1.4381360366810638E-005   2.4321663994241991E-005   4.2697298885940135E-005   3.2418584704093438E-005   7.5341840647212812E-006   8.1799242816359885E-006   2.2674507342958992E-005   3.6294472257126642E-005   4.4356622139543076E-005   4.6301212470467675E-005   2.8366787998961390E-006   2.6643529578271852E-005   1.1933420574045671E-005   6.4605185860492438E-005   1.3223367891664137E-005   7.0476525396917671E-005   3.3429709132666780E-005   2.0018375528667557E-005   2.6766784988458829E-005   9.5333800878811061E-006   1.4976519232732936E-005   1.5505827778766280E-005   9.4874681181272182E-005   8.8212837775798999E-005   1.0921870169831918E-004   1.8543504306331863E-004   1.1214172263051345E-004   4.2834893833059993E-005   7.2487210954996241E-005   2.3098023701743355E-005   5.8770286679373723E-005   6.1557570277731539E-005   2.5542637381311207E-005   3.0878632627385155E-005   3.8114360654600600E-005   3.6435385682975411E-005   1.7172204596935969E-004   7.1020404104599820E-005   1.8539380840570726E-004   5.6440064694328082E-005   8.8362078758740203E-005   4.4557162017856048E-005   1.1155675697860609E-004   4.2212691940048995E-005   1.3675963305565412E-004   3.0527754359020224E-005   3.1114871984744665E-005   7.2138072356925037E-005   8.1257700891760996E-005   4.1710406183183719E-005   3.7597553270369676E-005   3.7538528443906667E-005   2.4484128364245369E-004   8.1129316930320694E-005   9.2814456484276061E-005   4.7270306298678329E-005   1.0731865723689406E-004   5.8828023967552132E-005   2.3080096862328805E-004
   3.0400000000000000        3.1058823529411765        3.5010973962443152E-005   3.5095986693503095E-005   3.9410626142783791E-005   4.1228316449155060E-005   4.5139253502395971E-005   5.5599470877427308E-005   4.5056725596055689E-005   8.5064961167756033E-005   1.6055204500697742E-004   2.7187791150029594E-004   1.8404779490066800E-004   3.2230612704508109E-005   4.8497222318083844E-005   1.2674120207060551E-004   1.9990818421078803E-004   2.5171140576263774E-004   2.4020580978625401E-004   8.5332945831927979E-006   1.3674187899294436E-004   6.6729201081791047E-005   3.1973310634081809E-004   4.8818136999166649E-005   3.3095463662832016E-004   1.9598952999960633E-004   1.3231280583023909E-004   1.2454020087373431E-004   5.3114516119390024E-005   7.6161196524162359E-005   9.9380696395692821E-005   4.3310524674387542E-004   4.8559350971719893E-004   5.4460746757169134E-004   8.9880894261415369E-004   5.3187495712993000E-004   2.1134146749511546E-004   2.5652557956324512E-004   1.3758516413574335E-004   2.2870179009739397E-004   2.9846497009866727E-004   1.2287553569627409E-004   1.4046484965200847E-004   1.4031153027299856E-004   1.9821397603083843E-004   7.1416034816545071E-004   3.6288161724188961E-004   8.0138189807558210E-004   2.2102960468127540E-004   3.3986983185346189E-004   2.2684797225297433E-004   3.7667659053410962E-004   1.7879460737668432E-004   5.2636786098819559E-004   1.7194630426277827E-004   1.7630529842057644E-004   3.2868353618284874E-004   2.6617631057870617E-004   2.0040577189781378E-004   1.9194096930541058E-004   1.7797927510521247E-004   8.7751629741603836E-004   3.5733524909996393E-004   4.0844535870051001E-004   1.6167746195893260E-004   5.1051083178607235E-004   2.6807870575919592E-004   8.0197038257431364E-004
   3.1000000000000001        3.1058823529411765        1.7266076170661699E-004   1.7354081299374426E-004   1.8014270837490352E-004   1.8977139963846721E-004   1.8757601095407836E-004   2.3371039548869042E-004   1.8286564594311290E-004   3.3597280003508297E-004   6.9629132158536351E-004   1.1154750156018819E-003   6.4927488785205807E-004   7.3893851103932644E-005   2.0437248829694013E-004   4.7503052107048004E-004   7.2787256122747016E-004   9.2029256502141775E-004   7.7931229460507351E-004   2.0086996611827936E-005   4.7227870155080749E-004   2.6978191865008978E-004   1.0334903822554532E-003   1.0510000596483290E-004   9.6406246411031909E-004   7.6013885358373597E-004   5.9642163579525713E-004   4.0197167064379131E-004   1.9412690378521193E-004   2.8271903127044496E-004   4.2790990181976272E-004   1.2840633169780337E-003   1.6983025854448092E-003   1.6905650531335655E-003   2.6648228180413715E-003   1.5810886838198040E-003   6.6955989245621279E-004   4.3344790082650481E-004   5.4385659611002051E-004   5.0278067006299118E-004   9.3316807899111753E-004   3.9290871777977363E-004   4.6212642645883216E-004   4.0176194021009900E-004   7.1448716973040343E-004   1.9182371144994539E-003   1.2009401530576887E-003   2.1261850867746713E-003   5.5238567957717987E-004   7.9759469021728718E-004   7.7142660055786198E-004   6.6930537354516954E-004   4.7816213752214988E-004   1.1798854685457025E-003   6.3604230482616959E-004   6.7832317038224357E-004   1.0233470008316327E-003   6.1330407058604586E-004   6.6813834815321956E-004   6.9432978422841304E-004   5.3463101185358846E-004   1.8937553537600373E-003   1.0354274451635605E-003   1.1811040962133510E-003   4.1204968094549286E-004   1.5546133051065987E-003   7.7205516828711125E-004   1.7531334135044015E-003
   3.1600000000000001        3.1058823529411765        5.7395634563701719E-004   5.7827483781442476E-004   5.6169583948210728E-004   5.9491162480116485E-004   5.3678530246561551E-004   6.7110944461342944E-004   5.1829945525478423E-004   9.0260761570616133E-004   2.0169542929130129E-003   2.9842598280920584E-003   1.4125958485497767E-003   9.1166445563710210E-005   6.0996819269633991E-004   1.2473366824475348E-003   1.7844024647651663E-003   2.1859292681779461E-003   1.5601776304408712E-003   1.0693868117336734E-004   1.1499985937893564E-003   7.8275290333875954E-004   2.2228342246463106E-003   1.5013039002084589E-004   1.7112020338496800E-003   1.9808737327668990E-003   1.8581321723379026E-003   9.4462867304803927E-004   4.8811415849785449E-004   7.6837128101314700E-004   1.2419611741120399E-003   2.4821934815753934E-003   3.8072570573101307E-003   3.2644203156401183E-003   4.7474607901916207E-003   2.9319507595601279E-003   1.4368231857949498E-003   2.3595725371066583E-004   1.4578906988270462E-003   6.4357571863127782E-004   1.9255792754150247E-003   8.7010355489254825E-004   1.1212302937258821E-003   1.0347794365910550E-003   1.7367178530830764E-003   3.4012773438575196E-003   2.5984168848935175E-003   3.4585078532685825E-003   1.0031574275265744E-003   1.1637511464732393E-003   1.7985982658382342E-003   5.6897127305517345E-004   8.5876428392669003E-004   1.5157610651344818E-003   1.5901728810372717E-003   1.6946817034444160E-003   2.2315797496945079E-003   1.2714226248097347E-003   1.5846369371438932E-003   1.7751740571570083E-003   1.0589556286036579E-003   2.4599320113340099E-003   2.0925878611011955E-003   2.3550291545225270E-003   9.4916729316168796E-004   3.0360578487566210E-003   1.4128608995213397E-003   2.5073981347123360E-003
   3.2200000000000002        3.1058823529411765        1.3081618339502010E-003   1.3209143325812467E-003   1.2156707491193953E-003   1.2925580970561817E-003   1.0800771316716387E-003   1.3439217757514653E-003   1.0408502486166430E-003   1.6782155532382725E-003   3.9569324337136525E-003   5.2415803734620460E-003   1.8513299710408880E-003   1.9717922737026727E-004   1.2850103399233213E-003   2.4210122070368301E-003   2.9969440982387861E-003   3.3936841192712406E-003   1.8573094291392564E-003   5.7483631863924900E-004   2.1074353905920665E-003   1.6143218849841675E-003   3.2570378373315374E-003   3.0310286867744419E-004   1.7584320760305799E-003   3.5237553698158190E-003   4.0483276618970953E-003   1.7084503319521258E-003   9.1355966938525045E-004   1.5145114448710652E-003   2.4588677440186110E-003   3.1336033113283728E-003   5.5184800476669529E-003   3.9566571908395192E-003   4.8979129274612804E-003   3.3479385997939449E-003   2.3342715361171222E-003   4.3493235782360128E-004   2.7137829272815424E-003   7.7721776282426466E-004   2.7350802258494745E-003   1.3281801949081616E-003   1.8924270509595093E-003   2.2220471106552519E-003   2.9359603898041976E-003   4.0500732216737874E-003   3.7146538683216863E-003   3.4821206900542364E-003   1.7038312263698736E-003   1.2399131099486813E-003   2.9683359890096002E-003   5.0041800678413541E-004   1.2278421209041171E-003   1.1895166659421678E-003   2.8198070631494251E-003   2.6613526519899565E-003   3.4871196905083297E-003   2.5880837487259065E-003   2.7458860176558146E-003   3.1979667247385283E-003   1.5663297119571501E-003   2.0595624863271049E-003   3.2000562705583294E-003   3.5493345946900853E-003   1.8640623122277052E-003   3.8198349602768088E-003   1.6286211946721144E-003   2.7294830002438470E-003
   3.2800000000000002        3.1058823529411765        2.0775739569156237E-003   2.1020967501335468E-003   1.8580235986925492E-003   1.9805127417371468E-003   1.5607115644626186E-003   1.9177137253712740E-003   1.5033849881292399E-003   2.2011341188834664E-003   5.3287012365758491E-003   6.0519524339496924E-003   1.4208420963448913E-003   9.2295532268433904E-004   1.9143200871176804E-003   3.6561504053396312E-003   3.5055734326142258E-003   3.4409743461060352E-003   1.1950529714315321E-003   1.8324383901514661E-003   3.1068745594329118E-003   2.3485909030100814E-003   3.3460807014050542E-003   9.4150945841804711E-004   8.9833542839238699E-004   4.3413353305207913E-003   6.2508758370447394E-003   2.4820646876349928E-003   1.3917477828116172E-003   2.1411424989445302E-003   3.3792073583034051E-003   2.5949045401403494E-003   5.2669403149107072E-003   3.2386300820253485E-003   2.7887695943575358E-003   2.3831767888617436E-003   3.2693303207010243E-003   3.0624232531402478E-003   3.6086347013787635E-003   1.5442631478951052E-003   2.9089258289955217E-003   1.3098281110573036E-003   1.9973250692202188E-003   3.3620906204973222E-003   3.6560945434535252E-003   3.1911115843201066E-003   3.5835642142086977E-003   2.4182187224396135E-003   2.9391930779061083E-003   1.5625093903615308E-003   3.6257256738101724E-003   1.5361355516316155E-003   1.7659750477752572E-003   9.5400482701779067E-004   3.8652406787212075E-003   2.5831483595811903E-003   3.9880819475350150E-003   4.1296246532135598E-003   3.6097721047781911E-003   4.0534651397699552E-003   2.1708748915486393E-003   1.7482775446666396E-003   4.0032784139249385E-003   4.5410018055468977E-003   2.5081258311540787E-003   3.2089459794894751E-003   1.1363639777677913E-003   2.9586757930201600E-003
   3.3400000000000003        3.1058823529411765        2.3351709151158109E-003   2.3672001770159625E-003   2.0372664946754046E-003   2.1744308209999366E-003   1.6501427712851673E-003   1.9897665315636577E-003   1.5850845896366941E-003   2.0791499482244445E-003   4.9820320286190359E-003   4.5460735315198267E-003   7.7818859324337280E-004   2.5322705427904776E-003   2.0361448618311804E-003   4.3912994182658026E-003   2.8997987307001209E-003   2.2713701572961570E-003   3.9486737777016511E-004   3.5989948259648229E-003   3.7806154713003475E-003   2.4098603767335261E-003   2.4974707284630927E-003   2.1322884979852372E-003   1.8477788960346409E-004   3.7644225962555318E-003   6.9293173362208671E-003   2.9237819711312126E-003   1.7895666185862250E-003   2.1654065020434501E-003   3.3029206449790654E-003   1.4821677806293998E-003   3.5303016620820485E-003   2.4212310857985794E-003   1.1995599896255202E-003   1.3835366927073590E-003   4.0006362867451737E-003   7.0137940155591055E-003   3.5400934886307559E-003   2.4352935530764560E-003   2.6445074726855707E-003   8.6197432470183134E-004   1.2281608253456415E-003   3.3208553462968672E-003   3.6651383099269084E-003   1.5407118306838324E-003   2.5346029881952387E-003   1.8080025872638625E-003   4.2228626524328395E-003   2.4085144766596242E-003   3.4590231997435037E-003   2.6494968790663990E-003   2.4670028815919173E-003   1.0824352976672421E-003   4.5659245786120487E-003   1.7841933758353254E-003   3.4097668914437351E-003   4.3809213286597794E-003   3.7571053585980737E-003   3.6372523785416166E-003   3.0422552922033993E-003   2.4060150607174758E-003   4.1349626673423002E-003   5.1423571238785014E-003   2.0527450734865206E-003   2.1200214039239075E-003   4.9688229129007185E-004   3.1507390654842943E-003
   3.4000000000000004        3.1058823529411765        1.8853220110349226E-003   1.9145584289770418E-003   1.6272314165924446E-003   1.7373708633454774E-003   1.2989307770534982E-003   1.5313551353860495E-003   1.2411214148957956E-003   1.4522579468586390E-003   3.2677504779930508E-003   2.1525279127577101E-003   8.1913748093177428E-004   3.9957671135735073E-003   1.5764520132396317E-003   4.1451568867825897E-003   1.7275469787868961E-003   9.9525556145826184E-004   4.0049926649949274E-004   4.6558075927830194E-003   3.7039411622355588E-003   1.7580724964374008E-003   1.4041221258751038E-003   3.1165563467951676E-003   3.4303620456191104E-004   2.3420064231422888E-003   5.5935665628430936E-003   2.7412726878500038E-003   1.8635885812396955E-003   1.5757961683295369E-003   2.3739833485715667E-003   7.1593160076881973E-004   2.0228731502619423E-003   2.2514562406141473E-003   1.2589366892989957E-003   1.2910145935852654E-003   3.8428061423273802E-003   7.8538805604203097E-003   2.6496077571262619E-003   2.1494680669799202E-003   2.2451386540300027E-003   9.6792097195878390E-004   8.8019032425756892E-004   2.2227779843782759E-003   3.2002191609926912E-003   4.7634856161771883E-004   1.7319919064731862E-003   1.9417302956276600E-003   4.4355831103686230E-003   2.8667808728041282E-003   2.7147890153764506E-003   2.0156219869745906E-003   2.7303036841439055E-003   9.2554937428923287E-004   4.9090108348868507E-003   1.6986819964357690E-003   2.2422471084313418E-003   3.0651180632075715E-003   3.1964390781074881E-003   2.3559460793486117E-003   3.6714113564152899E-003   3.1015040217198917E-003   3.3573322533239879E-003   4.8446994088248924E-003   1.2323360083336934E-003   1.5368489455800428E-003   4.5760206262073964E-004   2.5227883506897782E-003
   3.4600000000000000        3.1058823529411765        1.1091657881461036E-003   1.1282371902919079E-003   9.6009715386735173E-004   1.0246543677593571E-003   7.7149209109416490E-004   8.8885400619465689E-004   7.3372715851716011E-004   7.7319561979579874E-004   1.5150660347005771E-003   5.8906856081046533E-004   1.1810268147261860E-003   3.9944678566146228E-003   9.1378993731386273E-004   2.9937413943013891E-003   7.6148803421066604E-004   3.4917439501143621E-004   8.3270846645106195E-004   4.1528522369473145E-003   2.8025497228380183E-003   9.3170076120309496E-004   6.1139536575452002E-004   3.0687653830865523E-003   7.8612911286581272E-004   1.0769499468203405E-003   3.3326464176606598E-003   1.9921810457043561E-003   1.4824233315790260E-003   8.3661872293935488E-004   1.3159160524272859E-003   3.9554705910113008E-004   1.2733293762431565E-003   1.9694752263439449E-003   1.3528583881802297E-003   1.4148972928579695E-003   2.6448703613094851E-003   4.8792020366707099E-003   1.5589742189281448E-003   1.1155812046964348E-003   1.6983838049070543E-003   1.9628898522897659E-003   1.6714334957128282E-003   1.2614555393852093E-003   2.4372454228554249E-003   4.3783037395995317E-004   1.5118256201204201E-003   1.9392441599744173E-003   3.3647073085665987E-003   2.3163864392978209E-003   1.7913838613498776E-003   6.5604000403658616E-004   2.1928248694940062E-003   6.6747013454859371E-004   4.5598139832966110E-003   2.3572210152325015E-003   1.1847044328760527E-003   1.6753090329610797E-003   2.2424672651440675E-003   1.1586482246295972E-003   3.4071707864467555E-003   2.7392211766093457E-003   2.0370692574125629E-003   3.5299412396332264E-003   1.3131657924824625E-003   1.2442978081907247E-003   9.2420129948150907E-004   1.3894806793187425E-003
   3.5200000000000005        3.1058823529411765        4.8174461629978940E-004   4.9079535216068097E-004   4.2386170726801199E-004   4.5195958731876853E-004   3.4960803620863635E-004   3.9469086787222114E-004   3.3326411739117545E-004   3.2501175472588877E-004   4.9967085850666487E-004   7.3569290762052334E-005   1.1078621932455234E-003   2.6867174642703703E-003   4.1140604189075498E-004   1.6224839772311522E-003   2.6340907351162418E-004   1.6209747508773688E-004   8.9851744646746157E-004   2.6347657352231908E-003   1.5957204808098404E-003   3.7589165133269258E-004   2.1241730076984694E-004   2.1256173724795370E-003   8.2201709809878514E-004   3.8448208699620582E-004   1.4859428730793780E-003   1.1032754999449434E-003   8.7225682234517684E-004   3.3207607281536251E-004   5.9783750369169224E-004   2.2647891632994037E-004   8.1731661124791243E-004   1.2419064422966599E-003   8.0452334839113291E-004   1.1091415785327394E-003   1.2567363706084576E-003   1.7052156629691567E-003   7.3669683067128784E-004   5.3866026572925538E-004   1.0406696687105062E-003   2.6136940395628766E-003   2.3434208355301751E-003   8.1903438524725690E-004   1.5291383259140249E-003   6.6725410809799729E-004   1.3313699803673114E-003   1.4476580118647968E-003   1.9069931048004154E-003   1.3703039675834637E-003   9.8164404483679492E-004   2.4997127457797774E-004   1.2885530326239808E-003   7.1851444750287651E-004   3.3711102185141834E-003   2.4770911528256756E-003   5.2977032821203756E-004   9.9214761759357055E-004   1.2971362532034467E-003   4.7676010009193209E-004   2.4157487900384150E-003   1.6321298237189749E-003   9.0870287047578352E-004   1.9340687657835225E-003   1.8182909913704380E-003   8.3424404335707264E-004   1.1585495254601490E-003   6.3825872035956979E-004
   3.5800000000000001        3.1058823529411765        1.5601384186869987E-004   1.5917899342482182E-004   1.4119465941274460E-004   1.5038387670886062E-004   1.2133918199901982E-004   1.3488528639447249E-004   1.1733943896262223E-004   1.1038546927902629E-004   1.1704309400903632E-004   6.5135266327782848E-006   6.5573063882695985E-004   1.2589270792405763E-003   1.4828479198253328E-004   6.5085615465382469E-004   7.8617476073936061E-005   9.3853247106230020E-005   5.7152178714717130E-004   1.2088701247031238E-003   6.7325728443223148E-004   1.2460906759062575E-004   6.2632092782510102E-005   1.0570819235435889E-003   5.1281351166903384E-004   1.1433236096508820E-004   4.9904014237905458E-004   4.5858198591033840E-004   3.7472032359657032E-004   1.0193368274856484E-004   2.3383210941744991E-004   1.0343930487913334E-004   4.2181391271727767E-004   5.4241575023244700E-004   2.6429841440584324E-004   5.8920066643898734E-004   4.0454019326370685E-004   3.0947108312313746E-004   2.8197206907367047E-004   4.1004388032031704E-004   4.8698913581664705E-004   2.0898151278007089E-003   1.9091294663479950E-003   5.2248068020594406E-004   7.4710237338204721E-004   5.6606793834192929E-004   8.8857386641959842E-004   7.8313792657839294E-004   8.2440916040593323E-004   6.7481814126696448E-004   4.2900805571488652E-004   4.2698167050775630E-004   5.7248338337120678E-004   7.2169104863136369E-004   1.8651426762275171E-003   1.6955055131847509E-003   2.0615843246416833E-004   6.1870687879325584E-004   6.2064660806267658E-004   1.8034577611684481E-004   1.3168965243812775E-003   6.7067248343998420E-004   2.9983718054274515E-004   7.8858028245535673E-004   1.6473462788191332E-003   4.0522346531782471E-004   8.6826848824739515E-004   3.2969731488252018E-004
   3.6400000000000001        3.1058823529411765        3.7193682110600582E-005   3.7999346551821866E-005   3.4977331920951953E-005   3.7213360301744343E-005   3.1648563299741507E-005   3.4850741260773012E-005   3.1541874085052116E-005   2.9932784262712875E-005   1.9194851711733482E-005   8.2554467363444873E-006   2.5003894662978368E-004   4.0785728334024788E-004   4.2384545478249198E-005   1.8740385403803107E-004   2.1724716689383435E-005   4.1434016279030041E-005   2.3015122453024539E-004   3.9363484944549416E-004   2.0402833215453676E-004   3.5712186371469913E-005   1.7346747926937387E-005   3.7138078771808703E-004   2.0746347950538130E-004   2.9425207033202905E-005   1.2379247281930420E-004   1.3838694205379809E-004   1.1413233446605199E-004   2.5020868776909656E-005   7.6637116434522998E-005   3.5384601852647118E-005   1.5540668185174924E-004   1.6750429788434204E-004   4.9808356792381265E-005   2.1568103204355822E-004   8.5674139032355473E-005   3.3945656924678529E-005   8.4799326919643279E-005   2.6570581097084281E-004   1.6450587131430558E-004   1.0189588105575320E-003   9.3077732029633365E-004   2.3874540573415900E-004   2.6757940315138152E-004   2.7378660514071828E-004   3.9953861686934473E-004   2.9558548467201689E-004   2.6818994073089710E-004   2.8481715511788472E-004   1.4022368982368692E-004   3.7344700131418986E-004   1.9222227214653648E-004   4.4483321566087393E-004   7.2361454714102858E-004   7.4248783434274995E-004   6.6221189620656919E-005   2.8841222033232909E-004   2.3578293372656083E-004   6.0576004958830680E-005   5.2935516059732159E-004   1.9610086114453071E-004   7.5249396739831957E-005   2.3257245448735569E-004   8.9562370205244690E-004   1.3771169355205985E-004   3.9981610154917770E-004   1.5855055199781281E-004
   3.7000000000000002        3.1058823529411765        5.5093942226013279E-006   5.6350352769900662E-006   5.4047869502035130E-006   5.7446966715758254E-006   5.1557325476823512E-006   5.6549212442127656E-006   5.3494979519929988E-006   5.2871546109472753E-006   1.8266831419458711E-006   3.7032059520863579E-006   5.2444990342696326E-005   7.5779576329020932E-005   7.8072734409832299E-006   3.1415119579561134E-005   4.3996646915097304E-006   9.9868199574931800E-006   5.0506548155507483E-005   7.4386947379298805E-005   3.5885115168458245E-005   7.2410790288816475E-006   3.7475343604649887E-006   7.4940056207619868E-005   4.6225184790599969E-005   5.3518699835016718E-006   1.8282921206873596E-005   2.4322455676322933E-005   1.9961888384138861E-005   4.1959431286636568E-006   1.6348769891713214E-005   7.6683385157156471E-006   3.2441899889223037E-005   3.0949074978619286E-005   5.4960729833335698E-006   4.4972058354374686E-005   9.5617016077788551E-006   1.0418763689787467E-005   1.6088314002168677E-005   8.5180017482919403E-005   3.1764492598802348E-005   2.5261340761386763E-004   2.2897616005035075E-004   5.6852039178720405E-005   5.5373204188172738E-005   6.4923992966506547E-005   9.5511689111815300E-005   6.0569400483439958E-005   5.1382108118746517E-005   7.6153783252401618E-005   2.6397771162069025E-005   1.3260937025157940E-004   3.9260166059795113E-005   1.3150792873290295E-004   1.5301233166521930E-004   1.6858445103504652E-004   1.3374798015891381E-005   6.9640970371742463E-005   5.5015816963476064E-005   1.3038718403139987E-005   1.2059539691415033E-004   3.5513960454388727E-005   1.2272704681587983E-005   3.8626861019320721E-005   2.3896335975121544E-004   2.6328343209540834E-005   9.3472347165967783E-005   4.1839052522861301E-005

   2.5000000000000000        3.1588235294117646        4.2949304027138065E-013   4.4917380267611630E-013   2.0743574422174791E-012   2.2709297624797314E-012   4.4047848110489116E-012   5.0846102519797653E-012   6.7632375064346589E-012   8.3545982292611593E-012   7.8608845680899805E-013   1.2327530891517296E-012   1.0945553481293907E-012   3.9306413949090722E-013   9.5121061238503932E-012   2.6879807420472041E-012   1.1157316505789045E-011   5.4792591187701301E-012   3.4700565445824980E-012   1.7598588038265658E-012   5.4774809887059699E-012   1.3471216978858480E-011   1.5019071068988330E-011   5.1047963388646450E-012   5.9515225606543290E-012   8.4421112469619863E-012   7.8553821212050159E-013   8.9718732694490693E-012   4.7695117147628730E-013   1.0242913446233927E-011   8.0189636473251738E-012   1.6797371695499993E-011   4.9223618528329861E-012   6.6816767491055722E-012   4.8692474505968837E-012   5.3056867589664217E-012   1.4678155849195339E-012   1.2411531565352788E-012   1.0639797150702579E-011   2.3165842030267466E-012   4.4531973589501949E-012   9.6179349307948639E-013   5.9219723503986770E-012   2.3928562872322655E-011   6.4516325387777043E-012   1.6197822802232825E-011   2.8731505612460783E-012   7.5299392634365208E-012   1.5754947079467684E-011   6.6534329092302616E-012   3.3337766843763621E-012   5.0731470615197558E-012   1.0169857167776120E-011   5.8321763506457043E-012   8.2970352107646401E-012   6.9643296480024746E-012   1.3208832593083468E-011   2.5006686866724996E-011   1.0675161491958598E-011   5.4388926885463160E-012   6.1233139093873916E-012   1.5082914083564506E-011   7.0001831931400595E-012   6.8291475494974850E-012   7.5682795413865682E-012   8.6285050173205658E-012   1.8713220384276125E-012   2.9372386424246278E-011
   2.5600000000000001        3.1588235294117646        3.3234582017746883E-013   3.4716395100248592E-013   1.5683372316167536E-012   1.7194663781173453E-012   3.5870206159551602E-012   4.1962085966274776E-012   6.5501112268338632E-012   8.8351562270794884E-012   1.0774427053167075E-012   8.6208352719539168E-013   8.8847684906495549E-013   3.9237584565301726E-013   1.1431238314664171E-011   3.6637400075126166E-012   1.5739074161429819E-011   4.1926237870475024E-012   2.8090331625270365E-012   1.4800336726298281E-012   6.7367169771655547E-012   1.9259822669895900E-011   2.2622501006939778E-011   5.6300990289842793E-012   5.6950901123126349E-012   9.3682811251332500E-012   7.4505864272161162E-013   1.3818941639595782E-011   3.9537699837920195E-013   1.7354759282109907E-011   1.1240964530943399E-011   2.9518213541326594E-011   6.4907644280660332E-012   9.4592419672564876E-012   7.8363243233997003E-012   5.7513354764106925E-012   1.0758587958327593E-012   9.1130285442259465E-013   1.8253368155439519E-011   6.4078532340241942E-012   3.8739326676367037E-012   1.2153910072173670E-012   1.1676288835361485E-011   4.3879430885634845E-011   6.4886167339455880E-012   3.2099502430751345E-011   6.9965597726774631E-012   1.2046807656906353E-011   3.0375803770005317E-011   9.2855019133300905E-012   4.6436451938138227E-012   5.6934408917302935E-012   1.5091206913911063E-011   8.7106935254418812E-012   1.4170498512448968E-011   2.1482518219411382E-011   1.7540376506130044E-011   5.0083393928970593E-011   1.7476812086593883E-011   1.1023390208339948E-011   5.9201023936451284E-012   2.4711899190150162E-011   9.3584067256240634E-012   1.1578353418099434E-011   9.8038066581014632E-012   3.2785438391618244E-011   2.1031201230577982E-012   6.6277692350371634E-011
   2.6200000000000001        3.1588235294117646        3.1564603980943501E-013   3.3002893879279924E-013   1.6733727939437735E-012   1.8250970653670467E-012   3.9290311561083388E-012   4.5126561928486400E-012   7.0103471701663211E-012   8.9763830014869027E-012   1.0831516929931387E-012   1.5679128020014182E-012   1.9837394015646960E-012   1.3088148074311102E-012   1.2329169719550843E-011   4.9105200481156805E-012   1.6633579284527616E-011   5.7653111716125282E-012   4.2968890220500499E-012   2.0221690792158321E-012   9.0768053045837358E-012   2.1016685897934183E-011   2.6457178572732212E-011   6.1866494859315616E-012   7.6005071111705025E-012   1.0105564237028400E-011   1.1475619796937660E-012   2.1167018183198602E-011   6.2712026127330116E-013   2.1092900984480288E-011   1.3039281147018064E-011   4.0275384722347567E-011   7.7771816689670652E-012   1.5142049706124535E-011   1.6670615683683842E-011   8.8753371624765938E-012   3.4076858544756712E-012   4.5436430168169808E-012   1.8033040261467929E-011   9.0936145380624706E-012   8.3722898577265483E-012   1.9444695662348233E-012   1.9827286560667153E-011   5.4045860756221167E-011   9.9811461247877320E-012   5.0764723162397281E-011   9.6689217165624437E-012   1.8886900196250316E-011   3.5248655137682953E-011   1.5850920135313588E-011   6.7255969249087260E-012   2.1190961513363312E-011   1.5138455751019446E-011   2.4459644026331909E-011   1.9577548332735626E-011   3.3955155568874880E-011   3.0417015988532433E-011   9.1524979037642388E-011   2.2885142660970512E-011   3.1381183255692213E-011   9.6811940037852756E-012   5.8353733668092895E-011   2.0398645978337260E-011   3.0787533547871604E-011   3.5365518100101443E-011   6.6551356069752884E-011   9.2963587609540470E-012   1.4606682491589909E-010
   2.6800000000000002        3.1588235294117646        4.3898454427564587E-012   4.3206494576228864E-012   9.3434293173053090E-012   9.1055464980922704E-012   2.0204377827369360E-011   1.9681423126287859E-011   3.7240810381773354E-011   4.2445750527062415E-011   2.6290312961445063E-011   4.2174342434565242E-011   4.5230393892420518E-011   1.8876495543118050E-011   7.1199128851590852E-011   5.1649752200840380E-011   1.0585206770454845E-010   8.6927620797901456E-011   1.2071762414749095E-010   3.4662950098029449E-011   1.1335196245090450E-010   1.4461901726704930E-010   2.7598938610989124E-010   1.3979322126127423E-010   2.9420519292557651E-010   7.8809104788460143E-011   4.3971730354142136E-011   2.7705624611857328E-010   2.2144001204352834E-011   2.1095506284336269E-010   8.9948867113802057E-011   6.3768104560874157E-010   1.8898328683699586E-010   2.8461478178387621E-010   5.0463507079357039E-010   4.5459068297185708E-010   1.1592618355316134E-010   3.3567368824740698E-010   7.5902515292319995E-011   3.4672024345050669E-010   2.1359513506534611E-010   1.1916069599589110E-010   3.7308090060343906E-010   8.3070892004069198E-010   1.3493669144987325E-010   1.4164225084402972E-009   3.5619674592065098E-010   9.1814971448414231E-010   4.7676842308101358E-010   7.5040515512398323E-010   1.7064201052480557E-010   9.1819320266654336E-010   2.5855808678120336E-010   7.9900168869983484E-010   9.2234610104613881E-011   5.0566928566788351E-010   7.6365855097107807E-010   1.9071154307318419E-009   4.0586928836085834E-010   6.3075621380194778E-010   2.7845039336363952E-010   2.2078923616507519E-009   4.6781238331316928E-010   8.2747049860668952E-010   7.1405777215304878E-010   1.0824308554102213E-009   3.4681098881020706E-010   4.1844152561536311E-009
   2.7400000000000002        3.1588235294117646        2.0416557004597808E-010   2.0007934603865391E-010   3.9373232837597152E-010   3.7901747466550338E-010   8.0771389405536065E-010   7.9620396330328701E-010   1.3271119218028278E-009   1.6373540234833776E-009   1.3215424181892026E-009   2.5099758346200224E-009   2.8613801416839016E-009   1.3380361256986554E-009   2.1705065877354269E-009   2.6809196440908527E-009   4.6038429853670093E-009   4.2240199163526328E-009   5.8033383963665110E-009   1.4020823498917288E-009   4.6598455379806079E-009   4.3359100486555182E-009   1.1124417502743872E-008   4.7737883418727898E-009   1.1883890078465582E-008   3.1513168920986704E-009   1.5480933366359096E-009   9.1254733853323963E-009   1.0452857657433848E-009   6.2706426254854692E-009   2.6305500245851149E-009   2.3844324088843283E-008   7.9242273702617436E-009   1.3310105881463745E-008   2.4141349925083688E-008   1.7805108578105030E-008   5.4737031366754202E-009   1.6057514919153526E-008   2.3497373864554247E-009   1.3751491243156021E-008   9.4801079974280134E-009   4.7841007316056231E-009   1.2549770434693898E-008   2.5369256259950645E-008   5.1918024258534988E-009   4.9934144929554651E-008   1.2009997247501383E-008   3.4646114363215478E-008   1.6241302882718601E-008   2.7073872863817577E-008   6.9025443429988221E-009   3.7492826378312550E-008   1.0098256347724278E-008   3.5106257744474584E-008   3.5992373314748068E-009   1.3683153397769314E-008   2.4894702053772017E-008   5.7289297994585176E-008   1.3230053753414687E-008   1.6154434277239210E-008   7.8435277386953591E-009   8.2731238342703593E-008   1.9117140573838177E-008   2.6680921710460416E-008   3.0812803061612283E-008   2.9755232468645574E-008   1.3696690263510912E-008   1.2755272844305882E-007
   2.7999999999999998        3.1588235294117646        8.1711925818348484E-009   8.0596697619210280E-009   1.3510103879983529E-008   1.3282710524973677E-008   2.3853195466826341E-008   2.4838526045055406E-008   3.3928915302701287E-008   4.7686390113514200E-008   4.5967016514694815E-008   8.7542733370396473E-008   9.3042850865191726E-008   3.8877405487291422E-008   4.8476407756334516E-008   7.4913283411892705E-008   1.2861394582343996E-007   1.3017952856290040E-007   1.7134441207661189E-007   3.5053706283560501E-008   1.1652693074776182E-007   8.9167648271232644E-008   2.8870547200924365E-007   1.1964978404512563E-007   3.2649307395609589E-007   9.4158644416990583E-008   4.1088802378777280E-008   1.9187001758637589E-007   3.1406076085038132E-008   1.2744871283217787E-007   5.8588210555195318E-008   5.6040529979657162E-007   2.3059455238018767E-007   3.7392140674845649E-007   6.7420315080074570E-007   4.8091244259405867E-007   1.4733144294426357E-007   4.4688902725828265E-007   6.6156547230663270E-008   3.5938860810050726E-007   2.4746182772628234E-007   1.3465182521484417E-007   2.6099252664337411E-007   5.0316528070747660E-007   1.2359617516127827E-007   1.1409919749370114E-006   2.8696456214212292E-007   8.8972694864570280E-007   3.9931040474035336E-007   6.4174209361437973E-007   1.6922316066847907E-007   9.0629971719697914E-007   2.5218266013073566E-007   8.7831513298181713E-007   8.9158559693008039E-008   2.3586237888685259E-007   4.9557213551063180E-007   1.0840939655287459E-006   2.6949103091271796E-007   2.8548582222308998E-007   1.6561666219644082E-007   1.8339628644155466E-006   4.5608194047822738E-007   5.3699693719596902E-007   6.2534539174098811E-007   5.8583572412548196E-007   3.2743613960074594E-007   2.4107142008293341E-006
   2.8600000000000003        3.1588235294117646        1.9203336092871365E-007   1.9032294102659083E-007   2.8429623174091095E-007   2.8450308691322895E-007   4.4521516315228751E-007   4.8600351765503560E-007   5.6098349369340113E-007   8.6822239254828561E-007   9.6080291647025889E-007   1.8556866916189975E-006   1.8658343070035078E-006   7.1027429221069333E-007   7.0437333497295543E-007   1.3269949597334056E-006   2.2401256083584166E-006   2.4571386092817667E-006   3.0737849448666991E-006   5.1658105949293555E-007   1.8371673454543953E-006   1.1776716251218845E-006   4.5784360565288920E-006   1.7152329497146280E-006   5.2960423754455926E-006   1.7211573296852738E-006   6.9328774852823835E-007   2.5570626055797562E-006   5.8639203586619328E-007   1.6411071703112141E-006   8.8018252578596906E-007   8.0431346719672060E-006   4.0806410990289080E-006   6.3808459032308217E-006   1.1494840195426820E-005   7.6074877240186868E-006   2.4716356571605469E-006   7.1947350392135663E-006   1.1843197665889928E-006   5.5485422330762394E-006   3.9705940234951532E-006   2.1422658384788952E-006   3.3529285982796732E-006   5.9311018719405085E-006   1.9346765815339589E-006   1.5491017764983543E-005   4.2386201977768959E-006   1.3451884241436108E-005   5.6156592329462152E-006   8.7867491588713537E-006   2.5909530375863180E-006   1.2750801104967121E-005   3.7076096960809000E-006   1.2877782122788040E-005   1.4813077938762830E-006   2.6771080699518470E-006   6.2519185672943333E-006   1.2232320677958086E-005   3.3776045526918354E-006   3.3208009840660845E-006   2.3622916836389096E-006   2.3721155914112325E-005   6.5989879603598723E-006   6.9974293164170987E-006   7.6416160668748811E-006   7.7978377793370539E-006   4.9015991291394575E-006   2.7435236764975041E-005
   2.9199999999999999        3.1588235294117646        2.8656681959176076E-006   2.8522543357452779E-006   3.8084351626821572E-006   3.8685051000527496E-006   5.2812624654383178E-006   5.9922041712200558E-006   5.9918369100082275E-006   9.9796264330734460E-006   1.2663648146984584E-005   2.4222942006298320E-005   2.2603213849645322E-005   7.5434958790623711E-006   6.8146049987868399E-006   1.4557436399628531E-005   2.4353709433186939E-005   2.8490204152675827E-005   3.3637610222216965E-005   4.4015799193688524E-006   1.8196427056771172E-005   1.0359688392312700E-005   4.5087080789590415E-005   1.4846572789697346E-005   5.2632681355697977E-005   1.9790253266451714E-005   7.9308971917522324E-006   2.1751187726835825E-005   6.8212302257297874E-006   1.3878538299404190E-005   9.2865760075365954E-006   7.2006192593639971E-005   4.5095796935421010E-005   6.6152903095365186E-005   1.1852192167836922E-004   7.4438758895774287E-005   2.5186395394439631E-005   6.7067849782185876E-005   1.3594132008338352E-005   5.1113207208694637E-005   3.9278134856512207E-005   2.0508775748939279E-005   2.6864633832579916E-005   4.2883995606763586E-005   1.9669574906908843E-005   1.2957640784197008E-004   4.0716312222090061E-005   1.2417896034887092E-004   4.7691700512053571E-005   7.2921637284188178E-005   2.5140442839255232E-005   1.0571784670543713E-004   3.3113697304755420E-005   1.1227364004993501E-004   1.5837642892985044E-005   2.1244358828280117E-005   5.1054960226295154E-005   8.3347402245787324E-005   2.7347997494232386E-005   2.6437343832002923E-005   2.2359968379328606E-005   1.8294625740090215E-004   5.8445316969479926E-005   5.8153474706132703E-005   5.3908392785444137E-005   6.8976126068970460E-005   4.6024863542510622E-005   1.9197092847658012E-004
   2.9800000000000000        3.1588235294117646        2.7389812849758712E-005   2.7361582670890179E-005   3.3042286853801339E-005   3.3980387568214240E-005   4.0891430297873842E-005   4.7825699087481159E-005   4.2763710176635906E-005   7.4347784200390861E-005   1.0649036110238705E-004   1.9850533650954058E-004   1.6902485792057712E-004   4.7373425790848199E-005   4.5982565277185576E-005   1.0201567212061266E-004   1.6986288755081136E-004   2.0791085792790527E-004   2.2870837523229895E-004   2.1459352296587196E-005   1.1610674200590861E-004   6.4075488803506256E-005   2.8193696892609782E-004   7.6843873416413720E-005   3.2288976840137918E-004   1.4612691685911167E-004   6.1704750731491259E-005   1.2141386904254482E-004   5.0384088446861147E-005   8.0658537715734799E-005   6.9094477988072543E-005   4.0979892154919883E-004   3.1179425604066236E-004   4.2203089238748118E-004   7.4701970639068458E-004   4.5085211736948188E-004   1.5851226552422360E-004   3.5745419039749513E-004   1.0070022899751157E-004   2.7639505137868996E-004   2.4416341544039827E-004   1.1908313333573984E-004   1.3714734369942052E-004   1.9382248479372176E-004   1.3201986289336265E-004   6.7462480087896652E-004   2.5214987193798813E-004   6.9769778998903171E-004   2.4348567593148582E-004   3.6594363522890212E-004   1.5752566938793071E-004   5.0710291486794729E-004   1.8065958261748879E-004   5.7854812401486524E-004   1.0987014422834472E-004   1.2456237267577174E-004   2.7715401121030433E-004   3.4376971145288625E-004   1.4900510027729961E-004   1.4789914694987962E-004   1.3585011995391640E-004   8.4288384820390154E-004   3.2219708354523337E-004   3.1066657642713538E-004   2.2323661938588321E-004   3.9831418920391369E-004   2.7102617590771055E-004   8.2791036393064404E-004
   3.0400000000000000        3.1588235294117646        1.7168226748858991E-004   1.7205967494802389E-004   1.9005656832990576E-004   1.9743709198941743E-004   2.1135138545040906E-004   2.5265663391862048E-004   2.0826235928517116E-004   3.6626639012625169E-004   5.8288346326579722E-004   1.0368403611976146E-003   7.8291029356870813E-004   1.6971091497350262E-004   2.2158637208734373E-004   4.6663990097545161E-004   7.7418292178335678E-004   9.6662022701035904E-004   9.7020309771920837E-004   5.7206821044475051E-005   4.8739651729327291E-004   2.8911623771675954E-004   1.1400599499879756E-003   2.3532192117411971E-004   1.2300411892429957E-003   7.0596296025749762E-004   3.3236461481846662E-004   4.5700831638065536E-004   2.4049531898999414E-004   3.3633970367277370E-004   3.5827575814828278E-004   1.5025943877493959E-003   1.3584989393398217E-003   1.6597879588419553E-003   2.8684583668680285E-003   1.7044984094845574E-003   6.2120101607534152E-004   1.0387715152520864E-003   4.9003782635807672E-004   8.6200151240343385E-004   9.6789682127927516E-004   4.3706803488973529E-004   4.7007447161173427E-004   5.8752909230512865E-004   5.8881881097053873E-004   2.2269372199113192E-003   1.0150362183073305E-003   2.3972655961299102E-003   7.5947646470060669E-004   1.1143746836082412E-003   6.5080548591740762E-004   1.3652008675120949E-003   6.1045666456878032E-004   1.7500877575121801E-003   4.9642329669326258E-004   5.4165532540073136E-004   1.0270654965357040E-003   8.8569881983767646E-004   5.6967236134398112E-004   5.9415447735244019E-004   5.2037862656560522E-004   2.3199534849773851E-003   1.1308561362501298E-003   1.0727604340108768E-003   5.5825807622019135E-004   1.4908384493863675E-003   1.0041256732570211E-003   2.2082637818333310E-003
   3.1000000000000001        3.1588235294117646        7.1810522907945725E-004   7.2174670566706037E-004   7.3854888313920120E-004   7.7341619216479793E-004   7.4582314892584188E-004   9.0326877525753898E-004   7.0705429758450265E-004   1.2173077166494431E-003   2.1081572817131375E-003   3.4939159890169528E-003   2.2433685799971509E-003   3.2380961633456372E-004   7.7023550324684630E-004   1.4429952508798296E-003   2.3515435313257436E-003   2.8996815242200939E-003   2.5634567022285800E-003   9.2468619720354768E-005   1.3952318744866795E-003   9.6622019221616362E-004   3.0440651141945062E-003   4.1549852544233313E-004   2.8947344133048304E-003   2.2716836977716539E-003   1.2496964183633483E-003   1.2112820539503344E-003   7.6398908745964344E-004   1.0369882456624040E-003   1.2783277324494283E-003   3.5843179196910647E-003   3.7445847725345450E-003   4.0177367226745678E-003   6.6326263554503228E-003   3.9976266507182100E-003   1.5607562055913343E-003   1.4397789291319123E-003   1.5948784700690508E-003   1.5147569068346604E-003   2.4924693286842935E-003   1.0841254029363581E-003   1.1851686731398059E-003   1.3856378254410719E-003   1.7619746046185296E-003   4.7485828159075866E-003   2.6637815913500432E-003   5.0198410263983138E-003   1.5062609666828199E-003   2.0369340927609845E-003   1.8130497653817414E-003   1.9026282224968638E-003   1.3096922886956333E-003   3.0217221318055180E-003   1.4772630611977380E-003   1.6686543043361215E-003   2.6653533497844983E-003   1.6247432513396994E-003   1.5651395833813995E-003   1.7270055083419033E-003   1.2534879752047394E-003   3.7556856186283256E-003   2.6107557510454005E-003   2.4488965279786321E-003   9.8161785728847150E-004   3.5921979825134123E-003   2.3417164839160459E-003   3.6736368760155007E-003
   3.1600000000000001        3.1588235294117646        2.0412737204656161E-003   2.0569059035509818E-003   1.9765777367653659E-003   2.0826666272253987E-003   1.8375728752664585E-003   2.2342627088661558E-003   1.7029457968992649E-003   2.7822126567849164E-003   5.1148784185745585E-003   7.6550287478493063E-003   3.9045363382254187E-003   3.0593638737846126E-004   1.9232595600905192E-003   3.1720956108295044E-003   4.8427891112419585E-003   5.6466694242836169E-003   4.1223054957838789E-003   2.7090969335108971E-004   2.8823653550346662E-003   2.3646962205497030E-003   5.4898635863974464E-003   4.6274583616973369E-004   4.0894824341352167E-003   4.9448788838891292E-003   3.3157775729591651E-003   2.4014932286343378E-003   1.6888474708475856E-003   2.3771821155026958E-003   3.1313825179038212E-003   5.5928366932050909E-003   6.5418483598792760E-003   5.9502276363955862E-003   8.9138685055974252E-003   5.7048072266148156E-003   2.7085035654608866E-003   6.4301805290942692E-004   3.5510174213173699E-003   1.6410046822111352E-003   4.2817587902593442E-003   1.9807442474686836E-003   2.3414851660292241E-003   2.9133217598175682E-003   3.5973272456916927E-003   6.6922164261423219E-003   4.5950651204393709E-003   6.3874625807519847E-003   2.2361154351952040E-003   2.2770507361197924E-003   3.5092295491465715E-003   1.2723028005804859E-003   1.9677422392803297E-003   2.9138662463790549E-003   2.9598535628386144E-003   3.4185445233834953E-003   4.9518808797667747E-003   2.8349662572323001E-003   3.1272541091268433E-003   3.6283232003313896E-003   1.9608584631750432E-003   3.5336640183170429E-003   4.2308551435372745E-003   3.9016843928296710E-003   1.7199360322696399E-003   5.5608966314730363E-003   3.4184610297041118E-003   4.1357397278898979E-003
   3.2200000000000002        3.1588235294117646        4.0082404230123263E-003   4.0483520557183812E-003   3.7060366257738939E-003   3.9223485610023643E-003   3.2283253868056767E-003   3.9064022119105419E-003   2.9562658752244689E-003   4.4600276172425618E-003   8.4307750706326869E-003   1.0916832877740364E-002   3.9647866637085236E-003   5.0162593990602748E-004   3.4352956578515698E-003   5.2998860437805861E-003   6.8734666684862481E-003   7.1528346256750953E-003   3.7961415518646198E-003   1.3277188899749829E-003   4.6591121909096613E-003   4.1617944305823718E-003   6.8806716999011436E-003   7.7224822912534002E-004   3.1991810281426316E-003   7.3934637141525820E-003   6.2649811692942221E-003   3.8227141266791906E-003   2.7789377147692867E-003   4.0118516675887910E-003   5.3110934055440265E-003   5.7733389899636521E-003   7.2839136537517406E-003   5.5498322112979481E-003   6.4930387668190948E-003   4.7663713042876768E-003   3.8299089916640724E-003   1.0657416019186868E-003   5.5579832954640099E-003   2.0808019964157964E-003   5.1721908996195222E-003   2.6953060480663280E-003   3.4057551995405970E-003   5.0848367759864206E-003   5.2090733810471043E-003   6.3239658699671590E-003   5.2816149891227902E-003   5.1171022850424472E-003   3.4167521721557743E-003   2.0701041029780082E-003   4.9108130949819849E-003   1.3302613818327775E-003   2.6671414906102031E-003   1.9201691597598046E-003   4.2103106269364759E-003   4.4176382542779422E-003   6.6853392390738816E-003   4.9708965486188889E-003   4.6131621943549233E-003   5.4892305664133835E-003   2.3239207542946586E-003   2.3247727042102193E-003   5.3465028143164835E-003   4.8683366478313858E-003   3.0212457941004743E-003   5.5998371178024968E-003   3.0385964568700086E-003   4.2118522301484171E-003
   3.2800000000000002        3.1588235294117646        5.5249140780303805E-003   5.5921047629448961E-003   4.9500564146112355E-003   5.2544576657424444E-003   4.1259625987272114E-003   4.9315817088552427E-003   3.7562676007656219E-003   5.1277685924166179E-003   9.5505504195497106E-003   1.0030859542302121E-002   2.3025202737248741E-003   2.3160582050670443E-003   4.4023861056889848E-003   7.1394263525223906E-003   6.8292359369887786E-003   5.8765571781901728E-003   1.7576747196630107E-003   4.0561414545422373E-003   6.3125689311587085E-003   5.2008638790204649E-003   6.1951815625103032E-003   2.3156352700092558E-003   1.1356371499351124E-003   7.7105359445470735E-003   8.5265762395841903E-003   5.0990733922420799E-003   3.6632637844040724E-003   4.9240285264648773E-003   6.3518562707762481E-003   4.1299724488047702E-003   5.4182146542508421E-003   4.1623568478319729E-003   2.5859464529656788E-003   2.4190678084271594E-003   5.1046748402565536E-003   5.9697113356863632E-003   6.3286039233962062E-003   3.7948550226322743E-003   4.8753498745575351E-003   2.4564067253318128E-003   3.1609242364828141E-003   6.2787329468417608E-003   5.7887643273476222E-003   3.8997422954974658E-003   4.2449778366076725E-003   3.4001580376134704E-003   5.5271426134974252E-003   2.9124406041903046E-003   5.2517107503408525E-003   3.5429390048749595E-003   3.9245514536632138E-003   1.9492763822702010E-003   4.8225058721665347E-003   3.5497715792355568E-003   6.6266567993260080E-003   6.5749827270297004E-003   5.2411950444948745E-003   5.9912506123620925E-003   2.8788875793427341E-003   2.6624341087450880E-003   5.8136316446843438E-003   5.4661117589697014E-003   3.6612254082832932E-003   4.0326471914487001E-003   1.5514065682658692E-003   4.8489254141167734E-003
   3.3400000000000003        3.1588235294117646        5.4260411865336847E-003   5.5028278316512020E-003   4.7812279070779291E-003   5.0838242307141117E-003   3.9016772399871670E-003   4.5831903040142105E-003   3.5462532933569772E-003   4.3395732534331219E-003   7.5028869639017564E-003   5.7432733402056624E-003   1.4438535909579854E-003   5.8517945824962374E-003   4.1048056984074590E-003   7.8506364025107498E-003   4.8374004662229244E-003   3.1750298165065822E-003   7.0320196757019018E-004   7.4612995541799166E-003   7.1852899401753066E-003   4.6156954669459987E-003   4.1469318247632780E-003   4.9285797282716329E-003   5.0380719091133849E-004   5.7211541969582596E-003   8.4549405015591494E-003   5.6273097982497368E-003   4.0034136625327656E-003   4.3750071438068338E-003   5.5164510929450079E-003   2.4003250744162865E-003   3.3891730618426457E-003   4.1871786720928837E-003   1.9483446069428862E-003   1.6950520290798612E-003   5.9254607918935503E-003   1.0903332757413215E-002   5.4560145408995928E-003   4.6100890574821939E-003   4.1346118159169224E-003   1.6337610855069286E-003   1.9931774170632850E-003   5.1585617953880149E-003   5.5089679407687026E-003   1.4969804371442220E-003   2.9203051302956287E-003   3.2702326373569724E-003   7.2281367326524903E-003   4.4460444786952984E-003   4.5672417218243630E-003   4.4453056104358755E-003   5.1627894202936567E-003   2.2240739925158946E-003   5.3506794984813323E-003   2.4165107356914827E-003   4.8954449917193079E-003   5.6150396298680115E-003   4.8875436232435352E-003   4.8062004821440461E-003   3.9579999047460014E-003   4.4918483481896617E-003   5.3926517398950333E-003   5.6246408955792247E-003   2.6982618597890745E-003   2.8321167418748367E-003   7.0306006634740883E-004   4.6567325938163314E-003
   3.4000000000000004        3.1588235294117646        3.8529675152437189E-003   3.9146329365537828E-003   3.3887929468999498E-003   3.6057921175728881E-003   2.7701936618935510E-003   3.1918803513985277E-003   2.5275094597538611E-003   2.7899052785256098E-003   4.1175086243396752E-003   1.8741859784107112E-003   2.3599405857732108E-003   8.2991763334995632E-003   2.8599446347615759E-003   6.8317070523914092E-003   2.5209514041064484E-003   1.3033591256178569E-003   1.5850138535481880E-003   8.9253469251402689E-003   6.5375344061103895E-003   2.9612197816692842E-003   2.1231598502924691E-003   6.6397175510916851E-003   1.5444250583692178E-003   3.1159122680852105E-003   6.1922610235576403E-003   4.9260071003631488E-003   3.5410853865190735E-003   2.8279329430882464E-003   3.6454679846306230E-003   1.4417824500644115E-003   2.6472082322145326E-003   4.6273874048908510E-003   2.8622849058612390E-003   2.5389674344935055E-003   5.0927999972762410E-003   9.4541289253087246E-003   3.7117981303861681E-003   3.0530287802243779E-003   3.3404463562825048E-003   2.2272482883838080E-003   2.3426245342970989E-003   3.1431434625708702E-003   4.7641470024620972E-003   7.9244463502198541E-004   2.5771552261222618E-003   3.6842049892995749E-003   6.8370392236196181E-003   4.6460026347729675E-003   3.3879001601993600E-003   2.3026476482157724E-003   5.0279132011452092E-003   1.6799217275579965E-003   5.9950936372475437E-003   3.0219323144960192E-003   2.7994206251553632E-003   3.3525390088009008E-003   3.9128023381411357E-003   2.9785207702198425E-003   4.7082765568982818E-003   5.2731059662374253E-003   3.9322063660776393E-003   4.8159200812920551E-003   2.0978269087533843E-003   2.4243512232400288E-003   1.2967496160769438E-003   2.9697015273203457E-003
   3.4600000000000000        3.1588235294117646        2.0050207036810650E-003   2.0405884998579999E-003   1.7852148148302825E-003   1.8995179489328573E-003   1.4922368738637371E-003   1.6887064329297403E-003   1.3789302621664227E-003   1.4073244946089291E-003   1.5838946938893995E-003   2.7245860205270023E-004   3.0805280378343753E-003   7.4143482435117657E-003   1.5430315920049891E-003   4.5254843098208285E-003   1.0318478695664217E-003   6.4843604195734424E-004   2.4724960166734593E-003   7.3138459208530737E-003   4.5314126301413899E-003   1.4376793870519728E-003   8.5882744622659338E-004   5.9885684945480870E-003   2.3052588743981035E-003   1.3181385584650463E-003   3.3920262194228651E-003   3.2990955666446029E-003   2.4229324934732011E-003   1.3512099829589173E-003   1.9600659545136508E-003   8.8037514609856855E-004   2.2645154137685489E-003   3.6928474664811618E-003   2.2723748533392697E-003   2.8135232543632176E-003   2.9854925645782333E-003   4.2460151981218650E-003   2.0618896444827058E-003   1.4361454433729850E-003   2.3786433376722965E-003   4.2209429144458993E-003   4.2126947115357534E-003   1.9886104779645985E-003   3.5792494444314717E-003   1.2920970243927364E-003   2.7344480392356035E-003   3.2717026640432193E-003   4.7529607533985515E-003   3.3921273897484158E-003   2.1538220250287119E-003   6.9540296174665347E-004   3.5241891044292214E-003   1.5288524918384927E-003   5.8154785284144379E-003   4.2334843412702265E-003   1.3380308554741299E-003   2.0661262098396220E-003   2.6990771871044637E-003   1.5551807971974391E-003   4.3589049435625495E-003   4.0110077643315430E-003   2.1324653751835002E-003   3.1883653685929932E-003   3.1844522862406461E-003   1.9176395481041877E-003   2.2344985962359874E-003   1.4828645518454296E-003
   3.5200000000000005        3.1588235294117646        7.7461893734556719E-004   7.8962307293952718E-004   7.0756837040424807E-004   7.5255701343851132E-004   6.1515206048750508E-004   6.8628632201839126E-004   5.8323571401372432E-004   5.7262567804040019E-004   4.2792079691615122E-004   3.4878771767340858E-005   2.4146506823497387E-003   4.4613646883415181E-003   6.6881018762859326E-004   2.2344641220733621E-003   3.7329395650441351E-004   4.2801582676609944E-004   2.0974551746794331E-003   4.2515167926718712E-003   2.3421849830092736E-003   5.7421143245604041E-004   2.9867158869599237E-004   3.7897185718323337E-003   1.8985732956103586E-003   4.7262958974437390E-004   1.4084444092209200E-003   1.6628875664242554E-003   1.2463202189297909E-003   4.9380385578245392E-004   9.1762158123421102E-004   4.5283901019459616E-004   1.5184433557829883E-003   2.0051743931547013E-003   9.4121708003518925E-004   1.9984461711252352E-003   1.1653963275258131E-003   9.4186004073843149E-004   9.5528122589939185E-004   1.1113708753945491E-003   1.3642674348066570E-003   4.9428116117038361E-003   4.7986148145507980E-003   1.4457347142967779E-003   2.1761092240657268E-003   1.4788781926885811E-003   2.3750293332059063E-003   2.1582093562199094E-003   2.5421247009663247E-003   2.0616515647945014E-003   1.1428096223761808E-003   1.0643219134252309E-003   1.8589712748760157E-003   1.8926834168750985E-003   4.3096105171493964E-003   3.9798114613086213E-003   5.8527004983103008E-004   1.5781080460613723E-003   1.6051520434856071E-003   7.3776817569140953E-004   3.1541362390253374E-003   2.0791878361940278E-003   8.6907147716108887E-004   1.6111899145113183E-003   4.0101078977825477E-003   1.1335579560612830E-003   2.2308171711938178E-003   9.2194919628833891E-004
   3.5800000000000001        3.1588235294117646        2.2383864811733947E-004   2.2851565780509573E-004   2.1218715687250765E-004   2.2554553432910845E-004   1.9415941189108166E-004   2.1460857507906337E-004   1.9163808327417911E-004   1.8893439468097890E-004   8.0891910879357952E-005   5.5944954960462512E-005   1.2111353434845612E-003   1.8690459040085696E-003   2.3612490437449808E-004   8.1037739127642102E-004   1.3037714602516374E-004   2.3377257669613953E-004   1.1124657939057337E-003   1.7793107738065959E-003   8.9088312274378690E-004   2.0439641897240866E-004   1.0251870003055982E-004   1.7144323720411597E-003   1.0045977563547779E-003   1.5413636214540698E-004   4.4417264831743343E-004   6.2185078710066434E-004   4.7335591198959773E-004   1.4543136961763301E-004   3.7848944155068520E-004   1.8684691742895857E-004   7.2329389757838560E-004   7.7715769988153901E-004   2.1719023962325947E-004   9.6926702392747513E-004   2.9785545932278741E-004   1.5042904080419197E-004   3.6830851254529036E-004   1.0108923121466087E-003   5.9739269720283591E-004   3.4823577062927055E-003   3.2911352868733442E-003   8.6662010823801579E-004   1.0184526576968785E-003   9.7810565253270186E-004   1.4492248662029020E-003   1.0417452459594635E-003   1.0616573887933976E-003   1.1572343662995649E-003   4.8189251300704265E-004   1.4058589386661941E-003   7.7543464413087676E-004   1.6526138077281127E-003   2.2949657935201853E-003   2.4158825304893064E-003   2.3820914386834464E-004   9.9834160595579880E-004   8.1872962796724269E-004   3.0972021193450460E-004   1.7530557892525417E-003   7.8880823766274647E-004   2.8493011910988192E-004   6.1871802003529296E-004   3.0862612588815801E-003   4.8717148194400890E-004   1.3866847199771007E-003   6.0678483157384090E-004
   3.6400000000000001        3.1588235294117646        4.7739034588118853E-005   4.8802806480700931E-005   4.7394597864342628E-005   5.0352591546560198E-005   4.5965269509350836E-005   5.0595199153922478E-005   4.7862631854727079E-005   4.8972771926297261E-005   1.0781850081209749E-005   3.6577549381369850E-005   3.9862178486148336E-004   5.4160989792140604E-004   6.5584867361493014E-005   2.0957324377370230E-004   4.0940177460351641E-005   8.6356860676317648E-005   3.8565592685555318E-004   5.2631057603589335E-004   2.4210007893802176E-004   6.3153738291295378E-005   3.4865863004815192E-005   5.4541947373246895E-004   3.5554788444458485E-004   4.3939738272174115E-005   1.0372300086126058E-004   1.6712185939810146E-004   1.2844569316118479E-004   3.6078457405116756E-005   1.2682655105183502E-004   6.3797929990148976E-005   2.3952082400036605E-004   2.2518643987275253E-004   4.0889571014733382E-005   3.2893744359808623E-004   4.9083279638014070E-005   1.0359387641217513E-004   1.1255094560996167E-004   5.6848273312194795E-004   1.8866173421600195E-004   1.5044210611897552E-003   1.3869157311115026E-003   3.4669562426788608E-004   3.4740239070254916E-004   3.9218238755861219E-004   5.8668089988502144E-004   3.5018195141736061E-004   3.3541456235598640E-004   5.2811437253489398E-004   1.5110974265031878E-004   8.9040934342915544E-004   2.5359566416868252E-004   8.5570137798826086E-004   8.3207609473850844E-004   9.4249016256488639E-004   8.1193041618836639E-005   4.0876366031797703E-004   3.3107429834950102E-004   1.0259132806227671E-004   6.9798209219972408E-004   2.4287721586702723E-004   8.2129592215073705E-005   1.7489172599421273E-004   1.4444240522732477E-003   1.5183734306286500E-004   5.4519557982474708E-004   2.7080079360865294E-004
   3.7000000000000002        3.1588235294117646        6.2209150723473009E-006   6.3666593488963877E-006   6.4932237351092166E-006   6.8959544052451112E-006   6.6750140058115807E-006   7.3480995036412247E-006   7.3792190579856291E-006   7.9709199588584780E-006   9.1486125660685197E-007   9.7230791310653307E-006   7.1761549067447453E-005   8.8219481449597220E-005   1.1299478062193063E-005   3.0690848006094428E-005   8.3102520640197202E-006   1.7328440657759638E-005   7.2865757522613486E-005   8.8234846401256709E-005   3.7205022484008118E-005   1.2661663665876677E-005   8.0772354958676955E-006   9.7581493472910781E-005   6.9262379351061850E-005   8.1718108007304597E-006   1.4041972506163129E-005   2.5402269090238090E-005   1.9681877894075686E-005   6.2059471734017961E-006   2.5860994957548110E-005   1.4366584676351084E-005   4.4306403984695528E-005   4.0262033560476123E-005   1.0686817636738670E-005   6.3151053828998922E-005   4.6214921295714307E-006   4.6676666253442151E-005   2.1124501381137006E-005   1.5019554973283276E-004   3.3219422191035856E-005   3.2464914991826789E-004   2.9281882139838223E-004   7.0421653912035911E-005   6.6881010181297224E-005   7.8322158406829524E-005   1.2357819066545397E-004   6.2208134009877615E-005   6.1335032122175208E-005   1.3559480597689704E-004   2.6714023274328406E-005   2.4915366939324635E-004   5.0083891156424555E-005   2.1248945435969522E-004   1.5744085728500531E-004   1.8699099780175729E-004   1.6847310971207213E-005   8.1633882804634458E-005   7.7786227649600400E-005   1.9660656415966370E-005   1.4951710233460574E-004   5.2169769352895601E-005   1.6869550534423490E-005   2.7414427917734228E-005   3.3051362240060821E-004   2.7144757448828160E-005   1.0860976749398228E-004   5.7408101539100482E-005

   2.5000000000000000        3.2117647058823531        6.4189135704446132E-013   6.7142255973739593E-013   3.0994990982176747E-012   3.3916733625577033E-012   6.4830605407215627E-012   7.4671188600804369E-012   9.7367696030704150E-012   1.1909170685770337E-011   1.0941544817033866E-012   1.8439300813679500E-012   1.5119342811825335E-012   4.3376622031930820E-013   1.3371775782700337E-011   3.6944778131975275E-012   1.5396611351669719E-011   8.0052809595738221E-012   4.9742465488531849E-012   2.4753589504609253E-012   7.6866695736557691E-012   1.8581702775175954E-011   2.0546957379556623E-011   7.1690481886741689E-012   8.4480625444270210E-012   1.1960761962920683E-011   1.1297351003412522E-012   1.2245514267573517E-011   6.8812607444493452E-013   1.3818079486597312E-011   1.1101274203843798E-011   2.2518971697825834E-011   6.7537720868991739E-012   9.2573545388396211E-012   6.7400475745881852E-012   7.4635515570195752E-012   2.2601604684679431E-012   1.9385847838417206E-012   1.4404724862769885E-011   2.7979290193531609E-012   6.5250279938464021E-012   8.3692921798349630E-013   7.3837399839036988E-012   3.1502960821374694E-011   9.1427672984241126E-012   2.1333040051885666E-011   3.6448551295155478E-012   1.0382662241848955E-011   2.0819402062365808E-011   9.2577890460447169E-012   4.9845853789455183E-012   6.8516598175284340E-012   1.4334903783586062E-011   7.5881450389088409E-012   1.0977862700191220E-011   8.7097757248533714E-012   1.8395305506898089E-011   3.2936645531055808E-011   1.4355882740806854E-011   7.5402371474883115E-012   8.9741320318491902E-012   2.0538202683344664E-011   1.0136423509513736E-011   9.4084397439389703E-012   9.5795131105471385E-012   1.1625752931136129E-011   2.4011143438053205E-012   3.7753515415675647E-011
   2.5600000000000001        3.2117647058823531        4.3685636029697866E-013   4.5634147039212062E-013   2.1330460278276121E-012   2.3380818863059845E-012   4.9670008392090491E-012   5.8161420539442636E-012   9.2366399751547637E-012   1.2298728496408808E-011   1.4567015502599047E-012   1.2048230849301399E-012   1.1283395907399523E-012   3.2308544415562827E-013   1.5769429458457740E-011   4.8213082765509911E-012   2.1425449631756175E-011   6.1570371182656110E-012   4.0238113099141619E-012   1.8726967671886698E-012   9.3641478876086784E-012   2.7290152612514598E-011   3.0980065850045815E-011   7.7280967843512101E-012   8.6348336767848291E-012   1.3705041395708723E-011   1.0781108782525433E-012   1.8786053170295392E-011   4.9654915253940081E-013   2.3331823570261892E-011   1.5176994572934666E-011   4.0646902083650848E-011   8.6634016831401364E-012   1.2992341592854201E-011   1.1327176748353520E-011   8.0168244865953337E-012   1.5561590735135657E-012   1.9042722336932401E-012   2.4668170690734922E-011   9.8712808049748047E-012   5.0897373459688166E-012   1.0331031975336006E-012   1.6755539408860005E-011   6.1840792843518472E-011   9.4492484916410890E-012   4.4793858490170622E-011   1.0158335290253596E-011   1.8193493778126176E-011   4.1581873253247376E-011   1.3100484958685187E-011   6.2575979770642704E-012   8.3891349299202870E-012   2.0094011949838156E-011   1.2957287451365161E-011   1.9331954671104678E-011   2.9607381002908369E-011   2.7692908152080521E-011   7.0460284298046504E-011   2.3817845672733835E-011   1.6036432210790874E-011   1.0010280290071983E-011   3.4511080219884888E-011   1.2556908522263478E-011   1.9782278119959744E-011   1.3011376012718175E-011   5.1563254730081789E-011   2.9544693018800757E-012   9.6776837790586818E-011
   2.6200000000000001        3.2117647058823531        7.7289082001114107E-013   7.7775142746945695E-013   3.3279948478424716E-012   3.4094856394677921E-012   8.1307378321584942E-012   8.2835102741202375E-012   1.6793809915337854E-011   1.7168935619038961E-011   3.9691040790781782E-012   6.6620473770450009E-012   8.9230025501438629E-012   5.1891451772410419E-012   3.1006645196603209E-011   1.3826161886221060E-011   3.5238381524167437E-011   1.5652079420771314E-011   1.9718918778607649E-011   7.6468417080566034E-012   3.1988966686673803E-011   7.0968909667226098E-011   7.1515521882993133E-011   3.0208545344779612E-011   4.9072114309115195E-011   2.3929437066097334E-011   8.8561441424223465E-012   8.3800369592407701E-011   3.7888343462338844E-012   7.0309878001946416E-011   3.7608028252584549E-011   1.5257355833122147E-010   3.7935004688693232E-011   5.2123287587354135E-011   8.5185341200374652E-011   6.3774971381140551E-011   2.0225325039562737E-011   4.5498999895764699E-011   3.3309602406409198E-011   7.2786389606658828E-011   3.6517642505887509E-011   1.7232638651382585E-011   1.2481895405145885E-010   2.7433085240310127E-010   4.2751265606161011E-011   2.7161190936964183E-010   8.7609793657494163E-011   1.6760890113766623E-010   1.2334172533417646E-010   1.2542736969800230E-010   3.1749601152144050E-011   2.0552245971990561E-010   5.8163187957891280E-011   1.9018979889031586E-010   6.5047372383649876E-011   2.1644303939573699E-010   2.5331494383646695E-010   5.0348238893410085E-010   1.2596374720206962E-010   1.9446795659821793E-010   1.0558648127918797E-010   3.8695503625032603E-010   1.0079319120315603E-010   2.4842301034643381E-010   2.2130219258549888E-010   3.9054162460423314E-010   8.6618497431642553E-011   1.0016486892442705E-009
   2.6800000000000002        3.2117647058823531        3.8214110925730126E-011   3.7045397309975585E-011   8.1878596586841150E-011   7.4607942395892844E-011   1.9620516213082988E-010   1.6475429005100221E-010   4.1301541810469368E-010   3.5541704141968284E-010   1.9540201173206469E-010   3.7957566466540469E-010   5.1515141769645724E-010   2.8163576137625509E-010   8.2987407447589258E-010   5.0623467924550218E-010   9.2520767298947769E-010   7.8103255882057039E-010   1.2207893375021460E-009   4.2331061221407561E-010   1.1057659460449364E-009   1.8403850647583774E-009   2.4331806781999274E-009   1.4905279826929180E-009   2.7490496596494449E-009   6.2427031204651276E-010   3.6585246939758015E-010   2.9423705277126104E-009   2.3405906860506811E-010   2.3432745663515927E-009   1.0586829371873249E-009   5.9643293125781742E-009   1.7357208610818660E-009   2.5306367702589445E-009   4.6954945277374468E-009   3.6662291886542086E-009   1.0810731117973972E-009   3.3312369946973662E-009   6.6938968410821921E-010   3.6318794795494374E-009   1.8251239723782476E-009   1.2315934484471036E-009   4.3072500044958883E-009   9.2444017941853312E-009   1.3898411396072784E-009   1.2393481606129597E-008   3.6588566167116433E-009   7.8921802359177257E-009   4.2394819940777364E-009   6.5346720290585463E-009   1.2775807671539924E-009   9.4400285898030514E-009   2.2751707393760470E-009   7.9933695170306871E-009   1.2878150246020251E-009   6.4356593325144130E-009   8.5043657069393227E-009   1.8560992734863713E-008   4.4446886388742498E-009   6.4968621708889013E-009   3.2061387410031352E-009   1.7798341767000660E-008   4.0828270970636606E-009   8.4453721586430953E-009   8.8291429954926896E-009   1.1803422054899690E-008   3.6992703377785999E-009   3.8193117429747047E-008
   2.7400000000000002        3.2117647058823531        1.8798240241106058E-009   1.8346755245532389E-009   3.5925739732482996E-009   3.3652577251444627E-009   7.4975097589663636E-009   6.7801092040273474E-009   1.3326242981036629E-008   1.3489248949979928E-008   8.8175719674691363E-009   1.8339986640819643E-008   2.4031988510022968E-008   1.2683634463522331E-008   2.3353311909132695E-008   1.9544621591631688E-008   3.4681360358850346E-008   3.1950476528320943E-008   4.7527439419197781E-008   1.4707701195961601E-008   3.4971439538265351E-008   4.6726109268383835E-008   8.2337938571780505E-008   4.7255895220098513E-008   9.4624572650954850E-008   2.2437733008764862E-008   1.0332752452934023E-008   7.7848769832271539E-008   8.8057293920094164E-009   6.0707632153616259E-008   2.7738960109775197E-008   1.8225364276379977E-007   5.7542351215990142E-008   9.1743358474065022E-008   1.6872413995235776E-007   1.2573666646076312E-007   3.6340725922289716E-008   1.2722167029577823E-007   1.9947523256324347E-008   1.1581344520582171E-007   6.2299113672834858E-008   4.4698079466885364E-008   1.1272882841898859E-007   2.2924491211064152E-007   3.8225376278215351E-008   3.6048184340528343E-007   9.8937423426100818E-008   2.3824362998537042E-007   1.2697682690400038E-007   2.0271459621486483E-007   4.0234229987393366E-008   3.0413087484915832E-007   7.5384828946577498E-008   2.6819167545181755E-007   3.1859969583982507E-008   1.3798785590065845E-007   1.9846516253517294E-007   4.5454308547156274E-007   1.1241753686386908E-007   1.3867423432247345E-007   6.6551934527794539E-008   5.3279892706581926E-007   1.3314719166764439E-007   1.9389810626104192E-007   2.6776676737717619E-007   2.5982229066728515E-007   1.1204691508601280E-007   9.0388694235918729E-007
   2.7999999999999998        3.2117647058823531        5.9565368579262575E-008   5.8556304647114586E-008   9.8960532484219293E-008   9.5208930693882243E-008   1.7828196043450466E-007   1.7292439466629911E-007   2.7149813545659266E-007   3.1925387124707397E-007   2.4277202583213876E-007   5.1583448521722578E-007   6.4106890990799028E-007   3.1452908050687843E-007   4.1104483924239170E-007   4.4338792166587354E-007   7.8422014543350920E-007   7.9876438907184933E-007   1.1314009608490732E-006   3.0784297571433616E-007   6.8915298543620707E-007   7.5011617518895975E-007   1.6972967630407529E-006   9.3094464440602133E-007   2.0381671902725545E-006   5.3249354947731268E-007   1.9082954128617993E-007   1.2703308503743401E-006   2.1282582266393819E-007   9.7073006283951603E-007   4.5825237632248636E-007   3.3674977326454228E-006   1.2122452332103876E-006   2.0142728858760914E-006   3.7029891146545469E-006   2.6311399995509827E-006   7.6828045514035363E-007   2.8644162556993509E-006   4.1000837722864314E-007   2.3553927324401249E-006   1.2875667139295359E-006   9.7471231252948235E-007   1.8475162934906464E-006   3.5389792332603003E-006   6.7390162456643590E-007   6.3680542893194557E-006   1.6926548776876070E-006   4.6108651878260039E-006   2.3949804256952721E-006   3.7472596315737072E-006   7.7715453151793563E-007   5.7475163693979835E-006   1.4906710254257219E-006   5.2463753982726847E-006   5.4143154452626632E-007   1.8390193454055582E-006   2.9131307001116594E-006   6.6848756191993144E-006   1.6876841714996283E-006   1.8530440408518737E-006   9.6769746731450194E-007   9.1442325362446637E-006   2.5036089344516931E-006   2.8420206311089115E-006   4.4385003317358145E-006   3.7219526343838699E-006   2.1064757453097058E-006   1.2991739957681122E-005
   2.8600000000000003        3.2117647058823531        1.1586499723630212E-006   1.1456925547636040E-006   1.7076595161286792E-006   1.6800358913459991E-006   2.6835362762586653E-006   2.7609442768556293E-006   3.5471273408968317E-006   4.7217971864284386E-006   4.1371069756387740E-006   8.8534008878016160E-006   1.0381582998460452E-005   4.6916944498965835E-006   4.6668775467829844E-006   6.2804904956817186E-006   1.0995874363855913E-005   1.2130941184913498E-005   1.6329946382281734E-005   3.8008388581294824E-006   8.5708881538040122E-006   7.6839964831195939E-006   2.1422304320357460E-005   1.0878439144724531E-005   2.6463019363643437E-005   7.8247863706052986E-006   2.3269466990948518E-006   1.3178215882336714E-005   3.2397881684364491E-006   9.8867152381878322E-006   5.0253244147923271E-006   3.8102812441745249E-005   1.6042327468207990E-005   2.6746411461459340E-005   4.9468681334324478E-005   3.3111646924924121E-005   1.0059239189957769E-005   3.7376842347232923E-005   5.6571882023851332E-006   2.8956653610593046E-005   1.6437764049002555E-005   1.2274353097188739E-005   1.8847290184127789E-005   3.3191848466357016E-005   7.8631857264196248E-006   6.7682923494588330E-005   1.8420217527194614E-005   5.4315951310998899E-005   2.6818736932310323E-005   4.0985584374777743E-005   9.4444277702578160E-006   6.4604492659463674E-005   1.7610480114506317E-005   6.1154908594603097E-005   6.3147116012333812E-006   1.5890076818161616E-005   2.7447164669347951E-005   5.9221228104283537E-005   1.5592116005767925E-005   1.6304590829751401E-005   1.0021769898393308E-005   9.2104395604031478E-005   2.8629799240091261E-005   2.7052031456380047E-005   4.3383049837635613E-005   3.6235828413669139E-005   2.5223004361021068E-005   1.1310462537199016E-004
   2.9199999999999999        3.2117647058823531        1.4331594630579182E-005   1.4241380693548178E-005   1.8889309545961317E-005   1.8928370056539010E-005   2.6033616537767789E-005   2.8099235066659788E-005   3.0386795807086001E-005   4.4528461922061695E-005   4.4548158774552677E-005   9.3934158024429831E-005   1.0246775752123601E-004   4.1588359882865732E-005   3.5574125185461181E-005   5.5721181220713536E-005   9.7262423388076068E-005   1.1421390674509687E-004   1.4525838704736461E-004   2.7886700471485005E-005   6.7960322282669444E-005   5.2593479889919262E-005   1.6929812914731821E-004   7.7291251755563840E-005   2.1179183448291985E-004   7.2957481452258255E-005   1.9373072111583902E-005   8.8531029240730371E-005   3.1449544885936254E-005   6.6884126646292403E-005   3.8902950945815366E-005   2.7009489635872072E-004   1.3430798236167143E-004   2.1696804156854304E-004   4.0282947355473406E-004   2.5696229899126568E-004   8.1223590386546811E-005   2.8476892849285521E-004   5.1538482498128379E-005   2.1388908140983651E-004   1.3101246186407776E-004   9.1268515082607298E-005   1.1898944884858616E-004   1.9250925687813221E-004   6.1553419258011282E-005   4.4273055768795578E-004   1.3096954643979379E-004   3.9270132179706091E-004   1.8151698240659203E-004   2.7098045566245681E-004   7.3229526320488412E-005   4.2897797394256016E-004   1.2611880097489802E-004   4.2297525627933263E-004   4.9879792440808212E-005   9.2946850450975892E-005   1.7112680076044977E-004   3.1838626717407002E-004   9.3153421340398735E-005   9.8344580266158073E-005   7.2824697547314323E-005   5.4937657620556717E-004   2.0044894884455530E-004   1.6769365024710462E-004   2.4541862683405386E-004   2.3899679794301169E-004   1.9119003300893561E-004   6.0368800691767098E-004
   2.9800000000000000        3.2117647058823531        1.1474397789106367E-004   1.1450046774514541E-004   1.3695097105344105E-004   1.3931691937574495E-004   1.6703416943864705E-004   1.8718771922817201E-004   1.7590271530930593E-004   2.7462540069866866E-004   3.0845455368830701E-004   6.2751066229784435E-004   6.2467502709124645E-004   2.1920208566244561E-004   1.9032558230807359E-004   3.1643575056864749E-004   5.5588879215049964E-004   6.7839971447582160E-004   8.0480030721476051E-004   1.1999340639356192E-004   3.4971221722068742E-004   2.5447635894710317E-004   8.5584686644547576E-004   3.3250994898583884E-004   1.0511677540385373E-003   4.3964875935157544E-004   1.1281232776339572E-004   3.9413710066666773E-004   1.9697520550385246E-004   3.1461425366557309E-004   2.1988286047647105E-004   1.2202532580259918E-003   7.0925517913498397E-004   1.0777758476439227E-003   1.9965722216700949E-003   1.2347525138118537E-003   4.0472360328417002E-004   1.2465788253519631E-003   3.0853836189120165E-004   9.3060642662435797E-004   6.6140356557550307E-004   4.0347681669500860E-004   4.6540292057998248E-004   7.0308967329054479E-004   3.2706811843513997E-004   1.8002137223074807E-003   6.0943149128391330E-004   1.7311144420002977E-003   7.4120308620482882E-004   1.0849405543646579E-003   3.6940769677377749E-004   1.6545663135666717E-003   5.5199971724928607E-004   1.7242695706277513E-003   2.6610534454584920E-004   3.9085876432255447E-004   7.2997209517550166E-004   1.0412033547604969E-003   3.8551046792472023E-004   4.2059913889932131E-004   3.5428842901492023E-004   1.9421704955877291E-003   8.7407487758818059E-004   6.7848210532933130E-004   8.0149364853378691E-004   1.0512939474715123E-003   9.1538414557280966E-004   1.9709931453167698E-003
   3.0400000000000000        3.2117647058823531        6.0725822194081832E-004   6.0816813069733823E-004   6.6489399534965193E-004   6.8466643700102088E-004   7.2538217617115612E-004   8.3532276373483568E-004   7.0535855134152181E-004   1.1315356177089401E-003   1.3965153112004739E-003   2.6722164932764581E-003   2.3545791948778394E-003   6.6561859335239942E-004   7.3707580729337832E-004   1.1740989471727065E-003   2.0923893809057545E-003   2.5742561024860210E-003   2.7844671534486059E-003   2.9049650029261431E-004   1.1925249735342933E-003   9.1535326150183141E-004   2.8266434875387557E-003   8.5468426704874865E-004   3.2440636959763644E-003   1.7450599465401724E-003   4.7014687853728026E-004   1.1967254809386672E-003   8.1025191308551866E-004   1.0784515497492952E-003   9.0692237560190028E-004   3.5623651004143696E-003   2.3540403329238764E-003   3.2615970357102422E-003   5.9566641397749065E-003   3.6751254470561434E-003   1.2526219958237008E-003   2.9953107308511957E-003   1.2258852897363151E-003   2.3353915666029595E-003   2.1494392228788429E-003   1.0996629464502807E-003   1.1655301037214742E-003   1.7210417781164916E-003   1.1836193372215271E-003   4.6160816567166890E-003   1.8628306676579292E-003   4.6360066804103364E-003   1.8423866388068040E-003   2.6186022821846999E-003   1.2394572157866678E-003   3.5612560059622065E-003   1.4957921559650897E-003   4.0618623879015905E-003   9.5430505539184022E-004   1.2374278273566983E-003   2.2023261581536049E-003   2.1366067734157538E-003   1.1801608588109882E-003   1.3115422797676081E-003   1.1127523742112907E-003   4.0298268399716966E-003   2.4172675232092470E-003   1.8030471922776739E-003   1.4915951228828340E-003   3.0383847676972225E-003   2.7568797759687613E-003   3.9296923539495557E-003
   3.1000000000000001        3.2117647058823531        2.1629353089814146E-003   2.1730464105189978E-003   2.2041279983667519E-003   2.2916039904636383E-003   2.1826385378762754E-003   2.5559295851695554E-003   2.0061231616430824E-003   3.1825080761064524E-003   4.1947475156137275E-003   7.3158932202213615E-003   5.4342458991941444E-003   1.0756383601693014E-003   2.0949538708243615E-003   2.9487848705001740E-003   5.2851148439765211E-003   6.2979627037443638E-003   5.9555109811562385E-003   3.7992899633954713E-004   2.7996763941488664E-003   2.5024097184110847E-003   6.2473355782537250E-003   1.2625095103002352E-003   6.1469423350511976E-003   4.6408286437998065E-003   1.4243043243767376E-003   2.6001933341027413E-003   2.2470055369134688E-003   2.7824590515264564E-003   2.6773682240753818E-003   6.7975741133370886E-003   4.8640083524548634E-003   5.9191520248114502E-003   1.0380010152948697E-002   6.6523433076659273E-003   2.4810438760881335E-003   3.4655330742326363E-003   3.2870223119124842E-003   3.3411595109521454E-003   4.5978401979229182E-003   2.0654551820976888E-003   2.1103439708835565E-003   3.2560766042254758E-003   2.9257789129095149E-003   7.6011873324051422E-003   3.7485052671621557E-003   7.4638749679256959E-003   2.9000357099011227E-003   3.7403552910343124E-003   2.8452696405065463E-003   3.9171005883024230E-003   2.6108087503902639E-003   5.3037312162325621E-003   2.2987304851083625E-003   2.9270564571187846E-003   4.8190626170707034E-003   3.1863852698505958E-003   2.7284344492674219E-003   3.0295747462667369E-003   2.2286783016567729E-003   4.7791138852108948E-003   4.3864117927346338E-003   3.2362179576736327E-003   1.7287091540694412E-003   5.7023559594404031E-003   5.1802133522102075E-003   4.9235124801014617E-003
   3.1600000000000001        3.2117647058823531        5.2772182185775937E-003   5.3167780740587022E-003   5.0821857498910255E-003   5.3228296263163558E-003   4.6533378133443637E-003   5.4848820263864893E-003   4.1274531430547986E-003   6.2419489339209967E-003   8.4683037191486815E-003   1.2888829721369103E-002   7.4230310075691424E-003   7.9229034392531213E-004   4.3611211424417918E-003   5.3242968023563030E-003   9.1069453867560872E-003   9.9649786758986610E-003   7.5820987654512629E-003   5.0609033578262019E-004   4.8542568821431263E-003   5.1279974943558276E-003   9.5030202343714155E-003   1.1042240889101464E-003   6.8501629696401415E-003   8.3985334180229944E-003   3.1711214974930388E-003   4.3613460146632796E-003   4.3673695086046726E-003   5.4364201797386085E-003   5.5793106092689362E-003   8.6251146889812658E-003   6.1654157064772973E-003   6.3561705170532331E-003   9.8411999768711154E-003   6.9765153322603798E-003   3.5038727423722152E-003   1.3364255410698307E-003   6.0930537605374743E-003   3.2837699498293516E-003   6.7183225062101915E-003   3.2689180198157168E-003   3.3208780868804843E-003   5.5262078000427109E-003   5.0222551389955657E-003   8.3062056946278748E-003   5.0453108915546746E-003   7.2526611777097459E-003   3.5262599185444717E-003   3.2668573885935052E-003   4.6465466779773033E-003   2.1777643111994972E-003   3.4394110023893074E-003   3.8092909846995627E-003   3.7453580120178557E-003   4.8706582869538937E-003   7.7305757119529635E-003   4.6962685349053908E-003   4.6687682519087111E-003   5.2170509567338328E-003   2.9571855474241288E-003   3.2618189117040743E-003   5.6569764642890380E-003   4.2365666495578587E-003   2.1359346317988319E-003   6.9564951688544114E-003   5.9410919506657587E-003   4.8295622028327123E-003
   3.2200000000000002        3.2117647058823531        8.9638435931351460E-003   9.0537431713250318E-003   8.2891955697603856E-003   8.7282620516989044E-003   7.1763624044335859E-003   8.4362154483173316E-003   6.2497989936690394E-003   8.7406550524886314E-003   1.1612825263901113E-002   1.4449299241314427E-002   5.6024342693246016E-003   8.5721152589778580E-004   6.6283467998693958E-003   7.5727348963661543E-003   1.0882998677507470E-002   1.0195475367705995E-002   5.2325782881070060E-003   2.0126037365450523E-003   6.9024724572639947E-003   7.6731902222032513E-003   1.0289728912339147E-002   1.4228923107086418E-003   4.0266363849136384E-003   1.0511424452204911E-002   5.2245510541650830E-003   6.1628095244980023E-003   6.2820018422079715E-003   7.9395365948198779E-003   8.2133386521635893E-003   7.6525863202026997E-003   4.8515933896573580E-003   4.6455985480381148E-003   4.5092510488518043E-003   3.8324091813287013E-003   4.4670993047073813E-003   1.5817492951876056E-003   8.0648401145676091E-003   4.3715099174983178E-003   7.1925672780127703E-003   4.4521401046426550E-003   4.4179879668325307E-003   7.9548077759127138E-003   6.3076611595094334E-003   6.3094082898247500E-003   4.7665763410761853E-003   4.9140179777246527E-003   4.8712043431769934E-003   2.7931872859697439E-003   5.6844716452963285E-003   2.6645375172750052E-003   4.6783441344613918E-003   2.6022529793387652E-003   4.2784186267538936E-003   5.3325794836944834E-003   9.0574034549841306E-003   6.8765592054186751E-003   5.8852026705886532E-003   6.7254847966149705E-003   3.0966283860365059E-003   2.2609887994669156E-003   6.0086979578049086E-003   4.6543562515435647E-003   3.5769206485688865E-003   5.8173813830196455E-003   3.9553930203475090E-003   5.6161834788589172E-003
   3.2800000000000002        3.2117647058823531        1.0767406415576075E-002   1.0900133582548150E-002   9.7166139045275195E-003   1.0268763178361083E-002   8.1527371906558767E-003   9.4911162552236555E-003   7.0700039991908733E-003   8.9785711754913275E-003   1.0908181335658892E-002   9.9372704034813835E-003   2.5370218857772909E-003   4.0710860636913098E-003   7.3999414275536367E-003   9.1754050623074832E-003   9.1998876582593519E-003   6.8270498440974135E-003   1.8404422475495085E-003   6.1803032373252652E-003   8.6622572265448328E-003   8.2524457760963163E-003   8.2106525137412584E-003   4.1162130943905818E-003   1.2866355518673018E-003   9.2871897143671760E-003   6.4129202302052914E-003   7.5939723997840349E-003   7.0993089264805593E-003   8.5311142687489235E-003   8.6945214336654059E-003   5.4380612504169208E-003   3.1176541029363188E-003   4.6750105016234904E-003   2.0848608220973295E-003   1.4593744786048695E-003   5.7323441580795585E-003   7.0414020559791584E-003   7.9570132132408301E-003   6.5760876336495465E-003   6.3262099372821201E-003   4.1320279289703424E-003   4.0428580517771926E-003   8.2703916841141267E-003   6.4653873823563969E-003   3.5309656735553899E-003   3.6853130567263970E-003   4.0884882002098916E-003   7.3093719517361520E-003   4.2307350506897486E-003   5.5342406807035440E-003   5.4848109234813675E-003   6.7613210244409664E-003   3.4644299594861930E-003   3.9680000352858820E-003   3.9064617598649496E-003   7.7114747657562478E-003   7.3228370475795675E-003   5.8033134462788689E-003   6.6021716419519027E-003   3.4608501261237947E-003   3.8641568986720774E-003   5.8931320214326236E-003   4.7378729780016230E-003   4.1732241520293480E-003   4.2084360568404337E-003   1.6125150994478260E-003   6.4156796684464038E-003
   3.3400000000000003        3.2117647058823531        9.2813174480303774E-003   9.4152423937405253E-003   8.3044245597908295E-003   8.7963775559740925E-003   6.9229256026377061E-003   7.9495674770932653E-003   6.0548713793154036E-003   6.9791056772525719E-003   7.0542773456732932E-003   3.8004803494108520E-003   2.9005063232103020E-003   9.7059754563977307E-003   6.1963369906626164E-003   9.4353574173651755E-003   5.7036268087030991E-003   3.3804929133684960E-003   1.9541636858709673E-003   1.0995252340372370E-002   9.3111511791776173E-003   6.4326572040365650E-003   4.9823241193088647E-003   8.3302108125516729E-003   2.0022779933962782E-003   6.0053676095795927E-003   5.9072211217178639E-003   7.8140421866519250E-003   6.5379781058656208E-003   6.6991448502848076E-003   6.8884180458717780E-003   3.7384128779687901E-003   3.2640752632754856E-003   6.7366378282579693E-003   3.9334436315050410E-003   2.5636121886255872E-003   6.0500480538097775E-003   9.9120882993044279E-003   6.1676159507874770E-003   5.8686602980008544E-003   5.1130518478483917E-003   2.7981007044619211E-003   3.1537462250966907E-003   5.9906400625465038E-003   6.0958627036972884E-003   1.9478599685592386E-003   3.2762619208806798E-003   4.7950319306472285E-003   8.6754829471572883E-003   5.7096527160904707E-003   4.5246166584797772E-003   4.8111630064795593E-003   7.8706479089496253E-003   3.4386612596691555E-003   4.1127586182527747E-003   3.0641914293385764E-003   4.8489475801541046E-003   5.1375878244053381E-003   4.9520290890644253E-003   5.1608509478136746E-003   4.2178762300180139E-003   5.9906015936383710E-003   5.0040999672124019E-003   4.2275565574984159E-003   3.1561764706895656E-003   3.6274562519531413E-003   1.5714654334978535E-003   4.8728042605286062E-003
   3.4000000000000004        3.2117647058823531        5.8235201313224438E-003   5.9188534792140998E-003   5.2458948338712143E-003   5.5635904586315964E-003   4.4446501850649803E-003   5.0309788306744166E-003   3.9724794417364609E-003   4.2396543783067269E-003   3.1469206962752684E-003   6.2576212602053784E-004   5.4445936047384331E-003   1.2528083864864743E-002   4.0254620180919303E-003   7.7245957381258208E-003   2.8048132276578155E-003   1.8892749357695810E-003   4.3977025964851589E-003   1.2394866771205132E-002   7.9253309399711768E-003   3.7936334709953766E-003   2.3931837128504936E-003   1.0420926299030091E-002   4.2410174778203264E-003   3.0448051172740067E-003   4.1212417271526674E-003   6.3079604264659455E-003   4.8823919355660368E-003   3.8718733291090057E-003   4.3836455332739704E-003   2.5006704695072135E-003   4.0320894194525560E-003   7.0239970217134840E-003   4.3101076095769823E-003   4.4622619677602213E-003   4.4062007831956723E-003   6.0804034425884362E-003   3.9667572981608628E-003   3.0122986645457488E-003   3.8589737353786030E-003   3.7912370252021822E-003   4.6516635457731666E-003   3.7137480642110044E-003   5.3468999360042320E-003   2.0690627356570999E-003   3.7815533331486168E-003   4.8138629497181317E-003   7.5492098268018053E-003   5.2396960373410151E-003   3.2109157339332184E-003   1.8537803289303259E-003   6.5687249644094123E-003   2.6430447231723716E-003   5.0087981830501081E-003   4.2435611934242270E-003   2.4294228817687345E-003   3.1828543479814615E-003   3.8526780795439626E-003   3.4375323010325831E-003   4.6632942134688616E-003   5.9447168671037370E-003   3.2791766224153280E-003   3.0335565468818065E-003   3.5686028478999344E-003   3.2035678574412131E-003   3.2014741065162521E-003   2.6554490562309186E-003
   3.4600000000000000        3.2117647058823531        2.6949482536287699E-003   2.7439222957688679E-003   2.4788947798050449E-003   2.6304333827683359E-003   2.1746118427425801E-003   2.4315778844702946E-003   2.0143007349694752E-003   2.0635426264894695E-003   9.6780218498585533E-004   1.4749842067090393E-004   5.8906565714796928E-003   1.0100427865149666E-002   2.1015987414410519E-003   4.7681957253535813E-003   1.2469386186440951E-003   1.4114061373789852E-003   5.1276546404724621E-003   9.4527953423513868E-003   5.0705525092665429E-003   1.8409897975990837E-003   1.0029902657737138E-003   8.6528294512926845E-003   4.6824430672410995E-003   1.3456610630125801E-003   2.1958886494987365E-003   3.8455276770579310E-003   2.8706551238988193E-003   1.6921957707457019E-003   2.4393555586647597E-003   1.4272044822582219E-003   3.5548628255926955E-003   4.7633693692148912E-003   2.2563846421027201E-003   4.3772665831972833E-003   2.0929953756381441E-003   1.7102649257941303E-003   2.2033193801255192E-003   2.0179250395481272E-003   2.5465376910923155E-003   6.4868997745772062E-003   7.1192549163440963E-003   2.6894302171673393E-003   4.0103672213200204E-003   2.5608148714788429E-003   4.0539078338618839E-003   3.6872172864482822E-003   5.0281750615259451E-003   3.9561502016606546E-003   1.9822335714702530E-003   1.8132404967769944E-003   4.0560702015249453E-003   3.2386901393121324E-003   5.2281464254256655E-003   5.3412696950766230E-003   1.1388482453211621E-003   2.6546772720161200E-003   2.7329458181204695E-003   2.0331993367646742E-003   4.3723465388798028E-003   3.9832472326207661E-003   1.6413002177578559E-003   1.7362133610683849E-003   5.7240341543587083E-003   2.2134604155664732E-003   4.0442962601342546E-003   1.8440246586772665E-003
   3.5200000000000005        3.2117647058823531        9.3134233454346502E-004   9.4983211483542856E-004   8.8598441923201687E-004   9.4027652820339615E-004   8.1594963938425903E-004   9.0472315702085993E-004   7.9456602070513793E-004   8.1358586553152180E-004   2.0734603726770882E-004   2.6978094535413353E-004   3.8609236571973964E-003   5.4799942525491510E-003   8.9915984975840130E-004   2.1704802434777673E-003   5.4558743917185507E-004   9.1681520652282691E-004   3.5384046654071046E-003   5.0799428535937769E-003   2.3977636685014333E-003   8.0106851819212142E-004   4.2771658779526507E-004   5.0179172678352403E-003   3.1912809798669362E-003   5.5840741752649051E-004   9.0001434992725002E-004   1.7471045715671818E-003   1.2957825801024707E-003   5.9225694402746405E-004   1.2297650724246330E-003   6.8610303310248047E-004   2.1462104170088909E-003   2.2802449622708466E-003   6.4677499469421396E-004   2.7991302386530937E-003   6.4654926630872546E-004   4.9693154786622270E-004   1.0650460990506237E-003   2.3599240972686916E-003   1.3742182814859220E-003   6.8038488925826410E-003   6.8417962692051129E-003   1.9471619956452318E-003   2.4036911330220308E-003   2.1590102887957207E-003   3.2299738388094170E-003   2.1838085562269718E-003   2.6727851923535146E-003   2.9179582048194587E-003   1.0378758043766176E-003   3.2753341754957832E-003   2.0154938396738601E-003   3.7899670006418225E-003   3.9440372817996661E-003   4.4655622571888910E-003   5.6190933625104033E-004   2.1345178375614996E-003   1.7783885433094240E-003   1.0375026426200603E-003   3.3260979879826918E-003   2.0118945888792034E-003   7.0800798511231407E-004   8.2620107418144163E-004   6.2082913250448308E-003   1.1427605725474169E-003   3.1769165857140802E-003   1.5344428714514091E-003
   3.5800000000000001        3.2117647058823531        2.4191763737207555E-004   2.4709725839304388E-004   2.4051635278479915E-004   2.5525035587998406E-004   2.3453102730262561E-004   2.5897512045943528E-004   2.4305531592302642E-004   2.5694081858545413E-004   3.3338028981373669E-005   2.0465019549861736E-004   1.6596710758550557E-003   2.0715865156135816E-003   3.1127046279197786E-004   7.1990065167379976E-004   2.1740227177964065E-004   4.1945632322671315E-004   1.5982048696758344E-003   1.9561357233210236E-003   8.2998736944585609E-004   3.1142915328527819E-004   1.8579097327855177E-004   2.0727748138200707E-003   1.4645760526177589E-003   2.0826125511834141E-004   2.8213310577280230E-004   5.8464439211961883E-004   4.3964676649548267E-004   1.7872544541564132E-004   5.3049111754969623E-004   2.9528833305790807E-004   9.1405232269371013E-004   8.4412228701751684E-004   1.7845219054557946E-004   1.2587653086679571E-003   1.3789577528303739E-004   5.4823305062692395E-004   4.3247213568988315E-004   1.9095032067513247E-003   5.7412896425037717E-004   4.3009935268851643E-003   4.0776755562679989E-003   1.0441599912576070E-003   1.1034091756710396E-003   1.1692079165838919E-003   1.7867971424471291E-003   9.6528208298374621E-004   1.1221302657456887E-003   1.8619401635889840E-003   4.3614167711511194E-004   2.9878583578690351E-003   8.4912162016421121E-004   2.7664941952929376E-003   2.0489707530840394E-003   2.4477877377191556E-003   2.6521233081856088E-004   1.1661017212237388E-003   1.0077568646513204E-003   4.2259051462159759E-004   1.8962797581173762E-003   8.8613567605684985E-004   3.0105750396104859E-004   3.2773713316123587E-004   4.1244033414146054E-003   4.5719300812004587E-004   1.6424759155002132E-003   8.9035517785255789E-004
   3.6400000000000001        3.2117647058823531        4.6508209056111333E-005   4.7569328295169334E-005   4.8694002261783139E-005   5.1678692378024999E-005   5.0469869684104315E-005   5.5718126280392648E-005   5.6125818856691657E-005   6.2369097718266664E-005   5.2351455160370073E-006   8.0468875317730749E-005   4.7632958734626423E-004   5.4154347189166389E-004   8.2637619704477528E-005   1.6884080762960107E-004   6.7880690827187102E-005   1.2956592167428694E-004   4.8308506130371494E-004   5.2934265323819740E-004   2.0388706003407779E-004   9.6986476477292717E-005   6.7235476844432920E-005   5.9902940164904817E-004   4.5841917985220908E-004   6.1678576736878729E-005   6.5124129467258009E-005   1.3930232502177835E-004   1.0774936452455248E-004   4.7256854977703316E-005   1.7500515090558815E-004   1.0852016764245215E-004   2.7355372655653044E-004   2.4884410711061548E-004   9.0918303410361681E-005   3.9977249969039562E-004   2.6550432900424775E-005   3.7337997797719740E-004   1.3590861276242870E-004   8.8733084568615118E-004   1.7310250539112355E-004   1.6679220541237559E-003   1.5164780890692569E-003   3.6761711065852178E-004   3.6578890787888001E-004   4.0630603909914823E-004   6.5533923066826965E-004   2.9638438902095208E-004   3.5077485134789576E-004   8.3501424281784192E-004   1.3581559096968542E-004   1.4735364530392345E-003   2.8601512360620652E-004   1.2090333612789020E-003   7.0222625712924001E-004   8.6647524348896360E-004   9.8988843512237158E-005   3.9615964406069533E-004   4.2971280657327812E-004   1.2597737459680487E-004   7.3839969591534297E-004   3.4949151306365472E-004   1.1630900178151816E-004   1.0021349446265860E-004   1.6883725930308888E-003   1.4123967265418450E-004   5.5506131559748264E-004   3.0727625505727618E-004
   3.7000000000000002        3.2117647058823531        5.4426022779653820E-006   5.5729383726196346E-006   6.0035261214174055E-006   6.3719912489050206E-006   6.5893732462302182E-006   7.2933797078783652E-006   7.8631907568003219E-006   9.2288336934182714E-006   8.2493381734506851E-007   1.5682636420914117E-005   7.5154637538965108E-005   7.9048490459473510E-005   1.3152303898791325E-005   2.2080093203323852E-005   1.2472723896546747E-005   2.2024644525441703E-005   8.0002609999577757E-005   8.0120243085212128E-005   2.7823435539939642E-005   1.8004666805194718E-005   1.4242563612420759E-005   9.5976758354745188E-005   7.8937213518935747E-005   1.0895873239918648E-005   8.5640526558661104E-006   1.8339125494241238E-005   1.4933334920830890E-005   8.3708180479124937E-006   3.3201423488543464E-005   2.4325660301097831E-005   4.5541675543767203E-005   4.5075463937087679E-005   3.0391743751770343E-005   7.0853252114907666E-005   5.2170987945596813E-006   1.0559727197654916E-004   2.5143644801474997E-005   1.9610304825740642E-004   2.8822005418279608E-005   3.2100337957825749E-004   2.8261025694869461E-004   6.6005297806494447E-005   6.7116284290391805E-005   7.2467114554959319E-005   1.2418162744435560E-004   4.7614284119971170E-005   6.1596919840026682E-005   1.9344694328704031E-004   2.3570857070954958E-005   3.3984631570327096E-004   5.6413759009593475E-005   2.5624409228997810E-004   1.2178802005635672E-004   1.5444932194390385E-004   2.1178893391271145E-005   6.4676596132655218E-005   9.9276649876339283E-005   2.0705592392329966E-005   1.4759604882455787E-004   8.6023977672605755E-005   2.7326278241243606E-005   1.6995224211294664E-005   3.3711638434565821E-004   2.5712725257916691E-005   9.6655267540046353E-005   4.8557581428707307E-005

   2.5000000000000000        3.2647058823529411        9.3051669974850081E-013   9.7333736463833748E-013   4.4535040354986949E-012   4.8704529701398492E-012   9.1999544555056535E-012   1.0576095762728533E-011   1.3573799700669195E-011   1.6486239381281756E-011   1.4847143796486423E-012   2.6426088891858320E-012   2.1710663051316636E-012   6.4242531252039390E-013   1.8384039938004262E-011   5.0546803377750398E-012   2.0818458351480042E-011   1.1260985111859007E-011   7.0074668232758753E-012   3.5428702492287405E-012   1.0606802763385219E-011   2.5187892012251925E-011   2.7664810672836519E-011   9.9300817088672132E-012   1.1705810914794008E-011   1.6496625845401716E-011   1.5845595817006721E-012   1.6465931806032925E-011   9.9564417726412256E-013   1.8257337354378615E-011   1.5060615233605774E-011   2.9723957600541285E-011   9.1296834041385283E-012   1.2451006138181338E-011   9.0665368126149050E-012   1.0209513135479270E-011   3.3000941007622674E-012   2.6792464467705866E-012   1.8991180538090944E-011   3.6121121495540972E-012   9.2390795165475660E-012   1.2501267725792105E-012   1.0149813355762952E-011   4.2518970165077293E-011   1.2540379383664161E-011   2.8300541683719015E-011   4.8706656413067306E-012   1.4840563665352486E-011   2.7838730846446251E-011   1.2610474031450116E-011   7.2464435229855296E-012   9.8502445470983530E-012   2.0088872826753406E-011   1.0487207592663605E-011   1.5390279816992479E-011   1.2033502569003539E-011   2.6263695399331010E-011   4.2033597922830549E-011   2.0022073695991002E-011   9.1159405771378305E-012   1.2924926850311183E-011   2.7584942459602040E-011   1.4055893157285596E-011   1.2731781482248232E-011   1.2570767780255492E-011   1.3017097122359865E-011   3.4778443592603941E-012   5.1580262797616700E-011
   2.5600000000000001        3.2647058823529411        6.4593107392900929E-013   6.6886375794848936E-013   2.9935865372517998E-012   3.2571798543501743E-012   7.2864331938061466E-012   8.2329732192248092E-012   1.3497514839973636E-011   1.7159601702474354E-011   2.0628305151438683E-012   1.8747603663617066E-012   1.9066956861765654E-012   5.9597192503680473E-013   2.6607288763067023E-011   7.3887333789876436E-012   3.0509259296088678E-011   1.0299566100749712E-011   8.1241945228800319E-012   3.5174368437668950E-012   1.4535244278099857E-011   4.1763414209416178E-011   4.4822582601699195E-011   1.3792283276986976E-011   1.6614497337102540E-011   1.8655420743529071E-011   2.8262766429079590E-012   4.2024640159197201E-011   1.2005655217645546E-012   4.5346011560526058E-011   2.6089622750462989E-011   6.6617221110155503E-011   1.7784412202153842E-011   2.4105615005602976E-011   2.9169454959176068E-011   1.7839163455482592E-011   6.1861103013818355E-012   6.8548590206379087E-012   4.2590964452557123E-011   2.5905400071332991E-011   1.3177620228660927E-011   4.6480125444870686E-012   3.8172528426140751E-011   1.1585623756961828E-010   1.9110310982066454E-011   8.9457198658469946E-011   2.7070064793015357E-011   4.6489988570583996E-011   6.4593219538165810E-011   2.9108897542794367E-011   8.9492017839064048E-012   3.1216173553148281E-011   3.3487388542678022E-011   3.0609708437912697E-011   3.4319386787878048E-011   8.9592787573379432E-011   7.5511856302104847E-011   1.5952453743809753E-010   5.5302720417921649E-011   7.0843653586934993E-011   3.3672147355783626E-011   7.6330056132730632E-011   2.1293343358157424E-011   6.9009984761538642E-011   3.7583089769233173E-011   1.3944845454732705E-010   1.4870640081512003E-011   2.8211739161030239E-010
   2.6200000000000001        3.2647058823529411        4.3193396188922513E-012   4.1216540264846141E-012   1.4295607014796953E-011   1.2590249862805495E-011   4.2438490865841017E-011   3.0447828314456454E-011   1.0646776836588915E-010   6.3771817658501643E-011   1.9681925602920245E-011   4.1499893698851381E-011   7.2781732453633575E-011   4.9650024035939394E-011   2.7266514442345634E-010   8.5898405743416516E-011   1.5622722643594812E-010   1.0159548372817321E-010   1.7699525555332737E-010   7.8215546379047325E-011   2.1674534379244141E-010   5.6103361757722663E-010   3.8441743704260020E-010   2.9504369535335844E-010   4.3580071009798977E-010   9.9827714655115547E-011   8.4416856327297867E-011   8.5353585495751081E-010   4.1643236662226825E-011   7.2488993289444327E-010   3.5483559153860426E-010   1.0728811506719913E-009   3.9721681436992870E-010   4.0133843381956445E-010   7.9475907869367253E-010   5.2894501397719277E-010   2.1241154410671980E-010   4.2303513392140716E-010   3.5779515396299057E-010   7.8090288782095968E-010   3.4380587724940570E-010   1.8269659476983113E-010   1.1472423514706157E-009   2.2971474394323658E-009   4.1736062654345247E-010   2.1219319395463314E-009   9.4318925242028528E-010   1.4691685253229646E-009   8.3995147207102804E-010   1.0514560461755827E-009   1.7064076838891923E-010   1.9254173421701723E-009   4.0025818921169059E-010   1.4848513510284071E-009   5.4635967573643038E-010   2.3653008589373779E-009   2.5211050207032428E-009   4.5321688945588073E-009   1.2404209698885779E-009   2.3315020309595579E-009   1.2803088686822107E-009   2.7296789814885835E-009   6.5239636942455847E-010   2.5367749645029710E-009   1.9245813213269475E-009   4.7237145152673600E-009   8.3362844351492475E-010   8.4896924195282650E-009
   2.6800000000000002        3.2647058823529411        3.0179338545118875E-010   2.8927202804665266E-010   6.7044760534299476E-010   5.7755759944818665E-010   1.7382936990827218E-009   1.2486964037486832E-009   4.0636997671331582E-009   2.5653153597556066E-009   1.0686558661721455E-009   2.4355563831168710E-009   4.0288067992888684E-009   2.5543744343517896E-009   8.9387537824832254E-009   3.5087403440933184E-009   6.2899380915132201E-009   5.3430391186897136E-009   9.3456742927611755E-009   3.9697930896183725E-009   8.0597872167567757E-009   1.8864647555381346E-008   1.6230125332984842E-008   1.3349427215591648E-008   2.0414438496043465E-008   4.1157209197150432E-009   2.8004680072889453E-009   2.5955362671222973E-008   1.9859845292974514E-009   2.2416765231987732E-008   1.1391141040796840E-008   4.2310116848958938E-008   1.4699542572242377E-008   1.7184822889514185E-008   3.2651143201020594E-008   2.3623287565409509E-008   7.7479092004721978E-009   2.3452323719728042E-008   8.3339968462548655E-009   2.9988387823601413E-008   1.2219081374099439E-008   1.0689429383740993E-008   3.7661550702939956E-008   7.6570794479868939E-008   1.2455784702198815E-008   8.2751771047237918E-008   3.2401013762272055E-008   5.3373527209741025E-008   3.0967846851055626E-008   4.5046257086432715E-008   6.4544223182581360E-009   7.3894255541158178E-008   1.5655528989170671E-008   5.9081451071223069E-008   1.4894411647916702E-008   6.3204189632918634E-008   7.2816013347525590E-008   1.4120088195966563E-007   3.9411856994134025E-008   5.9034864113136525E-008   3.2082677764451897E-008   1.0656494163801693E-007   2.6269887170013512E-008   6.7753695297527434E-008   7.3958270800976516E-008   1.1694394285365659E-007   2.9694270989854836E-008   2.5715929248814607E-007
   2.7400000000000002        3.2647058823529411        1.2379156376535462E-008   1.1994555329331063E-008   2.4161192573114475E-008   2.1751017737728076E-008   5.3016167064068639E-008   4.2529648669818188E-008   1.0434994747785177E-007   8.0882898726817556E-008   3.8567479191479951E-008   9.3802439724651125E-008   1.4945257316635682E-007   9.1819903781249791E-008   1.9628568002157051E-007   1.0383291166720037E-007   1.8861241358071712E-007   1.7541392209547522E-007   2.8932271958965380E-007   1.1528699298104400E-007   1.9480608651541436E-007   3.8747203589738687E-007   4.3884303338356047E-007   3.4605171120473736E-007   5.5733316298901183E-007   1.1731329631340996E-007   5.7457422344754280E-008   5.1092427827956506E-007   5.8368140920488923E-008   4.4396750768549374E-007   2.3074829831139802E-007   1.0149035701066269E-006   3.4587320345072003E-007   4.6538227321543954E-007   8.6213707242178734E-007   6.3574397512471075E-007   1.9004026388894297E-007   7.2414670433064449E-007   1.5282617796932434E-007   7.2770213643550067E-007   3.0345343577616784E-007   3.1152759225233962E-007   7.7740999750272815E-007   1.5208253388285548E-006   2.4372640173390063E-007   1.8797010475656866E-006   6.5973610985066632E-007   1.2015766870728390E-006   7.2508361193280425E-007   1.1154303883215784E-006   1.5901054429029956E-007   1.8259823145391561E-006   4.1029129492476605E-007   1.5218340582042964E-006   2.6613322313700716E-007   1.0581265395931826E-006   1.2516951593909279E-006   2.6486078406779101E-006   7.5598815771938748E-007   9.2720492472145837E-007   4.8867668281053132E-007   2.4633968509129175E-006   6.5892126557390051E-007   1.1147446101736247E-006   1.7390039746403525E-006   1.8326341599944571E-006   6.9379685701198473E-007   4.6440267823786863E-006
   2.7999999999999998        3.2647058823529411        3.1997354512821836E-007   3.1291755811119511E-007   5.3904584706381305E-007   5.0302918215469286E-007   1.0059680449452709E-006   8.8483058684265821E-007   1.6692517233338199E-006   1.5545582385690601E-006   8.5241245746594590E-007   2.1258433902764979E-006   3.2228039194284960E-006   1.8754612799349058E-006   2.6999005897468680E-006   1.8734883122510469E-006   3.4259932585924731E-006   3.5125516553706905E-006   5.4912315168375187E-006   1.9966729179976420E-006   2.9601290514476729E-006   4.8676278612234447E-006   7.1564104382079650E-006   5.4436436093300896E-006   9.4072260112879572E-006   2.1593609673932914E-006   7.5785689562025247E-007   6.3619733312349637E-006   1.1123128274098314E-006   5.5362286200806008E-006   2.8909838879156613E-006   1.4661862623822324E-005   5.1460381481455747E-006   7.7857631978064485E-006   1.4397499168931094E-005   1.0377631588444524E-005   3.0420815044524870E-006   1.3123489264913595E-005   2.0847243336298179E-006   1.1441709739262301E-005   4.8091716992810891E-006   5.4098530369423876E-006   1.0151130584162846E-005   1.8409097725697475E-005   3.0892382398191824E-006   2.5671856401205484E-005   8.2679031618401516E-006   1.7181708034008553E-005   1.0522706711221571E-005   1.6298510285679291E-005   2.4448488536034957E-006   2.7019158303371086E-005   6.4652482969100380E-006   2.3270329597175666E-005   3.0473881279395417E-006   1.1115796469139078E-005   1.3245568550260202E-005   3.0122456089015056E-005   8.5335787899208518E-006   9.3321783113911310E-006   4.9394794896174196E-006   3.2718936773411752E-005   9.7708644135179559E-006   1.1577179872981423E-005   2.3297414097877425E-005   1.8961662169601733E-005   1.0290383130299399E-005   5.0506123591216079E-005
   2.8600000000000003        3.2647058823529411        5.1399015520018383E-006   5.0634399459530934E-006   7.6125819807327623E-006   7.3143834281703699E-006   1.2202878622828044E-005   1.1586673659188114E-005   1.7226609545886639E-005   1.8772238148464469E-005   1.1770798998119483E-005   2.9457353912002219E-005   4.2313330903090823E-005   2.3146886647233469E-005   2.3991080930702642E-005   2.1256502430301940E-005   3.8736526701023151E-005   4.2980320191014373E-005   6.3844150593511396E-005   2.0784238449969483E-005   2.8848883792265899E-005   3.8920702324904824E-005   7.1813081757985973E-005   5.1853860357484305E-005   9.7412030771417690E-005   2.5315189402288867E-005   6.5656835499074645E-006   5.1100535851842447E-005   1.3750181956142326E-005   4.4500660053436262E-005   2.3424017334693707E-005   1.3002062192147190E-004   4.8583559016469032E-005   7.9398505621082805E-005   1.4849511765359152E-004   1.0293072420102378E-004   3.0966455822678554E-005   1.3906326537667068E-004   2.0800523188346901E-005   1.1133408756601552E-004   4.8360718820941109E-005   5.4038227490393107E-005   8.3216343036903473E-005   1.3685094379622305E-004   2.6104466858871494E-005   2.1157526400294194E-004   6.5415062236362287E-005   1.5327611914900936E-004   9.3014615604992425E-005   1.4204005362021728E-004   2.3908908954618843E-005   2.4118168362440021E-004   6.1620239179590707E-005   2.1395941777393418E-004   2.3452371022580472E-005   7.5434731442395364E-005   9.0271085553003026E-005   2.0879610439649405E-004   5.8584644468146215E-005   6.2253641939355556E-005   3.5881796851218051E-005   2.5435625392104019E-004   8.7993633510497149E-005   7.8002743220537674E-005   1.8347480622628656E-004   1.3396041164761966E-004   9.8464731768633127E-005   3.3272096844383337E-004
   2.9199999999999999        3.2647058823529411        5.2932504487146028E-005   5.2458651268586374E-005   6.9698354020970277E-005   6.8571237322820349E-005   9.6797043983339894E-005   9.7808598121586055E-005   1.1791248228576333E-004   1.4585668008852462E-004   1.0333250685316630E-004   2.5289401749492178E-004   3.3990650485691897E-004   1.7170848318613809E-004   1.4341838120903114E-004   1.5218840223455761E-004   2.7837626955409806E-004   3.2762262315227448E-004   4.6064183536662366E-004   1.3110379236510464E-004   1.8189726846648815E-004   2.0721027707023673E-004   4.5407242642441057E-004   3.0381623882782540E-004   6.2674467546490551E-004   1.9075801033998732E-004   3.8272851566624306E-005   2.6999447376142702E-004   1.1100597701623582E-004   2.4042522418874177E-004   1.3160369630003089E-004   7.2349933919932038E-004   2.9240451822846818E-004   4.9502686739399742E-004   9.3837906130360286E-004   6.2960043864926894E-004   1.9790045506434977E-004   8.6522779788066886E-004   1.4616722081552534E-004   6.5818874075764867E-004   3.0884563742956039E-004   3.1435714934823113E-004   4.2135212310086717E-004   6.3322833213228413E-004   1.5141654336757105E-004   1.0684552240003455E-003   3.3586128960410883E-004   8.4657577176083050E-004   5.0197587563526904E-004   7.4977207717431881E-004   1.5074696797580199E-004   1.2816729821878538E-003   3.5730724453471069E-004   1.1700969513019444E-003   1.2532466282627630E-004   3.3918674250153996E-004   4.1533910350617133E-004   8.8595743594894972E-004   2.5905029654657531E-004   2.8630053020236782E-004   1.9272144066807050E-004   1.1632454492787681E-003   4.8551823853951561E-004   3.4529461428947037E-004   8.4090107362078917E-004   6.4978227195190284E-004   6.0311521741968804E-004   1.3348354816338187E-003
   2.9800000000000000        3.2647058823529411        3.5603222642724983E-004   3.5460458835694054E-004   4.2301426298105613E-004   4.2420880801630786E-004   5.1504384628187484E-004   5.4658871525570772E-004   5.5215188747597494E-004   7.4828830569640455E-004   5.8611830696195526E-004   1.3661534485450971E-003   1.6865500938007684E-003   7.6520027073472485E-004   6.0359689640372336E-004   6.9717787451181637E-004   1.3009234705815720E-003   1.5788699686726981E-003   2.0767239956929477E-003   4.9799364369890490E-004   7.5050064222854668E-004   7.7892261234967155E-004   1.8508272297550964E-003   1.0943679247795658E-003   2.5149369440586752E-003   9.3621374421217472E-004   1.5337713567753481E-004   9.5885750900799995E-004   5.8999686229987958E-004   9.1707042365498964E-004   5.4856956997322113E-004   2.5698828195501260E-003   1.1121121822856240E-003   1.8705195780816361E-003   3.5812409651106779E-003   2.3797532343267204E-003   7.8967725382931523E-004   3.1109937399741347E-003   7.0159079845027268E-004   2.3050313071948801E-003   1.2672379227361601E-003   1.0557498881006960E-003   1.2863958720621218E-003   1.8499096475150985E-003   6.1587598697770540E-004   3.3226596396364917E-003   1.1308347584788802E-003   2.8492464290164141E-003   1.6472097071223624E-003   2.4034210289393719E-003   6.2642841857260220E-004   3.9694771753929076E-003   1.2714334698193002E-003   3.7510717114732127E-003   4.8150778107794803E-004   1.0495799696513743E-003   1.3641232035294687E-003   2.3092983387964358E-003   8.1538007584080238E-004   9.4259208324586291E-004   7.4225511149211517E-004   3.1276096401168423E-003   1.6658212102676072E-003   1.0170124537179244E-003   2.2084533105680032E-003   2.1407487470716108E-003   2.3461783118421411E-003   3.2440021454402746E-003
   3.0400000000000000        3.2647058823529411        1.5965400162861745E-003   1.5968408658531697E-003   1.7383664765898959E-003   1.7701398885962196E-003   1.8833501026778061E-003   2.0725342966687195E-003   1.8207189651765435E-003   2.5948891264676571E-003   2.1792964996625659E-003   4.6812107268562548E-003   5.1443633017025231E-003   1.9870793186145459E-003   1.8589965858062600E-003   2.0716807727103738E-003   4.0303993462183392E-003   4.8621086893329384E-003   5.8358937016163102E-003   1.1012159350185611E-003   2.0575938889816213E-003   2.2003047023013166E-003   4.9850299133304783E-003   2.3895669504199694E-003   6.2803407568694887E-003   3.0442910515298279E-003   4.3458108851680507E-004   2.3559825571778750E-003   2.0939579336638498E-003   2.6009649100003475E-003   1.7576835047809871E-003   5.9261868966374205E-003   2.6225254233284696E-003   4.1925431325587738E-003   8.0268609203097314E-003   5.5143819983192654E-003   1.9831575597423364E-003   6.1836530109419261E-003   2.2844138231636925E-003   4.6820032267213662E-003   3.4110091584635704E-003   2.0929033604119790E-003   2.3511829734384850E-003   3.6003955330724362E-003   1.7687971246634969E-003   6.4151025212139130E-003   2.5191003061567469E-003   5.7483782426644000E-003   3.3018523542401902E-003   4.6506343757784065E-003   1.7708421505144504E-003   6.8322238414983069E-003   2.8257437694524617E-003   6.8180572665667962E-003   1.3685675665352484E-003   2.3679051462143870E-003   3.3652499933092043E-003   3.8363167100618246E-003   2.0270229116431939E-003   2.2983791321275894E-003   1.9611433805341366E-003   4.9164257791563552E-003   3.6244045053992480E-003   2.0545148645115044E-003   3.1835491823239614E-003   4.7130237615192498E-003   5.7224636364851854E-003   4.8137306781019483E-003
   3.1000000000000001        3.2647058823529411        4.8590145433590496E-003   4.8774970255405113E-003   4.9312868462516738E-003   5.0820028758575414E-003   4.8474577525988048E-003   5.4628451680537723E-003   4.3458163659790740E-003   6.2311387088220781E-003   5.3767025968256216E-003   1.0184171090141624E-002   9.4372815157343481E-003   2.7692037027010011E-003   4.2864799094148726E-003   4.1117469465208681E-003   8.4326485629224526E-003   9.6255035391113776E-003   1.0015905526800324E-002   1.3117349920524783E-003   3.8832233162671881E-003   4.8432015734363506E-003   9.1384354238433999E-003   3.0247417877699301E-003   9.5631634797333394E-003   6.6690799055383367E-003   9.0567782374298227E-004   4.2159632974698279E-003   5.0716482270168469E-003   5.6763031262882001E-003   4.2708124703350388E-003   9.0888808865746268E-003   3.6960153277505372E-003   5.3341686885436989E-003   9.9090279402937586E-003   7.5700933794873738E-003   3.2793541276955654E-003   6.0152177344182456E-003   5.1001223517651304E-003   5.6193139422465602E-003   6.2481668341172938E-003   2.9401480645834667E-003   2.8720732679949185E-003   5.4098330967022904E-003   3.5855405304830571E-003   7.8979041943236499E-003   3.7950576206449440E-003   6.8532909926660619E-003   4.2238374129316353E-003   5.3769681282127809E-003   3.5594459367923308E-003   5.9720564879051476E-003   4.2009144424521062E-003   6.6486385317093676E-003   2.9056325205484516E-003   4.1351813317059205E-003   6.3569214617125447E-003   4.7993548485784744E-003   4.0198251679808674E-003   4.2582169830622275E-003   3.5324918363379646E-003   4.6106384710080002E-003   5.2517963277962359E-003   3.1088376725966829E-003   2.5252742424399146E-003   6.8859274153620339E-003   8.5568757067705278E-003   4.9654255023484492E-003
   3.1600000000000001        3.2647058823529411        1.0212441854681448E-002   1.0283544929668825E-002   9.8321265145185355E-003   1.0225719823538728E-002   8.9804779332503509E-003   1.0243512034073463E-002   7.6847201937608328E-003   1.0627745136248336E-002   8.8866242825325920E-003   1.3875874157206590E-002   9.7911544199604742E-003   1.6658004007758097E-003   7.4387193644327668E-003   5.8407796971004337E-003   1.2129817094366512E-002   1.2276789047954489E-002   9.8951817283026034E-003   9.2601662782769781E-004   5.4867051362504282E-003   8.2301922801914350E-003   1.1817205674355541E-002   2.1606837014066407E-003   8.3976290244855353E-003   1.0018651377228807E-002   1.4686810500607825E-003   5.9963897384341042E-003   8.6505186946319850E-003   9.5583910378103307E-003   7.6336131297301000E-003   9.8181581291273152E-003   2.9925462800303605E-003   3.8357678293519074E-003   5.8617228384881407E-003   5.6427288515996186E-003   4.1342619125099645E-003   2.0858553612134729E-003   8.0020269996066741E-003   5.4344731033995220E-003   8.2809927466500882E-003   4.5432014488215903E-003   3.5405704985825444E-003   7.5731265012852593E-003   5.2335555223112758E-003   6.9064315445829640E-003   4.2065855102625862E-003   5.2164601154414689E-003   4.3364107591039210E-003   4.0984243307128710E-003   5.3653086502040946E-003   2.9960135532183145E-003   5.2219534413508678E-003   3.8325700310090937E-003   4.5467643492721737E-003   5.6738366061515645E-003   9.0215733392240323E-003   6.1013225555309851E-003   5.9707521029043337E-003   6.1147262446556092E-003   4.6307924998621134E-003   3.2665175767795374E-003   5.7548816091619699E-003   4.0868632116893540E-003   2.2074201289799008E-003   6.9228317216835315E-003   7.4844837080507223E-003   5.5420613849811477E-003
   3.2200000000000002        3.2647058823529411        1.5059995145571790E-002   1.5206925527273148E-002   1.4004645188088697E-002   1.4663486614535993E-002   1.2212161125813858E-002   1.3959522619171334E-002   1.0252542816195866E-002   1.3249626059802969E-002   9.9007464520309962E-003   1.1349533275244374E-002   5.1266914204295445E-003   1.0109161205902448E-003   9.7318920300037970E-003   6.8406417756949429E-003   1.2282133201579871E-002   1.0239498310975637E-002   4.9978177251934468E-003   2.0396530804709912E-003   6.7278739637572213E-003   1.0483012855161459E-002   1.1222099034650056E-002   2.0141630326515132E-003   3.9566135398823605E-003   1.0572958089856426E-002   1.9673211074921204E-003   7.4774093271120457E-003   1.0840031705492068E-002   1.2179124972241512E-002   9.8894303628815419E-003   8.5135675703431613E-003   1.8561860298179330E-003   3.1372439792112911E-003   2.0302092480315569E-003   2.0403136496042981E-003   4.9644429585380912E-003   1.4992079264163406E-003   9.1609717444834579E-003   7.2040197838705369E-003   8.6302804468056452E-003   6.9182427298045317E-003   4.8558878460185162E-003   9.4631654288138828E-003   5.9128602136677560E-003   5.4580820748292994E-003   4.1057543888061909E-003   4.1374397851065741E-003   5.3671297517011102E-003   3.6671257807787674E-003   6.3388347211421510E-003   4.0344836091542480E-003   7.0798005474802424E-003   3.7238930299701980E-003   5.1080798575199558E-003   5.9227443164110282E-003   9.3142716107748082E-003   7.5012652963943006E-003   6.5862284055630800E-003   6.9676418091832544E-003   5.0524911415063814E-003   3.3806146802405879E-003   5.7694502711455146E-003   4.9294199224864908E-003   3.8939878501449299E-003   5.6832711587153023E-003   3.6553525728593842E-003   7.1654512021376449E-003
   3.2800000000000002        3.2647058823529411        1.5822853955055307E-002   1.6016810433173320E-002   1.4467290248582260E-002   1.5219610222209490E-002   1.2384881673749617E-002   1.4087828268652156E-002   1.0453299722102958E-002   1.2465101797202741E-002   7.4524401308342786E-003   4.9719451493645903E-003   2.5189101263560654E-003   5.1916005412606945E-003   9.7121905434293075E-003   7.5685130970396140E-003   9.1500258002187394E-003   6.2413455553426951E-003   2.2070693665585941E-003   6.6331506025412695E-003   7.8777138616861041E-003   9.8938304738063459E-003   8.1425871752807515E-003   5.4775164323443088E-003   2.3884919344396016E-003   8.1941244345654553E-003   2.2434086507539673E-003   8.3624023929001583E-003   1.0474117770492810E-002   1.1514479946023845E-002   9.4507958121688666E-003   6.9197509703968910E-003   2.7727405286692365E-003   5.9564112542842837E-003   3.8754190303716472E-003   1.7722753776810347E-003   5.6114784246694520E-003   4.8548614419341145E-003   8.0740999794370241E-003   8.3163739105889846E-003   7.5989796693005929E-003   6.4919725422473507E-003   4.8415422420530771E-003   8.8246654072094873E-003   5.8906216843803341E-003   4.5490070725481332E-003   4.1562277213909966E-003   4.8958361610613125E-003   7.2217563396665147E-003   4.8475283241898740E-003   5.9967644033746088E-003   5.9962531881682084E-003   9.1600059651018965E-003   5.1389904786258477E-003   4.1974114267010459E-003   4.8558930831701331E-003   6.9300765225504286E-003   6.7592318081682026E-003   5.9438898745432919E-003   6.5543791619960216E-003   4.9903492063372752E-003   4.7134401953937187E-003   5.4388036773377717E-003   4.8165479323828593E-003   4.6073297148645272E-003   5.0975889345942537E-003   2.0518324275085450E-003   6.6869858290614197E-003
   3.3400000000000003        3.2647058823529411        1.2013989961219348E-002   1.2188446670385419E-002   1.0986434690721816E-002   1.1594267516527845E-002   9.4756658182476479E-003   1.0688595246173428E-002   8.2121369574108451E-003   9.1336307176124610E-003   3.7849464945102621E-003   9.1969588762831481E-004   5.9222064969244731E-003   1.1968955080681607E-002   7.5893738344412435E-003   7.6050827685035290E-003   5.5124477307579604E-003   4.0663551251106022E-003   5.0927903316431251E-003   1.1888481034528909E-002   8.1494552298654703E-003   7.1377279603774381E-003   4.7560449626909782E-003   1.0613314913716435E-002   5.2903130189925580E-003   5.0880289016214464E-003   2.1357117080120689E-003   7.8369021290442212E-003   8.1105540217171479E-003   8.0402141811783366E-003   7.0884504026555899E-003   5.2444236708372458E-003   4.9266928016919722E-003   8.4457280695855921E-003   5.8466748645305674E-003   4.6077253997691831E-003   4.8066904767967737E-003   4.7495731339068283E-003   5.8806414914525165E-003   5.3627603486072328E-003   5.8298815070952715E-003   3.9760161858549510E-003   4.3338941423957996E-003   6.0869729576296669E-003   5.6537799069962570E-003   3.9035037994304923E-003   4.5051442571176518E-003   5.1138942478483841E-003   7.8287510178432253E-003   5.2292192794589284E-003   4.6141229871621428E-003   3.7464703681140293E-003   8.9455735045374969E-003   4.3426047377829622E-003   3.2229012154053756E-003   4.1706750988002609E-003   3.9179792195552961E-003   4.6562051994113555E-003   4.8820130623178134E-003   5.3343554010741112E-003   4.4795639394621346E-003   5.4443365680305871E-003   4.1522288316841217E-003   3.3653815542340200E-003   3.8474830078304217E-003   4.8198203784367245E-003   3.9892856064483936E-003   4.2906305777202286E-003
   3.4000000000000004        3.2647058823529411        6.6843354255067882E-003   6.7952202718097616E-003   6.2113653123283480E-003   6.5681977818838611E-003   5.5156328974415667E-003   6.1684331891055212E-003   4.9966982859039914E-003   5.3397602857487795E-003   1.3025810002422560E-003   5.2322379447157150E-004   9.5263310615004721E-003   1.4213088826258212E-002   4.7859993516936265E-003   6.0754012446545260E-003   3.0867279572049265E-003   3.4619099897774484E-003   8.4615261181788318E-003   1.2899204643245253E-002   6.6048149196194193E-003   4.2543010095428494E-003   2.4897092940574881E-003   1.2410699083651895E-002   7.8873900720766114E-003   2.8530820753199762E-003   1.6284079455350410E-003   5.7213592520734104E-003   5.0995638950390373E-003   4.2278068097619118E-003   4.6208951920980049E-003   3.3568268832370684E-003   5.5894871024001784E-003   7.2657009413047867E-003   3.8774389318211350E-003   6.3934405913346655E-003   2.7707486978007507E-003   1.9276344024683444E-003   3.8050023435608604E-003   2.8736398750703529E-003   3.9393403296588466E-003   4.7276117835496120E-003   6.2849153424935278E-003   4.0005871764106334E-003   5.0190240381297125E-003   3.6169477312321097E-003   4.9523058440471418E-003   4.0978642367557336E-003   6.6112586603063132E-003   4.7763442959311321E-003   3.0105464093127280E-003   2.4631457549928789E-003   6.3933583646644818E-003   4.1538875923629402E-003   3.3174930061420208E-003   4.6691920094228193E-003   2.0012892117578520E-003   3.6097686197411080E-003   3.7447749550245592E-003   3.8155271523061612E-003   4.0307950025694631E-003   4.7700567619743603E-003   2.4707936499063325E-003   1.6608705317739444E-003   5.1205468733289969E-003   3.7340138665715931E-003   6.0343481216798269E-003   3.1495363830374387E-003
   3.4600000000000000        3.2647058823529411        2.7597100752279088E-003   2.8107399190438424E-003   2.6432443301068046E-003   2.7985889057894711E-003   2.4561036487283495E-003   2.7290174502826010E-003   2.3602731907972903E-003   2.5134724794194890E-003   3.2288251532811745E-004   9.9049257544682598E-004   8.3948970328280876E-003   1.0411878710893729E-002   2.4722821581447908E-003   3.5752485262403218E-003   1.6960664579129003E-003   2.6311238847978465E-003   7.7250308194384519E-003   9.2664623772130451E-003   3.9590841879280905E-003   2.2645431212957685E-003   1.3348757435458624E-003   9.5355317006226414E-003   6.9663052190407438E-003   1.5197700125084404E-003   9.6045252173532160E-004   3.1343717033489610E-003   2.5733193211707399E-003   1.7653800194854902E-003   2.7933553555940082E-003   1.8504241889232545E-003   4.2133253436739291E-003   4.3040209021567178E-003   1.3990881552391526E-003   5.4339542589676507E-003   1.0871684914502946E-003   1.3046916395982899E-003   2.2473888962383968E-003   3.5782128844887439E-003   2.3444342755266048E-003   7.4422722184468455E-003   8.3623328823312550E-003   2.9958908371111857E-003   3.7714534803313209E-003   3.2053040742615752E-003   4.7315604439184186E-003   2.7908393802116948E-003   4.5279893622445196E-003   4.6968123524010752E-003   1.7508532263364157E-003   4.9985692644766884E-003   3.6830057076807339E-003   5.7029590439737652E-003   3.5070463218453128E-003   4.8480259460774071E-003   1.1333176980968022E-003   3.1274192872277951E-003   2.7859015800844066E-003   2.3100965795515558E-003   3.7706492382473147E-003   3.4027226953564239E-003   1.3685763725526966E-003   6.9045807612008346E-004   7.4118634018413660E-003   2.2106720800814362E-003   5.6112140085302162E-003   2.9051210668955361E-003
   3.5200000000000005        3.2647058823529411        8.5565346458932377E-004   8.7298065642114073E-004   8.5523111789376162E-004   9.0624165675329835E-004   8.4066480241939685E-004   9.3099216543014068E-004   8.6682546898715336E-004   9.4829787941904211E-004   7.6300839096738948E-005   8.1986031258814292E-004   4.6428990259197844E-003   5.1207611073401816E-003   1.0374484709215429E-003   1.5226585241634666E-003   8.2944750968913473E-004   1.4383640822409323E-003   4.4609818652579835E-003   4.6411217941561885E-003   1.7358439790693680E-003   1.0735633828909451E-003   7.1328092199922084E-004   5.0922071494318112E-003   4.0630235137825484E-003   7.1507720405399663E-004   4.3042786011079524E-004   1.2745070815239194E-003   1.0227606718634171E-003   6.3627022694268316E-004   1.4963166540351983E-003   9.6597716349177537E-004   2.2597819784022561E-003   2.0243986244023226E-003   5.8475309882117848E-004   3.1953130427980880E-003   3.4831867793986811E-004   1.9077231839559792E-003   1.1621572850132301E-003   4.0323937789253370E-003   1.1856020497120095E-003   7.1317735709318184E-003   7.0773355773123912E-003   2.0055252234894533E-003   2.2593382412201030E-003   2.1974360782671377E-003   3.4087373038869128E-003   1.5997696864535793E-003   2.5062995007237615E-003   4.1611479563824060E-003   9.0220091500794596E-004   6.3374851573561042E-003   1.9026566450271410E-003   5.6601875279141557E-003   2.7065619159325261E-003   3.6258190831879229E-003   6.7282131113348637E-004   2.0790641222017750E-003   2.0105526518808137E-003   1.1184422428948070E-003   3.0122496614188397E-003   2.2045663097398638E-003   8.2652516362950387E-004   3.3269339614518996E-004   6.9702009446966050E-003   1.0557411275596757E-003   3.4899019741202273E-003   1.9827843170840101E-003
   3.5800000000000001        3.2647058823529411        2.0021965342556950E-004   2.0459803694475016E-004   2.1089959180635017E-004   2.2362530853487983E-004   2.2060001526112572E-004   2.4429277720507353E-004   2.4589163551884066E-004   2.8146911489014260E-004   2.4044910138149961E-005   3.8211966195899298E-004   1.7251575818290146E-003   1.7535826169094032E-003   3.4318978559373474E-004   4.6635346635776797E-004   3.2053764469387437E-004   5.4893042491298153E-004   1.7438548657920502E-003   1.6535659233022670E-003   5.5290627507143279E-004   4.1801058339019132E-004   3.2003204779439695E-004   1.9298488885867557E-003   1.6446343329684858E-003   2.6820307240788758E-004   1.4376318688385641E-004   3.8001593961455992E-004   3.1236203337755739E-004   2.0796804882033482E-004   6.4131629311438060E-004   4.5886488530620450E-004   8.8322795034612893E-004   8.0740787372542784E-004   4.3050887725896563E-004   1.3500533949699425E-003   1.2486385277801984E-004   1.5575915148838663E-003   4.8582487288296842E-004   2.6442974981274155E-003   4.7355704607557970E-004   4.0874551937430340E-003   3.7625767743557780E-003   9.6549144198942386E-004   1.0265677250361517E-003   1.0559964775336756E-003   1.7204742458931355E-003   6.9194921752840227E-004   1.0669614959012707E-003   2.6188261181351118E-003   3.8015113474049422E-004   4.3790726923773997E-003   8.6225998999266921E-004   3.4466339889937473E-003   1.3904355262950160E-003   1.8335235452775222E-003   3.3934416933589204E-004   9.1116673951288304E-004   1.2086590352325490E-003   4.1000778561817858E-004   1.7224823120976192E-003   1.2637354933063391E-003   4.5814636353097983E-004   1.6954413517866732E-004   4.0795466237536580E-003   4.2343829487191442E-004   1.5041294667299278E-003   8.2990987577247612E-004
   3.6400000000000001        3.2647058823529411        3.4774082245126321E-005   3.5584832362790384E-005   3.8853107928370968E-005   4.1225001250360403E-005   4.3312230699798527E-005   4.8092504920090764E-005   5.2328101023086114E-005   6.3075234689688190E-005   7.6021886610855284E-006   1.1160856243301239E-004   4.3478613411283737E-004   4.1516531074956421E-004   8.4805564132025909E-005   9.9979848663690618E-005   9.0047496375820696E-005   1.4451782215783390E-004   4.6471234636408649E-004   4.1154405964798801E-004   1.2395471168503579E-004   1.2102416584915873E-004   1.0458660551735359E-004   5.0961419883672923E-004   4.6009793273375370E-004   7.3911880738070885E-005   3.4290432092611188E-005   8.0005856936277693E-005   6.9978321049599286E-005   5.7791507889181018E-005   1.9941569737208368E-004   1.6792554959976015E-004   2.4553841013319873E-004   2.5461422133106438E-004   2.2898170974550882E-004   4.0162425824893488E-004   4.5984690567365016E-005   6.9086404010238812E-004   1.4995309602012420E-004   1.0205037903636704E-003   1.3646664226660453E-004   1.4333323033864896E-003   1.2560497945625329E-003   3.0848619881537027E-004   3.3073006917529565E-004   3.4125093408555253E-004   5.7644095829304063E-004   2.0549258588625235E-004   3.2597783908394385E-004   1.0592822877965682E-003   1.1780667840602559E-004   1.7729379372350090E-003   2.9815740038251611E-004   1.2865831427037789E-003   4.5699129059705826E-004   6.0163831483375644E-004   1.2515181752835379E-004   2.5166798104972736E-004   5.0694989307863657E-004   1.0705259620036823E-004   6.4168004385716600E-004   5.4341992545868685E-004   1.8524983272884401E-004   6.4675016968434727E-005   1.4861417086527689E-003   1.3457958420537541E-004   4.3962973355811071E-004   2.0476813475869401E-004
   3.7000000000000002        3.2647058823529411        3.6391618211406775E-006   3.7282097490425209E-006   4.3174150928428288E-006   4.5842880742003005E-006   5.1108543540415494E-006   5.7003328666853071E-006   6.6646584972993046E-006   8.4462361363039022E-006   1.4429124972227825E-006   1.7434471540408011E-005   6.0209370579930348E-005   5.4164138281671804E-005   1.2232087211979708E-005   1.1683051710919407E-005   1.4453772649332407E-005   2.1217420913218668E-005   6.7951479737360799E-005   5.6334276784265164E-005   1.5065513494773226E-005   1.9968447591319198E-005   1.9065640764226388E-005   7.3690677562330929E-005   7.0747307920270992E-005   1.1657972719340744E-005   4.4849054725229662E-006   9.0530756981193710E-006   8.8340759854176163E-006   9.9587838079034729E-006   3.4369336311749922E-005   3.4240967240294088E-005   3.7757180452025702E-005   4.6066403539428878E-005   5.7017670915237523E-005   6.5624068314578191E-005   1.0301501562441160E-005   1.4457035130647724E-004   2.6041957956298193E-005   1.9065272318058459E-004   2.1352796914591400E-005   2.4627146891787312E-004   2.0812445583452975E-004   5.1001585303298235E-005   5.7318519881410188E-005   5.8230907710335922E-005   9.8669847511656883E-005   3.2011429964814284E-005   5.4349277585874030E-005   2.1441239875529607E-004   2.0070767078491606E-005   3.4672241687547266E-004   5.6587422981795259E-005   2.3560654209515451E-004   7.3530160256629157E-005   9.7779907889398995E-005   2.5294117771013741E-005   3.3318397919124227E-005   1.0866178660396150E-004   1.5037897929842009E-005   1.1823445805171978E-004   1.2430956036320255E-004   4.0016168569044409E-005   1.2647653663549662E-005   2.6331164883484979E-004   2.4517887795779420E-005   6.7351799455964522E-005   2.2861738434604351E-005

   2.5000000000000000        3.3176470588235292        1.3021822451250049E-012   1.3616165961026287E-012   6.1862227693374534E-012   6.7569319419762647E-012   1.2646011438401715E-011   1.4504376488704661E-011   1.8608408204496217E-011   2.2261928022856462E-011   1.9939806568230081E-012   3.6526604401373997E-012   2.9542686098801834E-012   8.5082779263365025E-013   2.5073757895313626E-011   6.8326625272534665E-012   2.7701342564707148E-011   1.5433656129128841E-011   9.6849395094991861E-012   4.9506409105841125E-012   1.4518251314711033E-011   3.4044945618185202E-011   3.6337536173002053E-011   1.3871422823938875E-011   1.6577508790097713E-011   2.1912262726687001E-011   2.3653239098743766E-012   2.4944037405997458E-011   1.4740833131905589E-012   2.6874485238137489E-011   2.0942315417801925E-011   4.0718398884231520E-011   1.3351806779879397E-011   1.7758756043480191E-011   1.3899951365063314E-011   1.4598140223656121E-011   5.1445086804002247E-012   3.7983049890059866E-012   2.9002962920060970E-011   6.4492283252405672E-012   1.4257841219685196E-011   1.8752876028942525E-012   1.4275942482566820E-011   5.3989881979282869E-011   1.9305011237064856E-011   3.8544393106408559E-011   8.3104251001583160E-012   2.0316049313929648E-011   3.4173050660807145E-011   1.8387826637637121E-011   1.0404340983182388E-011   1.5310538043425606E-011   2.6107381647215991E-011   1.3463800275679649E-011   1.8454232517906301E-011   2.2000319962866569E-011   3.8257485212123393E-011   7.2256362395515348E-011   2.5463713860745404E-011   2.9458172578064378E-011   2.4446034058766367E-011   3.8518411360830543E-011   1.9878978251833307E-011   2.7620109641351595E-011   1.6685990061023471E-011   5.1337554778015437E-011   5.7106014147968899E-012   7.5648664754638885E-011
   2.5600000000000001        3.3176470588235292        1.0952113646066227E-012   1.0981393946494317E-012   5.0691837687378580E-012   5.0303678258831527E-012   1.3565326364730939E-011   1.2593006360604233E-011   3.7964584347412749E-011   2.8614919670321414E-011   3.7757059815586076E-012   4.5040370243370185E-012   7.6852419605673256E-012   4.7344521288156257E-012   7.4822516016726650E-011   1.6273507808955156E-011   4.7491758042453051E-011   2.0358205923878626E-011   2.9520233177948900E-011   1.3417727359132726E-011   5.6689933582855526E-011   1.8822781826984581E-010   9.2985606993123051E-011   6.2737683299621059E-011   9.0960070120685073E-011   6.2776481431364084E-011   2.1264831248726547E-011   1.9945120757425013E-010   7.7266043875018550E-012   1.7179975501168825E-010   9.4126179838258888E-011   2.0106428213568071E-010   8.7952130871413235E-011   7.7440117674439052E-011   1.4308923679594420E-010   6.6572147635215762E-011   3.9345269086003979E-011   4.1102849227076512E-011   1.5964113507427099E-010   1.8890315228217827E-010   6.5358857946609157E-011   2.4246124051149584E-011   2.8431641914143841E-010   5.2337900442447722E-010   1.3741664462966074E-010   3.2353966689345676E-010   2.0251765458245472E-010   2.9997040380189412E-010   2.5212373240008918E-010   1.3346165499817653E-010   3.2031930789028336E-011   3.2195853704397822E-010   8.5267496049921690E-011   2.7168065586070806E-010   2.2977372047021508E-010   6.3659225885888109E-010   7.4275498707115615E-010   9.4651479074788347E-010   2.6826170594108629E-010   6.3362030791425723E-010   4.7178729340512105E-010   3.0912404203419886E-010   1.2264061014619560E-010   6.9170666265199305E-010   2.7664983595320448E-010   1.5165898212810735E-009   1.3853366049689091E-010   1.4327340659344964E-009
   2.6200000000000001        3.3176470588235292        3.1928298765117231E-011   2.9533829244554172E-011   9.6253686126954568E-011   7.2218251510581113E-011   3.2340086599246796E-010   1.6566274468601098E-010   1.0453840862831791E-009   3.6303067959158310E-010   9.1210488222007921E-011   2.2111431833722941E-010   4.9221596663171643E-010   3.6463277467885314E-010   2.5982936638697688E-009   5.1513162036159005E-010   8.0241531128241615E-010   6.4421228651240115E-010   1.3777420947541799E-009   6.8103871753266245E-010   1.7558708162126198E-009   6.0444737255168608E-009   2.3170011597212430E-009   2.7449318422473065E-009   3.7397496055561014E-009   1.2104490950088879E-009   7.8864615348305860E-010   7.2673354247538712E-009   3.9780423752797206E-010   6.0585710832286521E-009   3.3775155335799896E-009   7.1708232269813371E-009   3.7719429927321420E-009   2.8523855308880384E-009   5.9065611780141815E-009   3.3989295017215058E-009   1.7134252635369746E-009   2.7904299308146829E-009   4.1960622245196210E-009   7.1682110418527602E-009   2.5972048928942629E-009   1.6711572914241004E-009   1.0540957015208703E-008   1.9331506539000051E-008   4.3503109459598513E-009   1.3695153891090316E-008   8.8356141258300165E-009   1.2094815532664854E-008   7.6183904254501516E-009   7.0895471123532994E-009   8.3793418660988750E-010   1.5624505843194575E-008   3.0547239733756191E-009   1.2335571298222501E-008   7.4455303159556681E-009   2.2613322581404701E-008   2.5795932162147884E-008   3.3142576325674829E-008   1.1244843382611433E-008   2.0282693696292928E-008   1.4312976500896607E-008   1.5434909315252216E-008   4.4253554176653584E-009   2.2133053435683093E-008   1.4528596246948344E-008   4.3481013923140735E-008   6.5601611674471522E-009   5.5280575475634177E-008
   2.6800000000000002        3.3176470588235292        1.7942904746718864E-009   1.6905629496370237E-009   4.2969988278765673E-009   3.4183932052061536E-009   1.2292511787735151E-008   7.1861584861316833E-009   3.2933359469218321E-008   1.4087722086662748E-008   3.8765571412996449E-009   1.1105855344411637E-008   2.3832549708633929E-008   1.7529429529923537E-008   7.5178137948346234E-008   1.8180650137608691E-008   3.1190196574758176E-008   2.7708439591776101E-008   5.5300661106459595E-008   2.8258581304427000E-008   4.7981651861314833E-008   1.5800170686783563E-007   8.0950175991426488E-008   9.3936765050709279E-008   1.2271308442642586E-007   2.8526984584705566E-008   1.9272333798569033E-008   1.7741121895322234E-007   1.4083409055773762E-008   1.5770598496694861E-007   9.3092285870250913E-008   2.2627947397970830E-007   1.0742063072973821E-007   9.1885216523655046E-008   1.7728234167630544E-007   1.1710212245007324E-007   4.7073872152670132E-008   1.2069289192958860E-007   8.6549255442686498E-008   1.9623552271409419E-007   6.8995070493201629E-008   7.1021614900960201E-008   2.6328478661124958E-007   4.9474973443858624E-007   9.8617152098901669E-008   4.1377198205523673E-007   2.3497883633361935E-007   3.0369148159389330E-007   1.9197760738318246E-007   2.3947271235822548E-007   2.3333795876962919E-008   4.5283404967109725E-007   8.9405035464785567E-008   3.5719879333302631E-007   1.5451832220733922E-007   4.7704210343903485E-007   5.3786007173897671E-007   7.9483338351331167E-007   2.8227359148386381E-007   4.0138675583386519E-007   2.6966476856268778E-007   4.8010903430814753E-007   1.2639097636353193E-007   4.3884571769895413E-007   4.5696371070987681E-007   8.3996309729759028E-007   1.8510142528905345E-007   1.2960461181339248E-006
   2.7400000000000002        3.3176470588235292        6.1108115976950742E-008   5.8526949341558326E-008   1.2393810175199554E-007   1.0516230812051625E-007   2.9369318068803351E-007   1.9907099015320625E-007   6.5193804836493315E-007   3.5742794731347293E-007   1.0931632287503111E-007   3.3908487618205586E-007   6.9685656905056676E-007   5.0061111365707458E-007   1.3044954906863583E-006   4.0917983327563383E-007   7.4573051679788753E-007   7.1308366116865911E-007   1.3392648834160709E-006   6.7540581295061209E-007   8.4446146728794356E-007   2.5184822313685327E-006   1.7131736310552663E-006   1.9308934017012765E-006   2.5395747949716078E-006   5.1025185345166238E-007   2.9871953374866459E-007   2.6474985794984718E-006   3.1612498758698895E-007   2.4650372112293902E-006   1.5087539366162017E-006   4.2188153239263220E-006   1.8558960462518737E-006   1.8287816851412378E-006   3.3690205118387005E-006   2.4307684607419598E-006   8.4559841710102327E-007   2.9830381934280871E-006   1.1143920658223709E-006   3.5413179031004388E-006   1.1996959831219925E-006   1.6947708216524798E-006   4.2197086834383250E-006   7.6033801452601376E-006   1.4251171199862808E-006   7.2744354903957770E-006   3.6808764513158658E-006   4.8098687981508837E-006   3.2058412498876354E-006   4.7056241798284626E-006   4.4695269231741436E-007   8.3868752380148801E-006   1.7323755423185358E-006   6.7606620158111995E-006   1.9993560470727857E-006   6.2062290024560967E-006   6.6386082331199026E-006   1.1462019329227710E-005   4.1438519591195072E-006   4.8705841966321206E-006   3.0985224349842463E-006   8.5632623130903138E-006   2.3694332715185720E-006   5.2658093950022691E-006   8.4363899231734802E-006   1.0068654617699427E-005   3.3401794976995135E-006   1.7771480123813909E-005
   2.7999999999999998        3.3176470588235292        1.2888347149792321E-006   1.2499777201742480E-006   2.2323544797980619E-006   1.9918295445285538E-006   4.4169477601125373E-006   3.3887171975245729E-006   8.1544714934664605E-006   5.5987954618919359E-006   1.9152791191327790E-006   6.1638060072737217E-006   1.2158368726690021E-005   8.4662517494613517E-006   1.4079981380944920E-005   5.8227256641843602E-006   1.0863803904110668E-005   1.1317429322059095E-005   2.0132620908931082E-005   9.7188635054101023E-006   9.6659714006512149E-006   2.4855118772320397E-005   2.1995251653138383E-005   2.4297490724832549E-005   3.3197768180353245E-005   6.6757860520829774E-006   3.0668291225308461E-006   2.5021321162016997E-005   4.6862483526123101E-006   2.4047941978305716E-005   1.4818647931726907E-005   4.7323345147584965E-005   1.9852091353765036E-005   2.2806510842077970E-005   4.1273849543651053E-005   3.0649883172469054E-005   1.0152120659701274E-005   4.3425671605234328E-005   9.8514567947015612E-006   4.2325118416456496E-005   1.3909164335351452E-005   2.3512373532943418E-005   4.3893321861362806E-005   7.1834554154904626E-005   1.3329653255141237E-005   7.6287480915905186E-005   3.4937758748644502E-005   4.8802099317754587E-005   3.4827449302458110E-005   5.4426145913780994E-005   5.6517779913405862E-006   9.6094070990965119E-005   2.1364573928197008E-005   7.9406499972790387E-005   1.6402442797656414E-005   5.1434121291847919E-005   4.9959494013203297E-005   1.0054971325838634E-004   3.5888887048868433E-005   3.7550468115703079E-005   2.3014217152024288E-005   8.7571581055213702E-005   2.7347109558447134E-005   3.9254801500605618E-005   9.0858595167033024E-005   7.7939204089309675E-005   3.9034324921318881E-005   1.4577231210905248E-004
   2.8600000000000003        3.3176470588235292        1.7141819921092353E-005   1.6786891726443745E-005   2.5785280937318705E-005   2.3946657114973879E-005   4.3030500464676760E-005   3.6593244352676026E-005   6.6316068014256709E-005   5.5517181527081422E-005   2.1221153500483739E-005   6.8465113469171887E-005   1.2924919985608820E-004   8.6707474182558638E-005   9.8191212904926960E-005   5.2863157184635782E-005   9.8974193378724388E-005   1.1097064745682889E-004   1.8778165937530697E-004   8.5295024178843216E-005   7.2785958820043194E-005   1.5612811574691480E-004   1.7460824762546894E-004   1.8858568208892344E-004   2.7189723596218355E-004   6.0180490638177083E-005   2.1569860068648736E-005   1.5474165505125690E-004   4.6410099155104562E-005   1.5234943770316115E-004   9.2076309416408366E-005   3.2586871608482766E-004   1.3356993087844320E-004   1.7578335980964640E-004   3.1854243214212514E-004   2.3711380391626337E-004   8.0227853739567868E-005   3.7221915667379549E-004   6.5545762669311016E-005   3.2244032863508503E-004   1.0686631908123502E-004   1.8839382476391650E-004   2.9190299540799537E-004   4.2115512747218389E-004   8.2677227568536465E-005   4.8217873501315645E-004   2.0706742648824358E-004   3.1510330728557210E-004   2.3982018972588633E-004   3.7746868513518632E-004   4.6888110154413805E-005   6.7565439566018900E-004   1.6441711068590235E-004   5.7012812237963706E-004   8.6774142519233455E-005   2.7848742132595492E-004   2.3822759635862585E-004   5.4233217545495089E-004   1.8806206515565915E-004   1.9253774336228232E-004   1.1938492897276657E-004   5.2199935306070945E-004   1.9381840417976589E-004   1.8657758568535601E-004   5.7792144821086058E-004   4.0653847689328242E-004   2.9800614002689385E-004   7.2240213541786824E-004
   2.9199999999999999        3.3176470588235292        1.4730100490294086E-004   1.4536067864002542E-004   1.9541991744722865E-004   1.8736356012456063E-004   2.7832158063389420E-004   2.5747111201100513E-004   3.6145711024727591E-004   3.5753184890009710E-004   1.5021487761617989E-004   4.7044532909524904E-004   8.4372216778654723E-004   5.4071135420928889E-004   4.6029906714460309E-004   3.0626309417784671E-004   5.7659890011625638E-004   6.8139165595788799E-004   1.0953718075682216E-003   4.6232936322073017E-004   3.6274437559545130E-004   6.4946969752570393E-004   8.7787757228442438E-004   9.1406880474334301E-004   1.4003871752881537E-003   3.6240752665479787E-004   1.0624461002515265E-004   6.4244402183315187E-004   3.0877218321105832E-004   6.5643162441910981E-004   3.8525938392494895E-004   1.4063952577597493E-003   5.6924783371083663E-004   8.3002021544154947E-004   1.5148735624588346E-003   1.1350680277871031E-003   4.1210914659130948E-004   1.8813703586061186E-003   3.3474814205331844E-004   1.5153651043615479E-003   5.3893412837198039E-004   8.6764792557179156E-004   1.2044239191205449E-003   1.5448702441064640E-003   3.5193766443881107E-004   1.8479520667454015E-003   7.8718956889962206E-004   1.2711937077393885E-003   1.0325842814399785E-003   1.5912813441142676E-003   2.5705415115301946E-004   2.8582569617172471E-003   7.8361261528460272E-004   2.4498052966849741E-003   3.0543194290395213E-004   9.9641698518978888E-004   7.6886248066032126E-004   1.8080964171682296E-003   6.3055177571745482E-004   6.8694577248744543E-004   4.6370432604744306E-004   1.8246651515636792E-003   8.4540378085054557E-004   5.7832511526124128E-004   2.1539783846879820E-003   1.4590882562607532E-003   1.4713693646785258E-003   2.1700406596961461E-003
   2.9800000000000000        3.3176470588235292        8.3453723319338181E-004   8.2864950451546444E-004   9.9384028351293704E-004   9.7737836152655055E-004   1.2265271771285914E-003   1.2134725462744091E-003   1.3646425634429595E-003   1.5365572792882100E-003   6.8802184822463585E-004   2.0193707740424759E-003   3.3930368717892639E-003   2.0475943633257174E-003   1.5184878090201636E-003   1.1340828708497200E-003   2.1961846738664378E-003   2.6482581288292490E-003   4.0023511570381485E-003   1.5458249731883588E-003   1.1991260370233369E-003   1.8913256744906839E-003   2.8671762650613114E-003   2.7723000027548850E-003   4.5321967449304503E-003   1.4473114440591065E-003   3.6895473158012949E-004   1.8345166449578324E-003   1.3848151853134883E-003   2.0344420645970938E-003   1.1830016264456570E-003   3.8788317186807426E-003   1.5315909192283798E-003   2.3482670265795864E-003   4.2904216642851130E-003   3.3641673650924870E-003   1.3743217835463961E-003   5.5157834917481446E-003   1.2641413585717319E-003   4.2579391804625083E-003   1.7985110094774933E-003   2.2436414805436238E-003   2.9515474972885065E-003   3.5807792219176614E-003   1.0668188988316237E-003   4.2786595696234801E-003   1.9605959281695736E-003   3.1142248180999203E-003   2.7586965958534752E-003   4.1040620192689357E-003   9.5771701500242971E-004   7.0717625767880397E-003   2.3295732464902268E-003   6.1405123832695566E-003   7.8589252582101548E-004   2.3849434732167358E-003   1.8715929067698457E-003   3.7536796557996396E-003   1.5219896589138868E-003   1.7836746841651361E-003   1.3748284240714028E-003   3.7963514984621269E-003   2.3098878213077862E-003   1.2169872350146747E-003   4.5992595725923057E-003   3.6030704758041247E-003   4.6250987225481691E-003   3.9723826351641426E-003
   3.0400000000000000        3.3176470588235292        3.1792465174976981E-003   3.1729108976966086E-003   3.4627487317783583E-003   3.4744169536408361E-003   3.7766271534081281E-003   3.9320908781600526E-003   3.6917938969275453E-003   4.5256158052974600E-003   2.0588824075414586E-003   5.4097671779790718E-003   8.2988289592850553E-003   4.5824809695818071E-003   3.6935420048094581E-003   2.6822649547241146E-003   5.5813444311946818E-003   6.5672427805583428E-003   9.0731875904990680E-003   3.1139544449486733E-003   2.6364947821490912E-003   4.1372274844446704E-003   6.2750438703010041E-003   5.1988636230816529E-003   9.1488118215429220E-003   3.8691153696183019E-003   9.0050065451192614E-004   3.7110794386198214E-003   4.2244491389551980E-003   4.8071417783074836E-003   2.8918579521655750E-003   7.0422735880993756E-003   2.5853153706749633E-003   3.8234971482475236E-003   6.8328591213724175E-003   6.1205496063711333E-003   3.0512616479591009E-003   8.9825506109669582E-003   3.4079395428402307E-003   7.0357279500720569E-003   4.1153043080035742E-003   3.2451342485305384E-003   4.0876384468363641E-003   5.5143281841986266E-003   2.3669539331667030E-003   6.0165827284309817E-003   3.3052956267935894E-003   4.5137095809395728E-003   4.6065199536646966E-003   6.5052099707718497E-003   2.5374214828773681E-003   9.6865391440567154E-003   4.4546397688982973E-003   8.5716272738853762E-003   1.7750921680155939E-003   3.9704749085261535E-003   3.8256632816669159E-003   5.1024941215030177E-003   3.0311238902880960E-003   3.5031241863951292E-003   3.0494609183866275E-003   5.0090997714763571E-003   4.1259010612355543E-003   1.9597936087362073E-003   5.3043893708600116E-003   6.0877792308901427E-003   9.0232887346230195E-003   4.7685355821003002E-003
   3.1000000000000001        3.3176470588235292        8.2909648419854688E-003   8.3097712677891334E-003   8.4249530573677119E-003   8.5863287804198475E-003   8.3265654810615146E-003   8.9839976242800847E-003   7.4001978752062025E-003   9.3987534299824899E-003   4.0538994175115016E-003   8.8935168606646183E-003   1.1835610121821886E-002   5.5926981027825369E-003   6.8767251276988985E-003   4.0743601627704108E-003   9.6723670932370859E-003   1.0451747863883707E-002   1.2325805827113052E-002   3.5191582773429148E-003   3.9213499570890549E-003   7.2022412097747530E-003   9.5858315765418346E-003   5.7706320190764725E-003   1.1217918779215179E-002   7.0497749851672724E-003   1.5343929238762499E-003   5.5802506913097197E-003   8.9061274216101407E-003   8.9638221779448531E-003   5.7206072789839999E-003   8.9961731206798581E-003   2.8206301636443357E-003   3.3964092377556884E-003   5.4638050867588913E-003   6.6699092743752984E-003   4.8339964837708846E-003   7.2859700680297720E-003   6.5108523705074469E-003   7.3844371286721231E-003   6.9154985243959173E-003   3.5221004125598988E-003   3.3788581367716827E-003   6.7300325658356409E-003   3.9120971701784640E-003   5.7219868926474500E-003   4.1499379298245579E-003   4.0723782666452968E-003   5.0948778453627887E-003   6.5513934807871358E-003   5.0244521817951211E-003   6.7879391553529369E-003   6.0774223297029887E-003   6.3919343477457499E-003   3.8600374105475762E-003   5.1656401867471828E-003   6.5696407817683817E-003   5.5509654978435274E-003   5.0234767529511622E-003   5.3580964125724950E-003   5.0922411424394872E-003   5.1610685500334610E-003   5.3935861245061681E-003   3.0539166312874683E-003   3.1903245031960196E-003   7.2145554965686006E-003   1.0427891352557691E-002   5.1534032513057574E-003
   3.1600000000000001        3.3176470588235292        1.5053400658687585E-002   1.5142434549571298E-002   1.4564865495433421E-002   1.5021021690438785E-002   1.3436458928257558E-002   1.4813761793065486E-002   1.1302195170318897E-002   1.4195470043341192E-002   5.2666995945703145E-003   8.5145539288528499E-003   8.7907949172003480E-003   2.9187363969893298E-003   1.0004874508830208E-002   4.1756178642383939E-003   1.1773077685122512E-002   1.0884730709825912E-002   9.2178964710460561E-003   1.9564601924650865E-003   4.2518674541593780E-003   1.0082146988998961E-002   1.0761851629130539E-002   3.5668153951734292E-003   7.9746346892160536E-003   9.0235422020323343E-003   1.8275031546306812E-003   6.7498545833921649E-003   1.3290096358320406E-002   1.3121274721118899E-002   8.7656331423559431E-003   9.3265094657153762E-003   2.5867782058628750E-003   2.2151308288831354E-003   2.3161214692614092E-003   4.3465421930102867E-003   6.1358840966066726E-003   2.3416309797611736E-003   8.9713202332417970E-003   7.4894104029242826E-003   9.2545270484313113E-003   6.0990543211331752E-003   3.3943646855888751E-003   8.3526551535636605E-003   5.0017866812348136E-003   5.6502374154373831E-003   4.7809220368192152E-003   3.5981294636524015E-003   4.6692829352172893E-003   5.1375339870783632E-003   7.6601840727246748E-003   3.4698507271365806E-003   7.4130818139278472E-003   3.9392773525169459E-003   6.9530203786413889E-003   6.2675139017439275E-003   8.7061411345803943E-003   6.4482378243985033E-003   6.4339814836012919E-003   6.5610154263081172E-003   6.7948112619251461E-003   5.3057608600090254E-003   6.2100864272555218E-003   4.9060145741896570E-003   2.4599272190729327E-003   6.8470289932237183E-003   6.5426967682141969E-003   6.6347553051288675E-003
   3.2200000000000002        3.3176470588235292        1.9329309874633088E-002   1.9504845266296058E-002   1.8172160044757267E-002   1.8906270722079010E-002   1.6154998432223747E-002   1.7990762243619722E-002   1.3395302162712473E-002   1.6125440447470489E-002   4.5137889968598554E-003   4.1548090340108390E-003   2.9259037937297413E-003   8.5134487452127492E-004   1.1514902892070281E-002   3.6080119035537955E-003   1.0659627650097194E-002   8.2848919535413092E-003   3.7103098429332772E-003   1.4739407826236330E-003   4.1439196104811693E-003   1.1136062750644334E-002   9.4152724373109987E-003   2.3349420281358379E-003   3.9711291165165780E-003   8.5970358427414368E-003   1.5772149351247066E-003   7.1723126856938213E-003   1.4494905767183755E-002   1.4672412335928647E-002   1.0043643139413206E-002   9.0991381915861667E-003   3.3861193147139454E-003   3.6425588343135681E-003   3.4653010653273759E-003   2.7007010031665116E-003   6.6969663434024978E-003   1.0408938584670377E-003   9.2582721024719334E-003   9.2246124494722876E-003   1.0211107933619644E-002   9.9716301728368876E-003   5.2347417026725410E-003   9.7702689465187492E-003   5.3597805162890824E-003   7.0396215562688784E-003   5.6256610425987775E-003   4.6386119781826260E-003   4.9091567715617178E-003   4.6364170903725795E-003   8.9637515937464381E-003   4.7680985550920566E-003   9.1715275230398029E-003   5.4778419046598694E-003   8.7348542471113958E-003   7.2117092142836084E-003   8.4353014893250033E-003   7.2389410920891328E-003   6.5599286801553561E-003   6.7040024882761831E-003   7.4932874185304138E-003   5.0071773782812525E-003   6.6500709476121729E-003   6.4667308865890482E-003   4.6097520612391422E-003   6.7023992886742498E-003   2.6473578581051658E-003   7.2879200927441646E-003
   3.2800000000000002        3.3176470588235292        1.7816560946100103E-002   1.8028048992747233E-002   1.6595107168388665E-002   1.7374206198065716E-002   1.4658418962976223E-002   1.6358596610935264E-002   1.2411267973792018E-002   1.4226666931932998E-002   2.5707949355071188E-003   1.0022933829867190E-003   3.6649230214888841E-003   4.8671379841556750E-003   1.0647599624073356E-002   3.7253942148860906E-003   8.0330966865922414E-003   6.5023408665724203E-003   4.1280325805447835E-003   4.9967955663458210E-003   4.4280939480616198E-003   9.7650939962660825E-003   6.8842974171899737E-003   5.5621703514327067E-003   5.0741549318161529E-003   6.7625524677066354E-003   1.1264115904338940E-003   6.8501760765822643E-003   1.2010447533654154E-002   1.2299667018344217E-002   8.8161074444775087E-003   8.1005396717825015E-003   5.1311145907427160E-003   6.4482178452271669E-003   6.2883400498509982E-003   4.1678974175289206E-003   5.9374919494788363E-003   1.8867018623920100E-003   7.6285283589620769E-003   7.9541843100845461E-003   9.0737747225765625E-003   8.5598348553834261E-003   5.2517344506020271E-003   8.5791613468065540E-003   5.2727260515725754E-003   7.1605559164309119E-003   5.9362327349375046E-003   4.8978257726323415E-003   5.6134810976880920E-003   4.3400791313759129E-003   7.9528487598825477E-003   5.0149465507940225E-003   9.7502564672809454E-003   6.2840022799557785E-003   7.0804698345105352E-003   6.8163899507459203E-003   6.1611651027571514E-003   6.3997596121679445E-003   5.9505174371420524E-003   6.0212171898433040E-003   6.4349015838550943E-003   4.1204650256256416E-003   5.7371425178720853E-003   5.8730222518361425E-003   5.2336336411479686E-003   6.9631708241793553E-003   4.0101900092958343E-003   5.8388120634358049E-003
   3.3400000000000003        3.3176470588235292        1.1953946914038421E-002   1.2125566438796297E-002   1.1232150701108326E-002   1.1810976735440456E-002   1.0119178442261498E-002   1.1271414490216250E-002   8.9867845248802966E-003   9.9767686602667792E-003   1.0501171755532661E-003   1.5196644058747910E-003   9.9036231200280052E-003   1.1159687173383309E-002   8.0503390835606394E-003   4.0290808677418809E-003   5.7563657163439922E-003   6.3864292283589410E-003   9.4295200267161608E-003   9.5347268549597856E-003   4.5306014239344791E-003   7.1853102680748777E-003   4.6650348248329686E-003   1.0335119096882813E-002   9.2791637618900597E-003   4.9102615531356449E-003   8.2695850599972750E-004   5.5356154324031183E-003   7.8575004218746983E-003   7.7960206252539587E-003   6.5498200111995340E-003   5.9550375357596873E-003   6.0949529211987846E-003   6.8364724728219627E-003   5.1066801580452381E-003   6.6866402361454580E-003   3.9536626630111366E-003   1.5883859357513784E-003   5.5136656645439338E-003   4.1351085211274279E-003   6.4290080834473844E-003   4.2346431934598633E-003   4.2497830152899690E-003   5.7308706817492689E-003   4.9323053003111732E-003   5.3729911836459783E-003   5.5349482332046028E-003   3.5114168959290543E-003   5.8085314180630135E-003   3.8228641533549950E-003   5.4614354670975947E-003   3.1453525836357896E-003   7.8464368904805799E-003   5.1258544597139067E-003   3.8776134626321863E-003   5.2520349523887478E-003   3.8613931923562974E-003   4.9032528919324093E-003   4.8822567331408655E-003   4.8553167971081279E-003   4.2717237626686546E-003   3.7518467850688022E-003   3.7731680163672295E-003   3.4649146909900481E-003   4.3926622656719864E-003   6.1550734705517647E-003   7.7100359224789982E-003   4.7968029583622474E-003
   3.4000000000000004        3.3176470588235292        5.9172346313112762E-003   6.0154497170546639E-003   5.6998175715769206E-003   6.0115594100562057E-003   5.3429258774211480E-003   5.9354892567566320E-003   5.0693089461564473E-003   5.6081044913748219E-003   4.1981197454882572E-004   2.7629946301953308E-003   1.2467131483043270E-002   1.2317578420030789E-002   5.0037221806628566E-003   3.3354614416659253E-003   3.9616531636237724E-003   5.6481262537886549E-003   1.1705875413445513E-002   1.0195452860989390E-002   3.6061652452364546E-003   4.7004345252406798E-003   3.1805118718183046E-003   1.1352344182213536E-002   1.0645716035136959E-002   3.3171704852417066E-003   6.3188779370610499E-004   3.5245615489927534E-003   4.1719440578392268E-003   3.9152442556689461E-003   4.5922053270608118E-003   3.7807689926601397E-003   5.3903433763281853E-003   5.0069111392232503E-003   2.3699415586645512E-003   7.3039888922410449E-003   2.0507540614013173E-003   2.6057778338696427E-003   3.7650779367882636E-003   3.7773732652270392E-003   3.8268912353643866E-003   4.3428673804301971E-003   5.6392517925722106E-003   3.7896579070130919E-003   4.2654631840127796E-003   3.7966346228618325E-003   5.1067484358539375E-003   2.3260560032665285E-003   5.2065906370691627E-003   4.7349985902630969E-003   3.1518473013819061E-003   5.1926698323463780E-003   5.0968615676900688E-003   6.1760480676239593E-003   2.1852315601235957E-003   4.0130662870224501E-003   2.4488164381578676E-003   3.7770883105958646E-003   3.7028413269703693E-003   3.3830630500912900E-003   3.0076625925552014E-003   3.9377158783761345E-003   2.3629455948859703E-003   1.3660576050729227E-003   5.5658305071981809E-003   4.1985522145225494E-003   8.5122897363870149E-003   4.5188474919173457E-003
   3.4600000000000000        3.3176470588235292        2.1876850072216577E-003   2.2284533894060240E-003   2.1903744673581588E-003   2.3150155271254315E-003   2.1653462974955515E-003   2.4021710427469655E-003   2.2204485071607538E-003   2.5134723511738852E-003   2.2204912088486371E-004   2.4413925666677922E-003   9.0339017406078689E-003   8.2549316243693618E-003   2.5207457553344001E-003   1.9271216227486300E-003   2.3347046557637349E-003   3.6318124115165482E-003   8.6977183329913950E-003   6.9805025475857263E-003   2.0763237688273093E-003   2.6957557231150910E-003   2.0471599560421810E-003   8.1016026461046414E-003   7.8676573156011773E-003   1.9025965614285175E-003   4.1013447652531236E-004   1.6984310856326789E-003   1.8121956118621067E-003   1.6867269053287546E-003   2.9772865056708472E-003   2.3466041393871485E-003   3.6077095591620558E-003   3.0869413931957569E-003   1.4960330151079840E-003   5.5682125568857904E-003   9.9646611749321275E-004   4.4860330864066574E-003   2.3618020596077767E-003   5.5575740288065370E-003   2.0407918776173726E-003   6.5739071476188004E-003   6.9787994653129808E-003   2.7461771144316307E-003   3.1842248252962461E-003   2.8469628318709920E-003   4.3440982306888207E-003   1.7441417478138487E-003   3.8384843275183289E-003   6.0180495647456575E-003   1.6852102991430913E-003   8.8558649173547926E-003   3.1087497796964386E-003   7.7369130050154531E-003   1.8787523600112294E-003   3.2161634616309442E-003   1.5903295906967670E-003   2.5788056738780345E-003   2.9433925564127392E-003   1.9108797957864449E-003   2.8046015246489461E-003   3.8875232520977896E-003   1.7831832420226548E-003   4.8838663317253344E-004   7.0391608969915687E-003   2.2988558023412991E-003   6.0580783578864728E-003   3.2714218529681961E-003
   3.5200000000000005        3.3176470588235292        6.1100763941638150E-004   6.2353177983041149E-004   6.4313819501570022E-004   6.8079812345146339E-004   6.7587669847508382E-004   7.5035929498535041E-004   7.5406950204478032E-004   8.8850955079950778E-004   1.1520733976941980E-004   1.2915873111669141E-003   4.2637915643952470E-003   3.7004264255650907E-003   1.0054219975255334E-003   7.8021294118236660E-004   1.0728743289516657E-003   1.6508975932730671E-003   4.2875178017721368E-003   3.2798646736182132E-003   8.6027769770594576E-004   1.2654395373078843E-003   1.0849424913073477E-003   3.9943399622495235E-003   4.0024316647520580E-003   8.5625311024706524E-004   1.9935921771584139E-004   6.0982545252892463E-004   6.3867493260784663E-004   6.6073282758002927E-004   1.5943585348427473E-003   1.3705321711026547E-003   1.8255865417648898E-003   1.7040661154566323E-003   1.4136868615330007E-003   3.0533483879208786E-003   5.0525076480560139E-004   4.2412766487256587E-003   1.2371464452053677E-003   5.0320078400738315E-003   9.5752058950836726E-004   5.8414470177194635E-003   5.4393663274857739E-003   1.7059847748163623E-003   1.8974829923162420E-003   1.8375230298924071E-003   2.8661746628539319E-003   1.1228818613850937E-003   2.1759995525130723E-003   5.2460689658778616E-003   8.2863309500319352E-004   8.3420074277574894E-003   1.7977510756243223E-003   6.3295871226906027E-003   1.4638220197275742E-003   2.1713154891076138E-003   9.2740540256367832E-004   1.3079848824470190E-003   2.2589396639524826E-003   8.3367430732535848E-004   2.3021345279801964E-003   3.0925187314837809E-003   1.2846276499059643E-003   2.6258032658301827E-004   5.8433244062224849E-003   1.0774458422463831E-003   3.0326133764506397E-003   1.5006322166182457E-003
   3.5800000000000001        3.3176470588235292        1.2947187540427097E-004   1.3234475114789069E-004   1.4446039513261094E-004   1.5311749802842460E-004   1.6191580260790903E-004   1.8027744080782414E-004   1.9702765098858670E-004   2.4344064498699341E-004   4.4255655092677752E-005   4.5155634087332678E-004   1.3827349298369414E-003   1.1549305671955381E-003   3.0859086286902978E-004   2.2323347985511905E-004   3.6760766318110372E-004   5.3481729420870334E-004   1.4677083483236658E-003   1.0866678580935441E-003   2.5587081426141014E-004   4.5497913944212061E-004   4.3174436598719966E-004   1.3918909400034883E-003   1.4410314004341077E-003   2.8984618612618431E-004   6.9500753796559862E-005   1.6030745026363646E-004   1.7801899304661488E-004   2.2756615222496021E-004   6.4377681427227275E-004   6.3959024279448655E-004   6.8209252491792513E-004   7.5863335822375663E-004   9.2420089355697268E-004   1.2040623269407010E-003   2.2617881734866263E-004   2.3412801783008340E-003   4.9720262805315969E-004   2.6902762683409555E-003   3.5983717638358672E-004   3.0575368230052130E-003   2.6474773545651976E-003   7.6283862829261613E-004   8.4163152268835844E-004   8.6288252935381570E-004   1.3301785221402438E-003   5.0554201666948024E-004   9.0093457573745461E-004   2.9332970364283764E-003   3.3446788857086735E-004   4.6582934569776267E-003   8.4688046269581531E-004   3.2473936790036574E-003   7.5404813016384466E-004   1.0407826492277133E-003   4.2931498284987140E-004   4.5711728115204462E-004   1.3261926523054171E-003   2.7015226672349861E-004   1.2789914361389658E-003   1.7858773687166949E-003   6.8283330869342302E-004   1.4834893359534968E-004   3.0606205847569742E-003   4.2763800874635692E-004   1.1009306586844331E-003   4.2074001542963572E-004
   3.6400000000000001        3.3176470588235292        2.0423264364850883E-005   2.0906912373341516E-005   2.4267899058416521E-005   2.5753069709910654E-005   2.8998706919707375E-005   3.2434793174678506E-005   3.8429050907657925E-005   4.9789346732529597E-005   1.1665888401100333E-005   1.0676235971994610E-004   3.0828770056390574E-004   2.4897868967567341E-004   6.9615186249878493E-005   4.4132356235786560E-005   9.0266416670560745E-005   1.2190377585533831E-004   3.4722899252864352E-004   2.4954309562675453E-004   5.2783374457944103E-005   1.1778101917281564E-004   1.2132085968683482E-004   3.3629142206744968E-004   3.6156465832767561E-004   7.0845229352303795E-005   1.6670436625918829E-005   2.9404074393579498E-005   3.7096697554427203E-005   6.1731448891603693E-005   1.8297519468515202E-004   2.1002593344396950E-004   1.7950307637401152E-004   2.3941658843181613E-004   3.6059938015806033E-004   3.3051319257191940E-004   7.3425093478061252E-005   7.9016009871489318E-004   1.4258557705530998E-004   8.7724640868864080E-004   9.7375056159748085E-005   9.7382485287486045E-004   8.0578524557357780E-004   2.2955897665225851E-004   2.5849678412872716E-004   2.7506371400829745E-004   4.0880023995963605E-004   1.5057818497920435E-004   2.5900212109340439E-004   1.0353423327100705E-003   9.8101295415511458E-005   1.5990599132765114E-003   2.8121746822994852E-004   1.0461228501839426E-003   2.4053201099353918E-004   3.2359481770653027E-004   1.4314110424249265E-004   1.0636855861314201E-004   5.1386745178897222E-004   6.1515301637929040E-005   4.4566306492285377E-004   6.8926125932556931E-004   2.4344141547154720E-004   5.6813151495679499E-005   1.0026175752373572E-003   1.3026739246489627E-004   2.8186156316383881E-004   7.5113533065766927E-005
   3.7000000000000002        3.3176470588235292        1.9393952996752526E-006   1.9875535302982501E-006   2.4442814389867238E-006   2.5965438885801727E-006   3.0928605825789453E-006   3.4779641243914638E-006   4.4304371516235591E-006   5.9932009589845631E-006   1.7147137724434633E-006   1.3981321895044960E-005   3.7967461694785950E-005   2.9458895040038136E-005   9.0379563812574410E-006   4.6807663867209038E-006   1.2582260133240282E-005   1.5616908964290654E-005   4.5166225943436481E-005   3.1125070094653082E-005   5.7261005919388516E-006   1.7107345366061156E-005   1.8886406101660341E-005   4.3908826927182240E-005   4.9674039210385724E-005   9.8521394200182446E-006   2.1221983280652995E-006   2.7827900391594669E-006   4.3994696146786505E-006   9.7561562116731502E-006   2.8285361065283897E-005   3.7039467544946886E-005   2.5608962419078757E-005   4.0143636322266443E-005   6.8972236395752558E-005   4.8941468216570697E-005   1.2857449805906622E-005   1.3326262014296992E-004   2.2480827484083304E-005   1.4110175891035093E-004   1.4282048208895289E-005   1.5126125523424693E-004   1.2100841720973558E-004   3.6390704313561800E-005   4.1773419832319051E-005   4.6546713428261655E-005   6.3841182797410944E-005   2.3821524765645124E-005   3.9581059599484554E-005   1.8215148669879146E-004   1.5569368437307613E-005   2.7047556992232927E-004   4.9115957722067186E-005   1.6699663348631466E-004   3.6631784779580834E-005   4.9039069335720036E-005   2.5971842915647386E-005   1.3011120277257651E-005   9.9241025223849655E-005   7.3349348828779242E-006   7.4664922087886733E-005   1.3528281349333069E-004   4.5366564962813876E-005   1.0680111608160189E-005   1.5856178309730357E-004   2.2084136298684877E-005   3.9085705170698868E-005   9.5314581339780848E-006

   2.5000000000000000        3.3705882352941177        1.7748502273941586E-012   1.8514071758329201E-012   8.3825995261163319E-012   9.1155746692587207E-012   1.7455799019159318E-011   1.9485784008047247E-011   2.6721377132724020E-011   2.9657103276894308E-011   2.6691302354156798E-012   4.9847744038079196E-012   4.2943834237714503E-012   1.4174240951408614E-012   3.9443559518390330E-011   9.6264450998180554E-012   3.6082875370371701E-011   2.1475544647282542E-011   1.5273530503223447E-011   7.3120249631601247E-012   2.5533208632734389E-011   6.5862973480774287E-011   5.2944659965229969E-011   2.4051906877538498E-011   3.1008169959975659E-011   4.0568741184057547E-011   6.2236031546775428E-012   4.9031583863785694E-011   2.7338332680869973E-012   4.1093240392711330E-011   3.3456239599554279E-011   5.5057198012722677E-011   2.5874058223104486E-011   2.6234856187672319E-011   3.0336695648032053E-011   2.3119958758136152E-011   1.2329396826927614E-011   7.2143832945552109E-012   4.8198567621487547E-011   3.3353221681892721E-011   2.4809974411974306E-011   3.6771288191527804E-012   6.4275893468143718E-011   1.4594746117666347E-010   4.2388356079774962E-011   7.2268700672624408E-011   3.1067047722442471E-011   8.0547770238602950E-011   1.0602936406781438E-010   2.7823417082275212E-011   1.7282911829486593E-011   6.8257258327698585E-011   5.7324313617017126E-011   6.7080442007491774E-011   9.3702114511245895E-011   1.3151969406848442E-010   1.9444715144213828E-010   1.3497371093388209E-010   9.0603775989425941E-011   8.1044568653497873E-011   1.0998333741295873E-010   6.3530189684461893E-011   5.2015035901982421E-011   1.1876012177997202E-010   5.0151191217977600E-011   1.8754415478498837E-010   2.2636793637458379E-011   2.3119032412784209E-010
   2.5600000000000001        3.3705882352941177        3.5119289130800181E-012   3.1660236153942423E-012   1.4427448655752391E-011   1.0709419408362342E-011   6.4388862692462164E-011   2.9768299884555745E-011   2.1209610049826397E-010   5.7061168570732467E-011   8.8816474403740640E-012   1.5722636125099479E-011   4.4413903416388848E-011   3.2611892562131702E-011   6.7165245031896519E-010   9.1408105033624177E-011   1.4678857088531415E-010   1.3769247377510444E-010   2.1619979943899308E-010   8.2556433961824730E-011   3.6722233046527626E-010   1.3227849788517423E-009   3.1404940220885976E-010   4.5482172549354964E-010   6.6161134953823849E-010   4.3767161147090677E-010   1.9684844631202203E-010   1.8406862146264458E-009   7.1317887897114346E-011   1.3328954624373401E-009   7.0983256657182728E-010   9.7423718504474025E-010   8.7282596981856529E-010   6.3449223687973948E-010   1.2665430011961908E-009   5.2282394098082169E-010   4.2465974006427130E-010   2.5013274576090191E-010   1.8739860795555153E-009   1.7175938964119216E-009   8.0326692286265330E-010   1.9988944766025284E-010   2.4102843226186907E-009   3.7269102095003252E-009   1.3529487213570691E-009   1.9037720037904842E-009   1.7605719219598716E-009   2.6060045277073796E-009   2.2014630700671921E-009   8.0656901298709640E-010   1.5071348771914603E-010   2.9952292004494775E-009   9.8020313458758015E-010   2.3762819679633269E-009   2.6589632986791079E-009   6.1923290714489264E-009   7.1587139809206486E-009   5.6651693050514373E-009   2.8639024568400507E-009   5.2679844253455522E-009   4.4210310474871480E-009   1.7712454201842788E-009   1.0895323796168002E-009   5.5282442014303971E-009   2.0618358022697971E-009   1.1186731344607109E-008   1.1441816839242885E-009   9.3667392833817778E-009
   2.6200000000000001        3.3705882352941177        1.8140752015878920E-010   1.6042500981678434E-010   5.9605952859413963E-010   3.7571936987545349E-010   2.4432263387841738E-009   8.7176056671212514E-010   8.5632632947981042E-009   1.7777881857656861E-009   3.1028619885474078E-010   9.0749188201574293E-010   2.8220457078563485E-009   2.3124767952022586E-009   2.3339283405027424E-008   3.0983923790705397E-009   4.1358037309356906E-009   4.5300098594914903E-009   9.1300229996092916E-009   4.5454288673036760E-009   1.1964829799802698E-008   4.7661322152364018E-008   1.1297135835088650E-008   1.9597891678496925E-008   2.5352190166679483E-008   1.2193531145837804E-008   6.1442665367694869E-009   5.5890774463837248E-008   3.1545998286563048E-009   4.4142205567748921E-008   2.6668979662473622E-008   3.8761697554670631E-008   3.1236821490310901E-008   2.0264851231717075E-008   4.0917931124287643E-008   2.0220378554885205E-008   1.3038680363170514E-008   1.3752092855757823E-008   5.1355960621327612E-008   5.3856699769211766E-008   2.2868505628698001E-008   1.1125476616050631E-008   7.4934659143616404E-008   1.1993027283190385E-007   3.9013166281590128E-008   7.0757574019831100E-008   6.5417704562648222E-008   7.8947826053606205E-008   5.8084570640452453E-008   3.7962126998961171E-008   4.5765053159176786E-009   1.0360249272281079E-007   2.5413828647907350E-008   8.0290495271131112E-008   7.1850717631349922E-008   1.6815748163724127E-007   2.0343483782042832E-007   1.8391113191343417E-007   8.6550052455245779E-008   1.4304466986412990E-007   1.1933001405587524E-007   7.2760074101719209E-008   3.0693413252174809E-008   1.5030776331215029E-007   8.5615783339724743E-008   3.1030339602141834E-007   4.1492874768332740E-008   2.8306005146360995E-007
   2.6800000000000002        3.3705882352941177        8.3149490474514812E-009   7.6171055891764627E-009   2.1833034474923739E-008   1.5380847188297212E-008   7.1566996062006816E-008   3.1382391054096479E-008   2.1619743066193122E-007   5.8217475548231375E-008   9.7031061508275851E-009   3.6159269032979078E-008   1.0798642837545211E-007   9.0189205832686264E-008   5.1710107009863419E-007   7.7067488429142488E-008   1.1876064710486311E-007   1.2321371335870948E-007   2.6434435082456725E-007   1.5191165603434842E-007   2.4171066739566026E-007   1.0146493523135046E-006   3.0646202463146882E-007   5.1805757075575297E-007   6.1029567542106928E-007   2.0779343019476735E-007   1.1554806785546492E-007   1.0136304010480604E-006   8.4774793433599018E-008   8.7801118644191956E-007   5.9272969864543487E-007   9.4463924671565442E-007   6.7026935613485810E-007   4.3286512129561039E-007   8.3312043234490125E-007   4.9655008142364608E-007   2.5835442279852250E-007   4.5723062525079070E-007   8.0286681715403494E-007   1.0582548252007225E-006   3.9931291915275524E-007   3.7788527277477940E-007   1.4484181795417322E-006   2.3924267970934162E-006   6.7921882642231506E-007   1.6084430048137868E-006   1.3768897100036770E-006   1.4525008793908616E-006   1.0065578446351085E-006   1.0166130256960820E-006   8.6329361808535661E-008   2.2099458083544282E-006   4.7647581041464776E-007   1.7376660761117271E-006   1.1849240685817309E-006   2.7480174817406706E-006   3.2628786175964327E-006   3.4103909261444652E-006   1.6385918000263116E-006   2.2132403665631748E-006   1.7966420522544961E-006   1.7424135626573129E-006   5.4874178191817512E-007   2.2943516031891724E-006   2.1095384362843023E-006   4.7197670096814153E-006   9.0865415571003523E-007   5.0094059090204414E-006
   2.7400000000000002        3.3705882352941177        2.2992537919697202E-007   2.1597637252243822E-007   4.9798539231894442E-007   3.8541461291705950E-007   1.3189167752081581E-006   7.0398598067213708E-007   3.3340455060015211E-006   1.1840015897408275E-006   1.9908868440865315E-007   8.6748297557223675E-007   2.5116672160469901E-006   2.1033475119262974E-006   6.9972760956530049E-006   1.2759969722253796E-006   2.1864687816838930E-006   2.2770424256342227E-006   4.8804416177490376E-006   2.9971964615304167E-006   3.0855399217375194E-006   1.2884504956033364E-005   5.0090084271670476E-006   8.3604515457123942E-006   9.3797525692384480E-006   2.2949514059611434E-006   1.4044164641733670E-006   1.1283017556209926E-005   1.4455302221485282E-006   1.0607518374066736E-005   7.7331644104218192E-006   1.3516539359459234E-005   8.7594304340499872E-006   6.0317693382515637E-006   1.0905303045733889E-005   7.6085869466963104E-006   3.4262662503469632E-006   8.9485366117451424E-006   7.5303506204505512E-006   1.3831494370436354E-005   4.5830302587282174E-006   7.2719680583914562E-006   1.8124750290037664E-005   2.8742231704854254E-005   7.5129020869379846E-006   2.1484684017326564E-005   1.6941774218218767E-005   1.6414801782335355E-005   1.1589578236765012E-005   1.5766516102621317E-005   1.1892175698807625E-006   3.0249317165755730E-005   6.2533832174745965E-006   2.4313530883988685E-005   1.1985401064129395E-005   2.7747027365860107E-005   3.0208810826205104E-005   3.7573169379979851E-005   1.8552515160697373E-005   2.0771413976313355E-005   1.6247518807148089E-005   2.3812301995540471E-005   6.7261747070225234E-006   2.0794889076716695E-005   3.0656674499081167E-005   4.3401907325623725E-005   1.2726400656196811E-005   5.2069364747314159E-005
   2.7999999999999998        3.3705882352941177        3.9743644680032135E-006   3.8025829524652979E-006   7.2081900645590293E-006   6.0047415038802288E-006   1.5576249264915943E-005   9.8429575652869931E-006   3.2571217158085727E-005   1.5111327298177255E-005   2.6435430705821767E-006   1.2482482939908753E-005   3.5250748091604556E-005   2.9369558516291673E-005   5.9421546652640125E-005   1.4050445263947426E-005   2.5240376037467277E-005   2.7528747881560075E-005   5.7294946261471046E-005   3.5865595590979032E-005   2.6024819537984629E-005   1.0085762013778738E-004   4.9965650852560879E-005   8.3869272832485506E-005   9.3132670593585302E-005   1.8485607033427194E-005   1.1883942912826345E-005   8.0455920102726378E-005   1.6449202512163046E-005   8.0748220951496540E-005   6.1048055897621413E-005   1.1625939456153125E-004   7.1062621123724372E-005   5.4890943022508583E-005   9.3444021887611429E-005   7.2606976630793153E-005   3.1085935030246499E-005   1.0375558159043770E-004   4.5663784268957170E-005   1.2285846961999715E-004   3.6411510362204308E-005   8.1518329406181451E-005   1.5029028905173304E-004   2.1234849369853920E-004   5.4249139859012184E-005   1.7119457972466381E-004   1.2592578914422974E-004   1.1654488628191652E-004   9.0524440566120955E-005   1.4434109338853964E-004   1.2388332978658571E-005   2.6365887897575064E-004   5.7068066645339309E-005   2.1627915435507106E-004   7.5911539769424062E-005   1.8066437133636577E-004   1.6529390000662728E-004   2.5253509113824655E-004   1.2552946126197622E-004   1.2438844232090344E-004   9.3498146937234642E-005   1.8707515391855469E-004   5.6289162661615794E-005   1.1603969601827153E-004   2.6396129422096866E-004   2.5537514230857656E-004   1.1691317730021125E-004   3.2345539573553278E-004
   2.8600000000000003        3.3705882352941177        4.3773288697405855E-005   4.2457778090504310E-005   6.7845152282385241E-005   5.9867276467026689E-005   1.2098478715525141E-004   8.8129742951586004E-005   2.0837836428336040E-004   1.2372331194938216E-004   2.2682274484453996E-005   1.0942534600909139E-004   3.0296055920698748E-004   2.5076710573531763E-004   3.2674241320123189E-004   1.0248730304451273E-004   1.8442730497581693E-004   2.1210557960369040E-004   4.2517587041077494E-004   2.6571853868060660E-004   1.4965234113703763E-004   5.0215252158025898E-004   3.0990126123047992E-004   5.2931731747829654E-004   5.9464531234389617E-004   1.1454697980371526E-004   7.3950803219399733E-005   3.8211113248566385E-004   1.2831953074653602E-004   4.0227915655192796E-004   3.0185310318904442E-004   6.1215958349925058E-004   3.6413452059479585E-004   3.1956602321594449E-004   5.1455248893828096E-004   4.3250413642428572E-004   1.9290836376773999E-004   7.1218316567528753E-004   1.9844567412689230E-004   7.1850811543489024E-004   2.0233586918303351E-004   5.2854449554881947E-004   8.1274062964559039E-004   9.7851499967264522E-004   2.6036932335013783E-004   8.1847221866468845E-004   5.8354041400792323E-004   5.2442484114987491E-004   4.7479861887931500E-004   7.9417339377509664E-004   9.2722131401756308E-005   1.4402452760929737E-003   3.4918746923136572E-004   1.1983522611496375E-003   3.0375358277507085E-004   7.7986895130441303E-004   5.5031893477978965E-004   1.0506852483330379E-003   5.1539029978727824E-004   4.9834919656110272E-004   3.6669893599455903E-004   8.5648052667631873E-004   3.0970232105800822E-004   4.1237300141001203E-004   1.3533140527695288E-003   1.0052489653700923E-003   7.0962060141431776E-004   1.2161371375875186E-003
   2.9199999999999999        3.3705882352941177        3.1446269755917026E-004   3.0820569539272212E-004   4.2489484124587259E-004   3.9224590999339422E-004   6.3430425165967132E-004   5.1978863074922637E-004   9.0157368551927375E-004   6.6574321460216709E-004   1.2552090460518867E-004   5.8780622441415530E-004   1.6014444125587316E-003   1.3184699140806504E-003   1.2066714876746991E-003   4.8997421339054396E-004   8.6841066123903826E-004   1.0365235309945044E-003   1.9920810347004289E-003   1.2365946682677089E-003   5.9399200316172262E-004   1.6459491116586000E-003   1.2229581151751044E-003   2.1247761903539328E-003   2.4301977944924751E-003   5.2773630644621032E-004   3.4348941144569982E-004   1.2547906944140751E-003   6.9296985145027344E-004   1.3794949780726110E-003   9.8449155414116860E-004   2.0110806711929113E-003   1.2018944795417514E-003   1.1705191411302369E-003   1.7587099903819082E-003   1.6181732276053778E-003   8.1587324212034542E-004   2.8843652942223525E-003   6.8854533707115076E-004   2.6476521101077093E-003   7.7903463624826464E-004   1.9587006460329314E-003   2.7556060020360370E-003   2.8320475717866309E-003   8.5248842281124206E-004   2.3409749162432215E-003   1.7419320377970629E-003   1.4784616395663902E-003   1.6369679397344786E-003   2.6663144438483122E-003   4.7782014241983699E-004   4.7964390584971442E-003   1.3892458387034941E-003   4.0164646787528161E-003   7.7290516692955823E-004   2.2472042185547251E-003   1.1923155418403285E-003   2.7293256370510351E-003   1.3451236896671194E-003   1.4063494541190526E-003   1.0556976196594854E-003   2.3314588493157785E-003   1.0946869218331292E-003   9.7239188197300415E-004   4.0982780153822687E-003   2.7214346243849361E-003   2.8066964035555358E-003   2.8105362954506936E-003
   2.9800000000000000        3.3705882352941177        1.5033933458169499E-003   1.4854806867835651E-003   1.8095618023809053E-003   1.7307139725103301E-003   2.3049940189109452E-003   2.0781189550518522E-003   2.7336098448925926E-003   2.4215780625871423E-003   4.4927677679636126E-004   1.9302618925265682E-003   5.1887538868979014E-003   4.2621506888147536E-003   3.1293619336940333E-003   1.5193949060954336E-003   2.6932375692705090E-003   3.2192642651129948E-003   5.8597296593374901E-003   3.6304028491219507E-003   1.6252911261349628E-003   3.7297420762819312E-003   3.1656359820544430E-003   5.4502605276053840E-003   6.3156226254398569E-003   1.7210753378584249E-003   1.1711783398281176E-003   2.9493106119180207E-003   2.5932682274323032E-003   3.4749310508450561E-003   2.3053761629958725E-003   4.2381953435855022E-003   2.6444086228446821E-003   2.6589601053898675E-003   3.5354568572017091E-003   3.8402818868639630E-003   2.3759754885253779E-003   6.7613938022092306E-003   1.9707857620360147E-003   5.9092414710520810E-003   2.1017465141570024E-003   3.9966905689379096E-003   5.5256508731866159E-003   5.1916312051386842E-003   1.9762038530886988E-003   3.9702145966555615E-003   3.4802425489460901E-003   2.5705008362694672E-003   3.6710058390123429E-003   5.5434680593623832E-003   1.7056654126892119E-003   9.3728903721591230E-003   3.5894844348916869E-003   7.8532296961943988E-003   1.3519750863843023E-003   4.2909537257073659E-003   2.0392916239362832E-003   4.4978188595569974E-003   2.4859086998427699E-003   2.9427300359848910E-003   2.3581066996442510E-003   4.0578741474634767E-003   2.5556438156902200E-003   1.6522958797415758E-003   7.1365439044903459E-003   5.1274315980497469E-003   7.0482644800289127E-003   4.2010845865729837E-003
   3.0400000000000000        3.3705882352941177        4.8765054375899458E-003   4.8496472104347680E-003   5.3485225482363414E-003   5.2586039889713516E-003   5.9607167598944803E-003   5.7897956700561810E-003   6.0441171406127592E-003   6.1397573734956207E-003   1.0445010310755657E-003   3.7852475372641310E-003   1.0040591778720126E-002   8.2700004766427838E-003   6.0135029103587229E-003   3.0148535964182178E-003   5.6462336593983819E-003   6.3980099925478101E-003   1.0605457356518267E-002   6.6254394065935916E-003   3.0370246343916639E-003   6.2814391132523751E-003   5.6315977303736855E-003   8.8613297799364013E-003   1.0309189200112884E-002   3.9135425837126328E-003   2.8608596643321326E-003   5.1250253148636370E-003   6.7452579107249522E-003   6.8747335085455902E-003   4.3254848631644862E-003   6.1503209914584890E-003   4.1824711536301035E-003   3.7810358751769928E-003   3.9229209176672034E-003   5.9177956926044252E-003   4.9257710289674064E-003   8.7693520431744131E-003   4.4401708448576346E-003   7.9671251848724457E-003   4.2416999157952467E-003   4.3764356533162766E-003   6.0661117554915182E-003   6.4074670311463529E-003   3.3978442658944225E-003   4.2485545599058906E-003   4.9807817043360436E-003   2.9426727018364274E-003   5.4342548721894937E-003   7.3779777575456373E-003   4.3595586454826694E-003   1.0109512146021278E-002   6.2707496314479052E-003   8.5462523412946512E-003   2.2811507667896210E-003   5.5116159132035927E-003   3.5927169445481790E-003   5.0886663670351951E-003   3.7583354636428383E-003   4.7481442280439103E-003   4.1837595011942905E-003   5.5028031845272829E-003   4.3604273457614013E-003   2.4294316189928571E-003   6.7196340778974181E-003   6.8439344118992962E-003   1.0741278893490594E-002   4.8448877116008173E-003
   3.1000000000000001        3.3705882352941177        1.0922471340775024E-002   1.0919594989807109E-002   1.1176278427624989E-002   1.1224173894631781E-002   1.1247190085363141E-002   1.1537719099084621E-002   1.0157624462280046E-002   1.1226873248560771E-002   1.5954595909417673E-003   4.1559408753277993E-003   1.0753548379922739E-002   8.9480138268659224E-003   9.0615378174190159E-003   3.7610789849856631E-003   8.3257088016397193E-003   8.3449666215823885E-003   1.1199226277344909E-002   7.1212896743074548E-003   3.8380733217821582E-003   8.5565451686122288E-003   7.4018768797077901E-003   8.8010676491732057E-003   1.0328698911282489E-002   6.3467559898469101E-003   4.9248724117479251E-003   6.8035184624694878E-003   1.2309241174731492E-002   1.1039458683587652E-002   6.8848195758365177E-003   7.2905681976065291E-003   5.4000013150394396E-003   3.8033328337096486E-003   2.7699578095703005E-003   6.3213472065323691E-003   7.6478717879187395E-003   5.7284470519097979E-003   7.5075347429890155E-003   7.7261301556893983E-003   7.0743471810088181E-003   3.9847908166629155E-003   3.7228000385661191E-003   6.7907857854197116E-003   4.5843897560771309E-003   4.5149165294819426E-003   5.8887447472044888E-003   3.2725606709620835E-003   5.6415555643239308E-003   7.0353071630595773E-003   8.2296667995668312E-003   5.8437521123967887E-003   8.2482755713087792E-003   5.5585694569795238E-003   4.9220700945928593E-003   5.6038380910760988E-003   6.1710408981915845E-003   5.1284436064725752E-003   4.8694138835067100E-003   6.0344260785490525E-003   6.0907998109909255E-003   7.0009269823864146E-003   6.3398246347244145E-003   3.7702457819451703E-003   3.4827090064995488E-003   7.0913426292015316E-003   9.0711796891447833E-003   5.5949074413019564E-003
   3.1600000000000001        3.3705882352941177        1.7175522177501075E-002   1.7246144897778422E-002   1.6787618309585420E-002   1.7131871869615522E-002   1.5817153190236015E-002   1.6828057929247534E-002   1.3425890475251150E-002   1.5352915464130663E-002   1.6738462195751160E-003   2.2542394651096213E-003   5.1202370466361070E-003   4.2701761857634113E-003   1.1208882147931601E-002   2.9411872733728851E-003   9.3065379764624648E-003   8.0164544487439683E-003   6.2909280446062374E-003   3.8953431126148960E-003   3.3185418457593457E-003   9.9672108577015459E-003   7.9016725820431604E-003   4.9804381382307630E-003   6.5619868790701011E-003   7.8100442025896720E-003   5.9406925482407601E-003   7.1616916472790736E-003   1.6024687824659579E-002   1.4159579077070363E-002   8.9313458038517146E-003   8.5020053124385472E-003   6.2193591157083854E-003   3.8627449926564106E-003   3.6542292915787418E-003   5.5755813344356133E-003   9.2668656677748831E-003   1.7493813303503371E-003   9.4387462669060247E-003   8.4950514936187639E-003   1.0077792132118565E-002   7.7380260118396996E-003   3.5030004771387439E-003   8.2050928444510774E-003   5.2074595717017825E-003   7.1500559634404062E-003   6.7695333042460462E-003   4.6456357123588164E-003   4.6981362441987475E-003   6.0896420747167685E-003   1.1599235110963734E-002   3.6431652261033082E-003   9.4670592785887926E-003   4.9853313343661190E-003   9.3675399935626499E-003   6.5811952347379502E-003   8.3223836374235576E-003   5.9418676790364148E-003   5.3684142810209341E-003   6.1751613077581083E-003   7.6306753547782527E-003   7.1800095849811896E-003   8.1401970614669722E-003   5.7032027743625846E-003   3.1519947091259368E-003   7.2106607304838260E-003   3.6861356787672591E-003   6.1795791214455361E-003
   3.2200000000000002        3.3705882352941177        1.9254595324374874E-002   1.9405283610797387E-002   1.8393081984020995E-002   1.8993345825276262E-002   1.6835167651050548E-002   1.8301262453734656E-002   1.4196360532587852E-002   1.6249529876522045E-002   1.4046661237153400E-003   1.2400556960485275E-003   1.4350302392550736E-003   5.9872093804677617E-004   1.1679555450562961E-002   1.7360372690419757E-003   8.9579340759283477E-003   7.7596722390395924E-003   3.2541366364048467E-003   1.1388557654242167E-003   2.2201414255841848E-003   1.0093386676720129E-002   7.5120379927694284E-003   2.3936886901412611E-003   4.9156566360223789E-003   8.0235536310830011E-003   5.0544595159936756E-003   6.2231089601321610E-003   1.5240593446600495E-002   1.4050940094891183E-002   9.0288541171108967E-003   9.2016240186848456E-003   6.1930150450937530E-003   4.3797851658520896E-003   6.1566254414299974E-003   5.3909900405282145E-003   8.8251711934564051E-003   7.7513494140024944E-004   9.1039010434326387E-003   9.2507963844259845E-003   1.1476333670369342E-002   1.1932591455432205E-002   5.5975223930454293E-003   9.2240341145098659E-003   5.2642886780182620E-003   9.3538635895586333E-003   7.2794083819101947E-003   5.1628482064085260E-003   3.8086877394765298E-003   4.9910302017507893E-003   1.2144776847600109E-002   4.6617349434467988E-003   9.7792592566083355E-003   7.0221825623404876E-003   1.1760231307177800E-002   8.4887712054269523E-003   8.4139992765862644E-003   6.6214445232187780E-003   5.5241064070948049E-003   5.3670264481231467E-003   7.9121371355869424E-003   4.8537368219705116E-003   8.1455637967453171E-003   6.7502034535175878E-003   5.4980442060509147E-003   8.2000179405449097E-003   2.6666554634193953E-003   5.8214914125556743E-003
   3.2800000000000002        3.3705882352941177        1.5613764838908625E-002   1.5786005594026573E-002   1.4890685351986318E-002   1.5508178533367702E-002   1.3685469687086563E-002   1.5043309829851319E-002   1.1989718742668486E-002   1.3635158499774655E-002   1.2248830522076305E-003   3.3927108928092390E-003   6.1391267487398253E-003   3.3884022378234051E-003   1.0305962742784020E-002   1.5000304328584074E-003   8.2593812882473094E-003   8.9057881857508448E-003   7.1924256743051236E-003   2.6254691201957059E-003   1.6385572544172194E-003   9.0350500010130830E-003   6.7810511030912315E-003   4.4003863353725388E-003   8.1116524808259455E-003   7.4018657935724487E-003   3.1218404079451619E-003   4.5872802764147635E-003   1.0921464331908735E-002   1.0706626169723388E-002   7.4675350751883373E-003   8.0448447314029649E-003   5.3144964599428695E-003   4.0939604252917166E-003   5.6081047793431812E-003   6.2963897670919138E-003   6.6162702220683841E-003   1.2146052255133934E-003   7.2982927075392751E-003   6.1739733879172124E-003   9.8401497567514457E-003   8.6804740110364084E-003   4.7243951102908062E-003   7.5594735487247485E-003   4.8222904448103482E-003   7.6443474874665785E-003   6.4537860908427001E-003   3.5352393356542066E-003   3.6219217167086232E-003   3.2159395670066163E-003   9.4902530730319092E-003   3.7666229614221574E-003   8.3184272065784468E-003   6.6275601118572659E-003   9.0907914207521857E-003   8.1996427026071652E-003   6.9016594007182902E-003   5.9449455442120132E-003   5.3162635173509111E-003   4.2616911392650194E-003   5.9634642250378025E-003   2.8378290603593708E-003   5.9387776315280166E-003   5.5748075047072024E-003   5.5030581276833811E-003   8.5878340930807314E-003   7.3765696414078534E-003   5.7287503534188223E-003
   3.3400000000000003        3.3705882352941177        9.2835337117573025E-003   9.4119955492707394E-003   9.0093267974445963E-003   9.4397968978418238E-003   8.5336093993511990E-003   9.4293740480265505E-003   7.9963177040832042E-003   9.1431474760906919E-003   1.1237541382082658E-003   5.8392621083532392E-003   1.2430876617083544E-002   7.9916466484464491E-003   7.5985371453979114E-003   1.7213092703134878E-003   7.0288493574982335E-003   9.1262519575958361E-003   1.2341882241324561E-002   5.7286234004896557E-003   1.4943265044206106E-003   7.2368686953630124E-003   5.8400062750492247E-003   7.7769263377303003E-003   1.1589470285209550E-002   6.0235813328618675E-003   1.5122914891687930E-003   2.8549251623718633E-003   6.1166946506196907E-003   6.4902911550414116E-003   5.7706117468628981E-003   5.9588702463288764E-003   4.4140801833223832E-003   3.2873701817401550E-003   3.2950369097000287E-003   7.3044444796998478E-003   4.1666799794372305E-003   3.3606918474440714E-003   5.4276288933139179E-003   3.6010818235746255E-003   6.4551755477892337E-003   3.2665837093627257E-003   2.7119910523503692E-003   4.9164030406999475E-003   4.1338981481742164E-003   4.5375582524603544E-003   5.0708836193459469E-003   2.1050578898260839E-003   4.0236096388704722E-003   3.0891581379186728E-003   5.8090640954673711E-003   3.9677964699539256E-003   5.8782130372329565E-003   5.9720561997880905E-003   4.3631000178588559E-003   5.3466202250086444E-003   5.0807596374891533E-003   4.3924438011002410E-003   4.3441039023096864E-003   3.1380069021173110E-003   3.1651458396429141E-003   3.3570249070562150E-003   3.8177363366170614E-003   3.1625170805141783E-003   4.1719271322180132E-003   7.0886947252329999E-003   1.0749991445241145E-002   5.7819370553098661E-003
   3.4000000000000004        3.3705882352941177        4.1002195267029074E-003   4.1671643616460110E-003   4.1162232699490332E-003   4.3314240575980881E-003   4.0915358313556504E-003   4.5343007529577489E-003   4.1649191229628816E-003   4.8729024922798151E-003   8.5729460411129591E-004   5.4969347861683103E-003   1.2312758529091795E-002   8.2871583859736222E-003   4.5590555805078261E-003   1.4547639750014897E-003   4.9303642624166479E-003   6.8617751323451822E-003   1.2020947829594958E-002   6.2131768109042213E-003   1.1875275524839196E-003   5.0044192120847928E-003   4.4491113560244351E-003   8.0656277062793030E-003   1.0849929709810014E-002   4.0241111662984545E-003   6.5927911063440726E-004   1.4528616265968874E-003   2.7787396756549588E-003   3.3597281760147923E-003   4.3490320500029628E-003   4.3484030611869468E-003   3.6071918018103634E-003   2.9210353374878079E-003   2.9649791384945270E-003   6.9146145550567943E-003   2.5019139364844943E-003   6.8655972027231484E-003   3.8627380958287092E-003   5.1055325553921250E-003   3.5259602197036883E-003   3.0805456734492652E-003   3.3709631135462898E-003   3.3763027384423722E-003   3.4043178793700369E-003   3.0873175055269020E-003   4.1847892873795294E-003   2.0022658068047702E-003   4.0634061836751639E-003   5.4979623829537689E-003   3.1049017148940491E-003   8.1369372872571594E-003   4.0503847047237713E-003   7.5742174385692593E-003   1.6803933355976136E-003   2.7983551100052326E-003   3.4886952845440342E-003   2.7646617732494188E-003   3.4481655350603775E-003   1.9998456162056916E-003   1.8647895342808428E-003   4.9099732773497228E-003   3.0916440922521913E-003   1.3725874853166421E-003   4.5576631949849431E-003   4.5892736401068109E-003   9.0915031761927105E-003   4.3234046102378207E-003
   3.4600000000000000        3.3705882352941177        1.3611288313536548E-003   1.3863889751543179E-003   1.4329333709332736E-003   1.5125617734155087E-003   1.5112579771581634E-003   1.6795751831713537E-003   1.6824805975608269E-003   2.0415742634882147E-003   4.7932866629630437E-004   3.2585062738035714E-003   7.4538084463758461E-003   5.1115765264029599E-003   2.1635986761963815E-003   8.1593648082036385E-004   2.6527432548602023E-003   3.6650592529728541E-003   7.4789995575526552E-003   4.1064192066301783E-003   6.8257324442672139E-004   2.7965382261515423E-003   2.7232082649629795E-003   5.3737161357155262E-003   6.8950095957633767E-003   2.0897244664344157E-003   2.8288492010917696E-004   5.8265099966888943E-004   1.0509547273845378E-003   1.5653956137251543E-003   2.8369811780202267E-003   3.0346724220359353E-003   2.4739100543411628E-003   2.4872807039836896E-003   3.3858795764419385E-003   4.8600966100536781E-003   1.4597554472381854E-003   7.7372577920201916E-003   2.4019851067881523E-003   6.3169461402679114E-003   1.7288701735305913E-003   4.6695103640806545E-003   4.2904273024761148E-003   2.4376012251353667E-003   2.4919745301788384E-003   2.5261609364042002E-003   3.2875293236660614E-003   1.8679229975782177E-003   3.0954505144022725E-003   6.8654901014354886E-003   1.5827431638866846E-003   1.0515295409582789E-002   2.8403927284163925E-003   7.9029057401703816E-003   1.0318018285225769E-003   1.6421635777681993E-003   2.1551592946535995E-003   1.4414323159731778E-003   3.0214372232246611E-003   1.0187722252841462E-003   1.7874188937573598E-003   5.2408527532225354E-003   2.6577101309946671E-003   6.2239235997397992E-004   5.0294514874330174E-003   2.4486576721619558E-003   5.1625635011987442E-003   2.0510458406145290E-003
   3.5200000000000005        3.3705882352941177        3.4329440278177517E-004   3.5035677267452209E-004   3.8310215527487853E-004   4.0536822163762278E-004   4.3110640021811993E-004   4.8092088454946685E-004   5.2580434117516521E-004   6.6617713032436458E-004   1.9269917702800541E-004   1.3147994481065366E-003   3.0354450865137102E-003   2.0979324306701344E-003   7.9556370585465142E-004   3.1286734755707745E-004   1.0693124286079599E-003   1.4106613601350057E-003   3.1969726657579450E-003   1.8236334704086080E-003   2.7701294556784254E-004   1.2023805407760004E-003   1.2642881763485047E-003   2.4578416121298690E-003   3.0986027644657743E-003   8.2487545372299199E-004   1.1076708734044998E-004   1.7901556020995753E-004   3.3246699908387229E-004   6.4244296392964684E-004   1.4290975627609854E-003   1.7165041554010739E-003   1.2627683354034841E-003   1.5746776394260599E-003   2.5889509516772071E-003   2.4649081277528591E-003   7.2699536216036596E-004   5.2155144658870278E-003   1.1809834767534477E-003   4.5804579788030876E-003   7.4254994911148722E-004   3.8569533189396119E-003   3.2213901710220275E-003   1.4292831032384815E-003   1.4388977970892323E-003   1.6683046708934265E-003   1.9980697975890771E-003   1.1681546082074443E-003   1.6871390448673852E-003   5.2215495368379975E-003   7.3332815053756028E-004   7.9066967127948747E-003   1.7016999456062811E-003   5.3528485214695710E-003   7.5468037233075616E-004   1.0123682249866934E-003   1.1214305163014791E-003   6.0374900677353214E-004   2.3060465752706705E-003   3.9556880962650506E-004   1.4710983835065680E-003   3.8657035026588441E-003   1.7471246913247566E-003   3.3550975100020219E-004   3.7401509070939779E-003   1.1039038825739196E-003   2.1381114978714930E-003   6.3164717706776685E-004
   3.5800000000000001        3.3705882352941177        6.5976261101825280E-005   6.7452923767569604E-005   7.8650501013966643E-005   8.3390319282193579E-005   9.4583770410363568E-005   1.0602415832977034E-004   1.2617014780433888E-004   1.6707715736943564E-004   5.6018631584924820E-005   3.7441769150824914E-004   8.6550283631660547E-004   5.9853096805353913E-004   2.2216861788838265E-004   8.3797428368235548E-005   3.1956965795221221E-004   3.9526623523381135E-004   9.6802103796418410E-004   5.6470792241860646E-004   7.9129501979275537E-005   3.8543596051834975E-004   4.3200014075808556E-004   7.9145948758385046E-004   9.9936870116401968E-004   2.4417484803822563E-004   3.4560532138058967E-005   4.0829245431531399E-005   8.5635081689246299E-005   2.1506660617261867E-004   5.2557282842538989E-004   7.0842148592174933E-004   4.5771470379333222E-004   6.8130228309384725E-004   1.2410354011509986E-003   8.9060971867214208E-004   2.7420796022297633E-004   2.2455934204200110E-003   4.3217680226544103E-004   2.0443208998380791E-003   2.5391247152414754E-004   1.8417704185707325E-003   1.4652704005230614E-003   5.9732235159603816E-004   6.0354875355172295E-004   7.6063676712231042E-004   8.4958873642056621E-004   4.8031629495476211E-004   6.4913372352603822E-004   2.5226057674455978E-003   2.7266484489471543E-004   3.7166471064126153E-003   7.5080502120812576E-004   2.3440665439674923E-003   3.7838142206040085E-004   4.7459621420292881E-004   4.5714240544118194E-004   2.0265930632736975E-004   1.2386071459373732E-003   1.1295823822303750E-004   7.7627206747440806E-004   1.9481155841420726E-003   7.9557363289010181E-004   1.5748080575746828E-004   1.7753420438666213E-003   4.0472063878639261E-004   6.6836339173629114E-004   1.7280976025969572E-004
   3.6400000000000001        3.3705882352941177        9.4643105519328814E-006   9.6910677730808799E-006   1.2097138519865872E-005   1.2849563397792549E-005   1.5519223440963799E-005   1.7494718370712822E-005   2.2533990078851782E-005   3.1100956996403595E-005   1.1622198421893145E-005   7.4881347688377116E-005   1.7167273858761749E-004   1.1780928140403936E-004   4.5304073084078278E-005   1.5408094590087342E-005   6.8766144316902435E-005   7.9159095354151284E-005   2.0488361802133007E-004   1.2023674266273909E-004   1.5316182574798142E-005   8.8379433834060231E-005   1.0460605164310447E-004   1.7591926901888366E-004   2.2604595216105266E-004   5.2498843264652196E-005   7.7012179208194712E-006   6.4921592408110500E-006   1.6793664633609782E-005   5.3624364963153903E-005   1.3457106249049528E-004   2.0079165114627139E-004   1.1340154719339902E-004   1.9456399883488332E-004   3.7695367446436730E-004   2.2196420247470698E-004   7.2457638277104443E-005   6.2361483838893649E-004   1.1153750722352998E-004   5.7311372031844724E-004   6.2520365303684821E-005   5.3307809412635589E-004   4.1157701630300993E-004   1.6914327933775772E-004   1.7207837093157020E-004   2.3055114237770480E-004   2.3870681270096738E-004   1.3144158539419353E-004   1.7086087026524425E-004   7.7620095079292757E-004   7.2808238224055037E-005   1.1066297453053893E-003   2.2458012391687830E-004   6.5870507380334634E-004   1.1601971995796575E-004   1.4319447147463212E-004   1.3447319249583161E-004   5.4421598790844328E-005   4.2814740093960317E-004   2.2331481115925613E-005   2.5056570297363043E-004   6.4679048973492368E-004   2.4266528747641437E-004   5.0890407775361331E-005   5.2809373816881686E-004   1.1060291677820231E-004   1.5351808138568370E-004   6.4801141974130388E-005
   3.7000000000000002        3.3705882352941177        8.0994583909236960E-007   8.3033027821100020E-007   1.1090594416955303E-006   1.1800563411581365E-006   1.5095389582306079E-006   1.7116526605879718E-006   2.3617940161213187E-006   3.3813513612949703E-006   1.3964533528606063E-006   8.4501428523088246E-006   1.8800039885969933E-005   1.2572743712987144E-005   5.2680724101740857E-006   1.5118895973812673E-006   8.4185998610866180E-006   8.9776755649961738E-006   2.3878568191439059E-005   1.3709060468687293E-005   1.4951754920133149E-006   1.1316256560268383E-005   1.4098601200217916E-005   2.0961998000583434E-005   2.7997385757155633E-005   6.4213909024975974E-006   9.1838703634788273E-007   5.3349781925795095E-007   1.8703022637363947E-006   7.5564485203711029E-006   1.8605379549354804E-005   3.0496781099724425E-005   1.5015946575962421E-005   2.8921577267254800E-005   5.8811525085958705E-005   2.9636446662181514E-005   1.0362383827929980E-005   8.8857503148812389E-005   1.5690088989195201E-005   8.0131331246627034E-005   8.3288619665310366E-006   7.4578632489186652E-005   5.6219114125990679E-005   2.5539673977818969E-005   2.5376763519385231E-005   3.6893136016563146E-005   3.3839977829586940E-005   1.9555572510832489E-005   2.3742339580381109E-005   1.1948232014039254E-004   1.0509412898129152E-005   1.6435544470841721E-004   3.4810239139209290E-005   9.2640650793136917E-005   1.6955032650556784E-005   2.0596570842604178E-005   2.1488935148764030E-005   9.3372175369163442E-006   7.3119192901352433E-005   2.2304349389085192E-006   3.8328033923474032E-005   1.0891673394002156E-004   3.8891585067493826E-005   8.4266256581034054E-006   7.5543374076503583E-005   1.6594043409344950E-005   1.9657606517787835E-005   1.8430085578600316E-005

   2.5000000000000000        3.4235294117647057        2.4606348901391983E-012   2.5289404300135229E-012   1.1844387046793309E-011   1.2253070188462302E-011   2.7721489657116601E-011   2.6187882850366273E-011   6.0352881290310157E-011   4.1525440240095030E-011   3.9599130572727262E-012   7.3089382300110880E-012   8.4442346902881941E-012   3.2457234308833891E-012   1.3774128216805964E-010   2.3913230434976407E-011   6.2875663364977694E-011   5.1554665845309359E-011   4.2576033427758121E-011   1.4040248867601900E-011   7.6303373475693656E-011   2.1582880883787981E-010   7.1010317226780823E-011   7.7913295715831970E-011   1.2597543741926012E-010   1.2900400106932352E-010   3.7893001109683482E-011   3.7479517589280483E-010   1.1698826992290823E-011   2.4987725800878567E-010   1.1662299191694742E-010   1.8844230228448752E-010   1.6406933366484663E-010   1.6271431947176666E-010   2.2843279771517670E-010   9.6750976402553555E-011   7.9890844492614920E-011   2.4862461609822865E-011   5.5200567119911130E-010   3.0821905918068112E-010   2.1566775266568958E-010   2.0044152384367035E-011   3.5822188734761080E-010   3.9975584731820264E-010   3.3949752348755728E-010   2.3357264340261301E-010   2.3477467482567473E-010   3.3139325493630425E-010   3.9200895345544258E-010   1.1217877246379471E-010   5.8059015887847503E-011   4.6407196972505697E-010   2.0904453386740375E-010   3.1829323469974381E-010   4.5105597060709177E-010   1.0076104049430288E-009   1.1959536189104267E-009   8.3124004296951500E-010   4.6383102752021254E-010   1.0602825130315431E-009   9.1497935701043280E-010   2.0229059557156921E-010   3.4171460308053069E-010   9.8270911808942539E-010   2.0525693295728729E-010   2.1494878404590907E-009   1.4630987943981082E-010   1.1388403782254786E-009
   2.5600000000000001        3.4235294117647057        1.4821383302542428E-011   1.1627796659085022E-011   7.9753754076618384E-011   3.7116130890431307E-011   4.1811360083740940E-010   9.2270568102069874E-011   1.9596008919917518E-009   3.5789471951822807E-010   5.5699077171807955E-011   7.3413517795540453E-011   2.8554281594820681E-010   2.0759694344675470E-010   5.2384681612381104E-009   5.9205702574105633E-010   6.5646287925090341E-010   1.1274612930882274E-009   1.5628753671500747E-009   4.9024281963319772E-010   3.1042745812799981E-009   1.0916708407442759E-008   1.7510300856217805E-009   3.6606579795143819E-009   5.6684705353743071E-009   5.8510267105730821E-009   1.7129340043856992E-009   1.4448619368235423E-008   6.1210115174602456E-010   8.9985338290326204E-009   5.0496257310275642E-009   6.1317943622709106E-009   7.1997522571073331E-009   5.2362594348571855E-009   9.1488210546893925E-009   3.6240449987164198E-009   3.1354166121207458E-009   1.2621469196288151E-009   2.0267047070069732E-008   1.4123333020819283E-008   7.4866960439937284E-009   1.2801831964370463E-009   1.7791102187375606E-008   2.0646654302048999E-008   1.3151137163254798E-008   1.0132651816286665E-008   1.3190940612647841E-008   1.6894412480662059E-008   1.8793618607356379E-008   4.7422237791020864E-009   2.1397069874089017E-009   2.2994561804380303E-008   8.3545645717038234E-009   1.7422705099505707E-008   2.3428408830511461E-008   4.3956868526155485E-008   5.8780132117365663E-008   3.3513528026316764E-008   2.1975236601785899E-008   3.8893316924280179E-008   3.8941406460829236E-008   8.7536773547198486E-009   1.5437057390149612E-008   4.0013772451658690E-008   1.2431659037353255E-008   8.2998847668375529E-008   7.5630166652077445E-009   4.6790171707274757E-008
   2.6200000000000001        3.4235294117647057        8.3322426413281850E-010   6.8588027617494254E-010   3.2752990548881830E-009   1.6090150910698094E-009   1.5583302456121801E-008   3.7063399812643495E-009   6.2034890103036089E-008   9.6678145449161667E-009   1.5214528467828589E-009   3.0735354361023552E-009   1.3314464583784037E-008   1.1274181511254182E-008   1.6059681039158721E-007   1.6855858562017302E-008   1.9220056162295378E-008   3.1512514280786329E-008   5.1170960051263515E-008   2.2765713624380932E-008   7.7402470784261987E-008   3.1185375803493699E-007   5.2084444266070348E-008   1.1701841399400019E-007   1.5624024645156771E-007   1.3001613277025091E-007   4.1152007273235182E-008   3.4549908922491032E-007   2.1171403309085635E-008   2.3799649212582684E-007   1.5921811466225738E-007   1.8282306915222279E-007   2.0304843171094486E-007   1.2503740114230628E-007   2.2882650106101676E-007   1.0730499238516340E-007   7.9417133873723533E-008   5.1312470558322714E-008   4.5121368502964854E-007   3.3291273830877841E-007   1.6960337006166067E-007   5.9785005682535411E-008   4.3302229807783674E-007   5.6722791190255455E-007   2.9119247867967458E-007   2.9931331149067554E-007   3.8827523468150916E-007   4.2121933868959127E-007   3.9601725224472053E-007   1.7025839508171988E-007   4.6782865186295205E-008   5.8270464211647725E-007   1.9353340006372910E-007   4.5198554549981879E-007   5.3267296870767822E-007   9.7230633300000846E-007   1.3252439171541113E-006   8.0521844243949026E-007   5.4348061949612050E-007   8.0619700453670797E-007   8.0099664959648288E-007   2.9148389677435991E-007   2.9516501062968987E-007   8.2164853138169387E-007   3.9691068617572199E-007   1.6667593456766447E-006   2.1239884403292662E-007   1.1202973468323331E-006
   2.6800000000000002        3.4235294117647057        3.0217509483486412E-008   2.6339488878762307E-008   9.1549360041105057E-008   5.3168223058534250E-008   3.5250040197251647E-007   1.0633833048773789E-007   1.1984487446078218E-006   2.0842897362046063E-007   2.9972192161321726E-008   8.7697780556456711E-008   3.9432754564717716E-007   3.6120054143334199E-007   2.8481985156711405E-006   3.0057608295696844E-007   3.8398905466428336E-007   5.5245605980440237E-007   1.0692777671214635E-006   6.2304010323393854E-007   1.1428807092758135E-006   5.2095921772491928E-006   9.8673094311247531E-007   2.3075479810269668E-006   2.6735794499018229E-006   1.6258303578364127E-006   5.9090983427944583E-007   4.7937215694188147E-006   4.3563615620196175E-007   3.7292989573800560E-006   2.8900850613675975E-006   3.2968145220836927E-006   3.3730819993038104E-006   1.8510497452334339E-006   3.4020734449618697E-006   1.9259743175385403E-006   1.2278078692765774E-006   1.2872757475535137E-006   5.7011981282462017E-006   4.7777863994404357E-006   2.2356995530598365E-006   1.6041752364229477E-006   6.4208880587820718E-006   8.8847037216711780E-006   3.9198366278220668E-006   5.0857335504143010E-006   6.4702025571442194E-006   5.9381237431704503E-006   4.8075282747495030E-006   3.5625394011532040E-006   6.0225722032040786E-007   8.9281940354110176E-006   2.5483798237329908E-006   7.1458729909628140E-006   6.9236285704266617E-006   1.2292802648056245E-005   1.6507168972246256E-005   1.1349723888380011E-005   7.8286121245212626E-006   9.7821203572769679E-006   9.4881160972865234E-006   5.4055431064005463E-006   3.1278517107155795E-006   9.6592670642146017E-006   7.4710609344993101E-006   1.9716465887062943E-005   3.5987872326260277E-006   1.5267945107075278E-005
   2.7400000000000002        3.4235294117647057        6.7668524559802989E-007   6.1452728831808755E-007   1.6258197923408132E-006   1.0866438218172876E-006   4.9875430784138263E-006   1.9145456783799857E-006   1.4311518336744263E-005   3.1133708380823397E-006   4.0839099508870767E-007   1.5723027099256581E-006   7.2045029830602847E-006   6.8792079774712940E-006   3.0549557500501007E-005   3.5854654548650045E-006   5.0710101653409051E-006   6.5825584906807471E-006   1.4614824940209573E-005   1.0145679579620720E-005   1.0612719111078094E-005   5.2419905076115570E-005   1.1688220016775958E-005   2.8614836538170973E-005   2.9656797896728406E-005   1.2156240088825621E-005   5.5504322373618340E-006   4.0522231845592105E-005   5.6565203098353480E-006   3.5418656216955367E-005   3.0835147668739682E-005   3.5345126010539068E-005   3.4208424714419770E-005   1.7980082470945628E-005   3.1411196375523781E-005   2.1620324233146489E-005   1.2511044710599095E-005   1.9502219605544467E-005   4.2233443788721944E-005   4.4914633699319646E-005   1.8453475049459457E-005   2.4996868585833503E-005   6.2279069497811156E-005   8.3322232975873293E-005   3.3804460699596992E-005   5.0776001984702560E-005   6.3110198356321450E-005   5.0122974715436286E-005   3.7164238693365121E-005   4.3567557805734868E-005   5.2464302668808361E-006   8.8174511430974298E-005   2.1890429567485006E-005   7.3095910460936871E-005   5.4984742669495096E-005   9.5553025700314582E-005   1.1754736440643388E-004   9.5509880290675216E-005   6.8260761788811042E-005   7.2664371892204566E-005   6.8038700923142621E-005   5.7051780179075931E-005   2.0658166690158236E-005   6.7634486027377954E-005   8.4391649949838645E-005   1.4164097644385530E-004   3.9056472958134096E-005   1.2177706921479302E-004
   2.7999999999999998        3.4235294117647057        9.5628969111043475E-006   8.9398323442790245E-006   1.8687928395817081E-005   1.3956507435117273E-005   4.5726423181532530E-005   2.1938070630099726E-005   1.0914446892343763E-004   3.1365022562460671E-005   3.8674304844560032E-006   1.7265182322808653E-005   8.0871995652494064E-005   7.9547429439672979E-005   2.0553509490838951E-004   3.0067674994732067E-005   4.4228088412972680E-005   5.4824756402781273E-005   1.3105409732020007E-004   1.0131129119649737E-004   6.6269796453073210E-005   3.2737203031711208E-004   8.6838117992075106E-005   2.2649194172082865E-004   2.1805166539717849E-004   5.9624167279459270E-005   3.7607685756412926E-005   2.1957848431591759E-004   4.9060580572182853E-005   2.1152029838053556E-004   1.9907021655545456E-004   2.2785643447867035E-004   2.1758135582437252E-004   1.1912304850052128E-004   1.8608334726641091E-004   1.5396118068364799E-004   8.7708276618776287E-005   1.7680225377331247E-004   1.9265697860008894E-004   2.8953100163082275E-004   1.0251097359108525E-004   2.2740393977896999E-004   4.0899618113722535E-004   4.8151209965588968E-004   1.9288791659375138E-004   3.0227534812919899E-004   3.7230215006685312E-004   2.6130774398761886E-004   1.9894786547331280E-004   3.1518736524986787E-004   3.7228402078481644E-005   5.6915760669920036E-004   1.3570603751842693E-004   4.8605890272272848E-004   2.7595122953923726E-004   4.8233878717895463E-004   4.8724060883348385E-004   4.9101349024984462E-004   3.6252604724881533E-004   3.4562026255958349E-004   3.1186522453299087E-004   3.4735489687363967E-004   9.9164753969114221E-005   2.9455583299204644E-004   5.7508514310152176E-004   6.4661915309733751E-004   2.8095677886224966E-004   5.8245103415971379E-004
   2.8600000000000003        3.4235294117647057        8.7184297108594452E-005   8.3214979389287125E-005   1.4221294295252228E-004   1.1581477378281550E-004   2.8002747427804226E-004   1.6350974276558878E-004   5.4870765594210657E-004   2.1084080008140709E-004   2.5333961435766025E-005   1.1499874327540247E-004   5.5948310712154487E-004   5.6768837997514749E-004   8.9719132877482907E-004   1.7884453392266508E-004   2.5345208700578326E-004   3.1155264443519064E-004   7.6162784399591381E-004   6.3440492217015283E-004   2.9523313104990102E-004   1.3030316761507156E-003   4.0662985208754672E-004   1.1555262097978300E-003   1.0617341877844318E-003   2.1998416078062810E-004   1.9708085032779836E-004   8.0716225932147613E-004   2.9665106585869766E-004   8.2939144635692773E-004   8.0261829840554827E-004   8.9307396819927312E-004   8.9154497869087365E-004   5.4180984589038571E-004   7.1078586833211923E-004   7.0226605655885396E-004   4.3197772108481659E-004   9.5015523640075883E-004   5.8765424875497415E-004   1.2645002113796928E-003   4.0321506145432059E-004   1.2031649024718805E-003   1.7918102770635845E-003   1.7423851962953009E-003   7.4009085388381294E-004   1.0778943969247821E-003   1.3745237598455017E-003   8.6042799946145477E-004   7.7009256487063735E-004   1.3701380864020196E-003   2.2157855207958455E-004   2.3611471852180220E-003   6.2666343869888154E-004   2.0568527567182728E-003   8.8282814353009482E-004   1.6422022474531050E-003   1.1880934475872896E-003   1.5711470177502700E-003   1.1837169353209637E-003   1.1059699308475913E-003   9.7041338604714233E-004   1.2445135476851507E-003   3.8357151964595363E-004   8.4352801987746986E-004   2.3649529688748155E-003   1.9595988383203228E-003   1.3481371597833290E-003   1.7163462225062340E-003
   2.9199999999999999        3.4235294117647057        5.2379761999952579E-004   5.0760954952925588E-004   7.3205641859642209E-004   6.3757932987565998E-004   1.1777775609182449E-003   8.1314688414800584E-004   1.8799074854087198E-003   9.5432853484598451E-004   1.1518240370919019E-004   4.5784259319685424E-004   2.3838827731152124E-003   2.5242787368002801E-003   2.6310420639001275E-003   7.4160238011351408E-004   9.5904882284855936E-004   1.1706080765067619E-003   2.8339489850413512E-003   2.5359056889475147E-003   9.7478507268084662E-004   3.4040729597646997E-003   1.2235406606580360E-003   3.8381721781085626E-003   3.3927904927694643E-003   6.9022156280625514E-004   8.0391347188952275E-004   2.1373774058106197E-003   1.2772224831321722E-003   2.2599273376462895E-003   2.1126825205864280E-003   2.1631328586602713E-003   2.4403448058065583E-003   1.6872428741017103E-003   1.7208028459835337E-003   2.0852618107617495E-003   1.5109649540980537E-003   2.9896449792459006E-003   1.3791175270315107E-003   3.5641098830805733E-003   1.1440883230739373E-003   3.6360518128629466E-003   4.9882218773906663E-003   3.9776701694076043E-003   1.9405492152446799E-003   2.2970351525906426E-003   3.3046926832000826E-003   1.8401651126108895E-003   2.1536118887463783E-003   3.6368180244359984E-003   9.9300638508840176E-004   6.0651324454088105E-003   2.0822526519902029E-003   5.3503324867707142E-003   1.7822813451753611E-003   3.7995165001256542E-003   1.7827552113676630E-003   3.1893309819324912E-003   2.4579088999646275E-003   2.5147028435972586E-003   2.1891840567363104E-003   2.7559079130339988E-003   1.1746878340784322E-003   1.7228391384805414E-003   5.8131147206956814E-003   4.0789588388384498E-003   4.2322715356190683E-003   3.2686111281751565E-003
   2.9800000000000000        3.4235294117647057        2.1153350924227182E-003   2.0734399192356271E-003   2.6026723220529320E-003   2.3875671862425168E-003   3.4988425329225458E-003   2.7761819835490972E-003   4.5588431489290461E-003   2.9780300846298491E-003   3.7269748401394677E-004   1.0546303217891827E-003   6.1750574070563264E-003   6.9900452070674789E-003   5.4129067259854552E-003   2.1027705364248432E-003   2.4512597978486282E-003   2.8659704160552252E-003   6.6372101747648338E-003   6.5259579801209529E-003   2.3996937086735643E-003   6.0811432566274474E-003   2.4791778934201208E-003   8.3554742922664123E-003   7.0279590177102060E-003   1.8386014808679095E-003   2.4575338044198259E-003   4.3049654341236476E-003   3.9288086029353915E-003   4.6220789898651577E-003   3.9201590185017213E-003   3.4150222193683379E-003   4.7420998173975408E-003   3.6421811714688799E-003   2.6338553292195271E-003   4.1900674480992803E-003   3.8132623585861599E-003   5.3513756249665570E-003   2.8814324144877620E-003   6.1855531960264979E-003   2.4217554265584733E-003   5.9972255968613790E-003   8.2277335327941951E-003   5.8051407784194308E-003   3.5752847700787458E-003   3.0326071600329158E-003   5.4498726201472709E-003   2.7955219088455136E-003   4.2853358749457169E-003   6.0632060756727517E-003   3.1417700878456070E-003   9.1685464234160727E-003   4.8327311886861056E-003   8.2224526675154317E-003   2.3054226542030746E-003   5.8488394117787446E-003   2.1511421861172639E-003   4.2853974386749035E-003   3.5304350508499104E-003   4.2867539786088605E-003   3.7915207845560565E-003   4.3656510833129615E-003   2.7895943731143982E-003   2.7796302278848941E-003   8.3273960282136336E-003   5.9820566016370305E-003   8.3504085122227435E-003   4.4564545016153234E-003
   3.0400000000000000        3.4235294117647057        5.8502908338966854E-003   5.7847613923088497E-003   6.5161457234246805E-003   6.2206759420176420E-003   7.5491292017252111E-003   6.6950675597176341E-003   8.1923849294387417E-003   6.6214572223618371E-003   9.0267577722252855E-004   1.3172413192999977E-003   9.2925262782899160E-003   1.1814616019080114E-002   8.2924882116082125E-003   4.0385802945411709E-003   4.4436337002917064E-003   4.6700537053292980E-003   9.4499356012074827E-003   1.0738066031116125E-002   4.3319416447292472E-003   7.9724173536839665E-003   3.7510885201697836E-003   1.1885706896804359E-002   9.3128027638764207E-003   3.8962260461106834E-003   5.4267539020854388E-003   6.8077730083504649E-003   8.6207042222945160E-003   7.6795466110627887E-003   5.7661990538785575E-003   4.2570375235423405E-003   7.0946663814408610E-003   5.6691545725499693E-003   3.0378417799805319E-003   6.1547185560098241E-003   7.1083612676593674E-003   5.1660965767234297E-003   5.3875301298087356E-003   6.8183146271936250E-003   4.2603983118068437E-003   5.1931554445410711E-003   7.3441239840476178E-003   5.9488137204666766E-003   4.8716953398112326E-003   3.3815394314564546E-003   6.6839600269858745E-003   3.7741547033795135E-003   6.0503971463551284E-003   6.9193426819831195E-003   7.0353665414850377E-003   7.6976095159927340E-003   7.9673851536535452E-003   7.3836855584963204E-003   2.5426222013657149E-003   5.9452734710205152E-003   3.5121982137532536E-003   4.3832751766299223E-003   3.9980939466212791E-003   5.6747300191609664E-003   5.2552944465305181E-003   6.1429331890640254E-003   5.3403794639519603E-003   3.8522803268874208E-003   6.7019272279566838E-003   6.5349399058547680E-003   9.5906594213944919E-003   5.0208291675343112E-003
   3.1000000000000001        3.4235294117647057        1.1273435874720896E-002   1.1223994894912492E-002   1.1692602082884557E-002   1.1504983003824278E-002   1.2139942891552114E-002   1.1711274389372745E-002   1.1484314605010282E-002   1.0902482993456825E-002   1.7403267184093719E-003   1.0015702452975375E-003   7.1001576043477682E-003   1.1426800878097252E-002   1.0230631789569079E-002   5.2797653106602758E-003   6.2752886085539177E-003   5.7108082488764545E-003   7.6117296824469976E-003   1.0880365936257536E-002   5.6071953855337722E-003   8.6154476006863705E-003   4.9795977549621255E-003   1.0749294356916492E-002   7.9337819965258072E-003   6.4618519968821066E-003   8.4933568671332459E-003   8.4720436521658581E-003   1.3528555223223387E-002   1.0704304504481978E-002   7.3617467840079052E-003   5.6906320524563051E-003   8.5057666145574654E-003   6.6230796217711689E-003   4.1708733662223401E-003   7.2839480114585574E-003   1.0005905395086294E-002   2.5483870069915658E-003   8.1562539221915857E-003   6.6346057328368589E-003   6.9529162423005260E-003   4.1766690979716499E-003   3.8155986091753373E-003   5.9498734286481851E-003   5.3664220775785131E-003   5.3821528147716966E-003   6.9492155964846229E-003   5.1509626609673922E-003   6.1047772797703671E-003   6.6776028424898257E-003   1.1411740080800009E-002   4.1528782282192556E-003   9.9347679504709040E-003   5.2912926722679908E-003   4.3788008714018695E-003   4.9613873077133481E-003   6.3779029287135552E-003   4.5451135609632584E-003   4.0073504137411063E-003   5.8875137865411686E-003   6.2176695820657457E-003   7.4563006153878933E-003   8.2787251346537246E-003   4.7943123852886146E-003   3.7207956052475511E-003   6.4046643993743799E-003   5.3882143768206516E-003   4.9554219738076237E-003
   3.1600000000000001        3.4235294117647057        1.5382139516583676E-002   1.5399502169783225E-002   1.5272531276344009E-002   1.5369747752313315E-002   1.4848753859816825E-002   1.5191663231612708E-002   1.3101977102705312E-002   1.3803506028429498E-002   2.7618537147161932E-003   1.9325463812815951E-003   1.7920090899719318E-003   5.1530639051334849E-003   1.0970754094456560E-002   4.8527458701425165E-003   7.8529178056276194E-003   6.9595905080324337E-003   3.5746143141014946E-003   6.0832493240424654E-003   5.1162143260628686E-003   8.7456489644680922E-003   6.4346595356315874E-003   5.8113447002091064E-003   5.4005181538354791E-003   8.6790324878158274E-003   9.3787340239909079E-003   8.1904688875708166E-003   1.5335268395659631E-002   1.2202970394091597E-002   8.0331200003535084E-003   7.7253681104048717E-003   7.7182891452206382E-003   5.6532034130831804E-003   5.9018866339700668E-003   7.3646055303834756E-003   1.0787321058717882E-002   8.7812265303764843E-004   9.4578847160270828E-003   7.9863658693047207E-003   9.9577232838712754E-003   8.1882342359895118E-003   4.0191730971204879E-003   7.1743470982583704E-003   5.3107707073017374E-003   8.3061324500601739E-003   6.9222268049132065E-003   5.6763070898120521E-003   4.4577847748047779E-003   6.2659354230229164E-003   1.3641754114231335E-002   3.7661411581954665E-003   1.0032029067647136E-002   6.2854331439838292E-003   8.0641682945887909E-003   6.0414823731845041E-003   8.9004093808014544E-003   5.2667293216899294E-003   4.0740793469923580E-003   4.8349600553091081E-003   6.8032685456466090E-003   6.1256807278725093E-003   9.6600299327977181E-003   5.4170141725480084E-003   4.2206301314558466E-003   7.2877365290615354E-003   1.5572483426601505E-003   4.5815993112006421E-003
   3.2200000000000002        3.4235294117647057        1.5085793378547143E-002   1.5171500908632946E-002   1.4715636410186446E-002   1.5054792143645043E-002   1.3982940134470765E-002   1.4853306593645364E-002   1.2347891830229527E-002   1.3808416721947147E-002   3.5439499209330605E-003   5.6246997895191813E-003   1.8945191754056311E-003   5.0957366334730149E-004   1.0566958989152589E-002   3.4439451092078796E-003   9.2509490110108880E-003   9.4765246250170382E-003   4.0942910475452628E-003   1.4767539566486708E-003   3.2813690997792761E-003   8.8187631697638439E-003   7.8272746315471500E-003   2.2890522646907222E-003   6.0756316184640983E-003   9.7492453866091077E-003   7.3446524981277189E-003   6.0995674607217908E-003   1.2774908881128606E-002   1.1062575729310789E-002   7.2800173995863186E-003   8.3900737411654672E-003   4.9025689350730324E-003   3.1658264000136186E-003   5.4214977878669444E-003   6.7423975147550509E-003   9.1213679565024918E-003   6.8678899678125272E-004   8.6525712929339197E-003   7.5355548857979271E-003   1.1010993462181567E-002   1.1066274807379687E-002   5.8353192200892917E-003   7.5684341705801773E-003   4.8677450153301440E-003   8.2033525231325361E-003   6.4240298747778122E-003   4.3158659733594854E-003   2.7143967242233414E-003   4.5130881828554254E-003   1.2155528292926612E-002   4.0050336698118595E-003   8.4137660572524645E-003   7.4539519561505107E-003   9.8166826544007525E-003   8.2859776059412936E-003   9.4252240416106674E-003   5.5232384881471041E-003   4.4397061424340028E-003   3.3266034115841362E-003   6.4922011573271638E-003   3.2498246341415697E-003   8.0362341769968943E-003   5.2638217395843704E-003   5.9981129552378965E-003   8.8410161003646733E-003   4.4648301676133940E-003   5.1141870530372986E-003
   3.2800000000000002        3.4235294117647057        1.0785393406248445E-002   1.0887979166065553E-002   1.0580208693143911E-002   1.0952309932367432E-002   1.0183633236991150E-002   1.1060384038966314E-002   9.4852931514616910E-003   1.1018063661848834E-002   3.5288757476513439E-003   9.3773706878563512E-003   7.9733833168089008E-003   1.7578851328215743E-003   8.9123201165723070E-003   2.2279453186728557E-003   9.5627670920371763E-003   1.1262679851052641E-002   9.1193405158713683E-003   1.0106813384445710E-003   1.5405699196863246E-003   8.4198929592596856E-003   8.3552988701718033E-003   2.8006272216798645E-003   9.3919480563696388E-003   9.0971118877203379E-003   4.1480393181964718E-003   3.5194382287331706E-003   8.0203116562614189E-003   8.0956528000502778E-003   5.9612475807543459E-003   7.4167361015513092E-003   2.6081619791997815E-003   1.4621000588691182E-003   3.7479060067604291E-003   6.4961419344683026E-003   6.5065192080973654E-003   2.1758889545037646E-003   6.9073699292039794E-003   4.3389420990280611E-003   8.9798169621144574E-003   6.6671048407116436E-003   3.8570858070875271E-003   6.0492035443821691E-003   4.0298077941094204E-003   5.3423142573058371E-003   5.1651378423720187E-003   3.1485628765690324E-003   2.3997214442679623E-003   2.3964172694459561E-003   8.3129303144904385E-003   2.9620837621482364E-003   6.0962283499840127E-003   6.3977736209895998E-003   7.3649355892593761E-003   7.6510190307752688E-003   8.1927022500162799E-003   4.6675799996760301E-003   4.2063875424118279E-003   2.1294776500324466E-003   4.5161156790658723E-003   2.5636018813853588E-003   5.3917601497564371E-003   4.0419932293234064E-003   5.1174020395871695E-003   8.9957276465855995E-003   1.0040970063237981E-002   5.8907160159457064E-003
   3.3400000000000003        3.4235294117647057        5.6958315196918140E-003   5.7686781612591859E-003   5.7328247041537770E-003   5.9841859131048369E-003   5.7362270818799620E-003   6.3105678610469937E-003   5.8003763438022223E-003   6.9727383687840120E-003   2.6451349469210524E-003   9.4321867612648155E-003   1.1650714663772052E-002   4.4401354136676353E-003   6.2545517118440764E-003   1.4286800969058313E-003   7.8791810404253947E-003   9.8556655845478368E-003   1.1854322395105607E-002   2.5932064380399696E-003   6.2212979452810652E-004   6.9548385695106267E-003   7.3973661101730754E-003   4.5736920865618305E-003   1.0868236245387016E-002   6.8202154416995599E-003   1.7589411900736911E-003   1.6040629687513810E-003   3.9278544894724762E-003   5.0514706122598667E-003   4.9007096540117645E-003   6.2947229915055495E-003   2.2197799117428855E-003   1.9276118074891290E-003   4.4443734626893354E-003   6.6164909753400961E-003   4.3752350638599832E-003   6.1915409102454994E-003   5.2603013570239419E-003   3.5592274299335912E-003   5.6306719576102379E-003   1.9200982735690822E-003   1.2984731389166695E-003   4.4273754614294154E-003   3.1892638200724803E-003   3.5841229858901338E-003   3.9270182556744356E-003   3.5586048016072857E-003   3.0821682604949556E-003   3.1853774043648928E-003   4.7248492024806726E-003   4.8710369976495528E-003   4.4737431269657188E-003   6.2975070156086766E-003   3.5881233106428508E-003   4.3708429869646296E-003   6.1585640710929077E-003   3.2308590584707742E-003   3.3853287720453204E-003   1.3241910098583257E-003   2.1690922828516103E-003   4.4232373361766351E-003   4.3128868073062107E-003   2.4281455485554073E-003   3.3537707044026025E-003   7.1174495358494305E-003   1.1026111757760771E-002   4.7924494739824668E-003
   3.4000000000000004        3.4235294117647057        2.2500632632379306E-003   2.2852495302880678E-003   2.3621765139492444E-003   2.4804275993011615E-003   2.4974525823599188E-003   2.7699409740179187E-003   2.7734474234192177E-003   3.4610970036972406E-003   1.4760821204391531E-003   6.2438076398540834E-003   9.3105202363722959E-003   4.3739934246856075E-003   3.4987402108293863E-003   8.1283191077335709E-004   4.9266172382668129E-003   6.1579416835090073E-003   9.4157314482225998E-003   2.9416168271105916E-003   2.7734662275773859E-004   4.6047413553203008E-003   5.1691811754895978E-003   4.4943142108662083E-003   8.6042188750279185E-003   3.9870825924479174E-003   6.0909730624066440E-004   5.9242021924610963E-004   1.5657471862809754E-003   2.8031881560676773E-003   3.7487704114952548E-003   5.1311894711866491E-003   2.3125374925763290E-003   2.8656457573285718E-003   6.0239028096188314E-003   5.7313219323184674E-003   2.8234179065557970E-003   9.1548803547970240E-003   3.6786349190013933E-003   5.2498401030495294E-003   2.9480484460446036E-003   1.8638778563655487E-003   1.4689903597047431E-003   3.4462354773033685E-003   2.5270688694819842E-003   3.4108346473945279E-003   3.1083460864826241E-003   3.8110192105982785E-003   3.1861222236910249E-003   5.7473524592761005E-003   2.4988301904839056E-003   8.6900426138668812E-003   3.5928817871088586E-003   7.1697164440542088E-003   1.4750899318928604E-003   1.7587950543724584E-003   4.0525875019515522E-003   1.9455172950782814E-003   3.0511401032797727E-003   7.3643742521168883E-004   1.1560574398408597E-003   6.1216886940298918E-003   4.1493980909812931E-003   1.2905409059853123E-003   2.9777145072062243E-003   4.4599876934925389E-003   7.4689821991394349E-003   2.4924261656902383E-003
   3.4600000000000000        3.4235294117647057        6.7256788560346328E-004   6.8477046772090684E-004   7.4599326579810837E-004   7.8673253660544059E-004   8.4067322339190958E-004   9.3831657312893409E-004   1.0275949720248813E-003   1.3349347826973959E-003   6.1377951455438744E-004   2.8705921403941849E-003   4.7813651868424878E-003   2.4987273132032728E-003   1.5199470143735486E-003   3.6084398826527860E-004   2.3054479236093140E-003   2.7801077928861374E-003   5.0049089490365063E-003   1.8997172029517834E-003   1.3111423833651076E-004   2.3375116437007650E-003   2.7514092132664343E-003   2.8084120966675261E-003   4.7793165586678859E-003   1.7892882298992804E-003   1.9288584160837669E-004   1.8091230181382722E-004   5.2806944940884352E-004   1.3544920756734604E-003   2.2977068547155853E-003   3.4227330297074347E-003   1.7145584111343385E-003   2.5404148762606469E-003   5.3229581577301181E-003   3.6637953561656999E-003   1.5665374096736503E-003   7.7952524050695585E-003   2.1180404075998600E-003   5.1925170225693221E-003   1.3505501593710767E-003   2.7804840918546573E-003   2.0887864465934593E-003   2.3980085587448864E-003   1.7756653714265278E-003   2.8817480900882289E-003   2.2205136602090887E-003   2.7731570154856987E-003   2.2637250367608490E-003   6.1163545322664489E-003   1.2595624385040919E-003   8.9644705487606727E-003   2.5990088696771908E-003   6.1243682825576004E-003   8.0210149910387915E-004   7.6232370518728614E-004   2.2894269433288870E-003   1.0645713806014933E-003   2.8410836692438304E-003   3.3092069404721072E-004   1.0347625069829552E-003   5.6847436588609700E-003   3.2645253867471221E-003   6.9377293120362533E-004   2.8233651923427511E-003   2.2762799344039578E-003   3.5269577140925167E-003   1.0152174436546793E-003
   3.5200000000000005        3.4235294117647057        1.5367209550694872E-004   1.5680161784449709E-004   1.8178125856370189E-004   1.9234304596061372E-004   2.1912652312177896E-004   2.4605099073819503E-004   2.9428584370808119E-004   3.9808825493984127E-004   1.9152767174650297E-004   9.4892947288852765E-004   1.6963867012407131E-003   9.4338192458738579E-004   5.0646884023139969E-004   1.1874186888700094E-004   8.0841630572933742E-004   9.2329179399129135E-004   1.8758151533995291E-003   8.0180818525933011E-004   5.1286295160520004E-005   8.9338983443309399E-004   1.0974889125841838E-003   1.1957242191113868E-003   1.9113473100230666E-003   6.1356236352865326E-004   5.8162913771019656E-005   4.6007924131632887E-005   1.5283448820181274E-004   5.3702360999727478E-004   1.0471567311768530E-003   1.6912745856498257E-003   8.4363268889737825E-004   1.4138951989011808E-003   3.0015363698551447E-003   1.6726628648859460E-003   6.7568176079819910E-004   4.2100898288170456E-003   9.3409392864544222E-004   3.1023315449484655E-003   5.2367101179899935E-004   2.0966531454946931E-003   1.5423103131044123E-003   1.2553477466364015E-003   9.5905316730403463E-004   1.6885077967978565E-003   1.2057430564509908E-003   1.3584324031273411E-003   1.1170753250615440E-003   3.9679101702956420E-003   5.4862114796068765E-004   5.6350022911179787E-003   1.4246358414376123E-003   3.4824968710558193E-003   4.7315323775089794E-004   4.2101042785049780E-004   1.0639670979465127E-003   5.1821594445978386E-004   2.0045489028703472E-003   1.1357643919454220E-004   7.8929027619947312E-004   3.6076195910630486E-003   1.8164006834385815E-003   3.4860326889004034E-004   1.8883417735189815E-003   9.4825545786908375E-004   1.2568830894990068E-003   5.3549311557116272E-004
   3.5800000000000001        3.4235294117647057        2.6909014390548119E-005   2.7509749475594596E-005   3.4133091399054002E-005   3.6212804460418309E-005   4.4005737598752451E-005   4.9720380048332565E-005   6.4671101638482005E-005   9.0910108550078833E-005   4.4915577393981334E-005   2.2903975115643515E-004   4.2857302647522643E-004   2.4733392941123550E-004   1.2774961816936200E-004   2.8425088832287354E-005   2.1172863009650232E-004   2.2699151968707076E-004   5.0580726544272806E-004   2.3282700515666086E-004   1.4409084566254868E-005   2.5364619603511181E-004   3.2383745818844204E-004   3.5654122741849125E-004   5.5397059355403121E-004   1.5946353447541853E-004   1.5243862729081743E-005   9.6519345190138916E-006   3.6882039875423591E-005   1.6482112759403375E-004   3.4490113880900308E-004   5.9769902995506234E-004   2.8137873385529347E-004   5.2203584389158976E-004   1.1240444386450893E-003   5.4178734986848678E-004   2.1487873360346432E-004   1.5120552940085391E-003   3.0397886498854411E-004   1.1820041600130971E-003   1.5949648033165953E-004   9.0740683592130443E-004   6.6113906851491145E-004   4.6665474754436614E-004   3.6969940508247437E-004   6.7180799905844693E-004   4.6036906209755266E-004   4.6146329193725552E-004   3.8711325757886727E-004   1.6624097392621523E-003   1.8503184378772174E-004   2.2885043873181218E-003   5.5394348069998469E-004   1.3180561660895978E-003   2.0368905814215947E-004   1.9193320946420543E-004   3.8404485431994313E-004   2.0770565636615138E-004   9.5038553755551658E-004   2.8643050452995040E-005   3.8244273849492492E-004   1.5674835673032512E-003   7.0222105985444936E-004   1.3730715019103797E-004   8.1733509839775498E-004   3.1162547295533153E-004   3.5173892992394339E-004   3.2352716303690634E-004
   3.6400000000000001        3.4235294117647057        3.5281521013620326E-006   3.6128160156543767E-006   4.8054161867193400E-006   5.1097873045762334E-006   6.6079179668211400E-006   7.5142404360746504E-006   1.0563801674150277E-005   1.5376172347269990E-005   7.7475173744481885E-006   3.9688248729581165E-005   7.6084490933140181E-005   4.4662528360470800E-005   2.3517882019259565E-005   4.7873754666628489E-006   4.0234645723588797E-005   4.0347960266052721E-005   9.6146935893648953E-005   4.6016431589360734E-005   2.6601339373289896E-006   5.1645896396353152E-005   6.8345730489982194E-005   7.2981743682371799E-005   1.1313815875402871E-004   3.0379435460797512E-005   3.0117725529411312E-006   1.6365933106409335E-006   6.8610069482188024E-006   3.6804173711613550E-005   7.9053880809836028E-005   1.4585698157077232E-004   6.3223637126013895E-005   1.2806931461052320E-004   2.7973384675519379E-004   1.2105469517454148E-004   4.8024240105162159E-005   3.5946337453309076E-004   6.9804611377636015E-005   2.8902011952167388E-004   3.5100359562349979E-005   2.3814219707010998E-004   1.7230313988996553E-004   1.1903416676851100E-004   9.6086645302203533E-005   1.7953216656005380E-004   1.1703857085857422E-004   1.0881825063577463E-004   9.1889235287486814E-005   4.4925444165503660E-004   4.4333647845776615E-005   5.9995513733157742E-004   1.4578074177538236E-004   3.2603374833917441E-004   5.6123089566929643E-005   5.5871227935753755E-005   9.9927393784489317E-005   6.2528954085017095E-005   2.8906995238060394E-004   4.9710476162075200E-006   1.1271686155441655E-004   4.5147875214096269E-004   1.8461484857463666E-004   3.7600484581293460E-005   2.2214931790333990E-004   7.5321674903876810E-005   7.5088472847465633E-005   1.3951845281800506E-004
   3.7000000000000002        3.4235294117647057        2.7696288713531611E-007   2.8394328632643061E-007   4.0079403384065627E-007   4.2691583450745970E-007   5.8289575892347802E-007   6.6703952093520635E-007   1.0048068796053333E-006   1.5075766241627022E-006   7.8187522079368807E-007   3.9224729227920808E-006   7.5057978657357798E-006   4.3735373910704938E-006   2.4648016350962257E-006   4.3853386423983498E-007   4.3507217161022912E-006   4.0710813961009364E-006   1.0063911430283608E-005   4.8079880120461935E-006   2.2771643032050273E-007   5.8742220249952322E-006   8.0562820470512845E-006   7.8968449343229255E-006   1.2602467160346051E-005   3.3088903363392658E-006   3.2217755857127234E-007   1.8797664298815768E-007   7.3236362240704066E-007   4.5967048241863601E-006   9.7620495755407033E-006   1.9182130153156201E-005   7.5634608594431669E-006   1.6494071030281275E-005   3.6729561806501209E-005   1.4449173794873510E-005   5.8247670197062497E-006   4.4361098127880744E-005   8.7343437313306993E-006   3.5644106006416725E-005   4.2384207989076994E-006   3.0311191333700170E-005   2.1763330082863201E-005   1.6320125962923356E-005   1.2881600891507043E-005   2.5482820634841633E-005   1.5131136780192949E-005   1.4295655132945793E-005   1.1452819435006237E-005   6.0973284451131358E-005   5.6900458423731805E-006   7.9042989711398387E-005   2.0013326173684101E-005   4.0634115704566334E-005   7.5775017098131745E-006   7.6694970376981264E-006   1.4131709524502544E-005   1.0702497464157179E-005   4.3694997065521989E-005   4.3466482488669450E-007   1.5545046704246852E-005   6.6059094877800019E-005   2.5775087735394572E-005   5.3768447599476318E-006   2.8809121201770535E-005   1.0003902840046199E-005   9.2256398403921550E-006   3.0118899204528134E-005

   2.5000000000000000        3.4764705882352942        3.8745070088005475E-012   3.6135411232243330E-012   2.1183735691837746E-011   1.7100507383436086E-011   8.5830088246234260E-011   4.2554959802837189E-011   3.2815301158146192E-010   1.1491093104176717E-010   1.4958823298715445E-011   1.6765120679155347E-011   3.3831775931456130E-011   1.4443396711393558E-011   8.1398317235286818E-010   1.0701038187697068E-010   1.5980368173842450E-010   2.9241906474763431E-010   2.6473842079217836E-010   4.2684364607067729E-011   6.3447855960191205E-010   1.6757989425968210E-009   4.5391148552054624E-010   5.8696512239693581E-010   9.7360461617227541E-010   1.6043673162464359E-009   3.2544909795579271E-010   2.3362904310827915E-009   8.5635888796888424E-011   1.0054577081611815E-009   5.9681315973299514E-010   7.3552945841121612E-010   1.1084265062886869E-009   9.7214116535528507E-010   1.3400996697790592E-009   5.4994817900769915E-010   5.2000701247577904E-010   1.2362811579222791E-010   4.0170135825912493E-009   2.5074384132301824E-009   1.4721109269924168E-009   1.0803135005975158E-010   3.0100972341410684E-009   2.6910823667542415E-009   2.7768271342381120E-009   1.3273039560966563E-009   1.6562926302422380E-009   2.5945075960318976E-009   4.7311550554202475E-009   4.3748868984028095E-010   6.9732416005133643E-010   4.0509959565249799E-009   2.1070405727885582E-009   2.9046676551275451E-009   5.0585654607639537E-009   7.4554405411608789E-009   1.0641456205719946E-008   3.7951822412772320E-009   4.6558487568778350E-009   5.8129992274942513E-009   7.4320531235328322E-009   8.9094581498475504E-010   5.2613548248218957E-009   6.3136287489249690E-009   1.6253973288068264E-009   1.1429376252154889E-008   9.7480432407545580E-010   5.1709489490893361E-009
   2.5600000000000001        3.4764705882352942        7.1956146684568265E-011   4.6281567272249199E-011   4.6173983314784737E-010   1.3837204891884631E-010   3.2503529158199009E-009   6.3003302165175018E-010   1.4062396718730858E-008   2.5434534916354146E-009   4.4819317028937708E-010   4.2884084091886909E-010   1.6150793812319587E-009   9.9069902798219332E-010   3.8704076526630173E-008   4.4819634701699100E-009   5.9960211502052745E-009   1.2092069391931889E-008   1.1132025901599734E-008   2.2481426907996709E-009   2.2584578878527794E-008   6.7131792329563627E-008   1.2332868502687066E-008   2.4171904502888452E-008   3.7912484026282186E-008   5.5319189879631617E-008   1.2069115288059994E-008   9.4746557240116942E-008   4.3708418180684386E-009   4.6450341289061761E-008   2.8174327495879590E-008   3.4230305903458825E-008   4.9081259806925151E-008   3.9114966578334223E-008   5.5209423958880929E-008   2.4286142298126331E-008   2.0870460341546166E-008   5.6810983425044636E-009   1.6583021832537714E-007   9.3283320746109830E-008   5.9527656026732146E-008   7.1763378091452776E-009   1.0690188763835035E-007   9.9739947577038718E-008   1.0020245738030653E-007   5.4985773003999495E-008   7.7910051723814218E-008   9.3161633514820037E-008   1.4561281203353067E-007   2.3848061582145081E-008   2.6428722386030268E-008   1.4793567871116887E-007   7.5129614503548833E-008   1.0254073458283305E-007   1.6817765603876246E-007   2.5878017623989990E-007   3.7400918093925852E-007   1.4188615138576148E-007   1.6220607725617951E-007   2.0814310288923288E-007   2.4903778110391639E-007   4.3371052201614457E-008   1.6968145290392711E-007   2.1204171199348838E-007   6.6515210130857780E-008   3.9091518892015558E-007   4.1088143098772121E-008   2.0123547973504638E-007
   2.6200000000000001        3.4764705882352942        3.1706936830960996E-009   2.2850530078579559E-009   1.5818548011320958E-008   5.5882069725685931E-009   9.0628676758414097E-008   1.6772073342031305E-008   3.6768971665672604E-007   5.8275453425027037E-008   1.1665673662346529E-008   1.1379526399479792E-008   5.5252562332160428E-008   4.3803474139456541E-008   9.2447847670831813E-007   9.5838723433010882E-008   1.1990937128632928E-007   2.4413328639509954E-007   2.6240341407470531E-007   8.6814643207042012E-008   4.4374692330751319E-007   1.5548509136676331E-006   2.5472881695684653E-007   5.7792597999051865E-007   8.0915517029130885E-007   1.0268855940454026E-006   2.2852554989897380E-007   1.7911500906397781E-006   1.1934053559846678E-007   1.0027856875510977E-006   7.3548958996981336E-007   7.9975743082855800E-007   1.0692490773421343E-006   7.0741486248912565E-007   1.0761832425864445E-006   5.4146921278807495E-007   4.1263257783007814E-007   1.5592225702928856E-007   3.0768074040799329E-006   1.7133687591615529E-006   1.0835025658101150E-006   2.5870736028420552E-007   2.0126629264185768E-006   2.0799838263707539E-006   1.7742531283483644E-006   1.1787517488656860E-006   1.8387179357955329E-006   1.7865966618894884E-006   2.2951275968522202E-006   6.6153873937839509E-007   4.8835733663774951E-007   2.7515190651570588E-006   1.3015474330457831E-006   2.0009879077039643E-006   2.9387653588389138E-006   4.3809970549312879E-006   6.6824874691280605E-006   2.7548988936734719E-006   2.9077617419613408E-006   3.5501857603606619E-006   4.1515789698431523E-006   1.0744747757026034E-006   2.5918544437912742E-006   3.4936464381797688E-006   1.5330446064163194E-006   6.5364980387849487E-006   8.9634648840689596E-007   3.7659000600606023E-006
   2.6800000000000002        3.4764705882352942        8.9706084936212265E-008   7.1390482420037862E-008   3.3423708374715163E-007   1.4578379192389411E-007   1.5431414335759250E-006   3.2144059233769047E-007   5.6014387844508472E-006   8.1602982778876141E-007   1.9789409446738109E-007   1.9407994502525049E-007   1.2166400650898203E-006   1.1353793767966662E-006   1.2908112152587663E-005   1.2468418884024738E-006   1.4671720004706454E-006   2.8864393926074922E-006   3.8797422989643447E-006   1.9498638871130443E-006   5.0750600141739661E-006   2.0887288406612464E-005   3.2377399896295137E-006   8.4362669509521851E-006   1.0290246549839169E-005   1.0544577482905546E-005   2.5375358220026842E-006   1.9254422197806347E-005   1.9055500479323755E-006   1.2414478209792938E-005   1.0937913105278600E-005   1.0658304036314376E-005   1.3616998586317968E-005   7.4500600057604599E-006   1.2078174749816633E-005   7.1997776905411044E-006   5.0041178803325321E-006   2.7557797637302753E-006   3.1510945507348693E-005   1.8359615816299194E-005   1.1248822682633259E-005   5.5211874718879681E-006   2.2962610936076439E-005   2.5490733675132801E-005   1.8661535364365635E-005   1.4527781902399755E-005   2.4367074312479783E-005   1.9931637165985507E-005   2.0469928509530408E-005   1.0718555951206617E-005   4.9140359128954601E-006   3.0362658950599620E-005   1.2820199005109571E-005   2.3875837927129474E-005   3.0000915730333475E-005   4.2733426998231226E-005   6.6275686592460131E-005   3.0385137917282085E-005   3.1314987435979749E-005   3.4912391516980281E-005   3.9190303582919162E-005   1.5233531250336778E-005   2.0631164755471171E-005   3.2298365099916169E-005   2.1294639642175381E-005   6.1434158052286491E-005   1.1726796932019431E-005   3.9678766788783376E-005
   2.7400000000000002        3.4764705882352942        1.6010467814902944E-006   1.3669930301206127E-006   4.5257460548846058E-006   2.3997122792639870E-006   1.6569673979437371E-005   4.2603859666973080E-006   5.2386170191239095E-005   7.8438462231488735E-006   2.3255375204541716E-006   2.2039533846659152E-006   1.7156777670742387E-005   1.7750243698217325E-005   1.0966332155770258E-004   1.0901919760701272E-005   1.1876575051458979E-005   2.1590664892814920E-005   3.8050226188702530E-005   2.6339483365387981E-005   3.6351172798937063E-005   1.6898113891411222E-004   2.5876257736137992E-005   7.8802268559143804E-005   8.3206596192018256E-005   6.2464212866674920E-005   1.8151374543995055E-005   1.2513714382405864E-004   1.8953183458221653E-005   9.2903095502265291E-005   9.5910166609201406E-005   8.3867081731614290E-005   1.0645146008694584E-004   5.0636219234554258E-005   8.2382777090914469E-005   5.9961300853877331E-005   3.9725526806753992E-005   3.0696194590408693E-005   1.8736590277575855E-004   1.2499549319296401E-004   7.1765030901747701E-005   6.9359659753138742E-005   1.7211489812075451E-004   1.8806927780425997E-004   1.2570279402194596E-004   1.0563994439807250E-004   1.8855700504912643E-004   1.3379415325617800E-004   1.1127123612070324E-004   1.0283910671172414E-004   2.9956070827322224E-005   2.1287720616907421E-004   7.6850109391718866E-005   1.8253616849140739E-004   1.8827898977488326E-004   2.5455608241531353E-004   3.7536916146563884E-004   1.9856070359355058E-004   2.0838408191135125E-004   2.0988763763572706E-004   2.2416750538868440E-004   1.2468380452624597E-004   8.9146484438629392E-005   1.7712217102134524E-004   1.8206813539584102E-004   3.4636031229084529E-004   9.8420497380493613E-005   2.4578692957504634E-004
   2.7999999999999998        3.4764705882352942        1.8378704689974823E-005   1.6479937127805792E-005   4.0504418442815890E-005   2.5344172172263127E-005   1.1648863438349868E-004   3.8574853607391037E-005   3.1297105244265606E-004   5.5313218960211308E-005   1.9308288325694194E-005   1.6236469235865904E-005   1.5221528852888121E-004   1.7022107170073768E-004   5.8745674685822997E-004   7.0172951090666013E-005   6.7749460726193068E-005   1.1027547685166182E-004   2.5238151916579259E-004   2.2022139081150901E-004   1.7722713088365530E-004   8.4959073653339753E-004   1.3164966891391169E-004   4.8299307250698043E-004   4.4680427125323084E-004   2.2393163703930929E-004   9.3331727608486541E-005   5.2343101536296024E-004   1.2504564317087141E-004   4.3803042316925577E-004   5.1049874998205353E-004   3.9445537091689533E-004   5.2867567862482467E-004   2.4522211780715473E-004   3.5570005817680184E-004   3.2208490154951792E-004   2.1720921864087212E-004   2.0816733631247189E-004   6.7402151594360535E-004   5.7663758172604555E-004   3.0233873525541149E-004   5.1387942966965399E-004   8.8863807276047969E-004   8.5684745811504697E-004   5.6687957101451600E-004   4.6060740214589078E-004   8.8108658026643267E-004   5.6062137177801449E-004   4.0902809909408420E-004   5.8742380555008974E-004   1.3330245918750507E-004   9.8534756431352768E-004   3.1539739030971562E-004   9.1144269302287774E-004   7.5581476212698429E-004   9.8620246949586736E-004   1.2324969285463284E-003   7.9441555300625031E-004   8.6565739935930185E-004   8.1170876929640573E-004   8.2691155750843693E-004   5.9676678980064132E-004   2.2908325162753973E-004   6.1064700673853234E-004   9.6451866047484651E-004   1.2333033772237386E-003   5.5192724608626130E-004   9.2950196599092386E-004
   2.8600000000000003        3.4764705882352942        1.3814228004679351E-004   1.2816602432794900E-004   2.4531365861256345E-004   1.7534887417875402E-004   5.5431279911480542E-004   2.3682838160744672E-004   1.2376534562619325E-003   2.8738400961884539E-004   1.1371837035829010E-004   7.3671074158875824E-005   8.4237552325375459E-004   1.0183617142699272E-003   2.0491093995867789E-003   3.4557504808143774E-004   2.7770318713014110E-004   4.0237044599503380E-004   1.1200417431645254E-003   1.1690628640924211E-003   6.4275294211500603E-004   2.7295975421488742E-003   4.2917590619133980E-004   1.9690434479060306E-003   1.6230136075343871E-003   5.3574111274902914E-004   3.7977966723323563E-004   1.5190910344940200E-003   5.7909911706078090E-004   1.3596343253711753E-003   1.6981906248565483E-003   1.1116832496689112E-003   1.7225302090435868E-003   9.0075530917759926E-004   1.0052540886370484E-003   1.1401627051734369E-003   8.4737895150141366E-004   8.3314333598326015E-004   1.5559895609567704E-003   1.8263337772761316E-003   8.9006061007221966E-004   2.2289515089424818E-003   3.1303818505552055E-003   2.4560130194889672E-003   1.7440554891492762E-003   1.2189158343569601E-003   2.5749214057260283E-003   1.5372099587576797E-003   1.1545319310927908E-003   2.0129080018337461E-003   5.2867126884025765E-004   2.9963009549855914E-003   1.0196333371816073E-003   2.9409372596547758E-003   1.9777165033232069E-003   2.6205553671794102E-003   2.3645891295294070E-003   2.0125964153257969E-003   2.2652786200096642E-003   2.1266818567121084E-003   2.1008331664774216E-003   1.7119814901525676E-003   4.9323709957434757E-004   1.4453465219878159E-003   3.1616814468151985E-003   2.9045093260730882E-003   2.0814019885889838E-003   2.2506196082176413E-003
   2.9199999999999999        3.4764705882352942        6.9299116630141416E-004   6.5858896000934577E-004   1.0262139022727745E-003   8.1389306082717391E-004   1.8422798446653243E-003   9.9477825522677286E-004   3.3539975833700173E-003   1.0780534487454276E-003   4.7935069656513096E-004   1.9532501753497596E-004   2.8781813353095992E-003   3.8396075173287893E-003   4.8141665218396079E-003   1.2768546364624095E-003   8.2297645098295693E-004   1.0534098971446849E-003   3.2479425526782987E-003   4.0206938776947395E-003   1.8409475431677221E-003   5.7576581346859435E-003   9.2461620554900226E-004   5.3912432745862786E-003   3.9773296363205249E-003   1.0636613347374904E-003   1.2525006135285345E-003   3.3423064484681391E-003   1.9544214304526241E-003   2.9548073906610589E-003   3.6704096332120339E-003   1.9007047513143788E-003   3.8438442336537308E-003   2.5264230901532376E-003   1.9612489130544719E-003   2.7471954581484641E-003   2.4174127821294531E-003   1.9039600404504779E-003   2.6197749934862898E-003   3.8060267590248622E-003   1.8903233827524278E-003   5.5395688763913509E-003   7.1176457304875998E-003   4.4875759093932861E-003   3.6959662927565067E-003   2.0322665183698727E-003   4.9156597394343542E-003   2.9790402624936159E-003   2.6895343951723640E-003   4.1954350018523828E-003   1.8262147071503850E-003   5.7328512876255681E-003   2.7342895001895703E-003   5.9480668881914493E-003   3.3424287335976246E-003   4.8717387225068092E-003   2.7680804425202067E-003   3.3951934551123206E-003   3.8606759472001877E-003   3.9970817140690673E-003   3.9249462079558447E-003   3.1560240191254854E-003   1.3458740019668951E-003   2.6651464756741803E-003   6.3743114364910080E-003   4.7070801322462328E-003   5.1366891846341507E-003   3.7553731130415585E-003
   2.9800000000000000        3.4764705882352942        2.3630335572110920E-003   2.2848960849971411E-003   3.0222441419736025E-003   2.5961835547471503E-003   4.4106166480855462E-003   2.9186727937482991E-003   6.4815028507393272E-003   2.9143160137323604E-003   1.4715457540977349E-003   3.2074965997870602E-004   5.9208646077182131E-003   9.1355028390935362E-003   7.9493960251255137E-003   3.4180876374506463E-003   1.8276155454831676E-003   1.9901718947823582E-003   5.9565305631222318E-003   9.0714610768879191E-003   4.1787880259722843E-003   8.2700998401175792E-003   1.5059540155177901E-003   9.9978986027336562E-003   6.4986835080767394E-003   2.2168910632910923E-003   3.2096526440197858E-003   5.9901115236420752E-003   4.8661635477666824E-003   4.9172197233775979E-003   5.5195293053099939E-003   2.2395192259083950E-003   6.2550255805460479E-003   5.2676450385679800E-003   3.0144711675074618E-003   4.7929952268676093E-003   5.1364757446559980E-003   2.3873814437860613E-003   3.9997681547670827E-003   4.9772728057725446E-003   3.0333128557631329E-003   7.4845869058123718E-003   9.6387079423819657E-003   5.3748040164208729E-003   5.5027439770531433E-003   2.5607214502222113E-003   6.5024444871093837E-003   4.5658175939005648E-003   4.9949633722092945E-003   5.5757128080150603E-003   4.7687109708526056E-003   6.4930154751536061E-003   5.7136398865514281E-003   7.3420575368527384E-003   3.5382508280932304E-003   6.1790797276234464E-003   2.7294851950062267E-003   4.2100549300761909E-003   4.6788936108098419E-003   5.7020180732991156E-003   5.6778942331535496E-003   4.4140599519472317E-003   3.5661217986363062E-003   4.2031079926844487E-003   7.8652579887269550E-003   5.5000869199466184E-003   7.8206598324042243E-003   4.7063554144312156E-003
   3.0400000000000000        3.4764705882352942        5.5747933972273714E-003   5.4595563343393062E-003   6.3787503859594171E-003   5.8212436822090499E-003   7.8439595789127365E-003   6.1383783935058762E-003   9.4002955458337457E-003   5.8027965817079395E-003   3.3557766657149493E-003   6.7531501209582294E-004   6.8255671624991203E-003   1.3495707797518819E-002   9.8461428882809475E-003   6.5095940733738622E-003   3.3276989017653425E-003   3.0233267274770207E-003   6.5462719703919389E-003   1.3418324187891377E-002   7.2676856576410409E-003   8.6944808298290849E-003   2.4639032284611258E-003   1.2581058417641384E-002   7.0531876664748014E-003   4.5581246023627640E-003   6.0883514450281624E-003   8.8770485669181047E-003   8.9127378528981501E-003   6.8910597660798026E-003   6.4945095485595657E-003   2.8956843784580530E-003   7.8696454063512476E-003   7.8780459883536439E-003   4.3324307984786972E-003   6.5835692678097232E-003   8.2293672233103923E-003   1.7150778457802438E-003   6.1246050913152279E-003   4.6064203226774342E-003   4.2702088598638938E-003   5.2185987138211563E-003   7.1494064402348205E-003   4.8357050914351911E-003   6.0753452693178937E-003   3.6252982511021598E-003   6.4942576437726105E-003   5.9049220545608740E-003   6.8552892006413851E-003   5.6396859173946613E-003   8.8743542976923648E-003   4.4051044804056683E-003   8.7829791682493448E-003   5.9939399149169991E-003   2.4831043980193591E-003   5.2660412503236706E-003   4.1922267378595862E-003   4.5107234033461467E-003   4.6861825180164697E-003   6.4182081869093481E-003   6.5837780195549620E-003   5.4760260392365690E-003   6.9154229284112325E-003   5.5735760565622412E-003   6.2456210384563065E-003   5.2472098567441531E-003   6.4992825597728135E-003   4.6355551998139063E-003
   3.1000000000000001        3.4764705882352942        9.2511059937490283E-003   9.1474562254983058E-003   9.8041883502866193E-003   9.3602238288802587E-003   1.0653499784559218E-002   9.4900851497210052E-003   1.0889395183963552E-002   8.8029305980162360E-003   5.7727256703313575E-003   2.5128103592843144E-003   3.5402930883665674E-003   1.1723969444334141E-002   1.0100508942906943E-002   8.8422136846501090E-003   5.4694224696000158E-003   4.6961464242410902E-003   4.0321419173094501E-003   1.2699891122331802E-002   9.3573815476754047E-003   7.8179350361293788E-003   4.4494614778517599E-003   1.0548530917367479E-002   5.4798452855222019E-003   7.7957235269031479E-003   8.3255274599557255E-003   1.0534740899350036E-002   1.1965854805070283E-002   8.4380457972450720E-003   6.7437123206591752E-003   4.8683686121047259E-003   7.5694361551437795E-003   8.0322285170392714E-003   5.4185440704798546E-003   7.4510945679576012E-003   1.0017157861586233E-002   1.1938525673424018E-003   8.2330469383990555E-003   5.1426364278894616E-003   6.1950445513165708E-003   3.6438701676425427E-003   3.8200508607223269E-003   4.6617082905911836E-003   5.5869555279952510E-003   5.5448064238175099E-003   5.6330687447065375E-003   6.0121445095556230E-003   6.5781719330449450E-003   5.8729281184346158E-003   1.1858000708212316E-002   3.2318747103921661E-003   9.9030729797062317E-003   5.3239092474461633E-003   2.2872661073973350E-003   4.0135094609285091E-003   7.2449408533092428E-003   4.7104748731330989E-003   4.5226183608318990E-003   5.7899949390917494E-003   6.5528707947401241E-003   5.4686742771605963E-003   9.3498992633725998E-003   6.0001584306725829E-003   4.6455103840690000E-003   5.4467831665772660E-003   2.2406925302917795E-003   3.9228657154506824E-003
   3.1600000000000001        3.4764705882352942        1.0968026869668556E-002   1.0926242902900727E-002   1.1126513619432428E-002   1.0979129350121320E-002   1.1269084285568243E-002   1.1006354764387206E-002   1.0628919329647378E-002   1.0480054824068321E-002   7.5516099686883777E-003   6.8414489183822756E-003   6.0256992472247932E-004   5.0606885660247000E-003   9.5198032185091017E-003   8.7293864508215316E-003   8.1157617695060726E-003   7.7316470346232785E-003   2.3568350329751489E-003   7.1353075534798865E-003   8.7361826150256783E-003   7.4182171178508874E-003   7.2131819774028686E-003   5.6086453844594250E-003   4.5895206153874005E-003   1.0483884364413122E-002   8.1400245863008282E-003   9.6807559435425471E-003   1.1816687909512383E-002   8.7921532437626182E-003   6.3518553099397301E-003   6.8593377212634501E-003   5.0565549659705800E-003   5.1671799546159193E-003   4.6677932327368523E-003   6.9641381993797678E-003   9.4328350015228674E-003   9.1460200577496865E-004   8.7808297914240135E-003   6.5757298591983555E-003   8.3868493796195910E-003   6.7829577913645070E-003   4.9747680565269802E-003   5.3508218629246063E-003   4.8789013712651477E-003   6.2657478651101106E-003   5.0550700127417018E-003   4.6309516698229657E-003   4.4047390459741277E-003   5.7977687274283589E-003   1.1675314028877988E-002   3.9080034156541979E-003   8.4702393240472483E-003   6.5971484572091513E-003   3.8545916810996768E-003   5.1091807247380140E-003   9.6019300986823226E-003   4.7138360426922515E-003   4.5329510366840598E-003   4.2577162109977080E-003   6.2791876346950494E-003   3.7757656385767457E-003   8.8361723422588113E-003   5.4655276624897362E-003   5.3398023247354549E-003   6.9380971573580639E-003   1.6799891147734601E-003   4.0609389263700293E-003
   3.2200000000000002        3.4764705882352942        9.4260724010617001E-003   9.4458242361351759E-003   9.4312853041718641E-003   9.5290733358571328E-003   9.3608442497573677E-003   9.7055947312948837E-003   8.8652724188079887E-003   9.9209477871913532E-003   7.5264155626891607E-003   1.1461175215910802E-002   3.0093074841282277E-003   5.5155367842525422E-004   8.4668628016100183E-003   6.4666645007376731E-003   1.0015017504392062E-002   1.0710845938625504E-002   4.8205909034883298E-003   1.9673004560367183E-003   5.8584509278257332E-003   7.6705609723271319E-003   9.3272521347174155E-003   2.0353333086034083E-003   6.1423632531077436E-003   1.1083015353929925E-002   5.7079462088867440E-003   6.8092629282245215E-003   8.6882325207991613E-003   7.6726256561616673E-003   5.4566171795990557E-003   7.4306596545143022E-003   2.3241567948042215E-003   2.2372273820864021E-003   3.3279760008101725E-003   5.9560328457903509E-003   7.3188855979213312E-003   5.3585273722031763E-004   7.7016346044024332E-003   5.3633701593728154E-003   8.8702786182613229E-003   7.9887831893356315E-003   6.1865549269786296E-003   5.5908404695245092E-003   4.0576607949672563E-003   5.0085084483272356E-003   4.7713340947202016E-003   4.0374040972373064E-003   2.6119782492653636E-003   3.8033662481434319E-003   8.7722058807564521E-003   3.1217582768646749E-003   5.9796487382735991E-003   6.6887850259589442E-003   4.9821630261067239E-003   6.7809988529134741E-003   9.8258577906255966E-003   4.3842365595379096E-003   4.2460683705997232E-003   2.6668176429500406E-003   5.6103341411566062E-003   2.4234467004279631E-003   6.3716882656618496E-003   4.4430170992525355E-003   5.8364774309159579E-003   8.3850861198037606E-003   6.3616559305934095E-003   4.9920590748649867E-003
   3.2800000000000002        3.4764705882352942        5.9529821545919173E-003   5.9941361181460292E-003   6.0287674767185587E-003   6.1935224191497062E-003   6.0996537085820065E-003   6.5561289378256622E-003   6.1534728789220932E-003   7.4396891740581587E-003   5.7117127762442198E-003   1.2431372466658919E-002   7.4959166002105237E-003   6.8741108212211929E-004   6.6676338074035798E-003   3.7423431027016991E-003   9.5926585636955386E-003   1.0879962886960843E-002   8.3939327076343953E-003   4.2857985302730846E-004   2.8144557434104773E-003   7.3410528336647777E-003   9.4624575453672623E-003   1.5180432861682407E-003   8.1669686593353920E-003   9.2141477282610407E-003   2.9105062637754778E-003   3.7028778103929210E-003   4.8597374896742242E-003   5.7551111098817455E-003   4.6367047486157338E-003   7.2688164014914876E-003   1.6118293572951472E-003   2.0624465982102044E-003   4.8695313253201431E-003   5.6632780989361335E-003   5.2497523473100469E-003   2.4403442401258347E-003   6.1485582851806726E-003   3.0172999771215666E-003   6.9968275933940081E-003   4.0961326579764751E-003   3.5844651576148099E-003   5.2221789837019117E-003   3.0737204456178055E-003   4.1793199601815210E-003   4.1893333276276099E-003   5.5588704059483908E-003   2.4249161147727530E-003   2.0729111818110495E-003   5.3804760034364338E-003   2.3283990445782882E-003   4.2934935982487871E-003   5.6257712686534084E-003   4.1351891865046278E-003   5.8010671517221635E-003   8.2672738479418820E-003   3.8765575508563038E-003   3.2825179138735007E-003   1.4949086981901035E-003   3.8764984384466001E-003   3.1345970664817453E-003   4.9366470575077969E-003   3.1886840705817529E-003   4.2762136336949412E-003   8.0866439383720963E-003   9.9261191224980071E-003   4.6352624875562951E-003
   3.3400000000000003        3.4764705882352942        2.7981959225645368E-003   2.8287586277622643E-003   2.9302877788764548E-003   3.0454995969759198E-003   3.1024831783255978E-003   3.4056723017582792E-003   3.4278422050153211E-003   4.3698202193417236E-003   3.2999771484719296E-003   9.1855758515166242E-003   8.2948851620216688E-003   1.9371227786841665E-003   4.3115267156970108E-003   1.7555002983474972E-003   6.9238755175664701E-003   7.9099346811368331E-003   8.6253556476618507E-003   9.0543247003819789E-004   9.7331474245272351E-004   5.7019431620479958E-003   7.4725401890060718E-003   2.1314401217473696E-003   7.9126217403487926E-003   5.9848550484440672E-003   1.1157555169381760E-003   1.5961652107349849E-003   2.1372643543777900E-003   3.8000444465071050E-003   3.8924523689943254E-003   6.7345375612271911E-003   2.1779473986708988E-003   3.4063403790402700E-003   7.9489937216912099E-003   5.4693111999230904E-003   3.6729617537911898E-003   6.2048007344018552E-003   4.6086633624378183E-003   3.0804864216982383E-003   4.2925272746589336E-003   1.0612366017797646E-003   1.0251213931309600E-003   4.7111667754154455E-003   2.2911919925658461E-003   4.6602534841061749E-003   3.3068316632659505E-003   6.7556724910629784E-003   2.7556239195446934E-003   3.0611685717426645E-003   3.0144041390057527E-003   4.4756817671936242E-003   3.6839476679039079E-003   5.4605561705035836E-003   2.5019378804158519E-003   3.0767372378228382E-003   5.9304574270022297E-003   3.2573871874394455E-003   2.6097597378891167E-003   7.5087592827426651E-004   1.9386353156690794E-003   4.9155233643021906E-003   4.9878899575327177E-003   2.0173300279298753E-003   2.4446662839528481E-003   6.0697345271943422E-003   8.5519240421711110E-003   3.0474677210642620E-003
   3.4000000000000004        3.4764705882352942        9.9089552332061459E-004   1.0050846973534595E-003   1.0912367086079171E-003   1.1433930209109688E-003   1.2270329510075291E-003   1.3644903963916759E-003   1.4961103875109807E-003   1.9914207253353862E-003   1.4545815233754388E-003   4.7989524175246776E-003   5.4803280607058063E-003   1.8351760056387351E-003   2.1901192127035340E-003   6.7955423929845049E-004   3.7444820946363790E-003   4.1655996863040291E-003   5.7404428212537153E-003   1.0965563688256972E-003   2.4828666892659485E-004   3.4005107384643385E-003   4.5243714367599226E-003   1.9806779222217032E-003   5.4068989459973770E-003   3.0157046286262645E-003   3.4472604788321753E-004   5.6319176249196659E-004   7.7219796370649706E-004   2.1580289103936812E-003   2.7971167314249316E-003   5.1922072721898461E-003   2.1400265655171246E-003   3.5919006352058479E-003   8.2059625581814809E-003   4.2205724950237240E-003   2.2905991752095395E-003   7.4844006188531671E-003   2.9892594611388408E-003   3.9129244087549135E-003   2.1694620639941637E-003   1.1056580703091583E-003   7.3968852500317652E-004   3.7275036871584075E-003   1.7223277678893464E-003   4.5722525761127649E-003   2.3500776804202899E-003   5.5638765418469949E-003   2.3795816954718034E-003   4.6151114286484196E-003   1.6505110643150957E-003   6.6652831441395780E-003   3.0970619248469286E-003   5.2086126403540654E-003   1.3642206073006069E-003   1.1420809437074292E-003   3.6533540928486139E-003   2.4362906454389165E-003   2.6141368342478323E-003   3.2296268639607874E-004   9.3023567135859248E-004   5.6654219069615106E-003   4.5732547824262615E-003   1.1795094419091658E-003   1.6896143436121809E-003   3.6036138120761987E-003   4.8352770808559068E-003   1.9958856599212823E-003
   3.4600000000000000        3.4764705882352942        2.6724500050336443E-004   2.7185279666186522E-004   3.1346883359410874E-004   3.3037018350030037E-004   3.7687456174309488E-004   4.2291082290754059E-004   5.0634808496421838E-004   7.0074165876289835E-004   4.9104980985860685E-004   1.8207756862613379E-003   2.4192353431050986E-003   9.7690494467912899E-004   8.5735589084020907E-004   2.1575085117697381E-004   1.5222500172663773E-003   1.6168847376524223E-003   2.6453159660645171E-003   7.0067691190909545E-004   5.0565099042980158E-005   1.5291461322036175E-003   2.0739795090335095E-003   1.1662981567253003E-003   2.6493486798133113E-003   1.1743209771082203E-003   9.5110223519563660E-005   1.6730730182707725E-004   2.3890473823633701E-004   1.0001329558406969E-003   1.5367704471177649E-003   3.0028016390513819E-003   1.3254283950897788E-003   2.3641836829013984E-003   5.3913127540817845E-003   2.3554420132504577E-003   1.1372865820307246E-003   5.2852790549980082E-003   1.5342739476061316E-003   3.1601186826022646E-003   9.2003477828461288E-004   1.4449441208579199E-003   9.4097199388681429E-004   2.2694967547790554E-003   1.1167852001376681E-003   3.1458311491361136E-003   1.4018638911539884E-003   3.1151181371223829E-003   1.4356724940871241E-003   4.1221846483353872E-003   8.2240681751615603E-004   5.7377174163129180E-003   2.0329066945524630E-003   3.6644805906185652E-003   7.3412734203786396E-004   4.2505233566906631E-004   1.8914018805542929E-003   1.4922691225328854E-003   2.3160407920413202E-003   1.1401769667219941E-004   6.0191258642868840E-004   4.5037056183240319E-003   3.0406517623219323E-003   6.3043664921335057E-004   1.3106320541568755E-003   1.7126410808689329E-003   1.9867698246373946E-003   1.5993639036745984E-003
   3.5200000000000005        3.4764705882352942        5.5417615788023445E-005   5.6513981052822536E-005   6.9865434997450437E-005   7.3954834475256287E-005   8.9968674950744834E-005   1.0171242482572929E-004   1.3257036662395628E-004   1.9020090587888421E-004   1.2759549592572712E-004   5.1174837557663665E-004   7.5421412409989238E-004   3.4072878172619430E-004   2.5700522998823157E-004   5.5113141541598624E-005   4.6796254124950229E-004   4.6958256167933799E-004   8.7730539390504703E-004   2.8329261377981770E-004   9.6226262262596538E-006   5.1688071576041540E-004   7.1629144404986944E-004   4.6441785189521448E-004   9.4692543540177935E-004   3.5307967779915086E-004   2.4847912228155642E-005   4.2472117223063026E-005   6.4164226625699168E-005   3.6260917479167691E-004   6.2124507481113340E-004   1.2635805246256782E-003   5.4744799940043031E-004   1.0427053293546214E-003   2.3876613140115335E-003   9.4025133700440888E-004   4.2572504137000411E-004   2.4234774209594052E-003   5.9648988613790119E-004   1.5976568124273531E-003   3.1836494031901679E-004   9.6060554344955642E-004   6.4483512203997715E-004   1.0101857262995316E-003   5.4554459415000276E-004   1.4972552049007165E-003   6.4354658458329339E-004   1.2307513752097719E-003   6.1500269003704965E-004   2.3055127856561877E-003   3.3263039731256267E-004   3.1022662093865474E-003   9.6701510206477926E-004   1.7710387828320632E-003   3.4074939879366129E-004   1.9670523466839909E-004   7.9069633959116662E-004   7.0892344125358605E-004   1.4298276262553076E-003   3.2392478486135294E-005   3.7072776001023021E-004   2.4787404819823049E-003   1.4243713763454839E-003   2.8050465723788835E-004   7.7389274125565580E-004   6.4905431430883204E-004   6.4048250286403193E-004   1.1177952018621706E-003
   3.5800000000000001        3.4764705882352942        8.8439793175242115E-006   9.0384612267528629E-006   1.2053595459141855E-005   1.2803603728988884E-005   1.6604072451170764E-005   1.8899292529968656E-005   2.6666934363946869E-005   3.9545992305264557E-005   2.5483322710171580E-005   1.0727321988196019E-004   1.6975844447683665E-004   8.2251357533916667E-005   5.8408997032439872E-005   1.1044621907925411E-005   1.0848708687980417E-004   1.0234107546905542E-004   2.1213021733953945E-004   7.7616909959298203E-005   1.8511768915145735E-006   1.3038236841581179E-004   1.8476764369497397E-004   1.2890347165120999E-004   2.4741523072683316E-004   8.1292910705002628E-005   5.7711139207904378E-006   9.1820943960864178E-006   1.4452010141746172E-005   9.9645514004518377E-005   1.8208417425365732E-004   3.8331214690467161E-004   1.5648929793241336E-004   3.1901254191852034E-004   7.3458574655107709E-004   2.6851468666791130E-004   1.1718486356106191E-004   7.5347492609163249E-004   1.7156304976705247E-004   5.2878987076937088E-004   8.5494976620094398E-005   3.7194051905406787E-004   2.5514035834159869E-004   3.2384492641279879E-004   1.8912832843895241E-004   4.9969029403748957E-004   2.1390512452028391E-004   3.5071634030512657E-004   1.8834845831631312E-004   8.4803660478146724E-004   1.0126706735219553E-004   1.1071436542692389E-003   3.2643680819239798E-004   5.8486361678716260E-004   1.1798185304564056E-004   7.9471857311888295E-005   2.5411323516532410E-004   2.5256132536225591E-004   5.8818408115865722E-004   7.3254637613761196E-006   1.5788915751901010E-004   9.4155993165039758E-004   4.7182331570352708E-004   9.4634876703492452E-005   3.0403654761284281E-004   1.9100802435608098E-004   1.6773380144593475E-004   5.4604571425871423E-004
   3.6400000000000001        3.4764705882352942        1.0594945616862348E-006   1.0847582246073170E-006   1.5632592235466142E-006   1.6653698524571508E-006   2.2944490276274800E-006   2.6283294305950916E-006   3.9856965347838097E-006   6.0892831540283129E-006   3.8077038919981489E-006   1.6383747274454933E-005   2.7092148714741098E-005   1.3649511535894773E-005   9.7073703587042578E-006   1.6575229891259979E-006   1.8382383784099265E-005   1.6275036132922632E-005   3.6451599338090327E-005   1.4340417893763119E-005   2.9580455351765359E-007   2.3714251157416750E-005   3.4393447938527627E-005   2.4428856487782082E-005   4.5756019469593649E-005   1.3830078751280006E-005   1.0367785574256614E-006   1.6404690664176355E-006   2.5099447718965888E-006   1.9810200499340856E-005   3.7343748472775123E-005   8.1287205173242473E-005   3.0711020639396250E-005   6.6812981233593466E-005   1.5494129512482922E-004   5.3283432020508578E-005   2.2786840689642346E-005   1.5717366601234888E-004   3.5034148124503342E-005   1.1413972150341726E-004   1.6675313824977255E-005   8.8150749731748595E-005   6.1283514118350325E-005   7.2560674970651511E-005   4.4245546738500936E-005   1.1495552342960630E-004   4.8394651288391332E-005   7.1199088860679510E-005   3.9933251033110638E-005   2.0345361523106946E-004   2.1747670095227760E-005   2.5841867361774243E-004   7.5393093042908896E-005   1.2825424812963447E-004   2.7829274438478061E-005   2.1230691478277701E-005   5.8718523886831278E-005   6.4581683395317140E-005   1.5681098037339896E-004   1.2913068860477259E-006   4.2059279172872921E-005   2.3849299259154618E-004   1.0795226060650012E-004   2.2388034616277577E-005   7.5424989608666729E-005   4.1149550516960592E-005   3.4189394918343735E-005   1.7476667219365696E-004
   3.7000000000000002        3.4764705882352942        7.5062704365836362E-008   7.6954150722957421E-008   1.2009319018161275E-007   1.2827888050496657E-007   1.8652241332603245E-007   2.1483057186035715E-007   3.4553108380873426E-007   5.4214550734195448E-007   3.3869467542475207E-007   1.4379541782603792E-006   2.3962745052152315E-006   1.2090547734240204E-006   9.1356023849290785E-007   1.4763399507386206E-007   1.7785262958397436E-006   1.4771130062801779E-006   3.4615339138591780E-006   1.3860697881904897E-006   2.4949531548897008E-008   2.4100752830324852E-006   3.5927801065402818E-006   2.4392570241326945E-006   4.6275553421967433E-006   1.3448806297570092E-006   1.0380216768373314E-007   1.9446574143040105E-007   2.4592021805977227E-007   2.1952595699746183E-006   4.1375916387403419E-006   9.3695274668492743E-006   3.2750556513715268E-006   7.5034761896113403E-006   1.7599183569445816E-005   5.6772373009973989E-006   2.4098135506361374E-006   1.7124932838124258E-005   3.9099487714465791E-006   1.2473613147113788E-005   1.7895970501793614E-006   1.0103053158960767E-005   7.0724216963559734E-006   8.8817274413162600E-006   5.3162502605448927E-006   1.4311351857161819E-005   5.6001161310349267E-006   8.1401898865972450E-006   4.4751523533224089E-006   2.4608824171176386E-005   2.5149743535937223E-006   3.0487397140065152E-005   9.1209095804766430E-006   1.4295284753979793E-005   3.4319089234028010E-006   2.7220762900352966E-006   7.3530305319177717E-006   9.2250420345795209E-006   2.0905271401857494E-005   1.4762038170454014E-007   5.3154315865369740E-006   3.0735697544909898E-005   1.3201215448466382E-005   2.8330964093742874E-006   8.9211109335956037E-006   4.8721454821984555E-006   3.9928497943892058E-006   2.8759000790002653E-005

   2.5000000000000000        3.5294117647058822        9.1854474975766241E-012   6.2607037803464653E-012   7.7927158578101289E-011   3.4694403809970255E-011   5.1980716406047613E-010   1.5999957380472723E-010   2.2356374696328927E-009   6.9551719165177493E-010   9.5492968299821648E-011   1.0029246979620039E-010   2.2099256010927840E-010   6.4361500494833748E-011   5.9776492609175480E-009   9.1690918431271836E-010   1.6652550114140977E-009   2.9619159513886237E-009   1.8961460888544310E-009   1.5045965708930494E-010   4.1676498666462833E-009   8.4404553890193786E-009   2.2595435765724217E-009   3.8800505371065367E-009   6.3356830146118820E-009   1.2066411074698622E-008   2.2489200072627431E-009   1.7131185444209809E-008   6.1888747950481242E-010   6.2216001966754083E-009   3.1359154764326031E-009   6.2231646584701649E-009   8.1689843295651955E-009   8.7771885544982738E-009   8.6074236234491244E-009   3.9279184123554803E-009   3.5216421223500311E-009   7.5044307895524857E-010   3.4647682773231216E-008   1.6840836018938216E-008   1.2271544728457820E-008   7.2084490397581577E-010   1.6557782984570493E-008   1.0468491399916620E-008   2.1611164901728780E-008   8.5336991155905204E-009   9.8755738447565774E-009   1.1358698864298661E-008   2.9666986633014472E-008   3.5637292131665504E-009   7.5501490643317811E-009   2.5738790059466106E-008   1.5122792977725293E-008   1.4233278886509247E-008   2.8420443780315525E-008   4.0571630654578494E-008   5.7818862874155484E-008   1.6845914105582514E-008   3.2041873619760289E-008   3.3268056952053772E-008   4.6010485652744572E-008   5.5819936074053489E-009   4.7980604960410316E-008   3.3638204853642768E-008   9.2348150378459286E-009   5.6014286344991510E-008   5.5937651077295594E-009   2.8817049306555195E-008
   2.5600000000000001        3.5294117647058822        3.2034103092091340E-010   1.5679688217452215E-010   2.9460738302721042E-009   7.7829441027194453E-010   2.0739175908240227E-008   4.4732046622861323E-009   9.1981983532079086E-008   2.5509965448417036E-008   4.0388548597575969E-009   3.4246622181441723E-009   9.0885334099695560E-009   3.9052779215984469E-009   2.1870650186520555E-007   2.9699535383155121E-008   4.7940660535256415E-008   9.7149459992884149E-008   6.6461137438930286E-008   8.0322679776743388E-009   1.4092844361701898E-007   3.2677228897196390E-007   8.3803935120109751E-008   1.4024058320853945E-007   2.1711937463926157E-007   4.1411713924936068E-007   7.1179960359797619E-008   5.1474848334014241E-007   2.6610901590569381E-008   1.9406035659152416E-007   1.3061886954858559E-007   2.0692032487723763E-007   2.6922028970000684E-007   2.4712833140421921E-007   2.5738161243240896E-007   1.3242728160581452E-007   1.0838211097580984E-007   2.4520235795826311E-008   1.0568196869879945E-006   5.0499364076832150E-007   3.6128516743333636E-007   3.4444920329332779E-008   5.0568313421713118E-007   3.5368278191023903E-007   6.2362979848954210E-007   2.7465157342970895E-007   3.7509492643477982E-007   3.6636064018738412E-007   8.4525943562961569E-007   1.2271656133965883E-007   2.5348689038117178E-007   7.7261181500733001E-007   4.6397344732901259E-007   4.5202376310159126E-007   8.5197843977551709E-007   1.1386767711283519E-006   1.7785626721414303E-006   5.3277613964315239E-007   9.2453502905269965E-007   9.1440889640700437E-007   1.2964019847084336E-006   1.9289129890871836E-007   1.4061785760768051E-006   9.1760870036460376E-007   3.2019241455834594E-007   1.4794856013661426E-006   1.8945608277518627E-007   8.2953724466112897E-007
   2.6200000000000001        3.5294117647058822        1.0815524340417229E-008   6.2703089589220728E-009   7.3735169515463352E-008   2.0102211247852244E-008   4.6424156184159534E-007   9.1087188016969809E-008   1.8804715999402252E-006   4.3269824207296244E-007   8.8976431220369628E-008   6.1879001482654830E-008   2.1604827662760647E-007   1.3534817696997386E-007   4.2348155505638304E-006   5.1212380450142878E-007   7.6739214612770053E-007   1.6098139994523314E-006   1.1967689463141939E-006   2.5187689591021087E-007   2.2474248440810905E-006   6.1119823464543021E-006   1.3642435849771634E-006   2.4814888325700155E-006   3.6001881930371395E-006   6.4004073521887691E-006   1.0757870182808720E-006   7.6792449532897369E-006   5.7209986516069087E-007   3.2742309157584146E-006   2.7299507976212587E-006   3.5564301901778744E-006   4.5061734596124401E-006   3.4290819620302564E-006   3.9406933566818940E-006   2.3337519741566292E-006   1.7631928480150071E-006   4.3618067457032342E-007   1.5813108357194951E-005   7.2601725060392748E-006   5.3428095112290015E-006   9.3965662910901133E-007   7.5184708556068389E-006   6.0612983263852941E-006   8.7734326747744137E-006   4.4649186709965719E-006   7.0385550964139090E-006   5.8456514774585911E-006   1.0818026700144239E-005   2.4054739426536094E-006   3.8361090107150685E-006   1.0967455820880263E-005   6.7906166646667430E-006   7.0119242044916051E-006   1.2030683247601717E-005   1.5386877736620404E-005   2.5747611653668852E-005   8.1836399247379718E-006   1.2966331564201002E-005   1.2596623447489294E-005   1.7086861941479856E-005   3.6370960202941964E-006   1.7776741379362405E-005   1.1898137580590992E-005   5.4110330357631115E-006   1.9016729074620556E-005   3.2083176367598359E-006   1.1921529367907541E-005
   2.6800000000000002        3.5294117647058822        2.3007687324832255E-007   1.5538470976694727E-007   1.1438526351540192E-006   3.5883004732560143E-007   6.1062782469141988E-006   1.1260837529162362E-006   2.2514460230222759E-005   4.2254075107757972E-006   1.2957595864695740E-006   6.4232850905786458E-007   3.4038159124039373E-006   2.8386366317007358E-006   4.7476968593734757E-005   5.3007539621852840E-006   6.9280381523122603E-006   1.4901707700754056E-005   1.2933840083224674E-005   4.6631677581528266E-006   2.0669551038391245E-005   6.6032026498734760E-005   1.2582929196507475E-005   2.6285463983571605E-005   3.4758633049481632E-005   5.4345326785413178E-005   9.3882917135795995E-006   6.4997352408357014E-005   7.1083982858213501E-006   3.2350385291303223E-005   3.2883491431988727E-005   3.5207167661402147E-005   4.3839906979553586E-005   2.7042472107871097E-005   3.4690975418128167E-005   2.4237779386761498E-005   1.7208769654235057E-005   4.9196932077132434E-006   1.3184939689646433E-004   5.9663042799771717E-005   4.5209666543941908E-005   1.5597873904621790E-005   6.6590179079032390E-005   5.9404005358052620E-005   7.2583619008882095E-005   4.0997256374839334E-005   7.4069094125076872E-005   5.3628845532334736E-005   7.5547279657510257E-005   2.9021746692259759E-005   3.0946134511676040E-005   8.8336527281234438E-005   5.4017450366828108E-005   6.4325995306704342E-005   9.6989405745338670E-005   1.1660677884442319E-004   2.0596016835517798E-004   7.1583577745144188E-005   1.0596676523205271E-004   1.0097721116295137E-004   1.2762507829523976E-004   3.9383912198509802E-005   1.1575023894015539E-004   8.6407586621738437E-005   5.4107692913420993E-005   1.3993743109636723E-004   3.2281768313075845E-005   9.7362283509061246E-005
   2.7400000000000002        3.5294117647058822        3.1847202692672299E-006   2.4231773764512390E-006   1.1494840682639531E-005   4.4087822237125695E-006   5.0096096705191993E-005   9.5492709004403598E-006   1.6551568578125720E-004   2.5807445729222692E-005   1.3086318488013545E-005   4.0341275849771543E-006   3.5861945970021677E-005   3.6416278856980779E-005   3.2323332419640478E-004   3.6646691590511335E-005   3.7662234285690389E-005   8.1487394852313092E-005   9.0664179053661856E-005   5.2426210287959927E-005   1.1942966081115368E-004   4.3081417556546935E-004   6.9673683153514629E-005   1.7889596185524041E-004   2.0870158629125154E-004   2.6511033789436325E-004   5.1684457454875401E-005   3.3186209158047708E-004   5.4289413268540931E-005   1.9417299501567556E-004   2.3596811762635554E-004   2.0522180983103438E-004   2.6087626260136155E-004   1.3366259534229962E-004   1.8486452645241475E-004   1.5660427065564315E-004   1.0778955254620881E-004   3.5917631819977740E-005   6.3684440173556031E-004   3.0188368414254483E-004   2.3418516495344330E-004   1.5690853651047980E-004   3.8523074580706359E-004   3.4925433830662952E-004   3.8212171005611489E-004   2.2022529137420889E-004   4.5334068842960796E-004   2.9946552469368765E-004   3.1047544314891058E-004   2.1493750941015222E-004   1.4201569692610138E-004   4.3578817289877748E-004   2.4799297086423611E-004   3.7245612489070131E-004   4.7910861305585462E-004   5.3193744041771208E-004   9.4327705669341457E-004   3.7399325644479772E-004   5.3575724948847631E-004   4.9823064427765868E-004   5.7976644208611913E-004   2.5008008367238794E-004   3.9613908599546790E-004   3.7016659901954941E-004   3.3772547549208032E-004   6.1854659605173931E-004   2.0832409384362451E-004   4.7428110227322803E-004
   2.7999999999999998        3.5294117647058822        2.9138381696751816E-005   2.4159507545945945E-005   7.7793172833441696E-005   3.6984312372666040E-005   2.6854902342996330E-004   5.9868994383952841E-005   7.7839782566760049E-004   1.1048090008920674E-004   9.2563369773667118E-005   1.5922037684037298E-005   2.4688289480979492E-004   2.9039777653245256E-004   1.3885743235787337E-003   1.8792130452226926E-004   1.3279218422882855E-004   2.7690080311787901E-004   4.3293137144970889E-004   3.6883486377732079E-004   4.7675542969256862E-004   1.7557582296161085E-003   2.3841365354279175E-004   8.2134903474011776E-004   8.2269091964294150E-004   7.7044086592104272E-004   1.9940449764964600E-004   1.0968766973127996E-003   2.7187100556510559E-004   7.3614759363918386E-004   1.0357325011500758E-003   7.0980492732666085E-004   9.8784921777867428E-004   4.7492079393718085E-004   6.2917797716817198E-004   6.5582870211416836E-004   4.5968875891297503E-004   1.6339490021789242E-004   1.8428158814724914E-003   1.0080131467795582E-003   7.9267393652420100E-004   9.4573267495507872E-004   1.5529693826221600E-003   1.2757153746531214E-003   1.3539357730231456E-003   7.1157974643967239E-004   1.6648914196512243E-003   1.0726701997998409E-003   8.4062777735292502E-004   9.6598096435850914E-004   4.2120251570639959E-004   1.3961414570884951E-003   7.1799841445723228E-004   1.4077486756317007E-003   1.5371045706012443E-003   1.5758794799941461E-003   2.5262039683815901E-003   1.2231416911096546E-003   1.7276106151415747E-003   1.5939020715094458E-003   1.7253391272835938E-003   9.4400630025097811E-004   7.2790060225911223E-004   9.9655045745968506E-004   1.3532708181083347E-003   1.7221745739967719E-003   9.0648468686722037E-004   1.4479244623090684E-003
   2.8600000000000003        3.5294117647058822        1.7858297374677092E-004   1.5717728712918272E-004   3.6502536370739368E-004   2.1094073190054818E-004   9.8013932196574453E-004   2.8125715713268624E-004   2.4286052816673083E-003   3.7224786878024542E-004   4.5901219354822987E-004   4.2986350481061861E-005   1.0830609362509425E-003   1.4604924502343985E-003   3.8966581081466829E-003   7.5726391774309668E-004   3.3735565418086829E-004   6.1927239904203230E-004   1.4212066210991900E-003   1.6673150486443663E-003   1.4467319972640458E-003   4.5946228084055053E-003   5.1342292522782440E-004   2.6142009476430497E-003   2.2055669351535787E-003   1.4149130326684366E-003   6.0077950873777539E-004   2.5833365424885683E-003   9.5526405576638147E-004   1.8454832773613125E-003   2.8528900073528673E-003   1.4507657565494211E-003   2.4677634633118806E-003   1.3838064632431214E-003   1.4708585198731086E-003   1.8405228182005312E-003   1.4125273296673355E-003   4.3994489414318078E-004   3.3471262045931148E-003   2.2977406806990431E-003   1.8509516194379081E-003   3.3704123416835536E-003   4.3688226498816646E-003   2.9791550442737134E-003   3.3198114005649078E-003   1.4446947434515038E-003   3.7921443745291814E-003   2.6194147202481949E-003   1.8052946246015955E-003   2.6189138122450703E-003   1.0537189559219346E-003   2.9563889090071468E-003   1.5739969827161474E-003   3.4761631505117289E-003   3.3349401865324594E-003   3.2912977052168154E-003   4.0249273297150662E-003   2.6553111001024602E-003   3.6415313327636920E-003   3.4993695245561134E-003   3.6394656952357897E-003   2.1749438495925508E-003   9.3197556937009310E-004   1.8952226676270053E-003   3.5287310290131398E-003   3.1654461397592273E-003   2.6758508314650522E-003   2.9423645239996469E-003
   2.9199999999999999        3.5294117647058822        7.4337716340686045E-004   6.8173820180162899E-004   1.2141550069252965E-003   8.2470064439933667E-004   2.5285070580042040E-003   9.7111715251828052E-004   5.2108314462298508E-003   1.0406481264019318E-003   1.6120598962205710E-003   1.2339363780916168E-004   2.9577980643337356E-003   4.6829110465200297E-003   7.3933891193236284E-003   2.3713845391183227E-003   7.1570570804797308E-004   9.9378261788157828E-004   3.1271180466313012E-003   4.9535842247002068E-003   3.5401622400915815E-003   7.9303483166672881E-003   7.6399341730910484E-004   5.8534236930134851E-003   4.0750268964175659E-003   1.9724036989955799E-003   1.4952003821111287E-003   4.8547253448946526E-003   2.4922911072606324E-003   3.2654371699089094E-003   5.1044285298374060E-003   1.7867086809473553E-003   4.2549629418526420E-003   3.3420133771111635E-003   2.6271596311622869E-003   3.5954372893565027E-003   3.2719174139256373E-003   7.1895345398596778E-004   4.2771489023679214E-003   3.4851639732763296E-003   3.0711326884414474E-003   6.9125013760802743E-003   8.0853051644298717E-003   4.5709996190825570E-003   5.6972860772716320E-003   2.0700980946846198E-003   5.6104758879090711E-003   4.6595737795288219E-003   3.5590060659876411E-003   4.3220065928790928E-003   2.6558985263589797E-003   3.9908491452655204E-003   3.2041933472019561E-003   5.4995911097280867E-003   4.9493745798435945E-003   5.1087954918580675E-003   4.0960255727443082E-003   4.1648946660241852E-003   5.3124707235546907E-003   5.6403477985792570E-003   5.8516841297982713E-003   3.2879494012465608E-003   1.9055478215137091E-003   3.0889544110315002E-003   6.0765739707517091E-003   4.0575350973473560E-003   5.1579150680246067E-003   4.2629604329599141E-003
   2.9800000000000000        3.5294117647058822        2.1335200553899603E-003   2.0133194009052989E-003   2.9148747403390106E-003   2.2474247596986851E-003   4.7821285361453313E-003   2.4407497365243943E-003   8.0076654408999179E-003   2.3632624522628817E-003   4.0811453612770885E-003   5.6200468310868123E-004   4.8364325638845448E-003   9.5990958753890132E-003   9.9040622120163940E-003   5.5590447678144873E-003   1.4785998393080026E-003   1.4083545832239222E-003   4.3905445803190425E-003   9.8243956390033551E-003   6.9813507939209219E-003   9.3671115114721554E-003   1.1757155424086379E-003   9.3109900993848683E-003   5.1886428833697778E-003   3.0327586025958378E-003   3.0118359073307219E-003   7.8259587501437970E-003   4.9638394866331238E-003   4.4954748464720246E-003   6.3235653372569001E-003   1.7410359001569489E-003   5.4219918110398760E-003   6.1100984243144234E-003   3.9314584650662031E-003   5.1863482066596273E-003   5.8431661747908297E-003   1.0743449371070945E-003   4.9717655628741843E-003   3.4591476748241298E-003   3.7731263537739848E-003   7.6808828456477740E-003   9.0497938757587975E-003   4.8293491457995210E-003   7.0000672429206936E-003   2.6737881658951039E-003   5.8251794259686950E-003   6.2684649204971538E-003   6.0307442094197205E-003   4.7072195082851357E-003   5.7058136895062374E-003   3.3537398595133825E-003   5.8486815181960092E-003   5.6154618782008042E-003   4.9108254840665192E-003   5.8591707973299463E-003   3.7911484295763808E-003   5.2169249104086352E-003   6.1161564469683054E-003   7.1770254626198852E-003   7.5113007704020974E-003   3.8329006700591650E-003   4.6799361005726639E-003   4.8209868732705802E-003   7.1932136096859896E-003   4.0272804667672423E-003   5.9831358029981321E-003   4.6392720954400220E-003
   3.0400000000000000        3.5294117647058822        4.2874415059582748E-003   4.1285057753716993E-003   5.1300297946651804E-003   4.3535944999000585E-003   6.8754201092106528E-003   4.5016997184077019E-003   9.3074002428861109E-003   4.2451660604967360E-003   7.5944910875958664E-003   2.2876257876125097E-003   4.3066216487368109E-003   1.2425505590407605E-002   1.0048117114820419E-002   9.5297072420387104E-003   3.0481134360565826E-003   2.4439986607771831E-003   3.6593755871368754E-003   1.3064761093011721E-002   1.0740935120865748E-002   8.2247479447648923E-003   2.5666552162215178E-003   1.0559270404064264E-002   4.6668471534293456E-003   5.4791506305316012E-003   4.6806099524814137E-003   1.0693128586854809E-002   7.5438243835089331E-003   5.3667441725479843E-003   6.1364000540758690E-003   2.6121678078642606E-003   5.5117236838653372E-003   7.7893266027138156E-003   4.6893393492179426E-003   5.9551542071104467E-003   8.0368836283281012E-003   2.2115652691010236E-003   6.3439231681869778E-003   3.1183797672108375E-003   4.0822630015499061E-003   4.2978334400220874E-003   5.9718135741781125E-003   4.0094752553114094E-003   6.6209508192737127E-003   3.5214019354797457E-003   4.8747998733189744E-003   6.1793881669092990E-003   7.6681952948485970E-003   4.6179938372239021E-003   8.8935869675337703E-003   2.5792523188578466E-003   8.1127905335788043E-003   4.5686062986964029E-003   3.1260969299656263E-003   5.0094299646277884E-003   5.2118969209402153E-003   5.5424975834585909E-003   6.5183989941167446E-003   7.6501534953160111E-003   7.8879763923592212E-003   4.0397725626948331E-003   7.7067209134449735E-003   6.5736367434004704E-003   6.5720302923112104E-003   3.9681109840535604E-003   3.5384359264350267E-003   4.0483310703137180E-003
   3.1000000000000001        3.5294117647058822        6.1250735386347713E-003   5.9849866309161521E-003   6.7082456709845742E-003   6.1092917227083630E-003   7.7611927211301236E-003   6.1945983401967587E-003   8.7979947191401276E-003   6.0158903728213314E-003   1.0563492290221365E-002   6.1339338507554715E-003   1.6372651329052044E-003   9.7143637086773340E-003   8.6730744688344550E-003   1.1901606089995702E-002   5.5779768869401352E-003   4.8449115700814078E-003   1.8887822566944123E-003   1.1481604508781785E-002   1.2516002789328372E-002   6.5563483782323743E-003   5.2815358551788127E-003   8.4042387639092515E-003   3.5596667335927490E-003   8.6564189697292127E-003   5.4284275302261395E-003   1.1799662388760603E-002   8.6632910712212997E-003   5.8525208141062442E-003   5.4504765181429696E-003   4.5631602848636840E-003   4.6567844850173836E-003   6.6903432750907111E-003   3.7462644950970944E-003   5.7788939630912988E-003   8.4725454313955700E-003   3.3162881983331131E-003   7.6184390365145608E-003   4.3185378041813473E-003   5.0240613818551367E-003   2.5508899102621432E-003   4.1985136963326479E-003   3.4665695591502101E-003   5.5642116026236865E-003   3.9476291916899975E-003   4.1722416545077971E-003   4.3581973412119010E-003   6.9766709848801105E-003   5.3762392600443607E-003   9.8303060777018628E-003   3.4813190438111792E-003   7.9743286826605385E-003   4.8076305157671853E-003   1.4884588103820009E-003   4.1422737374906876E-003   7.7270341638350374E-003   5.0623578408102521E-003   6.6399831834135685E-003   7.0560103441875393E-003   7.2164240142827876E-003   3.7787892483268698E-003   8.2727070732029999E-003   7.1759224844036565E-003   5.8402622396053084E-003   4.8891972703917867E-003   1.1025888159558752E-003   3.6288086090632528E-003
   3.1600000000000001        3.5294117647058822        6.3119922413343377E-003   6.2350481412390604E-003   6.5900468456714448E-003   6.3129357494894206E-003   7.0220817874630352E-003   6.4582229071641082E-003   7.2413540082070550E-003   6.7575512934684046E-003   1.1120077992648251E-002   1.0741666496900039E-002   8.1846052196633573E-004   4.0121568491039480E-003   7.1989949700852129E-003   1.0929261449434957E-002   8.1306132846859017E-003   7.9165520607687619E-003   2.0151467489432787E-003   6.3450793462888908E-003   1.0864626919176834E-002   6.0458919133805026E-003   8.1357764153273532E-003   4.4892990436377154E-003   3.6254718937077219E-003   1.0527367711867880E-002   4.6347371249693178E-003   1.0224025379247766E-002   7.4917099197017063E-003   5.7616883762875029E-003   4.7551807520631022E-003   6.1168880707118435E-003   3.5604330829248016E-003   4.3431246440672816E-003   2.2779069617476283E-003   5.1152719957732826E-003   7.0337043805659763E-003   2.1718043521986659E-003   7.5186876960191855E-003   5.1906637088657160E-003   6.3486581391477351E-003   4.5472414255074960E-003   6.0296922573555524E-003   3.7540613668260911E-003   4.6022328786641956E-003   3.6723352169610681E-003   4.3759892455786879E-003   3.5116051625169874E-003   4.9260863922007993E-003   5.2676122926040136E-003   8.0052848055438899E-003   3.8344210753598214E-003   5.7709848837762777E-003   5.6250309761348444E-003   1.4156253941162154E-003   4.6826048572564637E-003   9.1330465959162405E-003   4.3451452757948018E-003   5.9137549960499424E-003   5.6828590453243026E-003   6.4201349590839512E-003   3.1187463588870741E-003   6.4131273646252200E-003   6.3470685399818179E-003   5.6627975141739732E-003   6.4048472694457331E-003   2.7533030335059445E-003   4.0152170211997188E-003
   3.2200000000000002        3.5294117647058822        4.7572942298663478E-003   4.7383940955001026E-003   4.9062223615092253E-003   4.8689638876479860E-003   5.1136231847461995E-003   5.1523704523650411E-003   5.2819795485878826E-003   5.9980200215696364E-003   8.9332916948850431E-003   1.2718198560807468E-002   3.1798641281132623E-003   5.3418722657811910E-004   5.8182759776021688E-003   7.5018354949040978E-003   8.9987144830056161E-003   9.3567034189458772E-003   4.2976520930163922E-003   1.9529224750577296E-003   6.9793594470144446E-003   6.1028447972846468E-003   9.3967069656995285E-003   1.6169047258202001E-003   4.8445982065607046E-003   9.8037997667227740E-003   2.9145594868653160E-003   6.9523366438864311E-003   4.9155693893695200E-003   5.0594464862917660E-003   4.0976531908628573E-003   6.8384722518564480E-003   3.2424358229727573E-003   3.6799725367588523E-003   3.7511274248219120E-003   4.7963989169799888E-003   5.0556293451252347E-003   4.5444374814350815E-004   6.3369970514666812E-003   3.6381904939971764E-003   6.4370559556156575E-003   4.8062674722495653E-003   6.3499655029043795E-003   4.5392643258894876E-003   3.5321691152558014E-003   4.0682477909225086E-003   4.7285067172169026E-003   5.7280471073327104E-003   3.5047222236275662E-003   3.2251495972299544E-003   5.1712635729963818E-003   2.2120035925691276E-003   3.7644759372402817E-003   5.1760081957731158E-003   2.1356461919209558E-003   5.1391640321276572E-003   8.6043553317100285E-003   4.2398046373428215E-003   4.2237117028827240E-003   3.9518757837238537E-003   5.4115872179048797E-003   2.7915884234949147E-003   4.7966720367226146E-003   4.7581083392356930E-003   4.9080631580806569E-003   7.1250542601719218E-003   6.4047393406679474E-003   4.0954554666057007E-003
   3.2800000000000002        3.5294117647058822        2.6567587241288844E-003   2.6633863343066924E-003   2.7874163477244426E-003   2.8340126788790206E-003   2.9728134654165295E-003   3.1613316872849940E-003   3.2847747320671823E-003   4.1648057193344927E-003   5.5080490047447681E-003   1.0515300262993601E-002   5.2238800796537881E-003   2.1057729628709234E-004   4.1680528726329592E-003   3.9277789152852918E-003   7.4671888705772254E-003   7.8974483389390136E-003   5.7992421599470101E-003   3.2458028361092027E-004   3.3157194218863336E-003   5.4058483155010936E-003   8.3380449532342513E-003   7.6156115227137683E-004   5.5117240595063842E-003   7.0741936478037233E-003   1.3691365665812467E-003   3.7642937344571758E-003   2.4944159164811963E-003   3.9327497806506684E-003   3.5051832440704455E-003   7.0083691408980497E-003   3.5186630038866926E-003   4.6120962910227332E-003   7.7633342786235559E-003   4.7872093602027155E-003   3.5341783964918374E-003   1.5948866803836229E-003   4.9084989139083837E-003   2.0383139125191305E-003   4.9006264124489647E-003   2.2907601258369569E-003   3.5882958803452238E-003   5.1670719234794618E-003   2.4160432819312527E-003   5.5257215421032034E-003   4.2244402762997499E-003   8.4784568899098894E-003   2.9871488320075317E-003   1.7793797985714518E-003   2.9890030915339112E-003   1.5941569037489401E-003   3.0707206220213497E-003   4.2665664637469855E-003   2.3473785380454500E-003   3.9273909806987221E-003   6.7655843195102748E-003   4.5705750601504761E-003   2.6176813879901385E-003   2.3073064430608756E-003   3.6588407991489081E-003   3.2049919108181066E-003   4.7863154530580522E-003   3.1296795636533547E-003   3.1924962087909628E-003   6.2710615352267775E-003   7.3555603128098385E-003   3.5847924359457941E-003
   3.3400000000000003        3.5294117647058822        1.1129507993457612E-003   1.1215183925902259E-003   1.2156895923826033E-003   1.2564440301261774E-003   1.3640269617293890E-003   1.4956296756816110E-003   1.6571788515770682E-003   2.2405430903772619E-003   2.6179874242358418E-003   6.2310450687946975E-003   4.5775122635891884E-003   6.6892235400531472E-004   2.4299204844891614E-003   1.6018336657476731E-003   4.6487766643392037E-003   4.8321435415354993E-003   4.8791841465479907E-003   2.6408272427990402E-004   1.1684756708837695E-003   3.7517477611211975E-003   5.7036037826661522E-003   8.0743471104413708E-004   4.5743329351411958E-003   3.9766009984513861E-003   4.9714266098183741E-004   1.6511139297334715E-003   1.0099590081965458E-003   2.6132740366016367E-003   2.7460811710536769E-003   6.1001665291767898E-003   3.2032028050772410E-003   4.7697354717745393E-003   9.5807723187958539E-003   4.1351108173840363E-003   2.3674599532310819E-003   3.9706635974303232E-003   3.4237349512672185E-003   2.0568814295299125E-003   2.8854425600710132E-003   7.1571017680489585E-004   1.2631611360375012E-003   4.8122506654504089E-003   1.6158049062140940E-003   6.1430676191151726E-003   2.9833012035256788E-003   8.2323952163426903E-003   2.4602295521573853E-003   2.2563546645253760E-003   1.7218724180951351E-003   3.0339330558776770E-003   2.8636868039153287E-003   3.7331163264226362E-003   1.8670179491520522E-003   2.0171484474819455E-003   4.5523374256125747E-003   4.3286353797422359E-003   2.0828966545825673E-003   1.0990941777747898E-003   1.8378087294001332E-003   3.8862704033502463E-003   4.9239220971685144E-003   1.8668977259055030E-003   1.6437409710497652E-003   4.3424486254114098E-003   5.1968227476637176E-003   3.4647741147279176E-003
   3.4000000000000004        3.5294117647058822        3.5380955346418931E-004   3.5804489965689273E-004   4.0931067202956239E-004   4.2777151029515679E-004   4.9002275139865587E-004   5.4700178541007539E-004   6.5792619104254287E-004   9.2939051188576987E-004   9.6343306278017220E-004   2.7033946683827316E-003   2.5490723180579006E-003   6.1694181881494898E-004   1.1071094710583596E-003   5.1840674492191778E-004   2.1831570347168746E-003   2.1828262144242203E-003   2.7744063038154820E-003   3.2556572316689479E-004   3.0757895966203991E-004   1.9751407510923314E-003   2.9866485209080842E-003   6.9939464011983658E-004   2.7330429856188198E-003   1.7428528803887353E-003   1.4839073736860303E-004   5.9396066923438388E-004   3.3973959908355629E-004   1.4116120026260455E-003   1.7440230284346387E-003   4.0731890391246632E-003   2.0860505307147051E-003   3.3991675351434697E-003   7.3815145383857080E-003   2.6866743170221442E-003   1.3423056580950021E-003   4.2201121552307335E-003   1.9776292569845945E-003   2.1556111052687208E-003   1.3636647952931687E-003   6.6638104228131762E-004   6.0301017493146142E-004   3.3789958242269481E-003   1.0723816778011274E-003   4.7968369664226559E-003   1.7135523349497141E-003   5.3664540022413838E-003   1.6030960493221495E-003   2.7758258932696236E-003   9.5477531471475658E-004   3.8491995827182601E-003   2.2174773567461806E-003   2.9314332071758401E-003   1.1581190183185617E-003   7.7701688868709554E-004   2.6076680058289051E-003   3.1622821067025420E-003   2.0326019083063353E-003   4.2134436369042964E-004   7.7274204626243256E-004   3.7872833262505489E-003   3.8535711639521523E-003   1.0186205156683316E-003   8.8357159812452451E-004   2.3785460976292546E-003   2.5590989086242593E-003   3.4348460285909834E-003
[truncated: 900,447 more chars]
