# Supplementary material for: Experimental observation of quantum mechanical fluorine tunnelling
Source: Nat Commun. 2025 Apr 29;16:4027. doi: 10.1038/s41467-025-59008-6 (PMC12041236; doi:10.1038/s41467-025-59008-6)
Supplement: Supplementary file 4 — Source Data [file 41467_2025_59008_MOESM4_ESM.zip › Data For Figures/Fig7/evecs.r2r3]

   3.0000000000000000        3.0000000000000000        1.7853555926252063E-013   1.8644467275824258E-013   7.1277855684266369E-013   7.7269304119642969E-013   1.1920603510504631E-012   1.3385687572876954E-012   1.4445777957137652E-012   1.8086104608256404E-012   4.3876179261204446E-013   7.8522991770241022E-013   5.1436772607084544E-013   9.8412649336467355E-014   1.6801399119306092E-012   1.8981464532155074E-012   3.8447430912309761E-012   1.0025536181922388E-012   1.1462019813273614E-012   8.3638130238925310E-013   4.1534980603950484E-012   1.9621782000484771E-012   6.0038451272792333E-012   1.6798339937285842E-012   1.2860778843767353E-012   8.5795198866070588E-013   4.4135027301967033E-013   6.3965003864375462E-012   4.4755952614060859E-014   1.7462103989662727E-012   1.0804949937376398E-012   7.8667641638203857E-012   2.3875805058890991E-012   2.9092638276875040E-012   2.7323744153583009E-012   9.2296727439775082E-013   3.1958754288802418E-013   6.4092351999750476E-013   7.9955440957475744E-013   2.9796245302024555E-012   1.5526247309524068E-012   2.7586632598753048E-013   4.6985135759652337E-012   6.5669670910046582E-012   2.9154776240983330E-012   1.1000784492823070E-011   1.4006715816174092E-012   3.4140147430484531E-012   8.5996102589319795E-012   3.1238958441067587E-012   1.2249920658065095E-012   1.1509363230841603E-012   1.0594323518145398E-012   5.9050034696942820E-013   2.7940830324249439E-012   7.9638197893320251E-012   4.3055146997088451E-012   1.1164727088257797E-011   2.5318861598719085E-012   2.2657761279724023E-012   2.9811200372460694E-012   4.8294909169932814E-012   7.1865878720233039E-013   6.5105775709408552E-012   2.2850777971977065E-012   6.5569844378969925E-012   2.5522866268086907E-013   1.8253848143613369E-011
   3.0529411764705880        3.0000000000000000        2.1251227697474901E-013   2.2199842560022105E-013   8.8071738194591528E-013   9.5654025947917925E-013   1.5445982487135273E-012   1.7452106119322721E-012   2.0157482841119308E-012   2.5809944743508680E-012   5.5455154688914545E-013   8.9963117297026442E-013   6.2144420725167425E-013   1.1423931330365439E-013   2.6373236041462985E-012   2.3693544504606430E-012   5.5638747279953806E-012   1.2268180154884419E-012   1.4492207525780867E-012   9.4132825236506021E-013   5.2458645040368225E-012   3.5140148705540257E-012   8.8069834069546244E-012   2.1964971572183510E-012   1.7079869302023765E-012   1.1146800210485450E-012   5.4130570595657998E-013   8.6093467483065505E-012   6.1439789655122761E-014   3.0996875667000971E-012   1.7217504409232400E-012   1.1598744213857050E-011   3.0135426431364281E-012   3.9673762614734251E-012   3.5231451796910293E-012   1.0916097333509885E-012   3.7181966428932438E-013   6.8924646333160681E-013   1.1448212827072056E-012   3.8008066384666994E-012   1.8756585080833500E-012   3.1480957594683933E-013   6.5871870817822435E-012   1.0705988974759292E-011   3.5440898944701369E-012   1.5942228307811673E-011   1.5888402502298408E-012   4.1241402781917523E-012   1.2337587339204139E-011   3.7270784569966376E-012   1.3488458017652487E-012   1.5406026345520891E-012   1.1140860463631028E-012   8.5686403966671748E-013   3.5055562462122351E-012   1.1105925467888079E-011   6.1138779293787377E-012   1.8216352400101065E-011   3.4090892825926742E-012   3.5402694841902205E-012   3.4806342716074620E-012   6.2195232144852250E-012   9.6750327974775230E-013   8.8837680814320699E-012   3.0711217932228048E-012   9.6662394685923750E-012   3.9501666705932907E-013   2.8734227819224461E-011
   3.1058823529411765        3.0000000000000000        2.6801607394786843E-013   2.8013270504563334E-013   1.1754256751235111E-012   1.2797974228508056E-012   2.1681046461491086E-012   2.4603000407913621E-012   2.8679899087260989E-012   3.5205084762735167E-012   5.5274016416791794E-013   1.0273473311492507E-012   7.5073260375442281E-013   1.4650409008631490E-013   3.7755134402449907E-012   2.3547707087391972E-012   6.4740115327324176E-012   2.1166173635453212E-012   1.9937126375063072E-012   1.0675975042312312E-012   5.6388522816422717E-012   5.3450565409559084E-012   1.0942315283313678E-011   2.5081873409452328E-012   2.5704952843677882E-012   2.4160775612221915E-012   6.4983085144924583E-013   1.0087931178764046E-011   1.1457477320018680E-013   4.6095801221660299E-012   2.6474895222368635E-012   1.4349936484641957E-011   3.1282198382905759E-012   5.0630756947518587E-012   3.7911130271169290E-012   1.5707251947599350E-012   4.4895103631512518E-013   7.2552387831093746E-013   2.5865506709845197E-012   4.3807396936897340E-012   1.9960484792453632E-012   3.2955140592937795E-013   7.8765924096005266E-012   1.3436973036033015E-011   4.3095287329071586E-012   1.7734047056723561E-011   2.2545401705651987E-012   5.0963217170641488E-012   1.4357505986564681E-011   3.4189155212413555E-012   1.3790553103895928E-012   2.2954982264355472E-012   1.9750550751060530E-012   1.5111232364297658E-012   4.4038451122405707E-012   1.2857873334086785E-011   7.2348486395406578E-012   2.2361775875720050E-011   4.3893255770096350E-012   5.9573904192684968E-012   3.9658057390552801E-012   5.7508031495481715E-012   1.7945837394901155E-012   9.6014306440358143E-012   3.0808163467215122E-012   1.2651336051712385E-011   6.4446266929933748E-013   3.4575722021175291E-011
   3.1588235294117646        3.0000000000000000        4.1501655405698124E-013   4.3381052103508260E-013   1.8336695777056641E-012   1.9970756674094289E-012   3.4049845373679008E-012   3.8667467707494238E-012   4.5240612738938652E-012   5.5044527966209103E-012   7.9707234396801419E-013   1.5634885327078240E-012   1.1506767992359045E-012   2.3224693211000615E-013   6.0437908558864944E-012   3.3915150617215043E-012   9.7703208702019736E-012   3.5407966300201972E-012   3.1296980368330747E-012   1.6456496247754087E-012   8.2271709626730440E-012   8.8013533433357925E-012   1.6648984366082762E-011   3.7481358988434245E-012   4.1288411806684226E-012   4.4363161549283365E-012   9.6494072092631172E-013   1.4736042135619714E-011   1.9513315017187628E-013   7.5888370404634336E-012   4.4487399474620583E-012   2.1307060748397893E-011   4.3431305442315985E-012   7.8872988575440159E-012   5.7484949950888760E-012   2.6270032815198044E-012   7.1085558770568922E-013   1.1057769989503414E-012   5.2306447950544551E-012   6.1448461286898195E-012   2.7557147019308941E-012   4.8397190380580569E-013   1.1262417147631213E-011   2.0463848282053051E-011   6.6472515962486060E-012   2.5185040617958455E-011   3.8532789421945001E-012   8.6694899981626578E-012   2.0449220412830185E-011   4.8579809446556935E-012   2.2663847255405328E-012   3.6722737540836907E-012   3.8091496939074339E-012   2.8020675119921121E-012   7.7475254041719520E-012   1.8342761450007300E-011   1.0054047889398319E-011   3.1898778487766442E-011   6.9807417758032544E-012   1.0575007793563507E-011   6.0408825527975837E-012   8.6153379273031385E-012   3.5440978272810331E-012   1.3803769830909631E-011   4.1646734910379778E-012   2.1648952486288813E-011   1.0166525787296431E-012   4.7605325235154478E-011
   3.2117647058823531        3.0000000000000000        4.6437381179879484E-013   4.8540093306244689E-013   2.0534739619810128E-012   2.2369750608381683E-012   3.8626397082800097E-012   4.3979462969458991E-012   5.3059607933384142E-012   6.4792438476270316E-012   8.8327998005875716E-013   1.7458983933570199E-012   1.2715681360977715E-012   2.6935007858360839E-013   7.3990702870537006E-012   3.7267060819970713E-012   1.1145347870957024E-011   4.5163336315123607E-012   3.5368935299533230E-012   1.9025984065222120E-012   8.8133771071750108E-012   1.1327200345538463E-011   1.8580420004888058E-011   4.3537837868027516E-012   5.0662505201759372E-012   6.5638734528454201E-012   1.0775287297270979E-012   1.5915329756614639E-011   2.5730551237810781E-013   1.0037515335812859E-011   6.7532572331090218E-012   2.4364260692163802E-011   5.1345037258676015E-012   8.4933625296355536E-012   6.7950124819908765E-012   3.7843993984899062E-012   1.2048621187772424E-012   1.2945856972217715E-012   8.2055635104537854E-012   6.7972152150022695E-012   3.9424361650944529E-012   5.9069745862463161E-013   1.2771706993110004E-011   2.8465172592982421E-011   8.7480330886632886E-012   2.8783145317621393E-011   5.1396254804312281E-012   1.1240542063367364E-011   2.3829653651248651E-011   6.3164906222859847E-012   3.6780171257537575E-012   4.3055681553867116E-012   6.3806660798329787E-012   5.5354349918249312E-012   9.7830605301051641E-012   2.4002177733236264E-011   1.3213887772646669E-011   4.2767570463745502E-011   1.1778994411716020E-011   2.3459243734872987E-011   8.8578682120310361E-012   1.3650049406024399E-011   6.9231927882828971E-012   2.0979136444039988E-011   5.1462359556754637E-012   4.7596337108870754E-011   1.3099820667725222E-012   6.6001213419188898E-011
   3.2647058823529411        3.0000000000000000        6.0132148666715207E-013   6.2835046549301240E-013   2.5683472070173819E-012   2.7924423113341660E-012   4.5966168445697904E-012   5.1960765305924064E-012   5.9713296323512502E-012   7.0657203379516589E-012   9.8801994181663701E-013   2.3087573940919328E-012   1.6115774312032492E-012   3.4474559112389593E-013   8.3604462196923316E-012   4.5159830163288963E-012   1.2079661746772043E-011   5.9390418212711752E-012   4.4302205137581308E-012   2.5804748351186429E-012   1.1509131313419700E-011   1.3528783082833291E-011   2.0132282444788139E-011   5.7138723255148310E-012   6.9574652979247823E-012   9.1601463584957647E-012   1.8867157808244827E-012   2.2398765976547510E-011   3.1785905060177902E-013   1.3910946535099195E-011   8.2091965687462810E-012   2.4541951926235964E-011   5.7602135680782724E-012   1.0673942765323379E-011   1.1849313870808490E-011   5.8354883511520647E-012   4.6497414761155694E-012   1.7112103766384509E-012   1.2694516469985612E-011   1.3461977536898977E-011   6.1337398454950068E-012   7.7361104673221791E-013   2.5705337104201988E-011   4.3261078648102327E-011   2.3126851264769402E-011   3.0730049630406787E-011   6.9150681601730913E-012   2.7710618418183112E-011   2.7608631890278625E-011   7.9167463634831337E-012   1.0066712610219724E-011   5.6300447014729171E-012   1.0158462460451076E-011   2.2315446383113449E-011   1.8252477185386730E-011   7.1792226598118569E-011   1.8917362895261267E-011   8.8039822118071038E-011   3.3492358268638759E-011   1.4328814320285501E-010   3.5326849805906373E-011   1.8316137050634844E-011   1.9483211663657855E-011   8.6482763981790796E-011   8.0975736361444855E-012   2.6674494386627686E-010   2.1119233573849648E-012   1.5151464836486717E-010
   3.3176470588235292        3.0000000000000000        7.3171003012093728E-013   7.6433783602310589E-013   2.9950923640225766E-012   3.2451732139126280E-012   5.0297992311214102E-012   5.5937887852973984E-012   6.5056832161736594E-012   7.0940104377181861E-012   1.2203651139529756E-012   2.9542278585317921E-012   2.0762623808488031E-012   4.0664500630274386E-013   1.1274469724775964E-011   6.5797568745952672E-012   1.4055029567513324E-011   6.9470819153839848E-012   6.4403093287212263E-012   3.2390825623471419E-012   2.1379913868679268E-011   2.5728987485419703E-011   2.5053631740461135E-011   7.9465097180361955E-012   1.7662506001964056E-011   1.5773037501088582E-011   9.1749262854665524E-012   8.1462118334071279E-011   5.7260890475468989E-013   4.5835530080578712E-011   1.0745003113580365E-011   3.6993736913314676E-011   9.3013747432754739E-012   2.1931037416081803E-011   5.2714884029301632E-011   1.2721534153535596E-011   3.9498924023023996E-011   2.5819324294010357E-012   3.4165402586279263E-011   7.3620557248862708E-011   1.7320078116782229E-011   1.8552220242860690E-012   1.4784916799181311E-010   1.6545904332880250E-010   1.3784461729467478E-010   6.5430389525253510E-011   1.2414443873704186E-011   1.4207036131409160E-010   9.1610596737635780E-011   1.1759540815928526E-011   6.2173084401417529E-011   1.3243225668005355E-011   2.3010602435637499E-011   1.5484660409167143E-010   8.4836921308900468E-011   4.9190019823192325E-010   5.9512905513561610E-011   4.4718102556988806E-010   2.3816093433089051E-010   1.1889695070806145E-009   2.5514461782863266E-010   2.8177741189631910E-011   1.0485711345339905E-010   6.2995474776934591E-010   3.0425446596380148E-011   1.9542119854405498E-009   9.8606915010233522E-012   8.1129766612384379E-010
   3.3705882352941177        3.0000000000000000        9.3591837474218802E-013   9.7614762783582160E-013   3.7178729734496998E-012   4.0009644309259915E-012   6.4366237379934615E-012   6.5775467766816022E-012   1.1654844856805772E-011   8.4080684982847954E-012   1.8783684401706024E-012   3.9452120188768160E-012   3.4555772089656080E-012   5.3127269922109723E-013   3.9471097845273444E-011   1.4872987744962567E-011   2.1374696592485171E-011   1.7647851973743868E-011   2.2155365229080750E-011   4.2040740822854112E-012   9.5306356632632652E-011   1.2714056033975410E-010   6.1511335651688447E-011   2.2127418557206200E-011   1.0555399099192901E-010   8.5195861214784059E-011   7.1450349425216237E-011   5.3029059808918706E-010   3.8523798743619874E-012   2.8235572806240851E-010   2.4163306267533797E-011   1.6225448585411990E-010   3.4524309684639829E-011   1.1432794407070984E-010   3.5387446855732846E-010   5.6127374835361455E-011   3.1953051516194863E-010   7.4293939724031848E-012   2.6301891580340513E-010   5.4983057359500150E-010   1.2400798120637868E-010   1.0696016009304422E-011   1.0935616743975865E-009   9.7930597488527125E-010   1.1161056488777203E-009   4.1575237146338962E-010   7.5005748148553091E-011   9.2910500429934906E-010   7.7451730013938386E-010   3.4924001573394941E-011   4.6658091380239943E-010   8.6686352248850541E-011   1.3331805791812110E-010   1.0446403757447673E-009   7.7347478936933036E-010   3.4242719919273550E-009   3.9040309952987895E-010   2.7536091458325947E-009   1.9303740475397265E-009   8.4143930197172541E-009   1.7591136838499736E-009   1.0295085216135801E-010   5.9868470875113392E-010   4.0578362176901025E-009   1.8275990527403360E-010   1.2044300318013155E-008   7.7750782955228522E-011   4.4824064510371469E-009
   3.4235294117647057        3.0000000000000000        1.2043866382982264E-012   1.2502717799798693E-012   5.0772654697809807E-012   5.1896202807249752E-012   1.2868214794740613E-011   9.6237031517498344E-012   5.9008230751512803E-011   2.9701156235946045E-011   6.9445461199562562E-012   6.9066621268317955E-012   1.2868565844999599E-011   9.3007008867839809E-013   2.6631603551967496E-010   8.4825008232469670E-011   1.1162253775431630E-010   1.1519451122007001E-010   1.3641567417158676E-010   5.6437247589895437E-012   6.2762219615152930E-010   8.1261211881670281E-010   3.8904452613644181E-010   1.4180737445357869E-010   7.2278137286426834E-010   7.4797486162951354E-010   5.4265522117228726E-010   3.7100423208971023E-009   3.5566496695588539E-011   1.7689383651949005E-009   9.8617309172068594E-011   1.3626833418232861E-009   2.5284043567446332E-010   9.9475428967717807E-010   2.2294066912038770E-009   2.7210067051858414E-010   2.2233953487441448E-009   5.4039112032269957E-011   2.1865518217301094E-009   3.5719568646841185E-009   9.9613810635459859E-010   9.5357855393050717E-011   6.9825501700324079E-009   5.3579140990894717E-009   7.8773534803201922E-009   3.4869200637616696E-009   5.8313922663069804E-010   5.0907285972218289E-009   6.5435172388317950E-009   2.3066386693372991E-010   2.8836516180665768E-009   6.5319235244171807E-010   9.6102315876851488E-010   5.7105130875974021E-009   6.0863111957657127E-009   1.9575761922387863E-008   2.7526262156662183E-009   1.3987630584309728E-008   1.4203682660929101E-008   4.9196381646457277E-008   1.0439724461083527E-008   1.1203668416617834E-009   2.9357032097817729E-009   2.2026890495146838E-008   1.1084347751903048E-009   5.9391518722923528E-008   5.7378027937396207E-010   2.0872451221815424E-008
   3.4764705882352942        3.0000000000000000        1.6816540718438968E-012   1.6697456180262409E-012   9.1820396408282477E-012   7.6968725037720687E-012   6.1729086551884686E-011   3.2810889974993934E-011   3.9918999363204404E-010   2.2538068282544399E-010   4.9704223334032251E-011   2.1925750936389742E-011   7.8006319926770921E-011   4.0964903024405494E-012   1.7146714180158571E-009   5.6083226808572539E-010   8.4202970385979125E-010   9.4691368393875309E-010   9.0754805461975226E-010   9.7387355962859094E-012   4.2774154547559718E-009   4.6171118784185362E-009   3.1034799186746182E-009   1.1459519129478258E-009   4.2264745709747907E-009   5.6676516635802150E-009   3.5091315887979859E-009   2.1767979692533291E-008   2.8723300410306350E-010   9.0924816932621202E-009   5.7346809375731052E-010   1.0082586391939056E-008   1.8601923681847848E-009   7.3207507670259948E-009   1.1388735576022008E-008   1.0753538864005508E-009   1.2795892644644028E-008   3.9535034856245299E-010   1.4798425580191851E-008   1.9386133807513449E-008   6.8300145390157540E-009   6.8896784747349520E-010   3.7151894504041626E-008   2.3315169852054150E-008   4.8055895669672474E-008   2.3843235984675258E-008   4.1301904242427165E-009   2.2887602915810618E-008   4.4921777859646812E-008   2.0994204881890767E-009   1.5289154124611048E-008   4.3097957943446882E-009   5.6971909486952203E-009   2.4638294156504855E-008   3.9679428215239554E-008   9.1879531754366053E-008   1.5283293805375261E-008   5.8025538577468276E-008   8.6777166488797425E-008   2.3469304708899056E-007   5.0593381312892562E-008   1.0602201510351433E-008   1.1670670868090530E-008   9.5332338205340657E-008   5.8382534808251896E-009   2.2397462402576166E-007   3.7083262221602358E-009   7.9876981124130592E-008
   3.5294117647058822        3.0000000000000000        3.0852515842356506E-012   2.6447417876232836E-012   3.7332724979613608E-011   2.3588044663759539E-011   3.8837829199383743E-010   2.0839817385050638E-010   2.5162000036158567E-009   1.7271720685480843E-009   3.4580971716525867E-010   1.3470270999237284E-010   5.2247002797473997E-010   2.7897449542338897E-011   9.5090779875560679E-009   3.6346370840940626E-009   6.1584539817264152E-009   6.5607110497630249E-009   5.1826851753837689E-009   3.0954103234028663E-011   2.4507517054899519E-008   2.1049816655372924E-008   2.0234939097178408E-008   7.6436658984336374E-009   2.0591314641624218E-008   3.4930930254513695E-008   1.9351067774661546E-008   1.0851567738047542E-007   1.8878724091900791E-009   3.7981840181280282E-008   4.3764741072148252E-009   6.1468452837650552E-008   1.1411206272339438E-008   4.5570242748784988E-008   4.7779617798976330E-008   2.8924887988937483E-009   6.2189178115364748E-008   2.6569550626566004E-009   7.9767509168123476E-008   8.7449524142223885E-008   3.7032412067058959E-008   4.1944136667607378E-009   1.6379540848225507E-007   8.0932363885866026E-008   2.4437144687901518E-007   1.3403033807131779E-007   2.2862579716801432E-008   7.9772118626726519E-008   2.5230063339649170E-007   1.5949921750804107E-008   6.6893077264662370E-008   2.3067807490567704E-008   2.7185547921928041E-008   8.1179208610437774E-008   2.0269708160280159E-007   3.4341361519696440E-007   6.5114980105231447E-008   1.8984654819811700E-007   4.4217540462812417E-007   9.1258192238784518E-007   2.0520927222473203E-007   8.2405821052332927E-008   3.9683358059950517E-008   3.3504267909373070E-007   2.7940982296056361E-008   6.4286045954793719E-007   2.0014670198696967E-008   2.6775114451021397E-007
   3.5823529411764703        3.0000000000000000        1.2555537593055900E-011   9.0341959300150406E-012   2.1184183309102857E-010   1.2813908592127064E-010   2.4021571574222691E-009   1.4676039129166360E-009   1.3673739446782394E-008   1.1393283023173669E-008   2.2309099557366139E-009   7.7598668523167131E-010   3.0244363042093104E-009   1.9811611080159757E-010   4.3430201950117208E-008   1.9748159096093503E-008   3.6297011381027088E-008   3.7681163153489273E-008   2.5447126823398591E-008   1.7063724693387698E-010   1.2200775225197315E-007   7.8124812394246442E-008   1.1131999777490508E-007   4.3509417610352817E-008   8.2519504833418522E-008   1.7337344366849700E-007   9.0678756547395971E-008   4.4968565024463185E-007   1.0235423249931882E-008   1.2616040544213143E-007   3.4272290827349712E-008   3.0477232366295866E-007   5.8409781329704039E-008   2.3044561265435870E-007   1.5827903849376633E-007   4.3928517086155542E-009   2.5236805399974580E-007   1.4529817510253249E-008   3.3555946946493803E-007   3.2323132760060339E-007   1.5886598788425967E-007   2.0518856672147326E-008   5.9166573234120349E-007   2.2046420401868757E-007   1.0406463789826788E-006   5.9595836784387410E-007   1.0150243880443625E-007   2.1739513321380777E-007   1.1367211669629839E-006   1.0271676447785304E-007   2.4920455854741526E-007   1.0135751188852308E-007   1.1066232925442014E-007   1.9949038939463991E-007   8.2711462429977956E-007   1.0389382199828123E-006   1.9967223827413044E-007   5.1935304991043823E-007   1.8485942476663377E-006   2.8873281981482387E-006   6.8464524044190617E-007   4.9231673554814442E-007   1.2341334786467467E-007   9.4166279359670893E-007   1.2204122437950876E-007   1.3169793137092023E-006   9.0269658743490294E-008   8.7829345778436776E-007
   3.6352941176470588        3.0000000000000000        6.8737320864299752E-011   4.8685100332039685E-011   1.2741666160882825E-009   8.3562739568476194E-010   1.2900767652561458E-008   8.9250525859744073E-009   6.2805166633830723E-008   6.2235495275175326E-008   1.2198157288304442E-008   4.0205911212508436E-009   1.5409022525462073E-008   1.2051496661993895E-009   1.6599367380876535E-007   9.3996498716597533E-008   1.8132832942370771E-007   1.7765061940594674E-007   1.0508483717331851E-007   1.2238446470164547E-009   5.1140286768295188E-007   2.2669172674565304E-007   4.9800612306553114E-007   2.0406395219026229E-007   2.6847138634750407E-007   6.8487696848451766E-007   3.6030393300208205E-007   1.5497561690286006E-006   4.5716736126014740E-008   3.2967502977950260E-007   2.2271658515546654E-007   1.2252271041191193E-006   2.4473800967902088E-007   9.6134035740923569E-007   4.1561113293384496E-007   5.5530226218938792E-009   8.6382618667483804E-007   6.7209896540644889E-008   1.1009450796986949E-006   9.8771312542368562E-007   5.2764401640887449E-007   8.2919049139143275E-008   1.7635585554999892E-006   5.1903064946569811E-007   3.6638095903572762E-006   2.1547504805921836E-006   3.5536244636309222E-007   4.4088455921293364E-007   4.1904480767830354E-006   5.2589343064050748E-007   7.9145816518118176E-007   3.6249512717718942E-007   4.1283382447429565E-007   3.4520141821358630E-007   2.6572908489253126E-006   2.4683931041146479E-006   4.0512656746921201E-007   1.2861987810002410E-006   6.2715980691933716E-006   7.3367392095168026E-006   1.9061827414908698E-006   2.3202692543279763E-006   3.6105828078354840E-007   2.1139422395594583E-006   4.8926211425984972E-007   1.7973447858345717E-006   3.3423141184928805E-007   2.8743333208919180E-006
   3.6882352941176468        3.0000000000000000        4.0378185041940952E-010   3.0252709701496397E-010   6.7012065344401888E-009   4.7590201887714620E-009   5.9955727629112691E-008   4.6309458680343198E-008   2.4568631825911872E-007   2.8741142530258440E-007   5.8552591612516795E-008   1.6837044102872530E-008   6.6993943419727036E-008   6.4135133366246350E-009   5.1415673663208930E-007   3.7878363733283870E-007   7.4101202360831150E-007   6.8279522904539695E-007   3.6547952311560325E-007   8.3741231938255027E-009   1.8221760077110628E-006   5.1388763360445435E-007   1.8428676791101449E-006   8.0274407450777270E-007   7.0201717237396711E-007   2.1440464136894470E-006   1.2185739662656097E-006   4.4227846630810926E-006   1.6969785234961910E-007   6.7117914457161401E-007   1.1369292881434969E-006   4.0312638513310883E-006   8.5537497400332180E-007   3.3020778843480170E-006   8.2159146268577126E-007   7.4067071463409135E-008   2.4835163600893455E-006   2.5709303415268375E-007   2.7318007232092159E-006   2.4415528749428590E-006   1.3238707497975178E-006   2.7621579583191623E-007   4.2610418944441952E-006   1.2673882754248654E-006   1.0535495754223926E-005   6.2091313195193805E-006   9.6743705834345704E-007   6.4768010899687880E-007   1.2458131505584798E-005   2.1754449609074675E-006   2.1929662739698074E-006   1.0597148778430393E-006   1.5506410738453230E-006   4.5304741142426316E-007   6.6948249368678002E-006   4.6629520249529033E-006   4.2403475214014382E-007   3.3187191832911785E-006   1.7037588481556860E-005   1.4854811986745994E-005   4.4240501433725266E-006   8.6097735564336372E-006   9.6444095067162336E-007   3.7960340333935038E-006   1.7295097554890390E-006   1.3955269180421793E-006   1.0149105682989760E-006   8.8017486507310259E-006
   3.7411764705882353        3.0000000000000000        2.0775796101155740E-009   1.6382735457333839E-009   3.1100035843372715E-008   2.3731597943805460E-008   2.4043064142538295E-007   2.0478309265201727E-007   8.0202611728833371E-007   1.1016498380038601E-006   2.4064706589090885E-007   5.8176032388897788E-008   2.5101679636255753E-007   2.9462452286870443E-008   1.2935248711950906E-006   1.3119659008389369E-006   2.5294851914136941E-006   2.1370672552683720E-006   1.0625985596851780E-006   5.2024528637651120E-008   5.4696521453557156E-006   9.0489003379699475E-007   5.6018848486509497E-006   2.6369583061649953E-006   1.4301573190269297E-006   5.1605359380992711E-006   3.4947930038516689E-006   1.0312863424302669E-005   5.2511140461891165E-007   1.0832727991803765E-006   4.4927513486812615E-006   1.0746674008538479E-005   2.4636075165883463E-006   9.3340654242537957E-006   1.1834750320206556E-006   6.6673260857044029E-007   6.0517175477299300E-006   8.1845516088388465E-007   5.0584542551559283E-006   4.9251229038912661E-006   2.3765020218171332E-006   7.6991577583924064E-007   8.4208952615107014E-006   3.7653892027182606E-006   2.4343605785681110E-005   1.4445965162408138E-005   2.0048253911149116E-006   6.6521319348291445E-007   3.0209907623858291E-005   7.1715969397202703E-006   5.4162552968381897E-006   2.5352350743328474E-006   5.6510969041384769E-006   9.6811058449603473E-007   1.3066060147326960E-005   6.9052339795650236E-006   1.7862595772955840E-007   9.0768792386845590E-006   3.6224281845008856E-005   2.3322537952910806E-005   8.7580789375037366E-006   2.5269037054283827E-005   2.3277807585839651E-006   5.4521665435509097E-006   5.2142306491227839E-006   1.1614550346663551E-006   2.5158933981492751E-006   2.2365028742419438E-005
   3.7941176470588234        3.0000000000000000        9.5623947118950060E-009   7.8905450579622361E-009   1.2563333896717253E-007   1.0187953582742424E-007   8.2381106970416832E-007   7.6557313222898845E-007   2.1950938750368068E-006   3.5496065955383210E-006   8.5884878072954891E-007   1.6050917094077690E-007   8.0408209128912972E-007   1.1808669389020640E-007   2.5388706391257122E-006   3.8598168055763786E-006   7.0970768110359922E-006   5.3372022267022985E-006   2.5590854527332298E-006   2.7207473165773462E-007   1.3775342460560394E-005   1.4727868053600627E-006   1.4000246162152934E-005   7.2595034381417642E-006   2.2202438057254163E-006   9.2693836022649097E-006   8.5582506896198486E-006   1.9596279784248951E-005   1.3678174601004643E-006   1.6466912406191095E-006   1.3746530370707176E-005   2.3428734857768854E-005   5.9328391503777378E-006   2.1779154191288104E-005   1.1387445985654531E-006   3.4453734994994015E-006   1.2576937182061002E-005   2.1409181021760218E-006   7.0920035182819039E-006   7.9505895689965046E-006   2.7466036245099411E-006   1.8251846129997166E-006   1.3456929528602238E-005   1.1356879926961396E-005   4.3807354779682150E-005   2.6777587869080527E-005   2.9679677388174459E-006   6.5227000994782683E-007   5.9037160956412170E-005   1.8903343407669663E-005   1.2215269515717892E-005   4.9902771258325913E-006   1.8109031427526379E-005   4.1620286159188091E-006   1.9466163819574025E-005   8.4943463466197786E-006   2.5130458822247751E-006   2.2773434880813588E-005   5.8952321492125308E-005   2.7699293541761011E-005   1.5309352033437359E-005   5.8733449767813530E-005   5.8467168465145968E-006   6.6527676174218671E-006   1.3064357189854004E-005   4.5978119029696075E-006   5.1222696034875920E-006   4.4567261464525495E-005
   3.8470588235294114        3.0000000000000000        3.8628810918018941E-008   3.3070824421086424E-008   4.4091535516519111E-007   3.7672493616016007E-007   2.4230747804352188E-006   2.4402717329304455E-006   4.9097392340918383E-006   9.4611125590780315E-006   2.6378953605012663E-006   3.4446305596323112E-007   2.2024859162030980E-006   4.1388231116343974E-007   3.8263125211524982E-006   9.6689072702313071E-006   1.6448410291310369E-005   1.0473611684757521E-005   5.0675647921035699E-006   1.1869930963147907E-006   2.8980754620331046E-005   3.3930341598922627E-006   2.8786363002976076E-005   1.6783799470172574E-005   2.5853028540950824E-006   1.1555954653515577E-005   1.7926829496976546E-005   2.9696641974242488E-005   3.0380930216207966E-006   3.1671607436093974E-006   3.2198027441817779E-005   4.1316260547920724E-005   1.1869414242920904E-005   4.1705132344691475E-005   9.2771276839807486E-007   1.2158477787813893E-005   2.2758000146966072E-005   4.5371777167878317E-006   1.0397355678329949E-005   1.0586512855841787E-005   1.8911446700580948E-006   3.7802327874138246E-006   1.8021173659725508E-005   2.8112416072777971E-005   5.8838055179247688E-005   3.9879657245069243E-005   2.9096364633153765E-006   1.7191610422392312E-006   9.3735475172053000E-005   3.9558791257692732E-005   2.5619082465659372E-005   8.2354262613321701E-006   4.6717535415818215E-005   1.4376911833423396E-005   2.2295947747097737E-005   9.3417386403568603E-006   1.7116469191366345E-005   4.7092187846263754E-005   7.0872944439258050E-005   2.3674205826404119E-005   2.4844988717838367E-005   1.0786044665734650E-004   1.7492650060659058E-005   7.6485880947375456E-006   2.6942268459442682E-005   1.1891187903266797E-005   8.6807502228772568E-006   6.7482000878513695E-005
   3.8999999999999999        3.0000000000000000        1.3760976179970613E-007   1.2149032078350019E-007   1.3490903838888040E-006   1.2064650148400245E-006   6.0352742394685285E-006   6.5562456430578944E-006   8.9137696551153166E-006   2.0925122334663088E-005   7.0178209103450844E-006   5.4422363215935070E-007   5.1443507105317389E-006   1.2743954054694818E-006   4.3140440546274410E-006   2.0522665684957201E-005   3.1142321017177827E-005   1.5367752944470143E-005   8.1199578501064258E-006   4.2918750724761195E-006   5.0351028604150820E-005   1.0293974153598460E-005   4.8549413156228663E-005   3.2577074527451007E-005   2.9819533625423539E-006   9.9705096609909358E-006   3.2655058748037202E-005   3.6089819284758911E-005   5.9030213566553028E-006   7.2882162572718552E-006   5.6590802651219949E-005   5.9616581811553613E-005   2.0073980856254259E-005   6.5793735576631654E-005   2.1926652168424990E-006   3.1667505850750434E-005   3.6816903958334199E-005   7.5666386705110103E-006   2.5581608424703290E-005   1.2077447352039157E-005   3.6269378751878679E-006   7.0991824614524761E-006   2.1247832393653281E-005   5.2996498936117843E-005   5.3814162351971565E-005   4.7623532608488306E-005   2.1361365712526059E-006   6.6130308086014019E-006   1.1997077547678620E-004   6.5441586526868793E-005   4.9840673316643025E-005   1.1753365370354649E-005   9.1755506875327523E-005   3.3529842252861432E-005   2.1233236398055260E-005   9.6464665561123463E-006   5.5600107486820059E-005   7.6013754503284481E-005   6.3600463714602837E-005   1.5220182667924266E-005   3.8517570721286214E-005   1.5689213467087626E-004   5.1684963425625101E-005   1.0570065831472049E-005   4.6058124194026426E-005   1.5805081023438876E-005   1.2641100814585729E-005   7.7615471078386648E-005
   3.9529411764705880        3.0000000000000000        4.3326283949578202E-007   3.9243994041524242E-007   3.5734326557596034E-006   3.3263278581488773E-006   1.2750674276454719E-005   1.4915158975969328E-005   1.2606249634916694E-005   3.7662749516716154E-005   1.6134815352950858E-005   5.6073817574080747E-007   1.0213383458759764E-005   3.4632726661191527E-006   4.5417749104573174E-006   3.6813954126135076E-005   4.8063759356848489E-005   1.5794710190731725E-005   1.0504127748807717E-005   1.2829606151775004E-005   7.1867292695582881E-005   2.6719232119990278E-005   6.7823785179083865E-005   5.3326099717471318E-005   6.4695740745263738E-006   1.2836407817657896E-005   5.2688726584178167E-005   3.5564808779869100E-005   1.0407483343741679E-005   1.4462120586575454E-005   7.1154437010461811E-005   6.9763293985234393E-005   2.8915763085820074E-005   8.4649487365169078E-005   7.5543689012991108E-006   6.2638391152440603E-005   5.5260627409696248E-005   9.3264334834568546E-006   6.9474180860013021E-005   1.3668492754560529E-005   1.8442716875674292E-005   1.2512071327872951E-005   2.4799533430159183E-005   7.4088023467892979E-005   3.0128618958621045E-005   4.6430583021793632E-005   5.9548878147641698E-006   2.1225784841795843E-005   1.2555954636689367E-004   8.5127847787160935E-005   8.8077167403469292E-005   1.5563035847218985E-005   1.3169669653209849E-004   5.4283150877560793E-005   2.2776539158104010E-005   8.5821301005599505E-006   1.1072424635972954E-004   9.6816411776337938E-005   5.3525374360961440E-005   1.3843081947142566E-005   5.4867944380781484E-005   1.8099050632133792E-004   1.2026136228200788E-004   1.8294641258620526E-005   6.7052536641541989E-005   2.0795336876766835E-005   1.6665765874283447E-005   7.0724138576737497E-005
   4.0058823529411764        3.0000000000000000        1.2041850229559598E-006   1.1144440055177296E-006   8.2317571813490260E-006   7.9443508444828796E-006   2.2430632912526130E-005   2.8301340203891238E-005   1.3534248823008307E-005   5.4724143181352327E-005   3.2224581591688548E-005   4.2156006384512123E-007   1.7221694045365941E-005   8.3302982749955737E-006   8.1833859503241505E-006   5.5699039569587891E-005   6.0099259301434682E-005   1.0160318129798952E-005   1.1183098487853448E-005   3.1791935954005787E-005   8.2638214685215965E-005   4.9928246183968942E-005   7.8733237791147199E-005   7.3379812971425303E-005   1.8250776552842463E-005   4.4272121155371067E-005   7.8330595636936289E-005   3.3715541436457909E-005   1.7359479331199520E-005   2.1831080440576853E-005   5.8437339922947046E-005   6.7256436748996867E-005   3.7035215690974779E-005   8.8871647757766245E-005   1.8765537046960997E-005   9.5483924644340119E-005   7.8941016718727153E-005   7.3800709851476090E-006   1.3846481360570950E-004   1.6757101273457941E-005   5.4398778222650489E-005   2.1077761112058908E-005   3.0048357333283867E-005   7.7665974821625340E-005   2.2500370731730865E-005   3.8537471870763126E-005   2.5276928907137817E-005   5.3360069161513746E-005   1.0808385930041637E-004   8.7312787065793135E-005   1.3557018018352211E-004   2.0765384378515062E-005   1.3035554961783307E-004   6.1735169039695440E-005   3.4016922840792960E-005   1.0104625072108716E-005   1.4562052857779943E-004   1.0159305720337874E-004   7.1067822684026740E-005   2.8282293500058602E-005   6.5732378497992646E-005   1.6878346812815252E-004   1.9834228760037183E-004   3.3935902184731361E-005   8.7409181879383763E-005   6.5989075352693318E-005   2.1266670952431322E-005   5.7752637731982354E-005
   4.0588235294117645        3.0000000000000000        2.9713616019986904E-006   2.8005628903266936E-006   1.6343987798840018E-005   1.6302073678479209E-005   3.2651732290490822E-005   4.4678349255658514E-005   1.0766774143198781E-005   6.2139664477618567E-005   5.6062776331584589E-005   1.4064458226795040E-006   2.4586022373688553E-005   1.7810365763632158E-005   1.9825932388150165E-005   7.0719926579758665E-005   6.1001141628210428E-005   8.4500694217901959E-006   1.1533912806257355E-005   6.4973098766016283E-005   7.6320578804760158E-005   6.4431171399255947E-005   7.8367281264093820E-005   8.5031628017033999E-005   4.0122978644682910E-005   1.2074567864445253E-004   1.1180325553649055E-004   4.0505950873060560E-005   2.7980770106589152E-005   2.5797642383392899E-005   2.7456244564139786E-005   5.2879543097192808E-005   4.4666366757709667E-005   7.4046648412034950E-005   3.5769853661248389E-005   1.1179640674548609E-004   1.0754981153698003E-004   2.5672404988335299E-006   1.8481536841172909E-004   2.1552417540301125E-005   1.0091264310289211E-004   3.3727988280204259E-005   3.5864628824962269E-005   6.2586224514176483E-005   7.4584601391065408E-005   3.0718834461336753E-005   6.9461051309586901E-005   1.0013972996084317E-004   7.9511149029994215E-005   7.3257306315001284E-005   1.7353789678923147E-004   3.0056257224597052E-005   8.3744932713382267E-005   5.0552599620010999E-005   5.6209610057608031E-005   3.0589769725739013E-005   1.3919885869547003E-004   9.8563251930971959E-005   1.1078006448681688E-004   5.5042456739730170E-005   5.9793231277255276E-005   1.3135721444218013E-004   2.2002836277701585E-004   5.7523463525379400E-005   1.0671717191071995E-004   1.8274128004696274E-004   2.7623594952147972E-005   5.2569524107488391E-005
   4.1117647058823525        3.0000000000000000        6.4981989575412568E-006   6.2202637432667932E-006   2.8034698035605696E-005   2.8844013483350081E-005   3.8055367875435850E-005   5.7199663282614534E-005   9.3038840661296668E-006   5.3753500967365158E-005   8.5651464406720569E-005   7.5500186379038039E-006   2.9892593332739939E-005   3.3897309133194145E-005   3.6963534497433460E-005   7.5513480751853603E-005   5.1259531579558114E-005   2.9522879764081084E-005   1.5454270051380290E-005   1.0939729575776352E-004   5.6530292797600790E-005   5.4205185187770040E-005   6.8486990993288347E-005   8.1533217524202894E-005   6.3677424086366807E-005   2.1037876235687760E-004   1.5947473100721602E-004   6.2370980247250789E-005   4.2977151932645588E-005   2.5842298591941771E-005   2.2395188128937980E-005   3.4878410366152945E-005   5.5866718478109171E-005   4.8357290212352926E-005   5.6381297076501726E-005   1.0140372469199067E-004   1.3564420101780326E-004   4.5254451412897506E-006   1.5823707621547280E-004   2.5998973930870116E-005   1.3292371669173202E-004   5.0431085324786515E-005   3.9867906108190015E-005   4.3813909944049325E-005   1.7467045047136264E-004   3.0610696598526868E-005   1.3558895552052307E-004   1.3494119392849907E-004   5.1697939611532050E-005   5.5410097684850958E-005   1.7497749832589359E-004   4.6055815707398673E-005   4.1929368192234701E-005   3.5139046544633704E-005   8.7862958881258757E-005   8.5647050624291937E-005   1.3082014360518021E-004   1.0073686452443742E-004   1.2900969526095910E-004   8.1966997537198549E-005   4.0586705648313200E-005   9.1198173171102027E-005   1.6514226375556826E-004   8.5688972054752714E-005   1.2092893397117600E-004   3.1231639544714349E-004   3.6521555033951530E-005   5.6590800936560718E-005
   4.1647058823529406        3.0000000000000000        1.2674510214115180E-005   1.2294911279275162E-005   4.1000527307692872E-005   4.3472584159132057E-005   3.4646420799989112E-005   5.8363012033626127E-005   1.7466354567425911E-005   3.4003198950881797E-005   1.1606903313164904E-004   2.5448337351318315E-005   3.1342731065673763E-005   5.7594880858985251E-005   4.5880152675615749E-005   6.7701777592685115E-005   3.7145076162779057E-005   8.1382411451773261E-005   2.6330084937354012E-005   1.4972193888818170E-004   3.9337834277639851E-005   2.9037466002025220E-005   5.6886280482088697E-005   6.3730857927216873E-005   7.4298949670966688E-005   2.4227326770509506E-004   2.2739856899525165E-004   9.1901877186444412E-005   6.0687230821091838E-005   2.3224614600533203E-005   7.3428558060353925E-005   2.0044352780109155E-005   7.5279791885048524E-005   2.6341223720958812E-005   7.3458839121659148E-005   7.4985789172679545E-005   1.5208029534747198E-004   3.1542910100571955E-005   7.8454606660984568E-005   2.9044652588647019E-005   1.3986495791483072E-004   6.9693485190203361E-005   4.2579840307885470E-005   3.6593856973907073E-005   2.4500191200871465E-004   4.0323383199701795E-005   2.0320870619760335E-004   1.2591502240851161E-004   3.2043450048593510E-005   4.1817715905306536E-005   1.3447648557249155E-004   6.8486975562002852E-005   4.8523504215680577E-005   3.4859941101301034E-005   1.3348681456186605E-004   1.5812182951828590E-004   1.7136112200771009E-004   1.0953427288734836E-004   1.0903554247580714E-004   1.0688737080748973E-004   4.1374788228084793E-005   6.0761536002753490E-005   1.2789263803882292E-004   1.1243704977013419E-004   1.1840090377414003E-004   3.3905426965067905E-004   4.7210062276983839E-005   5.9669368496789012E-005
   4.2176470588235295        3.0000000000000000        2.2017386270825736E-005   2.1603045157011763E-005   5.0958041452602827E-005   5.5704825994751174E-005   2.3225750187313012E-005   4.4994371517145386E-005   3.7683010250945869E-005   1.7801385320684649E-005   1.4172398119718433E-004   6.0697972808856472E-005   2.9822647012402853E-005   8.7341984934951160E-005   3.7265382142134942E-005   5.2681869385613677E-005   2.6472558634581278E-005   1.4112466835437709E-004   4.2221456675551536E-005   1.6440951377206915E-004   3.6977420813341742E-005   2.0585212897519370E-005   4.7016227767112237E-005   3.9602546150072464E-005   6.3169106335533374E-005   1.8332115303753478E-004   3.1522744585276758E-004   1.1201856295884948E-004   7.6176804031163951E-005   1.7201885619426695E-005   1.4412688431935655E-004   1.1446293112493870E-005   1.0455324247456897E-004   2.6507175477822996E-005   7.4428387878920565E-005   5.7486510529393512E-005   1.4673080404109531E-004   9.9855308005292737E-005   2.2719172331678743E-005   2.9977834527581999E-005   1.4071310951045346E-004   8.8988140344681686E-005   4.9391523837364845E-005   4.8301458554753051E-005   2.3119318371908208E-004   5.5267843704050808E-005   2.4858601956412096E-004   8.7365736651922392E-005   2.1456369083721728E-005   2.8708528974778019E-005   8.3915494243587773E-005   9.0117125576105061E-005   7.1779280698626836E-005   4.9836415693028782E-005   2.0677887664210197E-004   1.9865535251718808E-004   2.2102376296146702E-004   1.0906991402359155E-004   8.4714719409304659E-005   1.4166192577482519E-004   1.0226572654875928E-004   4.2138231324673469E-005   1.9733026665540897E-004   1.3486615506749027E-004   9.2459261022623956E-005   2.3931069385304404E-004   5.6959380906840203E-005   5.0742218921961488E-005
   4.2705882352941176        3.0000000000000000        3.4286049712614677E-005   3.3975665327133345E-005   5.2459525813750295E-005   5.9271630443371955E-005   1.2797770266830997E-005   2.5815955455106366E-005   5.8617807988762117E-005   1.3571929814028490E-005   1.5918795463877917E-004   1.1229965636790767E-004   2.8298027869728493E-005   1.1837113842691050E-004   2.3954089496884968E-005   3.8756425464086684E-005   2.4285231769028620E-005   1.6647324150909909E-004   5.5071629563266660E-005   1.3954908401788064E-004   5.0552166995500137E-005   3.7914051043255238E-005   3.8425221914866202E-005   2.4329174392785495E-005   4.0091410853791072E-005   9.5978963790177151E-005   4.0515712295599717E-004   1.0968208740098689E-004   8.3492794383148203E-005   1.5676940875356216E-005   1.6646930569093308E-004   7.9043516592278207E-006   1.3882215161205283E-004   5.7647721679849648E-005   5.6727595984437834E-005   5.9497604113831798E-005   1.2429420293031096E-004   2.0683799826698071E-004   1.7659782665626006E-005   2.8487430418664238E-005   1.4852102711092056E-004   1.0542169873963598E-004   6.5312433296788966E-005   6.7759514865933131E-005   1.6471942930578078E-004   6.8699645111178562E-005   2.5252637396907472E-004   7.2492526681123068E-005   2.1661723757482468E-005   1.5206825459859005E-005   6.5280981836000603E-005   9.7579303004203402E-005   5.8384040487743240E-005   6.1674250053827531E-005   3.0470033367783822E-004   1.7442250335909755E-004   2.0164979403563274E-004   8.6646949130448386E-005   9.2187220270344286E-005   1.9928428417543022E-004   2.2113636447730904E-004   3.0483729012097108E-005   2.9241708034003422E-004   1.6452141391268773E-004   5.8763071133054131E-005   1.1393643196339039E-004   6.2821048892483446E-005   3.7491916167607224E-005
   4.3235294117647056        3.0000000000000000        4.7793543063877939E-005   4.7768364523587761E-005   4.3918207949457155E-005   5.1551158803658640E-005   1.2263097997057229E-005   1.4001130939000201E-005   6.2034464335054249E-005   1.4968225047758782E-005   1.6844334181010737E-004   1.6895563060969476E-004   2.9981521779279315E-005   1.4308942437098003E-004   3.3082387994550496E-005   3.5056387532465398E-005   3.4128572795772730E-005   1.4041732771315850E-004   5.7983887771925245E-005   8.7549491580999836E-005   6.7448113564753422E-005   5.0780088718585441E-005   2.4975524861734628E-005   2.7298045777477043E-005   2.2430133590461349E-005   6.0656805114488556E-005   4.6666859783492620E-004   8.0910837548016032E-005   7.9705022821041237E-005   3.4900356720277918E-005   1.2525960288431437E-004   1.0093569558449626E-005   1.7225363591476535E-004   1.1170870666459238E-004   3.9836047676295870E-005   6.9746983362712486E-005   1.0782137056627861E-004   3.2295934123452755E-004   2.3876737534204096E-005   2.4236349877703737E-005   1.4918415716495459E-004   1.1561744482477833E-004   9.1326881266062769E-005   7.0481995983668293E-005   1.1944217032853627E-004   7.8514498410052746E-005   2.1339956715386626E-004   9.9403070500541301E-005   3.5012558422435771E-005   1.2505281431921363E-005   7.3748947851148982E-005   8.3262707271678117E-005   2.4533454572061505E-005   5.6782691874629602E-005   3.8243871329266438E-004   1.0682713577106838E-004   1.2673773412507174E-004   5.6354849860176749E-005   1.3970723605741169E-004   2.6237047041918261E-004   3.3373453261431385E-004   2.3318941401466570E-005   2.7072854520196108E-004   2.3563724339572471E-004   4.4855618274550192E-005   5.4862702946708991E-005   6.3389519840896145E-005   4.0563125314877159E-005
   4.3764705882352937        3.0000000000000000        6.0051806048688453E-005   6.0472181443197408E-005   2.8177562807620123E-005   3.4669435209020219E-005   2.2832464827624065E-005   1.7612852904571168E-005   4.4784438397372648E-005   1.2483648111077820E-005   1.7178884485987089E-004   2.1501897261165694E-004   3.5511420447524472E-005   1.5434980805838260E-004   6.8007210985100906E-005   4.5910073686464658E-005   4.9586684160524941E-005   8.5401090579385915E-005   4.9582952146568038E-005   3.9247158927480570E-005   7.2378511634787750E-005   3.8918141649486495E-005   1.4542670324406816E-005   4.4314461498228585E-005   1.9931994858534674E-005   7.8909361308981594E-005   4.6831925864760569E-004   4.2051908775308554E-005   6.7313555425194062E-005   7.3387098716822945E-005   6.6889602477570223E-005   1.4615465365003192E-005   2.0709868717191124E-004   1.6618542006160462E-004   5.3663041167572055E-005   7.7045936535643923E-005   1.2058174932675234E-004   4.0753986892887428E-004   3.2229715733508098E-005   2.1961294013906190E-005   1.2598923276636127E-004   1.1561654160305724E-004   1.2011932986476504E-004   5.6715121378259719E-005   1.0859096696457998E-004   8.6484573491887667E-005   1.4316917745570802E-004   1.1996408838897177E-004   6.0306090951151207E-005   2.3612982141703265E-005   6.9754655454375478E-005   5.3990067520120012E-005   1.6293036466581949E-005   3.9359572157270225E-005   3.6922138564552705E-004   4.8686127412532796E-005   6.4311939693768085E-005   4.8447706839756030E-005   2.1834822713988100E-004   2.7984300029882807E-004   3.6852487995197431E-004   2.9074181713688557E-005   1.5136204255655717E-004   3.6947070781065817E-004   5.7874831080346193E-005   5.0940303563885621E-005   6.0176122522784366E-005   7.0194833181211048E-005
   4.4294117647058826        3.0000000000000000        6.7850264031719064E-005   6.8772922877611555E-005   1.3974546439907431E-005   1.7813967879217054E-005   3.4657281603479864E-005   2.9554089694096482E-005   2.2054127572827047E-005   9.6032372382379836E-006   1.7062617777336176E-004   2.3673976165859898E-004   4.2776626092095010E-005   1.4812443864531516E-004   9.5179488378762322E-005   7.3536845547064083E-005   5.4776409423164376E-005   4.2227112302976510E-005   3.7138024548641036E-005   2.4999173627988772E-005   6.1118562161928072E-005   2.9443400033477331E-005   2.4947933322622045E-005   5.6346033120160239E-005   2.5145024328950357E-005   8.9988388442848233E-005   4.0493565346822656E-004   1.5677965341188468E-005   5.1656825957309127E-005   9.8149853631164939E-005   2.5965686420275115E-005   1.1123838068336888E-005   2.5117450347495677E-004   1.9689261902923707E-004   1.0631656039645918E-004   8.6248442263380383E-005   1.6089499219348804E-004   4.3082710681302500E-004   7.7960569930037780E-005   2.8966696667833140E-005   8.7294394577668941E-005   1.0345453088327971E-004   1.3451607725466534E-004   6.1781951583270931E-005   9.8635454226285850E-005   9.1349422493394500E-005   7.7498856762861119E-005   1.0074942255064085E-004   8.4204923365122097E-005   3.0914459999124501E-005   4.5200957073103591E-005   3.1194770977911639E-005   2.9404687557012116E-005   2.3959342289984472E-005   2.7206041544442199E-004   3.2343901790393368E-005   3.3465334697419078E-005   8.6293250913153965E-005   2.7703490799691686E-004   2.2436238646069638E-004   3.1092437148157691E-004   5.8750863059976701E-005   5.7600432102572796E-005   5.3033239008085261E-004   7.2746253851175348E-005   4.9643292420562515E-005   5.6803385762861214E-005   1.0353610953341454E-004
   4.4823529411764707        3.0000000000000000        6.9470432202726445E-005   7.0821662563673880E-005   8.4286491304831300E-006   9.2803934633998798E-006   3.5763320206285196E-005   3.5170418995435864E-005   1.3233451261629862E-005   1.9275163866001244E-005   1.6435435051017752E-004   2.3319654487911068E-004   4.9211919118930630E-005   1.2666535747185570E-004   8.5509511681510094E-005   1.1525494673108504E-004   4.1663608232784001E-005   2.6435601815649954E-005   2.6246094548553447E-005   4.8252395613499484E-005   4.1114247245289353E-005   5.0180255047891658E-005   5.8685089251375663E-005   4.8018998115370519E-005   2.6374285084094903E-005   6.4972614466662814E-005   2.9699781874802762E-004   1.9052509497275180E-005   3.7108444545503664E-005   8.8619994047720493E-005   5.7523254137089714E-006   6.6684841291161554E-006   3.0229974320960981E-004   1.9914065096561897E-004   1.7491205551291970E-004   1.0659310435458089E-004   1.9932559645770886E-004   3.9509388213212977E-004   1.4860330742414490E-004   5.0668172848092261E-005   5.4133929604287094E-005   8.2775229490631813E-005   1.2183470167616709E-004   8.8593535309803968E-005   7.2751981658757031E-005   8.2173271987766349E-005   5.0503760037148818E-005   6.6455192625743969E-005   9.8184587804694235E-005   2.4872823943947838E-005   4.0788656413747796E-005   2.7585033855433652E-005   3.4057744205107759E-005   1.9900688169735866E-005   1.8024932885777432E-004   5.4847210687979167E-005   1.4208384089601470E-005   1.7219513537947988E-004   2.5874044970038097E-004   1.2621851156272945E-004   2.1232835527622119E-004   9.2567830370383263E-005   3.0185137170569723E-005   6.1843491978146579E-004   6.5574182648901272E-005   3.6426454571761932E-005   5.6278583918130854E-005   1.0186640726130942E-004
   4.5352941176470587        3.0000000000000000        6.4096516179576788E-005   6.5671763538117052E-005   1.4400236592532271E-005   1.3411513792012702E-005   2.5732743704674735E-005   2.8576567068540093E-005   1.8258230208937789E-005   4.1082166541245540E-005   1.4998018196356447E-004   2.0899483267395707E-004   5.2606580448908276E-005   9.6245729912414036E-005   4.8088823723967133E-005   1.6240374438998001E-004   3.1321564982292898E-005   2.9169637901119210E-005   2.0457774516429396E-005   8.8502068116993966E-005   3.6507256978868450E-005   7.7256611748849365E-005   8.3780357961600317E-005   2.8183926870566230E-005   2.1749137503480215E-005   3.3614999216590654E-005   1.8360066212568383E-004   4.0514578009936902E-005   2.4999316371880620E-005   6.0675134528092094E-005   9.0962472911047508E-006   3.1204762831615293E-005   3.3639711170475341E-004   1.7301651669746898E-004   2.2683875983759512E-004   1.2570841345313291E-004   2.0540765822133129E-004   3.2150949346748605E-004   1.8090398107151361E-004   8.3593068961875460E-005   3.4608260419611038E-005   6.1280084376853008E-005   8.7603110768604827E-005   9.1037134245522565E-005   4.3557624597448479E-005   5.9056222479005872E-005   6.8586071545050195E-005   6.2506449920940322E-005   1.1668052839804864E-004   3.2689447710256643E-005   8.5755111515573544E-005   3.7244782250268316E-005   3.0474733451291245E-005   2.5140313051026213E-005   1.7119957970841089E-004   9.4950329365783403E-005   9.7621891254256058E-006   2.6015397618137651E-004   1.7190704135493630E-004   5.0491422592799548E-005   1.3040656271597444E-004   9.1806361719706889E-005   3.0559340773216445E-005   5.7268067549005180E-004   4.2615804083680679E-005   2.6054362861375372E-005   5.7107239055207820E-005   8.2429595485041410E-005
   4.5882352941176467        3.0000000000000000        5.3752759911469535E-005   5.5317670672610715E-005   2.7065910034970652E-005   2.5866255075140957E-005   1.3192886299456515E-005   1.5804932750803732E-005   2.2656497483939783E-005   5.6089985773316665E-005   1.2616212769478934E-004   1.7610279197714904E-004   5.3271103867255561E-005   6.5453006184154193E-005   1.7149510755687752E-005   1.9977942249099472E-004   4.9427999110788256E-005   3.5550653429399392E-005   1.8573400679293679E-005   1.1943874916308838E-004   6.3585095498141901E-005   7.3334155462569494E-005   7.1728472486727682E-005   1.9554599714650854E-005   1.5256062791202689E-005   2.2470209610107486E-005   9.2577214307126249E-005   5.2198616222830837E-005   1.5301618098043273E-005   4.0277292487967142E-005   4.0114531146819692E-005   8.8136105336712441E-005   3.2274416579634310E-004   1.2969671203169904E-004   2.4448988119543663E-004   1.2607937285528923E-004   1.7124319102578098E-004   2.4062284566894819E-004   1.4664272553666213E-004   1.0962479397539047E-004   3.4379483412237436E-005   4.5423135055129266E-005   5.4437141333286350E-005   6.6925217623163549E-005   3.2209618317705341E-005   5.2503486628757569E-005   1.0464999165284538E-004   9.0917669977522541E-005   1.6133715740871148E-004   8.2552331465845472E-005   1.5061603084423841E-004   4.2725898304771275E-005   3.4037827491556836E-005   2.9661607033616190E-005   2.1853665338854135E-004   1.3510259577923330E-004   1.7250903534986131E-005   2.6438594694354746E-004   9.4425886998049423E-005   2.0874140723656652E-005   8.9234143703124697E-005   6.3157770528375092E-005   4.2360476324681616E-005   3.9995879801147364E-004   3.4394673923386493E-005   3.1252080435805950E-005   5.2814814982090121E-005   1.2704523745863720E-004
   4.6411764705882348        3.0000000000000000        4.0279229177033191E-005   4.1609194083207941E-005   3.7768737811312725E-005   3.7583824232495152E-005   9.6664790219082740E-006   1.0173924377782973E-005   1.8895484523947800E-005   5.1606213825223851E-005   9.4241669858353012E-005   1.3838684014635009E-004   4.9837692892519643E-005   3.9728390705929832E-005   7.5481882096394285E-006   2.0782788130237415E-004   9.2067357361856224E-005   3.7792503997504375E-005   2.0909726008727511E-005   1.2424602066744383E-004   1.1818809680791692E-004   4.2596550926528725E-005   4.9152410470902710E-005   3.5171089855455012E-005   1.1327942185672053E-005   2.8588398051286117E-005   3.7452218099384981E-005   5.3562803426377591E-005   7.9347882336885732E-006   2.7896668943182458E-005   7.6077905524960093E-005   1.3090136829608899E-004   2.5780865402711659E-004   8.6552389098969781E-005   2.2567705263802843E-004   1.0372468015317782E-004   1.1411138955780269E-004   1.6727955194880992E-004   8.5188402832254910E-005   1.1091198039697750E-004   5.0882717110001912E-005   3.5044828518728978E-005   3.6783211347434545E-005   6.2382008976372732E-005   4.5766401465511038E-005   1.0120999180416672E-004   1.2467304489631272E-004   1.2608446041281906E-004   2.0681014262868982E-004   1.5126809910136188E-004   1.8244465866553618E-004   3.7975635898968913E-005   4.1490172657311853E-005   2.6318203775193952E-005   2.5180078924536090E-004   1.6568288292607386E-004   2.2348741484358478E-005   1.7435044377737824E-004   6.0691527163698808E-005   1.9582846596132892E-005   7.7429784200009935E-005   7.0945265744602572E-005   6.5365328213837912E-005   2.0935940739616837E-004   5.4139344266301926E-005   5.0308588037144064E-005   3.9086375803860299E-005   2.3127649350281588E-004
   4.6941176470588228        3.0000000000000000        2.7051573231575741E-005   2.8035671825869941E-005   4.0379090675969406E-005   4.1359178052733163E-005   1.4517433816669479E-005   1.3701089891975089E-005   1.1030248339838066E-005   3.2046660561750628E-005   6.0618663781083641E-005   1.0161859363690675E-004   4.2707783191884999E-005   2.1831567354073547E-005   8.6217700475846582E-006   1.7968603516865380E-004   1.1870180492974494E-004   3.7974929303468026E-005   2.6008040991723581E-005   1.0548823574911632E-004   1.6451703746821360E-004   1.5477224805935289E-005   4.8077687925105858E-005   5.7715971035799673E-005   9.4615459674531994E-006   3.6370023775008857E-005   1.2291453078240315E-005   5.8463869031790627E-005   3.3128311147129953E-006   1.6786105724825828E-005   8.5924218391736877E-005   1.1486460348563756E-004   1.6806353697604781E-004   6.6722606094123203E-005   1.7852255260382150E-004   7.3892520375826864E-005   5.8765333182751060E-005   1.0936794008287024E-004   3.7593270428820244E-005   8.1795607059722395E-005   7.1811036755997152E-005   2.7176922359117339E-005   2.8109863450670726E-005   7.9268923748576967E-005   8.1108891063640974E-005   1.6927148391590518E-004   1.1998272935972925E-004   1.4550944267588655E-004   1.8919824657351574E-004   1.8016389815957664E-004   1.6151180040378257E-004   3.0841783132379344E-005   4.1406095109465987E-005   1.6526146658312245E-005   2.4104309418161276E-004   1.6591716702820888E-004   3.3000180903060817E-005   8.1981855000089174E-005   5.8532540125663862E-005   2.6250163088900658E-005   7.9865050010406591E-005   1.2226303455806751E-004   7.9316909511403187E-005   8.6202080304179104E-005   7.9238314751428374E-005   6.8813922906241738E-005   2.0249752598775619E-005   2.6448796938861456E-004
   4.7470588235294118        3.0000000000000000        1.4923256603946969E-005   1.5505783349575180E-005   3.1060493513578993E-005   3.2434168751453866E-005   1.8049332477307295E-005   1.7627052715350828E-005   7.2257014979238207E-006   1.5137388592768670E-005   3.0941279239024462E-005   6.2130017883435377E-005   2.9342913233467314E-005   1.0258792518113436E-005   8.5066612192509727E-006   1.1772669945172194E-004   9.8888537296059741E-005   3.2092500477277511E-005   2.6121106425255438E-005   6.8512626035703485E-005   1.5321742517309379E-004   6.0006944587132161E-006   6.0289457082197353E-005   5.8387731402243229E-005   9.2665042390169118E-006   3.3492793616755751E-005   5.1975326456788397E-006   6.7770836102189839E-005   1.1540998814902275E-006   9.2801436898801535E-006   6.1635522332760176E-005   6.8602045182270419E-005   8.7558278011335027E-005   6.0180146747081551E-005   1.1007761132511798E-004   4.4928990362096870E-005   2.1801353081422701E-005   6.0976665931625741E-005   1.4436002176201636E-005   4.3367192699644944E-005   6.9339071407729184E-005   1.7826447604548158E-005   2.2711408092684143E-005   7.5969879653272956E-005   9.7657817127266909E-005   1.7288971118849077E-004   8.7824898001988787E-005   1.2490934909580847E-004   1.1405890392215513E-004   1.3878149346092179E-004   1.0200990831595422E-004   2.4238911730982277E-005   3.0515518867946166E-005   7.3376444965585084E-006   1.7620509146657181E-004   1.2254187284071438E-004   5.0035619297423820E-005   5.3639552562968979E-005   5.5510007462526794E-005   2.9508788009358076E-005   7.2987864972842007E-005   1.4200300005946979E-004   6.4230643244522520E-005   5.3900149280167948E-005   7.4009343405904504E-005   6.7418045755210219E-005   6.4816237985069704E-006   1.8552744064463913E-004
   4.7999999999999998        3.0000000000000000        5.6294013222543023E-006   5.8601432969559965E-006   1.4729589296462630E-005   1.5575476016255871E-005   1.1898033637436053E-005   1.2062931070585454E-005   4.5682910615616917E-006   5.3032077431371746E-006   1.0210205015226599E-005   2.5384170463902298E-005   1.3026373887506329E-005   3.4558453261252494E-006   4.3890986866056181E-006   4.7569897616035860E-005   4.4881449626129534E-005   1.8122667528384897E-005   1.5654986605554835E-005   2.8371378654624332E-005   7.9644881622575073E-005   3.0822399992660101E-006   4.1341272482161105E-005   3.1059562457131382E-005   6.5958505412765366E-006   1.8945082394899073E-005   2.8048914211814977E-006   4.6051454747745438E-005   4.1889892286421081E-007   4.2673324062867704E-006   2.5038743295870413E-005   2.4903522756726211E-005   3.0274946667683736E-005   3.7330527480339474E-005   4.1833112700479250E-005   1.9200012106900984E-005   4.6699178772629253E-006   2.2996032413292720E-005   4.8293362766389766E-006   1.3784195982950047E-005   3.6985726784500352E-005   7.5536956000206866E-006   1.2351903808230637E-005   3.6316140349474097E-005   6.1894754638395502E-005   8.7345234380725289E-005   4.0486876105455637E-005   6.4025541910742365E-005   3.5377444003537946E-005   5.8793999166917062E-005   3.8450338505617938E-005   1.3774552400068856E-005   1.3797470697968873E-005   2.1310222048512237E-006   7.9930142468919680E-005   5.0201327571098972E-005   3.8499011294523454E-005   3.4698828024131586E-005   3.2592335999780877E-005   2.1275766625496831E-005   4.0937774984558126E-005   7.9345995022802224E-005   2.9142464183380335E-005   3.5496492740047901E-005   3.5856022270341560E-005   3.4823609835505487E-005   1.1683419818332232E-006   6.6941725981442112E-005

   3.0000000000000000        3.0529411764705880        2.1251227693504932E-013   2.2199842554483724E-013   8.8071738168883134E-013   9.5654025932856331E-013   1.5445982487283925E-012   1.7452106121793976E-012   2.0157482845210375E-012   2.5809944743832731E-012   5.5455154665383721E-013   8.9963117293449199E-013   6.2144420738426135E-013   1.1423931324933050E-013   2.6373236038386867E-012   2.3693544508075932E-012   5.5638747279696928E-012   1.2268180155900334E-012   1.4492207523962198E-012   9.4132825205957288E-013   5.2458645034888840E-012   3.5140148716617889E-012   8.8069834051883531E-012   2.1964971575807381E-012   1.7079869301493531E-012   1.1146800210672248E-012   5.4130570594914162E-013   8.6093467503413146E-012   6.1439789497675111E-014   3.0996875670844287E-012   1.7217504408328590E-012   1.1598744214738679E-011   3.0135426432906145E-012   3.9673762610954973E-012   3.5231451799650470E-012   1.0916097336547684E-012   3.7181966438159091E-013   6.8924646279183006E-013   1.1448212821047018E-012   3.8008066387296823E-012   1.8756585082372540E-012   3.1480957585936428E-013   6.5871870819601342E-012   1.0705988976911235E-011   3.5440898943843698E-012   1.5942228307327973E-011   1.5888402497106549E-012   4.1241402770816897E-012   1.2337587343028213E-011   3.7270784564512541E-012   1.3488458017912296E-012   1.5406026343294353E-012   1.1140860607703537E-012   8.5686403946295518E-013   3.5055562493927381E-012   1.1105925467352990E-011   6.1138779247883886E-012   1.8216352403825178E-011   3.4090892844177550E-012   3.5402694821610653E-012   3.4806342704653074E-012   6.2195232102037082E-012   9.6750327841691745E-013   8.8837680847467991E-012   3.0711217936418162E-012   9.6662394733793144E-012   3.9501666758082520E-013   2.8734227829729474E-011
   3.0529411764705880        3.0529411764705880        2.0277652337485680E-013   2.1185632183702874E-013   8.6842338526635919E-013   9.4557834837982617E-013   1.6573732680495037E-012   1.8962784896491186E-012   2.4763720166059083E-012   3.3143772376314905E-012   6.6771083246414288E-013   8.4064137552982809E-013   6.0301464993374157E-013   1.1407104177942380E-013   3.5057907913311114E-012   2.6286281152456730E-012   6.8839182063946294E-012   1.1764618488927334E-012   1.4581930263648997E-012   8.9108620543863298E-013   5.3617321963667340E-012   4.6864753172762388E-012   1.0193307774732749E-011   2.3387362647271641E-012   1.9697976867212125E-012   1.0960058285862487E-012   5.4948117656428181E-013   9.2183929575839727E-012   7.5522082728078813E-014   4.0165956838307149E-012   2.2303754732537670E-012   1.4369894609423253E-011   3.4275314138292110E-012   4.0633917020430585E-012   4.2712792012975631E-012   1.1160645510106709E-012   5.4105979494336485E-013   7.0969228256116001E-013   1.3613607082786025E-012   4.4103225649876972E-012   1.8612440750161076E-012   3.2896581064657493E-013   7.7964274663095208E-012   1.3991399645346397E-011   3.2345446549051454E-012   1.9791583568939077E-011   1.5475139425844599E-012   4.1609712253013346E-012   1.5841921577741967E-011   4.3534909186549629E-012   1.7768017186560369E-012   1.6620216875664949E-012   1.0172637144838343E-012   1.1387837574461784E-012   3.8152444196743284E-012   1.3878138547714354E-011   6.8225069333925971E-012   2.2697452723065569E-011   3.6094307096887289E-012   4.0396900927008252E-012   3.5188827151299186E-012   7.4088882105601849E-012   1.2971964793463090E-012   9.7474587086393217E-012   3.7520384386184146E-012   1.2082729706278735E-011   5.0649022674796302E-013   3.6346807782834330E-011
   3.1058823529411765        3.0529411764705880        2.4534921915547603E-013   2.5650359526040395E-013   1.1256044032600728E-012   1.2293757053784300E-012   2.2854840905876487E-012   2.6286227712955114E-012   3.4861377075047349E-012   4.5130889366144255E-012   6.9398982055845860E-013   9.0973433793169425E-013   6.9943054718433454E-013   1.4258152743436296E-013   4.9370880205634430E-012   2.6281707898133061E-012   8.0970405399050126E-012   2.0513403333497604E-012   1.9601084201977296E-012   9.6959069552115617E-013   5.5658612713971415E-012   6.7631595104895704E-012   1.2314774873396013E-011   2.6376489514551149E-012   2.9441159388605056E-012   2.3829358623604411E-012   6.4785263314523741E-013   1.0467744752801871E-011   1.3323642898293503E-013   5.5517792081214652E-012   3.1859982067996703E-012   1.7440793130360513E-011   3.4980569159021195E-012   4.9192398536418289E-012   4.8216312129864624E-012   1.5940790206922413E-012   7.1250127311770788E-013   7.4341642359197152E-013   2.8405290879636276E-012   5.1789397561697459E-012   1.8592643593597449E-012   3.4799099676939127E-013   9.2957019311742045E-012   1.7037927025349117E-011   3.8247261195138900E-012   2.2304649632657458E-011   2.1486415084141184E-012   5.1904187049066824E-012   1.8279554647681022E-011   4.0876219794442050E-012   2.0448081679508232E-012   2.4007200769130724E-012   1.8930156602035651E-012   2.1068021572910865E-012   4.6508611543622606E-012   1.6882691465948467E-011   7.7303929158981733E-012   2.7593769230422853E-011   4.6101417100700347E-012   7.6315445749918456E-012   4.2878812948179821E-012   7.2459131489168574E-012   2.2681786174679512E-012   1.1310185094501688E-011   3.9101443403889386E-012   1.8432563460254099E-011   7.5539845895183028E-013   4.3769303176325890E-011
   3.1588235294117646        3.0529411764705880        3.6494161360269378E-013   3.8154880352418249E-013   1.6794029372850863E-012   1.8342789889702666E-012   3.4076840803040257E-012   3.9178531085850185E-012   5.1895946029527308E-012   6.6898926779435741E-012   9.9946667264780033E-013   1.3393166565840041E-012   1.0396842544657527E-012   2.1484137386548325E-013   7.5018562417395308E-012   3.7893834820423679E-012   1.2025767012778167E-011   3.1475153086833293E-012   2.9516230375457656E-012   1.4321406633430168E-012   8.1744963493089959E-012   1.0758717972242195E-011   1.8508941268975805E-011   3.9042141044510091E-012   4.5474577235684218E-012   4.0089345151368831E-012   1.0318566314142374E-012   1.5983066586199098E-011   2.0606386994971266E-013   9.2997190696998464E-012   4.9522252093689585E-012   2.5247936765423642E-011   4.8961782107988433E-012   7.7218494447512821E-012   7.8646443288255625E-012   2.6328548857736272E-012   1.5716236654902559E-012   1.0846865701510839E-012   5.4500185115889771E-012   8.1270805032069938E-012   2.4327484531959763E-012   5.0523489499865797E-013   1.5100722446709540E-011   2.7274626782639936E-011   7.3554444052791342E-012   3.1346567283227097E-011   3.4872250539289070E-012   1.0875402768533721E-011   2.5493593965067181E-011   5.6916236718140497E-012   4.0326011667000458E-012   3.7134551067516721E-012   3.5206655059988116E-012   6.1594216608736100E-012   8.3150022836545481E-012   3.1681598810707801E-011   1.0710306809951256E-011   4.6759674837264049E-011   9.7075351620247844E-012   3.2784328245142658E-011   1.0638902796341445E-011   1.0178513066284708E-011   6.0940905343210502E-012   2.8323570125220541E-011   5.5862025385478787E-012   7.1300098863812662E-011   1.2695322649706023E-012   7.8494633808546919E-011
   3.2117647058823531        3.0529411764705880        3.8219578240604742E-013   3.9971437377577317E-013   1.8336750271686069E-012   2.0067411208459121E-012   3.9316805738279008E-012   4.5401995758302092E-012   6.3375206900417037E-012   8.0701035972259426E-012   1.0928812477671786E-012   1.3472706075081277E-012   1.0931739709931015E-012   2.3860219891086084E-013   9.6421732432220362E-012   3.9927648662802679E-012   1.3486757322453145E-011   4.0388188506146902E-012   3.5808445910442445E-012   1.4762309969629386E-012   9.3184016866025205E-012   1.6005615160739404E-011   2.0857394963933124E-011   4.2632546725087540E-012   7.7343656575879154E-012   6.4078261136193890E-012   2.4601412614250081E-012   2.8177061848631095E-011   2.9686320253128399E-013   1.8900272466166532E-011   7.8437805929800981E-012   3.0915452521460623E-011   6.3606416093737755E-012   8.7887241374667287E-012   1.7620007342720457E-011   5.2784057594853850E-012   9.2143303238754732E-012   1.2137169037815095E-012   1.0113273591423736E-011   2.1970462435391005E-011   4.2283905983903262E-012   6.2222895308906638E-013   4.3711397123664124E-011   6.6461987629695376E-011   2.9893822588035669E-011   3.8136382896056416E-011   4.7795847103864534E-012   4.1444473760728300E-011   3.7037096134886726E-011   7.7446160586606145E-012   1.7292825468322183E-011   5.3266212842292625E-012   7.1023524123507162E-012   4.3099168122938119E-011   1.5986284223252624E-011   1.4291151772400753E-010   1.8601011108653225E-011   1.5764117291638903E-010   4.9499161678113726E-011   2.9936108713966324E-010   6.4599629893985852E-011   1.4936384159715641E-011   3.4797650978990640E-011   1.7579788032257479E-010   1.1818359994128699E-011   5.7443289773154086E-010   3.3366913445469689E-012   3.0702960456609855E-010
   3.2647058823529411        3.0529411764705880        4.8820388541867373E-013   5.1034719279227645E-013   2.3110845516150961E-012   2.5233069144440218E-012   4.9709328070190788E-012   5.6148452629043610E-012   8.6373571816332024E-012   9.7002433541174880E-012   1.3579649100597540E-012   1.7378018021665653E-012   1.5229293334393250E-012   3.0741443041505365E-013   1.8262168991113762E-011   6.1804430778149324E-012   1.6082263270127786E-011   6.4305165440420967E-012   7.7281077801378977E-012   1.9495091662087436E-012   2.6452469162766678E-011   4.6578986711559754E-011   2.6954385706520067E-011   6.7758539497444488E-012   3.2714743717701611E-011   1.6365516974999456E-011   1.7456442851169595E-011   1.4868768808359119E-010   7.0937270044857340E-013   9.4777464341121211E-011   1.5603152049871818E-011   4.7757734890677784E-011   1.0358521821724424E-011   2.1335464678380400E-011   1.1460227845542676E-010   2.3184831069328096E-011   8.7483979577342154E-011   2.1142390051441756E-012   4.6331541544034648E-011   1.6403353001151385E-010   2.0448719146240409E-011   1.7276615442823978E-012   3.3148543951150768E-010   3.7850946001313066E-010   2.7494929453989395E-010   8.6731071295417137E-011   1.3196437845341604E-011   3.2978365885963200E-010   1.3895262477579841E-010   1.3775883813605486E-011   1.4456097190232626E-010   1.9316823390794326E-011   2.6943081266451995E-011   3.8211051782066304E-010   1.2197815271441914E-010   1.1583676938805392E-009   8.6453842057043723E-011   1.0917993086811078E-009   4.3659834641144913E-010   2.7613439998700312E-009   5.6532135691773864E-010   2.6026678279332936E-011   2.6762152714150115E-010   1.4737727015305869E-009   7.0432790561416662E-011   4.9591803244325143E-009   2.0918434667561487E-011   2.0679855631991302E-009
   3.3176470588235292        3.0529411764705880        5.6157601322378701E-013   5.8571043005931469E-013   2.6922480775404959E-012   2.8684103299004450E-012   6.6270096786958986E-012   6.3987597794801321E-012   2.1930984216736137E-011   1.3787487291567345E-011   2.6511859001375985E-012   2.3292028073861677E-012   3.7499824140154320E-012   3.7914602647832002E-013   8.8537628171963327E-011   2.4007317596432476E-011   3.0974826827132815E-011   2.0886184166209361E-011   4.0792382997139417E-011   2.3157545247914825E-012   1.7764739180437491E-010   3.1355393410923310E-010   8.1382595359203711E-011   2.7024216587518806E-011   2.5490186538864058E-010   1.3686020149303595E-010   1.6055485311224149E-010   1.2475839288684693E-009   5.7596121532508379E-012   7.3296060201720059E-010   6.4146380365503154E-011   2.6323696454500102E-010   5.4071340259637020E-011   1.8242071960514836E-010   9.0708110698952167E-010   1.5428307326167031E-010   7.6700730191649382E-010   1.0485178392373044E-011   4.4348247761408850E-010   1.3183705871523048E-009   2.0419406042432056E-010   1.6751712875492157E-011   2.6529975641375534E-009   2.7159149977393571E-009   2.3920903509934897E-009   6.6094534763809623E-010   1.0320999113002041E-010   2.4811170712596188E-009   1.2743165900145012E-009   5.5767510455961847E-011   1.1478153822015894E-009   1.5872340731101640E-010   2.3787127314654480E-010   2.9402583675898467E-009   1.2879972164653132E-009   8.8938423325757881E-009   7.8420495848615485E-010   7.6612741241918710E-009   3.9595789969759850E-009   2.1478712304960846E-008   4.3120075434139225E-009   1.2233059882859716E-010   1.8629420763786156E-009   1.0740997334823463E-008   5.4339015029228424E-010   3.4551470531640627E-008   1.8064579721530406E-010   1.3388000602310860E-008
   3.3705882352941177        3.0529411764705880        7.4829204847560600E-013   7.5864046796511834E-013   3.9711418027602769E-012   3.7024596674395609E-012   2.0915582559680105E-011   1.1392366807863901E-011   1.3161051214008860E-010   4.8821353332301495E-011   1.3089108717687885E-011   5.4868115257247901E-012   2.2098401692637832E-011   9.6916917352850257E-013   6.7653128633805912E-010   1.7073378798856687E-010   1.8256832479242205E-010   2.0402539890001176E-010   3.2358696557636036E-010   3.6226898279092371E-012   1.4619703199979333E-009   2.2704549511926283E-009   6.9550631621661118E-010   2.5418371954424134E-010   1.8885207949908683E-009   1.3708806193016594E-009   1.2748588154352718E-009   9.1818445894077612E-009   6.2584181861570823E-011   5.0276633341088304E-009   3.3473527799712839E-010   2.4004522497805149E-009   4.6385860756192170E-010   1.7478273529484159E-009   6.2314255379952995E-009   9.5894725509247213E-010   5.6287804820659119E-009   9.0341263279483992E-011   4.3233407200927335E-009   9.3304673276056871E-009   1.9901875245841525E-009   1.6617432733619896E-010   1.8436169002781443E-008   1.6704212607933430E-008   1.8312778362601145E-008   6.3636262057252230E-009   1.0851405637520580E-009   1.5405062016260251E-008   1.2298298281482885E-008   4.0881476839107928E-010   7.8328404657651304E-009   1.3800030040300549E-009   1.9745196841959987E-009   1.7991564966948742E-008   1.2072326217982693E-008   5.5368613575567692E-008   6.3516378442948261E-009   4.4081715036030051E-008   3.0203776358426450E-008   1.3443556385432273E-007   2.7028274109397287E-008   1.2048013366409552E-009   1.0201425121333024E-008   6.2385034491708664E-008   3.6046605781761387E-009   1.8981196282579373E-007   1.4083271035255446E-009   6.8708474362058907E-008
   3.4235294117647057        3.0529411764705880        1.1670289544811380E-012   1.0419828574900290E-012   1.2619619124767762E-011   7.6501355782801450E-012   1.2730757065658069E-010   4.8887568183331558E-011   1.0077557111898573E-009   4.3210209131326486E-010   1.0151666834172523E-010   3.6744280918285751E-011   1.7452679467347380E-010   6.1027915872903418E-012   4.6820555394215996E-009   1.3239305454451736E-009   1.6593004745004292E-009   1.8517422674512781E-009   2.2762225173933002E-009   9.7096655188335717E-012   1.0250350521527028E-008   1.3940023764473146E-008   6.0046376041212224E-009   2.2074968848321495E-009   1.2028483012904178E-008   1.2016961850555200E-008   8.7538274819117799E-009   5.8529983590211962E-008   5.6883430867912973E-010   2.8574802127562837E-008   1.6795179859296880E-009   2.0628521969507064E-008   3.8423030858152889E-009   1.5024629055933547E-008   3.4986705961130399E-008   4.6048373446442818E-009   3.4512375563300106E-008   8.0144575390519045E-010   3.3208144454331143E-008   5.3777298970724244E-008   1.5396488148361792E-008   1.4349618918625536E-009   1.0436438560780582E-007   8.1864886976473156E-008   1.1640958748468028E-007   5.0157667891741988E-008   8.5539964476433125E-009   7.5715286078925463E-008   9.4175170959904034E-008   3.2930734492410758E-009   4.3376396002808647E-008   9.8684849990158124E-009   1.3693810566768465E-008   8.7281270336118700E-008   8.7297212306642502E-008   2.8030571446865313E-007   4.1581081329753675E-008   2.0034360542159295E-007   1.9806220710953327E-007   6.9084647186515790E-007   1.4051304987326905E-007   1.4031613161000727E-008   4.4974346115103156E-008   2.9572283292136189E-007   1.9807489068938047E-008   8.1263269160831086E-007   9.5355303741204082E-009   2.8582640651657993E-007
   3.4764705882352942        3.0529411764705880        4.1678580112072500E-012   2.7471372807145777E-012   7.0008451461177816E-011   3.3197249765427755E-011   9.5620042841188407E-010   4.2241267940304669E-010   6.6505795161721571E-009   3.5951271697299456E-009   7.7401299858141360E-010   2.6707543265731331E-010   1.2122721977200924E-009   5.3757142446093084E-011   2.7711042952029371E-008   8.7430451394758171E-009   1.3076465392583874E-008   1.4636023144909381E-008   1.4040348097063286E-008   5.5861092165014963E-011   6.3459223765115810E-008   7.0344569065671653E-008   4.5098317349724032E-008   1.6770552957596037E-008   6.2820254685352540E-008   8.2654155356959999E-008   5.0502933019399828E-008   3.0671050924003862E-007   4.1840083824024155E-009   1.3048809305078173E-007   9.1931696192996518E-009   1.3913279023338062E-007   2.5827789741204906E-008   1.0121986456223597E-007   1.5916517773757145E-007   1.6573650055826450E-008   1.7669541422674564E-007   5.6822753512992701E-009   2.0278266065697451E-007   2.5920023347126874E-007   9.5350367746934933E-008   9.5916481205031979E-009   4.9217838890597287E-007   3.1679629170289570E-007   6.3204912017013158E-007   3.1409294698301341E-007   5.5211211586079019E-008   2.9729419111818814E-007   5.8480660205864392E-007   2.6260170059198705E-008   2.0251039162166429E-007   5.8267784948695986E-008   7.3490698007402164E-008   3.2987723327815573E-007   5.0661547960013944E-007   1.1444650283346538E-006   2.0713542577155362E-007   7.2904033321229643E-007   1.0773537701371211E-006   2.8852785118337530E-006   6.0103677388576886E-007   1.2494723464294085E-007   1.6095696572900273E-007   1.1186634632342204E-006   9.1775447101695788E-008   2.6601927948707396E-006   5.4708155419435127E-008   9.7844411811481614E-007
   3.5294117647058822        3.0529411764705880        2.2995965752213546E-011   1.3613322915966921E-011   5.1238285956899926E-010   2.6997112119169303E-010   6.0978587384386354E-009   3.1588352806850779E-009   3.8518884635937234E-008   2.6102102945785548E-008   5.1309953243197146E-009   1.8920385383881891E-009   7.5779934685371743E-009   4.0238988155565942E-010   1.3668902838326627E-007   5.1158561333511365E-008   8.6632461128942127E-008   9.2225467030705692E-008   7.2446425211999554E-008   3.6884313262762222E-010   3.2846563005860309E-007   2.8616718297958145E-007   2.6895497916178006E-007   1.0234341909422769E-007   2.7288407349742020E-007   4.6056651487141485E-007   2.4937604105145499E-007   1.3609485957084390E-006   2.5017558908725342E-008   4.8151158315264651E-007   6.3254568469261164E-008   7.6792693882958659E-007   1.4381240426544925E-007   5.6696751159651927E-007   5.8455708106016691E-007   4.0386719440130849E-008   7.6048673447061819E-007   3.4485202755368080E-008   9.7090606883074755E-007   1.0267759011651176E-006   4.6349553804682033E-007   5.2709753741968156E-008   1.9061199038777952E-006   9.6657614060184109E-007   2.8632140215737093E-006   1.5724450631864204E-006   2.7517711824195298E-007   9.0545980410911345E-007   2.9118763557856196E-006   1.8096484028490825E-007   7.8486446211877905E-007   2.7869787184182823E-007   3.2386048888439066E-007   9.5137924114057580E-007   2.3003546593240367E-006   3.7492422915142026E-006   7.8090189939949051E-007   2.1182302027544395E-006   4.8930639284762479E-006   9.8429852714331083E-006   2.1429682657509506E-006   8.8658511715550606E-007   4.9809502574105832E-007   3.4311883873541019E-006   3.7674384064079141E-007   6.4907258654438407E-006   2.6255300827517944E-007   3.0271729882119271E-006
   3.5823529411764703        3.0529411764705880        1.6555075161961671E-010   1.0728145698910735E-010   3.1463772831668096E-009   1.8445956484256580E-009   3.5116472578133940E-008   2.1389571664037184E-008   1.8800110079981664E-007   1.5577805525721838E-007   2.9975775378460350E-008   1.0475576978245929E-008   4.0207301999821648E-008   2.6749275557425294E-009   5.6170236643558835E-007   2.5307547402790162E-007   4.6749656400331582E-007   4.8146299023202611E-007   3.2003311751681140E-007   2.4678184538720235E-009   1.4691693438332019E-006   9.3646862987603278E-007   1.3341202656040706E-006   5.2620039596142198E-007   9.6801703616699091E-007   2.0422842405436909E-006   1.0439972412675850E-006   4.9988158717449146E-006   1.2277731469121418E-007   1.4059819507977472E-006   4.3948307152490863E-007   3.4037736715368616E-006   6.5583762591407184E-007   2.5667293149855848E-006   1.6993849247903344E-006   5.7524716815424016E-008   2.7452666332080480E-006   1.7110776017560494E-007   3.6311093834039357E-006   3.3605642838593333E-006   1.7715175352442111E-006   2.3293890461573405E-007   6.0901503033667741E-006   2.3594325914627701E-006   1.0885868624141226E-005   6.2724959104490116E-006   1.0980924078004108E-006   2.1297591628069973E-006   1.1725671007039407E-005   1.0506458123789593E-006   2.5946649203138585E-006   1.0948474066938429E-006   1.2328260576746842E-006   2.0186939876465239E-006   8.2985736121006835E-006   9.8158754585263040E-006   2.0905904451702417E-006   5.2479572107932989E-006   1.8147296013988167E-005   2.7152733424401805E-005   6.3185525243418778E-006   4.8101118779899940E-006   1.4204372152058781E-006   8.3843126117242213E-006   1.4124860598962282E-006   1.1057066293357935E-005   1.0437565912833508E-006   9.2160669390634057E-006
   3.6352941176470588        3.0529411764705880        9.8637609783946324E-010   6.8866625899822580E-010   1.7957331000434984E-008   1.1785588288595414E-008   1.7151923590015406E-007   1.1907169833583584E-007   7.8469815040933062E-007   7.8073712234166236E-007   1.5062785095875241E-007   4.9669252625339418E-008   1.8647150034276235E-007   1.5018628660188247E-008   1.9078878189110403E-006   1.0889714875454472E-006   2.1055709963154169E-006   2.0417561180795579E-006   1.1864336931726705E-006   1.6991414798276536E-008   5.5341542746554809E-006   2.3975202677117587E-006   5.3692903932231709E-006   2.2278293010769910E-006   2.7920232701729019E-006   7.2159134089629547E-006   3.7262764231779802E-006   1.5338567900856808E-005   4.9726472314013962E-007   3.2286387636600796E-006   2.5568906201069585E-006   1.2299659343481167E-005   2.4715632622169075E-006   9.6123101772229808E-006   3.8497012060912535E-006   8.3804497479167905E-008   8.3469293496164411E-006   7.1585794793285837E-007   1.0452152459698231E-005   8.9996581472876349E-006   5.1978704614118394E-006   8.5083809705352273E-007   1.5926150962096667E-005   5.1462902642073050E-006   3.4069160565446479E-005   2.0138179641757950E-005   3.4144512168350421E-006   3.6861149738578861E-006   3.8234066269223202E-005   4.8987703214422857E-006   7.3373367171627423E-006   3.5071840692490317E-006   4.4591212285740475E-006   3.0342809497388810E-006   2.3387519663175354E-005   2.0228011472413995E-005   3.6173238974559141E-006   1.2233040443736487E-005   5.4535386695954472E-005   6.0082071181603247E-005   1.5610483741357773E-005   2.0496633135366205E-005   3.7983150296126292E-006   1.6479693521902351E-005   4.8932264022430568E-006   1.1857214470218164E-005   3.4025631678082343E-006   2.7708379581370818E-005
   3.6882352941176468        3.0529411764705880        5.5349007683172399E-009   4.1617734651710566E-009   8.6956757487003771E-008   6.2166039476969796E-008   7.3215042964944877E-007   5.7063909224515878E-007   2.7605569245272563E-006   3.2652549121623595E-006   6.6009839785551254E-007   1.8841097712070368E-007   7.3889774308434828E-007   7.3683386244627730E-008   5.2742213730612487E-006   3.9817037081389132E-006   7.7932902163147503E-006   7.0817672145328477E-006   3.7146326099840973E-006   1.0682408577982043E-007   1.7778370931674968E-005   4.7775080286266243E-006   1.7879713184988513E-005   7.9279967221495995E-006   6.4014482079747870E-006   1.9939556451250868E-005   1.1296055747612164E-005   3.8687358356804616E-005   1.6735994335270414E-006   5.7720045611621118E-006   1.1645862474733828E-005   3.6056413603181301E-005   7.7015645443999090E-006   2.9458484746485334E-005   6.4707983900237104E-006   8.7193255234171881E-007   2.1360911032916345E-005   2.4743489571599539E-006   2.2624184943086469E-005   1.9595432155596943E-005   1.1386286636319483E-005   2.5628938164981579E-006   3.3935053260761408E-005   1.2301514800386908E-005   8.6960674615524895E-005   5.1578666818154377E-005   8.2484021340244843E-006   4.5871511030746237E-006   1.0076635683624088E-004   1.8375559359694783E-005   1.8282104542629066E-005   9.2453627472501120E-006   1.6033514818649950E-005   3.9214378020422991E-006   5.1400234719796282E-005   3.2988484380790398E-005   2.9928339813469183E-006   3.0395078681182920E-005   1.2984790990423463E-004   1.0476793456668052E-004   3.2473208954578547E-005   6.8162331780897924E-005   9.1933975927738185E-006   2.5947597799348422E-005   1.5152268139416488E-005   7.2130603104229742E-006   9.0661654691743369E-006   7.4880440370863379E-005
   3.7411764705882353        3.0529411764705880        2.6477426665067853E-008   2.1023758935615831E-008   3.7441149513867729E-007   2.8849077438548090E-007   2.6732236310435031E-006   2.3025395274053437E-006   8.1617018038955612E-006   1.1419370388511047E-005   2.4919027996347376E-006   5.8961755526670747E-007   2.5299808828173015E-006   3.1237408374611286E-007   1.1692921272435751E-005   1.2526913264180226E-005   2.3977559671581490E-005   1.9793272554831455E-005   9.6793353545133087E-006   6.0407776689939080E-007   4.7934329305914750E-005   7.5968408870433440E-006   4.8649989024422636E-005   2.3495819517667697E-005   1.1387179564988161E-005   4.2007320992858764E-005   2.9152336010851753E-005   7.9957503818216564E-005   4.7107473990652276E-006   8.5028097152046041E-006   4.1037774062135787E-005   8.5951439426068969E-005   1.9873923160679988E-005   7.4511300686652205E-005   7.6447997402499166E-006   6.6135535188998063E-006   4.6380064465640406E-005   7.1221571464062823E-006   3.6286444862663164E-005   3.4552667812260485E-005   1.7387266581583514E-005   6.5114587127454021E-006   5.8916346478141550E-005   3.4813655617577169E-005   1.7624072103680948E-004   1.0610276976784107E-004   1.4853303597279855E-005   4.1845498012157487E-006   2.1498124706292870E-004   5.4715005134073905E-005   4.0947068547887072E-005   2.0071317014081749E-005   5.3833173132648549E-005   1.0391032201996623E-005   8.6434065265660680E-005   4.3130076695399775E-005   1.9807230626841010E-006   7.6462108201092333E-005   2.3993733929202315E-004   1.4040531181317461E-004   5.8951695667698840E-005   1.7862862886172405E-004   2.0278105693215872E-005   3.3790474462151513E-005   4.0407920679795282E-005   1.1924822520048273E-005   1.9710637593581430E-005   1.6392203836257350E-004
   3.7941176470588234        3.0529411764705880        1.1396473262056079E-007   9.4790714645116783E-008   1.3914317200835482E-006   1.1397738748362182E-006   8.4117204380608162E-006   7.9264024055369098E-006   2.0032001058183229E-005   3.3309306287896815E-005   8.1642836111699037E-006   1.4499480307328635E-006   7.3989138900596377E-006   1.1616088744931934E-006   2.0112693335200081E-005   3.3443994569223573E-005   6.0534429523529950E-005   4.3990859264085249E-005   2.0913668258354266E-005   2.8628717769998125E-006   1.0871351527926491E-004   1.2640460553944314E-005   1.0901622253024948E-004   5.8562694327075889E-005   1.5297004787463116E-005   6.4305526798562606E-005   6.4178284368038646E-005   1.3340569595838127E-004   1.1219959102513371E-005   1.3031281773286308E-005   1.1109956941162006E-004   1.6650678145910424E-004   4.2652812093266315E-005   1.5462095612457180E-004   5.9830532698076816E-006   2.9965854305736364E-005   8.6312255176272212E-005   1.6741681088344917E-005   4.7068903888151756E-005   4.9377620667242440E-005   1.6565713993808760E-005   1.4196442412571437E-005   8.3956449114887458E-005   9.3181063094325813E-005   2.7450577936922066E-004   1.7364893955973773E-004   1.8817911948518897E-005   5.3928217019601552E-006   3.6926078865509349E-004   1.2958331021526584E-004   8.4983082799500217E-005   3.6448036147656212E-005   1.5297511901924809E-004   4.0992896798546797E-005   1.1067406042107258E-004   4.9747051549870353E-005   2.6750623865809991E-005   1.6886507288987310E-004   3.3334751806233680E-004   1.3965768355324654E-004   9.7617001944957810E-005   3.6740306557359346E-004   4.8290588912036751E-005   3.9102876736277788E-005   8.9912748737396399E-005   4.6087115516096676E-005   3.5291688434688540E-005   2.7682897975547533E-004
   3.8470588235294114        3.0529411764705880        4.2777059151002728E-007   3.6904442604953501E-007   4.5360934568029733E-006   3.9180847213087018E-006   2.2563452814795829E-005   2.3085655873896155E-005   4.0173417820851285E-005   8.0499035051220962E-005   2.3071184240628511E-005   2.7569932893869074E-006   1.8550797324992129E-005   3.7831488942018949E-006   2.6221698599767504E-005   7.6161766662793761E-005   1.2580651556691534E-004   7.5370559571849216E-005   3.6915308965919494E-005   1.1397186631034750E-005   2.0463842212083456E-004   3.1667377258164629E-005   1.9983800406227299E-004   1.2227295921845254E-004   1.6509001078446733E-005   6.6679646267762195E-005   1.2147774908472553E-004   1.7828408941950938E-004   2.3045569525572770E-005   2.6209533528617600E-005   2.2795210745392316E-004   2.6184379647332625E-004   7.6289504525555802E-005   2.6394046451704017E-004   6.4643479440455199E-006   9.3931493935073770E-005   1.4121938097314590E-004   3.1727671753642054E-005   7.9445657442612946E-005   5.9715569638539077E-005   1.1836478260403226E-005   2.7587279111363533E-005   1.0307375448920045E-004   1.9855120534744637E-004   3.0801131350831839E-004   2.2847165931309216E-004   1.5394605965437244E-005   1.7308368913065228E-005   5.1258146178298687E-004   2.4180916427708442E-004   1.6509062425927273E-004   5.6421956752885529E-005   3.4108317987115497E-004   1.1855490904776093E-004   1.1087397602184574E-004   5.5247453628628315E-005   1.3891394607281043E-004   2.9856098747160450E-004   3.4091685382894703E-004   1.0114590582180738E-004   1.5526694208710582E-004   5.9483777898596468E-004   1.3495990794843492E-004   4.6983981309373896E-005   1.6521934757997558E-004   8.8540258260373200E-005   5.3188372913573603E-005   3.5120891920282723E-004
   3.8999999999999999        3.0529411764705880        1.4290724568527064E-006   1.2712149559670047E-006   1.2818948494170368E-005   1.1587587377704636E-005   5.1466960592997220E-005   5.6930167733010341E-005   6.4414646438994562E-005   1.6010549987703342E-004   5.6526009160134078E-005   3.6969635966838813E-006   3.9584591705310839E-005   1.0881213511367369E-005   2.6610162659953450E-005   1.4651085109880065E-004   2.1242782548294679E-004   9.4398935320147559E-005   5.2847776580469016E-005   3.7478372671061622E-005   3.1819715518925017E-004   8.9728275397571927E-005   3.0162605590101254E-004   2.1521144778855429E-004   2.3500096771258679E-005   5.3606339719621312E-005   2.0092099251849919E-004   1.9201685927539654E-004   4.2177143491778612E-005   5.6004986286640183E-005   3.4348409720227733E-004   3.3600853055052566E-004   1.1524351983092247E-004   3.6909925873786632E-004   2.1957849186568245E-005   2.1700476898594084E-004   2.1013529230746108E-004   4.6384835100565551E-005   2.1067910051384908E-004   6.7268383409228256E-005   3.9553992460413045E-005   4.9579706793941720E-005   1.1858964358208941E-004   3.1694991074186779E-004   2.2262987944612943E-004   2.4165531908911379E-004   1.4002195022903755E-005   5.9937170228379636E-005   5.7395274431006212E-004   3.5487402451094983E-004   2.9841059607775588E-004   7.7333527061755486E-005   5.6729335801922686E-004   2.3325052435653766E-004   1.0462063749752643E-004   5.6499657560226181E-005   3.7395271576064356E-004   4.0850097717660949E-004   2.7929648805548497E-004   7.0031648437123760E-005   2.3508195443850243E-004   7.5778197279643782E-004   3.5359717037850447E-004   6.9517837771009865E-005   2.5339497075253412E-004   9.5029863471270384E-005   7.0781360842474809E-005   3.4029101772494570E-004
   3.9529411764705880        3.0529411764705880        4.2045044575268279E-006   3.8348302416647464E-006   3.1562018593462694E-005   2.9702265961806263E-005   9.8776596834424064E-005   1.1799717835978685E-004   7.9566322274567686E-005   2.5791701902091129E-004   1.1982311954205854E-004   3.1275239385709311E-006   7.1952226504045085E-005   2.7675769316848797E-005   3.2099873207030458E-005   2.3853777862174286E-004   2.9149323501895881E-004   7.8567808786250356E-005   6.1639809917985350E-005   1.0230959402337435E-004   4.0259617088152553E-004   2.0005536205185704E-004   3.7632441189056770E-004   3.1880267715842799E-004   6.0737162243418690E-005   1.0944576788968173E-004   2.9887971846749231E-004   1.7922896525031655E-004   7.1749361792966578E-005   9.6944618019345320E-005   3.5640339213023056E-004   3.5133418266671749E-004   1.4981973374976782E-004   4.2230449784944188E-004   6.5028480997762902E-005   3.7996617960252597E-004   2.9632820640636823E-004   4.8384048287799421E-005   4.9771493904860137E-004   8.1591942181692215E-005   1.5989657599207633E-004   8.5064340206113088E-005   1.4123135117235979E-004   3.7266754496252641E-004   1.0331534695878620E-004   2.1240051858740429E-004   5.3153023455603688E-005   1.7044188610661911E-004   5.2815936104784608E-004   4.0802222027772577E-004   4.8474796929490573E-004   9.8816520553157597E-005   6.6799021192668272E-004   3.1890446011330581E-004   1.3087834244599397E-004   4.8069695481371620E-005   6.2703257087717075E-004   4.4340713165118241E-004   2.8556430978901966E-004   1.0385157432621714E-004   3.1517378934179730E-004   7.6918673312235746E-004   7.0484708268381041E-004   1.2158827029780675E-004   3.3778301911349841E-004   1.4862424955176302E-004   8.9246128776691831E-005   2.7214749941613565E-004
   4.0058823529411764        3.0529411764705880        1.0996416237593039E-005   1.0243255915325827E-005   6.7251156559057951E-005   6.5609610941024456E-005   1.5765572434318407E-004   2.0393950677330367E-004   7.3261752406899590E-005   3.3075111359820588E-004   2.2109909785617289E-004   2.8344683218292032E-006   1.1092544130395344E-004   6.2581483839308600E-005   6.9970254134129088E-005   3.2621719512099988E-004   3.2228637497785099E-004   4.3768143614138361E-005   6.3586949434608580E-005   2.3049425370381716E-004   4.1036713707575382E-004   3.1358089802523451E-004   3.9482728327810751E-004   3.9854012384145506E-004   1.5230136549388532E-004   3.6690272084925621E-004   4.1857450716793916E-004   1.8426644716816105E-004   1.1751302149643545E-004   1.2981675269044797E-004   2.2354440254845692E-004   3.0205393825188367E-004   1.7745482485749241E-004   3.9210384169732705E-004   1.3826129732263240E-004   5.0808292873453067E-004   4.0357361800233069E-004   2.8885089884778584E-005   8.1388031985187243E-004   1.0546660145396166E-004   3.8024751636416926E-004   1.3968971923470857E-004   1.7053090527296063E-004   3.2804785782078260E-004   1.7369485574906561E-004   1.6473987585890912E-004   1.8662527045091605E-004   3.7424234525907453E-004   4.0729729609811775E-004   3.7685198550510145E-004   6.7612891794838594E-004   1.2641535920925655E-004   5.1830393332088251E-004   3.0484728799702571E-004   2.0644398257954982E-004   7.3557632824054105E-005   7.0946946794116954E-004   4.1234077876702279E-004   4.3376672480401632E-004   2.1152941831838992E-004   3.3721319284509525E-004   6.3938711875799145E-004   9.7263338493797015E-004   2.1220292462600444E-004   4.1630097730703471E-004   4.7519761251026268E-004   1.1443712495043206E-004   2.2152317000736450E-004
   4.0588235294117645        3.0529411764705880        2.5484471015218621E-005   2.4161209908657870E-005   1.2392759171233657E-004   1.2497721000365947E-004   2.0532621771616287E-004   2.8991911095791302E-004   5.4512572457307878E-005   3.2646104622064353E-004   3.5607402332458879E-004   1.4959109204222696E-005   1.4558008511056245E-004   1.2599807782980255E-004   1.5327677811266367E-004   3.7549881960985312E-004   2.9121402676747391E-004   7.4007075593191996E-005   7.4364264582960719E-005   4.2828509560924560E-004   3.3546923303289932E-004   3.3057617219563938E-004   3.5788842889913192E-004   4.1702607988768417E-004   2.8302208868010966E-004   8.1448944254329818E-004   5.8024272323316294E-004   2.4937600676521344E-004   1.8565819823351476E-004   1.4410348793533981E-004   9.2116806880929568E-005   2.1227932398284612E-004   2.0967662662725250E-004   2.9067532432545631E-004   2.3375996668211077E-004   5.1957757600907227E-004   5.2411696140897688E-004   7.8527438042747930E-006   8.6560924654446728E-004   1.3088682678905847E-004   5.9893850850875065E-004   2.1650349124060635E-004   1.9528024728921855E-004   2.2694625601177683E-004   5.4498332079156841E-004   1.3714162038650337E-004   4.3382224057631304E-004   6.0089882687211667E-004   2.7928929541810404E-004   3.0267497472899534E-004   7.6603070657625400E-004   1.7317489383585137E-004   2.6126027727138871E-004   2.1527111080249539E-004   3.1742694447367271E-004   2.2941317738966723E-004   6.3640137102740084E-004   3.9051313758648891E-004   5.6665707217968154E-004   3.4540829534157087E-004   2.6323952296844130E-004   4.6101397516478749E-004   8.9686551925901453E-004   3.3268412572416635E-004   4.9002389962979917E-004   1.0794708240237591E-003   1.5266905067906321E-004   2.2337225186412396E-004
   4.1117647058823525        3.0529411764705880        5.2627666125055102E-005   5.0649323416796507E-005   1.9605821555520220E-004   2.0401200617837899E-004   2.1165389271796071E-004   3.3141246369255869E-004   6.5622557394354810E-005   2.4046704676510306E-004   5.0595747336436682E-004   6.7338419189204031E-005   1.6412852586223232E-004   2.2655741900368858E-004   2.3639759946137684E-004   3.6321570896622200E-004   2.2029480503553956E-004   2.6005504307972466E-004   1.1645695864025877E-004   6.5034105588355356E-004   2.3376308082697508E-004   2.1954983943699751E-004   2.9371171159222893E-004   3.5983021756089107E-004   3.8294561926661156E-004   1.1612061211607389E-003   8.1949779886692192E-004   3.7002295716521126E-004   2.7440982648575850E-004   1.4442394701450349E-004   1.9722308790207267E-004   1.2807726794739408E-004   2.7417374729872708E-004   1.7277759893043752E-004   3.3046716008675400E-004   4.1810745924674754E-004   6.2212908468556804E-004   5.1257232708915960E-005   5.5660701652201269E-004   1.4634823585513108E-004   6.9598087074874873E-004   3.1129749437671875E-004   2.1027451611522536E-004   1.5265632831790583E-004   9.8086595552421534E-004   1.5258235551624319E-004   7.3814513991970153E-004   6.7593158395708945E-004   1.7845654206242008E-004   2.4207462530243773E-004   6.7377289486475185E-004   2.5217404271125866E-004   1.9341450687866582E-004   1.6174583151005084E-004   4.5611095455177109E-004   5.3952567161388799E-004   6.7763388187578114E-004   4.2001879040664744E-004   5.1098057061618599E-004   4.5530040927620658E-004   1.7465715331740493E-004   3.0957387507706045E-004   6.3817994804268191E-004   4.5900144564294150E-004   5.2501967828937524E-004   1.5014168200305994E-003   2.0473951414952434E-004   2.5111549624860801E-004
   4.1647058823529406        3.0529411764705880        9.6820725579912232E-005   9.4377036985864357E-005   2.6434197480823004E-004   2.8368252189379868E-004   1.6581921480512732E-004   2.9487127561849151E-004   1.4512852888566252E-004   1.3354574595241127E-004   6.4128027095530717E-004   1.9460501254299015E-004   1.6476908598935512E-004   3.6394474204017648E-004   2.3843336623719728E-004   3.0084939640736207E-004   1.5010291062538211E-004   5.7023695317897608E-004   1.9400428135726353E-004   7.9738449329149407E-004   1.8267492230441724E-004   1.1342436751898965E-004   2.3807374135858202E-004   2.4980567076902048E-004   3.8044640197824816E-004   1.0874349950876637E-003   1.1581781038414543E-003   4.8234075623925302E-004   3.6510076936264438E-004   1.2425927696185589E-004   5.3796588610321115E-004   7.3802187442469324E-005   3.8908805010153175E-004   1.1163738189478134E-004   3.7837078187872376E-004   3.1061568970054709E-004   6.4887649634922620E-004   2.4766016323802886E-004   1.9474590241094251E-004   1.5162861911889830E-004   6.8606800576666424E-004   4.1334780509250763E-004   2.3223470747697623E-004   1.6052882294272206E-004   1.1100497222964539E-003   2.0309773736596325E-004   9.9109377055571339E-004   5.2665706840196262E-004   1.1605696679985202E-004   1.8955495420639980E-004   4.6485138944059670E-004   3.5569899608518080E-004   3.2945033684486809E-004   2.1201678627088158E-004   6.6525848230951801E-004   8.2931659138380366E-004   9.0721036892187057E-004   4.6133613537025929E-004   3.5767534161469769E-004   5.6019738804004022E-004   2.6927406093918177E-004   2.1065822599753692E-004   7.0887533067001836E-004   5.6306639524605570E-004   4.6716171840733157E-004   1.3315329307272319E-003   2.6190039417570225E-004   2.3858288499212178E-004
   4.2176470588235295        3.0529411764705880        1.5935460465226145E-004   1.5704538172204091E-004   2.9938300966880890E-004   3.3173761147542978E-004   9.6804574283002883E-005   1.9472237403388089E-004   2.6917507139228507E-004   8.2496783890964216E-005   7.4039960287525578E-004   4.1278855289669580E-004   1.5921421381197146E-004   5.2278552952373996E-004   1.6200304406284704E-004   2.2582786991049263E-004   1.1050173094253628E-004   8.1486805320133955E-004   2.7597554405777472E-004   7.6962689203816841E-004   2.1318699810192641E-004   1.5292769563320246E-004   2.0114015037734178E-004   1.4845562149239618E-004   2.7678993953431140E-004   6.7104063496386678E-004   1.5625884563585225E-003   5.1646245110006429E-004   4.2574287880165602E-004   8.6000404408539293E-005   7.9856688542971664E-004   4.8592958957733525E-005   5.4482133270718517E-004   1.7132174642817496E-004   3.2954228193123996E-004   2.9710044249345389E-004   5.8842640028209108E-004   6.3778957428224116E-004   9.0932885148499896E-005   1.4712190606412027E-004   6.7563422234320444E-004   5.0782642837721116E-004   2.8497782779406247E-004   2.6048188529771325E-004   8.8762235994201675E-004   2.5632652655674951E-004   1.1009516392990807E-003   3.5974195641442000E-004   8.9806241524927527E-005   1.1841688226197050E-004   3.2977436112545367E-004   4.3663294419617611E-004   3.6724736800307535E-004   3.0562078674790851E-004   1.0051366160066426E-003   8.7350127362956350E-004   9.9224026048391452E-004   4.1647702457797898E-004   3.0901568875102658E-004   7.2499414347703555E-004   6.6048662431825210E-004   1.5512772998921479E-004   1.1351408217644928E-003   6.4067910454868743E-004   3.3080804373123996E-004   7.7669920991171762E-004   3.0743921694496542E-004   1.6808440175114303E-004
   4.2705882352941176        3.0529411764705880        2.3489487011937394E-004   2.3368602124748049E-004   2.7842590947956377E-004   3.1970992944401502E-004   6.2886535358234476E-005   1.0130498551284847E-004   3.4520165968588817E-004   8.8270424970211264E-005   7.9628795217255609E-004   6.9067918229105717E-004   1.6531314614534533E-004   6.7075469462182682E-004   1.3421684730586305E-004   1.8217144463846807E-004   1.2767264250718144E-004   8.1107249079303114E-004   3.1540718427997097E-004   5.6076343151572857E-004   2.9151471449704816E-004   2.6277997324180820E-004   1.5794274466517108E-004   1.2413406205483016E-004   1.6051938959334936E-004   3.4948397026099697E-004   1.9162906896007599E-003   4.3747216700740910E-004   4.3129852466717742E-004   1.0741827690426687E-004   7.3518265338104981E-004   4.6609462512641834E-005   6.9996204434850029E-004   3.6043943857901506E-004   2.2462405338470257E-004   3.5546627610052973E-004   5.0779193230782334E-004   1.1468747233311690E-003   1.3837100922716258E-004   1.3430513992198536E-004   6.7841660747974125E-004   5.7755532766280400E-004   3.8281038891852941E-004   3.4973473481009692E-004   6.2233773272810122E-004   2.9867233244894857E-004   1.0269610807953460E-003   4.0441678321382089E-004   1.1618648887411307E-004   6.5939432311951042E-005   3.4921801829623626E-004   4.3320160250027745E-004   2.0387858374063732E-004   3.3363948188221089E-004   1.4170818819937681E-003   6.3829513795520996E-004   7.4961782660012120E-004   2.7944619409494713E-004   4.2521678934389940E-004   9.6427376738554094E-004   1.1805688898931933E-003   1.1943075218134355E-004   1.2824492257095467E-003   7.7962002146484083E-004   2.3041242657871223E-004   3.6353251481615326E-004   3.2783521774723215E-004   1.1965583410174238E-004
   4.3235294117647056        3.0529411764705880        3.1119878917578098E-004   3.1214335109315376E-004   2.0502264641313462E-004   2.4566292496337792E-004   9.6950767606513683E-005   8.1724499137334877E-005   2.9997025980097272E-004   8.8626277775377964E-005   8.2092888972044875E-004   9.5527037042652196E-004   1.9207383164494105E-004   7.6822144924494520E-004   2.6263992328491402E-004   2.0008021810756269E-004   2.0452879132587618E-004   5.8078420513780560E-004   2.9118194920516472E-004   2.9194900770640670E-004   3.4512651625866913E-004   2.6077766546720702E-004   9.2943216479399708E-005   1.9209130428368259E-004   1.1337363336314321E-004   3.5126580972447770E-004   2.0666932241365592E-003   2.7212953117095750E-004   3.8283306704249624E-004   2.6290982775512060E-004   4.6512134074835069E-004   7.1756544338319450E-005   8.3619059031296247E-004   6.1380338647283378E-004   1.9966941864361121E-004   3.9576848577235649E-004   5.1750714694906430E-004   1.6043485892555688E-003   1.4123691398475598E-004   1.1928651309708404E-004   6.1530518853619655E-004   6.0047666881662552E-004   5.1416435971169110E-004   3.2321706364038690E-004   5.2962583131893788E-004   3.3478353025970258E-004   7.8874720948259285E-004   5.6324164516995871E-004   2.0645998135662347E-004   9.7297129823234859E-005   3.7548469145126391E-004   3.3349209059776715E-004   8.3366671071991692E-005   2.6749725627313743E-004   1.6220956754315803E-003   3.2968458310546177E-004   4.3129790930572569E-004   1.7057814051296780E-004   6.9394422690603980E-004   1.1370596326168367E-003   1.4831658552150258E-003   1.0700392574558005E-004   8.6925972481364947E-004   1.1335792470256777E-003   2.5685194049972069E-004   2.6605868837902772E-004   3.2016623063984515E-004   1.8905222066507824E-004
   4.3764705882352937        3.0529411764705880        3.7114253803376005E-004   3.7492814948880964E-004   1.1412202422979652E-004   1.4343378356856357E-004   1.7035778154799231E-004   1.3780231320561080E-004   1.7626221630104890E-004   6.2372061622191052E-005   8.2555326777040050E-004   1.1268110836853617E-003   2.3252861120507808E-004   7.8398480168449520E-004   4.5464468737100883E-004   2.9254809267340872E-004   2.8003931424041553E-004   3.1211978649913033E-004   2.2543501888388530E-004   1.3340485356423982E-004   3.2653130659597324E-004   1.7150689445123967E-004   7.9813359434609724E-005   2.8358300122201496E-004   1.3465623369192254E-004   4.5904387018842134E-004   1.9186729832369887E-003   1.1451010014439775E-004   3.0584734681100959E-004   4.6061256556344655E-004   2.2246262056397912E-004   8.4304219003995465E-005   9.8334414793944274E-004   8.2710551878333906E-004   3.6193680802577827E-004   4.0481044087415638E-004   6.6240196143120956E-004   1.8403037854456640E-003   2.2521580161039481E-004   1.2907966097627411E-004   4.6815799863591682E-004   5.5843975044701712E-004   6.2965492676288020E-004   2.7790251850337761E-004   5.0590615136596293E-004   3.7975177000772328E-004   4.8622570480881603E-004   5.7192485139727052E-004   3.3566359716118746E-004   1.6707166622658318E-004   2.7599898983559501E-004   2.0561204554805931E-004   1.2874533102602353E-004   1.7018467145123953E-004   1.4024309945553511E-003   1.6374369772294867E-004   2.4031071661151032E-004   2.1914755760126729E-004   1.0177335564422877E-003   1.0483952619195812E-003   1.3712789030685629E-003   1.8633658156828558E-004   3.6866613927704316E-004   1.7173865015473295E-003   3.4939829765755085E-004   2.7527678655614820E-004   2.9851537688170478E-004   3.6467144783066519E-004
   4.4294117647058826        3.0529411764705880        3.9959663714903769E-004   4.0619115393244061E-004   5.5819731483039513E-005   6.8235199971503074E-005   2.1218198209387617E-004   1.9730846966989357E-004   8.5922803639280077E-005   7.1016601635502958E-005   8.1458282745734863E-004   1.1677130974503472E-003   2.7053053836417269E-004   7.1243092848056880E-004   5.0190749048380559E-004   4.6188168407237457E-004   2.6417181757455895E-004   1.6391608587073208E-004   1.6260833935272294E-004   1.7340970702805635E-004   2.4444969332065598E-004   1.9589456681891017E-004   2.0284707209445983E-004   2.9395213022753768E-004   1.5693390220050232E-004   4.0915731677094232E-004   1.5170816117274027E-003   6.9250716752721739E-005   2.2748719197517164E-004   5.1396678106364251E-004   7.2924036039494463E-005   4.5384147688086632E-005   1.1815051068422148E-003   9.3062941420483979E-004   6.7056848147146943E-004   4.4624825530831773E-004   8.5504936709029965E-004   1.7970338070249444E-003   5.2170311822391242E-004   1.9286519770543757E-004   3.0941585923957652E-004   4.5843181500967902E-004   6.4348170672413245E-004   3.7385597240249314E-004   4.0530405656021993E-004   4.0211580682315075E-004   2.8417386939862078E-004   4.1505031234856837E-004   4.3262851064074513E-004   1.6141211462487686E-004   1.7151707884188429E-004   1.4469323064880200E-004   1.8701744532799739E-004   1.1747709633021172E-004   9.6899820908054378E-004   1.9944888944055467E-004   1.1989385301336025E-004   4.8161982783967634E-004   1.1226470629719116E-003   7.0500020794176332E-004   9.7645310154288994E-004   3.6399268218926021E-004   1.6819553861748086E-004   2.2522901465750460E-003   3.6463272485346272E-004   2.2536965008575888E-004   2.8299588773463583E-004   4.8700823564818319E-004
   4.4823529411764707        3.0529411764705880        3.8887796478369026E-004   3.9745053256003929E-004   6.0712219805514655E-005   5.8847526944450247E-005   1.8056858428756921E-004   1.9116606362605906E-004   8.8301145395803640E-005   1.6502002359748100E-004   7.7350870300344160E-004   1.0924343376320354E-003   2.9334650425483282E-004   5.7619013984154175E-004   3.5222965868945662E-004   6.8397163074947426E-004   1.8386461849336175E-004   1.4043067956090715E-004   1.2555263020819170E-004   3.5612845328189953E-004   1.7699714568541032E-004   3.5004772828018635E-004   3.8602108764717127E-004   2.0364842069295675E-004   1.3967706893708710E-004   2.3738386560611673E-004   1.0085672808839703E-003   1.5409706441573486E-004   1.6066908123179701E-004   4.0558161339885842E-004   1.4490614164861809E-005   6.2344842051288124E-005   1.3780062231650485E-003   9.0756583679014796E-004   9.6918401753184728E-004   5.3016501201676007E-004   9.4541982283421805E-004   1.5397117744858561E-003   7.9972354282828592E-004   3.1985435548895739E-004   1.9336332150386411E-004   3.3842469110005813E-004   5.2785733125701440E-004   4.8130424624225309E-004   2.5002495094067733E-004   3.4861460467291685E-004   2.8367616361330515E-004   3.0635038958518762E-004   5.1074489588512090E-004   1.1754189341785100E-004   2.7001857889494475E-004   1.6822189504504841E-004   1.7172570626335551E-004   1.2894889077634766E-004   7.4554957425416373E-004   3.6076357961981081E-004   5.4833619552877197E-005   9.0604727312942380E-004   8.6684647397558415E-004   3.3616320465266943E-004   5.7940558405632301E-004   4.7084132095797499E-004   1.4771707936993495E-004   2.3619117518452345E-003   2.6290168172800544E-004   1.4969749370910513E-004   2.8084456073327414E-004   4.2162994273650396E-004
   4.5352941176470587        3.0529411764705880        3.4239791488716238E-004   3.5161397695292337E-004   1.2201819823494056E-004   1.1465754136312766E-004   1.0748869552417701E-004   1.2627326161999072E-004   1.2744428863187607E-004   2.8252926369706620E-004   6.8827507688356626E-004   9.4766661564040216E-004   2.9779531851730693E-004   4.1571514636060689E-004   1.5225912254882183E-004   9.0537078588293215E-004   1.9204899013106451E-004   1.6599105091760015E-004   1.1358125454088897E-004   5.4848048859808306E-004   2.3478139686599085E-004   4.1785763087403308E-004   4.2975871590084861E-004   1.1563606906243860E-004   1.0360448312957646E-004   1.2528406807441313E-004   5.5586845328713563E-004   2.5791309521589980E-004   1.0539662423390609E-004   2.6881870254644825E-004   9.7630113669297552E-005   2.7862426578072083E-004   1.4392659583142701E-003   7.5522019581616734E-004   1.1343357719920076E-003   5.6780664441314027E-004   8.5603556528271842E-004   1.1962527228641475E-003   7.8705407255381347E-004   4.7053082711246167E-004   1.4182799603201210E-004   2.4182717468873428E-004   3.5218892229784457E-004   4.1443342314553767E-004   1.3554150960783570E-004   2.5934247298572976E-004   4.1791879043793324E-004   3.6809080346548610E-004   6.7795271177511151E-004   2.2533471035641447E-004   5.5157662573178932E-004   2.0777980642416245E-004   1.6203874091347078E-004   1.6340301365377538E-004   8.4646580836695402E-004   5.4935670770961116E-004   8.1256257197353146E-005   1.1721623529633667E-003   4.8834058611190204E-004   1.4000104146416202E-004   3.5304046668322710E-004   3.8020585446520789E-004   1.6318443039687846E-004   1.9248854575462757E-003   1.6620116030057486E-004   1.2466482959372637E-004   2.7009044779623722E-004   4.2045592301490921E-004
   4.5882352941176467        3.0529411764705880        2.7229697572760602E-004   2.8078563802593203E-004   1.9749386213628522E-004   1.9342491673344977E-004   5.9053093536525678E-005   6.7909528094494597E-005   1.2613505515571017E-004   3.1069095951298965E-004   5.5226401226064975E-004   7.7628121232077270E-004   2.8572036074314835E-004   2.6878567500951211E-004   5.4505311695818347E-005   1.0316649280393709E-003   3.7010265924225435E-004   1.8508565460339992E-004   1.1890350571820403E-004   6.3919826039956606E-004   4.5879536695639459E-004   3.0247565702936231E-004   3.1211197660870456E-004   1.4282434594405067E-004   7.5437816391441892E-005   1.2185243152216457E-004   2.4504328279754723E-004   2.8436239525590659E-004   6.0808825746151494E-005   1.8220643136566782E-004   2.8643640955753089E-004   5.7158938183097564E-004   1.2634392496841532E-003   5.3065081743260134E-004   1.1235586497537742E-003   5.0222414053292320E-004   6.2257336396627581E-004   8.6763263203965522E-004   5.3018718375131733E-004   5.4631223334530442E-004   1.7965900750312102E-004   1.8235960486889468E-004   2.2415040254055449E-004   3.2501234452837405E-004   1.3092670690143912E-004   3.4351971149056544E-004   5.3630964384892676E-004   5.1968262826977783E-004   9.3658523619283057E-004   5.2811990766015327E-004   7.7760708432317652E-004   2.0007290664035923E-004   1.9718893792408773E-004   1.6406154213154337E-004   1.0217882455851000E-003   7.0772076230653485E-004   1.1283914738385647E-004   9.8219565328463466E-004   2.7522226199182818E-004   1.0000704624571294E-004   2.8263434813907191E-004   3.0235000573693247E-004   2.3663466544568204E-004   1.1669618411596788E-003   2.0686415060596085E-004   1.7207240448432521E-004   2.2026494852103978E-004   7.8188679537504781E-004
   4.6411764705882348        3.0529411764705880        1.9407895064375461E-004   2.0084162821371778E-004   2.4016795672779389E-004   2.4336199982840024E-004   7.1862650976576596E-005   6.9414362694956096E-005   8.5978737648583568E-005   2.3343428182320285E-004   3.8765285839503647E-004   5.9929506469940264E-004   2.5539332561361650E-004   1.5683723158191305E-004   5.0397955152563696E-005   9.9101655785752249E-004   5.8717033936066493E-004   1.8822377819941537E-004   1.4146639030372345E-004   5.9808493457555467E-004   7.5050313282072937E-004   1.3506554374705860E-004   2.4579369832301628E-004   2.6859152098064490E-004   6.3076330704266059E-005   1.5951238695332084E-004   8.7242954331331532E-005   2.9972822755391443E-004   2.8776643457457015E-005   1.1666401969026750E-004   4.1469268996241693E-004   6.5951307084207605E-004   9.1973953777346978E-004   3.6412267688482270E-004   9.6984927264634274E-004   3.7661427484134954E-004   3.5621104407700848E-004   5.9723874465022141E-004   2.6539009887796339E-004   4.8462356973553392E-004   2.8520443344830497E-004   1.4535706417451947E-004   1.6856964865631129E-004   3.7915033375659937E-004   2.6036452838842027E-004   6.7367219543949103E-004   5.5254630035943253E-004   6.4724042384000887E-004   1.0241247064057600E-003   7.9805873609609687E-004   7.7870328965517447E-004   1.6314729914460385E-004   2.2198150941740393E-004   1.1850743999984034E-004   1.0610816062340159E-003   7.9142496194107323E-004   1.2707305355376031E-004   5.4971207204772927E-004   2.4051680762069336E-004   1.1046951755855779E-004   2.9702856894062965E-004   4.7813000570910496E-004   3.3016512039999531E-004   5.3636179825801954E-004   3.4946168568297158E-004   2.6263088776021769E-004   1.3275336058261340E-004   1.1778655344226333E-003
   4.6941176470588228        3.0529411764705880        1.2134334466074253E-004   1.2594564945449171E-004   2.2359229830710804E-004   2.3197700011738689E-004   1.1098024113337665E-004   1.0694778693858352E-004   5.3036404877249632E-005   1.2432155289224015E-004   2.2653408650545308E-004   4.2016391495413582E-004   2.0250118057259171E-004   8.2436393141216950E-005   5.8357334349759187E-005   7.6650035580555465E-004   6.1696979540376594E-004   1.8513864625410638E-004   1.6425740436421134E-004   4.5516935692228785E-004   8.8044641058477170E-004   4.9294516050049480E-005   3.1733779298451638E-004   3.4910550611221979E-004   6.1455368180775866E-005   1.7908583536397246E-004   3.4211268339434977E-005   3.6786097872233036E-004   1.1329515420067220E-005   6.5987202625796435E-005   3.7293099331803893E-004   4.7556576421485270E-004   5.5177707483112224E-004   3.2734995862090233E-004   6.9824477470415791E-004   2.5813712021830707E-004   1.4961220433939553E-004   3.7955455186053415E-004   1.1054973612567820E-004   3.1034499596212944E-004   3.5883889998628834E-004   1.0911647261127491E-004   1.4179176494711953E-004   4.3218335202825192E-004   4.4292665704521712E-004   9.0852382160364867E-004   4.7076675550837956E-004   6.6892675361776923E-004   7.4578204574989070E-004   7.7912004373162976E-004   5.7201702046017302E-004   1.4107961924765010E-004   1.9401215255939082E-004   5.9839765169150826E-005   9.1733116875468152E-004   6.9734676070271106E-004   2.1059621012576649E-004   3.2787351515024772E-004   2.6531626318411554E-004   1.3533904753915043E-004   3.3128559679899180E-004   7.0623456536738293E-004   3.3236316517396718E-004   2.8117652268015974E-004   4.1454230479845671E-004   3.1822426801684589E-004   5.1141729642100357E-005   1.0671753897584975E-003
   4.7470588235294118        3.0529411764705880        6.1597448475765246E-005   6.4083061001487434E-005   1.5143202053828172E-004   1.5965329084370331E-004   1.1423687026449828E-004   1.1509519167953570E-004   4.5606394600700616E-005   5.9754855381587702E-005   1.0251285401254019E-004   2.3974193379135635E-004   1.2653599938032328E-004   3.6903246757114588E-005   4.6907575612879501E-005   4.4130770541182362E-004   4.2233809250333374E-004   1.5367381946021375E-004   1.4543586250607832E-004   2.6503686675441793E-004   6.9406036412810661E-004   3.3165048776897538E-005   3.5357222667012188E-004   2.8272336117213996E-004   6.1824617481977709E-005   1.5124750771750540E-004   2.5228083076592365E-005   3.9095055086070090E-004   4.8076829756171511E-006   4.2380658403149455E-005   2.2008078890938546E-004   2.5570078353131072E-004   2.7334848225213604E-004   3.0249251557048075E-004   3.8146482794121275E-004   1.5862425102281856E-004   4.1949247573527896E-005   2.0042552988219106E-004   4.7436629316020686E-005   1.4597542702102589E-004   2.9956375190341218E-004   6.5523568201527701E-005   1.1826590547613380E-004   3.2539895283779268E-004   4.6606491967210494E-004   7.4032684694121760E-004   3.1337415103462529E-004   5.1786412738304513E-004   3.4811197875674429E-004   4.9698226889254948E-004   3.0080557635618317E-004   1.1899552368095034E-004   1.2582272708103607E-004   2.3028869501620742E-005   6.1258741261305000E-004   4.3710847234922480E-004   2.8364152099610737E-004   3.0711477573690005E-004   2.4244613109546370E-004   1.5017909225129703E-004   2.9839483758298881E-004   6.2724855804309075E-004   2.2437203478550382E-004   2.6818693716933650E-004   3.0648698160970798E-004   2.6791567759843437E-004   1.2345423303712430E-005   6.1391288428186115E-004
   4.7999999999999998        3.0529411764705880        1.8915943567294388E-005   1.9712058613037753E-005   5.6618248376647434E-005   6.0323916110968395E-005   5.6341911253397611E-005   5.8704262660817872E-005   2.7109538219882332E-005   2.3595635682337071E-005   2.6209394504605313E-005   7.9237497498171389E-005   4.4716806652235178E-005   1.0482964950297086E-005   2.0248313136502456E-005   1.3677219428342511E-004   1.4162160085198785E-004   7.2414210863680766E-005   6.7214369859300261E-005   8.6730030947559434E-005   2.7084310155424315E-004   1.7576298685557704E-005   1.7664362258135798E-004   1.0940778944931133E-004   3.5934750969120512E-005   7.0466492814710236E-005   1.3655155883842620E-005   1.9972519859910075E-004   2.1467756217954752E-006   1.9994998729390075E-005   6.7497843358849330E-005   8.7161996970233624E-005   8.2847519551518074E-005   1.4606533223051712E-004   1.1121708561068902E-004   6.0321053159437051E-005   5.8964826707650819E-006   6.1410228916856130E-005   1.7466305888375005E-005   4.0951858240917314E-005   1.2144740344970075E-004   2.1735053426387281E-005   5.7427165198082065E-005   1.1166053575432042E-004   2.2138566760424944E-004   2.6889007470066420E-004   1.1564089841754790E-004   2.0813428010386530E-004   8.0046536601693051E-005   1.5597869630538594E-004   8.2405407810235974E-005   5.7587676193492919E-005   4.5690212503679893E-005   7.0792458955927029E-006   2.1855221951286221E-004   1.3290483544094821E-004   1.5869118016130878E-004   1.6146029810670747E-004   1.1167230287934264E-004   8.9456146062854051E-005   1.3523623257294151E-004   2.4073647859402492E-004   7.7016976966482468E-005   1.4931080236071131E-004   1.0439245376492920E-004   1.0308812126771955E-004   3.9144968342159601E-006   1.7904685927330952E-004

   3.0000000000000000        3.1058823529411765        2.6801607412343236E-013   2.8013270580046478E-013   1.1754256742230788E-012   1.2797974214070063E-012   2.1681046458667322E-012   2.4603000409383014E-012   2.8679899104594243E-012   3.5205084771603476E-012   5.5274016442329329E-013   1.0273473326968681E-012   7.5073260462372552E-013   1.4650409014134622E-013   3.7755134407987833E-012   2.3547707082099454E-012   6.4740115322984442E-012   2.1166173610935106E-012   1.9937126345490246E-012   1.0675975036783292E-012   5.6388522780227321E-012   5.3450565438407977E-012   1.0942315281328463E-011   2.5081873417080779E-012   2.5704952866231426E-012   2.4160775607050808E-012   6.4983085099193006E-013   1.0087931184798910E-011   1.1457477278923927E-013   4.6095801238991695E-012   2.6474895217813051E-012   1.4349936485986964E-011   3.1282198382971021E-012   5.0630756982834401E-012   3.7911130270423987E-012   1.5707251949039448E-012   4.4895103562491753E-013   7.2552387858527223E-013   2.5865506715526062E-012   4.3807396922687564E-012   1.9960484815695545E-012   3.2955140499717458E-013   7.8765924129380259E-012   1.3436973038950935E-011   4.3095287326874476E-012   1.7734047056577095E-011   2.2545401681261617E-012   5.0963217154690287E-012   1.4357505984294893E-011   3.4189155227859109E-012   1.3790553128145977E-012   2.2954982255380360E-012   1.9750551173775818E-012   1.5111232364312612E-012   4.4038451193705671E-012   1.2857873331733151E-011   7.2348486338172037E-012   2.2361775874919940E-011   4.3893255836717557E-012   5.9573904158838652E-012   3.9658057371680279E-012   5.7508031469188696E-012   1.7945837376803393E-012   9.6014306458190897E-012   3.0808163471851586E-012   1.2651336057160555E-011   6.4446267023316603E-013   3.4575722037101284E-011
   3.0529411764705880        3.1058823529411765        2.4534921935361421E-013   2.5650359582495740E-013   1.1256044027628179E-012   1.2293757044602494E-012   2.2854840898169519E-012   2.6286227704686042E-012   3.4861377077633035E-012   4.5130889368682730E-012   6.9398982118829161E-013   9.0973433935352463E-013   6.9943054782529612E-013   1.4258152744904029E-013   4.9370880215946885E-012   2.6281707893260502E-012   8.0970405399584433E-012   2.0513403317232346E-012   1.9601084179871726E-012   9.6959069569210286E-013   5.5658612675875903E-012   6.7631595132862575E-012   1.2314774873423337E-011   2.6376489505872239E-012   2.9441159407850374E-012   2.3829358619525603E-012   6.4785263315319256E-013   1.0467744755177544E-011   1.3323642868960287E-013   5.5517792088676734E-012   3.1859982071285251E-012   1.7440793130118647E-011   3.4980569159467081E-012   4.9192398585255146E-012   4.8216312121746137E-012   1.5940790193455824E-012   7.1250127240129485E-013   7.4341642452077519E-013   2.8405290884591047E-012   5.1789397540620106E-012   1.8592643612789845E-012   3.4799099605457853E-013   9.2957019335472322E-012   1.7037927026194156E-011   3.8247261189445554E-012   2.2304649631491262E-011   2.1486415072569574E-012   5.1904187033756357E-012   1.8279554640876670E-011   4.0876219806523128E-012   2.0448081699255016E-012   2.4007200767880704E-012   1.8930156567185341E-012   2.1068021587930469E-012   4.6508611781148715E-012   1.6882691465265743E-011   7.7303928838651888E-012   2.7593769227055187E-011   4.6101417144070655E-012   7.6315445755215481E-012   4.2878812951042480E-012   7.2459131524887025E-012   2.2681786174732596E-012   1.1310185093614685E-011   3.9101443404738490E-012   1.8432563460128400E-011   7.5539845861075318E-013   4.3769303176953681E-011
   3.1058823529411765        3.1058823529411765        3.0594218788467802E-013   3.2006390453110868E-013   1.4995668616672295E-012   1.6421945120581231E-012   3.2077659031806636E-012   3.7047082772926648E-012   4.9859636226184751E-012   6.2552731921803730E-012   6.8898550806255488E-013   9.8715459145335273E-013   8.2356176808365875E-013   1.8442151657406477E-013   7.1134792969382343E-012   2.4841314570866710E-012   9.5906943399718644E-012   3.4986486990453733E-012   2.7061400238734459E-012   1.0832687417493399E-012   5.6613653176069483E-012   9.9786129873912469E-012   1.4798867962419630E-011   3.0512630264907978E-012   4.6099539949234803E-012   4.5383677874967249E-012   8.5052760836426188E-013   1.2412757060468500E-011   2.2526174381093819E-013   8.0987314489088674E-012   4.6671831605137815E-012   2.0963081056092167E-011   3.2070963550215088E-012   5.9221160465677844E-012   6.1580181277103924E-012   2.4669871264144648E-012   1.5155377084242064E-012   7.7586915119893763E-013   5.1610580547278250E-012   7.1442913860504896E-012   1.8437513146494139E-012   3.6658812654249089E-013   1.3254474379775772E-011   2.3334741707520993E-011   6.4850677235036136E-012   2.4960465491056889E-011   3.0223343955759495E-012   9.2332013397519849E-012   2.0846216749273948E-011   3.3365203906922130E-012   3.4400388179077075E-012   3.5319053873525492E-012   3.3847216528496686E-012   6.8692500177321097E-012   5.9397207561410241E-012   3.0528351611975574E-011   8.8882529594496151E-012   4.3181859846910046E-011   8.8657941716736454E-012   3.6750751742496339E-011   1.0273714889840916E-011   6.9343091203059286E-012   6.1374345383220610E-012   2.6886177472357560E-011   4.4319770847417798E-012   7.6064196235996011E-011   1.2118263342370352E-012   7.3606815685364123E-011
   3.1588235294117646        3.1058823529411765        4.5625722819139259E-013   4.7725824922803483E-013   2.2098539729353760E-012   2.4183857705509757E-012   4.6911105451945153E-012   5.4052315649819955E-012   7.4049558535773926E-012   9.2199920074451071E-012   1.0522666727049511E-012   1.4994008861651084E-012   1.2540016580655650E-012   2.7736879002086105E-013   1.1464596601506431E-011   3.9800498646210524E-012   1.4746989878460448E-011   5.1942616831630778E-012   4.3087129961961181E-012   1.6616546122967540E-012   1.0213766680457807E-011   1.8790499543048329E-011   2.2664979725627750E-011   4.8042972905437501E-012   9.4028433144340523E-012   7.4290391159309492E-012   2.8054417573658955E-012   3.1744694607944405E-011   3.3991227595730521E-013   2.1773349625862152E-011   8.0531973341795921E-012   3.0683614641049384E-011   4.6199067067310501E-012   9.9531186084452934E-012   2.1261774445879404E-011   6.0344578580086436E-012   1.1303521884818313E-011   1.2109084314339750E-012   1.0585533248479685E-011   2.6816915053746448E-011   3.1505144396518350E-012   5.9259101026813875E-013   5.3650116666100746E-011   7.5912786137947391E-011   3.6903180202108907E-011   3.7213023870725404E-011   4.9961214843760122E-012   5.3602325201872516E-011   3.3075408695448412E-011   5.2521260241421756E-012   2.1203315313162088E-011   6.2579506425267947E-012   6.6642702158678727E-012   5.6785240173986395E-011   1.5704991868111636E-011   1.7980248164674840E-010   1.6920138630017251E-011   1.9602680405553769E-010   5.4948269925494780E-011   3.8661372848431653E-010   8.2386489551720585E-011   1.1264585350029942E-011   4.5483161643414022E-011   2.2637645254460681E-010   1.3763236355465207E-011   7.7660285936386689E-010   3.8251442979975416E-012   3.8919010745576170E-010
   3.2117647058823531        3.1058823529411765        4.8201470276821280E-013   5.0425334004137754E-013   2.4709251244356809E-012   2.7037625570470663E-012   5.6565992430662348E-012   6.4099017690879093E-012   1.0549500281746267E-011   1.1346018717398622E-011   1.1779651846059793E-012   1.4675167403591525E-012   1.5134162797523401E-012   3.1336622277435257E-013   2.3559609925360115E-011   5.7093647093809242E-012   1.6803817226540322E-011   7.4389721913091108E-012   9.3565829273609235E-012   1.6805460847272677E-012   2.9899148350215877E-011   6.5498115444779149E-011   2.7739178510403160E-011   6.2809160692808389E-012   4.5307303276046130E-011   1.7464057179904800E-011   2.3088184360208761E-011   2.0007448866731671E-010   6.7332213776160397E-013   1.3565356342139619E-010   2.2499815330722321E-011   4.6208302189502855E-011   8.6054282200124400E-012   1.9718727476856184E-011   1.6022447705583175E-010   3.3948807107898162E-011   1.2037463728424994E-010   1.7932036254801333E-012   4.0777875228714336E-011   2.2224653889780448E-010   1.6711070780682293E-011   1.2759992416264611E-012   4.5504778940090015E-010   5.5543957322967174E-010   3.5177641799393536E-010   6.8384023987838633E-011   9.6936957623646943E-012   4.8451327206804552E-010   1.1273472526484046E-010   1.3801363940327535E-011   2.0231037568532461E-010   2.1577946972097985E-011   2.5087338174770060E-011   5.7976048124216155E-010   9.9159843954288303E-011   1.6797926157255493E-009   9.1628911697750547E-011   1.6345015369900483E-009   5.3404041355496545E-010   3.9663840683129257E-009   7.8442010176558258E-010   2.6558771308345795E-011   4.2826719672748547E-010   2.1416965702776336E-009   1.1005073105656367E-010   7.5094737221686109E-009   2.9019327137186899E-011   3.2054664968846941E-009
   3.2647058823529411        3.1058823529411765        6.2976797743582102E-013   6.5587132752749627E-013   3.2476452739785106E-012   3.4714701132011261E-012   8.8809802417657043E-012   8.3017101294614478E-012   2.9584586896798014E-011   1.5712159502724532E-011   2.5910544498054802E-012   2.0799625685860309E-012   4.3761351027125534E-012   4.3923328346273961E-013   1.3291757180020110E-010   2.8470037189830340E-011   2.9164658785947055E-011   2.2584217411293761E-011   5.8658382936494176E-011   2.3106550739645990E-012   2.4401976443080962E-010   4.8829451684360519E-010   7.2010051206327088E-011   2.4948316977539791E-011   3.8175706686806591E-010   1.1828522624698017E-010   2.2225355722258421E-010   1.7914167781143911E-009   4.4756616736796155E-012   1.1631963401564510E-009   1.2293847322305722E-010   2.0250040842463500E-010   4.7328313215556652E-011   1.5175052290480991E-010   1.4306446671936031E-009   2.7707186903501917E-010   1.1304933053900670E-009   9.3411083606816791E-012   4.1701128538392614E-010   1.9886052858036269E-009   1.9261056872890399E-010   1.1901381646699370E-011   4.0226577866572739E-009   4.5623957686861045E-009   3.2612422456022088E-009   5.1258575091528938E-010   7.7349586684265157E-011   4.0765074890262366E-009   1.1330280965679987E-009   8.7667395859720613E-011   1.7772165265873024E-009   1.8376610712365744E-010   2.1389170321167493E-010   4.9372652754740775E-009   1.1711780328981997E-009   1.3898000552678637E-008   8.9553932619442325E-010   1.2851964382274471E-008   4.8214358298956546E-009   3.2931111776829280E-008   6.3811235727767506E-009   1.3130924300342512E-010   3.3785866772487407E-009   1.6858660945648639E-008   1.0085884670702546E-009   5.8691742385828839E-008   2.5989278204739568E-010   2.3289954797223705E-008
   3.3176470588235292        3.1058823529411765        7.4831882953421134E-013   7.5311997151804088E-013   4.7695379552084485E-012   4.1691295585319829E-012   2.7088677445314624E-011   1.2054832384681012E-011   2.0043015088718843E-010   5.1051925904213649E-011   1.5816588153538633E-011   5.1735837019671720E-012   2.9756351588274686E-011   9.0968125826954565E-013   1.0630359912699334E-009   2.3624250752289466E-010   1.6755984421823408E-010   1.8629997442142931E-010   4.7738107553742616E-010   3.2085996792998824E-012   2.0621659383983122E-009   3.8740318602080042E-009   6.1479498455492635E-010   2.3848260396189284E-010   3.0862280698498389E-009   1.3671098585110640E-009   1.8680150474806804E-009   1.4280039428093006E-008   5.4678787456524156E-011   8.7659792289414918E-009   7.7304830964920103E-010   2.1929815202862253E-009   4.7952867898150338E-010   1.7060943980308705E-009   1.0625141729501600E-008   1.9685945829659875E-009   8.7424276339126205E-009   9.2484087041816100E-011   4.4284511306203236E-009   1.4664855362707804E-008   2.0839210678850208E-009   1.4948345230662403E-010   2.9288577015296984E-008   3.1106141976237953E-008   2.5292800674662284E-008   5.6640312116321102E-009   9.0144233093798092E-010   2.7675264400891211E-008   1.1798708874583503E-008   6.6355043806560024E-010   1.2738343018502660E-008   1.6737748074917748E-009   2.1294589485390579E-009   3.3755749088657533E-008   1.2130202322270237E-008   9.4060356854787009E-008   8.2608754980683549E-009   8.1767124664425819E-008   3.7921665171937209E-008   2.2164256962703771E-007   4.2257500064563028E-008   9.6601596315992252E-010   2.1179267393157069E-008   1.0649373380561141E-007   7.5327667160689467E-009   3.5819457002658134E-007   2.1256214451171892E-009   1.3467082271611222E-007
   3.3705882352941177        3.1058823529411765        1.3495069091260175E-012   1.0965258139178304E-012   1.5145635082330238E-011   7.4231122878609132E-012   1.9082386512036124E-010   5.3996103061717859E-011   1.5442794580292292E-009   4.2447976587214765E-010   1.2930556838044365E-010   3.5362837038390826E-011   2.3587736083832335E-010   6.1355473833053273E-012   7.9069231664205183E-009   1.8576554563252483E-009   1.6907494676949199E-009   2.0015753450049195E-009   3.5858856113441317E-009   1.0897500445461737E-011   1.5338373960349158E-008   2.5733334939704827E-008   6.2709725200636180E-009   2.3821920994864047E-009   2.0676747292638768E-008   1.3226682112702466E-008   1.3113941748713686E-008   9.3925192889787158E-008   5.7548041519678673E-010   5.3813069023633436E-008   4.0738928144985450E-009   2.1075933547353665E-008   4.2792054004128549E-009   1.5841637844534115E-008   6.4517053989274980E-008   1.1229281261379645E-008   5.6068083086554405E-008   8.5472655849459351E-010   3.9328096045390825E-008   9.0092585786723753E-008   1.8565992979092395E-008   1.4714015801199812E-009   1.7666168881260906E-007   1.6983984920872573E-007   1.6706474889785684E-007   5.2803889854110664E-008   8.9884067372565173E-009   1.5013744878484858E-007   1.0350720728093992E-007   4.4707576542903737E-009   7.5255859797743796E-008   1.2983894876622434E-008   1.6802221488025680E-008   1.8218806354809420E-007   1.0135580902196090E-007   5.0971105022812622E-007   6.1033378202521153E-008   4.1169839061884550E-007   2.5296447957157403E-007   1.2037710709503042E-006   2.2904761733678569E-007   8.4872743628034199E-009   1.0382158754250709E-007   5.3726409905185030E-007   4.4911255953666497E-008   1.7128832201137231E-006   1.4837853432482193E-008   6.1060935052821373E-007
   3.4235294117647057        3.1058823529411765        4.7499356036445462E-012   2.5384276757910153E-012   1.0289337301135269E-010   3.8882820800562314E-011   1.3964077073069769E-009   4.4203207432363903E-010   1.0898880573493181E-008   4.1100209488340518E-009   1.0036809457739186E-009   3.2423150379553012E-010   1.7313073975764533E-009   5.4838963680719216E-011   4.9128895710396652E-008   1.2860603362248856E-008   1.5076350111444612E-008   1.7228328530063675E-008   2.2692108601346062E-008   7.0115261537462733E-011   9.6249240554575580E-008   1.4053288667285835E-007   5.1923098827904071E-008   1.9459606669879858E-008   1.1576874517976104E-007   1.0474980442777261E-007   7.8518142661966043E-008   5.2030699974421723E-007   4.8347231401806020E-009   2.6853384298129344E-007   1.8332717968106730E-008   1.6518950610014009E-007   3.1911312095545959E-008   1.2113752303319453E-007   3.1721579686881189E-007   4.9236272433645848E-008   2.9952735193215056E-007   6.7499265009729536E-009   2.7284573196983010E-007   4.5343236770120353E-007   1.3022539721850835E-007   1.1522647500654705E-008   8.7231275687454871E-007   7.3244939044839095E-007   9.3040787244477540E-007   3.7978467133139770E-007   6.6639082710318546E-008   6.4590133292925147E-007   7.1151553500493525E-007   2.8055642593890840E-008   3.6482107115853813E-007   8.2286515140565847E-008   1.0507846109734551E-007   7.7716283993760907E-007   6.5954962590053675E-007   2.2357231818176318E-006   3.5590588051959717E-007   1.6405755961178227E-006   1.4440884265815440E-006   5.3422265535402193E-006   1.0262503586033701E-006   8.1242610092808007E-008   4.0653937234035847E-007   2.1889420776135216E-006   2.1630098322941254E-007   6.3425963499625092E-006   8.8624446877909088E-008   2.2293172091179934E-006
   3.4764705882352942        3.1058823529411765        3.3209905308897298E-011   1.6705062560709715E-011   7.1371688089518742E-010   2.9709828823290359E-010   9.5686950631896107E-009   3.8896710320534379E-009   6.4918016134971449E-008   3.2279584906902462E-008   6.8740115766170016E-009   2.4146621545771930E-009   1.0933595669188201E-008   4.5518698157377062E-010   2.5780495908716470E-007   7.6378304415341615E-008   1.1013746563335391E-007   1.2299845543213962E-007   1.2328228127591325E-007   5.0216929832619943E-010   5.2123734421901967E-007   6.2549945775848828E-007   3.5084322474611705E-007   1.3178160349822253E-007   5.3377113260257233E-007   6.5364051824547925E-007   3.9844183365002102E-007   2.3971199422223606E-006   3.2410392344502424E-008   1.0797904463211156E-006   8.3976999826765455E-008   1.0134453516027376E-006   1.9193804400334595E-007   7.3707584648521398E-007   1.2638139758129168E-006   1.6240335488187585E-007   1.3411953893310894E-006   4.3590137323018538E-008   1.4921615796872086E-006   1.8988682562667520E-006   7.2443796579258183E-007   7.0710367008773631E-008   3.5725244764878219E-006   2.4958523980129334E-006   4.4160685505974111E-006   2.1509041497613523E-006   3.8903897373230062E-007   2.1998124905831312E-006   3.9326605078886083E-006   1.7243691019168847E-007   1.4758395953239912E-006   4.2824415661039012E-007   5.1737766770574827E-007   2.5787357287419763E-006   3.3912921227111723E-006   7.8793193014229012E-006   1.5926462154918541E-006   5.2080482324476107E-006   6.9216036896856995E-006   1.9290550499710961E-005   3.8070106183454470E-006   6.6740141373226157E-007   1.3016635039717363E-006   7.1539599991428520E-006   8.6391630671182697E-007   1.7859684583064600E-005   4.4519787501803848E-007   6.7875495185140932E-006
   3.5294117647058822        3.1058823529411765        2.2369450244558840E-010   1.2417760555441766E-010   4.7935510136752722E-009   2.3989380428345978E-009   5.5847658511972457E-008   2.7707802269776763E-008   3.3465534431727912E-007   2.1350263786954940E-007   4.1243553637220446E-008   1.5389475709553616E-008   6.0758855040406011E-008   3.1702299608569400E-009   1.1278336606285543E-006   3.9490015380798488E-007   6.5839291707309773E-007   7.0526549364043973E-007   5.6612207428944259E-007   3.2907029887308470E-009   2.3995596321187197E-006   2.2518386014399082E-006   1.9005454018017634E-006   7.2815013596449951E-007   2.0405607733768046E-006   3.2737349155396127E-006   1.7304026877199787E-006   9.2977104113443643E-006   1.7621210291213216E-007   3.4932007341372034E-006   4.7493374077593284E-007   5.0186518543612798E-006   9.5051468983368166E-007   3.6718349041329483E-006   4.0405719338822251E-006   3.7569145324554911E-007   5.0436073670145084E-006   2.3582982187600484E-007   6.3751299350914974E-006   6.5493378409484882E-006   3.1644586269293061E-006   3.5017925200867940E-007   1.2037969239254386E-005   6.7016125144581328E-006   1.7644899578497985E-005   9.6254401428788055E-006   1.7633566571814761E-006   5.8145855723687015E-006   1.7341645588451810E-005   1.0062316631196095E-006   4.9904843557752088E-006   1.8192043106435939E-006   2.1017863196889139E-006   6.5174115008436976E-006   1.3645961599509819E-005   2.2244480019815870E-005   5.3616940554687785E-006   1.3373722147809949E-005   2.7665607728438181E-005   5.6744575791478371E-005   1.1775306797295354E-005   4.3537129743402508E-006   3.6181823785154007E-006   1.8870312171428512E-005   2.9751226163507487E-006   3.6854104719997800E-005   1.8649548960020534E-006   1.8888684693408696E-005
   3.5823529411764703        3.1058823529411765        1.4718007620667764E-009   9.2938975510891630E-010   2.7463229267706271E-008   1.5787108767724792E-008   2.8816852338905362E-007   1.7046894905853799E-007   1.4641434371374588E-006   1.1611503398800994E-006   2.1657349617626122E-007   7.8834198885182537E-008   2.9112769220417674E-007   1.9071919721914992E-008   4.1169813735526727E-006   1.7545933609737926E-006   3.2269652170467441E-006   3.3208087684407283E-006   2.2190417176437716E-006   2.0324883963945167E-008   9.4944663681673926E-006   6.4875499092364906E-006   8.4433524514202172E-006   3.3497403864023881E-006   6.3769416047527010E-006   1.3022982979360073E-005   6.3996525659610449E-006   3.0005149022332768E-005   7.8323504259582577E-007   8.9438466501269671E-006   2.8541331069058331E-006   1.9924606445089111E-005   3.8494405278098356E-006   1.4839653854058053E-005   1.0194006881775991E-005   5.5187890293701440E-007   1.5943745509990116E-005   1.0574931064375844E-006   2.1136994232155588E-005   1.8640164428126308E-005   1.0796915537684256E-005   1.4012383288800449E-006   3.3433934582535429E-005   1.4594563563604330E-005   5.9140841865327680E-005   3.4266184761938977E-005   6.3127125206909140E-006   1.1735637870330037E-005   6.1655631932742467E-005   5.1587260241541522E-006   1.4343728126164932E-005   6.3603390723680673E-006   7.5414806662210346E-006   1.2090660134679260E-005   4.3162314994217482E-005   4.9840708301231934E-005   1.2865622285084769E-005   2.9711003784982114E-005   9.0424780876319187E-005   1.3460585074743294E-004   3.0357989135556598E-005   2.1802249064395717E-005   9.3012118947678211E-006   3.9864201584586775E-005   9.2239569061300952E-006   5.1653952612758507E-005   6.4412688372427579E-006   5.1710325269791487E-005
   3.6352941176470588        3.1058823529411765        8.2826147187914128E-009   5.7417733206764547E-009   1.4143484542349817E-007   9.1709641942224310E-008   1.2784623543511614E-006   8.7284423118621264E-007   5.4768786512399320E-006   5.2898823230118977E-006   9.8943922217695723E-007   3.3685709293632234E-007   1.2151627460778269E-006   9.8291176133137770E-008   1.2390828274848009E-005   6.7482802214676456E-006   1.3077399237256432E-005   1.2704407799324364E-005   7.3376830804376624E-006   1.2385393942860027E-007   3.1894247104807207E-005   1.4640100581017153E-005   3.0518878536866758E-005   1.2764376162664726E-005   1.6152909609578421E-005   4.1001716515440563E-005   2.0201081444107926E-005   8.0681338477100713E-005   2.8736008365249965E-006   1.7974337622460189E-005   1.4781384986720813E-005   6.4190663095498371E-005   1.2875855031005031E-005   4.9304798131119356E-005   1.9744400996883704E-005   7.4096792657093376E-007   4.2386670312331537E-005   3.9727292617323856E-006   5.3506473140050236E-005   4.3330175169614267E-005   2.8165094032748926E-005   4.6103181729153394E-006   7.5922328311440584E-005   2.9006675186903911E-005   1.6343141084958345E-004   9.7375373704803182E-005   1.7595643503626192E-005   1.7364857525049205E-005   1.7634768942542391E-004   2.1851459306798210E-005   3.5498887187375280E-005   1.8283652943662470E-005   2.5902185625631887E-005   1.6192025212072119E-005   1.0599115927342314E-004   8.7858813808783178E-005   1.9875203892865918E-005   6.3953696089587408E-005   2.3806522013275402E-004   2.5470501452119526E-004   6.6046510171472611E-005   8.4428424765308049E-005   2.2387491586410404E-005   6.8138916424943083E-005   2.6444469089143159E-005   4.2825842144405254E-005   1.8202407078551138E-005   1.3709388275531947E-004
   3.6882352941176468        3.1058823529411765        4.2282980343234654E-008   3.1687902044203950E-008   6.3060123653488382E-007   4.4914059339922070E-007   4.9436732072611848E-006   3.8193339651222534E-006   1.7295129355552263E-005   2.0080728688323871E-005   3.9366069719271493E-006   1.1656828750772597E-006   4.3681438343147084E-006   4.4108128320529355E-007   3.0319390610169378E-005   2.2235045901251648E-005   4.3657352928175067E-005   3.9550641088354236E-005   2.0466988996512869E-005   6.9950122404716484E-007   9.1179308495933161E-005   2.5706765350793027E-005   9.0671241769005870E-005   4.0719897724106039E-005   3.2387922514591098E-005   1.0017062250794723E-004   5.4233200767254811E-005   1.7834388659872190E-004   8.7634379299150629E-006   2.8330594676336316E-005   6.0353998438232166E-005   1.6722859398607265E-004   3.5489441421856084E-005   1.3397654662716777E-004   2.7827002697412700E-005   4.7160229595922982E-006   9.4904162306668293E-005   1.2399569282669610E-005   1.0095899422065041E-004   8.1909310214256916E-005   5.4253100835005470E-005   1.2578546526995310E-005   1.4067356908234311E-004   6.4528190579155772E-005   3.6648816926778603E-004   2.2042779824394505E-004   3.7743217919111210E-005   1.8510231545870501E-005   4.0624892649108871E-004   7.4433114135577749E-005   7.7774515754826452E-005   4.3653638144664685E-005   8.6412380097045498E-005   2.1201634844092642E-005   2.0050736945724306E-004   1.2334012819099395E-004   1.5136500257753432E-005   1.4581706942953695E-004   4.9274121990623351E-004   3.7643181471529034E-004   1.2343130151510850E-004   2.5303079760049304E-004   4.8278895065964645E-005   9.5331375290421866E-005   6.9159839238945055E-005   2.3981146606235679E-005   4.1904387285522619E-005   3.1741321447374405E-004
   3.7411764705882353        3.1058823529411765        1.8834945040243531E-007   1.4975273574808790E-007   2.4845420727937438E-006   1.9145062835349996E-006   1.6438152033440654E-005   1.4123456614426296E-005   4.5879225225767174E-005   6.3702400024070286E-005   1.3573990181761709E-005   3.2851484683127650E-006   1.3562844567107559E-005   1.7239801581535823E-006   5.9026381498032702E-005   6.2909358972176125E-005   1.2039704031615199E-004   9.8746099545371992E-005   4.7565713890895776E-005   3.5396516637905086E-006   2.1933794716664875E-004   3.7298190259262156E-005   2.1991425855250770E-004   1.0845297012772345E-004   5.0168726584760441E-005   1.8396730883993509E-004   1.2399727432519473E-004   3.2215397487779361E-004   2.2444687939362042E-005   3.8387335410215163E-005   1.8993618135810663E-004   3.5362488906598172E-004   8.0972792238614687E-005   2.9935596530814967E-004   2.6447337893163430E-005   3.0875487113381036E-005   1.8015657054726381E-004   3.2116077815725260E-005   1.4163653548398861E-004   1.2582102508126801E-004   7.1934942392748506E-005   2.9112192296861308E-005   2.1339919982467487E-004   1.6388713084980962E-004   6.4693409769940287E-004   3.9840662336436378E-004   5.9887989061003296E-005   1.6432053318897747E-005   7.5203319465309490E-004   2.0101609271219121E-004   1.5513669270829150E-004   8.7176202860847336E-005   2.5960147664860664E-004   5.8841282018695778E-005   2.8720826722517011E-004   1.4619834401305011E-004   1.2126408918240064E-005   3.2320351438800283E-004   7.8083686340478346E-004   4.2267252688151267E-004   2.0767053666569438E-004   5.9017953038505806E-004   9.4074282118472376E-005   1.1484764486506534E-004   1.5872007298221605E-004   7.3298070513480690E-005   7.8704682688337607E-005   5.8419279214652804E-004
   3.7941176470588234        3.1058823529411765        7.4914960969495381E-007   6.2491881073451826E-007   8.5198218381593167E-006   7.0023272250140055E-006   4.7099033044974130E-005   4.4484118407727779E-005   1.0069310612029267E-004   1.6801604589336994E-004   4.0612036604285043E-005   7.2749051048307812E-006   3.6104087854404990E-005   5.9220483193545814E-006   8.8502137888315892E-005   1.5155512160080524E-004   2.7209904326701913E-004   1.9418772677182769E-004   9.1493317078414455E-005   1.5223976436111528E-005   4.4268420858361272E-004   6.2477512730136497E-005   4.3743297787429046E-004   2.4271188220179407E-004   5.9575389552373396E-005   2.3971514734858214E-004   2.4190343256501651E-004   4.6907259971898347E-004   4.9027491889716543E-005   5.8668555506138188E-005   4.5544834277479965E-004   6.0637623883006092E-004   1.5299558264787364E-004   5.4771276893837120E-004   1.7885758195602407E-005   1.2607716336067004E-004   2.9439534370061325E-004   6.7927490763562278E-005   1.7592055956429882E-004   1.6079404874351605E-004   5.9935768989023393E-005   5.8766991735392701E-005   2.7194708908938098E-004   3.7840170064499303E-004   8.6034935431199592E-004   5.7324821927971445E-004   6.5857759250022204E-005   2.6992256056565143E-005   1.1163379943680723E-003   4.2796065941432931E-004   2.9006320824941377E-004   1.4829341920075185E-004   6.4115465368139212E-004   2.0046384027610793E-004   3.1247288353835636E-004   1.6940473877618989E-004   1.1831244429580409E-004   6.0706875490666062E-004   9.1776836313596695E-004   3.5123719247509544E-004   3.3235200418106338E-004   1.0704334066623745E-003   1.9612529072416087E-004   1.3001475077114322E-004   3.0771838437954388E-004   2.2806604144480312E-004   1.2248693726346879E-004   8.1544180787684059E-004
   3.8470588235294114        3.1058823529411765        2.6244195072983588E-006   2.2739139805823697E-006   2.5611306190032031E-005   2.2236695928589240E-005   1.1513940566532517E-004   1.1855620609415554E-004   1.7960507297602591E-004   3.6614521922146846E-004   1.0514126200784141E-004   1.2229533732593056E-005   8.2396665418794910E-005   1.7922078530723640E-005   1.0013260757501058E-004   3.1086100422426601E-004   5.0285319544725131E-004   2.8955984251839619E-004   1.4383333320110335E-004   5.5058881123401991E-005   7.4040989790112035E-004   1.5611924926178613E-004   7.1079232275188850E-004   4.5600267464861264E-004   6.5311910133960491E-005   2.0663594144980959E-004   4.0658714198990315E-004   5.5016779772322011E-004   9.3832329528645940E-005   1.1532717515692667E-004   8.1493265870795980E-004   8.4566842928863160E-004   2.4076368540079291E-004   8.2296260103938558E-004   3.1661320808140694E-005   3.5515456008420378E-004   4.2734921563286182E-004   1.1491326705119682E-004   3.3199732017416626E-004   1.8635698020824234E-004   5.4567170809745255E-005   1.0800089202792785E-004   3.1359694436678906E-004   6.8202251317308889E-004   7.9183680305779623E-004   6.6379068666690849E-004   4.7949762947221579E-005   8.5155123513940944E-005   1.3325346124690735E-003   7.1338170913956154E-004   5.1264014701057914E-004   2.1844912007004081E-004   1.2157023452857038E-003   4.8941299407526530E-004   2.8136702240238087E-004   1.9920163364447601E-004   5.1440485476862306E-004   8.9134380242461781E-004   8.0780722858780386E-004   2.3701744848063125E-004   5.2027651979346399E-004   1.5147106718169051E-003   4.7856740886938486E-004   1.5933496018041984E-004   4.9613147184080050E-004   3.4101308195582601E-004   1.6431081592587477E-004   8.4763429121067547E-004
   3.8999999999999999        3.1058823529411765        8.1776918984420636E-006   7.3090136240727348E-006   6.6977822828158439E-005   6.0942072183045152E-005   2.3897368869548231E-004   2.6706000214872424E-004   2.5307632140187514E-004   6.5219232630241999E-004   2.3602991674526733E-004   1.4128498683952325E-005   1.6035469099882338E-004   4.8073066383883571E-005   9.5772906489855744E-005   5.3895164278759742E-004   7.5169483503505794E-004   3.0587942498219088E-004   1.8481765412158065E-004   1.6519185452214719E-004   1.0184072775853007E-003   3.9490860238719375E-004   9.5115125884535955E-004   7.2339965556146471E-004   1.1752253652852512E-004   1.7457768748553731E-004   6.0082074163825077E-004   5.3650115409550469E-004   1.6377273090483196E-004   2.2094094143787753E-004   1.0422691555249134E-003   9.6377072247007646E-004   3.1912999069335144E-004   1.0134925831954502E-003   1.1181353218311262E-004   7.3233534840276603E-004   5.7683854623115512E-004   1.4791107729876694E-004   8.4267814655280377E-004   2.2434776267227764E-004   2.0274375227409728E-004   1.8773207857165919E-004   3.6128161236349739E-004   9.0750571219560855E-004   4.3586221456362682E-004   6.2559478931744424E-004   5.5431852715979185E-005   2.6157688536690573E-004   1.2887499972369660E-003   9.3003029322386629E-004   8.4289839935021329E-004   2.8476534616718745E-004   1.6720821157701284E-003   8.1600197163422730E-004   2.8593320752368556E-004   1.9979678647345724E-004   1.1908409600727486E-003   1.0012398692341212E-003   6.8152710732886110E-004   2.3841495735374001E-004   7.5752536030883224E-004   1.6838310492678108E-003   1.0879593462030752E-003   2.3630630673413279E-004   6.7665043838679799E-004   3.0676834525506912E-004   2.0496534864925935E-004   6.8731295450170666E-004
   3.9529411764705880        3.1058823529411765        2.2559526813619989E-005   2.0679196884715596E-005   1.5261210599001117E-004   1.4469086335422093E-004   4.1584605926823598E-004   5.0401720511641457E-004   2.7058860434667523E-004   9.3285232447042738E-004   4.5942657568335827E-004   9.9019871186723081E-006   2.6606891264933214E-004   1.1459635541153218E-004   1.3862042015764514E-004   7.8925334536462358E-004   9.0729705924830260E-004   2.0507832027713294E-004   2.0174097783591237E-004   4.1097067110855943E-004   1.1351928201614020E-003   7.5097018789156179E-004   1.0568420987952804E-003   9.6892316584469909E-004   3.0182865805151272E-004   4.8405873644534058E-004   8.1184553338661553E-004   5.0070307031240761E-004   2.7211196814953999E-004   3.3854456741892248E-004   8.6801970164694284E-004   8.9828106072243263E-004   3.6786804731274344E-004   1.0263078205798261E-003   2.7696765167840165E-004   1.1327923729657803E-003   7.5708955914311285E-004   1.3056669095930915E-004   1.6767787408008268E-003   2.9519474159021180E-004   6.5111979081049741E-004   3.1438242974726304E-004   4.3312539344990506E-004   8.8397954108832986E-004   2.2151267700960215E-004   5.0308562694209124E-004   2.0946978917437645E-004   6.6066338596507633E-004   1.0423455312096408E-003   9.6114907319189396E-004   1.2355838368033705E-003   3.3749494039823295E-004   1.5539965377580091E-003   9.3759783217551066E-004   4.0662272786800435E-004   1.6830005175134840E-004   1.7244224603753932E-003   8.9992675653480258E-004   8.7127094167890363E-004   4.4198549725882075E-004   9.3138469402816984E-004   1.5123443213788475E-003   1.8557562476761537E-003   3.9626727557646188E-004   8.2801179726594502E-004   5.1441669634803974E-004   2.5986318574940375E-004   5.0866222521386134E-004
   4.0058823529411764        3.1058823529411765        5.5395367583274583E-005   5.1855183690490489E-005   3.0116598248691940E-004   2.9622043465575836E-004   5.9784723970821745E-004   7.8899018326916487E-004   2.1585937722083274E-004   1.0458189648581918E-003   7.7915687352543073E-004   1.2448841896858184E-005   3.7603342646415252E-004   2.4375091566196315E-004   3.1556594447072853E-004   9.7109128510259029E-004   8.8219764250202677E-004   1.2582423109086055E-004   2.2038150544296235E-004   8.4285393140353531E-004   1.0194363859037201E-003   9.8036420394519261E-004   9.9769979356107287E-004   1.0973452765064846E-003   6.4672301300232565E-004   1.4156507587772121E-003   1.0645835137221911E-003   5.6818330186463940E-004   4.3876841383147291E-004   4.2302847389826665E-004   3.9805333587297341E-004   6.8609136996187396E-004   4.0177249719684126E-004   8.5250955951683466E-004   5.0667465709516033E-004   1.3241895399653391E-003   9.7520185264682833E-004   5.9022793747703305E-005   2.2159404489681782E-003   3.7712573448704352E-004   1.2935674778634389E-003   5.0143750096520257E-004   5.0497880393345150E-004   6.5044317991012749E-004   6.8308896352870018E-004   3.8217572430687398E-004   6.1759927691646278E-004   1.2652518095955477E-003   7.4142025217738522E-004   8.4321123803947232E-004   1.5303211490472431E-003   3.8946492147668186E-004   8.9097694983807216E-004   7.4439018385117955E-004   6.1812257007017252E-004   2.9205924802056080E-004   1.7261397634328992E-003   7.5012390589970529E-004   1.2220834998025200E-003   7.6405906513880167E-004   8.7310650747050226E-004   1.1581382455232209E-003   2.1651375683731954E-003   6.4194157436897809E-004   9.7763815825099051E-004   1.4910401568392802E-003   3.4962979211486080E-004   4.5314145941326752E-004
   4.0588235294117645        3.1058823529411765        1.2095133207864918E-004   1.1521468457599763E-004   5.1330774487687357E-004   5.2225035640098558E-004   6.9275594170289457E-004   1.0059568648632217E-003   1.7091342164948030E-004   8.8533934845240339E-004   1.1569810878537907E-003   7.3160209950856231E-005   4.5695821927206181E-004   4.6338609894855392E-004   5.9533079189248391E-004   1.0076035839644058E-003   7.0869817108092819E-004   3.6882207246572346E-004   3.0553830987763397E-004   1.4190257246640039E-003   7.5289656319645700E-004   8.3069723009397461E-004   8.2525678888763709E-004   1.0381914581251805E-003   1.0189126707549662E-003   2.5896208938219300E-003   1.4355788885668627E-003   7.7655974103414075E-004   6.7342146813775588E-004   4.7585879656240979E-004   2.4703114917377710E-004   4.3185042249124425E-004   4.8222596590400215E-004   5.8134254934518706E-004   7.5710352220124174E-004   1.1848648305616879E-003   1.1937351273767817E-003   2.5799678055760870E-005   1.8100436752300094E-003   4.2837230997968672E-004   1.7605073828157350E-003   7.4695634347268758E-004   5.5497243150951425E-004   3.9632844235401506E-004   1.7042554981999917E-003   3.4278383303284040E-004   1.2394304259697494E-003   1.7261788068544048E-003   5.0505408732032199E-004   7.2210663002874155E-004   1.5161202047229523E-003   4.8883942727613941E-004   4.3607079013081504E-004   4.7206895151850068E-004   8.5079680977186471E-004   8.0221397550292483E-004   1.5321191587085233E-003   7.4266256106481933E-004   1.2004703362936723E-003   1.0503207219187012E-003   5.9044471164764357E-004   8.1313066839187593E-004   1.7618008291832672E-003   9.3088267163984038E-004   1.1128305501328472E-003   2.8162617988065873E-003   4.8441770519062796E-004   5.0600292763021838E-004
   4.1117647058823525        3.1058823529411765        2.3574031422938979E-004   2.2788707388513740E-004   7.4914660241931226E-004   7.8713834937066277E-004   6.2352150264116950E-004   1.0157659137709216E-003   2.8952014373366411E-004   5.5580486680864214E-004   1.5221338202703035E-003   2.8390452687912775E-004   4.8994670726947227E-004   7.8881833951546310E-004   7.5728147571015644E-004   8.8902428427953500E-004   4.9041397240746985E-004   1.0791078281204181E-003   5.0134052786583554E-004   1.9383054713891074E-003   5.3201333699031490E-004   4.4718079091647520E-004   6.3917252985236188E-004   8.0446954819077461E-004   1.1748132324430880E-003   3.0306496656418700E-003   2.0161712925882967E-003   1.0297615869623517E-003   9.4503697422512582E-004   4.8722442669027526E-004   8.5969388715235193E-004   2.5265733777591075E-004   6.8878873832161117E-004   3.5088551533205302E-004   9.4610635401938634E-004   8.9960486828284398E-004   1.3215552921143562E-003   2.2427367199278752E-004   8.1843061623243995E-004   4.3281651390973962E-004   1.8224481872596923E-003   1.0267229431673592E-003   6.0501206672767443E-004   2.8114682636805506E-004   2.4224563828782499E-003   3.9325832069732217E-004   1.8658573050601543E-003   1.6151388016391593E-003   3.4332989067944721E-004   6.3969342980150817E-004   1.1849220780885310E-003   6.8203883669326225E-004   6.9050340864492104E-004   4.6100336537452673E-004   1.0958283929382619E-003   1.5602984184166831E-003   1.7585201294954365E-003   8.7079250702914209E-004   7.8721901652617466E-004   1.2308679838632353E-003   4.4489545007500076E-004   5.5226939327351497E-004   1.4863509552309833E-003   1.1982973994764416E-003   1.1128095596391338E-003   3.2384130039951084E-003   6.5194417439528338E-004   5.4487763215344085E-004
   4.1647058823529406        3.1058823529411765        4.1039744495925803E-004   4.0169128373780563E-004   9.2674788044904647E-004   1.0055594717009151E-003   4.1809654677730249E-004   7.7956497272869420E-004   6.1863302805055813E-004   3.0706304942736687E-004   1.8012785327864041E-003   7.2693508970576501E-004   4.9450228764316218E-004   1.2022953184910349E-003   6.2199646530785777E-004   6.9650412526252141E-004   3.1985550904966832E-004   1.9308313784069087E-003   7.5856942065295730E-004   2.1100135412567144E-003   5.0169845163659647E-004   3.3815821271434117E-004   5.2407638883244189E-004   5.0971337809456983E-004   9.9354864585557206E-004   2.3033905311431587E-003   2.8184059855223395E-003   1.1677498229918624E-003   1.1720838676742102E-003   3.8892637661501825E-004   1.7647845843858903E-003   1.6951574165861499E-004   1.0373688500765620E-003   3.0306316962149454E-004   9.4065025484707542E-004   7.9739294916945447E-004   1.2888206759273286E-003   8.3136099888586070E-004   2.8192218362872533E-004   4.1319371853715069E-004   1.6616922459526463E-003   1.3032893596524881E-003   7.0655339999004874E-004   4.1650093368869086E-004   2.2552496626531441E-003   4.7481043706857072E-004   2.2646766137399067E-003   1.0982599815524325E-003   2.4412204274876437E-004   4.8569479454610112E-004   8.6210829829972704E-004   9.2955869123535577E-004   1.0571709475685638E-003   7.3243470448420764E-004   1.4895096858979022E-003   1.9988047563396605E-003   2.1581377899727934E-003   9.2429414633036589E-004   5.3088024314960176E-004   1.4048162259568068E-003   8.8253696627353672E-004   3.9987801324088012E-004   2.0919447006570390E-003   1.3698885305637595E-003   8.9693981254801523E-004   2.3852663544076226E-003   8.1448565190797486E-004   4.2257104433480390E-004
   4.2176470588235295        3.1058823529411765        6.4030439267131242E-004   6.3341602786878392E-004   9.5350956453617297E-004   1.0705603885395592E-003   2.3072407817765196E-004   4.4241634360951904E-004   9.6175636918399666E-004   2.7726195804154041E-004   1.9660671800536093E-003   1.3932626048910129E-003   5.1848418722294282E-004   1.6405189764019685E-003   3.9759533541014030E-004   5.4080903540357076E-004   2.6224387456684679E-004   2.3160632107968437E-003   9.3986859924726266E-004   1.7688778529631715E-003   6.3886781853132377E-004   6.4335283369831376E-004   4.6416145194487062E-004   3.4329778653277126E-004   6.3174360126653476E-004   1.2222997936365766E-003   3.6787298975569354E-003   1.0932466247022463E-003   1.2631920838223638E-003   2.6555385287037694E-004   2.0586524522595889E-003   1.4236681443019434E-004   1.4372488996875219E-003   5.3274913001103341E-004   7.0846429660020220E-004   9.6424396011126614E-004   1.1573439559018233E-003   1.8263485022011728E-003   4.1170093618202571E-004   3.8585798400376446E-004   1.5350472833515320E-003   1.5305847906574457E-003   8.8721893254431461E-004   7.5680660928670372E-004   1.6359012891854459E-003   5.3844666328822300E-004   2.3195663278279301E-003   9.0431765149592608E-004   2.2124547796683493E-004   2.7010096579593667E-004   8.5985833158624806E-004   1.0780641937164293E-003   8.1275872570518574E-004   9.6972624436590942E-004   2.1870419898458449E-003   1.7549500319501675E-003   1.9888733702646713E-003   7.0171929410800982E-004   6.5958978738658240E-004   1.6955659541023911E-003   1.8548044815539463E-003   3.2916520479663367E-004   2.7243274855164590E-003   1.4468195868881527E-003   6.3334543438963310E-004   1.2592840633668285E-003   9.2146111438762735E-004   2.2226024123241783E-004
   4.2705882352941176        3.1058823529411765        8.9653448443506231E-004   8.9500415970834477E-004   7.9222638820025681E-004   9.2507368424906333E-004   2.3266794215500401E-004   2.5553646575574132E-004   1.0177488950319892E-003   3.2506235664213297E-004   2.0356502256178841E-003   2.1346132061010508E-003   5.9964642972651361E-004   2.0008643979206376E-003   5.1996962937580712E-004   5.0950952074165260E-004   3.9454630867577029E-004   1.9596207312078760E-003   9.3268379644813315E-004   1.0827529508172227E-003   8.0075047534043100E-004   8.5303963595453544E-004   3.4707251386685301E-004   4.3884794072933186E-004   3.9339250011819746E-004   8.5445564446042703E-004   4.2658623028498915E-003   7.9949104371424017E-004   1.1871328137079689E-003   4.4172998473611109E-004   1.5795564704213143E-003   1.7967970396012055E-004   1.7557580109994557E-003   1.0051623427673501E-003   4.8898899391762094E-004   1.1435340667807965E-003   1.1362629617412939E-003   2.9137249390952555E-003   4.9165115501202477E-004   3.6474775930760329E-004   1.4144530706946090E-003   1.6497858307274699E-003   1.1548818726511171E-003   9.2137663338661747E-004   1.2948104811720835E-003   6.0709375434663459E-004   2.0150156464840792E-003   1.2651335459390647E-003   3.3801994820077864E-004   2.2462854050719403E-004   9.9937172894665150E-004   9.8959155486428533E-004   3.2594872817914188E-004   9.1660596181202501E-004   2.9577290282465116E-003   1.0676419810431608E-003   1.3555400633814610E-003   3.7295408900609497E-004   1.0252510376539195E-003   2.0412669153084600E-003   2.6920474105678657E-003   2.7510392127094117E-004   2.2127065696145956E-003   1.6762386590097121E-003   6.0774099072813316E-004   7.6737405684391448E-004   9.4163539912388121E-004   1.9153409717924031E-004
   4.3235294117647056        3.1058823529411765        1.1299996260445593E-003   1.1369823708429522E-003   5.0816309398520542E-004   6.2187869544315095E-004   4.3295672260151527E-004   3.4188011290156350E-004   7.2081129333552755E-004   2.6658966727058586E-004   2.0604338540155670E-003   2.7309721327477207E-003   7.3062322770901659E-004   2.1787255440508854E-003   1.0478224622107806E-003   6.4519045742648907E-004   6.6685839400109400E-004   1.2125193437007079E-003   7.5734844055311550E-004   4.8614640066429381E-004   8.3594854030258445E-004   6.4617164942892781E-004   1.9990618292434195E-004   7.1452107135032438E-004   4.0032169991160906E-004   1.1303179443420128E-003   4.2682437394950820E-003   4.1151208100938854E-004   9.9556823505263497E-004   9.9564405032417490E-004   9.1273080824570371E-004   2.7164300249216041E-004   1.9875698652524593E-003   1.5606041347689845E-003   6.3471949903810322E-004   1.1326289784451189E-003   1.3881280524120241E-003   3.6845030181806757E-003   4.0582652313033590E-004   3.7178327524280645E-004   1.1835355385899676E-003   1.5962102137647911E-003   1.4638355140200981E-003   7.7183600973967687E-004   1.2683422057938982E-003   7.1084828217629549E-004   1.4516373904787040E-003   1.5586829904913897E-003   6.0566599825417683E-004   4.3160564643096296E-004   8.5225199875673980E-004   7.1416863944402014E-004   2.8635788146053357E-004   6.4729434788149474E-004   3.1283013764587301E-003   5.0591451814242338E-004   8.4718842799122365E-004   2.8114290544979312E-004   1.5974075060852407E-003   2.1046922629608263E-003   2.7468501868332293E-003   3.1023844277905849E-004   1.0853312911583339E-003   2.3583196851183512E-003   8.4070474264169516E-004   7.4858774873026908E-004   8.8478698786177918E-004   4.7279012615512205E-004
   4.3764705882352937        3.1058823529411765        1.2840237232931736E-003   1.3007948662013510E-003   2.5049282782391093E-004   3.1640110006024135E-004   6.4689018984251910E-004   5.6813325460340494E-004   3.6307062711631060E-004   1.8880092247402862E-004   2.0653193018633801E-003   3.0121492353714667E-003   8.6276409381975830E-004   2.1145318089598178E-003   1.4501831861420658E-003   9.6358803052024934E-004   8.1786588749218736E-004   6.1645873026028428E-004   5.4649795240340349E-004   3.5372579266919666E-004   7.0379537302864639E-004   4.6930895956555542E-004   3.1434539378044125E-004   8.8855370600254542E-004   5.0083843076247981E-004   1.2221683760045457E-003   3.6250740736624336E-003   1.7298199990258375E-004   7.7510708807154130E-004   1.4510331011488840E-003   4.2536851556053873E-004   2.4486780736247192E-004   2.2669908754507522E-003   2.0178560084446870E-003   1.2451083696729090E-003   1.0692988152561302E-003   1.8201495907092661E-003   3.8733193976067818E-003   7.8116875989013915E-004   4.5609742385444924E-004   8.9024629040196509E-004   1.3549337583684351E-003   1.6657557657577253E-003   7.8303295629935646E-004   1.1299165738968492E-003   8.6866451649629246E-004   9.1276414967599159E-004   1.3304994886136627E-003   9.0735786238737908E-004   5.7095647144051105E-004   4.7961261626516013E-004   4.7717481647607113E-004   5.2096856433188083E-004   4.1271381503223099E-004   2.4929411487013358E-003   3.9454386246147216E-004   4.9519273541373760E-004   5.7158487105024515E-004   2.0817566815420226E-003   1.6556774637115715E-003   2.0401955787744345E-003   6.3183770675371686E-004   4.9965185217837934E-004   3.3524420637789454E-003   1.0038424307602727E-003   6.8676940469866038E-004   8.1034868038694201E-004   9.2631033403043738E-004
   4.4294117647058826        3.1058823529411765        1.3186494542974788E-003   1.3438272243003204E-003   1.6540067859607366E-004   1.7835924877923089E-004   6.6362696248105141E-004   6.6762738513277090E-004   2.5042674747153442E-004   3.3372989095797445E-004   2.0364352234286641E-003   2.9557851761871077E-003   9.4611906930743841E-004   1.8289432573279133E-003   1.2553041651787386E-003   1.4585809357150687E-003   6.6106193915329854E-004   3.9808066074589890E-004   4.2049615681650680E-004   7.1414068517033945E-004   5.0650987361659165E-004   7.6170383642860690E-004   7.9782527982812459E-004   7.4795590000428075E-004   4.9593657952720345E-004   8.5085877059867235E-004   2.5890769194412515E-003   2.7052880261472075E-004   5.7695008236670862E-004   1.3894871799965351E-003   1.0205563774927738E-004   1.0940354648369134E-004   2.6565890974701327E-003   2.2609564987178554E-003   2.0458636638028640E-003   1.1416270184230950E-003   2.1275870920263043E-003   3.5166994624198224E-003   1.5729153501454385E-003   6.6317278370351730E-004   6.2344110142255327E-004   1.0114061342146690E-003   1.5622550569540160E-003   1.1400197084140095E-003   7.6293444861018442E-004   9.5260662198272546E-004   7.2362643190649223E-004   9.2772525339677569E-004   1.1212114478765197E-003   4.0878870144628256E-004   4.3047491017044197E-004   4.5059993252055398E-004   5.5295665976739269E-004   3.7320675280005553E-004   1.7741668606990823E-003   6.7367045424385306E-004   2.1610495586093292E-004   1.2750237727015736E-003   1.9182782748458358E-003   9.5568847662805712E-004   1.1604413482932160E-003   1.0695103811566296E-003   4.4280603367860484E-004   4.0075360182119518E-003   8.3613547541853983E-004   4.8103827271612256E-004   7.6882082960321363E-004   1.1103521325011847E-003
   4.4823529411764707        3.1058823529411765        1.2247719190932975E-003   1.2546293201912335E-003   2.9382876479303028E-004   2.7412438512843375E-004   4.6551089548514023E-004   5.2650376196000388E-004   3.6629589972936522E-004   7.0032027754595068E-004   1.9138683292491663E-003   2.6580909944278657E-003   9.6158204399737443E-004   1.4114237205422324E-003   6.7701466223917624E-004   2.0460854387356077E-003   4.8300607248399560E-004   4.1703747078912767E-004   3.8931795583939941E-004   1.2690186142697770E-003   4.8752113519772745E-004   1.1464198881230819E-003   1.2035793124906648E-003   4.4048854328129972E-004   3.8267943387676077E-004   4.3024712028839055E-004   1.5328610768368183E-003   5.8660067860555559E-004   4.0787907330414714E-004   1.0056464555917308E-003   6.7757312227728286E-005   3.3296748664613933E-004   2.9501294807708933E-003   2.1797923921173545E-003   2.6295332065127399E-003   1.2500072980974690E-003   2.0628263030240028E-003   2.8573185639719336E-003   1.9481362780094725E-003   9.8760119931830628E-004   4.1545195779439946E-004   7.0428515953040931E-004   1.1748015581882153E-003   1.2686381880639649E-003   3.8683722145934967E-004   8.1739275236901443E-004   9.0723958359449359E-004   8.4615506504038380E-004   1.4350882984946695E-003   3.1664456548394042E-004   9.3419991600048773E-004   5.5036886576011364E-004   4.5766655838746508E-004   4.7948217481042095E-004   1.6350169119279034E-003   1.1030436367328821E-003   2.0836432157685260E-004   2.1420782914615384E-003   1.2081866378538173E-003   4.6455770095872275E-004   6.1049641542330576E-004   1.1157600628887818E-003   4.0801964546367727E-004   3.7849840514733047E-003   5.0643457330433580E-004   3.1166003551819977E-004   7.4280204585044712E-004   9.2182194131706962E-004
   4.5352941176470587        3.1058823529411765        1.0292381457062000E-003   1.0590912287157777E-003   5.4885641666825992E-004   5.2785969310816081E-004   2.4812428145064747E-004   2.9790394465144482E-004   4.4406673807503210E-004   9.5937919038050715E-004   1.6549665465656386E-003   2.2522178837135628E-003   9.2184989832418585E-004   9.7678015210714742E-004   2.4576423451966420E-004   2.5474058516472831E-003   7.4048050351088063E-004   4.7240793358207752E-004   4.0809948635356645E-004   1.6702820950782664E-003   8.8180968624167178E-004   1.0411602645934205E-003   1.0793006238962702E-003   3.4732954363465320E-004   2.8266647513100842E-004   2.9008154294410328E-004   7.3510570641691292E-004   7.9333915421923060E-004   2.6035431018142028E-004   6.6046108533315828E-004   4.4760466080793820E-004   1.1008029089302686E-003   2.8424987722548349E-003   1.7272873666108138E-003   2.8067207392528403E-003   1.1648250947860438E-003   1.6296481767651251E-003   2.1624006006844328E-003   1.5786572737137637E-003   1.2990833411001925E-003   3.5180118545312736E-004   5.1429638514036450E-004   7.5624853480902937E-004   1.0210794550607502E-003   1.8879286273027716E-004   7.1992896073041655E-004   1.1621047818296667E-003   1.0961378262276491E-003   2.0535534271940012E-003   7.7553003964362017E-004   1.5627977814868669E-003   5.7328938148155158E-004   4.9139932505925176E-004   5.4624766443968418E-004   1.9085137701696933E-003   1.4918766267251107E-003   3.4334167827406912E-004   2.3531498506187570E-003   6.3868714221764172E-004   3.0723796248799910E-004   4.4922161003404371E-004   8.2196253686521773E-004   4.3342794575034171E-004   2.7295583342838502E-003   4.3662446565414484E-004   2.9618343355682493E-004   6.4793455710858189E-004   1.2052614494008731E-003
   4.5882352941176467        3.1058823529411765        7.7984563639140413E-004   8.0560019367161267E-004   7.6892469380443766E-004   7.6882155096787684E-004   2.0330259218439282E-004   2.0923777237046525E-004   3.5086114362600334E-004   8.5722732325914006E-004   1.2638105416507010E-003   1.8218070513897832E-003   8.4044471523330572E-004   6.1112805681003580E-004   1.6106636441096198E-004   2.7064261598499029E-003   1.3864338435902518E-003   4.9058550227313463E-004   4.5687046861369956E-004   1.7335906014063886E-003   1.6405208337499490E-003   5.7333867137247428E-004   7.4412599931738882E-004   6.2780475937713109E-004   2.3602770486440486E-004   3.4467538929084101E-004   2.7810902747051449E-004   8.2815220373888272E-004   1.4145525848963236E-004   4.2458283091192516E-004   9.2266231680541175E-004   1.7260296459656213E-003   2.2804771350054070E-003   1.1621707914542599E-003   2.5934696960390074E-003   9.0185826098136983E-004   1.0240917321117109E-003   1.5717250736634661E-003   9.0816614138070333E-004   1.3540176766256699E-003   5.1954920570131092E-004   4.1519739675714793E-004   5.2172859553583641E-004   9.7459337069069163E-004   3.0649940945824390E-004   1.2116693950157134E-003   1.2390240560755056E-003   1.3947897032037927E-003   2.5807187469407112E-003   1.5562832600637033E-003   1.7698727022910767E-003   4.7722594742524130E-004   5.9809472945096867E-004   4.5067749124026897E-004   2.0913843822631907E-003   1.7600411856604297E-003   3.2612522296803263E-004   1.6751228179638002E-003   4.9198684894883899E-004   2.8938522416728415E-004   4.7808135397274342E-004   9.3094975707796914E-004   6.1834516412006700E-004   1.4468689813590650E-003   7.5317134314233764E-004   4.2654981545121829E-004   4.4419045164037843E-004   2.1863080606338028E-003
   4.6411764705882348        3.1058823529411765        5.2756895254114726E-004   5.4680741964566594E-004   8.2602122197428284E-004   8.4952107758647370E-004   3.3560769798690100E-004   3.2047161057722508E-004   2.2206184888071994E-004   5.3941884730489753E-004   8.2511345190877314E-004   1.3886874105587578E-003   7.1284762639903460E-004   3.4877692978741391E-004   2.1015361816167187E-004   2.3888254589688029E-003   1.8306902704055103E-003   4.9848646142259308E-004   5.3461918940138722E-004   1.4813733450637460E-003   2.3308834213909479E-003   2.2560842265987880E-004   8.0919981336750424E-004   1.0013701488395953E-003   2.2788268398645336E-004   4.1914499954473180E-004   1.0599828445281368E-004   9.8655947123997469E-004   6.3400850457321750E-005   2.4598427064907719E-004   1.0423214564448976E-003   1.6047884671945521E-003   1.5523703068038416E-003   9.0212749927251045E-004   2.0972966030179552E-003   6.4852531599388519E-004   4.8740215701259526E-004   1.1000038677918174E-003   4.2022376821192409E-004   1.0723224760507018E-003   7.9437532994251997E-004   3.3865655437119034E-004   4.5221388411100216E-004   1.1773288066897517E-003   7.6649007767446862E-004   2.0902827893918728E-003   1.1296519676126974E-003   1.5853206676159706E-003   2.2971646710408518E-003   1.9446553439301263E-003   1.4597462109436890E-003   4.0650664209208789E-004   6.0183871959774992E-004   2.6014220330731965E-004   2.0190615123803044E-003   1.7953388143390511E-003   3.7447864581449718E-004   1.0361344555924830E-003   5.6456282923517131E-004   2.8778715306506265E-004   5.9669106295822760E-004   1.5596649253688782E-003   7.4224190907972701E-004   7.0324252744183378E-004   1.0907875764100930E-003   6.1821568795891030E-004   2.0683137158198535E-004   2.6721759990257126E-003
   4.6941176470588228        3.1058823529411765        3.0982755053957306E-004   3.2201094922854122E-004   6.8655774320234870E-004   7.2012401093107781E-004   4.5707793696920493E-004   4.5470326800353412E-004   1.8690674293933275E-004   2.8205615988393529E-004   4.3690606040221034E-004   9.4389043770214576E-004   5.2782760072080256E-004   1.8010520046243727E-004   2.0472751817261507E-004   1.6633134490020660E-003   1.5973573512093715E-003   5.1197292321004874E-004   5.6901376473313938E-004   1.0365418545633899E-003   2.3619555992486913E-003   1.3992580325678590E-004   1.1287805974377224E-003   1.0470266338053675E-003   2.4590369867186738E-004   4.5154744764858211E-004   8.4905185018906406E-005   1.2547456879497430E-003   2.8422103588889768E-005   1.6106675128303813E-004   7.6784825288397853E-004   1.0237526550210443E-003   9.3334090501470191E-004   9.4321038860559019E-004   1.3833530830241788E-003   4.8614595179830987E-004   1.5935530679104436E-004   7.0026960408165861E-004   1.9567654510848880E-004   6.2701166466099586E-004   8.9331236424967475E-004   2.4184986874358869E-004   4.3042177065797575E-004   1.1012570867952548E-003   1.2237665599311722E-003   2.2992857612328171E-003   9.0590878418469513E-004   1.5447743350712065E-003   1.3117026088605324E-003   1.5941248094115885E-003   8.9362442789410988E-004   4.1565461536421423E-004   4.7285130782347704E-004   1.1163539483122221E-004   1.6782912677159418E-003   1.4070239001860462E-003   6.8490531268653040E-004   1.0109818288662211E-003   6.4497985127219049E-004   3.6985645644306011E-004   7.2716947585458691E-004   1.8140090168813224E-003   6.3661143588409881E-004   6.6677488015971537E-004   1.0210399880511425E-003   6.9160317946656991E-004   6.3733085884665463E-005   2.0288915673249857E-003
   4.7470588235294118        3.1058823529411765        1.4512301166754333E-004   1.5115324637368825E-004   4.1438311513190297E-004   4.4060235284581464E-004   3.9442077747647619E-004   4.0934031908495237E-004   1.9106455028904015E-004   1.7674762438512148E-004   1.7345189446043847E-004   5.0553607634602402E-004   3.0084460067854410E-004   7.8156764538323182E-005   1.5149388716929194E-004   8.3754655734476549E-004   9.0659394194784473E-004   4.2847722501601344E-004   4.4517655505509638E-004   5.4884395829734938E-004   1.5934920029926391E-003   1.3011107030686252E-004   1.0537491401575508E-003   6.8984743838306222E-004   2.3985763105151731E-004   3.8140706391521649E-004   8.4025133842196504E-005   1.1645632701293858E-003   1.7208099685119031E-005   1.3285000854697181E-004   3.8787497301668038E-004   5.7975648921127388E-004   4.8824356842153079E-004   8.1995470778806309E-004   6.6674122908219082E-004   3.3112089530373085E-004   3.6565139719459587E-005   3.5565048994109350E-004   1.1263229293041873E-004   2.9392143372668336E-004   6.5530372998196212E-004   1.3066538057936603E-004   3.7207136625670202E-004   6.6481600071829851E-004   1.1299278124694120E-003   1.5191919568057332E-003   5.7804542796038784E-004   1.1125976362392112E-003   5.1537912127819598E-004   8.5725189406717886E-004   3.8939714657276812E-004   3.6103854001003646E-004   2.8273820708064228E-004   5.2248262423699990E-005   1.0603441932524463E-003   7.6513485124982085E-004   7.9733165322386159E-004   9.6467524879669583E-004   5.5088819065500212E-004   4.3622851916753084E-004   6.5117255799290350E-004   1.2310645737280421E-003   3.8000276098354039E-004   7.3132799304899594E-004   5.8987766039743969E-004   5.1983493278026768E-004   3.1228283342414601E-005   1.0846123200469835E-003
   4.7999999999999998        3.1058823529411765        3.9895492950463445E-005   4.1616479479980022E-005   1.3558864470256072E-004   1.4548269721040700E-004   1.6355270335199947E-004   1.7476841905572342E-004   1.0196064536378008E-004   8.3998205196159466E-005   3.7326404205498589E-005   1.5021349704626879E-004   9.3815858911217779E-005   2.0824121598756179E-005   6.6077297809843976E-005   2.1788331879681139E-004   2.4919176636390003E-004   1.8926712824417146E-004   1.7709973578591696E-004   1.5922173897727957E-004   5.1990906213173935E-004   6.0665800190216452E-005   4.2566438122904727E-004   2.1685856416075181E-004   1.2272186996105120E-004   1.7275461915957456E-004   3.9925540701885604E-005   4.9051466225639138E-004   8.2124640658052066E-006   6.0127009958473474E-005   1.0888948545955733E-004   2.2249749770689116E-004   1.5260386582919460E-004   3.3149329162703017E-004   1.6497193469319356E-004   1.2897701382772630E-004   1.0357182937363829E-005   1.0027297165999136E-004   4.9904457446001944E-005   9.2234332861148229E-005   2.3118262493953905E-004   3.7683606198124241E-005   1.6864585744211900E-004   1.8972612397874655E-004   4.5642968474839156E-004   4.4538792842010024E-004   1.9994914236434345E-004   3.9814539478169413E-004   1.4048558023946767E-004   2.2777130269356315E-004   8.8647196600278978E-005   1.5743032055232840E-004   9.7732638693694983E-005   2.5666217810426336E-005   3.3700865720120694E-004   2.0350108198119676E-004   3.6710102712229296E-004   4.0214500701084608E-004   2.2261643359309044E-004   2.4084975382036896E-004   2.7105713402216436E-004   3.6224997653497862E-004   1.2147680404329242E-004   3.3931920407993734E-004   1.5463386939111113E-004   1.7444341350246139E-004   2.0902319817996915E-005   3.3206725955838126E-004

   3.0000000000000000        3.1588235294117646        4.1501655394633543E-013   4.3381052168274619E-013   1.8336695777021090E-012   1.9970756670790939E-012   3.4049845387953706E-012   3.8667467727164544E-012   4.5240612712733077E-012   5.5044527914667632E-012   7.9707234359736033E-013   1.5634885330718566E-012   1.1506767996902896E-012   2.3224693224865453E-013   6.0437908548895600E-012   3.3915150625987375E-012   9.7703208699801648E-012   3.5407966316409570E-012   3.1296980358169677E-012   1.6456496251405647E-012   8.2271709620997174E-012   8.8013533450085375E-012   1.6648984363260751E-011   3.7481358972697909E-012   4.1288411836780183E-012   4.4363161555630603E-012   9.6494072010786942E-013   1.4736042135391503E-011   1.9513314894877239E-013   7.5888370389588018E-012   4.4487399481532864E-012   2.1307060735256966E-011   4.3431305431218080E-012   7.8872988583559260E-012   5.7484949954999258E-012   2.6270032774135380E-012   7.1085558772037430E-013   1.1057770002869150E-012   5.2306447941619232E-012   6.1448461266078091E-012   2.7557147038634622E-012   4.8397190337525283E-013   1.1262417149707544E-011   2.0463848287692433E-011   6.6472515974517741E-012   2.5185040612513490E-011   3.8532789412739450E-012   8.6694899970263362E-012   2.0449220414812543E-011   4.8579809450656051E-012   2.2663847297834136E-012   3.6722737532086524E-012   3.8091496448089242E-012   2.8020675126445318E-012   7.7475253907237530E-012   1.8342761442930899E-011   1.0054047878293807E-011   3.1898778485982220E-011   6.9807417848410483E-012   1.0575007788009401E-011   6.0408825499712456E-012   8.6153379265615744E-012   3.5440978245428258E-012   1.3803769830256188E-011   4.1646734935315024E-012   2.1648952485682341E-011   1.0166525791818758E-012   4.7605325254916495E-011
   3.0529411764705880        3.1588235294117646        3.6494161377624157E-013   3.8154880399726144E-013   1.6794029376514077E-012   1.8342789892550870E-012   3.4076840818331636E-012   3.9178531102557981E-012   5.1895946000049224E-012   6.6898926735175181E-012   9.9946667274839406E-013   1.3393166571275192E-012   1.0396842546089364E-012   2.1484137402145173E-013   7.5018562413070672E-012   3.7893834825189782E-012   1.2025767013029426E-011   3.1475153100649964E-012   2.9516230375223069E-012   1.4321406641617291E-012   8.1744963500610323E-012   1.0758717972610887E-011   1.8508941269597877E-011   3.9042141022352726E-012   4.5474577258195324E-012   4.0089345158503498E-012   1.0318566313431882E-012   1.5983066582983653E-011   2.0606386919107399E-013   9.2997190674831704E-012   4.9522252101688946E-012   2.5247936753242406E-011   4.8961782095013750E-012   7.7218494462735400E-012   7.8646443291024773E-012   2.6328548812641520E-012   1.5716236654478888E-012   1.0846865720971879E-012   5.4500185110924417E-012   8.1270805010879348E-012   2.4327484542130672E-012   5.0523489486350835E-013   1.5100722447966367E-011   2.7274626783526193E-011   7.3554444062513639E-012   3.1346567279849395E-011   3.4872250547045177E-012   1.0875402768920132E-011   2.5493593960505700E-011   5.6916236725206930E-012   4.0326011708002363E-012   3.7134551065161615E-012   3.5206655077313999E-012   6.1594216622074331E-012   8.3150023048283459E-012   3.1681598805744950E-011   1.0710306775172481E-011   4.6759674828958438E-011   9.7075351677218358E-012   3.2784328248468202E-011   1.0638902795517251E-011   1.0178513072732923E-011   6.0940905347826736E-012   2.8323570121716620E-011   5.5862025403053742E-012   7.1300098857467437E-011   1.2695322640103523E-012   7.8494633809334098E-011
   3.1058823529411765        3.1588235294117646        4.5625722818343844E-013   4.7725824919227189E-013   2.2098539739917535E-012   2.4183857716667228E-012   4.6911105487169145E-012   5.4052315687638370E-012   7.4049558508684359E-012   9.2199920029069422E-012   1.0522666719741586E-012   1.4994008847728140E-012   1.2540016572414554E-012   2.7736879024888012E-013   1.1464596599465177E-011   3.9800498652800552E-012   1.4746989877816917E-011   5.1942616868229118E-012   4.3087129987796261E-012   1.6616546127178639E-012   1.0213766687632599E-011   1.8790499537703792E-011   2.2664979726687672E-011   4.8042972905866383E-012   9.4028433137679344E-012   7.4290391155807335E-012   2.8054417580360354E-012   3.1744694600395148E-011   3.3991227600839795E-013   2.1773349621832948E-011   8.0531973339487877E-012   3.0683614629135605E-011   4.6199067051029430E-012   9.9531186010409946E-012   2.1261774447781435E-011   6.0344578557528680E-012   1.1303521884588446E-011   1.2109084323013817E-012   1.0585533248885036E-011   2.6816915055091305E-011   3.1505144384218243E-012   5.9259101116123966E-013   5.3650116663546108E-011   7.5912786133454133E-011   3.6903180202069144E-011   3.7213023870442844E-011   4.9961214856655505E-012   5.3602325204302825E-011   3.3075408703289626E-011   5.2521260239246425E-012   2.1203315311704033E-011   6.2579506420487716E-012   6.6642702022514919E-012   5.6785240169328392E-011   1.5704991868372831E-011   1.7980248164505914E-010   1.6920138690155301E-011   1.9602680404393863E-010   5.4948269927583037E-011   3.8661372850236638E-010   8.2386489550022939E-011   1.1264585351902187E-011   4.5483161645322884E-011   2.2637645254798892E-010   1.3763236358146041E-011   7.7660285937107412E-010   3.8251442976815933E-012   3.8919010744826998E-010
   3.1588235294117646        3.1588235294117646        6.4540324335359612E-013   6.7479860448508739E-013   3.0846708519195866E-012   3.3661112972869736E-012   6.6431720341879537E-012   7.4997667135478252E-012   1.2071103744119698E-011   1.3346576177737014E-011   1.7211234085423580E-012   2.1864066927051559E-012   2.0375204218041221E-012   3.9666959585278054E-013   2.7749247109519423E-011   8.3426315308932758E-012   2.3146482452982089E-011   7.7693155069578767E-012   1.0764615473635795E-011   2.4523435470335236E-012   3.6759492436448294E-011   7.4549839158247323E-011   3.5490369326747313E-011   8.3330903437737265E-012   5.0045145943620184E-011   1.5629852457699942E-011   2.5157884693310743E-011   2.2460770356888265E-010   5.8123062329767583E-013   1.5422364013972502E-010   2.5280321425531877E-011   4.8976262463325234E-011   8.6740922361630531E-012   2.2323358795509764E-011   1.8385332986508931E-010   3.8965462354700417E-011   1.3283308454689216E-010   2.2341488149799835E-012   3.8284134644111802E-011   2.4830611644478613E-010   1.4428030115821300E-011   1.2385285354484842E-012   5.0798804843571039E-010   6.3043661649960159E-010   3.8194301803951338E-010   6.9059020918343860E-011   8.8471250773920586E-012   5.4938514436325765E-010   9.9560614775978206E-011   1.6036785471258536E-011   2.2605763425069038E-010   2.2301009191714895E-011   2.1036246152387194E-011   6.5554612936833976E-010   8.6236822952472502E-011   1.8708419369190596E-009   8.8487241165870638E-011   1.8542054075825899E-009   5.5455450559756212E-010   4.4071580292932805E-009   8.6891064767814305E-010   3.1498380941055662E-011   4.9585893053487150E-010   2.4082481351526697E-009   1.2990116564343023E-010   8.6074758514239460E-009   3.1493229713746468E-011   3.6882606016108942E-009
   3.2117647058823531        3.1588235294117646        6.7709432177494262E-013   7.0532085742877221E-013   3.4858531773632772E-012   3.7073264043665157E-012   9.5658725796529137E-012   8.8149488123890688E-012   3.4670578642578785E-011   1.7384929970477308E-011   3.1611348173235820E-012   2.2450715879827010E-012   4.9469641400806279E-012   4.5794908400515087E-013   1.5805617102703876E-010   3.3288304278210805E-011   3.1501337654858164E-011   1.7168596022211238E-011   6.7310932634586683E-011   2.5005900838531517E-012   2.7950835789486353E-010   6.0622302684733257E-010   6.2781972777069898E-011   2.1398587066028352E-011   4.6209548650875126E-010   8.6823821675898810E-011   2.5677537564475021E-010   2.1259834933968447E-009   2.4245846568070110E-012   1.4447867144150388E-009   1.7019045123573646E-010   1.3496315406777209E-010   4.0712628839633945E-011   1.1234789252796916E-010   1.7558325661640268E-009   3.6205657068204372E-010   1.3362019548565163E-009   7.9867536587121422E-012   3.0215110424449314E-010   2.3553687381367402E-009   1.4380048923860343E-010   5.9914279519278055E-012   4.7935443145710182E-009   5.7961860824398688E-009   3.6382197382669449E-009   2.7397421930464733E-010   2.9401020689190463E-011   5.1204797701000426E-009   7.7027538352598831E-010   1.2633735885779582E-010   2.1482889354631191E-009   1.8095335873556280E-010   1.5485510274145753E-010   6.3068188045774090E-009   8.2543912877329048E-010   1.7105038193297804E-008   8.6140505240600257E-010   1.6373032356779093E-008   5.0606865949711654E-009   3.9979190299319835E-008   7.5540916500810286E-009   1.9874006970628681E-010   4.5121170225098586E-009   2.0725278260703418E-008   1.3687967445257628E-009   7.4854651392646525E-008   3.0698062493632963E-010   3.0335167998268533E-008
   3.2647058823529411        3.1588235294117646        8.9812468766592322E-013   8.9983114292787321E-013   5.4729091696931790E-012   4.7331605592762763E-012   3.2607641884340570E-011   1.2772050979038009E-011   2.4149027784987626E-010   3.8896522128305237E-011   1.7174023786524979E-011   4.4408537773960423E-012   3.3514034775040812E-011   8.5542542358341766E-013   1.3664100902151423E-009   2.7342639884161337E-010   1.1926809991408818E-010   1.2882281474389225E-010   5.8676027639061307E-010   3.5932661515622424E-012   2.4504656373171755E-009   5.1641117191263505E-009   3.8175185204024188E-010   1.7335455870099892E-010   3.9677914915002089E-009   9.0699899111566825E-010   2.2219539434505946E-009   1.7707079223218027E-008   2.8293708064835830E-011   1.1856738890833568E-008   1.2764053634931305E-009   1.2048144880508658E-009   3.7713589854824027E-010   1.1525947549024717E-009   1.4226734082737092E-008   2.9681058093178177E-009   1.0936010618250575E-008   7.1862939485117850E-011   3.2809372418230872E-009   1.8637701179994381E-008   1.5971099218197245E-009   7.5586303755702733E-011   3.7417375366825088E-008   4.4044535001180290E-008   2.8948822663663502E-008   3.0567627826366093E-009   3.9955587907682271E-010   3.8261737582964987E-008   8.1650971989108614E-009   1.1196925869530300E-009   1.6569720501315939E-008   1.6611913002786349E-009   1.5057465431134942E-009   4.7743958450590929E-008   8.6644333586041382E-009   1.2437432678729959E-007   8.1338756678099607E-009   1.1519272758329866E-007   3.8817532482575264E-008   2.8689281854526698E-007   5.2723529163119522E-008   1.4727789388058192E-009   3.2045020015431028E-008   1.4110963028277131E-007   1.1708417617239030E-008   5.1011156257461636E-007   2.5922485394260555E-009   1.9609478529351960E-007
   3.3176470588235292        3.1588235294117646        1.3625814691926425E-012   1.0447467160641238E-012   1.7572041722138112E-011   6.9589184408448170E-012   2.2252611642017307E-010   3.7687218098221938E-011   1.9840809680317056E-009   3.0428600084016792E-010   1.3825148187192716E-010   2.6836347400150963E-011   2.7058207246472890E-010   4.3031007275063392E-012   1.0591601509268212E-008   2.1775774290449709E-009   1.1449562076955487E-009   1.3969038954715332E-009   4.5188908779307333E-009   8.3123126397297228E-012   1.8459114822127955E-008   3.7215148607671614E-008   4.1640858109835773E-009   1.7893641576257495E-009   2.8464181223643159E-008   1.0008959107642048E-008   1.6076532211922798E-008   1.2222806169684306E-007   3.5812170535076268E-010   7.8961258292207068E-008   7.8791925285050980E-009   1.3748096358418909E-008   3.5649012865253754E-009   1.1747296555078740E-008   9.2762856958409232E-008   1.9324884559805701E-008   7.3074275280147414E-008   6.8966480972167326E-010   3.1518033545022621E-008   1.1929455094558178E-007   1.5364112854423519E-008   9.2551038765727439E-010   2.3614409627188943E-007   2.6576938738372951E-007   1.9159348814581837E-007   3.3528836922016422E-008   5.1347415574444506E-009   2.2719361973908507E-007   7.6545526974936144E-008   7.9936552261086785E-009   1.0310016277214935E-007   1.3341956925019524E-008   1.3715739415962743E-008   2.8692810437083758E-007   7.9167258060873498E-008   7.2588796922738408E-007   6.5636094719704205E-008   6.4009154806753729E-007   2.5589707074181464E-007   1.6546268814694483E-006   2.9754417932722478E-007   9.0279423199206347E-009   1.7814137687383293E-007   7.6386508523876385E-007   7.8509117367212003E-008   2.7074524884689631E-006   1.8720639928578602E-008   9.9014004484164799E-007
   3.3705882352941177        3.1588235294117646        5.4064963056832041E-012   2.3100184029643267E-012   1.1380539312896414E-010   2.7834988908070281E-011   1.7314970460736246E-009   3.4623699833554625E-010   1.4191686310243365E-008   3.0810927511316098E-009   1.0490293373196337E-009   2.5305145694692874E-010   1.9631838802322774E-009   4.0929984849921615E-011   6.9775540920199866E-008   1.5108508576615282E-008   1.1689953510325764E-008   1.4079376061692610E-008   2.9735812854269095E-008   6.0281428752375149E-011   1.1845840639109096E-007   2.1851075581439293E-007   4.0172281210268284E-008   1.6116650516664805E-008   1.6740732068863335E-007   8.8870789469023919E-008   9.7445722550804689E-008   6.9706159649358229E-007   3.5795813886251327E-009   4.2564953068247752E-007   3.8325603127274540E-008   1.2515418535800837E-007   2.8335121410594421E-008   9.8515871658654198E-008   4.9129291372886527E-007   9.9660732423884856E-008   4.0430710907999045E-007   5.7180297661902935E-009   2.5081119854394329E-007   6.2992082748215069E-007   1.2248269504933099E-007   8.6877040993075123E-009   1.2240692913796230E-006   1.2736963650125156E-006   1.0777280900849910E-006   2.9250256212056623E-007   4.9773398198410890E-008   1.0723270758884223E-006   5.9507689103418811E-007   4.5218149865262638E-008   5.2476686485082036E-007   8.9380168925152729E-008   9.9064000496419070E-008   1.3615356507088403E-006   5.8644058213269125E-007   3.3890752760498872E-006   4.2862168823350313E-007   2.8049804064565835E-006   1.4527591035903977E-006   7.7021585927780974E-006   1.3751994007835291E-006   4.9986307183862712E-008   7.7599645069803329E-007   3.3042889727868026E-006   4.1608986620005230E-007   1.1223897616227761E-005   1.1441151552974050E-007   3.9301112275366835E-006
   3.4235294117647057        3.1588235294117646        3.4840349021928694E-011   1.2608472492130726E-011   8.4916178069184173E-010   2.5382331040940986E-010   1.1747588853126088E-008   3.1785603566319577E-009   8.8246148254361733E-008   2.8069587541436195E-008   7.1718106930886922E-009   2.2200104268760698E-009   1.2599156428335108E-008   3.5861213025048858E-010   3.8255428977111454E-007   9.0874073209863011E-008   9.6380243874880110E-008   1.1187816562614832E-007   1.6505461465282679E-007   4.9390325329111128E-010   6.4687795829021782E-007   1.0518424653843751E-006   3.0751824349480009E-007   1.1897047760435578E-007   8.1894094752108683E-007   6.3905083661795565E-007   5.0329519071084343E-007   3.3320747742971925E-006   2.7991383734597452E-008   1.8589768311157761E-006   1.5285543844331367E-007   8.9895096472498735E-007   1.8593386483766692E-007   6.7148096527229360E-007   2.1049817282304819E-006   3.9895583255279391E-007   1.8641012978623333E-006   3.9905266909269935E-008   1.5667646375760926E-006   2.7332027191587346E-006   7.7522178540756996E-007   6.3058870212499947E-008   5.2065115931098043E-006   4.8251566208717229E-006   5.1624488080524008E-006   1.9356369141215094E-006   3.4958939126016274E-007   4.0130735026859895E-006   3.6465170836934108E-006   2.1438539210823243E-007   2.1941164759604956E-006   4.9436385467450773E-007   5.6616495901320389E-007   5.1034972842881829E-006   3.4084319013087234E-006   1.2764794153539718E-005   2.2273011882718005E-006   9.7354484319710886E-006   7.1343611518140402E-006   2.9205781851896752E-005   5.2598847979972687E-006   3.1203192172837226E-007   2.6970980937348436E-006   1.1501421577333570E-005   1.7647368136498283E-006   3.5864720403282636E-005   5.9285917813188029E-007   1.2563942085137589E-005
   3.4764705882352942        3.1588235294117646        2.5523778568526020E-010   1.1296301564479153E-010   5.5561263081986312E-009   2.0956779890414493E-009   7.1198486067732370E-008   2.5998395621151692E-008   4.6609597610786227E-007   2.0374492432854732E-007   4.3277809753548820E-008   1.5468932356684395E-008   7.0301584366300274E-008   2.7007536193748287E-009   1.7686672691089582E-006   4.7392445190206753E-007   6.4482497619267249E-007   7.2671007211464355E-007   7.8494469744660980E-007   3.4870287628763171E-009   3.0448319648339691E-006   4.1243620394388519E-006   1.8840613366280701E-006   7.2025541812897651E-007   3.3086665588959497E-006   3.6187704572565932E-006   2.2152297597677075E-006   1.3314043317587540E-005   1.7263246956649300E-007   6.5528475965590769E-006   5.7403548753341022E-007   5.0217706312833120E-006   9.9054044248628674E-007   3.6565108503524591E-006   7.2981190254268558E-006   1.2205546893082866E-006   7.2095347524329194E-006   2.3046849125991434E-007   7.6970536444069616E-006   9.8497767567308896E-006   3.8906938000342492E-006   3.5598431894721967E-007   1.8332134248441099E-005   1.4446025288068377E-005   2.1196372870138850E-005   9.9548908272089504E-006   1.8851462135973291E-006   1.1838575294204384E-005   1.7849996787904368E-005   9.3340460597014485E-007   7.6252586518096319E-006   2.2542587638693241E-006   2.5707998850659668E-006   1.4878135954594288E-005   1.5535550366905065E-005   3.8506064969640996E-005   8.9615738838841170E-006   2.6932201513750127E-005   2.9763059713038269E-005   8.9989890623587339E-005   1.6737340524971132E-005   2.1140544594986452E-006   7.6853765880012734E-006   3.2165162687565792E-005   6.1099874841444003E-006   8.6520726909499314E-005   2.5734994550339193E-006   3.3772668821578200E-005
   3.5294117647058822        3.1588235294117646        1.6316795995096773E-009   8.5760012008837994E-010   3.3288031164245419E-008   1.5642688508161128E-008   3.7226013126030490E-007   1.7169657114660254E-007   2.1283267089276590E-006   1.2301959258130297E-006   2.3123448833400586E-007   8.9772316845219635E-008   3.4565052318231121E-007   1.7119490574255099E-008   6.8323559603506982E-006   2.1545421951938161E-006   3.4957183583888243E-006   3.7879111161883224E-006   3.1743778013709830E-006   2.1328253519210456E-008   1.2286773838381936E-005   1.3103107733666683E-005   9.2360037148080405E-006   3.5718976895293274E-006   1.1079278891765400E-005   1.6357768194387038E-005   8.3635872378648698E-006   4.4747337561318731E-005   8.5687407593209981E-007   1.8542872775327168E-005   2.5307961160261812E-006   2.2380362458979988E-005   4.3271738487767502E-006   1.6167136547578399E-005   2.0220540957477899E-005   2.7201273222317713E-006   2.3412240393716525E-005   1.1127635615314882E-006   2.9389281873852407E-005   2.9248667713012999E-005   1.5307379357733765E-005   1.6024924877817075E-006   5.3130824922177511E-005   3.4169876846354142E-005   7.3839719865136260E-005   3.9990888397197375E-005   7.8173353289137486E-006   2.7045969919444896E-005   6.9299829768300675E-005   4.0388385627241184E-006   2.2142618087251146E-005   8.4636712263682937E-006   9.7176492017712819E-006   3.3042556727664471E-005   5.5100224048008700E-005   9.2698438209568457E-005   2.7259007756968707E-005   6.0809944420352774E-005   1.0399301846587858E-004   2.2510357018773526E-004   4.4626197437660292E-005   1.2615633103938637E-005   1.9060989002736038E-005   7.2634200440792351E-005   1.7787642436909247E-005   1.5039995030169926E-004   9.2801071698225354E-006   8.3240900061379115E-005
   3.5823529411764703        3.1588235294117646        9.6704048260219638E-009   5.9064518027682180E-009   1.7318301384181852E-007   9.5829203482894250E-008   1.7177624323307983E-006   9.6553756863838271E-007   8.2924417407271132E-006   6.0970634860179888E-006   1.0867865156060572E-006   4.2153462816503500E-007   1.4794293255465149E-006   9.3317354863000168E-008   2.2048539748660042E-005   8.4901805722900968E-006   1.5511758502399027E-005   1.6129797758650217E-005   1.0975449870687649E-005   1.1833364533205533E-007   4.2683328218253165E-005   3.3258889424937372E-005   3.6790968936048032E-005   1.4673890263216240E-005   3.0329863313927725E-005   5.8434304746363767E-005   2.6973481339031164E-005   1.2541165718568328E-004   3.4601824930943538E-006   4.1533630244937554E-005   1.2624090354802419E-005   7.9495688098419061E-005   1.5449242823705114E-005   5.7850208963069542E-005   4.3933619725457876E-005   4.1776887645317513E-006   6.3867262840142002E-005   4.4763923105468626E-006   8.6571953478558093E-005   7.1608744375260591E-005   4.6881047114188263E-005   5.8089167507987753E-006   1.2680759842208079E-004   6.6089656721903621E-005   2.1655124154033360E-004   1.2687524187549018E-004   2.5364575214729018E-005   4.6899353254282738E-005   2.1545108245238934E-004   1.6931151580142340E-005   5.4541137705909276E-005   2.6335135923943848E-005   3.2787540909465550E-005   5.3966550690257004E-005   1.5200218358631652E-004   1.7611811217838373E-004   5.9654941313705634E-005   1.2044439088182233E-004   2.9721709608308041E-004   4.5179333127448102E-004   1.0011677135051760E-004   5.8920441680696220E-005   4.3874828710960620E-005   1.3248313878797731E-004   4.5379733709467809E-005   1.7175296155388239E-004   2.7491327541252369E-005   2.0003537583867774E-004
   3.6352941176470588        3.1588235294117646        5.0025752422252357E-008   3.4061521571592716E-008   8.0666097924450946E-007   5.1060957984344613E-007   6.8697147555053448E-006   4.5319063286825509E-006   2.7675002195252364E-005   2.5243786964778861E-005   4.4776103688749635E-006   1.6383011827655762E-006   5.5356006697363331E-006   4.3828120458868393E-007   5.8602967459559139E-005   2.9019913119952820E-005   5.6568238706849261E-005   5.5621322591465891E-005   3.2114273870200631E-005   6.3013683923111159E-007   1.2647206052126807E-004   6.6201439717849018E-005   1.1886593992139206E-004   4.9976781819645526E-005   6.7172827773261882E-005   1.6420488829874103E-004   7.4322407782132725E-005   2.9257025572445694E-004   1.1511318194939873E-005   7.2999495104151806E-005   5.7502311329357740E-005   2.2778387638746651E-004   4.5414488168905503E-005   1.6920376326634218E-004   7.2150072773172300E-005   5.3205074851353009E-006   1.4610635992677237E-004   1.5091249741254391E-005   1.9305983598328372E-004   1.4305909223294886E-004   1.0931454012781509E-004   1.7266239849979169E-005   2.4735706559745907E-004   1.1800094513245768E-004   5.2425202175743039E-004   3.1875414985496278E-004   6.3759360362409981E-005   5.9694879086769234E-005   5.3433057042625567E-004   6.2955521588946319E-005   1.1594268273152809E-004   6.8189054165309642E-005   1.0504285335865041E-004   6.5208975431696749E-005   3.2187635378395219E-004   2.6391665320517528E-004   8.5743744428931851E-005   2.3442353743808602E-004   6.8046398831367457E-004   7.1771316062196520E-004   1.9229342280509883E-004   2.1001559846441011E-004   9.4563551176914842E-005   1.9900754210427007E-004   1.0551169846667557E-004   1.0884655501707713E-004   6.6387702503852467E-005   4.5477800230059339E-004
   3.6882352941176468        3.1588235294117646        2.3364654720023726E-007   1.7340222462189686E-007   3.2849277182347883E-006   2.3083345031317427E-006   2.3998826873137255E-005   1.8132648969702659E-005   7.8082009907368168E-005   8.6883624702986824E-005   1.6113250618999189E-005   5.1647558931064840E-006   1.7932355337671702E-005   1.7965089578224470E-006   1.2640001002829559E-004   8.5370174384062601E-005   1.6955853418816136E-004   1.5538183714089931E-004   7.9331647205379123E-005   3.1241100840396463E-006   3.1910929230634789E-004   1.0290578847707471E-004   3.1376042504444908E-004   1.4219213163365859E-004   1.1736255291751502E-004   3.5469431832321622E-004   1.7410296359194244E-004   5.6067684285360231E-004   3.1852837217518517E-005   1.0177814312932680E-004   2.0995579781472100E-004   5.2550460932064471E-004   1.0968529491444680E-004   4.0310691898137974E-004   8.3860184752192901E-005   1.8265609980295761E-005   2.8050552940501284E-004   4.2395019182787496E-005   3.1866330015028587E-004   2.3343311783007389E-004   1.8719935992623195E-004   4.2726468345524435E-005   3.9517890780796638E-004   2.3517107163164048E-004   1.0259326216876345E-003   6.3514806594074764E-004   1.2276529052103523E-004   5.6649672113149288E-005   1.0592306599842140E-003   1.9324765820100462E-004   2.1951467441895642E-004   1.4884165431168519E-004   3.1717889688402960E-004   8.4764653978869773E-005   5.1735466456189242E-004   3.2410680848333280E-004   6.6106963377024754E-005   4.7372156129931516E-004   1.2119055867493814E-003   8.8015946133634601E-004   3.2576898818371112E-004   5.7016957919385578E-004   1.8053696046455922E-004   2.5327339650546885E-004   2.2597056793327512E-004   7.5396534882889670E-005   1.3013470066429797E-004   8.8019225418275635E-004
   3.7411764705882353        3.1588235294117646        9.6195697213565470E-007   7.6191158793636068E-007   1.1841729457086840E-005   9.0644783360243526E-006   7.2343203016175562E-005   6.1339772634430464E-005   1.8501510230601071E-004   2.4943329665137753E-004   5.0454805084430595E-005   1.3197700745895352E-005   5.0302783417772190E-005   6.4497164821410273E-006   2.1543564733076962E-004   2.1580123587479488E-004   4.1746465631850658E-004   3.4576812594325109E-004   1.6334273595164500E-004   1.4024720723244585E-005   6.7798536276443794E-004   1.3685419394183416E-004   6.7349852878717065E-004   3.3798859871335787E-004   1.5877895935116458E-004   5.6773874689941138E-004   3.4666262113593438E-004   8.7716607918249907E-004   7.4403875980651676E-005   1.2770075791675704E-004   5.8997173390657983E-004   9.8206219349318623E-004   2.1860586112861833E-004   7.8611900207832628E-004   6.2820698668160312E-005   9.6532637951636210E-005   4.5470464175218265E-004   9.8875846373170677E-005   3.9539097127513944E-004   3.1533773591091403E-004   2.2013761167826544E-004   9.0600240340399160E-005   5.2415781229476826E-004   5.1737903441463661E-004   1.5634212215219574E-003   1.0064537176043664E-003   1.7425552758359802E-004   5.3264276384551723E-005   1.6708146859883591E-003   4.7263179962030096E-004   3.8294039508043296E-004   2.7674068031390556E-004   8.3476279414449004E-004   2.2442234876138826E-004   6.2111013422466331E-004   3.7224154842773242E-004   4.9482060774390157E-005   8.9306383756810822E-004   1.6284785565307159E-003   8.1364909258493218E-004   5.1622529607095848E-004   1.1838779635956361E-003   3.0071941318144405E-004   2.8903271716578595E-004   4.3349992364408245E-004   3.1042845472122505E-004   2.0847767917366641E-004   1.3271352554980089E-003
   3.7941176470588234        3.1588235294117646        3.5421520125919724E-006   2.9536497630642154E-006   3.7330787653317931E-005   3.0626229924282082E-005   1.8817373849720941E-004   1.7661915885339624E-004   3.6137923302574681E-004   5.9303679800312324E-004   1.3726144918998568E-004   2.6402369448665802E-005   1.2128346741939052E-004   2.0445082293359351E-005   2.8086810668318023E-004   4.6508996394022659E-004   8.3846217391094022E-004   5.9985815536847545E-004   2.7848671736639864E-004   5.4248557216658014E-005   1.2063197724227006E-003   2.2485218096518654E-004   1.1807446171113525E-003   6.7533163768512838E-004   1.7217523505024768E-004   6.2804224399745613E-004   5.8698181171028057E-004   1.1092363763483392E-003   1.4995460446081457E-004   1.9152945940717183E-004   1.2493780933267400E-003   1.4879681418964741E-003   3.5917429334661905E-004   1.2509363635636642E-003   4.2803388076398894E-005   3.5312995971801089E-004   6.3506413362943897E-004   1.8833976245521229E-004   4.8117630681166672E-004   3.7767171417019173E-004   1.7170367106939696E-004   1.7099354665509891E-004   6.0844852363326114E-004   1.0072721120671410E-003   1.7526680540027421E-003   1.2728199694058320E-003   1.7212243640250558E-004   9.7119859843022903E-005   2.1000689026541065E-003   9.0601366562395418E-004   6.3344397227977679E-004   4.4463142813055392E-004   1.7616070374734914E-003   6.5369027525459251E-004   5.7326301564415271E-004   4.6763460729350837E-004   3.2003031238111740E-004   1.3778403962226920E-003   1.6138107409769756E-003   5.8374464325992295E-004   8.0353624972994450E-004   1.8862805680395615E-003   5.0928182975055764E-004   3.1483171648605365E-004   7.1500407509290345E-004   7.6018350378772844E-004   2.8185406382955617E-004   1.4927248746262796E-003
   3.8470588235294114        3.1588235294117646        1.1550676221221371E-005   1.0026591236048208E-005   1.0338742231794040E-004   8.9892850682659391E-005   4.1760213200098901E-004   4.2975319006838280E-004   5.6997376330847761E-004   1.1597477632133237E-003   3.2367916752620526E-004   3.9650863694574141E-005   2.5108884397334261E-004   5.7425472922663446E-005   2.7851706278919880E-004   8.5256629540784795E-004   1.3667824939807137E-003   7.7351730785201053E-004   3.8986371581389867E-004   1.7772759486714133E-004   1.7734478987386543E-003   5.2872598385595197E-004   1.6885323488877297E-003   1.1360467360351585E-003   2.0974781251297564E-004   4.5297210068998602E-004   8.5428859404107851E-004   1.1528860568741672E-003   2.7040529811575776E-004   3.5371813818812716E-004   1.9355946480993603E-003   1.8425896500121304E-003   4.8938974181415320E-004   1.6350130591103128E-003   1.2085156323764749E-004   8.9400583209884677E-004   7.9807113515606226E-004   2.8598487775332654E-004   9.4993896027799709E-004   4.5889530673763097E-004   1.9556871022899464E-004   3.0131393492799325E-004   6.8168075671332334E-004   1.5061642552596317E-003   1.2885961186637081E-003   1.3087678114213459E-003   1.2099432414602786E-004   2.7017870478541898E-004   2.1185512860853067E-003   1.3533711697915278E-003   9.9519311644627202E-004   6.1802434058648567E-004   2.7808287490959072E-003   1.3534192673014505E-003   4.9631198100532335E-004   5.7279805778722630E-004   1.2104330699919329E-003   1.6137035870222157E-003   1.3008056849957701E-003   4.7085991846004230E-004   1.2183364176037732E-003   2.3309822011800376E-003   1.0182328675473590E-003   3.6644922149625951E-004   9.9352181160319484E-004   9.1798518366383356E-004   3.4778056011827685E-004   1.2611582725662535E-003
   3.8999999999999999        3.1588235294117646        3.3596100897902285E-005   3.0120213283936285E-005   2.4962427980302216E-004   2.2796609130072771E-004   7.8556440842729078E-004   8.8198496475840667E-004   7.0077248270290543E-004   1.8378160677309733E-003   6.6203115691599028E-004   3.9954811415832905E-005   4.4409831784903808E-004   1.4372252218772380E-004   2.6685031852800601E-004   1.3198154065189715E-003   1.7901439781301573E-003   6.8198685069490405E-004   4.5778801789254616E-004   4.8479591119718308E-004   2.1362120770541480E-003   1.1665948288442280E-003   1.9960836053066421E-003   1.6213646811003637E-003   4.3783387052488389E-004   4.4118046109785798E-004   1.0960173569092612E-003   1.0610463913823859E-003   4.5671098668312126E-004   6.0575296700461699E-004   2.0639840972251290E-003   1.8743303289312375E-003   5.5856030780048664E-004   1.7624183170460760E-003   3.7510185602325166E-004   1.6387500412061854E-003   9.6273388114692204E-004   3.2756475065681895E-004   2.1469731613524843E-003   6.1245644000480586E-004   6.5415861471325519E-004   5.1129864544303971E-004   7.8887045141739023E-004   1.6453315382083257E-003   5.2438567015702724E-004   1.1255492872110700E-003   1.5987469328540427E-004   7.3253776093510042E-004   1.7650017390072584E-003   1.5907033886085396E-003   1.4471731331329523E-003   7.4142866352898092E-004   3.0547450994470276E-003   1.9061906246089784E-003   5.8936793054499385E-004   5.4568808392910131E-004   2.4646593959737726E-003   1.4203436856393456E-003   1.3111622022984263E-003   7.1011611381760107E-004   1.6564827007452820E-003   2.3023895641037595E-003   1.9771264738243683E-003   5.1429787303026704E-004   1.1980412386261969E-003   7.0816616522694051E-004   4.3941551382213265E-004   9.1172151210466943E-004
   3.9529411764705880        3.1588235294117646        8.6823478198478013E-005   7.9886617633378158E-005   5.2566029670384840E-004   5.0101922945413864E-004   1.2327265085934596E-003   1.5093883332650477E-003   6.4500911179464905E-004   2.3108887464845154E-003   1.1749471222462062E-003   2.3985920125482322E-005   6.7215483585850774E-004   3.2138744773629288E-004   4.5337317128442135E-004   1.7237775902541924E-003   1.8851224512252763E-003   3.7395218306518116E-004   4.9751481454816872E-004   1.0966004405769648E-003   2.0820006488653409E-003   1.8727861475369590E-003   1.9783135526312396E-003   1.9665096792431001E-003   1.0196178456218874E-003   1.3869698643868360E-003   1.3107512317003683E-003   1.0383968515767983E-003   7.4792710686776356E-004   8.5396307428892138E-004   1.3223965603367169E-003   1.5617167780201627E-003   5.6028505124080695E-004   1.5948033726690236E-003   7.7450003977564677E-004   2.2219052414784693E-003   1.1705630677772460E-003   2.5199738851067129E-004   3.5041727783066629E-003   8.1670193269688389E-004   1.7117818097671525E-003   8.3509075249763541E-004   9.1433616422184518E-004   1.3399635976292699E-003   4.5269893611616486E-004   8.7137867229215664E-004   5.1578091202271817E-004   1.6426445265956991E-003   1.2993274270271954E-003   1.5561884409602260E-003   1.8544295016616353E-003   7.7546693757446993E-004   2.1009450350777618E-003   1.8182074733441370E-003   8.8602165397658390E-004   4.5913876949678193E-004   3.1337956980609519E-003   1.0376530270703726E-003   1.8041094831874975E-003   1.2324876192861007E-003   1.8255151179736315E-003   1.9465048431626325E-003   2.9136112626213465E-003   8.1191000505186073E-004   1.3677054622372336E-003   1.1459566312763036E-003   6.0475056169022779E-004   7.2433259955721893E-004
   4.0058823529411764        3.1588235294117646        2.0027848289850121E-004   1.8823624100561154E-004   9.5844129048381895E-004   9.4889526290506897E-004   1.5848349418636765E-003   2.1275454845985772E-003   4.6248799291752032E-004   2.2344878447810336E-003   1.8178940431572645E-003   3.9220395374232256E-005   8.7451460104902409E-004   6.4431141358110291E-004   9.7143193198603341E-004   1.8944334837421009E-003   1.6140473134330174E-003   3.4900461129097631E-004   6.2327086685473837E-004   2.0388813034744688E-003   1.6585580391699358E-003   2.0031722961501614E-003   1.6875126216822664E-003   2.0285043880618760E-003   1.8545326958060611E-003   3.4261471165148746E-003   1.5913648999886206E-003   1.2189757954766023E-003   1.1832464058672020E-003   1.0711582264495369E-003   4.4860525205893799E-004   1.0581766110837651E-003   5.7476118976724914E-004   1.2294678072500922E-003   1.2176193726960605E-003   2.2513248543220765E-003   1.4173765166801341E-003   9.8753253237494920E-005   3.6104649199154579E-003   9.5895324503619589E-004   2.8872773784653894E-003   1.2824613048722413E-003   1.0038342651728495E-003   8.9149937670841492E-004   1.6049529880018203E-003   6.9184637086729041E-004   1.2755248815691114E-003   2.7241236616980017E-003   9.3268486513728335E-004   1.4555004367940881E-003   1.9845921140565371E-003   7.8246414094456567E-004   8.8115011851389881E-004   1.1975684256670233E-003   1.2405480628837771E-003   7.8591631427657959E-004   2.8390249155619113E-003   8.5319174603588628E-004   1.9407857300308585E-003   1.7343249444373107E-003   1.4923788835218910E-003   1.5216055691428415E-003   2.9980294292983080E-003   1.2179586393612813E-003   1.5855050190750272E-003   2.8623607328335282E-003   8.6972131998365541E-004   7.3482001812962569E-004
   4.0588235294117645        3.1588235294117646        4.1191590935940581E-004   3.9397663546496850E-004   1.5071630806656414E-003   1.5452950519244711E-003   1.6162147469635595E-003   2.4105568886049838E-003   4.5974747717579669E-004   1.6048081243209872E-003   2.4681674578620775E-003   2.2254299415190652E-004   1.0017816589568251E-003   1.1591571080177027E-003   1.5423669235671571E-003   1.7730647639210234E-003   1.1826127990364728E-003   1.2136468729238546E-003   9.7019297724441694E-004   3.0934494475345414E-003   1.1642751778888629E-003   1.3420220966592344E-003   1.2713992322019581E-003   1.7477607702873160E-003   2.4802736587889308E-003   5.1653337627516139E-003   2.1034015598332032E-003   1.5064334653998835E-003   1.7432904980455345E-003   1.2693712407938584E-003   7.4019720784290343E-004   6.1560195717169565E-004   7.6083021768031018E-004   8.3424129948407577E-004   1.5927073587134468E-003   1.8035669596578650E-003   1.6168982953015309E-003   9.0321135935528409E-005   2.1060179574221784E-003   9.6542156875762991E-004   3.4067485916651230E-003   1.8178534477884289E-003   1.0902177149995484E-003   5.4177010211848013E-004   3.0863472757362877E-003   6.4704224071601485E-004   2.2158435132200905E-003   3.1214445329935917E-003   7.0317748902475974E-004   1.4457783399543160E-003   1.7281833115628089E-003   9.3067267715057239E-004   9.0473459042752721E-004   8.0983305887576053E-004   1.5030654467077850E-003   1.7680077151364102E-003   2.5168328455010573E-003   1.0044493961904979E-003   1.2422611740679150E-003   2.0012972018130246E-003   9.3445905713848156E-004   1.1148196700995366E-003   2.5181110233698221E-003   1.6512523554794714E-003   1.7479751944874888E-003   4.5084326692446568E-003   1.2206540207155704E-003   8.2872163317321767E-004
   4.1117647058823525        3.1588235294117646        7.5815079085299331E-004   7.3579149313283824E-004   2.0208639770125342E-003   2.1426555068362299E-003   1.2533131793196184E-003   2.1214215116194179E-003   9.4273455493979928E-004   9.0713192053523391E-004   2.9831182360493462E-003   7.6361265009128342E-004   1.0654078023713005E-003   1.8732051540199472E-003   1.6049164069813862E-003   1.4551317096732699E-003   7.7947869129969881E-004   2.8642860856425111E-003   1.5209939222417524E-003   3.7667517271243256E-003   9.2060976531555276E-004   7.0499468355424936E-004   9.3798191272508491E-004   1.2374941585101603E-003   2.4307588594428995E-003   4.9257016816401560E-003   2.9692384681153359E-003   1.7027134787493600E-003   2.2966387555034694E-003   1.2691129170045868E-003   2.3017005169842760E-003   4.1212644033773358E-004   1.2462953419973954E-003   5.6440133545636534E-004   1.7378365763037352E-003   1.4937844811682447E-003   1.6657106039680921E-003   5.5120229494846744E-004   7.0466978386394803E-004   8.7779154731331701E-004   3.1019202770208101E-003   2.3689681624141554E-003   1.2540974378165773E-003   4.4553034924541571E-004   3.4934287607020290E-003   6.6288968749624857E-004   2.9550469842308295E-003   2.4292466928475132E-003   5.3375318880864383E-004   1.3271593624882695E-003   1.3894260993648217E-003   1.3198353782463107E-003   1.8755829574578550E-003   1.1665996817852532E-003   1.6283829192664122E-003   2.7995533176925430E-003   2.8659365215135645E-003   1.2589925340878853E-003   6.2921976046370588E-004   2.0612823161756692E-003   9.0159729519231620E-004   7.7445013839692141E-004   2.7861814461113210E-003   2.0169981741515039E-003   1.6201393722554260E-003   4.3369258058680669E-003   1.5981349456801932E-003   7.7387105671996659E-004
   4.1647058823529406        3.1588235294117646        1.2490814863457187E-003   1.2271650025849404E-003   2.2805795861782210E-003   2.5017042277013101E-003   7.2959055706102514E-004   1.3873948793439196E-003   1.7595599711395067E-003   6.5628111614528402E-004   3.2756967155742802E-003   1.7602623309980650E-003   1.1522828702327731E-003   2.7161818834602002E-003   1.0954350909958082E-003   1.1426206190990960E-003   4.9663697994694461E-004   4.2455939097302102E-003   2.0271655588969791E-003   3.5909031115328211E-003   9.9885447412696813E-004   1.0089016516861143E-003   8.2492471360906593E-004   7.8725940870988495E-004   1.7595136920363129E-003   3.0669654151042197E-003   4.1088764551619082E-003   1.6671604245492248E-003   2.6403483247507652E-003   9.0272668936447681E-004   3.5934989744196349E-003   3.6304001303352767E-004   1.9523973077900636E-003   5.7061016272067096E-004   1.4882578484252829E-003   1.7733908314544846E-003   1.5878119491426637E-003   1.6450604294754945E-003   7.7935962655403595E-004   7.9542445940165559E-004   2.5259759349288637E-003   2.8524359900119873E-003   1.5248067708414181E-003   8.8227173288612474E-004   2.7730426628879419E-003   6.7023855253887531E-004   3.2693964626255879E-003   1.6245115514176452E-003   4.0563384848742320E-004   8.9593893728562399E-004   1.4463036212062782E-003   1.7771096078983179E-003   1.9992038062804029E-003   1.8648950580334696E-003   1.9176705752559412E-003   2.9512977443217668E-003   3.1115499174179683E-003   1.1745863728802005E-003   8.3581022054689876E-004   2.1168858911898092E-003   1.7807178110951008E-003   6.2622920043312643E-004   3.6508451776963743E-003   2.1533749008042888E-003   1.2473502026755735E-003   2.8225691647818631E-003   1.9060668956237187E-003   4.4847144679251990E-004
   4.2176470588235295        3.1588235294117646        1.8483337034772467E-003   1.8348438785577227E-003   2.1111480576753456E-003   2.4034325573236326E-003   4.8202757577646925E-004   7.2875790823650566E-004   2.2634934675914310E-003   8.0212237175075383E-004   3.3755409644981847E-003   3.0757986192796643E-003   1.3549363682153822E-003   3.5306751115335511E-003   8.4365282582919590E-004   9.9356060621648814E-004   4.8719906576008537E-004   4.3067360451869603E-003   2.1680714479578441E-003   2.5596160229876767E-003   1.2152560259895851E-003   1.7565536796976574E-003   7.8726960729872905E-004   7.5344460511201727E-004   1.0704468414601969E-003   1.7124177420726942E-003   5.1429322509402610E-003   1.3809110290679413E-003   2.6402727161231104E-003   6.6564137321785909E-004   3.4367255726089471E-003   3.6900411939481438E-004   2.5841500171572703E-003   9.4387228332847581E-004   9.9968245996142008E-004   2.3166681251809563E-003   1.6033780058687240E-003   3.1434049640671870E-003   1.2912952039095416E-003   7.7567425337644413E-004   2.1209618132521165E-003   3.1661863172594922E-003   1.8741726005578824E-003   1.5804009285388576E-003   2.1053998130979635E-003   7.1842551568515416E-004   3.1436834810041098E-003   1.8565563700531677E-003   4.1350627822374239E-004   5.1493767253059288E-004   1.8108062549226599E-003   1.9414828840009519E-003   1.0233044867450926E-003   2.1292986096789960E-003   2.7386801058112611E-003   2.1405340293180661E-003   2.6142659961136856E-003   6.7108605425428281E-004   1.2976970000123998E-003   2.2787224326060859E-003   2.9364567008014434E-003   5.9548155105911644E-004   3.3758787282151858E-003   2.0436805606142451E-003   1.0890601051176585E-003   1.6993891307755633E-003   2.0436077428776065E-003   1.9541804875731849E-004
   4.2705882352941176        3.1588235294117646        2.4586561388640384E-003   2.4623766684940523E-003   1.5450583819763121E-003   1.8373518765533582E-003   7.6272030800486634E-004   6.4698373709339094E-004   1.9543038204152367E-003   8.2071189370498850E-004   3.3826787468629349E-003   4.3346478246086831E-003   1.6841543673599044E-003   4.1051287430310113E-003   1.5611476373720205E-003   1.0847352266474041E-003   9.2675698279508006E-004   3.1293711993716929E-003   1.8571028600111227E-003   1.3039908877285010E-003   1.3408006769927848E-003   1.7278368210380027E-003   5.4995019692340554E-004   1.2180900701976619E-003   9.0351250403543067E-004   1.8705539502004913E-003   5.5547937973542830E-003   8.8357224114514834E-004   2.3443296342171020E-003   1.3161035159854767E-003   2.4046823847644404E-003   5.3121808482962116E-004   2.8962868971808609E-003   1.6321641708600943E-003   8.3806154832533986E-004   2.4486012170091133E-003   1.9549597848096162E-003   4.4818805872486722E-003   1.0013263678707953E-003   8.4041544349708970E-004   1.8670993493359082E-003   3.1798951363193819E-003   2.3197058734345769E-003   1.6602346237704335E-003   2.0612390746580092E-003   8.5923473117000687E-004   2.6205394758236711E-003   2.6535179136693609E-003   6.9181931590634827E-004   7.2671478194416680E-004   1.7672510203148256E-003   1.6543993815451867E-003   5.1514860134683441E-004   1.7362997973569452E-003   3.6687906557988500E-003   1.1224257612459732E-003   1.9354204526050632E-003   3.5786819920057195E-004   1.6419874418476571E-003   2.3987692702411145E-003   3.2949881359512659E-003   5.3559187414374716E-004   1.8873456472126694E-003   2.1051255564675186E-003   1.4319203826735211E-003   1.4609435995385923E-003   1.9748033040552782E-003   3.0177715153988338E-004
   4.3235294117647056        3.1588235294117646        2.9493420904583246E-003   2.9763312096822469E-003   8.5588824646277018E-004   1.0665088740958023E-003   1.3288051109639368E-003   1.1126993085787669E-003   1.1328311470095445E-003   5.5134406140493046E-004   3.4021585241727700E-003   5.1491573639951453E-003   2.0419528479496689E-003   4.2643853421393653E-003   2.6747601832077294E-003   1.4413678825119169E-003   1.5230770646279732E-003   1.7428201343760608E-003   1.3417928796012771E-003   6.4912648130664209E-004   1.2384071750324158E-003   1.0996509351548550E-003   3.8192219677359143E-004   1.7647811615106345E-003   1.1429236865198918E-003   2.3487223396760830E-003   5.0539867040237125E-003   4.0737950649290429E-004   1.9246942991162160E-003   2.5410465635251111E-003   1.4444269291412567E-003   7.0835915279453959E-004   3.0063152386050973E-003   2.5012819386786610E-003   1.4757231999459057E-003   2.1133291274759067E-003   2.5941724602995763E-003   5.1441013006412869E-003   8.1173313970676203E-004   9.8035410394300558E-004   1.6630350825623124E-003   2.8093199879840611E-003   2.7878810475991528E-003   1.3219297270541592E-003   2.0531367243318264E-003   1.0998313925525555E-003   1.9065987329914041E-003   2.7419622889400101E-003   1.1843103169976825E-003   1.2548346102543679E-003   1.0792969452641597E-003   1.1872726974703921E-003   9.5407001925225214E-004   1.1369234900993491E-003   3.7070716410302885E-003   6.3517318527648301E-004   1.3494212754542119E-003   5.6559666951330745E-004   2.1315112155596487E-003   2.1336018850851290E-003   2.5435568107920565E-003   7.2229154503596819E-004   9.6660390664405249E-004   2.6827223456896768E-003   1.9014554363826664E-003   1.4008394101601989E-003   1.7750548482366091E-003   8.4238441628119284E-004
   4.3764705882352937        3.1588235294117646        3.1930659169543754E-003   3.2434551105499352E-003   4.3133369725461434E-004   5.1661380039472377E-004   1.6373576202113561E-003   1.5687068297218967E-003   6.1490639816451625E-004   5.1880872187234266E-004   3.4432366351940060E-003   5.3297194448750033E-003   2.2872492837725839E-003   3.9529105738941124E-003   2.8893788396476701E-003   2.0851921652451193E-003   1.6194812872284252E-003   9.5600494855863354E-004   9.8357919630506275E-004   9.6597508072078508E-004   9.7206292405303449E-004   1.1571968004765944E-003   9.3997623262222652E-004   1.8024343517989124E-003   1.2648809829322602E-003   1.9685357193216248E-003   3.8301526050978432E-003   3.3487953110648301E-004   1.5211551964434968E-003   3.1124869632839537E-003   6.4200011415383406E-004   4.7794265344385775E-004   3.2257186871889640E-003   3.3744955051023509E-003   2.7650643138655883E-003   1.8489198179760912E-003   3.1352506700980400E-003   4.9787296402061818E-003   1.7693592908346941E-003   1.2013426583976398E-003   1.4474765002026708E-003   2.1560542587539303E-003   2.9762461610065975E-003   1.6397859971281534E-003   1.5979339138878774E-003   1.4806377448405765E-003   1.4558797529762503E-003   2.0677455093822822E-003   1.6367034147653286E-003   1.2302011607776444E-003   5.7036948586536263E-004   9.7927090403516939E-004   1.2644702507219696E-003   8.5666596624024032E-004   2.8970405513321683E-003   8.3467396025566618E-004   6.7895894913191164E-004   1.1085131446526046E-003   2.3246420446384462E-003   1.4923113676239071E-003   1.3680285934309872E-003   1.4273788994851441E-003   1.0028204704650215E-003   3.4545200429979142E-003   1.8516032508781193E-003   1.0881859089683105E-003   1.6005423772843740E-003   1.5628868172665980E-003
   4.4294117647058826        3.1588235294117646        3.1281964288109162E-003   3.1956688181906407E-003   5.1837953145533039E-004   4.9843214322216724E-004   1.3766627506635941E-003   1.4923545786790259E-003   7.4045451492259391E-004   1.1280972608798134E-003   3.4215953001627132E-003   4.9817292549200068E-003   2.3427790616744053E-003   3.2754343162571895E-003   1.9178922481403421E-003   3.0006399691910536E-003   1.1539013087771908E-003   8.0108399922258116E-004   9.2320420345558415E-004   1.9308507179203072E-003   7.9925132523391191E-004   1.9917399986124911E-003   2.0031078998979175E-003   1.2437134455838034E-003   1.0480407232708023E-003   1.1094076568528592E-003   2.3937392381154455E-003   8.0844328829260902E-004   1.1579185295346591E-003   2.6336136654020411E-003   8.9225112951215750E-005   2.5520386099244028E-004   3.5732175492666370E-003   3.9424565196379338E-003   4.0345005007731251E-003   1.8424011633206914E-003   3.1898335180201845E-003   4.2476049831767677E-003   2.9255438381917587E-003   1.5541597947614071E-003   1.1147382798627687E-003   1.5031931691515846E-003   2.5845309782899246E-003   2.3274811640820511E-003   9.2876200229629236E-004   1.6816966623752342E-003   1.5225470024118133E-003   1.5814512351811081E-003   2.0567868539747305E-003   6.6029761666647809E-004   1.0024583311033280E-003   1.1206240391071886E-003   1.0444390181725248E-003   1.0230309810607509E-003   2.2820550304421179E-003   1.4430861868215668E-003   4.1514775566003703E-004   2.0613632377508573E-003   1.7326813367156322E-003   9.3116487759426218E-004   6.2203121060746983E-004   1.9876796232534345E-003   9.5843965462247738E-004   3.7120282196153767E-003   1.2458395659343282E-003   6.7633672813684263E-004   1.5062459756426910E-003   1.6926358736090693E-003
   4.4823529411764707        3.1588235294117646        2.7718047412539342E-003   2.8455734464924200E-003   1.0500120834802157E-003   9.9268297650434434E-004   8.1023378983524814E-004   9.6705376963274127E-004   1.0546923057794440E-003   1.9326977670182312E-003   3.1864086048404186E-003   4.3420170585666334E-003   2.2266846943955173E-003   2.4354048965607917E-003   8.1225698229805455E-004   3.9929717302859477E-003   1.0864858094801612E-003   8.8438913393815133E-004   1.0274484765860007E-003   2.8737301370567164E-003   1.1489194837159427E-003   2.3040639755563166E-003   2.4044867927559533E-003   7.6213283686939431E-004   7.6046722491949278E-004   5.8982501833212107E-004   1.2092483718626633E-003   1.4050323490321767E-003   8.1391239145235791E-004   1.8032868555354368E-003   3.1610723165824092E-004   1.1034158724249393E-003   3.6631026337143758E-003   3.7458710083892056E-003   4.6556355686995250E-003   1.7296622492498732E-003   2.6854867313626505E-003   3.3447997814410541E-003   2.9366745126737804E-003   2.0389037646583782E-003   7.5260966330772635E-004   1.0821987327575050E-003   1.8201441937111770E-003   2.3077130596506797E-003   3.8286682495749721E-004   1.4567831073045295E-003   1.7962965915534221E-003   1.7054272530302146E-003   2.9267365102751686E-003   6.5883817410208184E-004   1.9864435719615277E-003   1.2512405090885758E-003   9.1019036711682138E-004   1.2981313408809000E-003   2.2650116091580269E-003   2.0811382438014892E-003   7.4390762934177436E-004   3.0049133019882613E-003   9.8605963649654022E-004   7.3463103935748095E-004   4.9383574161870143E-004   1.7293125707682803E-003   7.0425793344333306E-004   3.1580053968820140E-003   8.1092957707747679E-004   4.1794241812729985E-004   1.3743081697209156E-003   1.4476920912672388E-003
   4.5352941176470587        3.1588235294117646        2.2222533834507950E-003   2.2911717748429336E-003   1.6995395086466458E-003   1.6743138700122486E-003   4.9311852296019464E-004   5.5691035234203400E-004   1.0065122986093733E-003   2.1172869951958800E-003   2.6662935507159508E-003   3.6357487754227940E-003   2.0149406149311240E-003   1.6409313718610530E-003   4.1298598068321215E-004   4.6838138708394563E-003   2.0759166368139932E-003   9.1999322952478679E-004   1.1489798714563709E-003   3.3139274277319995E-003   2.2705247088791484E-003   1.5697613347164859E-003   1.8125566101857213E-003   1.0326640361347345E-003   6.4248055406683068E-004   5.2305709981273886E-004   4.8076888830581873E-004   1.6502897442928004E-003   4.9752117898442148E-004   1.1348033619320639E-003   1.1960146407536446E-003   2.6796947132909001E-003   3.2084140498147978E-003   2.7815088031141505E-003   4.5628939892597125E-003   1.3235342209091745E-003   1.8499955234819708E-003   2.5612366145398805E-003   2.0002454960999800E-003   2.4167106302072209E-003   6.9016748502925395E-004   8.9342952155588913E-004   1.1978219720080686E-003   1.9836157728563611E-003   1.6490034846806538E-004   1.5588455911177365E-003   1.8527431926560057E-003   2.0604329296021865E-003   4.1103298044029516E-003   1.7153674489114811E-003   2.5643847800455423E-003   1.0968224544024591E-003   1.0989333771648829E-003   1.2378947997712117E-003   2.4255156825780050E-003   2.5314499906988631E-003   8.3373440245911349E-004   2.8671331323839272E-003   7.4198441446941159E-004   6.8507692010956402E-004   6.0495985032207997E-004   1.4509339532137642E-003   7.6332978358103912E-004   2.0258992116171941E-003   1.1471147106588478E-003   4.2131696144884884E-004   1.0517270594922919E-003   2.2669275934166875E-003
   4.5882352941176467        3.1588235294117646        1.6021307323144010E-003   1.6578970674910791E-003   2.0803689731478552E-003   2.1176861528819377E-003   6.8757330426518100E-004   6.6146724455971786E-004   6.7541434149720112E-004   1.5544578773756738E-003   1.9197511307903841E-003   2.9371279141015886E-003   1.7433206992786686E-003   1.0129895716861055E-003   5.2257777295851315E-004   4.6242682281842857E-003   3.3717197857745414E-003   9.0277594200467378E-004   1.2838799020886351E-003   3.1298548672355274E-003   3.7626067273941041E-003   7.1099075272963946E-004   1.4699147021588674E-003   1.8657891982453048E-003   6.2895460886366883E-004   6.0249952030626687E-004   1.8104042676327366E-004   1.8244974721586199E-003   2.5542496448147740E-004   6.5678330690191326E-004   1.7863272632010650E-003   3.3082823616685381E-003   2.4376510236516114E-003   1.8861298578608608E-003   3.9522388695828930E-003   9.3316164354485625E-004   1.0037370418759719E-003   1.9522395909256341E-003   1.0368289781401260E-003   2.2963623794819178E-003   1.0390788530335378E-003   7.7765884468799205E-004   9.6600370271365083E-004   2.1700116792028332E-003   5.6928632754394890E-004   2.7710983035964224E-003   1.6819724460626591E-003   2.3096460915881458E-003   4.3622495829431637E-003   2.8503569786316771E-003   2.3192061551934018E-003   8.7029430474440687E-004   1.2457107999649627E-003   8.1307542223507591E-004   2.4429116621754155E-003   2.7619945519325468E-003   5.5878886522580729E-004   2.0988691010189477E-003   8.2603500661286935E-004   5.5947386646031268E-004   6.8615687315930923E-004   2.1555367697117813E-003   1.0020595779708910E-003   1.0234331144450195E-003   1.8778162602667695E-003   6.3059407285087870E-004   5.9200607932525357E-004   3.6694795232861039E-003
   4.6411764705882348        3.1588235294117646        1.0278110247068353E-003   1.0669041540692513E-003   1.9967342247766673E-003   2.0804977481845973E-003   1.1302995974595094E-003   1.1078201923700242E-003   5.1972681544383938E-004   9.0473215122524879E-004   1.1518099347624822E-003   2.2315503784720182E-003   1.4013532309708158E-003   5.7803217255456463E-004   6.0264101463585644E-004   3.7270750345375896E-003   3.6870113132417485E-003   9.6916162217561210E-004   1.4283024789487548E-003   2.4901658543326943E-003   4.6555114112816843E-003   4.1560678428975077E-004   2.1235273384982919E-003   2.3919002832283559E-003   6.6576608323456272E-004   7.0699124333039210E-004   1.6300960241348125E-004   2.4220530666301510E-003   1.1838239682870806E-004   4.1143468135250590E-004   1.5901431387488575E-003   2.6133778037252982E-003   1.7709869872438006E-003   1.7806575618826228E-003   2.9940627152770433E-003   7.9999486768842182E-004   4.0584024488475194E-004   1.4419100456914587E-003   5.1115485461252386E-004   1.6840604429482070E-003   1.4445812275495067E-003   6.1792162394878273E-004   9.9587094294766639E-004   2.3105718276181294E-003   1.5510593018669551E-003   4.0348066960598592E-003   1.4798871680483544E-003   2.4986847410762192E-003   3.0760079957314538E-003   2.9782548094856648E-003   1.5824747586323309E-003   8.9536490562296003E-004   1.1199256228579871E-003   3.8334716277386885E-004   2.3568500343227102E-003   2.6114628570644127E-003   8.0226941102299774E-004   2.0806574150721738E-003   9.9424416982116346E-004   5.2126848614509767E-004   8.8810567873083221E-004   3.0224774170249029E-003   1.0314011977000136E-003   8.6012002050420003E-004   2.1024431777846115E-003   9.1490308222698618E-004   2.3204767271310233E-004   3.8319600846101988E-003
   4.6941176470588228        3.1588235294117646        5.6634399030194025E-004   5.8938719754614212E-004   1.4926225072508603E-003   1.5811925287612346E-003   1.3002378533040601E-003   1.3368949824464898E-003   6.1455789214558327E-004   6.2145447001833568E-004   5.4448104985156643E-004   1.4781748125214590E-003   9.6839663442661579E-004   2.9828338003884077E-004   5.3302190150080473E-004   2.3089209424552639E-003   2.6782744623547552E-003   1.0806476934650028E-003   1.3834543358349147E-003   1.6275420174740581E-003   4.0901647739844098E-003   4.4126149584660746E-004   2.6953318267982571E-003   2.0268349003707072E-003   7.4391161038208958E-004   8.2927474900282619E-004   2.2359704104899070E-004   2.8930014828703879E-003   7.0205874493164483E-005   3.8862575181536970E-004   9.9709210893352560E-004   1.7257311255928422E-003   1.2708753036910054E-003   1.9497315600907762E-003   1.7969274511331831E-003   7.7912643325660669E-004   1.4227993039901376E-004   9.4002604659677521E-004   3.3138873243178602E-004   9.8828909125586034E-004   1.4540695953845393E-003   4.0309437939852616E-004   1.0501019176151110E-003   1.7669448956741691E-003   2.2526585341842973E-003   3.6471197183224969E-003   1.2321638800304572E-003   2.4055956620316209E-003   1.5158348298444228E-003   2.1010550311963277E-003   8.3390688589057480E-004   1.0218943243892734E-003   8.2653816113656008E-004   1.8997764146455170E-004   1.9874465922277468E-003   1.8829531399920264E-003   1.4906263219689538E-003   2.4573439753786779E-003   1.1108576322597554E-003   8.0321923233059029E-004   1.1664165228122093E-003   2.6681760888751542E-003   8.2321191418724534E-004   1.3011981704064408E-003   1.5070602151331259E-003   1.0077339466523956E-003   1.2294435907421529E-004   2.8120821552148154E-003
   4.7470588235294118        3.1588235294117646        2.4614823379060126E-004   2.5667094315144672E-004   8.1232511462226863E-004   8.7064218062455245E-004   9.5914774467195066E-004   1.0234179068238933E-003   6.0740505015499972E-004   5.2403319027350412E-004   1.8864093349148047E-004   7.5116936575811443E-004   5.0741036883352917E-004   1.2746240525793402E-004   4.1469740756511583E-004   1.0068626319263067E-003   1.2827712615011934E-003   9.2067963540792071E-004   9.6764988964022933E-004   8.0082397014657396E-004   2.3776745546806618E-003   3.8396677276893062E-004   2.0804123651115697E-003   1.1020357532623727E-003   6.8097902881521753E-004   7.6338238690850854E-004   2.0209733598049387E-004   2.2905785712374273E-003   5.1640939625809689E-005   3.3749320668152103E-004   4.9402829289261791E-004   1.1957325542049067E-003   7.6250051167443486E-004   1.4857712302678194E-003   7.7405994054893269E-004   6.0307204501669519E-004   8.6660028173480991E-005   4.7158172039891814E-004   2.6611372852391579E-004   5.3287429587433341E-004   9.7032430432688590E-004   1.9425542039787634E-004   8.8468640843185505E-004   9.3527755774867926E-004   1.8437811911375069E-003   2.0145019184361237E-003   8.1403009495759234E-004   1.6703565594486413E-003   8.0397123867857745E-004   1.0066351909565794E-003   3.4249817722650913E-004   8.3574215379845270E-004   5.0365700848077101E-004   1.5701696688287349E-004   1.2162093458664791E-003   9.8330628791284676E-004   1.4858019702510457E-003   1.9474537950271863E-003   8.8507798415760465E-004   9.7454401930789809E-004   1.0506096745759657E-003   1.4076126101506665E-003   5.1268705985350860E-004   1.2956205595697429E-003   6.6884910681951700E-004   7.4115209339557070E-004   1.2810061680383801E-004   1.7116966548639534E-003
   4.7999999999999998        3.1588235294117646        6.0836007210400271E-005   6.3525861670201160E-005   2.3469674525220438E-004   2.5355219306257096E-004   3.4014640327698195E-004   3.7221451679263895E-004   2.7523009287272969E-004   2.4506638857003861E-004   3.4400417964917250E-005   2.0219066718444212E-004   1.4073200706574075E-004   3.2095608443701906E-005   1.8559236421322574E-004   2.1462771746938144E-004   3.0169450697049648E-004   3.8060155233844706E-004   3.3586759478643771E-004   2.0984062920391329E-004   6.4572083360616296E-004   1.5897494993399362E-004   6.8646037925049913E-004   2.8564495925800185E-004   3.0583687767546662E-004   3.4457564978867107E-004   7.9831147295262726E-005   7.9162466720356117E-004   2.2323029433436130E-005   1.2823534022815471E-004   1.5555441094380979E-004   4.8702672835474576E-004   2.3912777304962508E-004   4.8736893950290593E-004   1.7314481589825702E-004   2.3602580120338860E-004   4.8094774116694572E-005   1.2627068962272426E-004   1.2797298009638693E-004   1.8855125978650472E-004   3.1165522648376575E-004   4.9659742701603018E-005   3.5389617027467812E-004   2.5757118948705788E-004   6.4211858493026363E-004   5.0838368940021882E-004   2.7712338680849224E-004   5.4263530298218955E-004   3.5386621752296431E-004   2.4684098784919710E-004   8.9142870246683873E-005   3.1748351341170450E-004   1.8237852743996163E-004   9.0915755532234194E-005   3.3970608041306916E-004   2.7925671722387732E-004   5.7514928855890556E-004   6.4806408119578876E-004   3.1715081018136718E-004   4.7648156454662186E-004   4.0722095119019976E-004   3.4316460741102574E-004   1.8105795797318698E-004   4.9155590318019282E-004   1.3370832507853648E-004   2.5028845393370658E-004   6.7375837852357899E-005   5.8688775218207424E-004

   3.0000000000000000        3.2117647058823531        4.6437381022209459E-013   4.8540093425573924E-013   2.0534739620613241E-012   2.2369750578945665E-012   3.8626397085502449E-012   4.3979462969264005E-012   5.3059607899414638E-012   6.4792438446693989E-012   8.8327998056836656E-013   1.7458983920263987E-012   1.2715681356318481E-012   2.6935007852622248E-013   7.3990702914396642E-012   3.7267060820782489E-012   1.1145347873689194E-011   4.5163336335670653E-012   3.5368935266246961E-012   1.9025984068484883E-012   8.8133771069518675E-012   1.1327200342073914E-011   1.8580420001720796E-011   4.3537837848578884E-012   5.0662505254211008E-012   6.5638734447624898E-012   1.0775287305728247E-012   1.5915329755961641E-011   2.5730551164253054E-013   1.0037515332683751E-011   6.7532572289043214E-012   2.4364260680692426E-011   5.1345037240829238E-012   8.4933625296913640E-012   6.7950124808413257E-012   3.7843993940592773E-012   1.2048621187777424E-012   1.2945856979079138E-012   8.2055635097390351E-012   6.7972152127726542E-012   3.9424361668642688E-012   5.9069745915135482E-013   1.2771706998695635E-011   2.8465172615724117E-011   8.7480330900144202E-012   2.8783145317027865E-011   5.1396254780409807E-012   1.1240542067703366E-011   2.3829653657549941E-011   6.3164906235071311E-012   3.6780171282924620E-012   4.3055681545668835E-012   6.3806660116293353E-012   5.5354349923878139E-012   9.7830605059565163E-012   2.4002177730460023E-011   1.3213887742229104E-011   4.2767570454372648E-011   1.1778994418974441E-011   2.3459243729062172E-011   8.8578682096488561E-012   1.3650049404632811E-011   6.9231927855922159E-012   2.0979136439749037E-011   5.1462359565194173E-012   4.7596337101118475E-011   1.3099820663772411E-012   6.6001213431798801E-011
   3.0529411764705880        3.2117647058823531        3.8219578096382264E-013   3.9971437431107015E-013   1.8336750275484504E-012   2.0067411187369380E-012   3.9316805734002541E-012   4.5401995744469435E-012   6.3375206856543184E-012   8.0701035947057607E-012   1.0928812483334368E-012   1.3472706057525701E-012   1.0931739699132073E-012   2.3860219866248780E-013   9.6421732467595807E-012   3.9927648653449149E-012   1.3486757323313915E-011   4.0388188533002767E-012   3.5808445884447010E-012   1.4762309983342998E-012   9.3184016867701603E-012   1.6005615156355676E-011   2.0857394965242796E-011   4.2632546689655937E-012   7.7343656610248605E-012   6.4078261050757135E-012   2.4601412656774875E-012   2.8177061841348675E-011   2.9686320265110577E-013   1.8900272460147759E-011   7.8437805906925317E-012   3.0915452509838722E-011   6.3606416083341896E-012   8.7887241390562467E-012   1.7620007341521701E-011   5.2784057540525475E-012   9.2143303226511134E-012   1.2137169045917515E-012   1.0113273591180979E-011   2.1970462432575389E-011   4.2283905996272641E-012   6.2222895332023731E-013   4.3711397126604111E-011   6.6461987641411860E-011   2.9893822588188510E-011   3.8136382901241888E-011   4.7795847096623238E-012   4.1444473758437301E-011   3.7037096142446550E-011   7.7446160584990848E-012   1.7292825464672872E-011   5.3266212855816237E-012   7.1023525419923854E-012   4.3099168120835523E-011   1.5986284290930667E-011   1.4291151773109913E-010   1.8601011346789434E-011   1.5764117289579883E-010   4.9499161696593768E-011   2.9936108719873692E-010   6.4599629888813518E-011   1.4936384168902936E-011   3.4797650989049227E-011   1.7579788032986259E-010   1.1818359995490975E-011   5.7443289775045197E-010   3.3366913419076383E-012   3.0702960453018211E-010
   3.1058823529411765        3.2117647058823531        4.8201470052791447E-013   5.0425333994298535E-013   2.4709251254786862E-012   2.7037625549009325E-012   5.6565992443277700E-012   6.4099017692389692E-012   1.0549500278638065E-011   1.1346018716068952E-011   1.1779651838326640E-012   1.4675167353615619E-012   1.5134162772146504E-012   3.1336622249040132E-013   2.3559609927540751E-011   5.7093647073122973E-012   1.6803817224997084E-011   7.4389721990337515E-012   9.3565829248132896E-012   1.6805460853436651E-012   2.9899148357759228E-011   6.5498115432107672E-011   2.7739178514700580E-011   6.2809160735203722E-012   4.5307303272151737E-011   1.7464057145069911E-011   2.3088184389729251E-011   2.0007448864852554E-010   6.7332214451808741E-013   1.3565356340419848E-010   2.2499815326008869E-011   4.6208302191510183E-011   8.6054282201450458E-012   1.9718727461923532E-011   1.6022447706647933E-010   3.3948807107726109E-011   1.2037463727114965E-010   1.7932036232747823E-012   4.0777875234618900E-011   2.2224653889638535E-010   1.6711070781900601E-011   1.2759992400584209E-012   4.5504778937813722E-010   5.5543957318400206E-010   3.5177641798331255E-010   6.8384024068633913E-011   9.6936957537258074E-012   4.8451327199050189E-010   1.1273472537308349E-010   1.3801363938352813E-011   2.0231037564033348E-010   2.1577946977164647E-011   2.5087338458209885E-011   5.7976048118419439E-010   9.9159844271946790E-011   1.6797926157000705E-009   9.1628912209094240E-011   1.6345015368521341E-009   5.3404041370771665E-010   3.9663840688667620E-009   7.8442010163159866E-010   2.6558771314681624E-011   4.2826719686747291E-010   2.1416965703398604E-009   1.1005073107630997E-010   7.5094737222451185E-009   2.9019327127716631E-011   3.2054664965433948E-009
   3.1588235294117646        3.2117647058823531        6.7709431865642546E-013   7.0532085704656196E-013   3.4858531769119609E-012   3.7073263999810044E-012   9.5658725748799152E-012   8.8149488056809991E-012   3.4670578643206493E-011   1.7384929975415409E-011   3.1611348166539934E-012   2.2450715831962228E-012   4.9469641383120940E-012   4.5794908316117865E-013   1.5805617103014196E-010   3.3288304274541606E-011   3.1501337655856758E-011   1.7168596040661499E-011   6.7310932612190988E-011   2.5005900844135690E-012   2.7950835789618025E-010   6.0622302683004956E-010   6.2781972797722181E-011   2.1398587101654872E-011   4.6209548648059781E-010   8.6823821495317980E-011   2.5677537582930837E-010   2.1259834933635345E-009   2.4245846981129070E-012   1.4447867143501176E-009   1.7019045122247187E-010   1.3496315416355461E-010   4.0712628858321138E-011   1.1234789250431057E-010   1.7558325662451956E-009   3.6205657069039214E-010   1.3362019548046186E-009   7.9867536521729338E-012   3.0215110427139289E-010   2.3553687381378842E-009   1.4380048926597569E-010   5.9914279384383080E-012   4.7935443144786089E-009   5.7961860820953216E-009   3.6382197382298198E-009   2.7397421984133220E-010   2.9401020643055104E-011   5.1204797696338842E-009   7.7027538415294396E-010   1.2633735885016593E-010   2.1482889352018339E-009   1.8095335875142373E-010   1.5485510361222234E-010   6.3068188042820592E-009   8.2543912967034955E-010   1.7105038193351568E-008   8.6140505394623169E-010   1.6373032356087732E-008   5.0606865959145996E-009   3.9979190302742649E-008   7.5540916495111160E-009   1.9874006977053201E-010   4.5121170232614126E-009   2.0725278261143237E-008   1.3687967446128290E-009   7.4854651393685610E-008   3.0698062488462490E-010   3.0335167996625130E-008
   3.2117647058823531        3.2117647058823531        6.9385989507497933E-013   6.8474111815176930E-013   4.8551170093875656E-012   3.9612135899635627E-012   3.2472107859460005E-011   1.0957734685893917E-011   2.5737974856134392E-010   3.2020747897858828E-011   1.7020223473418263E-011   2.9938902907229102E-012   3.4023549314892113E-011   6.6895627206589159E-013   1.4640401173498316E-009   2.8083966372271546E-010   8.2095183654978422E-011   8.9746567348189571E-011   6.2073442400099107E-010   2.3250265435985828E-012   2.5678351825369407E-009   5.6897154135382734E-009   2.5309138555440516E-010   1.3602444718158838E-010   4.3123329922140784E-009   6.7624465853090594E-010   2.3434936105452720E-009   1.8935959305743572E-008   1.4569106946593626E-011   1.3040903121558242E-008   1.5030813414171384E-009   6.9070227814734665E-010   3.1858032534156474E-010   8.5081945778429916E-010   1.5563490129383005E-008   3.3755532724968938E-009   1.1703103038415577E-008   5.9633518707586872E-011   2.5027544917697457E-009   1.9997825376866196E-008   1.2653810339140905E-009   3.5931858003011628E-011   4.0286107263074674E-008   4.9275776042822947E-008   2.9873842348720569E-008   1.5551386930449511E-009   1.0694207178070864E-010   4.2512566681709545E-008   6.0004845770507579E-009   1.3685861860441290E-009   1.7983792576032118E-008   1.6130421401965440E-009   1.1345551078379701E-009   5.3547775185198879E-008   6.5810359941661013E-009   1.3630955525841279E-007   7.7611384745553208E-009   1.2881814851734463E-007   3.8355185118909295E-008   3.1143325490071994E-007   5.6363433547748072E-008   1.9431412803253577E-009   3.6751507089369171E-008   1.5425414815615185E-007   1.3557441591911148E-008   5.7057767787415781E-007   2.7634807495547368E-009   2.2158008188199614E-007
   3.2647058823529411        3.2117647058823531        1.2656268522145195E-012   8.8542470228213634E-013   1.7553258973804826E-011   5.6169953486023965E-012   2.4127088249073841E-010   2.5826560710214202E-011   2.1888485460629200E-009   1.6401011303604369E-010   1.3551163904838485E-010   1.5329688194181875E-011   2.7943464096694769E-010   2.7853886456099814E-012   1.2184836536514151E-008   2.2956718632623476E-009   6.1469548352666509E-010   8.2304281304964875E-010   5.0173364547914951E-009   4.2507146314425451E-012   1.9881850289044293E-008   4.4227128885278977E-008   2.0665224532544102E-009   1.1851564379960527E-009   3.2886119374298799E-008   6.0616165366969316E-009   1.7400995390700094E-008   1.3690225162715839E-007   1.4007083842195491E-010   9.4742507326333738E-008   1.1000791044379337E-008   5.9815241120176620E-009   2.6920725926135276E-009   7.3028063040559672E-009   1.1033146247683442E-007   2.5143633318161505E-008   8.2251946718631862E-008   5.0837762022317747E-010   2.1415697347546261E-008   1.3579891975126445E-007   1.0910401876946823E-008   3.4688552289568907E-010   2.6994472721158580E-007   3.3015552615042226E-007   1.9896756730026450E-007   1.3634618914504233E-008   1.2402374319026074E-009   2.7715592106980012E-007   4.8136675093811766E-008   1.1844025118530584E-008   1.1958399297145048E-007   1.2632593864181464E-008   8.7957561932051280E-009   3.5646455958641343E-007   5.1831421794050786E-008   8.5486034470540247E-007   6.1058709137331034E-008   7.9099222944816122E-007   2.3987632630528689E-007   1.9110414077480884E-006   3.3316031604512047E-007   1.5024966379262165E-008   2.3197925545899984E-007   8.9930694751629931E-007   1.0407536257429384E-007   3.3783312621215344E-006   2.0617643931209376E-008   1.2526039753737946E-006
   3.3176470588235292        3.2117647058823531        4.9146007827345052E-012   1.3245139771706371E-012   1.1952246288069333E-010   1.6663093520933705E-011   1.8647351438108051E-009   1.7960882100793147E-010   1.6329394781513622E-008   1.6953701834844566E-009   1.0052726386384768E-009   1.4808917826914020E-010   2.0220873745594696E-009   2.3524196635272884E-011   8.3931430282248607E-008   1.5909775589138059E-008   6.2331292129455868E-009   8.1471767195851952E-009   3.3788872319662589E-008   2.6239232062712450E-011   1.2847216678111622E-007   2.8052621650416573E-007   2.0849769864476126E-008   1.0486468799163713E-008   2.0519760196799028E-007   5.5641343291292045E-008   1.0700657342195957E-007   8.0910681379271077E-007   1.6092194471391785E-009   5.5230697650531708E-007   6.2961465912261892E-008   6.0439608205408042E-008   2.1041812999695046E-008   6.1092830421307910E-008   6.2689665998689909E-007   1.4785835352991033E-007   4.7071937247851471E-007   4.0589003836759792E-009   1.7159941851506060E-007   7.4500849955975281E-007   8.7180576700176442E-008   3.8716963623132599E-009   1.4588905234886162E-006   1.7483455211477212E-006   1.1005946731431449E-006   1.3458881448412245E-007   1.8257543614643188E-008   1.4311546927127900E-006   3.7008341003003613E-007   7.8112670218734030E-008   6.3979316152147305E-007   8.5064727344292850E-008   6.6657182778472351E-008   1.8787811543933457E-006   3.8775187586751573E-007   4.2739496362093051E-006   4.1470966671968482E-007   3.8178221332763375E-006   1.2856263733193728E-006   9.3679620820821226E-006   1.5874806327775655E-006   8.4328792963594819E-008   1.1423050827005531E-006   4.1486451808368884E-006   6.2256642867222076E-007   1.5561394350383341E-005   1.2906055844109233E-007   5.5105656032593345E-006
   3.3705882352941177        3.2117647058823531        3.4767880978060764E-011   7.6233988736830834E-012   8.6325621159044782E-010   1.4161019654368782E-010   1.2927976052586809E-008   1.9145464501438313E-009   1.0305647089092701E-007   1.6796096967349191E-008   6.5735127327926490E-009   1.4120030716510448E-009   1.2691176471510504E-008   2.1673763073589106E-010   4.8328416847194733E-007   9.4734638395958407E-008   5.8965202242418418E-008   7.3322652903486273E-008   1.9193547974469956E-007   2.9612040766346610E-010   7.0252315869128570E-007   1.4484503171547553E-006   1.8419020953796923E-007   8.1857530064431103E-008   1.0517234158619354E-006   4.4119246363643455E-007   5.5250877659555720E-007   3.9556896117327299E-006   1.5443737176122751E-008   2.6030640142902437E-006   2.8185003876110657E-007   5.1697980766147228E-007   1.4306304064677911E-007   4.4746101024089090E-007   2.8837181417920894E-006   6.8922827991283967E-007   2.2257480446708327E-006   2.8830975102768784E-008   1.1925785302416507E-006   3.3522637327121940E-006   6.0644326491052776E-007   3.5279812024110047E-008   6.4423047741467238E-006   7.3395422768592847E-006   5.1737037932166784E-006   1.1094722661953155E-006   1.8531776689046296E-007   5.8630321695201584E-006   2.4755181591308748E-006   3.9582125737394918E-007   2.7860332279804326E-006   4.8339910313840595E-007   4.3119344953087107E-007   7.8315475984784758E-006   2.4828280428890598E-006   1.7080873235591983E-005   2.3482559924979144E-006   1.4519752467654476E-005   6.0367427104325809E-006   3.6979325935074563E-005   6.1983108909994395E-006   3.5169488806610482E-007   4.4140365467721601E-006   1.5274531415294026E-005   2.9301001419372416E-006   5.5787900513290692E-005   6.7936986879508788E-007   1.9090012811873604E-005
   3.4235294117647057        3.2117647058823531        2.4221977475412573E-010   6.9274617208388245E-011   5.7499295171620068E-009   1.3918825675779689E-009   7.7628664076627880E-008   1.7174779030902276E-008   5.5925753933463139E-007   1.4120906278189113E-007   3.8595924231413629E-008   1.1393391212338399E-008   7.0044098044368446E-008   1.7300427473365320E-009   2.3250358086441483E-006   4.8894235833490011E-007   4.4906138397900932E-007   5.3527105907033267E-007   9.2475345569915873E-007   2.6379897755105957E-009   3.2895580060579258E-006   6.1296037162852884E-006   1.3049341275816146E-006   5.3699942709166658E-007   4.4737270346932851E-006   2.8719689943437634E-006   2.4299227387404804E-006   1.6164357467558080E-005   1.1470195878506669E-007   9.9287066414896742E-006   1.0110141260630810E-006   3.4483442379371335E-006   8.1281531554796271E-007   2.6938992396832122E-006   1.0727538525900362E-005   2.5225123735023133E-006   8.7647718943332323E-006   1.7506988723608050E-007   6.6693503087936900E-006   1.2414895828707830E-005   3.4406358825219583E-006   2.4314375280030261E-007   2.3357382993187539E-005   2.4387531129901005E-005   2.0911768350774125E-005   6.8848167096320662E-006   1.2870578386066569E-006   1.9031518942621830E-005   1.3373793053116936E-005   1.5786285480285292E-006   9.9503367356690029E-006   2.3011157534152017E-006   2.2561447372987136E-006   2.5780314675103622E-005   1.2762447581814380E-005   5.4825591374467446E-005   1.0788004464523810E-005   4.3733660673851052E-005   2.4977176092116022E-005   1.1832546789992397E-004   2.0090059925698019E-005   1.2320642243796726E-006   1.3591365088885789E-005   4.5141404449641022E-005   1.0968029746110201E-005   1.5353288226610716E-004   3.0099853311342672E-006   5.3286855439178279E-005
   3.4764705882352942        3.2117647058823531        1.5839830100713833E-009   6.1473972484711914E-010   3.3743588349817356E-008   1.1181154277900077E-008   4.1200659286423732E-007   1.2941906822127080E-007   2.6004565235468837E-006   9.4990831903855229E-007   2.0236423679282269E-007   7.3928534138385957E-008   3.4055678841657707E-007   1.1695925026740928E-008   9.4289508986191754E-006   2.2075714746498830E-006   2.7590149852609118E-006   3.1724281582362580E-006   3.8181443504023458E-006   1.8291610915493450E-008   1.3297877599319616E-005   2.1158377668968378E-005   7.2978634557337424E-006   2.8913996798387593E-006   1.5760761439646668E-005   1.4803500451046794E-005   9.1460888418085116E-006   5.5382121112049235E-005   6.6061203319538297E-007   3.0585603041392300E-005   3.1769725117570854E-006   1.7710893380501699E-005   3.7893629302423015E-006   1.3041237550171045E-005   3.2216936736967756E-005   7.1698694947084874E-006   2.8923188259249997E-005   8.9420309447633051E-007   2.9423324118304274E-005   3.8090041438039695E-005   1.5583525458773643E-005   1.2819326643763754E-006   6.9909150414178696E-005   6.4067369599216787E-005   7.3084474694953464E-005   3.2545067387870980E-005   6.5758043315468211E-006   4.8545926053716854E-005   5.7512632515204927E-005   5.2048799561485895E-006   2.9387490959388505E-005   9.1198079675982697E-006   9.5164860933815957E-006   6.6070320797492543E-005   5.1328222541398572E-005   1.4044718397732261E-004   3.8983809840372547E-005   1.0511157985544310E-004   8.9475730595576570E-005   3.0651788522362028E-004   5.4594502069566788E-005   4.7753431783919336E-006   3.4339817322831306E-005   1.0745690608146353E-004   3.3129604734850162E-005   3.1636242905959118E-004   1.1132227390508120E-005   1.2560757400853644E-004
   3.5294117647058822        3.2117647058823531        9.2102172095764131E-009   4.4832757027452765E-009   1.7865498759892409E-007   7.6659912715863064E-008   1.9133198502245999E-006   7.9333884763190265E-007   1.0459047637779139E-005   5.2521822578816476E-006   9.5102171571558664E-007   3.9287341113758233E-007   1.4667161830321816E-006   6.6952317537137329E-008   3.2051737583528110E-005   8.7288999891603368E-006   1.3618579746937827E-005   1.5083132466619143E-005   1.3485792180605936E-005   1.0492540559025410E-007   4.6435985749892261E-005   5.9253307702231448E-005   3.2448222944250807E-005   1.2789608576231788E-005   4.5986570476599780E-005   6.0569963413786047E-005   2.9581582902800850E-005   1.5944883033741335E-004   3.0208745670111469E-006   7.5525488557771935E-005   1.0634972566986840E-005   7.1388652220401793E-005   1.4461959920319924E-005   5.0827729493273066E-005   7.6992200649803803E-005   1.5374796337486755E-005   7.9989300374432978E-005   3.8291701052803476E-006   1.0063099507350182E-004   9.6353662896622838E-005   5.5410156635841369E-005   5.2971398508880895E-006   1.7219581563163749E-004   1.3331778449094550E-004   2.1914262748686352E-004   1.1820588497704154E-004   2.5367060401502433E-005   9.5775135258005504E-005   1.9490614744669513E-004   1.5534640389691153E-005   7.2293535374281563E-005   3.0120314507232919E-005   3.3635422452298558E-005   1.2910097166595071E-004   1.5957120508037896E-004   2.8559941025943373E-004   1.0769476880878588E-004   2.0766195365652117E-004   2.7081642116688869E-004   6.4032079936274635E-004   1.2556287894901469E-004   2.2027696132335916E-005   7.5671549929750854E-005   2.0761650495184123E-004   8.2512457438046669E-005   4.6146729400262055E-004   3.4069284474984417E-005   2.7045207774284365E-004
   3.5823529411764703        3.2117647058823531        4.8841062285653954E-008   2.8366356322149445E-008   8.3720612815260823E-007   4.3687067091807166E-007   7.8496604511752530E-006   4.0873064650163027E-006   3.6113048611865690E-005   2.3783179437011174E-005   3.9667625917251790E-006   1.6975455898496100E-006   5.5593897518825409E-006   3.2906500143519763E-007   9.1075754691046111E-005   3.0169772210325559E-005   5.4716829880691913E-005   5.8175045920067720E-005   4.0796947724466600E-005   5.2471045424934643E-007   1.3996662331504855E-004   1.3259615677178567E-004   1.1586510960327020E-004   4.6652118802903489E-005   1.0976196076665824E-004   1.9490665256753902E-004   8.1915234040358400E-005   3.8350788412647835E-004   1.1146343809392853E-005   1.4763503965339449E-004   4.1554714785953390E-005   2.2726660976071081E-004   4.5098388433219225E-005   1.5958109760538309E-004   1.4308668342500344E-004   2.4228326447727427E-005   1.8512859981013549E-004   1.3751134706744649E-005   2.6395399711111675E-004   2.0077442716358816E-004   1.5306587336001113E-004   1.7498220772316143E-005   3.4871705313216383E-004   2.2787970706670990E-004   5.5670345663465866E-004   3.3499957867463815E-004   7.5516847571723851E-005   1.4319617841097108E-004   5.2311959031675918E-004   4.5889659644102728E-005   1.5025873719161603E-004   8.3436234078112124E-005   1.0611638680549512E-004   1.8630249070296029E-004   3.8060130340369225E-004   4.5672275835911596E-004   2.1758057730575532E-004   3.6334561089399424E-004   6.7184261565516365E-004   1.0640313302084784E-003   2.4686227017545258E-004   9.4199911126777009E-005   1.5565690073425715E-004   3.2986456513788411E-004   1.7520269312011594E-004   4.2515117312303194E-004   8.5294256807503092E-005   5.5846858148149848E-004
   3.6352941176470588        3.2117647058823531        2.3080706405693507E-007   1.5255261566014954E-007   3.5112702785218406E-006   2.1383776964239460E-006   2.8159827833466063E-005   1.7612610200291358E-005   1.0698212115582002E-004   8.9483250609523663E-005   1.4624703572738787E-005   6.0254715184620857E-006   1.8512338672513711E-005   1.4010396519361626E-006   2.1314367685192290E-004   9.0751961311199981E-005   1.7934848254356849E-004   1.8102663004366035E-004   1.0483880393627237E-004   2.4209346293620097E-006   3.6158006989635706E-004   2.3310885906802859E-004   3.3354652598542481E-004   1.4104154464436144E-004   2.1151904920111941E-004   4.8975306068210279E-004   1.9359771662792245E-004   7.6672659734121308E-004   3.3749173821397392E-005   2.2661196576508226E-004   1.6127545333185215E-004   5.7854497907197536E-004   1.1540233937616743E-004   4.0585349790801719E-004   1.9727856232021245E-004   3.0997454071218500E-005   3.5680005946888717E-004   4.1479987389138490E-005   5.2021973446683342E-004   3.4263499013655654E-004   3.2137786408967923E-004   4.7208606107561059E-005   5.7809391626153703E-004   3.5997177033054176E-004   1.1715152637862554E-003   7.4435073105592799E-004   1.7328949757923620E-004   1.5959916602220986E-004   1.1068819928710927E-003   1.3406882987485145E-004   2.7011508442499995E-004   1.9564714592331710E-004   3.1152896937287916E-004   2.0357229218476717E-004   6.8593602669001288E-004   5.8352066674239006E-004   2.9800748628305281E-004   6.2563402556030476E-004   1.3258367418156067E-003   1.3810365972547641E-003   4.2397394578416557E-004   3.1404995243169455E-004   3.0129749317376724E-004   4.4484094036669066E-004   3.3065709235912614E-004   2.0569954455657827E-004   1.7319980222373053E-004   1.0617302246212796E-003
   3.6882352941176468        3.2117647058823531        9.8351999706145012E-007   7.1721608343019733E-007   1.3013625451136646E-005   8.9310758901236816E-006   8.8455422371087872E-005   6.4415932672565209E-005   2.6855232156017153E-004   2.7906163195326813E-004   4.7294940128358556E-005   1.7386898720441419E-005   5.3717724598417638E-005   5.2237933461060334E-006   4.0383041466600812E-004   2.3604787711188830E-004   4.8081056999468624E-004   4.5349410674321467E-004   2.2761752225246211E-004   1.0356608409359572E-005   7.9572325004831379E-004   3.2168439874599584E-004   7.7782351928273701E-004   3.5528373733428935E-004   3.2136239453967459E-004   9.3717564549564483E-004   3.8768090444629157E-004   1.2598208596097317E-003   8.5071491388474208E-005   2.7983427906959959E-004   5.2112758448752492E-004   1.1806592203030236E-003   2.4219397403414558E-004   8.3546655380471540E-004   1.8555538679157396E-004   6.3324152682958784E-005   5.7132703066273282E-004   1.0480846377002708E-004   7.5453958810048371E-004   4.8565898755922638E-004   4.9528510711169336E-004   1.0663359604115124E-004   7.9233885381482360E-004   6.2382040712993369E-004   1.9857769879627137E-003   1.3053156863266598E-003   3.0390506568725369E-004   1.4250468842168587E-004   1.8492172386760746E-003   3.5268245163137211E-004   4.3670231152227290E-004   3.9380404753566793E-004   8.3369933529093643E-004   2.5406642023401090E-004   9.1910804041955428E-004   6.5484176602541506E-004   2.4079533317233841E-004   1.0837600186814678E-003   2.0100653170654322E-003   1.3633354356497971E-003   6.6029610949317201E-004   7.8450536780657633E-004   5.1060721672238618E-004   5.2712872428752717E-004   5.7125331973643934E-004   2.2471118353696427E-004   2.8469522711716791E-004   1.6728671629743961E-003
   3.7411764705882353        3.2117647058823531        3.7350420715003098E-006   2.9318207701678597E-006   4.2785239111111293E-005   3.2298621708165894E-005   2.4084041395545247E-004   1.9926683079448185E-004   5.6561117183945438E-004   7.2306655575640505E-004   1.3359829480362034E-004   4.0501493774237925E-005   1.3535771598911724E-004   1.7173334779588233E-005   6.0106145447582065E-004   5.2782748447002153E-004   1.0506995256863790E-003   8.9845418749433421E-004   4.1262137754873295E-004   4.0460873067797829E-005   1.4754019116371131E-003   3.9079177971206383E-004   1.4677372567511728E-003   7.4870273624992058E-004   3.8274941497657691E-004   1.3086547309424639E-003   6.5488750830924045E-004   1.6932432904478616E-003   1.8239117441832891E-004   3.2574856138040711E-004   1.3016622300824710E-003   1.9505042397069559E-003   4.1890216662795988E-004   1.3978587482894071E-003   1.0761116259338646E-004   2.3360204482454373E-004   7.6331757255447064E-004   2.2055634912478687E-004   8.3499944665423184E-004   6.0192460427456560E-004   5.3018438256004251E-004   2.0947980363011711E-004   9.2925042088979389E-004   1.1551154497165886E-003   2.5913700536869446E-003   1.8188295067252877E-003   3.9542284974750504E-004   1.4556108036575403E-004   2.4301516805873774E-003   7.6877973054886167E-004   6.6147282627734166E-004   6.8585423768155452E-004   1.8870812454190454E-003   6.1050822953135210E-004   9.0746939966594806E-004   7.9417940682402531E-004   1.5919940695774065E-004   1.6740053743037739E-003   2.2671129734846947E-003   1.0293335802386326E-003   9.8631487444071652E-004   1.4658052145367303E-003   7.1620533384185382E-004   5.6142768473227975E-004   8.9673950765244094E-004   9.2005012653437136E-004   3.8724263872422758E-004   2.0143307152010416E-003
   3.7941176470588234        3.2117647058823531        1.2711115117281876E-005   1.0558515974439113E-005   1.2373523647864654E-004   1.0080719652344515E-004   5.6630849431492673E-004   5.2350749527258649E-004   9.7857010920587807E-004   1.5440026408898840E-003   3.2819652899175155E-004   7.3881782918820113E-005   2.9416673018595147E-004   5.0151786381858165E-005   6.8076184514304756E-004   1.0071504823905104E-003   1.8600874694240715E-003   1.3708029092449104E-003   6.2132492726079899E-004   1.3873881219650294E-004   2.2843601782073270E-003   6.0723283117047834E-004   2.2528769117721673E-003   1.3293185019462802E-003   3.9870641501873691E-004   1.2285106673808803E-003   9.2981861723404752E-004   1.8661480092027627E-003   3.4318929490329269E-004   4.7116620098560887E-004   2.4221212804030577E-003   2.6269472714359949E-003   5.9734523287600125E-004   1.9049034249307597E-003   9.5953389946692227E-005   7.3204432217687150E-004   8.7552563391412263E-004   3.8094695435463710E-004   9.8599074226734412E-004   7.4059821061141131E-004   4.0880895654955179E-004   3.7599617318729260E-004   1.0133013922439559E-003   1.8541051784203024E-003   2.4167899688402892E-003   2.0467049826623429E-003   3.6824102396961330E-004   2.4833743687626808E-004   2.5415905560786010E-003   1.3281618213162136E-003   9.5662525746973846E-004   1.0335469622375260E-003   3.3362158398313334E-003   1.5158307914289704E-003   7.2597277322527555E-004   1.0833858721161294E-003   5.9480891803193720E-004   2.0299734890214223E-003   1.9346417971820120E-003   7.5094837733461080E-004   1.4566762499508246E-003   2.0873201860585689E-003   9.1350970151385749E-004   5.4350486637210263E-004   1.2361878543315967E-003   1.8133755786850403E-003   4.7120432071472596E-004   1.8210581547817560E-003
   3.8470588235294114        3.2117647058823531        3.8555315842239304E-005   3.3452262590395199E-005   3.1493072298098746E-004   2.7317916231703998E-004   1.1364746775896239E-003   1.1604955688291445E-003   1.3561063051079464E-003   2.6932478353653417E-003   6.9940851715590935E-004   1.0060029231748481E-004   5.5002540973835999E-004   1.3073766795337698E-004   6.0060729576736326E-004   1.6312417700733064E-003   2.6472634522922943E-003   1.5213628185883261E-003   7.8127872646409976E-004   4.0734769508276068E-004   2.9145268649338331E-003   1.2887101249860226E-003   2.8315844579636005E-003   2.0033942851670531E-003   5.6477524320462777E-004   7.4174117116771799E-004   1.1178506747861311E-003   1.7672100938545205E-003   5.9341961645074449E-004   8.0499234132190242E-004   3.2152608981673241E-003   2.9258859009779702E-003   7.0698972817425211E-004   2.1488770470225369E-003   3.4172871060893657E-004   1.6383405297126703E-003   9.2593666111843846E-004   5.2678877366673846E-004   1.8739032143634262E-003   1.0025948600459384E-003   5.1752835489926564E-004   6.4576855106725705E-004   1.1198691016685632E-003   2.2651533176445489E-003   1.3819786047727617E-003   1.9269972498074425E-003   2.7139302002353159E-004   5.7084292714109134E-004   2.1828868063442581E-003   1.8102484784134304E-003   1.2940392060389312E-003   1.3212550584132386E-003   4.2588188695307019E-003   2.6575693890704623E-003   6.8924163491034928E-004   1.2898710987291823E-003   1.9693747755110021E-003   1.8034565355538725E-003   1.6376995575375329E-003   9.4569612742169472E-004   2.0529244963291967E-003   2.3703959197292701E-003   1.3438451242342572E-003   5.4809100462360186E-004   1.4749008631624475E-003   1.8374800763878367E-003   5.9479824050726287E-004   1.3834518748365545E-003
   3.8999999999999999        3.2117647058823531        1.0458209230422695E-004   9.3901259234040017E-005   7.0075160106882470E-004   6.4053695410016198E-004   1.9275706612869627E-003   2.1616489254775106E-003   1.4447460806162971E-003   3.7648469991292265E-003   1.2913404398297277E-003   9.1319992074077183E-005   8.8237548104398700E-004   3.0574739697332610E-004   6.0487896451004615E-004   2.2290229168702800E-003   3.0100550632705119E-003   1.1124354865839189E-003   8.7409993708458412E-004   1.0027472587593120E-003   3.0402902262601180E-003   2.4400204156766626E-003   2.9843911536235066E-003   2.5935697068193010E-003   1.2218953580035712E-003   8.3239587092067779E-004   1.1714677273465316E-003   1.6112592252651217E-003   9.8613906688394242E-004   1.2623618743915557E-003   2.7903452673070273E-003   2.6994454942043250E-003   6.9939653743861631E-004   2.0582856581632799E-003   8.7389028463368413E-004   2.6376369695319591E-003   1.0017057069774231E-003   5.5508021938696736E-004   3.5888530589339150E-003   1.3905243394202686E-003   1.4382278260313393E-003   1.0750735335483350E-003   1.2456330182022887E-003   2.0774812152887520E-003   4.3010445009622402E-004   1.6061711882692890E-003   3.5920359360051455E-004   1.3620498147057806E-003   1.6738958881186892E-003   2.0293638307803986E-003   1.5686339009991790E-003   1.4027961045464980E-003   3.5402028538871438E-003   3.1319493737029724E-003   9.7816980560478978E-004   1.1441995668391102E-003   3.5802756813693567E-003   1.2335104357327196E-003   1.9993531418168349E-003   1.6060581668128455E-003   2.5220008426246384E-003   2.3668799639773737E-003   2.1636134664536040E-003   7.1429713504994271E-004   1.6153601370352858E-003   1.2522873505984931E-003   8.5399692838095131E-004   1.1337859072119299E-003
   3.9529411764705880        3.2117647058823531        2.5314986265225306E-004   2.3354327555509728E-004   1.3603330989740714E-003   1.3007599638499717E-003   2.7108905834855035E-003   3.3380567740595828E-003   1.1446175072719973E-003   4.1099381738125204E-003   2.0670748895899342E-003   4.9601660136322445E-005   1.2218738565569884E-003   6.4323317578646145E-004   1.1172520797712740E-003   2.5694010330876457E-003   2.7699351213953433E-003   5.4151615028358606E-004   1.0314204534574367E-003   2.0482994786665647E-003   2.5893418737093941E-003   3.2618876561316683E-003   2.6968127361432469E-003   2.9010845712453270E-003   2.4778531821786571E-003   2.6152375034837185E-003   1.1649108035220194E-003   1.6096759145426049E-003   1.5981771821447141E-003   1.7477075092608729E-003   1.2975254062567861E-003   2.0248963966194465E-003   6.1802483439580473E-004   1.7538963054175430E-003   1.4957310259458864E-003   3.0950165296057429E-003   1.1485191868907945E-003   4.0766664974011679E-004   4.6374588584819111E-003   1.7180151618160231E-003   3.1068585950193221E-003   1.6981186176955377E-003   1.3236342565034348E-003   1.6408007948639294E-003   7.6626103614100096E-004   1.3030871277698584E-003   9.0310202643744503E-004   2.7089578306172977E-003   1.2866686623936171E-003   2.1258228887678934E-003   1.6292466676794608E-003   1.2621698659501213E-003   1.6546383123778379E-003   2.4505279711550731E-003   1.4821184416958732E-003   9.7522933439224380E-004   4.0375498079616382E-003   8.8700109378127702E-004   2.3271774981277996E-003   2.2773272643383359E-003   2.4635695694241520E-003   2.2731544396835924E-003   2.8798240138906508E-003   1.0679753548944351E-003   1.8262001076485041E-003   1.7689625047931910E-003   1.2993374886067772E-003   1.0443003366322442E-003
   4.0058823529411764        3.2117647058823531        5.4833132758833427E-004   5.1703160823116361E-004   2.2860328619677354E-003   2.2747348790878533E-003   3.0876135402367606E-003   4.2031261237780934E-003   7.9830632306700472E-004   3.3790394331817543E-003   2.8806601262044971E-003   8.6236955743887561E-005   1.4876226015034660E-003   1.2201062400087426E-003   2.1227077654089209E-003   2.5138394150130538E-003   2.1688660868314832E-003   8.5810477722672975E-004   1.4989100698658950E-003   3.4294579855719712E-003   1.8855943870728731E-003   2.7988586721491133E-003   2.1109112774635565E-003   2.7935471043570963E-003   3.8174005021700884E-003   5.4257071429118422E-003   1.2768780249543938E-003   1.7141232620065544E-003   2.4572921715590034E-003   2.3196262252555872E-003   4.7443139191804005E-004   1.2301223632548571E-003   6.3352746782793313E-004   1.3729750283569076E-003   1.9993008599556638E-003   2.7193620041737819E-003   1.2980505941734704E-003   1.9941302683474846E-004   3.4805627880384405E-003   1.7761692054715573E-003   4.4576030835450954E-003   2.4747810898259853E-003   1.3878504011718357E-003   1.2891503785933886E-003   2.2605705351034619E-003   1.1175850573172668E-003   1.8436528964981080E-003   3.8559014971807303E-003   1.0688413591531719E-003   2.3598459566877747E-003   1.4402304493551957E-003   1.1771997167684531E-003   8.7480240601380346E-004   1.4389017117915326E-003   1.9840695464444238E-003   1.4998983961867179E-003   3.2922324637702344E-003   9.6248455567200428E-004   1.5556404157671402E-003   2.5444313482163501E-003   1.8213284723948312E-003   2.0106382192928642E-003   2.9897760624345484E-003   1.4936435158303724E-003   2.1525292889660610E-003   3.6392602855594490E-003   1.8992363127454301E-003   1.0348027233022421E-003
   4.0588235294117645        3.2117647058823531        1.0624144289898474E-003   1.0196965797120035E-003   3.3041131910676053E-003   3.4104749884700919E-003   2.7364572540234731E-003   4.1838442473416827E-003   1.0698114189121668E-003   2.0853848660704372E-003   3.5258937501728943E-003   4.4600193527765243E-004   1.6739804470744593E-003   2.0868151072304122E-003   2.8001918145155098E-003   2.1543684170360032E-003   1.5783730134244539E-003   2.7053083770037043E-003   2.3779986444554561E-003   4.6486408861579134E-003   1.3651176956914098E-003   1.5174382515828070E-003   1.4317798550996777E-003   2.2568036036397267E-003   4.3238989590008549E-003   6.7184356525724007E-003   1.6962564090795300E-003   1.7393393269328876E-003   3.4310390632738357E-003   2.7940495213887992E-003   1.7439233235652561E-003   7.6157668877481293E-004   1.0015797827495033E-003   1.0054365481821945E-003   2.2625223876211928E-003   2.1357745517594658E-003   1.3438565679861274E-003   2.5106311346908823E-004   1.3383430242477378E-003   1.5791235249287153E-003   4.4885549640247130E-003   3.2913612193397521E-003   1.5992483410549598E-003   8.7283103144481303E-004   3.3433049474103139E-003   9.7815385187695922E-004   2.7560205238085869E-003   3.6681380524369758E-003   9.2435721271762357E-004   2.5464826918434181E-003   1.2811683629230810E-003   1.5222483502786957E-003   2.1416590796872071E-003   1.4271595964933646E-003   2.1550140674890025E-003   2.6228592262874358E-003   2.7629550300545987E-003   1.2790719365357258E-003   5.4624290502570591E-004   2.4244553645706548E-003   1.2334330287362332E-003   1.4713080686397902E-003   3.0867686306266370E-003   1.9624175340154574E-003   2.2820286816989345E-003   4.7946480401291243E-003   2.5650646982669514E-003   1.0573422761696370E-003
   4.1117647058823525        3.2117647058823531        1.8462741481757243E-003   1.7981217008108973E-003   4.0505610668593239E-003   4.3315123377652030E-003   1.8114316351564401E-003   3.1598746417061513E-003   2.2145181697281881E-003   1.2893944502736982E-003   3.8589218233958875E-003   1.3805976963869992E-003   1.8909856576073685E-003   3.2168345943695198E-003   2.3703052187853827E-003   1.7337148946680789E-003   1.0543290676553003E-003   5.1878890234443630E-003   3.3714836580800772E-003   4.9890586964874591E-003   1.2226464697986518E-003   1.1926988106628557E-003   1.0325461899244673E-003   1.5389092215830915E-003   3.5929978244375630E-003   5.1976963833827621E-003   2.4721395266373266E-003   1.6397992602412736E-003   4.2130706301127824E-003   2.5524298140421845E-003   4.0242898242239013E-003   7.1562749052085097E-004   1.8268292851754049E-003   7.2519788065523148E-004   2.1431911200850261E-003   2.3254585107748737E-003   1.3079127379705083E-003   8.8985537536494122E-004   9.6330375996869083E-004   1.3373312427545532E-003   3.4497469125452547E-003   4.0165769551076917E-003   1.9846835091490438E-003   7.4647142395862143E-004   3.0596842645669781E-003   7.9938839538056254E-004   3.2724679754764568E-003   2.4682183397113436E-003   7.4132626971289551E-004   2.1386583847333327E-003   1.6067951988255401E-003   2.2851214718568268E-003   3.1963529259779891E-003   2.5329810086163560E-003   1.7602858281957137E-003   3.2842623047933876E-003   2.9719849431598935E-003   1.4353961498805939E-003   9.4247361073537925E-004   2.1794582162544063E-003   1.4295825937348100E-003   1.0154377476960139E-003   3.6120596268178424E-003   2.3929779769479944E-003   1.9828419729889628E-003   4.0638186661466156E-003   3.1642326798526003E-003   8.2733927000555141E-004
   4.1647058823529406        3.2117647058823531        2.8793645689088421E-003   2.8384935936628460E-003   4.1367693747690953E-003   4.5883230911593501E-003   1.0029259017818204E-003   1.7798121588759284E-003   3.4698578185108340E-003   1.4242052946811508E-003   3.8882141837605216E-003   2.9011394823962879E-003   2.3006807104624738E-003   4.4600833693056166E-003   1.4614695467516418E-003   1.4788641965317909E-003   6.4384077615082451E-004   6.4447931050785620E-003   3.8979224323902315E-003   4.0986333693818159E-003   1.3162238848115333E-003   2.3428510016389971E-003   1.0868309774754836E-003   1.1499541544596034E-003   2.3161347972945803E-003   2.8950201171821419E-003   3.3903942154314870E-003   1.4579602263623400E-003   4.5070674983976374E-003   1.6222895431440873E-003   5.0290302862067982E-003   7.3766305237753249E-004   2.8074961693756004E-003   6.5005355585417935E-004   1.5949738189672933E-003   3.3037984336488214E-003   1.3969527612122453E-003   2.1292156792419416E-003   2.1790078377894348E-003   1.2625082770585927E-003   2.4014886948955667E-003   4.5295918358077619E-003   2.4103555613361428E-003   1.5896917159204270E-003   2.3047181680370841E-003   7.5229215910587843E-004   3.3780194139772057E-003   2.0542687927271146E-003   5.6601148797831222E-004   1.2689219224359938E-003   2.3521853044432021E-003   2.9173737229024497E-003   2.2196430558659190E-003   3.5143584630261621E-003   1.4202052442361774E-003   2.7991087419778336E-003   3.1154761242536081E-003   1.0050020652363234E-003   2.0577898669499198E-003   1.9754558065809597E-003   2.2119484963228600E-003   9.7933853009068051E-004   3.4244894835336556E-003   2.4673256025587406E-003   1.6437400181676680E-003   2.8055620764490482E-003   3.5399150356067296E-003   4.9417807697930928E-004
   4.2176470588235295        3.2117647058823531        4.0409399555464687E-003   4.0243879145077151E-003   3.4047420780499941E-003   3.9340896032942869E-003   1.0389873166942001E-003   1.0966238240287755E-003   3.6550275899568359E-003   1.7517143644028221E-003   3.7719047371161866E-003   4.6524941266968441E-003   2.9611357441000565E-003   5.5518784915613555E-003   1.6831748298048335E-003   1.4680624040384936E-003   7.8968322554625486E-004   5.5889924136520918E-003   3.5695906703323917E-003   2.4506577119413216E-003   1.3988977143629807E-003   3.1173241837950966E-003   1.1168111202695544E-003   1.5273478460437109E-003   1.6575682888443990E-003   2.3255899456740455E-003   3.9903829222089852E-003   1.1750637137245374E-003   4.2692345957523687E-003   1.4396994610234972E-003   4.3392626431667429E-003   8.0868653751973063E-004   3.3948944079815516E-003   8.9868316450798823E-004   1.0350571137518224E-003   3.9656663397660873E-003   1.8355350909368792E-003   3.5518859296791824E-003   2.3347814248987353E-003   1.4407987339067514E-003   1.9866481252269960E-003   4.6780564225261364E-003   2.8225077419464892E-003   2.4800060064088260E-003   2.1948739718378558E-003   9.5963913895297497E-004   3.1708750533889713E-003   2.9956208816203861E-003   6.3523219058367190E-004   1.0031487366711385E-003   2.6326327785659827E-003   2.8692684518420507E-003   9.3653332536821580E-004   3.3874259595712180E-003   1.9534538516276065E-003   1.7154357200278856E-003   2.9223582398268744E-003   4.9377650071536351E-004   2.2008635645811964E-003   1.7982208564080761E-003   2.5934092221650703E-003   1.0245303276600647E-003   2.0734041987524217E-003   2.1212581343681924E-003   1.8957460832091366E-003   2.2693181273175322E-003   3.5613207932294697E-003   4.7057273570969682E-004
   4.2705882352941176        3.2117647058823531        5.1081675777238994E-003   5.1312712729147817E-003   2.1610184677763166E-003   2.6185841503274035E-003   1.9377750779089986E-003   1.5910177000836552E-003   2.5509854976114759E-003   1.4289031772194746E-003   3.6990111026158567E-003   6.0604673501850710E-003   3.7295014681206864E-003   6.1904566333181275E-003   3.2904094420320184E-003   1.7011927682658383E-003   1.7211889418131900E-003   3.5801107147743648E-003   2.6326635983599154E-003   1.1413459307768748E-003   1.3429595364628114E-003   2.3156977007663575E-003   7.1731434873630300E-004   2.4433765493253059E-003   1.9620711569995207E-003   3.0551166272982534E-003   3.8779672923736535E-003   7.5241786978815677E-004   3.7314993613788414E-003   2.9218717575578957E-003   3.1937800605823618E-003   1.1962432541507508E-003   3.3510484480961150E-003   1.5893812052372646E-003   1.2044355010726265E-003   3.5669476009596965E-003   2.5712043659440564E-003   4.5607126244042451E-003   1.2646754868464916E-003   1.8098360370635378E-003   2.1543129412078779E-003   4.3084359176492667E-003   3.3463368648367739E-003   2.1381901967539468E-003   2.4522609424065373E-003   1.1955941949614536E-003   2.6897208628305198E-003   3.7549991203053991E-003   1.0868467840259293E-003   1.7856538623209090E-003   1.8504392622916044E-003   2.2538072636934425E-003   1.2536264310769097E-003   2.4433602037575342E-003   2.8354544951947947E-003   9.1613208640811239E-004   2.4818140352506077E-003   7.9685531962120782E-004   1.7277376881018229E-003   1.5872764999467783E-003   2.0493622815238918E-003   9.3076907764034567E-004   1.2646662980877507E-003   1.8259457910014308E-003   2.6309009495999276E-003   2.0916947404090763E-003   3.2459530632976416E-003   6.1582652384456450E-004
   4.3235294117647056        3.2117647058823531        5.8317875068960561E-003   5.9014226910083867E-003   1.0694769015612655E-003   1.3294505073639007E-003   2.8514812446933466E-003   2.6058079141039522E-003   1.3295516812294544E-003   8.8891505962581405E-004   3.7793787416104318E-003   6.7118627177195000E-003   4.3314204153579077E-003   6.1791303765739341E-003   4.4561904517911510E-003   2.1921818737118824E-003   2.5625884493318644E-003   1.9501468292607467E-003   1.7922187324403214E-003   1.0145105381436244E-003   1.1439305860661503E-003   1.5604948256217985E-003   7.1226962367233401E-004   2.9827970294381274E-003   2.4094970728625099E-003   3.0672945442003332E-003   3.0576542891974593E-003   4.5610060441535964E-004   3.1482385610129117E-003   4.6897337287109715E-003   2.0135319921221434E-003   1.3340942864445973E-003   3.0305370803422162E-003   2.8345891713119596E-003   2.4579899916389401E-003   2.7054279815179228E-003   3.2175416508383892E-003   4.8091703654212095E-003   1.3085216937061071E-003   2.1775776983710979E-003   2.4828379182635593E-003   3.4661653354567559E-003   3.8820294635085926E-003   1.7246373297520271E-003   2.2920008443958846E-003   1.5010952632002379E-003   2.2122290690967531E-003   3.2642414098681687E-003   1.6791138042760016E-003   2.4005394727942514E-003   8.1253183317486083E-004   1.7609913452403070E-003   2.0739879717860512E-003   1.6663288481764099E-003   2.9234861809717136E-003   7.7415280044687985E-004   1.5274865595983687E-003   1.3844912436261183E-003   1.5895097239132397E-003   1.3092993318509483E-003   1.1075617770323759E-003   1.2989540537341330E-003   1.6910358944982197E-003   1.8318997563728687E-003   2.9588538828233192E-003   1.7452425846161057E-003   2.8180392053951992E-003   1.1497254607096973E-003
   4.3764705882352937        3.2117647058823531        6.0171569782321516E-003   6.1275330708796165E-003   7.7646424819584098E-004   8.1577011060530817E-004   2.8785642298941984E-003   2.9900869763261105E-003   1.1622229231234823E-003   1.2875687157087193E-003   3.9504791831758727E-003   6.5543735853652056E-003   4.5373926523160409E-003   5.5247570641434153E-003   3.6804262724542025E-003   2.9976674200304916E-003   2.3047046031547266E-003   1.3119049095771688E-003   1.5819893318944904E-003   2.0202381393392855E-003   9.5856819289605755E-004   2.3540958457543581E-003   1.9689680506236426E-003   2.5008156940680175E-003   2.2076407523889596E-003   2.0205020104617664E-003   1.9408991666575376E-003   7.3832305886658027E-004   2.5864357560198377E-003   4.8979169891060761E-003   6.9922466612103130E-004   6.7394708219201854E-004   2.8576280300370454E-003   4.3868756889828327E-003   4.2592329608578160E-003   2.2047445713089830E-003   3.3896233569810836E-003   4.3696861371848150E-003   2.7830240205804721E-003   2.4238753709033140E-003   2.4391007858998383E-003   2.5175782705094724E-003   3.9245994663667768E-003   2.5725658957491851E-003   1.7023387618736723E-003   2.1198239426936708E-003   2.1097673785212489E-003   2.3826420471954280E-003   2.1326780058978693E-003   1.7398399627159325E-003   7.8761019215484326E-004   1.8709270707763749E-003   1.9350376376943048E-003   1.6984536186800180E-003   2.3608006738706317E-003   1.2391878385304780E-003   7.4116555763334673E-004   1.6017513286755347E-003   1.4200843330945138E-003   1.1447295688075594E-003   6.0679837903458082E-004   2.2113319934382474E-003   1.8580981843459125E-003   1.8568220144498150E-003   2.3371944927364765E-003   1.1988805775900626E-003   2.5276781626079720E-003   1.9370577121939241E-003
   4.4294117647058826        3.2117647058823531        5.6225046791507551E-003   5.7568963060282714E-003   1.4630850876418448E-003   1.3713044971433372E-003   1.9863800609976161E-003   2.3033042897367059E-003   1.7852980461713255E-003   2.6523407723953369E-003   4.0071938254585002E-003   5.8755072805578906E-003   4.3251945693300450E-003   4.4462170902190967E-003   1.8670112923344937E-003   4.0983084925578089E-003   1.5720201720499612E-003   1.3348756983152940E-003   1.8977189992214793E-003   3.4008740962522812E-003   1.1196949371540844E-003   3.3898882033536032E-003   3.3761201303893797E-003   1.5366395079380924E-003   1.6047565884904111E-003   1.0560561277200913E-003   9.7405292237500547E-004   1.5675481799086030E-003   1.9850107948708022E-003   3.7420729340469716E-003   1.1179305941858281E-004   5.8057032788154318E-004   2.7627230013851714E-003   5.3474444145914530E-003   5.5543044886191290E-003   1.8989372061457767E-003   3.0248006136034751E-003   3.6103638468289851E-003   3.6848911213812514E-003   2.6851782650615125E-003   1.8521686555046100E-003   1.8864330261925721E-003   3.1756026236333108E-003   3.4364088076234544E-003   1.0280103095679529E-003   2.3994547205129970E-003   2.2292395903117175E-003   2.1536682592544782E-003   2.8243487638480664E-003   7.7300214547760854E-004   1.7590068562566077E-003   2.2404069792208172E-003   1.4409789221229475E-003   2.2978989401652018E-003   1.9594521460260571E-003   2.0007060162277801E-003   1.1118979144115835E-003   2.1008132724586754E-003   1.0827945024108453E-003   1.2313004967061789E-003   7.9599458987813403E-004   2.5190335201282607E-003   1.2366582174717859E-003   1.6429217519303228E-003   1.4539165325007984E-003   6.2288393247171125E-004   2.3300179683613791E-003   1.8726969445561565E-003
   4.4823529411764707        3.2117647058823531        4.7531817922771454E-003   4.8897053346301355E-003   2.7106043984249473E-003   2.6263594002550843E-003   1.0900360437224683E-003   1.3102087015358136E-003   2.0578707782804594E-003   3.6139830605999442E-003   3.7071383770430023E-003   5.0186692113307384E-003   3.8444775666817178E-003   3.2471509327767971E-003   8.7389991317999628E-004   5.1964391582507603E-003   2.1010038933626692E-003   1.4398884720992764E-003   2.2774586605818783E-003   4.3654265063060886E-003   2.0771695941460052E-003   2.9249936369064589E-003   3.2630105835410265E-003   1.3773621943441602E-003   1.2928246480940330E-003   6.9251517258510668E-004   3.7377986230060459E-004   2.2709717563681475E-003   1.3465087396879656E-003   2.3950708896618620E-003   8.8710921467718637E-004   2.3536415030902536E-003   2.4542648769450004E-003   4.8366773393309663E-003   5.7436303963666188E-003   1.3560190897611787E-003   2.3299247913480415E-003   2.8891265474640911E-003   3.0695265917027913E-003   3.0931059529436802E-003   1.2300273769556905E-003   1.6509879609586185E-003   2.1516067634165747E-003   3.2866555189970726E-003   4.0542938572078491E-004   2.0498466802021452E-003   2.1041403869461175E-003   2.3802782393637163E-003   4.2230676066517953E-003   1.1564043914907294E-003   2.6034115937802935E-003   2.1841653842039122E-003   1.5211041498064881E-003   2.5505940617308472E-003   1.8395332455212285E-003   2.5970713750296066E-003   1.6867736259658934E-003   2.6955842697477927E-003   1.0645770603686269E-003   1.3493378090188408E-003   1.1814741912010947E-003   2.0556646998428673E-003   8.3470962612182300E-004   1.2443620766078689E-003   1.4727661402647789E-003   3.3217571776274023E-004   1.9570659753083653E-003   1.6369425247263658E-003
   4.5352941176470587        3.2117647058823531        3.6332951993667244E-003   3.7528356486706215E-003   3.7967702558690851E-003   3.8186451789080974E-003   1.0782872092752970E-003   1.0873886901024454E-003   1.5768682626247511E-003   3.1902855992828453E-003   2.9833976495670989E-003   4.2136777319324607E-003   3.2834599837339362E-003   2.1818223328261754E-003   9.9026784868274124E-004   5.7419947307121083E-003   4.0467155276324787E-003   1.3478701020100943E-003   2.5095556638929351E-003   4.5751251469757816E-003   3.8767163624057431E-003   1.5744764620542284E-003   2.3046432456779024E-003   2.4542011436154516E-003   1.3355286968086766E-003   6.2325233050947279E-004   1.3800287131440813E-004   2.5612165920589048E-003   7.7476496283074661E-004   1.3578297817481511E-003   1.9915124348802702E-003   4.3204615351619992E-003   2.0239577286518917E-003   3.3659167379013473E-003   5.1606777700721517E-003   8.3586506733240092E-004   1.5368051463866240E-003   2.3761025373625080E-003   1.8545116975086135E-003   3.3524120010687678E-003   1.1361711143305978E-003   1.5498463218771769E-003   1.5690227648167848E-003   3.1341025036282100E-003   1.7961275607665007E-004   2.4591053457569340E-003   1.7789682281548142E-003   2.4270662846823804E-003   5.3015128735309884E-003   2.6581069974059841E-003   2.6219833223083060E-003   1.7042949168808411E-003   1.8885728961796364E-003   1.9408287602675149E-003   1.8226905603781326E-003   2.8685717760201586E-003   1.1984204329350018E-003   2.6497866005664558E-003   1.2009515707175566E-003   1.1556805186597313E-003   1.1799854245063211E-003   2.2484688584693620E-003   9.6301853738971579E-004   7.4971637789584265E-004   2.4284029396141214E-003   4.0313162617491497E-004   1.3046768221759225E-003   2.7812295931014743E-003
   4.5882352941176467        3.2117647058823531        2.4918470736532581E-003   2.5827562018394053E-003   4.1217796630249994E-003   4.2592402146975411E-003   1.9097331977086657E-003   1.8448398329799188E-003   1.0958440624816727E-003   2.0543995518079003E-003   2.0036457909390110E-003   3.4545264179728493E-003   2.6964405446940998E-003   1.3626831408701412E-003   1.2693009621124499E-003   5.2416980217192518E-003   5.4983822163931009E-003   1.2712646283746887E-003   2.6965938539955407E-003   4.0685036279545462E-003   5.6528113144482615E-003   9.0699208558570694E-004   2.6171927697250814E-003   3.6981046612271284E-003   1.4119501231751957E-003   6.4528360127293256E-004   1.7557607820485721E-004   3.1546919950778971E-003   3.8525718155179163E-004   7.7908869105401961E-004   2.1783181024989003E-003   4.3648416308924220E-003   1.8632096799946489E-003   2.5384009570508753E-003   4.2082686178213690E-003   7.9983933164311672E-004   8.5638897313789820E-004   1.9949302701307852E-003   9.6593962073337233E-004   2.9939715872082735E-003   1.5011001010028003E-003   1.3277228353228241E-003   1.5735411340660574E-003   3.3155701393862320E-003   8.9280022973860392E-004   4.1331514990599529E-003   1.6434137480453373E-003   2.3968317293338562E-003   4.5835312126640540E-003   3.6321562729211662E-003   2.0384946073577601E-003   1.5007095077608516E-003   1.9104326030288054E-003   1.0134497521524797E-003   1.8880148249769970E-003   2.9759108133815449E-003   6.5416608181790225E-004   2.8701455586304190E-003   1.2420037932396653E-003   7.7578716898163674E-004   9.3926176576695803E-004   3.2269160278389298E-003   1.1218932546116823E-003   5.2915436063651425E-004   3.0671012749734585E-003   6.5978680226596231E-004   6.4811509458292547E-004   4.1530633117253810E-003
   4.6411764705882348        3.2117647058823531        1.5140331211528236E-003   1.5738478194780321E-003   3.5666169926266379E-003   3.7580795474848150E-003   2.7234435607537406E-003   2.7612593090953806E-003   1.2633287422954300E-003   1.4530173738964624E-003   1.0890255027881188E-003   2.6435637180033636E-003   2.0506601244043260E-003   7.9067630226842061E-004   1.2677313198173599E-003   3.8045455126017600E-003   4.9974481268991299E-003   1.5426460536047014E-003   2.8107744651850192E-003   3.0974222422601124E-003   6.1094551123370535E-003   1.0109744484235476E-003   4.0594912585211126E-003   3.8124481829035677E-003   1.5496051964544980E-003   9.0462424727493081E-004   3.3979123476989128E-004   4.2386355310632022E-003   2.0432911850916150E-004   7.3395164852647617E-004   1.5943048831812048E-003   3.3205354271343733E-003   1.9321639996723724E-003   2.8080628628521244E-003   2.9800737733569598E-003   1.1085189693150162E-003   4.6103282679857638E-004   1.5866116568965802E-003   6.3544990547150686E-004   2.1719813385930285E-003   1.7935252206007733E-003   9.5875107253662697E-004   1.8681002394756365E-003   2.9583492663821341E-003   2.2476272452136847E-003   5.0532917372189340E-003   1.7060259205152019E-003   2.6896272775139229E-003   2.8247880050640312E-003   3.2883308647682261E-003   1.3618877639663979E-003   1.8391392845685706E-003   1.5867924266697937E-003   4.9306924134853302E-004   1.9692294701951522E-003   2.7768700382164806E-003   1.3107532267371848E-003   3.8208310498599150E-003   1.4061046026291469E-003   8.3530219756515446E-004   1.0998328094608434E-003   3.4044493217184118E-003   1.1337971821630247E-003   1.0159727225597379E-003   2.5388776093510485E-003   1.0420847048349278E-003   3.3343210529781901E-004   4.3136270276947922E-003
   4.6941176470588228        3.2117647058823531        7.8347341538175625E-004   8.1635689740160557E-004   2.4171262809468352E-003   2.5830192967905611E-003   2.6641686086025713E-003   2.8222651600318112E-003   1.6319543238621731E-003   1.4744674961544408E-003   4.5641127933942718E-004   1.7197482823835470E-003   1.3236782637870103E-003   4.0969488218530836E-004   1.1857617547204153E-003   2.0542737331953054E-003   3.0835068316926633E-003   1.8937774404486566E-003   2.4796444707300630E-003   1.9366130983301910E-003   4.6536827386937105E-003   1.1042088952099621E-003   4.3564756220736481E-003   2.6601183173661533E-003   1.7154306251686608E-003   1.3383983673380846E-003   4.3112671998518122E-004   4.4492424178172452E-003   1.5345096901010015E-004   8.2109097287749592E-004   1.0334253502992145E-003   2.7288410041278661E-003   1.7187460095432860E-003   2.8202787768548624E-003   1.6422959070233850E-003   1.2738394398338719E-003   3.5306851620733838E-004   1.0684584078692490E-003   6.3486123224018262E-004   1.4182208675682900E-003   1.6459948541810016E-003   5.5725409434931967E-004   1.9850794971059994E-003   2.0356027422358015E-003   2.9169365540771606E-003   3.8650061877628125E-003   1.5796841258930677E-003   2.7413706424673149E-003   1.9661665984071000E-003   2.1424335621857945E-003   8.5207829165479974E-004   2.0274227956078765E-003   1.2330074475877702E-003   4.3954360954791114E-004   1.6850773539808816E-003   2.0920854743260472E-003   2.2244727269942390E-003   3.9540747944982893E-003   1.5199119738026840E-003   1.4867376830746419E-003   1.5283601056582962E-003   2.3516711264336488E-003   1.0523818316245839E-003   1.6658005118422772E-003   1.3555565479788036E-003   1.2768489654878146E-003   3.3697817246202593E-004   3.6908542563359628E-003
   4.7470588235294118        3.2117647058823531        3.1609818641337254E-004   3.2996846534751945E-004   1.1917186931425525E-003   1.2864670103762202E-003   1.7039707419951621E-003   1.8633530163024922E-003   1.3998822552800329E-003   1.2911191397383687E-003   1.4111315890203617E-004   8.3224448682892949E-004   6.3795978016312107E-004   1.7121778018353468E-004   9.8685306081966744E-004   7.4857347122474335E-004   1.3261666119226097E-003   1.6046477064674801E-003   1.5570782530776668E-003   9.0188611544056582E-004   2.3032016284570329E-003   8.6503322958074111E-004   2.7807290698398752E-003   1.2225047962461987E-003   1.4418827202302646E-003   1.3501150424551230E-003   3.2894221566092297E-004   2.9384759984102393E-003   1.1383916294214097E-004   6.0851275694878454E-004   6.7127929090577060E-004   2.1489254014913383E-003   1.0355009400700216E-003   1.7614656443567076E-003   6.8605095060544484E-004   9.9749415602538231E-004   2.9879923006946785E-004   5.3556078718514099E-004   6.0917578878836687E-004   8.7426858530771417E-004   1.0586228345537433E-003   2.4205236716401393E-004   1.4977355826904870E-003   1.1257268251553625E-003   2.1328760919800344E-003   1.9366672766666392E-003   1.0665485674199967E-003   1.8773487907467645E-003   1.7121678123510336E-003   1.0031391259590567E-003   4.9316003806575365E-004   1.4615773951147572E-003   8.6247675803578273E-004   4.6679389152434443E-004   9.5682935405696297E-004   1.2718674548607672E-003   1.9059803119125395E-003   2.5458940251170659E-003   1.1204881699945330E-003   1.6507947140254637E-003   1.3617879409994291E-003   1.1584759757101246E-003   7.8376288514927562E-004   1.4369947607221242E-003   4.6479962024636372E-004   1.0511934262034436E-003   3.1443158232813938E-004   2.5407403023478634E-003
   4.7999999999999998        3.2117647058823531        7.1076723070548473E-005   7.4291319209081189E-005   3.0808345989962545E-004   3.3489587525322177E-004   5.2589955921282462E-004   5.8768173772734997E-004   5.3575445464213833E-004   5.2532429965327732E-004   2.4615108397113928E-005   2.0605952905733096E-004   1.5926616524520462E-004   4.0712222844714780E-005   4.1935914321134259E-004   1.2479565867444580E-004   3.1239802160821421E-004   6.1597396250436659E-004   4.7782410697594987E-004   2.2046601829930050E-004   5.1291445949423092E-004   3.4133904450570475E-004   7.6222360435725242E-004   2.8155849523595538E-004   5.6962448821594837E-004   5.9636800345474539E-004   1.1013491129736248E-004   8.2174504231101214E-004   4.2826042779581120E-005   1.8962760572376882E-004   2.6437161213731117E-004   8.0517347313462909E-004   2.8728318572427005E-004   4.5017757723106580E-004   1.7479013557775299E-004   3.7620009489696782E-004   1.2902420951415748E-004   1.4087206661544501E-004   2.8563578496958907E-004   3.0539230309151324E-004   3.3903887886754119E-004   5.8016311503094689E-005   5.0321034920791110E-004   3.3832293741576118E-004   6.6184472204982886E-004   5.0049911157469117E-004   3.5288519801536050E-004   5.6499682323507799E-004   7.2838314515845967E-004   2.4997157003133613E-004   1.7814913784321918E-004   4.7915108906845127E-004   3.3623603488694491E-004   2.4507130037602155E-004   2.2560619320080255E-004   4.3985241980831833E-004   6.5118866842683030E-004   7.0877347272144467E-004   3.7094923407982234E-004   6.8161722381037575E-004   4.9498708035360084E-004   3.4957664183532175E-004   3.0504597683215091E-004   4.5774907147490452E-004   8.6351997393109496E-005   4.1397284077350358E-004   1.2348736837162352E-004   8.2781391753599569E-004

   3.0000000000000000        3.2647058823529411        6.0132148469365695E-013   6.2835046812005543E-013   2.5683472079480260E-012   2.7924423065773265E-012   4.5966168434964629E-012   5.1960765287960181E-012   5.9713296321329779E-012   7.0657203371060945E-012   9.8801994090201941E-013   2.3087573934721576E-012   1.6115774316534339E-012   3.4474559119362755E-013   8.3604462221653496E-012   4.5159830127937194E-012   1.2079661743963021E-011   5.9390418226252617E-012   4.4302205092228174E-012   2.5804748351089967E-012   1.1509131311038645E-011   1.3528783080762459E-011   2.0132282442799386E-011   5.7138723236547045E-012   6.9574653020237094E-012   9.1601463524415959E-012   1.8867157835817313E-012   2.2398765974463012E-011   3.1785905160889727E-013   1.3910946534949929E-011   8.2091965657572832E-012   2.4541951919524657E-011   5.7602135649985424E-012   1.0673942762834940E-011   1.1849313871626685E-011   5.8354883528457760E-012   4.6497414750909495E-012   1.7112103769576226E-012   1.2694516471373415E-011   1.3461977534316506E-011   6.1337398460940519E-012   7.7361104609405463E-013   2.5705337105154706E-011   4.3261078651548167E-011   2.3126851262839809E-011   3.0730049627124567E-011   6.9150681593483777E-012   2.7710618421421925E-011   2.7608631895165214E-011   7.9167463645045451E-012   1.0066712606818343E-011   5.6300447029785699E-012   1.0158462590588723E-011   2.2315446382038382E-011   1.8252477264559531E-011   7.1792226601314381E-011   1.8917363052398131E-011   8.8039822100107325E-011   3.3492358286839783E-011   1.4328814324458288E-010   3.5326849797953019E-011   1.8316137046616750E-011   1.9483211668952305E-011   8.6482763979821783E-011   8.0975736324828267E-012   2.6674494386479010E-010   2.1119233586639472E-012   1.5151464835025926E-010
   3.0529411764705880        3.2647058823529411        4.8820388412126204E-013   5.1034719475041339E-013   2.3110845540092674E-012   2.5233069123167641E-012   4.9709328047999382E-012   5.6148452589089114E-012   8.6373571793902892E-012   9.7002433524614530E-012   1.3579649096235384E-012   1.7378018021586966E-012   1.5229293339928898E-012   3.0741443045759135E-013   1.8262168992098013E-011   6.1804430743123944E-012   1.6082263269501129E-011   6.4305165473132414E-012   7.7281077732208147E-012   1.9495091678751854E-012   2.6452469158247490E-011   4.6578986704987578E-011   2.6954385710471386E-011   6.7758539532599389E-012   3.2714743712122258E-011   1.6365516935766758E-011   1.7456442888680068E-011   1.4868768806433755E-010   7.0937271003883828E-013   9.4777464322745781E-011   1.5603152045138474E-011   4.7757734901263899E-011   1.0358521822594109E-011   2.1335464674255396E-011   1.1460227847198474E-010   2.3184831070808662E-011   8.7483979557711194E-011   2.1142390054294240E-012   4.6331541551547302E-011   1.6403353000843707E-010   2.0448719151174028E-011   1.7276615400405948E-012   3.3148543947911777E-010   3.7850945992952307E-010   2.7494929451338596E-010   8.6731071407382224E-011   1.3196437840372890E-011   3.2978365876237887E-010   1.3895262489712231E-010   1.3775883814280750E-011   1.4456097183564121E-010   1.9316823397347402E-011   2.6943081497271388E-011   3.8211051775575723E-010   1.2197815300399349E-010   1.1583676938886818E-009   8.6453842769458725E-011   1.0917993085120583E-009   4.3659834662847801E-010   2.7613440006058890E-009   5.6532135679029761E-010   2.6026678261436790E-011   2.6762152729508491E-010   1.4737727016680240E-009   7.0432790578219673E-011   4.9591803246330303E-009   2.0918434657545125E-011   2.0679855627986639E-009
   3.1058823529411765        3.2647058823529411        6.2976797551431872E-013   6.5587132940877136E-013   3.2476452784765431E-012   3.4714701116242064E-012   8.8809802418529961E-012   8.3017101268105488E-012   2.9584586897819808E-011   1.5712159503581982E-011   2.5910544481488470E-012   2.0799625657203165E-012   4.3761351029759773E-012   4.3923328368323211E-013   1.3291757179450087E-010   2.8470037184156701E-011   2.9164658791122265E-011   2.2584217452555207E-011   5.8658382887351815E-011   2.3106550750903402E-012   2.4401976443242112E-010   4.8829451680334062E-010   7.2010051250344121E-011   2.4948317069215966E-011   3.8175706678517735E-010   1.1828522581776369E-010   2.2225355765576313E-010   1.7914167779825798E-009   4.4756617761884576E-012   1.1631963400055064E-009   1.2293847320193157E-010   2.0250040862151206E-010   4.7328313257884259E-011   1.5175052282037214E-010   1.4306446674006900E-009   2.7707186906032687E-010   1.1304933052360557E-009   9.3411083503137828E-012   4.1701128545414441E-010   1.9886052857910157E-009   1.9261056878300572E-010   1.1901381611457046E-011   4.0226577863617604E-009   4.5623957678220788E-009   3.2612422453948371E-009   5.1258575218978890E-010   7.7349586576025615E-011   4.0765074879296060E-009   1.1330280979984605E-009   8.7667395853308852E-011   1.7772165259386104E-009   1.8376610715780774E-010   2.1389170410695238E-010   4.9372652747858400E-009   1.1711780340828742E-009   1.3898000552676301E-008   8.9553932880292842E-010   1.2851964380605323E-008   4.8214358320651334E-009   3.2931111784671766E-008   6.3811235713264548E-009   1.3130924287461914E-010   3.3785866789236830E-009   1.6858660946568834E-008   1.0085884673022471E-009   5.8691742388260783E-008   2.5989278192306955E-010   2.3289954793242683E-008
   3.1588235294117646        3.2647058823529411        8.9812468502866170E-013   8.9983114496202727E-013   5.4729091742144570E-012   4.7331605558698779E-012   3.2607641873367276E-011   1.2772050963226021E-011   2.4149027783284466E-010   3.8896522128461561E-011   1.7174023783088231E-011   4.4408537735003601E-012   3.3514034778482220E-011   8.5542542370561785E-013   1.3664100900996408E-009   2.7342639878036142E-010   1.1926809995172182E-010   1.2882281504365844E-010   5.8676027597855832E-010   3.5932661562713501E-012   2.4504656371086209E-009   5.1641117187695338E-009   3.8175185229482315E-010   1.7335455935307716E-010   3.9677914907920091E-009   9.0699898786863031E-010   2.2219539465759621E-009   1.7707079221805530E-008   2.8293708812710243E-011   1.1856738889463512E-008   1.2764053633917196E-009   1.2048144893634213E-009   3.7713589886029415E-010   1.1525947542627385E-009   1.4226734083951813E-008   2.9681058094471829E-009   1.0936010616649532E-008   7.1862939413200647E-011   3.2809372422221047E-009   1.8637701179788714E-008   1.5971099220925303E-009   7.5586303491455725E-011   3.7417375364218503E-008   4.4044534994417486E-008   2.8948822661601212E-008   3.0567627913442094E-009   3.9955587831610932E-010   3.8261737575024060E-008   8.1650972082156821E-009   1.1196925868915056E-009   1.6569720496308297E-008   1.6611913004562411E-009   1.5057465498366635E-009   4.7743958444986966E-008   8.6644333647609428E-009   1.2437432678583859E-007   8.1338756805651089E-009   1.1519272757102314E-007   3.8817532495396550E-008   2.8689281858869579E-007   5.2723529153780964E-008   1.4727789392338016E-009   3.2045020024981920E-008   1.4110963028734024E-007   1.1708417619055555E-008   5.1011156258084692E-007   2.5922485385706990E-009   1.9609478526638379E-007
   3.2117647058823531        3.2647058823529411        1.2656268539664029E-012   8.8542470618342899E-013   1.7553258983815585E-011   5.6169953497360096E-012   2.4127088249460320E-010   2.5826560694752090E-011   2.1888485460653395E-009   1.6401011303890682E-010   1.3551163904577274E-010   1.5329688188185261E-011   2.7943464099161169E-010   2.7853886488569706E-012   1.2184836536260995E-008   2.2956718630960649E-009   6.1469548379416640E-010   8.2304281453761815E-010   5.0173364529872636E-009   4.2507146521280066E-012   1.9881850288582789E-008   4.4227128884052288E-008   2.0665224545199311E-009   1.1851564409403560E-009   3.2886119371481819E-008   6.0616165229263820E-009   1.7400995404374869E-008   1.3690225162222858E-007   1.4007084159969997E-010   9.4742507320734546E-008   1.1000791043829879E-008   5.9815241177878829E-009   2.6920725939775653E-009   7.3028063017278823E-009   1.1033146248208415E-007   2.5143633318750600E-008   8.2251946713023577E-008   5.0837762000198730E-010   2.1415697349422684E-008   1.3579891975005221E-007   1.0910401878165002E-008   3.4688552184724954E-010   2.6994472720146116E-007   3.3015552612366047E-007   1.9896756729380630E-007   1.3634618949193426E-008   1.2402374290347937E-009   2.7715592103813713E-007   4.8136675130249204E-008   1.1844025118331520E-008   1.1958399295405375E-007   1.2632593864991353E-008   8.7957562103358847E-009   3.5646455956564921E-007   5.1831421808853474E-008   8.5486034469644213E-007   6.1058709169978093E-008   7.9099222940071107E-007   2.3987632635343139E-007   1.9110414079109606E-006   3.3316031600924286E-007   1.5024966385236126E-008   2.3197925549567078E-007   8.9930694752630362E-007   1.0407536258317694E-007   3.3783312621396512E-006   2.0617643927371404E-008   1.2526039752732810E-006
   3.2647058823529411        3.2647058823529411        5.1155610606471787E-012   1.3248864178228642E-012   1.2022391982594175E-010   1.2252718607507690E-011   1.9151150674168350E-009   1.1506695652652638E-010   1.6965247121430745E-008   1.0104576991831146E-009   9.7133643711767462E-010   9.6606655330945325E-011   2.0186489258855646E-009   1.6520527063437843E-011   8.9209280644535426E-008   1.6069058292633904E-008   3.7733502734292168E-009   5.4190944762042843E-009   3.5137269262608915E-008   9.4582558330056876E-012   1.3104228179926675E-007   3.0361507816733252E-007   1.1633806874534791E-008   7.8108260880674552E-009   2.1855292301737508E-007   3.8248047842453925E-008   1.0955754314811626E-007   8.4603197960995805E-007   6.7158831727578210E-010   6.0142421886635138E-007   7.4527471058958381E-008   2.9184222249763033E-008   1.7509208455530433E-008   4.3344321746320625E-008   6.7905836107325525E-007   1.6826725684405458E-007   4.9325685436253072E-007   3.2949002477999621E-009   1.3001207526434542E-007   7.8561243439495192E-007   6.8157090141279817E-008   1.5291060323696272E-009   1.5416318578942409E-006   1.9391212653576852E-006   1.0941659754617049E-006   5.8493709511817790E-008   2.9822164219069527E-009   1.5717226408858917E-006   2.6238431365575922E-007   9.5816506663591060E-008   6.8198851135499863E-007   8.1485614455511458E-008   4.7702687087298395E-008   2.0847116686445812E-006   2.8424655325164079E-007   4.5993549629960602E-006   3.9112212352575631E-007   4.2213326746931612E-006   1.1917229500858106E-006   9.9568185474148375E-006   1.6564870199658926E-006   1.1515371659998892E-007   1.2984428042070803E-006   4.4622552733869953E-006   7.1255577039384007E-007   1.7333123797181878E-005   1.3342850316088480E-007   6.1658138286179267E-006
   3.3176470588235292        3.2647058823529411        3.3140719763701825E-011   3.7496449946998816E-012   8.6127700095923775E-010   6.8236837932208037E-011   1.3221793287295746E-008   8.8248840541807357E-010   1.1026673348478163E-007   8.1157292733953960E-009   6.0131157644499134E-009   7.5193056058828974E-010   1.2369556136968399E-008   1.2013048365948539E-010   5.3692707401925333E-007   9.4149663792546839E-008   2.7864565096269108E-008   3.9293051659387508E-008   2.0349357942194884E-007   7.6729761767306838E-011   7.1522359263478743E-007   1.6892572281800567E-006   8.1488258989914135E-008   5.1891434316530261E-008   1.1823105101956283E-006   2.5636638289810429E-007   5.6741801681155242E-007   4.2516221440250255E-006   5.0294018073774119E-009   3.0594661246211666E-006   3.9390622718017522E-007   1.9484794665746429E-007   1.0617356232179854E-007   2.6314638531798510E-007   3.3486236852119097E-006   8.9189008868259593E-007   2.3998025338994313E-006   2.0190442927920262E-008   7.8154826740389286E-007   3.6614384232729097E-006   4.1355615055042590E-007   1.1074966092501711E-008   7.0738457715063013E-006   8.9948544091473509E-006   4.9533452820551302E-006   3.7495864877480235E-007   3.4366080909164360E-008   7.0444178389902065E-006   1.4566819322206356E-006   5.8715508088273641E-007   3.1165516468378647E-006   4.5245575254731617E-007   2.6763337081886012E-007   9.6402913510901661E-006   1.5607245318312945E-006   1.9621927350997632E-005   2.1848806012868018E-006   1.7654111317335965E-005   5.0070159873389743E-006   4.1149139961751256E-005   6.6235690526505446E-006   6.3312153797184136E-007   5.6628092629882504E-006   1.7457871347657424E-005   3.7892990413584530E-006   6.9125347686948134E-005   7.1446156295090619E-007   2.3603915700222212E-005
   3.3705882352941177        3.2647058823529411        2.2595260789435493E-010   3.2753967342639147E-011   5.5347746819635184E-009   6.4128864274320058E-010   7.9238121972030248E-008   8.3285496816996696E-009   6.0573384276474722E-007   6.9415372403516030E-008   3.2736226518190182E-008   6.1235043551562055E-009   6.5550623779953733E-008   9.1315508483717477E-010   2.6938311704013506E-006   4.7249764561054935E-007   2.2265728917347639E-007   2.9435841720190875E-007   9.9138498171471453E-007   1.0524241894775128E-009   3.2948161582746442E-006   7.6598959942903898E-006   6.1453776349985053E-007   3.3023305679057194E-007   5.2557126186699668E-006   1.6925432332760892E-006   2.4616375216549148E-006   1.7631099001038325E-005   4.5114026781997894E-008   1.2573550808915815E-005   1.6311110090294807E-006   1.4768346592608773E-006   5.8782265498430271E-007   1.5605241635393950E-006   1.3342380500920260E-005   3.7621183724802250E-006   9.6104847294899718E-006   1.1590308699026468E-007   4.4684131511520443E-006   1.3935776005008369E-005   2.3723915074936577E-006   9.6035606891632568E-008   2.6396942934186267E-005   3.3053684699859605E-005   1.8993223567845178E-005   2.8264283592618024E-006   4.3924395021979990E-007   2.5020030876807554E-005   7.8208495670530104E-006   2.7447798285125342E-006   1.1540406859782081E-005   2.1487563707153845E-006   1.4536343148573715E-006   3.5286274952298146E-005   8.1085961995201570E-006   6.6721726280083939E-005   1.0474206314768497E-005   5.8116040180809381E-005   1.8611504067382508E-005   1.3610005659934097E-004   2.1748760093624081E-005   2.4772896061616327E-006   1.9375248940916505E-005   5.4388700491989983E-005   1.5790403990298940E-005   2.1393725235710197E-004   3.1909593667662101E-006   7.1182310357005107E-005
   3.4235294117647057        3.2647058823529411        1.4004072864587712E-009   3.1108755985972909E-010   3.1896835022082256E-008   5.9366494623862931E-009   4.1386662716670618E-007   6.9695598702775840E-008   2.8571506285675493E-006   5.3271012007454967E-007   1.6096492426279563E-007   4.4742298228257572E-008   3.0655809273236742E-007   6.3363569072458640E-009   1.1326776947975455E-005   2.0624457392879505E-006   1.5493543616974525E-006   1.9338787080061326E-006   4.1062023081700064E-006   1.0260484733363896E-008   1.3015272536407245E-005   2.8472907362627343E-005   4.0024227992634165E-006   1.8636918853069022E-006   1.9371511439151674E-005   9.7918990861799840E-006   9.0833095826177616E-006   6.0971518041850793E-005   3.2945895247462538E-007   4.1806117961043276E-005   5.3562116916789230E-006   9.3048425179430825E-006   2.8144149127504403E-006   8.0743689050983764E-006   4.2959465765542271E-005   1.2578367620781405E-005   3.1968973282543640E-005   5.9455022455318944E-007   2.1845130090866975E-005   4.3597733353996557E-005   1.1778254555298435E-005   6.5477616584125407E-007   8.0665491173881096E-005   9.6201377647540202E-005   6.3017799267975165E-005   1.6947375367987119E-005   3.3064067567111203E-006   7.0320732825058046E-005   3.6105861834465380E-005   9.9016385897987609E-006   3.4887551531850369E-005   8.6788721845762508E-006   6.8628119076321016E-006   1.0200200952148213E-004   3.5836241482300966E-005   1.8131795643850290E-004   4.1904549934908955E-005   1.5134314055771246E-004   6.2713031737967134E-005   3.6205211527218304E-004   5.9785635187653829E-005   6.9285614126439875E-006   5.2743575515056503E-005   1.3598491303765017E-004   5.2036990491546361E-005   5.0628376803780399E-004   1.1914007966239620E-005   1.7305909548737567E-004
   3.4764705882352942        3.2647058823529411        7.9867132387506773E-009   2.6033714178191830E-009   1.6413906953001998E-007   4.5190169812597128E-008   1.9131325617325744E-006   4.8841380173342893E-007   1.1615110790445650E-005   3.3292997675237168E-006   7.1861492779286258E-007   2.6910905680417188E-007   1.2763844299965920E-006   3.7949253052752215E-008   4.0174638475581174E-005   7.9239513081541403E-006   8.7731285995113843E-006   1.0473931011790585E-005   1.4599084001543125E-005   7.2387932035244397E-008   4.4517878044760022E-005   8.6495674249316838E-005   2.0632219339733627E-005   8.8118303459416435E-006   5.9212870901195251E-005   4.5847763621964926E-005   2.8726530170812148E-005   1.7677992666935872E-004   1.8240014827577914E-006   1.1223426279177883E-004   1.4642422773944220E-005   4.4725595596303135E-005   1.1271575027503919E-005   3.4221845241971463E-005   1.1133918544647629E-004   3.3135670106030419E-005   8.8802164000618419E-005   2.6327498205079827E-006   8.6048693419054191E-005   1.1272307164405363E-004   4.7867968369678967E-005   3.3183871626363272E-006   2.0274681266336714E-004   2.2139271655262244E-004   1.8307078237605348E-004   7.5514429797051284E-005   1.6810329931817998E-005   1.5508562630475414E-004   1.3432449462181772E-004   2.8113569285903455E-005   8.6686511060859040E-005   2.9601981529239128E-005   2.6902789016086544E-005   2.2979399739985655E-004   1.2573188800467174E-004   3.9147951795908754E-004   1.3492669148084961E-004   3.1485031483881711E-004   1.8894932035619792E-004   7.7307359853601241E-004   1.3992295884471257E-004   1.4698885015776280E-005   1.1776385785580888E-004   2.7533566858655096E-004   1.3709416398185559E-004   8.8932627908080357E-004   3.6983479318721766E-005   3.5547001241509915E-004
   3.5294117647058822        3.2647058823529411        4.1281984409193444E-008   1.7930396055158282E-008   7.6450452500728454E-007   2.8821738396498091E-007   7.8165396341289854E-006   2.7876941237893640E-006   4.0950319714912869E-005   1.6970245436711375E-005   2.9191854624739102E-006   1.3222484646136479E-006   4.7549841407840356E-006   1.9392774115596727E-007   1.1978388643013618E-004   2.6861638861571839E-005   3.9661585416102190E-005   4.5557724106119559E-005   4.4591615828276923E-005   4.0080110075118355E-007   1.3226482332838045E-004   2.1346067556125590E-004   8.3611812701649463E-005   3.4406346917100023E-005   1.4985349164896734E-004   1.7043132114067755E-004   7.8115130403834303E-005   4.3029376800949465E-004   7.8293669472685649E-006   2.4124535710827244E-004   3.8073424730223329E-005   1.6512102433250325E-004   3.7124505486386763E-005   1.1634504667686714E-004   2.2852776551729546E-004   6.7705436732039465E-005   2.0572107229563591E-004   9.9008571709045666E-006   2.6378497977334729E-004   2.4037565123723176E-004   1.5402694916839008E-004   1.2839048682974879E-005   4.1860392074150916E-004   4.0430459983352250E-004   4.6362589329414179E-004   2.5200879377853234E-004   6.1998605253482382E-005   2.6465546106013330E-004   3.9183633650661110E-004   6.5378174325580741E-005   1.7837464380394047E-004   8.5498063006910589E-005   8.9094361008351289E-005   3.9511804341735811E-004   3.3938157834220110E-004   6.6726561535643465E-004   3.3830255490011806E-004   5.4096852105064541E-004   4.9072017412993198E-004   1.3146972842575039E-003   2.8284889432139465E-004   3.0399137780535389E-005   2.2999764273726295E-004   4.5902849287005564E-004   2.9327431112463772E-004   1.0853972845227080E-003   9.4552112489661248E-005   6.6070075697419704E-004
   3.5823529411764703        3.2647058823529411        1.9545711814004616E-007   1.0542433383544926E-007   3.1947817766308200E-006   1.5286763176892447E-006   2.8356360205053716E-005   1.3242563698468728E-005   1.2460801751061859E-004   7.0464274160937450E-005   1.0671097463356764E-005   5.2792313790175757E-006   1.5766516828991202E-005   8.5306231921552725E-007   2.9880038353068383E-004   8.0208390822275965E-005   1.4453252016146455E-004   1.5974900247237307E-004   1.1698097867936133E-004   1.8432987452612991E-006   3.4062983004860375E-004   4.2159182369363860E-004   2.6827704428396493E-004   1.1057792491543579E-004   3.1026037311572942E-004   4.9602550432198780E-004   1.8180806476843914E-004   8.7531746866278308E-004   2.6721081917965796E-005   4.1027474141929756E-004   1.1032271572874602E-004   4.7423953678346479E-004   1.0020603595761495E-004   3.1604286590081160E-004   3.6092368817977095E-004   1.0645413591769266E-004   3.9535445987172788E-004   3.1512510320489092E-005   6.1820678715233165E-004   4.2338072664344361E-004   3.8581154868120850E-004   3.9125622660712686E-005   7.0981491013840845E-004   6.0721267489468559E-004   1.0076026489382983E-003   6.4368066520526532E-004   1.7281774654423197E-004   3.4471430139950993E-004   8.9215979848449999E-004   1.3432809046283158E-004   3.0936140782692026E-004   2.1079377779899771E-004   2.6099127151945121E-004   5.0374329028686255E-004   6.9169478982357305E-004   8.9553283810876185E-004   6.3323496713628305E-004   8.2754747856032568E-004   1.0502462508351791E-003   1.7478045477078564E-003   4.9957226052562548E-004   8.4918923945883373E-005   4.2400554434202168E-004   6.4826541379908384E-004   5.2275496385157988E-004   7.9967738403934399E-004   1.9663160768215959E-004   1.1506618501844537E-003
   3.6352941176470588        3.2647058823529411        8.3651726881768147E-007   5.2812430856013373E-007   1.2019177281579167E-005   6.9110765578714133E-006   9.0665751344091015E-005   5.2477933118208413E-005   3.2614679810512418E-004   2.4134888571192097E-004   3.4814381698248654E-005   1.7247851036943044E-005   4.6307309666871873E-005   3.2672571672767581E-006   6.1413930445230395E-004   2.0956552210522905E-004   4.2568296162511112E-004   4.4943112292729858E-004   2.6152225389976155E-004   7.4569116094262615E-006   7.5483758587363472E-004   6.5563702390427671E-004   6.8639328623429493E-004   2.9413454788058263E-004   5.1795559757978281E-004   1.1192542424909380E-003   3.5947849620299508E-004   1.4794713435957525E-003   7.4311124074383052E-005   5.4853203949678704E-004   3.4408186214498798E-004   1.0772931320884320E-003   2.2219491589499108E-004   6.8717661678468112E-004   4.1344008854470667E-004   1.3745513281044101E-004   6.2362290540763634E-004   8.4879466932156336E-005   1.0824034551067852E-003   6.2029657212381609E-004   7.3533639475909180E-004   9.6898621422452361E-005   9.9143125177924099E-004   8.3770698535336609E-004   1.8279201801715552E-003   1.2736026078011874E-003   3.6841449975601350E-004   3.4728393464703770E-004   1.5763148875446162E-003   2.6808180180239725E-004   4.6927061382891861E-004   4.4929170280209196E-004   6.9176177084529931E-004   4.9457075628391294E-004   1.0416570115459431E-003   9.9405432325207839E-004   8.3212595451646594E-004   1.2330337516471125E-003   1.7752319811051556E-003   1.7699362016717964E-003   7.8299090453698590E-004   2.5642106947520408E-004   7.4488358574097786E-004   8.0452093864365410E-004   8.0762933352848773E-004   3.0258758723409414E-004   3.2968579237994185E-004   1.7870352436077895E-003
   3.6882352941176468        3.2647058823529411        3.2467670674403416E-006   2.3029999242133633E-006   4.0323976638997871E-005   2.6673750374034152E-005   2.5490686082797629E-004   1.7570244213131129E-004   7.2505261402856856E-004   6.8174989723460437E-004   1.0023975752482885E-004   4.5821374291832256E-005   1.1935424128880916E-004   1.1026778176230858E-005   1.0195766542373669E-003   4.7528932860425432E-004   1.0164386033914507E-003   1.0107664495202747E-003   4.9480915999087734E-004   2.7260790346197532E-005   1.4262224654602096E-003   8.0472495167529504E-004   1.4080795414049834E-003   6.5126812264164444E-004   6.8351266236096799E-004   1.9056458770252455E-003   5.9606422598061052E-004   2.0622984138356248E-003   1.7229745276472084E-004   5.9938989961141496E-004   9.5784066968786869E-004   1.9562245282941778E-003   4.0720435651469124E-004   1.1974782517300113E-003   3.0757673777290158E-004   2.0840662072628001E-004   7.9970249145695587E-004   1.9319904917965879E-004   1.3895242487059790E-003   7.9247481807479632E-004   1.0339933404936578E-003   2.0252401557691393E-004   1.1718504066296201E-003   1.2343110347954964E-003   2.6704866400712630E-003   1.9817220127855803E-003   6.0086692677990979E-004   3.1044753640119331E-004   2.1701066615587997E-003   5.3151151421346589E-004   6.6209561230549930E-004   8.3657502362257394E-004   1.6143771675600251E-003   5.7206786866372070E-004   1.1353717518062223E-003   1.0927593417924698E-003   6.9692295359383681E-004   1.7713867510905192E-003   2.2742073125318458E-003   1.3384404069423129E-003   1.1151931667497919E-003   6.2083945570202059E-004   1.1410036262706185E-003   8.8217492325481743E-004   1.1281871689048269E-003   5.5159747244288627E-004   4.4939218657011576E-004   2.2424016765158683E-003
   3.7411764705882353        3.2647058823529411        1.1330083693719674E-005   8.7553285858677637E-006   1.2057443775648261E-004   8.8961155341514748E-005   6.2388203257721033E-004   4.9672682395183348E-004   1.3511580518935403E-003   1.5905784569943140E-003   2.5291325244999050E-004   9.8260103313414367E-005   2.6835705460593495E-004   3.3096364123427675E-005   1.3233836831827769E-003   9.2740969480514161E-004   1.9587746777648355E-003   1.7828024398370500E-003   7.8429139738041363E-004   9.0793188155776722E-005   2.2693703801465567E-003   8.8488200102556844E-004   2.3251980203313565E-003   1.2116687808996637E-003   7.2787647150364496E-004   2.3337401915034385E-003   8.1744943690750533E-004   2.3810529626305059E-003   3.4375345026497805E-004   6.4766158919946093E-004   2.1039808105540753E-003   2.8933120856828587E-003   6.2469295967754114E-004   1.6864222635481526E-003   1.3881937608748737E-004   5.0020442737047470E-004   8.3594547891944148E-004   3.6981960881673261E-004   1.3764170552059852E-003   9.8460215367281861E-004   1.0320658379531142E-003   3.7620681751325210E-004   1.2509996358736767E-003   1.8794147571140802E-003   2.9746010405230232E-003   2.4719360785800874E-003   7.3849365712403651E-004   3.2869804358671365E-004   2.3578982411459246E-003   9.7123501257293551E-004   9.1114428793394114E-004   1.3564648425294032E-003   3.0921036922057854E-003   1.2162074326125078E-003   9.1304772729337261E-004   1.4498687416133486E-003   4.2567130809892715E-004   2.1511259464675053E-003   2.1682605015514310E-003   8.8093536304140847E-004   1.4999921613313284E-003   1.1297183294380353E-003   1.3768918344849326E-003   8.1517484657882820E-004   1.4494673389117746E-003   1.9451984213112155E-003   5.3356016207717566E-004   2.1690441762166387E-003
   3.7941176470588234        3.2647058823529411        3.5600273592051308E-005   2.9333417946771171E-005   3.1884656901729136E-004   2.5632735595723660E-004   1.3204369672297331E-003   1.1891167140198331E-003   2.0604656533876231E-003   3.0374702799234742E-003   5.5514710148705116E-004   1.6565362778610702E-004   5.2250752438215788E-004   8.9073283382923294E-005   1.3038617941893468E-003   1.5431665105711968E-003   3.0273685913442378E-003   2.3907269039707465E-003   1.0440228819987721E-003   2.6937193631115097E-004   3.0068763817109375E-003   1.2523655111516250E-003   3.1324800136829371E-003   1.9205006387791584E-003   7.7225224251127383E-004   1.8675419866827673E-003   9.1115079534040031E-004   2.3414595826120811E-003   6.1635463304583532E-004   8.9704664333353377E-004   3.4143750738835502E-003   3.5506424755586269E-003   8.1338703625176249E-004   1.9562837941359077E-003   2.0311770814777883E-004   1.2425334330815043E-003   7.5821392825529044E-004   5.8860085103339870E-004   1.5105126751331251E-003   1.3390560834833272E-003   8.0154248019000704E-004   6.5733148572227462E-004   1.3164382333399516E-003   2.4469458425569247E-003   2.3079341137905475E-003   2.5674110493763436E-003   6.8228797476889164E-004   4.5206099945717377E-004   2.1488664924425322E-003   1.5063490133930620E-003   1.1960194345542565E-003   1.8771432101291508E-003   4.4874079736547199E-003   2.5750053943349505E-003   7.1162055191831795E-004   1.9851678500434483E-003   8.3631801984024627E-004   1.9669091249505826E-003   1.7503016766648859E-003   9.7067449018958384E-004   1.9558909316356836E-003   1.6529351698049413E-003   1.2902701187138133E-003   6.1440669912196546E-004   1.6904457540827501E-003   3.1760650753481930E-003   6.6043481143258649E-004   1.8061257651432858E-003
   3.8470588235294114        3.2647058823529411        1.0027010175280288E-004   8.6715655193801447E-005   7.4410408082088036E-004   6.4105852171112863E-004   2.3845942433371879E-003   2.3949506698489761E-003   2.4941079491207462E-003   4.6927105438039230E-003   1.0554549240963875E-003   2.1005198536564804E-004   8.7925324445854876E-004   2.1615945840209867E-004   1.0429074683566905E-003   2.1743817431506551E-003   3.7272784555557126E-003   2.2819916441821687E-003   1.2092313881530471E-003   6.9506834391791159E-004   3.2793074314039264E-003   2.3238254975000523E-003   3.5340038202105778E-003   2.6436095115087077E-003   1.2486360500083850E-003   9.2837630257590115E-004   8.1438720345925256E-004   2.1212969342140693E-003   1.0456303986344357E-003   1.4317255428456430E-003   3.8399144703063289E-003   3.6779507674127208E-003   9.1072108481412672E-004   1.9662913524637012E-003   7.0484500235745435E-004   2.3750500169261628E-003   7.1749757144330770E-004   7.6496134678328198E-004   2.5348305629728772E-003   1.9080914417742346E-003   9.9663301843354942E-004   1.1155310070522909E-003   1.3801464206906402E-003   2.5000986815413117E-003   1.0491092868135606E-003   2.3627820946378951E-003   5.5263606483904040E-004   7.9525009289439178E-004   1.8283993862267117E-003   1.9678197473407288E-003   1.3751560868577790E-003   2.1373614692329077E-003   4.4803298097701007E-003   3.8129547248262757E-003   8.8442921127726635E-004   2.1622461522209295E-003   2.3490160469361201E-003   1.3948061452081135E-003   1.8131983664821227E-003   1.7153478622367912E-003   2.4179285893444584E-003   2.1956551989631770E-003   1.1681899867315116E-003   4.9460620565117380E-004   1.8151728817242939E-003   2.8075716467380147E-003   9.9137937034714891E-004   1.6934405091582566E-003
   3.8999999999999999        3.2647058823529411        2.5351451232865507E-004   2.2754930161252598E-004   1.5217831925888894E-003   1.3877929121603877E-003   3.6258869004142814E-003   4.0323320480814820E-003   2.2894639262292260E-003   5.7265502856198346E-003   1.7320727621554296E-003   1.8208400210285869E-004   1.2814387513164138E-003   4.7510583880043923E-004   1.1212373836845403E-003   2.5841308840210018E-003   3.6854963350241503E-003   1.3987747736415863E-003   1.3885094886856935E-003   1.5204732080071229E-003   2.9444943623220710E-003   3.7188111819673199E-003   3.4922804163327287E-003   3.2253431088084387E-003   2.5688367432606133E-003   1.0886750193170086E-003   5.8731497597414516E-004   1.9218248490693091E-003   1.7313519245900099E-003   2.1584632231447941E-003   2.6439439138752070E-003   3.1586265401436719E-003   8.7585004001035827E-004   1.8324211205640293E-003   1.4523644064536978E-003   3.2926139142546813E-003   8.2841654228636187E-004   7.9009332946313111E-004   3.9143339355414957E-003   2.4712751082864750E-003   2.2338524684311881E-003   1.8135012808327179E-003   1.3505429638857168E-003   2.2960985179176613E-003   3.7005887424257470E-004   2.0799037334519863E-003   6.9167006410577074E-004   1.6618556419306951E-003   1.5930137996376329E-003   2.3538356869025048E-003   1.2662094469535587E-003   1.9648177548645452E-003   2.6667554964909961E-003   3.7382007003120199E-003   1.4264162583142409E-003   1.7981619864779689E-003   3.8542738991784900E-003   1.1491372096099801E-003   2.2108935986399061E-003   2.5516879793061383E-003   2.6298358459559126E-003   2.8333423150795249E-003   1.4365959237492320E-003   6.4131449854194918E-004   1.9922979788388122E-003   1.7613510872829146E-003   1.6257218923245878E-003   1.6697184509947749E-003
   3.9529411764705880        3.2647058823529411        5.7431196125058812E-004   5.3059114526614348E-004   2.7162038449235707E-003   2.5995708037515001E-003   4.5351356884764668E-003   5.5833071413821794E-003   1.5802003726303085E-003   5.3510444412446373E-003   2.4524587408586620E-003   1.0155602684857236E-004   1.6482243037349124E-003   9.4743842649390334E-004   2.0704022716376458E-003   2.6095214787302578E-003   3.1063952237244991E-003   7.2104335782606174E-004   1.8918349532741328E-003   2.7722562865578936E-003   2.2365014604693793E-003   4.0690569003582634E-003   3.0600021561218134E-003   3.5005566477117221E-003   4.4654808151324667E-003   3.2318978729314750E-003   3.8842192191704044E-004   1.7197612032902698E-003   2.7628339678936954E-003   3.1056173074162784E-003   8.8012768103281583E-004   2.1478755385779553E-003   7.5892680373713961E-004   1.6544434271147908E-003   2.0426214993934533E-003   3.3065825621656111E-003   1.0021109404158310E-003   6.4157669056097303E-004   3.7577227428110586E-003   2.6766231152610576E-003   4.0020145657079483E-003   2.7254951889517220E-003   1.2777857994033042E-003   2.4038900403663024E-003   9.6198064868688695E-004   1.8663042245089254E-003   1.3207449911217001E-003   2.9573862346887548E-003   1.4149224806429004E-003   2.9096949463590003E-003   8.9665051049328320E-004   1.6143318713057438E-003   1.0191362906592119E-003   2.4694561868521259E-003   2.2378224178019311E-003   1.5728224836828574E-003   3.8610775695243384E-003   1.3531628219410998E-003   1.6947214758934392E-003   2.7877113740485916E-003   2.3565795028252256E-003   3.2124436384273528E-003   2.0244960135344030E-003   9.2514410065362479E-004   2.4232411436330963E-003   2.0193540586300580E-003   2.5077931493930916E-003   1.3875137940907495E-003
   4.0058823529411764        3.2647058823529411        1.1677965170624226E-003   1.1037925467628780E-003   4.1926787104368726E-003   4.1860872350192825E-003   4.5265214888061912E-003   6.2200537346940961E-003   1.1994395111563148E-003   3.7216698318905429E-003   3.0062361541974406E-003   1.4503375787493344E-004   1.9576682284609560E-003   1.7150968298705346E-003   3.3779673178746111E-003   2.3043534373881468E-003   2.5337616236472227E-003   1.6361876067454793E-003   2.9817582846095427E-003   4.1377996253593565E-003   1.5911370821313413E-003   2.7505946019830128E-003   2.2420698109714772E-003   3.3021030657671515E-003   5.8192023472439852E-003   5.6552270744815083E-003   3.5951333209209194E-004   1.4061775988976981E-003   4.0739079087054987E-003   4.2804803860601454E-003   7.9628569239793216E-004   1.2572809222292270E-003   7.8425247953973207E-004   1.4039014352993236E-003   2.3056252069075652E-003   2.6012395231552530E-003   1.0414400790848442E-003   4.8512810997155143E-004   1.8116378463825667E-003   2.4211836447185216E-003   4.8480886629391684E-003   3.7004152213814933E-003   1.4135518333221577E-003   2.3024887756758401E-003   2.0279741712327139E-003   1.6371660365536232E-003   2.2031187882410735E-003   3.6119936561109099E-003   1.2915686129647351E-003   3.5685352644271536E-003   6.7541591845185424E-004   1.7460943900858561E-003   1.7232986673707768E-003   1.7055859618272330E-003   3.0808825510369596E-003   2.0684603103396375E-003   2.7320786280827457E-003   1.5587177847616819E-003   4.6770310044115602E-004   2.3719288090296160E-003   1.8084471057080828E-003   2.7720715565257960E-003   2.6312086985474030E-003   1.2172473210254164E-003   2.8925043562802728E-003   3.2750857168997081E-003   3.4838027434742737E-003   1.2062626408342258E-003
   4.0588235294117645        3.2647058823529411        2.1306951993130549E-003   2.0509724933317069E-003   5.5452261528006613E-003   5.7558582342536998E-003   3.4402541941745274E-003   5.3637209137158718E-003   2.0147268755812534E-003   2.1855714588008986E-003   3.2244024231912875E-003   6.1839910092209007E-004   2.3290901219055553E-003   2.8135142386019356E-003   3.6662941611158421E-003   1.9127270802795687E-003   2.0850195241733311E-003   4.2351249595694047E-003   4.4606788265688533E-003   4.9656077297084104E-003   1.2399891282519730E-003   1.4403653392164614E-003   1.3212152734706816E-003   2.5986233495379251E-003   5.5647656199375563E-003   5.7409944942047198E-003   5.4818081033079563E-004   1.1009658251062340E-003   5.3428404358022829E-003   4.8707580190762980E-003   2.9059829736688943E-003   1.0764206513271481E-003   1.2761209947103000E-003   1.0876659270637342E-003   2.2861991262792523E-003   2.3553939708765613E-003   9.1825307253740323E-004   6.3255772638144084E-004   8.1938409495889799E-004   1.9758926454952553E-003   4.0619656504449798E-003   4.5420368453750956E-003   1.8788315808939051E-003   1.4470404810566922E-003   2.3086198315465998E-003   1.2401722695544741E-003   2.8574753752120242E-003   2.8937162410245529E-003   1.1699025817570700E-003   3.6148279134156727E-003   1.1307746315424140E-003   2.6929423221334248E-003   3.4897238684151776E-003   2.6248805914403897E-003   3.1198142237919262E-003   2.7150919892705095E-003   2.0619609707971348E-003   1.6302224220745294E-003   7.4909191838189886E-004   1.8817860507588237E-003   1.5457637187535763E-003   1.7963526807463824E-003   3.0693580974017285E-003   1.6898010835403267E-003   2.8798220625028638E-003   3.7540521672894990E-003   4.3872473520181988E-003   1.1344292904274546E-003
   4.1117647058823525        3.2647058823529411        3.4955813650206116E-003   3.4149450430454422E-003   6.1743946563553656E-003   6.6559533089231180E-003   1.9750733556750289E-003   3.4416462182556250E-003   3.7499747409348891E-003   1.9782078998531972E-003   3.0978376262940414E-003   1.7351506585974671E-003   2.9734945838259838E-003   4.1736843151848240E-003   2.5436195058808255E-003   1.6515268954189943E-003   1.4032404387763142E-003   6.6930727643064614E-003   5.5737561244359711E-003   4.6584274385690835E-003   1.1071482020248416E-003   2.1121227116260182E-003   1.0213979745294307E-003   1.8027801160758606E-003   3.9722578195529367E-003   3.7319134771486807E-003   8.7815458130852337E-004   1.0238821563622181E-003   6.1335407181985092E-003   3.9080627322818744E-003   5.0837038575920965E-003   1.2865161424485641E-003   2.2626464666881826E-003   7.6668383950671229E-004   1.9601318935452325E-003   3.3206337678185287E-003   8.7654756632236789E-004   1.3023131216549709E-003   2.2895668510013656E-003   1.7279164152511713E-003   2.5649446437990635E-003   5.1163675424644008E-003   2.4411822142860074E-003   1.1900852783830092E-003   1.8244790815701139E-003   9.6230864785195409E-004   3.1011017680702144E-003   1.9973526411559994E-003   9.1605769685562178E-004   2.6064942488655215E-003   2.2163262198197672E-003   3.8592912524009148E-003   3.2921222007737390E-003   4.2866664425237188E-003   1.9048655464358631E-003   2.6294487911335956E-003   2.3456269598358089E-003   1.3375465388811339E-003   2.8101987156317547E-003   1.6697610419501394E-003   1.6949052377928230E-003   1.3279314093792788E-003   2.7907380413743285E-003   2.2591543870087451E-003   2.4025766405307777E-003   3.2919336185258498E-003   5.0542974110672203E-003   9.1928018119156953E-004
   4.1647058823529406        3.2647058823529411        5.1591795414716608E-003   5.1016829122851924E-003   5.6494353685579337E-003   6.3373576829750845E-003   1.3173994026796820E-003   1.8402351265647424E-003   4.8405305609189311E-003   2.6818654979536187E-003   2.7847086717271738E-003   3.3546378353749469E-003   4.0169528827685638E-003   5.5812552041589643E-003   1.7034886322852950E-003   1.5887260058468468E-003   7.6289302667399738E-004   7.0735135834325913E-003   5.5445679557603088E-003   3.2960490139334504E-003   1.0148271318802427E-003   3.7377081406923958E-003   1.4114469866817743E-003   1.6555810150058921E-003   2.6008500866044446E-003   2.4233407147114922E-003   1.1560084410919505E-003   1.1256704826417348E-003   6.2325000108475106E-003   2.3608080367990315E-003   5.6011651386509691E-003   1.2718620694412151E-003   3.2118465378586434E-003   4.8471950205723942E-004   1.3497516425339854E-003   4.5937373868745477E-003   1.1904230202015977E-003   2.3862391780448632E-003   3.5785352765232239E-003   1.9367100456947933E-003   1.7686360902757089E-003   5.3339151112366430E-003   2.8649937526196833E-003   2.3798896152548796E-003   1.5942468965208800E-003   1.3100524465277424E-003   3.0800534929579073E-003   2.4312406872984689E-003   7.0126826142722677E-004   1.5418193987580926E-003   2.9674899974311674E-003   4.2337547453058302E-003   1.6049034596629650E-003   4.9196166850092194E-003   7.0071834941076781E-004   1.8819172547138116E-003   2.9574689906940589E-003   6.3887206765790431E-004   3.8352035528186868E-003   1.4863691458412813E-003   1.7318246278172221E-003   1.5550316725802794E-003   1.7265087800285110E-003   2.4820825022016900E-003   2.2263585031227500E-003   2.8634764656968576E-003   5.3213282548127717E-003   1.0980930281469261E-003
   4.2176470588235295        3.2647058823529411        6.8661518638250402E-003   6.8584088785668389E-003   4.0727627856047546E-003   4.7803804786314122E-003   2.0988912465441673E-003   1.8158910157327396E-003   4.1244709776161988E-003   2.7547208817829179E-003   2.5147461086713497E-003   4.9814169348574118E-003   5.3208215647295165E-003   6.7140132159855762E-003   2.7920899664812303E-003   1.6783185048758805E-003   1.1504726993301849E-003   5.3728646883007851E-003   4.3178745801251391E-003   1.7494239996918488E-003   8.8353343285236304E-004   3.6771547018321863E-003   1.4426735729380139E-003   2.4801933160128586E-003   2.6375277722264453E-003   2.8620526254695849E-003   1.1660421470820969E-003   1.1217425178163157E-003   5.8257618654425020E-003   2.6400333704725627E-003   4.9751371000972162E-003   1.4510553064476009E-003   3.4878173881964653E-003   4.0068373544026873E-004   9.1311535230010471E-004   4.7103801268700502E-003   1.8301474034477070E-003   3.4776237734010658E-003   2.5285045547452402E-003   2.6170916562722850E-003   2.1927057726958683E-003   5.0795816285526887E-003   3.2488139282547644E-003   2.9609815933768291E-003   1.9275969700326067E-003   1.8404924356407689E-003   2.8715631615634034E-003   3.5183640609179798E-003   9.0196496025614196E-004   1.8353985788382189E-003   2.4720858140217378E-003   3.5436396471421306E-003   1.3640333640119544E-003   4.0765123417291649E-003   7.9415871870315731E-004   1.1733228254496935E-003   3.1847132878900478E-003   8.0717326798344024E-004   2.6403865351696562E-003   1.1380107216542937E-003   1.3644604194285260E-003   1.5903861548746030E-003   1.3160130985927605E-003   2.3228105085383796E-003   2.8128338224536033E-003   2.5526136024392808E-003   5.0811813898124312E-003   1.3771868499092910E-003
   4.2705882352941176        3.2647058823529411        8.2463629979683522E-003   8.3069142029882723E-003   2.2309761680481327E-003   2.7407826613205558E-003   3.6191877521116827E-003   3.1821252295520862E-003   2.3891290692787137E-003   1.7882946852552752E-003   2.4647856974852628E-003   6.0494664002024969E-003   6.4855317303420456E-003   7.2536428624535533E-003   4.6884171149124583E-003   1.8872847719811788E-003   2.5318357484651163E-003   3.2111064052294941E-003   2.8013869756956032E-003   1.0563732270733228E-003   7.4929263194282102E-004   2.2371261692243076E-003   8.4130652230817566E-004   3.5330800741903341E-003   3.4839454723748385E-003   3.3253780920289690E-003   8.7697805962208162E-004   8.7818888029414001E-004   5.2526373671102147E-003   4.8917965392685685E-003   3.8986549639520411E-003   2.0737098457801455E-003   3.0348082720070865E-003   9.8805992435864855E-004   1.4018471117415523E-003   3.6489329357783417E-003   2.4442521275155294E-003   4.1419839721677613E-003   1.2461365103927742E-003   3.4551320246708848E-003   3.2776728972089904E-003   4.3330777290634228E-003   3.8279509496173146E-003   2.0055793977223498E-003   2.2429924195957549E-003   1.8068689368671131E-003   2.5448246831144576E-003   3.6322869901573925E-003   1.4601298909036730E-003   2.9938926376877144E-003   1.2478115942360477E-003   2.6369548996539238E-003   2.5446550590514584E-003   2.7891738619667279E-003   1.5137311870269553E-003   7.7345400722880265E-004   2.4044057079331055E-003   2.1243936828593346E-003   1.1796562977942145E-003   8.7122310714214538E-004   1.0070980744171802E-003   1.3498558181879560E-003   2.1948957377077396E-003   2.1124358980204472E-003   3.4917512036568062E-003   2.1301796502562753E-003   4.4596227078294703E-003   1.0973319735620116E-003
   4.3235294117647056        3.2647058823529411        8.9582975342399965E-003   9.0888474192083544E-003   1.1763905672043027E-003   1.3686027476302117E-003   4.3736353745051039E-003   4.3598587194678259E-003   1.5633898525697911E-003   1.3150353028545054E-003   2.6827455407169528E-003   6.2957365541749140E-003   7.0801307070874299E-003   7.0473594873257496E-003   4.8562574780082234E-003   2.2399462555583532E-003   3.2410063630842799E-003   1.9410094220079497E-003   2.1098443483013925E-003   1.5730328313993353E-003   6.7808329976731579E-004   2.1148524422015622E-003   1.1406733921566251E-003   3.6118239435122879E-003   3.6218643500377026E-003   2.6295553438178019E-003   4.7838495255134308E-004   7.2709231682470540E-004   4.6330287359189785E-003   6.5059648205558103E-003   2.1452882592322671E-003   1.8742156477135987E-003   2.3417273844174601E-003   2.6387716045762175E-003   3.0477954371155138E-003   2.5974791071244445E-003   2.7231539900322366E-003   4.1923660251716064E-003   1.9741494926074753E-003   3.9432531925478378E-003   3.9708199774920166E-003   3.4035769319581011E-003   4.3620902038762985E-003   1.8436246841606735E-003   2.2233393548840904E-003   1.8745732779896279E-003   2.3731968954968023E-003   2.7666700968619140E-003   1.8787331763553327E-003   3.0498772324261199E-003   7.2960401603497046E-004   2.5296709057391975E-003   2.8354754960665586E-003   2.3355919063750511E-003   1.7039584910591727E-003   7.3446218046185777E-004   1.1820171383358678E-003   2.5523487488646399E-003   7.4242606008667492E-004   9.7999974772789832E-004   1.1302117903102340E-003   1.7154219826277148E-003   2.6849112921209753E-003   1.8030711890241493E-003   3.2487671070976021E-003   1.6917714754965463E-003   3.8334878521809768E-003   1.3316993678590518E-003
   4.3764705882352937        3.2647058823529411        8.8057362858204643E-003   8.9886415905292370E-003   1.5731127346443371E-003   1.5024177382320708E-003   3.6062218168914080E-003   4.0370301049107984E-003   2.2587952572498868E-003   2.5463418854170029E-003   3.0286318105881460E-003   5.8302775733214207E-003   6.9046635780800614E-003   6.1794651640289132E-003   3.0312380795238145E-003   2.8136779716359268E-003   2.4438679451703358E-003   1.7453246374020744E-003   2.5593049435987409E-003   2.8214018090926590E-003   7.9689875590768073E-004   3.4394677151359612E-003   2.8770558771157085E-003   2.5786568433650691E-003   2.7642214431886176E-003   1.5491728733187386E-003   1.8593211093140011E-004   1.1663290198665726E-003   3.8488621826612943E-003   5.8761507108267162E-003   4.8508695482969586E-004   7.2964495319533809E-004   1.7147187009635316E-003   4.7430872525998967E-003   4.9136520211257540E-003   1.9914948183187000E-003   2.6846593995586724E-003   3.7345644301054566E-003   3.4635317816690283E-003   3.8839796726470779E-003   3.6359787265458758E-003   2.7936738977456387E-003   4.1742932532841054E-003   3.1949244535653559E-003   1.9605282009227359E-003   2.6093832074392657E-003   2.3309123585385913E-003   2.1745762889386457E-003   2.0946932057124557E-003   1.7072791525194473E-003   1.3432747716572609E-003   3.2148133300737604E-003   2.0654115976331089E-003   3.0865638580464547E-003   1.4836047667254103E-003   1.2962415147694650E-003   1.1999230659636641E-003   1.7248084443388146E-003   9.5216586472636705E-004   1.4351803809015205E-003   1.7299676937108264E-003   2.4216430762534782E-003   1.8794362680474212E-003   1.2133366154384970E-003   2.2239556309171776E-003   1.0222122280781731E-003   3.4263980357229730E-003   1.9857916826712821E-003
   4.4294117647058826        3.2647058823529411        7.8446368859033024E-003   8.0495231836454420E-003   3.2165221800155822E-003   3.0666856861370790E-003   2.1102990897628030E-003   2.5661922487079207E-003   3.0899699375756778E-003   4.3443771478314805E-003   3.2156547841331764E-003   5.0238336085231530E-003   6.1242580326608970E-003   4.9337581009298737E-003   1.4676764987098135E-003   3.6087500656827348E-003   1.8158319138283252E-003   2.0381219105510650E-003   3.4601464497083785E-003   4.0473697683210954E-003   1.3369631434011172E-003   3.7555324085587908E-003   3.9538645910125302E-003   1.7714368106789102E-003   2.0525672994546403E-003   9.4131218375869622E-004   5.3379232030884136E-005   2.0303993029529761E-003   2.8485220430625644E-003   4.0460172281591225E-003   3.9522209157833382E-004   1.0479182606817922E-003   1.1264085024724837E-003   5.7120921910152871E-003   5.6804212750732929E-003   1.3425605332840430E-003   2.4954836076951170E-003   3.0791460449381383E-003   3.7217108768258919E-003   3.6954730173768260E-003   2.6377889734044749E-003   2.6850823102356216E-003   3.1584331596957861E-003   4.0352953232624684E-003   1.4042776406199336E-003   2.7524389070899512E-003   2.0083894253632739E-003   2.2770303306761746E-003   2.8084809142365995E-003   9.3598720101577032E-004   2.1793152162179470E-003   3.6347293118808460E-003   1.7806853268861680E-003   3.9640933973311013E-003   1.4340503815460665E-003   2.1471174361955029E-003   2.2886114596145455E-003   1.4649479034756717E-003   1.4549000425382965E-003   1.8891698416753273E-003   2.4043305267438479E-003   2.4249253943921648E-003   1.0257157232170552E-003   6.2350664910648017E-004   1.7603151462283850E-003   3.9249057416627367E-004   3.0165970997157224E-003   1.5953582341222815E-003
   4.4823529411764707        3.2647058823529411        6.3227033683331338E-003   6.5169763413429954E-003   5.1525735009596710E-003   5.1114415599288893E-003   1.4640387564627308E-003   1.6130565111054835E-003   2.7936991631834713E-003   4.7045849460717959E-003   2.9760076664904203E-003   4.2228058443376766E-003   5.0928718814818690E-003   3.6260010356082137E-003   1.4877305788703530E-003   4.3412925735003627E-003   3.1634948478462387E-003   2.0648515515106695E-003   4.0318358473940431E-003   4.7445772582982567E-003   2.5603280089846183E-003   2.5118267676741400E-003   3.1728150766182472E-003   2.4572619641649515E-003   2.1394865830463823E-003   6.9047658365520878E-004   4.0454650974598427E-005   2.6612061288311716E-003   1.8043280428370317E-003   2.3093867992849842E-003   1.5366681922159152E-003   3.3813209703916214E-003   7.5670054408281170E-004   4.7823987481360663E-003   5.1582245222720697E-003   7.4033984842494175E-004   2.1878459784189313E-003   2.5303651355267818E-003   2.7118573756357441E-003   3.7793454688520235E-003   1.8521874262488916E-003   2.7337802961810184E-003   2.1634790877134466E-003   3.8545458169375753E-003   6.6373224155255768E-004   2.1525807696341527E-003   1.5328957413453272E-003   2.2650031672739233E-003   4.0401267708159950E-003   1.8916778650204824E-003   2.5072069810225823E-003   3.1257178264997671E-003   2.2803384706626328E-003   3.5759576534116319E-003   1.6105611606465622E-003   2.5371860497234357E-003   2.3479285332164718E-003   1.9801171133935632E-003   1.8236222133306257E-003   1.9469722774038431E-003   2.5669205663013724E-003   2.2229518739675770E-003   8.9365028609336965E-004   3.4329315670823254E-004   2.5578390307154711E-003   3.9371916287642432E-004   2.2962729454391977E-003   1.2882910264193454E-003
   4.5352941176470587        3.2647058823529411        4.6037663415293565E-003   4.7635012352480709E-003   6.3287304110028128E-003   6.4770508861864036E-003   2.3694973570054303E-003   2.2831098277719670E-003   1.9259375891376308E-003   3.4902239887554479E-003   2.2944757097538588E-003   3.5976926825262916E-003   4.1041771879462884E-003   2.4839198585779039E-003   2.0750655381137871E-003   4.4941709267287324E-003   5.4369791869741963E-003   1.6513240562966830E-003   4.2146096608485159E-003   4.7796400358766237E-003   4.2619969633739757E-003   1.5291608706936794E-003   2.5423672906578752E-003   4.1177724367343653E-003   2.4410326854206799E-003   5.1961189680984276E-004   1.3323933593257262E-004   3.0937661665936087E-003   9.6945542978646242E-004   1.2079117917317703E-003   2.1702107367132855E-003   4.8695782170946377E-003   1.0437028613896314E-003   3.2994667735694178E-003   4.2208443087664938E-003   7.7014165260608377E-004   1.7181206074186888E-003   2.2077438756788271E-003   1.5505177512640865E-003   3.8255841833540584E-003   1.6070724823343285E-003   2.5129269366317205E-003   1.9089638200038620E-003   3.6364223110531206E-003   4.1088427491197364E-004   2.6253139097356265E-003   1.5829794374861187E-003   1.7195999501769378E-003   4.3536097241597127E-003   3.4087124974459646E-003   2.4419000800304782E-003   2.4110207579324419E-003   2.6204490672445306E-003   2.1336225105655763E-003   1.7539652179204225E-003   2.5364737559390293E-003   1.1721955337111803E-003   2.7022899307998639E-003   1.6932807195582154E-003   1.4753347563629890E-003   1.9300923441307306E-003   2.6449131315521872E-003   1.0526295031637720E-003   2.1642757078742153E-004   3.5188810793614707E-003   6.1505045532356760E-004   1.3789119247817128E-003   2.4404863254056984E-003
   4.5882352941176467        3.2647058823529411        2.9996946561401884E-003   3.1139095463893936E-003   6.1611672244138134E-003   6.4487180402121773E-003   3.9739645496721767E-003   3.9587656077591966E-003   1.8825497121560905E-003   2.4710174207387050E-003   1.4262536892450065E-003   3.0402852203897965E-003   3.1950746507264740E-003   1.5868428871179451E-003   2.2185995279382724E-003   3.7363762744165798E-003   6.1693464072618250E-003   1.5094962257519342E-003   4.2992339794952379E-003   4.1820551439318288E-003   5.4503220120927587E-003   1.6864163386647449E-003   3.8575730881262888E-003   4.9987785919729322E-003   2.5669354189092864E-003   5.7623661818901695E-004   3.2714988372302406E-004   4.0249492259070473E-003   4.8526113604965989E-004   9.8720534537109100E-004   1.8393405571694380E-003   4.4005954191721772E-003   1.9007313574130344E-003   2.9376272032877091E-003   3.2551653485183843E-003   1.3514464151709274E-003   1.2259721398898955E-003   1.9722167255769706E-003   9.4899900461780458E-004   3.3273553464660990E-003   1.6078448611001296E-003   1.9419950167859886E-003   2.2958546610295015E-003   3.3564542127465283E-003   1.1897510004944098E-003   4.0394766103875749E-003   2.1552603414000328E-003   1.4995427447182204E-003   3.4180429121280793E-003   3.9753918204576723E-003   2.2723179727756754E-003   2.5142509380725940E-003   2.3540501474436774E-003   1.0413343532938155E-003   1.6980898899350018E-003   2.6823145723896677E-003   7.5133318952077394E-004   3.8805645978033081E-003   1.5813898049461881E-003   9.7548268002880178E-004   1.1923618728819781E-003   2.9028917081066960E-003   1.2700824638382756E-003   2.6272496953861024E-004   3.2569934431622011E-003   8.0099223537992664E-004   7.2113261718670830E-004   3.9135836542625695E-003
   4.6411764705882348        3.2647058823529411        1.7238659616822969E-003   1.7943874688154731E-003   4.8394301075687937E-003   5.1494458524721743E-003   4.8026107879351595E-003   5.0287695833970839E-003   2.7787052255846337E-003   2.6814548411719921E-003   7.0561115189396310E-004   2.3702332733086771E-003   2.2942228220791056E-003   9.3125915460720880E-004   2.2445790520940635E-003   2.3712963812270518E-003   4.8117177971602832E-003   2.1726975048987828E-003   4.1807404262421853E-003   3.1350931869768015E-003   5.1219187327524269E-003   2.1272805930311438E-003   5.4489843834006103E-003   4.2397997629001274E-003   2.8521756133559817E-003   1.2148683008115411E-003   5.2995433037119873E-004   4.9608739845327481E-003   3.0865590812771600E-004   1.2894554762495152E-003   1.4396736439355596E-003   3.9413364273011182E-003   2.4703711911734823E-003   3.2368868910730179E-003   2.1783208487389585E-003   1.8756892450522028E-003   9.3724163377105864E-004   1.6273737974798772E-003   1.0030676453570782E-003   2.5174849841711078E-003   1.5557738466993824E-003   1.2467541544912925E-003   2.7809127747746940E-003   2.7802020917453698E-003   2.4214910279266480E-003   4.3056479446396808E-003   2.5198331224619746E-003   2.1244896102880959E-003   2.9791964740325826E-003   3.3751506179840428E-003   2.0296178068390379E-003   3.1522814083069940E-003   2.0117454173394500E-003   8.4185312666348465E-004   1.4684724189054600E-003   2.8222701814435399E-003   1.6445986674252222E-003   4.7669464015445825E-003   1.8511977790737295E-003   1.3064250264528650E-003   1.2788934919834790E-003   2.4470814508149512E-003   1.5595100241216329E-003   7.9055498334958845E-004   1.9795402845112719E-003   1.3517628823810849E-003   5.6336695549884263E-004   4.7088776165677441E-003
   4.6941176470588228        3.2647058823529411        8.3655009916743927E-004   8.7268996022496210E-004   2.9855342069111863E-003   3.2155438001054363E-003   4.0506307657502049E-003   4.4054840128500599E-003   3.2390822352086025E-003   3.0840548511242680E-003   2.7936756119195303E-004   1.5218575960256884E-003   1.3808232227793321E-003   4.7567739392704304E-004   2.3538446701675537E-003   1.0592149128138347E-003   2.7828171117741641E-003   2.8247430897671332E-003   3.3630765152834218E-003   1.9042256765502627E-003   3.3202240801540463E-003   2.1330013855870526E-003   4.8751449520355178E-003   2.5534792422531819E-003   3.0434411413812128E-003   2.1157529777116519E-003   5.6485783380166670E-004   4.3765869979970088E-003   2.6071608360191416E-004   1.2782318262581278E-003   1.3730486361832100E-003   3.9850165919838023E-003   2.0670645495747884E-003   2.6444804696181099E-003   1.2189253331923206E-003   1.9506397743242281E-003   8.1778081773286823E-004   1.1076766251388987E-003   1.2880258293899354E-003   1.8159455473216474E-003   1.3862515374541914E-003   6.5768425852290064E-004   2.6766013034112478E-003   2.1487669209310882E-003   2.7901690615049941E-003   3.1300770096161098E-003   2.1902993624282655E-003   2.4596658402708930E-003   3.3982451715472727E-003   2.1784884253058371E-003   1.6335005406896423E-003   3.0698471910668513E-003   1.8804923775840917E-003   1.0600915320128476E-003   1.0302893266620375E-003   2.5452111607797666E-003   2.3564973261451403E-003   4.1065083934551964E-003   1.9072032682646988E-003   2.1513330984346845E-003   1.7659208324530406E-003   1.9527123547584196E-003   1.6735346465476145E-003   1.3011555312127565E-003   8.4140343202463775E-004   1.8997098432171331E-003   6.0496338624246805E-004   4.4801021891945139E-003
   4.7470588235294118        3.2647058823529411        3.1325969238895127E-004   3.2734685831784606E-004   1.3379955290814950E-003   1.4538828472153216E-003   2.2728386775113288E-003   2.5402660852367107E-003   2.3594015084925598E-003   2.3863366843977969E-003   9.5736792331852045E-005   7.0345885002797196E-004   6.1211558163090272E-004   1.9049747718399151E-004   1.9230696338461062E-003   2.9831303897422492E-004   1.3280145079852658E-003   2.2887532477689344E-003   1.9027724067654653E-003   8.4906972652253618E-004   1.3471090991599407E-003   1.6245143104307463E-003   2.6319509048454278E-003   1.1070498160904467E-003   2.3205569951763720E-003   2.1329368258481201E-003   3.7401596047504472E-004   2.3385630406735679E-003   1.8094755091296543E-004   7.9257219111212955E-004   1.1368643673054038E-003   3.0092021141845107E-003   1.0636025494910398E-003   1.2502054237243517E-003   6.5896839402508525E-004   1.4499833126727848E-003   5.9156595393359103E-004   5.5300226612365743E-004   1.2278994797873066E-003   1.1361210619650732E-003   9.7771985608474904E-004   2.7154092125551411E-004   1.7036953176461172E-003   1.3862426335149230E-003   1.8724810644092200E-003   1.7829882225658159E-003   1.3467275435547982E-003   1.6800647131117014E-003   2.7762358891124618E-003   1.0231272475782630E-003   1.0363478478884588E-003   1.9139388611972483E-003   1.4819425048485490E-003   1.0624677404920181E-003   4.8595750569754257E-004   1.8118530341127189E-003   1.8318586512450184E-003   2.3050980968777487E-003   1.3178627991582807E-003   1.9740580164320683E-003   1.4951409487490915E-003   1.4805040710606950E-003   1.2976063323596205E-003   1.0360917414520110E-003   3.2351079213899654E-004   1.7389865579803040E-003   4.5307098135561490E-004   2.9253948206651907E-003
   4.7999999999999998        3.2647058823529411        6.3970125825435018E-005   6.6926887317370258E-005   3.1000234813717017E-004   3.3893673253918954E-004   6.1535576115930837E-004   7.0086225201613670E-004   7.6982152037821194E-004   8.2462268156762580E-004   2.2912464373651162E-005   1.6001344408607054E-004   1.3750984741575350E-004   4.1974436502313883E-005   7.2865581100469551E-004   3.5291426092406168E-005   3.9390426375915556E-004   7.9904719592321699E-004   5.1839361499437034E-004   1.9532801127467603E-004   2.2667174627151492E-004   6.2385739726996889E-004   6.3106642671669540E-004   2.7586700624064267E-004   8.0705595994530813E-004   8.7535155086611121E-004   1.0883788792654739E-004   5.0140766872199807E-004   5.9319139217112765E-005   2.2747899113073240E-004   4.4608063390154330E-004   9.7165284237964416E-004   2.4680351088186007E-004   2.2347812750505013E-004   2.3809261078108182E-004   5.2318740059461774E-004   2.0571375939499990E-004   1.4238825697641014E-004   5.2488990932263071E-004   3.5589437640705748E-004   3.4639193184621432E-004   6.5134278291600244E-005   4.6241968016530184E-004   4.3065161688513748E-004   5.3908656221048328E-004   5.7089317158672741E-004   4.0797347709444626E-004   4.7745095250641470E-004   8.8425144637246011E-004   2.5306874889366470E-004   3.4632022873291949E-004   5.4448354661171933E-004   5.6043982853819696E-004   4.9003957392136145E-004   9.8884451118005050E-005   6.4121618393279771E-004   6.0948354412359575E-004   5.8733214513546472E-004   4.2675014915610369E-004   6.5049435231189173E-004   5.0194085040658107E-004   5.7506980209119066E-004   4.9141770959127470E-004   2.9850760778833566E-004   1.0553317774716774E-004   7.2803897562368554E-004   1.4184919404304082E-004   8.2647498522617604E-004

   3.0000000000000000        3.3176470588235292        7.3171002668368467E-013   7.6433783999539561E-013   2.9950923683955376E-012   3.2451732086525090E-012   5.0297992322699036E-012   5.5937887845772504E-012   6.5056832127303949E-012   7.0940104335538810E-012   1.2203651132968843E-012   2.9542278575480392E-012   2.0762623823336194E-012   4.0664500649784660E-013   1.1274469723958282E-011   6.5797568710142214E-012   1.4055029561381775E-011   6.9470819256914380E-012   6.4403093200496351E-012   3.2390825632843084E-012   2.1379913864693217E-011   2.5728987476355671E-011   2.5053631736366885E-011   7.9465097193436046E-012   1.7662505998542801E-011   1.5773037467103179E-011   9.1749263131936304E-012   8.1462118324393602E-011   5.7260891175951674E-013   4.5835530078283337E-011   1.0745003113730879E-011   3.6993736931167359E-011   9.3013747382028243E-012   2.1931037408064138E-011   5.2714884035360220E-011   1.2721534152306085E-011   3.9498924007289515E-011   2.5819324296892056E-012   3.4165402589611670E-011   7.3620557249282657E-011   1.7320078119100173E-011   1.8552220214692476E-012   1.4784916797371799E-010   1.6545904326361663E-010   1.3784461727254299E-010   6.5430389580158334E-011   1.2414443868671113E-011   1.4207036125691635E-010   9.1610596802001508E-011   1.1759540815971975E-011   6.2173084355810577E-011   1.3243225670742814E-011   2.3010602429409394E-011   1.5484660404889376E-010   8.4836921389225599E-011   4.9190019823040682E-010   5.9512905689890926E-011   4.4718102546480459E-010   2.3816093447062091E-010   1.1889695075005844E-009   2.5514461775198341E-010   2.8177741139074527E-011   1.0485711353432225E-010   6.2995474782591959E-010   3.0425446604323260E-011   1.9542119855052275E-009   9.8606914985678633E-012   8.1129766588164448E-010
   3.0529411764705880        3.3176470588235292        5.6157601061902454E-013   5.8571043317060583E-013   2.6922480816664696E-012   2.8684103252667654E-012   6.6270096801946004E-012   6.3987597773946894E-012   2.1930984214034000E-011   1.3787487287747544E-011   2.6511858998469322E-012   2.3292028060497246E-012   3.7499824154888272E-012   3.7914602656222730E-013   8.8537628166914785E-011   2.4007317588093771E-011   3.0974826827510824E-011   2.0886184215146135E-011   4.0792382943085102E-011   2.3157545266664065E-012   1.7764739178932898E-010   3.1355393408021442E-010   8.1382595402889419E-011   2.7024216674150944E-011   2.5490186530720977E-010   1.3686020101947758E-010   1.6055485359164882E-010   1.2475839287055770E-009   5.7596122645574486E-012   7.3296060187007959E-010   6.4146380355581937E-011   2.6323696474122248E-010   5.4071340301860157E-011   1.8242071951690848E-010   9.0708110719716045E-010   1.5428307327838008E-010   7.6700730174981961E-010   1.0485178382785742E-011   4.4348247770357807E-010   1.3183705871148519E-009   2.0419406047089168E-010   1.6751712836980030E-011   2.6529975638167860E-009   2.7159149968623810E-009   2.3920903507691558E-009   6.6094534892926375E-010   1.0320999103120994E-010   2.4811170701063727E-009   1.2743165913889681E-009   5.5767510451639363E-011   1.1478153815429594E-009   1.5872340734590341E-010   2.3787127400575710E-010   2.9402583669068866E-009   1.2879972172498587E-009   8.8938423324727644E-009   7.8420496050865322E-010   7.6612741225303067E-009   3.9595789993922540E-009   2.1478712312771228E-008   4.3120075418011106E-009   1.2233059815820623E-010   1.8629420779324248E-009   1.0740997335701854E-008   5.4339015048395160E-010   3.4551470533667094E-008   1.8064579708663423E-010   1.3388000598134262E-008
   3.1058823529411765        3.3176470588235292        7.4831882582205942E-013   7.5311997518141722E-013   4.7695379611822370E-012   4.1691295510978716E-012   2.7088677448648759E-011   1.2054832381428135E-011   2.0043015087053912E-010   5.1051925901122811E-011   1.5816588148952925E-011   5.1735836922266873E-012   2.9756351591436474E-011   9.0968125905870322E-013   1.0630359911440996E-009   2.3624250744601680E-010   1.6755984427704044E-010   1.8629997490669727E-010   4.7738107493763388E-010   3.2085996836941999E-012   2.0621659382024942E-009   3.8740318597480661E-009   6.1479498496740803E-010   2.3848260496064291E-010   3.0862280688305026E-009   1.3671098534512554E-009   1.8680150524189826E-009   1.4280039426310685E-008   5.4678788612253276E-011   8.7659792270207916E-009   7.7304830950460221E-010   2.1929815222033339E-009   4.7952867943885330E-010   1.7060943970322156E-009   1.0625141731365633E-008   1.9685945830931921E-009   8.7424276315600080E-009   9.2484086937422921E-011   4.4284511312714356E-009   1.4664855362573114E-008   2.0839210682122749E-009   1.4948345191263258E-010   2.9288577011776692E-008   3.1106141966929742E-008   2.5292800671847389E-008   5.6640312244595854E-009   9.0144232994941871E-010   2.7675264389525488E-008   1.1798708887909966E-008   6.6355043801555023E-010   1.2738343011257729E-008   1.6737748077790348E-009   2.1294589548400367E-009   3.3755749080795003E-008   1.2130202327270780E-008   9.4060356852805825E-008   8.2608755090238394E-009   8.1767124647729569E-008   3.7921665193027152E-008   2.2164256969373551E-007   4.2257500050089253E-008   9.6601595913580733E-010   2.1179267406728217E-008   1.0649373381252628E-007   7.5327667184090572E-009   3.5819457003653662E-007   2.1256214439122344E-009   1.3467082267723494E-007
   3.1588235294117646        3.3176470588235292        1.3625814633410592E-012   1.0447467211868703E-012   1.7572041734475395E-011   6.9589184209717099E-012   2.2252611644211003E-010   3.7687218064064781E-011   1.9840809680397635E-009   3.0428600087974143E-010   1.3825148185977319E-010   2.6836347359176678E-011   2.7058207251454880E-010   4.3031007316080233E-012   1.0591601508571783E-008   2.1775774286026725E-009   1.1449562083906585E-009   1.3969038993533751E-009   4.5188908732936176E-009   8.3123126840713453E-012   1.8459114820961015E-008   3.7215148604488504E-008   4.1640858143053841E-009   1.7893641652896389E-009   2.8464181216397735E-008   1.0008959071298384E-008   1.6076532247953730E-008   1.2222806168411337E-007   3.5812171361429607E-010   7.8961258278357418E-008   7.8791925272409708E-009   1.3748096372564453E-008   3.5649012899768391E-009   1.1747296549052968E-008   9.2762856971698954E-008   1.9324884561095915E-008   7.3074275266110212E-008   6.8966480916000377E-010   3.1518033549409987E-008   1.1929455094254152E-007   1.5364112857136350E-008   9.2551038504702418E-010   2.3614409624654660E-007   2.6576938731880460E-007   1.9159348812911311E-007   3.3528837008627970E-008   5.1347415504908230E-009   2.2719361966127374E-007   7.6545527064477254E-008   7.9936552256709709E-009   1.0310016272794892E-007   1.3341956926738136E-008   1.3715739444017285E-008   2.8692810431982015E-007   7.9167258082222275E-008   7.2588796920681452E-007   6.5636094766844129E-008   6.4009154795422217E-007   2.5589707087144414E-007   1.6546268818814426E-006   2.9754417923694542E-007   9.0279423119771315E-009   1.7814137695895598E-007   7.6386508526740850E-007   7.8509117386037919E-008   2.7074524885134497E-006   1.8720639919155378E-008   9.9014004459490538E-007
   3.2117647058823531        3.3176470588235292        4.9146007781686322E-012   1.3245139909779676E-012   1.1952246293583190E-010   1.6663093461709951E-011   1.8647351438221239E-009   1.7960882084799951E-010   1.6329394780812944E-008   1.6953701835471555E-009   1.0052726385825228E-009   1.4808917803672796E-010   2.0220873747611189E-009   2.3524196671144598E-011   8.3931430276584908E-008   1.5909775586461435E-008   6.2331292165445843E-009   8.1471767402867185E-009   3.3788872293642802E-008   2.6239232333163998E-011   1.2847216677339262E-007   2.8052621648454755E-007   2.0849769880949649E-008   1.0486468837782523E-008   2.0519760192862161E-007   5.5641343109238916E-008   1.0700657360038509E-007   8.0910681372545000E-007   1.6092194876543629E-009   5.5230697643435923E-007   6.2961465905668125E-008   6.0439608273692080E-008   2.1041813015643793E-008   6.1092830392243364E-008   6.2689666004650967E-007   1.4785835353468728E-007   4.7071937240520878E-007   4.0589003814458473E-009   1.7159941853115608E-007   7.4500849954724510E-007   8.7180576710508999E-008   3.8716963501075788E-009   1.4588905233726250E-006   1.7483455208446117E-006   1.1005946730608315E-006   1.3458881487413610E-007   1.8257543582404387E-008   1.4311546923714942E-006   3.7008341042072468E-007   7.8112670214376072E-008   6.3979316131635057E-007   8.5064727350886578E-008   6.6657182854159655E-008   1.8787811541488008E-006   3.8775187591113136E-007   4.2739496361287286E-006   4.1470966685283279E-007   3.8178221327986770E-006   1.2856263738276455E-006   9.3679620837665154E-006   1.5874806324284618E-006   8.4328793005209071E-008   1.1423050830431768E-006   4.1486451809467494E-006   6.2256642875943530E-007   1.5561394350530975E-005   1.2906055839305066E-007   5.5105656022887380E-006
   3.2647058823529411        3.3176470588235292        3.3140719736141182E-011   3.7496450255637303E-012   8.6127700114045224E-010   6.8236837693279088E-011   1.3221793287535796E-008   8.8248840486396668E-010   1.1026673348258085E-007   8.1157292736277808E-009   6.0131157642023639E-009   7.5193055978323972E-010   1.2369556137693330E-008   1.2013048379425231E-010   5.3692707400039806E-007   9.4149663783207653E-008   2.7864565107774115E-008   3.9293051727626070E-008   2.0349357933755673E-007   7.6729762698557744E-011   7.1522359260950254E-007   1.6892572281181811E-006   8.1488259041548721E-008   5.1891434433851285E-008   1.1823105100761651E-006   2.5636638236190638E-007   5.6741801733855800E-007   4.2516221438254383E-006   5.0294019246857303E-009   3.0594661244086015E-006   3.9390622715975183E-007   1.9484794685957262E-007   1.0617356236545943E-007   2.6314638524118441E-007   3.3486236853781806E-006   8.9189008869875171E-007   2.3998025336991754E-006   2.0190442923359790E-008   7.8154826745131019E-007   3.6614384232340822E-006   4.1355615057880765E-007   1.1074966058599133E-008   7.0738457711900353E-006   8.9948544083118850E-006   4.9533452818519270E-006   3.7495864981539318E-007   3.4366080824251835E-008   7.0444178380936695E-006   1.4566819332340995E-006   5.8715508086576843E-007   3.1165516463218607E-006   4.5245575256265038E-007   2.6763337088531711E-007   9.6402913504338765E-006   1.5607245318335885E-006   1.9621927350766437E-005   2.1848806013952470E-006   1.7654111316123132E-005   5.0070159885438066E-006   4.1149139965778180E-005   6.6235690518423227E-006   6.3312153823206004E-007   5.6628092637736490E-006   1.7457871347855417E-005   3.7892990415847972E-006   6.9125347687137923E-005   7.1446156279657552E-007   2.3603915697815572E-005
   3.3176470588235292        3.3176470588235292        2.1632883519724359E-010   1.6993399929539194E-011   5.4296636892112173E-009   3.4825302427247443E-010   7.9025135931808049E-008   4.5512174406552516E-009   6.1981505844401580E-007   3.9448232498749574E-008   3.0334938272621617E-008   3.8202860732747960E-009   6.3277547301697284E-008   6.0663590937377358E-010   2.8171683407352930E-006   4.6159967058764565E-007   1.2366287754730718E-007   1.8560607945339275E-007   1.0081509792313439E-006   2.2054421275347437E-010   3.2661592093424710E-006   8.2361439632059435E-006   3.1475947138464998E-007   2.4357502995631463E-007   5.5308856546191960E-006   1.1417869073609299E-006   2.4522669169579439E-006   1.8050350522185189E-005   1.4727397243811960E-008   1.3567681576404391E-005   1.9310140156022611E-006   6.0581128024897182E-007   4.8928342694594854E-007   1.0731425596717389E-006   1.4307037273455656E-005   4.2711134581698936E-006   9.8614531128337046E-006   9.1618496675201772E-008   3.3410537469274128E-006   1.4409323936398297E-005   1.8170133787259695E-006   2.9620740603481062E-008   2.7368651303359399E-005   3.6509210169338305E-005   1.7989553024571175E-005   9.7712565551744219E-007   4.2230022434824438E-008   2.7362131444633183E-005   5.3750713485778106E-006   3.3446491272882078E-006   1.2100122648147417E-005   2.0611775263122327E-006   1.0263460337207732E-006   3.9098059504278286E-005   5.8792327121022611E-006   7.1090660169231780E-005   9.9478370107945297E-006   6.3821787471599617E-005   1.5859971474756581E-005   1.4199735298321074E-004   2.2207973550279438E-005   3.4462813433387993E-006   2.1850844887205021E-005   5.7706257858172355E-005   1.7840155633117032E-005   2.3831760006365256E-004   3.2316905036374218E-006   7.8569634859347031E-005
   3.3705882352941177        3.3176470588235292        1.2747353272486539E-009   1.2579519453600882E-010   2.9986589157246439E-008   2.4372700438002439E-009   4.0647652060970956E-007   2.9922954361096162E-008   2.9470632485018503E-006   2.3530915745093950E-007   1.3363632654101015E-007   2.2395729808908425E-008   2.7853187853961163E-007   3.3172607375858450E-009   1.2301009360054017E-005   1.9252200859960499E-006   6.7820569162015011E-007   9.9115482008954763E-007   4.1855098633963740E-006   2.3451803018652344E-009   1.2503452152971232E-005   3.2771792245339978E-005   1.5803925065208849E-006   1.1521525623694119E-006   2.1250346630828063E-005   5.4748069446654260E-006   8.8144321802311308E-006   6.2889614069639905E-005   8.4407694488652724E-008   4.8548827596000746E-005   7.4437651273964589E-006   2.9467863126334009E-006   2.1106038221629321E-006   4.5579980522678618E-006   4.9281305627792298E-005   1.6323218746016641E-005   3.3147442981683168E-005   3.9878179025834696E-007   1.4332278629104900E-005   4.6032394093495321E-005   7.8914165665865971E-006   1.6614751770300755E-007   8.5518894915326214E-005   1.1731019820418596E-004   5.4468505304633877E-005   4.6807016736503735E-006   5.7911987749462202E-007   8.4144345761072415E-005   2.0409054743588308E-005   1.4490497983856674E-005   3.7844154017420005E-005   8.0921171512840500E-006   4.1449042276737420E-006   1.2560047737285299E-004   2.2262019045864842E-005   2.0446340127915571E-004   3.9494197972266007E-005   1.8125921056924205E-004   4.3731741247764217E-005   3.8795363995946977E-004   6.1652326486694571E-005   1.3330427558844326E-005   6.6069584104408688E-005   1.5166648649098252E-004   6.5471431711202225E-005   6.3584437473140280E-004   1.2075072779771327E-005   2.0592846700759644E-004
   3.4235294117647057        3.3176470588235292        6.7953018111822577E-009   1.0814868116779717E-009   1.4785544702538897E-007   1.9516260431886920E-008   1.8291557404084803E-006   2.1658195590852521E-007   1.2031669417055510E-005   1.5358676500011828E-006   5.3297803729227547E-007   1.3813853823315567E-007   1.0820577851269277E-006   1.8503450458416006E-008   4.5084846197544223E-005   6.9749055058812174E-006   4.0153439332798092E-006   5.4563144750559557E-006   1.4770015468394123E-005   2.7318664093740289E-008   4.0915327175645297E-005   1.0697685000976814E-004   8.8600951869777490E-006   5.2527429841821678E-006   6.7617168353823327E-005   2.6294458248750973E-005   2.6796230321592801E-005   1.8183585478709423E-004   6.2341771542673618E-007   1.4043026819259046E-004   2.2699042370561653E-005   1.7073524238725117E-005   8.2114425801765544E-006   1.8830389925321362E-005   1.3694670185916851E-004   4.9790455148842649E-005   9.2010798126906465E-005   1.6374106439216595E-006   5.7840828551509115E-005   1.2045272764576243E-004   3.2395447817898314E-005   1.1624110607921744E-006   2.1756781916262933E-004   2.9842883263127507E-004   1.4226008490058752E-004   2.7461016817798731E-005   5.8130047275683421E-006   2.0462362315652892E-004   7.4503651321505425E-005   4.8179293323583434E-005   9.6024447151303100E-005   2.7353250619125835E-005   1.6585565701279055E-005   3.1866859149863212E-004   7.9150821872299586E-005   4.6742524002256020E-004   1.3456112034111590E-004   4.0647178046395951E-004   1.1255437756961862E-004   8.4088668066547949E-004   1.4618770082674997E-004   3.6428925032222937E-005   1.5856544521429021E-004   3.2089625132095123E-004   1.8868020562223066E-004   1.2920637218154661E-003   3.7431354683039227E-005   4.3495675681593605E-004
   3.4764705882352942        3.3176470588235292        3.3358279315142704E-008   8.4776899876031024E-009   6.5821470372004574E-007   1.3958275124728760E-007   7.3063368101202602E-006   1.4050822396145370E-006   4.2510136862597723E-005   8.8416335631881091E-006   1.9612432693957678E-006   7.5944989622508940E-007   3.7749505464095796E-006   9.4683853828463999E-008   1.3951454942108120E-004   2.2318620208748388E-005   2.0810844251227466E-005   2.6567765319278648E-005   4.4759629797754451E-005   2.1119224559765376E-007   1.1594698790501732E-004   2.8594756875300627E-004   4.2204853939214877E-005   2.1117659322891125E-005   1.7848552538395825E-004   1.0970701458001664E-004   6.9608682230878143E-005   4.3941991806927243E-004   3.5288512276327535E-006   3.2758107951137320E-004   5.6064368310982838E-005   7.9335702408839302E-005   2.7542133355133046E-005   6.7426964577769357E-005   3.0527551995111925E-004   1.2096201030598309E-004   2.1177764458760100E-004   6.0719968074494200E-006   1.9886266378175326E-004   2.5982147704864427E-004   1.1539257825323568E-004   6.0215703083478505E-006   4.5264207088538747E-004   5.9997792041996531E-004   3.2954954339163664E-004   1.2159461154452821E-004   3.2046735873607435E-005   3.9060508354594905E-004   2.3089119107216208E-004   1.2430864907927980E-004   1.9880764544763388E-004   7.9321623575438039E-005   5.9312333810888901E-005   6.3054655283895566E-004   2.3486923153515784E-004   8.4467104249078364E-004   3.7998353907248264E-004   7.2820970562271071E-004   2.7548930382172490E-004   1.4376626198973062E-003   3.0404461549450980E-004   6.9534360793707656E-005   3.1176984222519246E-004   5.5677057055106846E-004   4.3030159689389262E-004   1.9321939834403615E-003   9.5899683759611686E-005   7.7407647654115469E-004
   3.5294117647058822        3.3176470588235292        1.5109894189602167E-007   5.5487371509763944E-008   2.6711573039954070E-006   8.3629889971153771E-007   2.6020873756397220E-005   7.5176649655396539E-006   1.3066354117544307E-004   4.1809484671162429E-005   6.7006941831976838E-006   3.4651499228243131E-006   1.1920854727557604E-005   4.2300760692322427E-007   3.6380298714391141E-004   6.3450082525339031E-005   8.6644032117249906E-005   1.0576853544900624E-004   1.1686981817010637E-004   1.1861804550416563E-006   2.8641849264194507E-004   6.2196493709407998E-004   1.5744276684980646E-004   7.1438700985769515E-005   3.8976012963249491E-004   3.7016329165411651E-004   1.5497391000887482E-004   8.8914119444785612E-004   1.4807136576040461E-005   6.1070900104585272E-004   1.2051348063347099E-004   2.7569654962521770E-004   7.7194960646064954E-005   1.9552138761813083E-004   5.3579398379014691E-004   2.3251987315589049E-004   4.0255300973399464E-004   1.9654669175216743E-005   5.4356950999863310E-004   4.6353839969053695E-004   3.3420939813559629E-004   2.2689506543905331E-005   7.7116574407585310E-004   9.5732977089902944E-004   6.8316612727053691E-004   3.8632926460016896E-004   1.1792088372622844E-004   5.7994334973224455E-004   5.6507662267317015E-004   2.5297497243733687E-004   3.3935877022044824E-004   1.9851365565210833E-004   1.8310327041837300E-004   9.5259664492923035E-004   5.4042290684479927E-004   1.2001194350451775E-003   8.5662954862236545E-004   1.0806411948520232E-003   6.1020979515282359E-004   1.9079917939176503E-003   5.6200167985401208E-004   9.1454345191346409E-005   5.3909588806019880E-004   8.1651941269471383E-004   7.8483144726309532E-004   1.9697189617136480E-003   2.0097062761674974E-004   1.2292574680283544E-003
   3.5823529411764703        3.3176470588235292        6.3317911358701212E-007   3.0599065396627596E-007   9.8573009961704445E-006   4.1573763950831501E-006   8.2823841050003855E-005   3.3175368716318355E-005   3.4838066465284803E-004   1.6010959683391537E-004   2.1002423322136903E-005   1.2883230502658380E-005   3.3980226509945135E-005   1.6415253659895245E-006   7.9458036289678155E-004   1.6017554143045475E-004   2.8755578319437740E-004   3.3846742340552604E-004   2.6269514647066249E-004   5.2297854137923339E-006   6.1566753761107054E-004   1.0851054690581027E-003   4.5653323603139616E-004   1.9965557008362939E-004   6.9603061701556553E-004   9.7868071210241523E-004   2.9372693278184603E-004   1.5032721839345390E-003   4.7972771567347171E-005   8.9909452535438816E-004   2.5838488905119254E-004   7.2787663345787212E-004   1.7959484555266715E-004   4.4938020517080746E-004   7.1447231173328563E-004   3.5447564384526788E-004   6.2456461892072736E-004   5.4873748897440218E-005   1.1409466402171732E-003   6.9228763904740666E-004   7.6110499094352805E-004   6.5454617807908185E-005   1.0813766121514970E-003   1.2547090588015115E-003   1.2489610011328150E-003   9.1029205966867792E-004   3.1616334241526048E-004   6.7079973339928534E-004   1.0647366718597284E-003   4.1936992363443099E-004   4.9335406187763810E-004   4.3370380814169513E-004   4.9450919717431362E-004   1.0691026912101615E-003   9.2388501748079334E-004   1.3569263796128527E-003   1.4770386019090853E-003   1.4291567548334919E-003   1.1340332695463523E-003   1.9033001161283510E-003   9.1909896187303307E-004   9.1691033612787250E-005   8.9722195063927045E-004   1.0509804996229647E-003   1.1678330584350145E-003   1.1541335499619910E-003   3.3973868274102221E-004   1.7771760520014627E-003
   3.6352941176470588        3.3176470588235292        2.4349746244203725E-006   1.4347112694772543E-006   3.3031651649608124E-005   1.7455704264626083E-005   2.3429819236861561E-004   1.2142622478141848E-004   8.0141886015979184E-004   5.0084788765928723E-004   5.9562560359848919E-005   3.9080737821464554E-005   8.6772647788323161E-005   5.5985012833809043E-006   1.4309639254259574E-003   3.5599487204126482E-004   7.6112957265798639E-004   8.6388156513004903E-004   5.0470038825840033E-004   1.9213615664389113E-005   1.1429701525806338E-003   1.4947515595008646E-003   1.0390027178902312E-003   4.6248729870721216E-004   1.0013569186540622E-003   1.9949617118792031E-003   4.6702173587688989E-004   2.1183353708849103E-003   1.2498595377150590E-004   1.0410873387005578E-003   6.0151280442216290E-004   1.5008467858235841E-003   3.4963766990386147E-004   8.1468357098126094E-004   6.7197074779307435E-004   4.5072288608594981E-004   7.7491499368680247E-004   1.3176390401347835E-004   1.7874588290526850E-003   8.9907420064618882E-004   1.3267661870353222E-003   1.5213963820148949E-004   1.2737261605698478E-003   1.4953481315402352E-003   1.9456507561302371E-003   1.6361924697262684E-003   6.3987170443250189E-004   6.3993005068942893E-004   1.5401931854053120E-003   6.0499935789290818E-004   6.6154990705561626E-004   8.3831428927787287E-004   1.1717378325731928E-003   9.3141325890530645E-004   1.1347333116348427E-003   1.3553927936369556E-003   1.8463153831593066E-003   1.8032257724782859E-003   1.6581190282620956E-003   1.3633319672239316E-003   1.3111561589097432E-003   1.2771044188916698E-004   1.4576586579346782E-003   1.2022947300915016E-003   1.4734927078839906E-003   3.6488035769031101E-004   4.6099299543618061E-004   2.2186550224952942E-003
   3.6882352941176468        3.3176470588235292        8.5656783367423068E-006   5.8233508418985850E-006   9.9712509815650698E-005   6.2421290557942578E-005   5.8591952155082083E-004   3.7297040814512358E-004   1.5698594122982659E-003   1.2819240945013506E-003   1.5022857976774539E-004   9.6516857227815000E-005   1.9632970464554794E-004   1.7027397069636277E-005   2.0778543046698749E-003   6.8944206557970699E-004   1.6119855783769809E-003   1.7484897147927317E-003   8.2270912253707763E-004   6.1133107137007517E-005   1.8108285760487937E-003   1.6323549769807748E-003   1.8749798226028445E-003   8.9650871369922566E-004   1.1475989691151541E-003   3.0458484486835945E-003   6.0754132556626553E-004   2.5003003272932706E-003   2.7202933677848674E-004   1.0025079390830673E-003   1.3640692725087784E-003   2.4835123735867807E-003   5.8406949964394557E-004   1.1765128475699962E-003   3.8493810313271562E-004   5.8654853078610907E-004   7.5599203854152634E-004   2.7222899100989541E-004   2.0522783107393694E-003   1.1216492751001436E-003   1.7231548220748994E-003   3.0192504839921300E-004   1.3363192366913131E-003   1.8447921136060051E-003   2.4670788659470234E-003   2.3182733085875483E-003   9.9184976639835162E-004   5.9628310488760985E-004   1.7760382426889819E-003   8.3425340848870876E-004   9.1411318750957344E-004   1.4346795284553618E-003   2.3608193677942852E-003   9.6885101815410686E-004   9.8681321099126462E-004   1.5355610375315319E-003   1.5524287416584580E-003   2.0788585369872874E-003   1.8334013122245630E-003   7.3586013555688621E-004   1.6179931976570330E-003   3.2385909258570041E-004   2.0820550792397304E-003   1.1517798990786764E-003   1.6718527830924326E-003   1.0091391930857276E-003   5.2569316300068850E-004   2.2416111699168294E-003
   3.7411764705882353        3.3176470588235292        2.7360864608811401E-005   2.0621498832391759E-005   2.6992758907935517E-004   1.9223595760575627E-004   1.2816356378760486E-003   9.6372719013192664E-004   2.5757520483494999E-003   2.6865733198754502E-003   3.3293116889990975E-004   1.9298894906418841E-004   3.9010376332053698E-004   4.6765731125937458E-005   2.3504952834157550E-003   1.1488744400698994E-003   2.7181080139707060E-003   2.7515653256959165E-003   1.1325418883687641E-003   1.7269714382296342E-004   2.4161676672966865E-003   1.6052291758146787E-003   2.7314146796993156E-003   1.4875235125203655E-003   1.1185782068818195E-003   3.3079739782086825E-003   6.2458519066359449E-004   2.5451074828545723E-003   5.1815892746978815E-004   1.0091532082631852E-003   2.5673406778022757E-003   3.4189856383821022E-003   8.6691055689140911E-004   1.4044480488824658E-003   1.4657670991588496E-004   9.9618184538194355E-004   6.0976257602320724E-004   4.8260866512733048E-004   1.8196493903252244E-003   1.5083135373427676E-003   1.6308786741327788E-003   5.4706693252574350E-004   1.3543778293740912E-003   2.2739200561765192E-003   2.3997107316694197E-003   2.7010407075248395E-003   1.1808596483855664E-003   6.0577106537178542E-004   1.8226898417153109E-003   1.1603581504458971E-003   1.3187283683240433E-003   2.1285579934834666E-003   3.7883520814661507E-003   1.8027962857426894E-003   7.0689733346382226E-004   2.1020222193892657E-003   9.0396876608246299E-004   1.9236558072724173E-003   1.6035061915036365E-003   6.7117639696467077E-004   1.7635266734191896E-003   7.9716781538999477E-004   2.2988005278473940E-003   8.1748125733620432E-004   1.7983718324773254E-003   2.9428386088019760E-003   6.1188950362399386E-004   2.0110846715399667E-003
   3.7941176470588234        3.3176470588235292        7.9170727311871851E-005   6.4330152052810232E-005   6.5014187478176506E-004   5.1134865658031313E-004   2.4279453890831593E-003   2.0989450094357869E-003   3.4446487575900964E-003   4.5641978449065725E-003   6.4054130090433368E-004   3.0682959768231618E-004   6.7606350546920097E-004   1.1704761807804046E-004   2.0200180501686376E-003   1.6306192150223450E-003   3.6341085015351732E-003   3.2526182190286425E-003   1.3470230514728821E-003   4.3377963644254902E-004   2.6858957188777418E-003   1.9981739641444776E-003   3.3455525347450082E-003   2.1821824497062861E-003   1.2705255414327335E-003   2.2914144142993174E-003   4.8391896771675461E-004   2.3701591660014632E-003   9.1213013266905633E-004   1.3518539266589699E-003   3.5905416864788044E-003   4.0280792577632877E-003   1.1695811245590433E-003   1.5135462265820311E-003   3.6851240615335263E-004   1.8751030749259013E-003   5.6638741527874868E-004   7.2973597052222608E-004   1.7323751945127416E-003   2.1569620591901928E-003   1.2608526437311097E-003   9.5353436858235791E-004   1.3413956065007530E-003   2.4258892760315337E-003   1.6613885781006149E-003   2.7614893981204860E-003   1.1102797088531082E-003   5.9985224518493540E-004   1.9412119609844081E-003   1.5833690258158788E-003   1.7550828279327252E-003   2.6322457230809051E-003   4.4651247287728849E-003   3.2642969874923443E-003   7.4594114771100030E-004   2.6396611315743107E-003   9.7597383822409559E-004   1.4552297072331041E-003   1.4952781072419441E-003   1.3906323279541302E-003   1.8026157225886821E-003   1.6612355014013300E-003   1.7846360191245605E-003   4.1269958676712169E-004   1.8829041173450578E-003   4.0756444121902600E-003   9.3137573643571679E-004   2.1338022317940295E-003
[truncated: 1,767,261 more chars]
