# Supplementary material for: Experimental observation of quantum mechanical fluorine tunnelling
Source: Nat Commun. 2025 Apr 29;16:4027. doi: 10.1038/s41467-025-59008-6 (PMC12041236; doi:10.1038/s41467-025-59008-6)
Supplement: Supplementary file 4 — Source Data [file 41467_2025_59008_MOESM4_ESM.zip › Data For Figures/Fig7/evecs.r3r4]

   3.0000000000000000        2.5000000000000000        1.1739899213697017E-013   1.2281835831328651E-013   5.9186805185446388E-013   6.4968722621505314E-013   1.3691022189674406E-012   1.6001583400879973E-012   2.4211298208711119E-012   3.2098609059488700E-012   3.8008720393680739E-013   3.4279377975571646E-013   3.2315616325942654E-013   1.0046071689332662E-013   3.9626976867483484E-012   1.2324424008410873E-012   5.3561774443154040E-012   1.5500981402051479E-012   1.0580284452052656E-012   5.1237806280561716E-013   2.2747545986061134E-012   6.3739223893452979E-012   7.4784801858235924E-012   1.9331493012475686E-012   2.0171650921529951E-012   3.1112492799860909E-012   2.7334345727996482E-013   4.3366404318287037E-012   1.4181302331710984E-013   5.5548460113541586E-012   3.7209975064147608E-012   9.1896330666154615E-012   2.3070602327092140E-012   3.0129795196537609E-012   2.3594323648366095E-012   1.9593383759877820E-012   4.5850790806004095E-013   5.2740624698332312E-013   5.5376048709922660E-012   1.5591197602002230E-012   1.3790650757976153E-012   2.8372208940541682E-013   3.2111585313700409E-012   1.3824389011948067E-011   2.4198244085382271E-012   9.1774624417247864E-012   1.7165584341963709E-012   3.2902630027288146E-012   9.0686903146878915E-012   3.1273022513930932E-012   1.3954726875224614E-012   2.1229757750272221E-012   4.8558378229885597E-012   2.5489995763728677E-012   4.1102905251350289E-012   4.8115488279922553E-012   5.9330091183631732E-012   1.4902231442923133E-011   5.7258599488777748E-012   2.7119988369198397E-012   2.1268397621969002E-012   7.9645543550922625E-012   2.8719177478800937E-012   3.4581405667612350E-012   3.4470366106373293E-012   6.3792270485872833E-012   8.5544711236182994E-013   1.8679628234844601E-011
   3.0529411764705880        2.5000000000000000        1.6744108332180959E-013   1.7506395127508222E-013   8.2313146341922999E-013   9.0288842355230731E-013   1.8356449738197555E-012   2.1328321777780081E-012   3.0354918557859493E-012   3.8847063873072672E-012   4.1932595839932136E-013   4.7874654708795890E-013   4.3673019817922917E-013   1.8996860147933354E-013   4.6165418093685400E-012   1.4119113743017055E-012   5.8302485512527405E-012   2.2406091640826389E-012   1.4435076207789054E-012   7.5202610940012688E-013   2.7043854850528300E-012   7.0018958588046824E-012   8.0308693176715341E-012   2.4117730427999502E-012   2.6557723096448502E-012   3.9102420450191643E-012   3.9394387712408652E-013   4.7857516816535917E-012   2.1932742594144661E-013   5.7552864413496757E-012   4.1351761320840696E-012   9.5207632350786692E-012   2.6076892197772516E-012   3.4693026943553091E-012   2.6320421955250282E-012   2.5547341043581233E-012   6.5003893642322977E-013   5.8990430575219227E-013   5.8313691898745778E-012   1.3435220937431036E-012   1.9229642762414557E-012   4.3150113669364570E-013   3.4017461895097011E-012   1.4016738671806828E-011   3.0758633407067774E-012   9.4284227207842319E-012   1.7428650263964434E-012   3.8785563595732301E-012   9.3576528150382237E-012   3.4546834347989317E-012   1.5450518449036205E-012   2.3355414169052961E-012   5.1999087409616514E-012   2.9872732443877358E-012   4.6796406010491837E-012   4.6327908602131108E-012   6.7631467604189005E-012   1.5003294172535027E-011   5.9330496217989155E-012   2.9521267894184152E-012   2.7632687534237239E-012   8.5096037094718082E-012   3.4108288128261669E-012   3.8515521552956750E-012   4.3028316716284614E-012   5.7446373358359781E-012   1.0501615720654382E-012   1.8255294746633649E-011
   3.1058823529411765        2.5000000000000000        2.6551373965171804E-013   2.7778605312595488E-013   1.3121581022595796E-012   1.4377842760597337E-012   2.8521963893033873E-012   3.3014975243682366E-012   4.5184958150909944E-012   5.6656132002103454E-012   5.5684578961098561E-013   7.7162007534834668E-013   6.5093125144531197E-013   1.8976166137367721E-013   6.5645198193772425E-012   1.8660121220636284E-012   7.9307705268609932E-012   3.5301171956481433E-012   2.1888902043808484E-012   1.0502642914042459E-012   3.7415066139152559E-012   9.5687927081444300E-012   1.0780541105160387E-011   3.3397694819838885E-012   3.8890183337188021E-012   5.7403058881100217E-012   5.1337494425499537E-013   6.3948135480170347E-012   2.8801176323079691E-013   7.5047517650904753E-012   5.6450727666157574E-012   1.2372423129990976E-011   3.4327936215337110E-012   4.6493091983349404E-012   3.4832886594203398E-012   3.5331978721113439E-012   9.2724429234928156E-013   7.5990244099306661E-013   7.7277551338965886E-012   1.6468278361925790E-012   2.8702845491610272E-012   3.4144343452812330E-013   4.1049763674319801E-012   1.7750424790544291E-011   4.3301373901709412E-012   1.1961646662408307E-011   2.0242552530398538E-012   5.1849466205905975E-012   1.1648701253070575E-011   4.5633421759103529E-012   2.1250259610304825E-012   3.1852718629414762E-012   7.0715428545564404E-012   3.8296811775267587E-012   5.7986180984523506E-012   5.1855031603327774E-012   9.2519095693688679E-012   1.8756159103608534E-011   7.7330497832609921E-012   3.9016927163845517E-012   3.7728056722492879E-012   1.0901166575341982E-011   4.7210247683472646E-012   4.8962383614215520E-012   4.9200709739649561E-012   6.7605251530736300E-012   1.2176264641177857E-012   2.2328525916359472E-011
   3.1588235294117646        2.5000000000000000        4.2949303764022479E-013   4.4917380502937810E-013   2.0743574465446063E-012   2.2709297580398358E-012   4.4047848116890743E-012   5.0846102497635950E-012   6.7632375051745066E-012   8.3545982283177856E-012   7.8608845630308320E-013   1.2327530880287444E-012   1.0945553481831572E-012   3.9306413910194179E-013   9.5121061227304100E-012   2.6879807420398379E-012   1.1157316510858447E-011   5.4792591253683673E-012   3.4700565400591897E-012   1.7598588037232785E-012   5.4774809868191330E-012   1.3471216977719748E-011   1.5019071071351217E-011   5.1047963414327564E-012   5.9515225541536555E-012   8.4421112416161975E-012   7.8553821792204773E-013   8.9718732683925335E-012   4.7695117284941550E-013   1.0242913437871299E-011   8.0189636442228313E-012   1.6797371697023921E-011   4.9223618521247167E-012   6.6816767486848337E-012   4.8692474505545764E-012   5.3056867568543452E-012   1.4678155841369389E-012   1.2411531569129610E-012   1.0639797147114876E-011   2.3165842024948916E-012   4.4531973591296592E-012   9.6179349249308581E-013   5.9219723479584151E-012   2.3928562864304635E-011   6.4516325412784862E-012   1.6197822808909242E-011   2.8731505588946025E-012   7.5299392620294155E-012   1.5754947075848601E-011   6.6534329076717774E-012   3.3337766863940923E-012   5.0731470601860644E-012   1.0169857204385825E-011   5.8321763488571831E-012   8.2970352303960788E-012   6.9643296442377858E-012   1.3208832615378708E-011   2.5006686865413275E-011   1.0675161490546249E-011   5.4388926847511653E-012   6.1233139099971820E-012   1.5082914102315143E-011   7.0001831963554947E-012   6.8291475482989568E-012   7.5682795428563793E-012   8.6285050184270927E-012   1.8713220358615452E-012   2.9372386396153842E-011
   3.2117647058823531        2.5000000000000000        6.4189135305231815E-013   6.7142256343851784E-013   3.0994991050270364E-012   3.3916733562060544E-012   6.4830605418257567E-012   7.4671188570758439E-012   9.7367696014171733E-012   1.1909170684397616E-011   1.0941544813047794E-012   1.8439300803324395E-012   1.5119342822824572E-012   4.3376622024435687E-013   1.3371775781666147E-011   3.6944778129703743E-012   1.5396611358716555E-011   8.0052809693387878E-012   4.9742465408874914E-012   2.4753589501521425E-012   7.6866695711700784E-012   1.8581702773183273E-011   2.0546957383568058E-011   7.1690481929025587E-012   8.4480625345546058E-012   1.1960761955100671E-011   1.1297351093403397E-012   1.2245514267335969E-011   6.8812607646619821E-013   1.3818079477421456E-011   1.1101274200275331E-011   2.2518971699980288E-011   6.7537720857323758E-012   9.2573545381671104E-012   6.7400475749425941E-012   7.4635515541650153E-012   2.2601604671109097E-012   1.9385847841485658E-012   1.4404724857892412E-011   2.7979290187867647E-012   6.5250279938714929E-012   8.3692921709509937E-013   7.3837399818057135E-012   3.1502960808409484E-011   9.1427673013195129E-012   2.1333040061189073E-011   3.6448551282127456E-012   1.0382662240120153E-011   2.0819402060598686E-011   9.2577890433282687E-012   4.9845853817638074E-012   6.8516598153126150E-012   1.4334903718135806E-011   7.5881450347631700E-012   1.0977862660120099E-011   8.7097757207816717E-012   1.8395305397446578E-011   3.2936645531255249E-011   1.4355882738584748E-011   7.5402371455644897E-012   8.9741320333675060E-012   2.0538202707697837E-011   1.0136423512461203E-011   9.4084397417765877E-012   9.5795131106827379E-012   1.1625752937045381E-011   2.4011143400093761E-012   3.7753515379721951E-011
   3.2647058823529411        2.5000000000000000        9.3051669415959462E-013   9.7333737021591759E-013   4.4535040453844710E-012   4.8704529610970470E-012   9.1999544569276788E-012   1.0576095758523425E-011   1.3573799697585154E-011   1.6486239378213155E-011   1.4847143784577167E-012   2.6426088874452530E-012   2.1710663078129364E-012   6.4242531363244332E-013   1.8384039936504913E-011   5.0546803367648455E-012   2.0818458359030766E-011   1.1260985126323109E-011   7.0074668120896720E-012   3.5428702495112752E-012   1.0606802759195052E-011   2.5187892008246174E-011   2.7664810676354609E-011   9.9300817163277878E-012   1.1705810902404132E-011   1.6496625834755979E-011   1.5845595943512436E-012   1.6465931806040593E-011   9.9564417983736290E-013   1.8257337342829613E-011   1.5060615230231668E-011   2.9723957603914140E-011   9.1296834016925003E-012   1.2451006137807549E-011   9.0665368156482410E-012   1.0209513131154329E-011   3.3000940986809025E-012   2.6792464475515223E-012   1.8991180531275706E-011   3.6121121496430757E-012   9.2390795164725575E-012   1.2501267727309763E-012   1.0149813351996217E-011   4.2518970144190013E-011   1.2540379388444727E-011   2.8300541696336354E-011   4.8706656417800936E-012   1.4840563661546111E-011   2.7838730845931276E-011   1.2610474030731887E-011   7.2464435279881540E-012   9.8502445494780046E-012   2.0088872832634644E-011   1.0487207587981421E-011   1.5390279855602148E-011   1.2033502565374234E-011   2.6263695489937525E-011   4.2033597921563741E-011   2.0022073693993409E-011   9.1159405757620401E-012   1.2924926853271181E-011   2.7584942489063907E-011   1.4055893156555017E-011   1.2731781477555286E-011   1.2570767776323914E-011   1.3017097129830700E-011   3.4778443556287194E-012   5.1580262751730206E-011
   3.3176470588235292        2.5000000000000000        1.3021822366610261E-012   1.3616166031438407E-012   6.1862227822612393E-012   6.7569319287215614E-012   1.2646011440648412E-011   1.4504376482659835E-011   1.8608408202872549E-011   2.2261928021058898E-011   1.9939806557459353E-012   3.6526604373701025E-012   2.9542686119351803E-012   8.5082779298368225E-013   2.5073757894815864E-011   6.8326625270535756E-012   2.7701342578400632E-011   1.5433656148675249E-011   9.6849394940229648E-012   4.9506409106249319E-012   1.4518251312208776E-011   3.4044945618650601E-011   3.6337536179264107E-011   1.3871422835282790E-011   1.6577508775523854E-011   2.1912262710204836E-011   2.3653239281808610E-012   2.4944037407844562E-011   1.4740833138255563E-012   2.6874485216125671E-011   2.0942315416164398E-011   4.0718398891556359E-011   1.3351806777738972E-011   1.7758756045453605E-011   1.3899951368702072E-011   1.4598140219078678E-011   5.1445086780447197E-012   3.7983049926589713E-012   2.9002962915375495E-011   6.4492283275253039E-012   1.4257841224552660E-011   1.8752876016213625E-012   1.4275942485789968E-011   5.3989881965097653E-011   1.9305011247222450E-011   3.8544393126475263E-011   8.3104251005985974E-012   2.0316049318335758E-011   3.4173050657897848E-011   1.8387826642373642E-011   1.0404340989790600E-011   1.5310538050508140E-011   2.6107381630612903E-011   1.3463800282454733E-011   1.8454232448435288E-011   2.2000319967691639E-011   3.8257485063127091E-011   7.2256362408178863E-011   2.5463713859002128E-011   2.9458172572552563E-011   2.4446034061175669E-011   3.8518411425394529E-011   1.9878978259067557E-011   2.7620109646126285E-011   1.6685990071070697E-011   5.1337554798453015E-011   5.7106014136657034E-012   7.5648664721127899E-011
   3.3705882352941177        2.5000000000000000        1.7748502176241036E-012   1.8514071868929262E-012   8.3825995453056458E-012   9.1155746527160649E-012   1.7455799026641764E-011   1.9485784002419408E-011   2.6721377131898905E-011   2.9657103274703695E-011   2.6691302347885020E-012   4.9847743998298246E-012   4.2943834266688345E-012   1.4174240959227870E-012   3.9443559515868683E-011   9.6264450998477612E-012   3.6082875383485519E-011   2.1475544677367598E-011   1.5273530485014933E-011   7.3120249648247950E-012   2.5533208630876415E-011   6.5862973494689959E-011   5.2944659968526458E-011   2.4051906907445281E-011   3.1008169939501091E-011   4.0568741141910626E-011   6.2236031978855847E-012   4.9031583864252353E-011   2.7338332725940387E-012   4.1093240383330643E-011   3.3456239588270198E-011   5.5057198014130888E-011   2.5874058232592639E-011   2.6234856189817237E-011   3.0336695651671583E-011   2.3119958753335306E-011   1.2329396829382636E-011   7.2143832953612467E-012   4.8198567622976550E-011   3.3353221684149405E-011   2.4809974411973120E-011   3.6771288168562807E-012   6.4275893466380712E-011   1.4594746120170794E-010   4.2388356081440858E-011   7.2268700696008119E-011   3.1067047738532581E-011   8.0547770222418515E-011   1.0602936411180361E-010   2.7823417090003957E-011   1.7282911836854223E-011   6.8257258345126027E-011   5.7324313642494954E-011   6.7080442029234720E-011   9.3702114557525797E-011   1.3151969409169307E-010   1.9444715128891731E-010   1.3497371093506457E-010   9.0603776029787509E-011   8.1044568706859165E-011   1.0998333738392829E-010   6.3530189705318011E-011   5.2015035881108105E-011   1.1876012180819563E-010   5.0151191197532125E-011   1.8754415487938668E-010   2.2636793667768183E-011   2.3119032426090896E-010
   3.4235294117647057        2.5000000000000000        2.4606348761926549E-012   2.5289404425879522E-012   1.1844387066438858E-011   1.2253070164949889E-011   2.7721489646601811E-011   2.6187882834664210E-011   6.0352881254407843E-011   4.1525440238332482E-011   3.9599130553924857E-012   7.3089382232692509E-012   8.4442346852652627E-012   3.2457234215449534E-012   1.3774128209684417E-010   2.3913230428540741E-011   6.2875663394461552E-011   5.1554665908495818E-011   4.2576033343110338E-011   1.4040248853283200E-011   7.6303373458149866E-011   2.1582880873414076E-010   7.1010317235344030E-011   7.7913295748815914E-011   1.2597543730277073E-010   1.2900400089482403E-010   3.7893001299470729E-011   3.7479517581529791E-010   1.1698826976320826E-011   2.4987725785508248E-010   1.1662299187039008E-010   1.8844230224689674E-010   1.6406933363480619E-010   1.6271431941872391E-010   2.2843279771402475E-010   9.6750976386621061E-011   7.9890844411118397E-011   2.4862461581784789E-011   5.5200567111753309E-010   3.0821905918489467E-010   2.1566775270757444E-010   2.0044152364948418E-011   3.5822188724491747E-010   3.9975584711542055E-010   3.3949752351609196E-010   2.3357264336246771E-010   2.3477467476334890E-010   3.3139325469003558E-010   3.9200895354997407E-010   1.1217877243773559E-010   5.8059015920065775E-011   4.6407196959223596E-010   2.0904453350324597E-010   3.1829323440318917E-010   4.5105597057974910E-010   1.0076104048985195E-009   1.1959536184544331E-009   8.3124004255021457E-010   4.6383102769677088E-010   1.0602825132071223E-009   9.1497935683741919E-010   2.0229059575031653E-010   3.4171460285988946E-010   9.8270911846144842E-010   2.0525693295576872E-010   2.1494878403716436E-009   1.4630987962315765E-010   1.1388403787922675E-009
   3.4764705882352942        2.5000000000000000        3.8745069933531539E-012   3.6135411391665939E-012   2.1183735720378751E-011   1.7100507356644598E-011   8.5830088240441851E-011   4.2554959781688404E-011   3.2815301155090747E-010   1.1491093103848690E-010   1.4958823304102440E-011   1.6765120667890249E-011   3.3831775941417200E-011   1.4443396716654763E-011   8.1398317232826876E-010   1.0701038186485232E-010   1.5980368182819983E-010   2.9241906523636457E-010   2.6473842029477403E-010   4.2684364618090615E-011   6.3447855958581863E-010   1.6757989424948553E-009   4.5391148572098891E-010   5.8696512326646641E-010   9.7360461535905368E-010   1.6043673140549650E-009   3.2544910029562796E-010   2.3362904311995993E-009   8.5635888780200223E-011   1.0054577080795032E-009   5.9681315973026462E-010   7.3552945842334621E-010   1.1084265066683874E-009   9.7214116519692589E-010   1.3400996702195854E-009   5.4994817925357094E-010   5.2000701212219738E-010   1.2362811565517967E-010   4.0170135828830712E-009   2.5074384135760891E-009   1.4721109272380905E-009   1.0803135007809296E-010   3.0100972336298162E-009   2.6910823659335737E-009   2.7768271343321199E-009   1.3273039568504703E-009   1.6562926306460676E-009   2.5945075939497492E-009   4.7311550569260264E-009   4.3748868986057681E-010   6.9732416014840101E-010   4.0509959567012198E-009   2.1070405732388166E-009   2.9046676532696635E-009   5.0585654624345988E-009   7.4554405417981190E-009   1.0641456207247552E-008   3.7951822394674907E-009   4.6558487592073683E-009   5.8129992314753161E-009   7.4320531217771025E-009   8.9094581494643538E-010   5.2613548214506649E-009   6.3136287513719504E-009   1.6253973288295037E-009   1.1429376253180017E-008   9.7480432566828968E-010   5.1709489515314776E-009
   3.5294117647058822        2.5000000000000000        9.1854474798335063E-012   6.2607037966452854E-012   7.7927158657908088E-011   3.4694403752744245E-011   5.1980716416720756E-010   1.5999957375063073E-010   2.2356374698160508E-009   6.9551719177771948E-010   9.5492968291090059E-011   1.0029246976813751E-010   2.2099256023537715E-010   6.4361500503877740E-011   5.9776492611891279E-009   9.1690918409879880E-010   1.6652550122712624E-009   2.9619159561075377E-009   1.8961460842564723E-009   1.5045965717131171E-010   4.1676498668582864E-009   8.4404553899204694E-009   2.2595435776514151E-009   3.8800505437925863E-009   6.3356830097845982E-009   1.2066411060767723E-008   2.2489200236014627E-009   1.7131185445570544E-008   6.1888747968146243E-010   6.2216001964949729E-009   3.1359154763299483E-009   6.2231646599018219E-009   8.1689843324208976E-009   8.7771885533038565E-009   8.6074236284197090E-009   3.9279184148214397E-009   3.5216421204584613E-009   7.5044307791335886E-010   3.4647682775487666E-008   1.6840836021746299E-008   1.2271544730360903E-008   7.2084490383314211E-010   1.6557782982233112E-008   1.0468491397477836E-008   2.1611164903326029E-008   8.5336991218699760E-009   9.8755738461000213E-009   1.1358698855174647E-008   2.9666986638575812E-008   3.5637292127999022E-009   7.5501490667944268E-009   2.5738790061911758E-008   1.5122792986768289E-008   1.4233278878333152E-008   2.8420443792060831E-008   4.0571630661880057E-008   5.7818862896908913E-008   1.6845914100209877E-008   3.2041873634099604E-008   3.3268056979418197E-008   4.6010485641261816E-008   5.5819936048268449E-009   4.7980604934132926E-008   3.3638204869173845E-008   9.2348150360485876E-009   5.6014286356426931E-008   5.5937651144684757E-009   2.8817049301094628E-008
   3.5823529411764703        2.5000000000000000        4.0147080005199353E-011   1.8580164483659884E-011   4.6352862574200130E-010   1.6358905051960791E-010   3.4677765150028625E-009   1.1775866391612238E-009   1.4797478808110482E-008   6.5741305483532895E-009   8.5476263344112003E-010   7.9758569988849141E-010   1.4597128762152441E-009   2.7978597845893900E-010   3.1482793699133168E-008   5.7111767580887998E-009   1.0892360788322744E-008   2.1525256499969742E-008   1.1881867561591929E-008   5.0468378626737105E-010   2.7797543557379974E-008   4.2110757930804325E-008   2.0099425463596114E-008   2.5315521244226352E-008   3.6589785200493896E-008   8.8271274679598474E-008   1.3422253389953575E-008   8.6291745955376883E-008   3.9611504352614355E-009   2.1324692807746648E-008   1.7373904139243928E-008   3.6199580439027220E-008   4.3330435767436283E-008   4.9960021298837891E-008   3.4933041974721148E-008   2.0379243487934968E-008   1.7527103996401942E-008   4.1978799147363934E-009   1.8797696449447848E-007   8.9422610352029574E-008   6.3676112906401582E-008   4.1761161165674527E-009   8.0134072919441113E-008   4.3371353355682140E-008   1.2752927316544892E-007   4.5753691437004300E-008   4.6856126997221861E-008   4.5328409666090916E-008   1.8029588583604433E-007   2.0589173939094806E-008   6.5240336414465578E-008   1.4188983015994571E-007   8.9302049389863359E-008   6.5437823793813549E-008   1.4535142836591525E-007   1.7752167650090006E-007   2.6047328145119925E-007   7.3175438321831564E-008   1.9095852612642542E-007   1.3201263380337528E-007   2.3321068357607507E-007   2.9023974469183749E-008   3.6255027946049992E-007   1.3991552595760658E-007   5.6755898965346737E-008   1.8136642254506677E-007   2.7839767242944188E-008   1.3161906419995362E-007
   3.6352941176470588        2.5000000000000000        2.3475033499728042E-010   1.0634543757727623E-010   2.9487518447026431E-009   1.2323379876790100E-009   2.1340914095740334E-008   9.5898348813503268E-009   7.6822056883145180E-008   4.4083758158957441E-008   5.4610356797685493E-009   5.5561175934395012E-009   8.8076891661127185E-009   1.1594166415570005E-009   1.4587882135236665E-007   3.4531063296660032E-008   7.5552010985421558E-008   1.3545367909044757E-007   6.2258903866358130E-008   1.7411436468090283E-009   1.3844120013627188E-007   1.3535665780461236E-007   1.0429005039620702E-007   1.2734144627787962E-007   1.5914364100866433E-007   4.3825313858995755E-007   6.2995245239998360E-008   3.8047119947412518E-007   2.1479221106850167E-008   7.9230298295739473E-008   8.8255703982042337E-008   1.9725663124022338E-007   1.9885310207287317E-007   2.5966774618575356E-007   1.1896505435171691E-007   9.2085219074888705E-008   8.2152490550796697E-008   2.2323436873336746E-008   8.4344438353561398E-007   3.8625720534414249E-007   2.7346218910844247E-007   2.4905440493904238E-008   2.9328935732755124E-007   1.9695548384222221E-007   6.0653144726143055E-007   2.2442729034353798E-007   1.7955111457862367E-007   1.2919326723415209E-007   7.8709015300476362E-007   1.2809654726602767E-007   4.2071506098401591E-007   6.1089767058533859E-007   4.1045002631613262E-007   2.1606826996026267E-007   5.0251220981602602E-007   5.9165953542927413E-007   7.5884161053591584E-007   2.7481059329527843E-007   8.6715515350170512E-007   4.2456364668246623E-007   9.0538690690493578E-007   1.5928315094687073E-007   1.9037877220582308E-006   4.6020008793924662E-007   2.7789989893656599E-007   4.6559781724169091E-007   1.2194445201270202E-007   5.9102440472584937E-007
   3.6882352941176468        2.5000000000000000        1.4259053885458837E-009   7.6938075527797925E-010   1.7191144235941416E-008   8.9637894045127673E-009   1.0879764111638717E-007   6.0626433762927537E-008   3.4167390122733552E-007   2.5710509656020303E-007   3.1774422573972149E-008   3.1182866743384198E-008   4.5201747385917825E-008   4.9792617852796876E-009   4.9081023403943191E-007   1.5907908675949160E-007   3.5121013252810920E-007   6.2992779871143190E-007   2.6459308074198907E-007   8.5669724863764455E-009   5.9222887071898129E-007   3.6897863737822196E-007   5.0305732148787242E-007   5.5703252049441889E-007   5.7187179940821987E-007   1.7645070246229325E-006   2.4780380850392233E-007   1.2825711553939132E-006   1.0238226370275475E-007   2.9683471816410433E-007   4.7764313008962165E-007   8.4117705435386842E-007   7.0751770361910798E-007   1.0110945316512325E-006   2.6511299700131702E-007   3.4114251166678296E-007   3.3308884840128665E-007   1.0026327046283044E-007   2.6795395578456660E-006   1.3422060270161142E-006   7.8899747807853027E-007   1.3733565171788336E-007   8.6808129524682436E-007   8.6512246590889658E-007   2.2177487790693881E-006   8.3152065274168381E-007   5.4137449737056595E-007   3.1500242623459744E-007   2.7958705534012120E-006   6.0303092915686600E-007   2.0619125317057198E-006   2.1713341242631740E-006   1.4711708755267724E-006   6.6300795556557978E-007   1.3639465897466508E-006   1.5738132547437329E-006   1.4533015303260619E-006   1.0513975712802417E-006   3.0555117344583869E-006   1.1187726708424562E-006   2.8352582395512846E-006   6.8827328452296313E-007   7.5440657827956715E-006   1.2475309582558058E-006   1.1862560920024625E-006   1.0018386487427512E-006   4.8324666287726372E-007   2.1158342596866303E-006
   3.7411764705882353        2.5000000000000000        7.9799770865103802E-009   5.0935757631371084E-009   8.6033254666714464E-008   5.3106880340927547E-008   4.7762681493096730E-007   3.2154677835504262E-007   1.1922680970279197E-006   1.1198428836979792E-006   1.4585380534098922E-007   1.3959835500358342E-007   1.9623677866390530E-007   2.2324533706316376E-008   1.3437658110938944E-006   6.3468124626504337E-007   1.3993171169537666E-006   2.3685009620200173E-006   9.2875701312555477E-007   5.0120901093019644E-008   2.0032597336588374E-006   7.7684198383312377E-007   1.7981595422558814E-006   1.9552154709333739E-006   1.6024014916367362E-006   5.1074144649270187E-006   7.9259434737731863E-007   3.5431433351186949E-006   4.2555152071240045E-007   1.2790420877549370E-006   2.0272190500240974E-006   2.8801508843260896E-006   2.0861819978341448E-006   3.2884969778175616E-006   4.4195291823369470E-007   1.1221353073631597E-006   1.3029923899479308E-006   3.8445112117905320E-007   6.4315596194296826E-006   3.8625682589383058E-006   1.6191781334141573E-006   6.7626263189600443E-007   2.0651127868544190E-006   3.5367953003763398E-006   6.2739874709196602E-006   2.6538811775930623E-006   1.2628356426420651E-006   7.2131864575308594E-007   7.7548560415391756E-006   2.3609496558631341E-006   7.7241037491004287E-006   6.2221110642586140E-006   4.3687437643782986E-006   1.9675290530729105E-006   2.8474780002712039E-006   3.3568326163516677E-006   1.2652847985034701E-006   3.2168709622069445E-006   8.2413994694144033E-006   2.5739182176742479E-006   6.9079321580548923E-006   2.6235111432071934E-006   2.1382066816464948E-005   2.8318596012682594E-006   3.9361578954024058E-006   2.3362709886294647E-006   1.7113020049600344E-006   5.8122108790718244E-006
   3.7941176470588234        2.5000000000000000        3.9297812118966213E-008   2.8377709971253328E-008   3.7404811273037716E-007   2.6365560446314354E-007   1.7221528127821514E-006   1.3427070696870538E-006   3.4357493549102234E-006   4.0177053189255882E-006   5.8022982279233616E-007   5.0327571739288386E-007   7.1427517125846111E-007   9.6722186239347857E-008   2.6440189332321700E-006   2.0309149947244184E-006   4.1661181061207192E-006   6.7479756464580826E-006   2.6604492784646338E-006   2.7352555068261553E-007   5.5927721597782170E-006   1.9334337846913120E-006   5.4587148070987530E-006   5.7927587786499945E-006   3.7563281551975070E-006   1.1114006850464349E-005   2.1706932984031490E-006   7.7789480310482322E-006   1.5746022095121030E-006   5.1660044995694057E-006   6.9209557228093167E-006   7.9995291980513442E-006   4.9254960453671240E-006   8.4953012655297306E-006   5.0934619777792058E-007   3.3251094625974555E-006   4.5517196851116873E-006   1.2144728088883461E-006   1.0848473576489608E-005   9.2812603931980484E-006   1.9913614419719541E-006   2.8181623962818167E-006   4.0830882430551416E-006   1.0639412476262475E-005   1.3215507175886681E-005   6.7280218994941071E-006   2.2191957785180924E-006   1.5992954961665003E-006   1.7044746241999697E-005   7.0430228456104134E-006   2.1999883031202142E-005   1.4689224087534074E-005   1.0593101804635772E-005   5.8474646349373281E-006   5.3079761034429111E-006   6.0869961547752356E-006   8.0099316958160049E-007   8.0141543138946769E-006   1.6815286226913099E-005   6.1736054560432545E-006   1.3592197431997666E-005   7.8376159425153363E-006   4.3376672943842468E-005   5.9531761327368537E-006   1.0497964613910163E-005   5.7720895598320118E-006   5.4051238638497883E-006   1.2450991989834363E-005
   3.8470588235294114        2.5000000000000000        1.6968256215052964E-007   1.3395602958573322E-007   1.3753145999275315E-006   1.0700105072010909E-006   5.2395017441796421E-006   4.6410489169868401E-006   7.6733227264520661E-006   1.1139297357549226E-005   1.9066701977097684E-006   1.4573249271505395E-006   2.1796811668768143E-006   3.8172002307476668E-007   4.0859308365991612E-006   5.4776430586417867E-006   1.0322160150352956E-005   1.5021195735486459E-005   6.3783129201310155E-006   1.2174940179094406E-006   1.2557613665901718E-005   6.3224663363899264E-006   1.3527884245511544E-005   1.4110682461618715E-005   7.4925887704614565E-006   1.6356841230462708E-005   5.1224330363389159E-006   1.4045634280850046E-005   5.1609398098259061E-006   1.6087743968776704E-005   1.6974553686397851E-005   1.7269811635380033E-005   9.5771863803246310E-006   1.8036554269054171E-005   8.9967660005086885E-007   8.6391807702948612E-006   1.3791341130896106E-005   3.1684266657588217E-006   1.3153691084484482E-005   1.9290224950491343E-005   2.1645258750724151E-006   9.6668150297544088E-006   7.2368714569500456E-006   2.4420139764912436E-005   2.0159829168118488E-005   1.4795577303696828E-005   3.0674038089276860E-006   3.5353062168108328E-006   3.0143781698434866E-005   1.6564401301774318E-005   4.7405183120538018E-005   2.8616125660300614E-005   2.1962967416972632E-005   1.5397337969873548E-005   1.0693909674968920E-005   9.9918288841820502E-006   1.0626618097573142E-005   1.6138558125916984E-005   2.6415726981844281E-005   1.5431856168255309E-005   2.1447729765534138E-005   1.9711509412833539E-005   5.8575369664298074E-005   1.2170138804074820E-005   2.1909765578239167E-005   1.2430571938375386E-005   1.4843884969709403E-005   2.0293705805350672E-005
   3.8999999999999999        2.5000000000000000        6.3408258008592812E-007   5.3339308140001654E-007   4.3414652600343087E-006   3.6535372176862894E-006   1.3028781030011952E-005   1.2877097670610034E-005   1.3584571767264794E-005   2.4949556220311527E-005   5.3823671681030507E-006   3.4303897491685187E-006   5.6107978375476206E-006   1.3202977854229339E-006   5.3006562800842634E-006   1.2102789700892263E-005   2.0429250161968730E-005   2.4663854547017767E-005   1.2930330163005796E-005   4.4729186190384789E-006   2.2927586758018538E-005   1.9224920920754983E-005   2.8108680568108050E-005   2.8967873143759455E-005   1.4053229176943072E-005   1.5200197336729226E-005   1.0954005632192841E-005   2.2029442454546554E-005   1.4987749528038357E-005   3.8635614825625556E-005   3.0267284770427183E-005   2.9650222758302929E-005   1.5360793043129116E-005   3.1262293306444900E-005   3.1526653568086327E-006   1.9065197873854452E-005   3.4306793519966634E-005   6.7789571953797542E-006   1.3407206970588799E-005   3.5306452580703678E-005   8.6099959909620141E-006   2.7185205187108272E-005   1.2232868636597725E-005   4.1550004572278659E-005   2.0941782390583911E-005   2.7623560878659038E-005   4.9983149053242707E-006   7.7660343324148559E-006   4.3153112955406311E-005   3.0437444108375661E-005   7.5279414546127198E-005   4.6801548362451565E-005   3.8269868230607170E-005   3.2027401587754645E-005   2.1782052760504552E-005   1.5940471928833435E-005   5.3516627698811569E-005   2.6903100366674034E-005   3.1968010915393788E-005   3.7523300893382563E-005   2.9469712258132684E-005   4.0235255234247417E-005   4.7842083116897181E-005   2.4534093981233009E-005   3.7658751725537061E-005   2.1388668482904135E-005   3.5350863056734070E-005   2.7438285940269557E-005
   3.9529411764705880        2.5000000000000000        2.0679253079923158E-006   1.8228641599309045E-006   1.1581752785992706E-005   1.0370906336982962E-005   2.6853295523635614E-005   2.9386079364007492E-005   1.7814858319087489E-005   4.3164766791054014E-005   1.2836227731951287E-005   6.6236832920952926E-006   1.2265547307948975E-005   3.9795484360986901E-006   9.7429459146172819E-006   2.2384625092573492E-005   3.5171286626097889E-005   2.9598041283658841E-005   2.3239985974693955E-005   1.3378663821105619E-005   3.3912477755517341E-005   4.4876743342007653E-005   4.8137743131393779E-005   4.9737654809798223E-005   2.5710920439597712E-005   7.5792469390281040E-006   2.1327837665898300E-005   3.3577342289614201E-005   3.8322025466273421E-005   6.9323417067724459E-005   3.7298666005191156E-005   3.8369869412557455E-005   2.0938305424326511E-005   4.5051390766237876E-005   9.9968780152232291E-006   3.3603694936354559E-005   6.8477813048760359E-005   1.1962614156819793E-005   1.9502959302855530E-005   5.8051108098670257E-005   3.7717961978212181E-005   6.2440376463787043E-005   2.0142634148284761E-005   5.4534699908185984E-005   1.6401158732268843E-005   4.4604525069110392E-005   1.4023639133964445E-005   1.8156371815804288E-005   5.3740359876419047E-005   4.6101304992715895E-005   8.4988967523547628E-005   6.5394400687452325E-005   5.8450326315109107E-005   5.0732418607984493E-005   3.8948681139281392E-005   2.6441471642522773E-005   1.3577919431100559E-004   4.0122726851203181E-005   3.1148310405201983E-005   7.9607705908169455E-005   3.8671522890374164E-005   6.8535257874711392E-005   2.2542360013285624E-005   4.4057863811488832E-005   5.5879930315529323E-005   3.5393725130962808E-005   7.3670312366401819E-005   3.3587146197810709E-005
   4.0058823529411764        2.5000000000000000        5.8604665241248283E-006   5.3485062364556189E-006   2.6374619212586522E-005   2.4874266457517749E-005   4.4449564089439852E-005   5.3695630610723708E-005   1.7984949924834399E-005   5.9380428082146354E-005   2.6459515475197468E-005   1.0997834867466832E-005   2.3208549886354575E-005   1.0428222103397300E-005   2.4620418164818959E-005   3.4256674287683732E-005   5.3352592423836008E-005   2.4200168658452139E-005   3.8456525469925750E-005   3.3003354137830425E-005   4.1076965455392984E-005   7.1950756674948489E-005   6.4360724433691908E-005   7.1950632839850538E-005   4.4293977486246843E-005   1.1438523251295656E-005   3.8126805090995600E-005   5.5018128639310122E-005   8.5960444278336204E-005   9.6931408028295610E-005   3.6865621570764355E-005   4.1421123187685234E-005   2.5824921325724370E-005   5.6212791556945847E-005   2.4986311023511563E-005   4.6723681331791082E-005   1.0775746683967098E-004   1.7984088818529730E-005   3.7924181503345927E-005   8.5225298732284011E-005   1.0124087986301426E-004   1.1844148118084028E-004   3.0543175179031568E-005   5.7849687553942506E-005   2.3220673158401143E-005   6.0253197597872520E-005   4.0788302143809649E-005   4.0330960943470584E-005   6.1980171495511544E-005   6.2062596272567186E-005   6.4070111419194158E-005   8.0119283628903021E-005   8.1803661118795860E-005   6.0471932732736727E-005   5.5166196787003156E-005   4.6895732102904603E-005   2.0302539968203569E-004   5.2219833342494988E-005   2.6239340032251580E-005   1.4318088749717004E-004   5.4195782349331883E-005   9.4125355567509515E-005   3.5079536293223718E-005   6.4880988164962633E-005   7.8133613678916080E-005   6.5644335114712683E-005   1.3837876731806833E-004   4.3439165518345078E-005
   4.0588235294117645        2.5000000000000000        1.4555593999390940E-005   1.3641683224393878E-005   5.0593257447970428E-005   4.9865860299718912E-005   5.9288353831802405E-005   7.9321870927011331E-005   1.6400100096008914E-005   6.3679729933605527E-005   4.6964261287175306E-005   1.7208519218532432E-005   3.8913635455911278E-005   2.3916227537814598E-005   5.1972476254922987E-005   4.3868871258793085E-005   7.2942997391844049E-005   1.7873445950661798E-005   6.0448494066737305E-005   6.6370686483929736E-005   4.2945660736106022E-005   7.9135059614762732E-005   6.4794545184054616E-005   8.7030201675811751E-005   6.6542135844248516E-005   4.7191966845176067E-005   6.1384450961260949E-005   9.0855006830167057E-005   1.6942323695084675E-004   1.1001836943022310E-004   5.5650897319423718E-005   4.7031559461330884E-005   3.1996746034066863E-005   6.5213355758404385E-005   5.1701110244097066E-005   5.1162756036934286E-005   1.3155205260971271E-004   2.5081409939923464E-005   5.7395044195239965E-005   1.1110936467688158E-004   1.7539927725625443E-004   1.8681730037518109E-004   4.0849101056814190E-005   4.8452468692199888E-005   5.9733197419371959E-005   6.2455593804770977E-005   8.8685775839081126E-005   7.0991714793117096E-005   7.0037358772398191E-005   8.0469704035061564E-005   3.8005425171812931E-005   8.8819347093863069E-005   1.1091381013182679E-004   5.9300741506122025E-005   6.6312819303611823E-005   8.3123113621299418E-005   1.8732808710329174E-004   6.1446655198469163E-005   3.5540511055820948E-005   2.2045637526731912E-004   7.6158550999831209E-005   1.0284397484206012E-004   1.0497093389858321E-004   7.5077421276149029E-005   1.0503534851788206E-004   1.1699027779898210E-004   2.4108712082541650E-004   5.6209367964825375E-005
   4.1117647058823525        2.5000000000000000        3.1652275225546205E-005   3.0280632882881645E-005   8.2119955947959481E-005   8.4205513817746649E-005   6.1290471904114775E-005   9.1550054526879664E-005   2.5485473471234384E-005   6.0244105220416752E-005   7.2901658187663956E-005   2.8891140970674697E-005   6.0089296899870601E-005   4.8126571480804830E-005   7.8163707848316911E-005   4.7646395551519576E-005   8.3909173360094752E-005   3.1085144737525064E-005   8.8308193022421745E-005   1.0906750092483474E-004   4.2523172555475672E-005   5.6746331520813340E-005   4.6397153070965499E-005   8.7456117560623722E-005   8.1526822316678094E-005   1.0092777026261463E-004   8.9461270009756405E-005   1.3117092851870868E-004   2.9423949444014590E-004   1.1891649118700517E-004   1.3271637063967299E-004   7.0020245505352332E-005   4.5286555832255378E-005   7.6900799306006906E-005   8.9902777015419557E-005   5.1621116476544670E-005   1.2341913181875680E-004   3.8004578824994951E-005   6.4703006430760066E-005   1.2813170908210824E-004   2.0838280636158423E-004   2.4957087652163930E-004   5.1857976277985369E-005   3.4242453304312308E-005   1.1267345965920123E-004   4.6485464049654043E-005   1.4132978821038020E-004   9.2093985190625736E-005   7.0650563866719060E-005   9.9134948025713396E-005   5.7037501539805187E-005   9.2248202828439430E-005   1.3931070554124204E-004   6.0436520282170274E-005   7.4194803026229823E-005   1.3029827387308726E-004   1.1107459383808613E-004   6.4647951793433964E-005   9.3392086439156969E-005   2.9087034151960577E-004   9.5351226198862798E-005   9.0461116760141188E-005   1.6195601047423974E-004   7.3132446123387083E-005   1.3021448947190655E-004   1.6557728925565594E-004   3.9074189967130469E-004   5.6121694196736343E-005
   4.1647058823529406        2.5000000000000000        6.0732624649424661E-005   5.9055354020673728E-005   1.1076768287839538E-004   1.1786579962205378E-004   5.1058148634933522E-005   8.3923034334208954E-005   5.3727426730004200E-005   6.0589338460367567E-005   9.8868064905092168E-005   5.3180875122446652E-005   8.8315731538061800E-005   8.5471734742873634E-005   7.7160597992046221E-005   4.6907404556930060E-005   7.0503035909486186E-005   7.3507133222788906E-005   1.1343935635444386E-004   1.4401912615334811E-004   4.4972953308696803E-005   3.7303991202095911E-005   3.5410618327262826E-005   7.4995910435587430E-005   8.4390187010286485E-005   1.3046209898276399E-004   1.1959935999854019E-004   1.5235015944035997E-004   4.5375572138349143E-004   1.5427212663370789E-004   2.5854907633572621E-004   9.6992688752475770E-005   7.1744093051512482E-005   8.9649687415827381E-005   1.2625447520432764E-004   6.3671685807020948E-005   9.2246674235156148E-005   6.6083453251757914E-005   6.8374486260030538E-005   1.3423824214592881E-004   1.7526328060465883E-004   2.8617933492325310E-004   6.9501786307525897E-005   3.7881422081585149E-005   1.4046346534544942E-004   2.7223129771657623E-005   1.7067658394722229E-004   9.2124878555895583E-005   5.7489745874185763E-005   1.0400886942808069E-004   1.3800357560245029E-004   9.2947385411005522E-005   1.5421192913880029E-004   7.6229917945177909E-005   8.1522947620120634E-005   1.6573634580785898E-004   8.5296810065324692E-005   5.5261566428998559E-005   2.0661063448247654E-004   3.2300407121627479E-004   1.0422846446309898E-004   7.6415085321759917E-005   1.4321445330068888E-004   7.2836054803057781E-005   1.4379304862880581E-004   1.7492714099792272E-004   5.7313140197546826E-004   4.2539864248660519E-005
   4.2176470588235295        2.5000000000000000        1.0284497324811550E-004   1.0131906930188533E-004   1.2378859419450632E-004   1.3665732976449386E-004   4.0592983786535160E-005   6.3818998090028762E-005   8.9381859081668857E-005   7.1625551134845626E-005   1.1818246921741686E-004   9.6292842184992079E-005   1.2564649704587837E-004   1.3411555523181807E-004   5.2406940124968677E-005   4.9577116211800209E-005   3.6500326171747997E-005   1.2459661922065594E-004   1.2192146727004575E-004   1.5181712746478013E-004   4.8030886285559035E-005   5.2346085344758709E-005   5.1402624251391465E-005   6.2757969324526132E-005   8.3140769092802377E-005   1.1463244682324532E-004   1.5048380730216663E-004   1.3661215500646365E-004   6.2316079195744243E-004   2.5638273219619044E-004   3.4780723348130352E-004   8.8780109439863530E-005   1.1416580070109942E-004   9.1779633150338870E-005   1.3461989220165134E-004   9.5803745142398065E-005   7.6996258869739317E-005   1.1742230726850512E-004   7.9477158480757202E-005   1.3328960046275591E-004   1.3029018098425059E-004   2.8838199836404095E-004   9.7583884753392082E-005   7.9418760281274451E-005   1.3285322879086789E-004   3.2642937043750715E-005   1.6768853790461574E-004   9.5564641399219823E-005   3.8610805161929884E-005   9.0785643462489352E-005   2.3474168177331143E-004   9.5565991490831627E-005   1.5809760045076685E-004   9.6899637522943801E-005   9.3402040309983756E-005   1.6407404486440410E-004   1.3825088371388337E-004   4.1550178383569309E-005   2.9510855252552678E-004   2.8462600445177484E-004   1.1123228132398624E-004   8.1381515133723098E-005   8.9007893376469194E-005   8.8817511206517235E-005   1.4647693245426052E-004   1.5315338673387477E-004   7.3087442387047275E-004   4.7022930872650200E-005
   4.2705882352941176        2.5000000000000000        1.5482561222137517E-004   1.5416848715013901E-004   1.1135817083797576E-004   1.2769101910192727E-004   4.9875207890779196E-005   5.7357826414783861E-005   1.0809542223584676E-004   7.7740489793584052E-005   1.2493295224647085E-004   1.5587826267388866E-004   1.7040273743061774E-004   1.8665418710002053E-004   3.7992705952000841E-005   6.3648370167191873E-005   1.4058696708693328E-005   1.4836506394595416E-004   1.0639889899581119E-004   1.2473790510152320E-004   4.6784237235432252E-005   7.9265154245595498E-005   7.1516007325750925E-005   6.7694687709254255E-005   9.4162960741384408E-005   8.7906083239621693E-005   1.7749785098967048E-004   9.9196351240948738E-005   7.6403457190082306E-004   4.3348182166449300E-004   3.3329753434878839E-004   4.5257777880071768E-005   1.6610984977113852E-004   7.3367970790165951E-005   1.0803910742298865E-004   1.3152479374913922E-004   1.1876098817380516E-004   1.8721256044462389E-004   8.5041143846685514E-005   1.3252519397607935E-004   1.4817716181751448E-004   2.6178690076559131E-004   1.2713485265084692E-004   1.2063207065281935E-004   1.2727131229878827E-004   5.3824103811949534E-005   1.5045248916040711E-004   1.3639220560887310E-004   3.4874045483305021E-005   7.7743315917049401E-005   2.7520497726928658E-004   1.0243675694802877E-004   1.8452395740780733E-004   1.0282729653604160E-004   1.2209165869975076E-004   1.2895462105581124E-004   1.7823027707014743E-004   7.0641929316441593E-005   2.6669107021243401E-004   1.8991157049403013E-004   1.4348977672241442E-004   9.2696439178082107E-005   8.4033466947546384E-005   1.2162212820612314E-004   1.4945827368587368E-004   1.3910886959301645E-004   7.8970736927618380E-004   7.0670214971167386E-005
   4.3235294117647056        2.5000000000000000        2.0725758875000626E-004   2.0820757151963332E-004   8.2041160416478382E-005   9.7193372054469226E-005   7.9904550600828737E-005   7.6422523638638073E-005   9.5659268410777179E-005   6.0901523912793261E-005   1.1967258626954418E-004   2.1515421185029101E-004   2.1342335270771107E-004   2.3033942866987044E-004   6.2896765128988056E-005   8.9235400077573157E-005   3.6655545608639879E-005   1.4195373222042641E-004   8.4675874018646233E-005   8.2915686422364547E-005   4.4585862226975352E-005   7.7637165677767284E-005   5.4330856044968151E-005   9.0260337697314224E-005   1.1148638269873554E-004   8.5482638053408739E-005   1.9142080249908116E-004   6.8541655485718418E-005   8.3077145829792392E-004   6.2609984480138225E-004   2.3650759911215797E-004   1.4061160850952036E-005   2.1255716415194694E-004   4.6220900682013816E-005   8.0219167282413560E-005   1.4193287938427007E-004   2.2556071475934381E-004   2.5330038567530103E-004   8.2955154125116960E-005   1.3434669305864246E-004   2.4058728811464104E-004   2.2852167945583028E-004   1.4753332344068904E-004   1.1296809572742906E-004   1.4955325855086119E-004   5.7390807446431139E-005   1.3314834198948649E-004   1.9737766563583968E-004   5.1545935896353826E-005   8.8629129890899721E-005   2.3854485368220350E-004   1.1599505130732142E-004   2.3273980737420721E-004   1.0236564902405953E-004   1.6733828954577497E-004   8.7016420116369070E-005   1.5972745302624377E-004   1.6318037646780441E-004   1.5270648821826959E-004   1.0486532419439642E-004   2.0636707449426126E-004   7.9154147186346466E-005   1.3313694275228705E-004   1.7607815808903357E-004   1.5553226152270041E-004   1.4750346372957839E-004   7.2363572652625206E-004   7.2599388387256628E-005
   4.3764705882352937        2.5000000000000000        2.4847422909149853E-004   2.5147334020042235E-004   5.6171511206322195E-005   6.5466770726750026E-005   1.0831947196869238E-004   1.0616510093796908E-004   7.6430008008439843E-005   3.9138302554082743E-005   1.0916889460519545E-004   2.5202750744426835E-004   2.4004686690463461E-004   2.5304985748388992E-004   1.0738885177099038E-004   1.1430112329610190E-004   8.3181515712133414E-005   1.3417393145768121E-004   8.4871477920468250E-005   5.7808988536243361E-005   5.3356528224335280E-005   5.3506766306166748E-005   1.8485984839152321E-005   1.0938226354558464E-004   1.1584623142291333E-004   1.0055150270003085E-004   1.8069802549394154E-004   7.1100415242870952E-005   7.9658519235767584E-004   7.0625208104534859E-004   1.3944532868294136E-004   1.6523474675964250E-005   2.3498414927469494E-004   4.5233072775275842E-005   9.9204802546359698E-005   1.2336045214425507E-004   3.5921636781013981E-004   2.8703646677298729E-004   1.0867543592025034E-004   1.4283329679703834E-004   3.4516969330044802E-004   2.1349112108877787E-004   1.6115433058030030E-004   9.5043407280306246E-005   1.6657051206732059E-004   5.9516933941855592E-005   1.1431159637097337E-004   2.2009363793389495E-004   7.3514586035228660E-005   1.0871014633868776E-004   1.6621882753617138E-004   1.3356204476048310E-004   2.5165521191497351E-004   1.2469922927257397E-004   1.9366016278851345E-004   6.8410083054872784E-005   1.2906122262055378E-004   2.1977126351350174E-004   7.5033456375521316E-005   9.0524426441061732E-005   2.7128755056587619E-004   5.4757361704092985E-005   1.7339797861862312E-004   2.4806674401767816E-004   1.5089173809630489E-004   1.5904078564857112E-004   5.9145020483506979E-004   8.7328803669146099E-005
   4.4294117647058826        2.5000000000000000        2.6654419921190892E-004   2.7145703598424912E-004   5.9609069602737844E-005   6.1985693442434520E-005   1.1208562663780765E-004   1.1790183590704104E-004   7.3188472670160395E-005   4.4281755240462100E-005   1.0254448450017650E-004   2.4947853293367541E-004   2.3778479581461310E-004   2.4753529737415217E-004   1.2509666688249318E-004   1.2774324966305121E-004   9.6658115590825304E-005   1.5204716281701585E-004   1.2034282299249901E-004   7.1913050264411422E-005   7.7590626338846897E-005   5.3707971455572776E-005   3.0480861726677072E-005   1.0516552143872278E-004   1.0777287873074470E-004   1.1650608610486759E-004   1.4609903771085870E-004   1.1735943346128522E-004   6.6673057188040396E-004   6.0643273525259563E-004   8.7196295424219399E-005   2.6611567534526603E-005   2.2445436152049035E-004   9.2006339512242362E-005   1.5999279117969318E-004   9.5989441660853606E-005   4.5560550972450147E-004   2.7142334542101370E-004   1.9052535734081103E-004   1.7342863675241332E-004   3.9253576096332551E-004   2.2947545850905820E-004   1.7452339352405722E-004   1.4414221658331364E-004   1.3996696493260246E-004   1.1006553780531830E-004   1.0316187093579582E-004   1.9054498555986157E-004   7.8766445835532661E-005   1.0701816418037540E-004   1.3977067738169289E-004   1.5351467237211921E-004   2.1889906785986063E-004   1.7291425414725023E-004   1.8377763190594645E-004   7.6808883972207201E-005   1.2713652760254742E-004   1.5878700590938650E-004   6.6608149810703864E-005   1.2727088188879980E-004   2.9291667309820629E-004   6.8071271202601181E-005   1.6507960867570337E-004   3.0647563968671989E-004   1.2745410103247215E-004   1.6624389777900169E-004   4.6998382855889103E-004   1.6808811960299935E-004
   4.4823529411764707        2.5000000000000000        2.5772726326414808E-004   2.6389222053178495E-004   9.8230351188361418E-005   9.6555219370212750E-005   9.0745035959671641E-005   1.0090307723830894E-004   8.4848516029017976E-005   8.3619654618026669E-005   1.0230127343265481E-004   2.1352481152248700E-004   2.0836723059548392E-004   2.1724099865134605E-004   1.1280759839847669E-004   1.3132151948905483E-004   7.0674699869463430E-005   1.7604388789718090E-004   1.6381449316800096E-004   1.1794901087985922E-004   1.0025815537745826E-004   8.6867500603233610E-005   9.5019671466185177E-005   8.3438930274622075E-005   1.1060391982112306E-004   1.3400980903113875E-004   9.9690132145495355E-005   1.9558795250478275E-004   4.8831982984337324E-004   3.9336976386268233E-004   8.1117454469775116E-005   5.3159815691873831E-005   1.8775322384573335E-004   1.6373791683864025E-004   2.0816154317733571E-004   8.8795623421197931E-005   4.7512885636543571E-004   2.1754838966606390E-004   2.8907773428595241E-004   2.4852363871945640E-004   3.7987646603754061E-004   2.6140528133329995E-004   1.8922718443211941E-004   2.1547125718201747E-004   9.0965014997422013E-005   1.7537756658197911E-004   1.4627766614124115E-004   1.4469767195618679E-004   7.1945685954615310E-005   9.0637706679966260E-005   2.1082833240782230E-004   1.6483202912344347E-004   1.8103133658862864E-004   2.0639353879312272E-004   1.5789215291542500E-004   1.0425291702926890E-004   1.3481583929183234E-004   6.5872079584939694E-005   7.4189154918729311E-005   1.5000353624333260E-004   2.5313038243715466E-004   1.1997055321792760E-004   1.2124936992193747E-004   3.0481083729515896E-004   1.0072036069371811E-004   1.8714380574150883E-004   3.8381789034419101E-004   2.1936596795521694E-004
   4.5352941176470587        2.5000000000000000        2.2365778429655721E-004   2.3006135843535975E-004   1.5588908380671700E-004   1.5531964928528817E-004   7.8838649099882222E-005   8.6263389306003542E-005   9.3239668235514794E-005   1.2785329104286549E-004   1.0285132039596018E-004   1.6223747260140801E-004   1.6441042816559348E-004   1.7137035508133939E-004   9.3974664723073248E-005   1.3613759926619999E-004   6.0580313484592410E-005   1.6231293537065971E-004   1.8009607696977718E-004   1.6843263637423533E-004   1.0881061738639111E-004   1.1351368511424010E-004   1.3786547432999920E-004   7.9157604665871330E-005   1.3203824417265948E-004   1.4893532288006480E-004   5.8874116984133276E-005   2.5257427440279631E-004   3.1530207298367352E-004   2.0606010169467294E-004   1.0109878420996247E-004   1.3213617930119703E-004   1.4896465460093589E-004   1.9983681880315083E-004   2.0390084947195881E-004   1.0587573317989825E-004   4.1927643736342808E-004   1.5228930852151498E-004   3.5152516985218965E-004   3.5953487653608298E-004   3.3348273062842898E-004   2.7504442373123180E-004   2.0508063664035253E-004   2.1452111046506522E-004   5.9025117120911166E-005   1.7316446967881094E-004   2.6833975786137541E-004   1.1556310370437232E-004   8.9052874006293270E-005   9.9870170764376968E-005   3.6213092861398438E-004   1.5900016104451338E-004   2.0756167740372137E-004   1.9217828485324116E-004   1.4523197385861732E-004   1.5787493013283974E-004   1.3389110102390761E-004   6.4094595877893469E-005   8.0094327920199887E-005   1.3558498136771369E-004   1.8399269794191654E-004   1.5619692302977622E-004   9.8621352287417774E-005   2.5487132717758634E-004   9.7113701021384649E-005   2.0566134318836300E-004   3.0632038953465075E-004   1.5948488008265835E-004
   4.5882352941176467        2.5000000000000000        1.7552615312770964E-004   1.8126956993305676E-004   2.0290214777212928E-004   2.0693356737249056E-004   9.7949822563405011E-005   1.0082486209564396E-004   9.2729990074465608E-005   1.4595896483376579E-004   9.5095445597219682E-005   1.2082564553946755E-004   1.2448980674274897E-004   1.2315680028757357E-004   9.0064926510615052E-005   1.4536693664716883E-004   1.0736782396407449E-004   1.0173895630510460E-004   1.6198045907089940E-004   1.9755643930570861E-004   1.1224073697016774E-004   1.1828330382348820E-004   1.2703054458839300E-004   1.0905276253904425E-004   1.3979987866162330E-004   1.3212414718975576E-004   3.1181621991200730E-005   2.3716453907709936E-004   1.8733438319933833E-004   1.1653601834205038E-004   1.2611889438438298E-004   2.2462880090325839E-004   1.2394365824026411E-004   1.7325139024028388E-004   1.6692217121482288E-004   1.2355590361427384E-004   3.2940945980636943E-004   1.0428546108476302E-004   3.5117244843341428E-004   4.3656313231445703E-004   2.9027329671181085E-004   2.5070750971003343E-004   2.1458730412142512E-004   1.5971582206373536E-004   5.4533090474049233E-005   1.1883493886706304E-004   4.0881156206004453E-004   9.3683077471308276E-005   1.4548435226131049E-004   1.4876286218295948E-004   5.1346628448691392E-004   1.4143763492766937E-004   2.9340504218139000E-004   1.5152819689860151E-004   1.3893301216038136E-004   2.5615765464183946E-004   1.3842801507273092E-004   1.1579941877981033E-004   1.1015985803577928E-004   1.1378670785284354E-004   1.2803955404097682E-004   1.5214701213908527E-004   1.3613000708386123E-004   1.7938644396147050E-004   1.2277541616281064E-004   2.1340779859267440E-004   2.2659961613458529E-004   8.9980402069147415E-005
   4.6411764705882348        2.5000000000000000        1.2265071654606762E-004   1.2709006869983006E-004   2.1208655750399070E-004   2.2072503377820954E-004   1.4063192055742703E-004   1.4455770875880286E-004   1.0625266081776514E-004   1.5496614795322555E-004   7.6644956173477872E-005   9.3962641145850542E-005   9.3977732909475946E-005   8.0231723252947859E-005   1.0586775590554199E-004   1.4657594910730382E-004   1.8490598089670611E-004   4.2886692520359636E-005   1.3333573267908266E-004   1.9017276691395726E-004   1.2591025201762443E-004   1.2330040704596937E-004   1.1875504442035427E-004   1.5410803976582016E-004   1.2127358248679437E-004   8.3789609157396732E-005   1.7514473844297040E-005   1.6899453297837414E-004   1.0734615202250476E-004   1.0405471456611433E-004   1.3924664499026336E-004   2.5182426512189465E-004   1.1795311539088759E-004   1.2034657054250105E-004   1.2767452244363960E-004   1.2058734628288564E-004   2.3746543547951932E-004   7.8023482890719444E-005   3.0067486791087258E-004   4.0455687286487330E-004   2.4576184686674702E-004   1.9249883089490441E-004   1.9854312874188982E-004   1.3822961199579399E-004   6.3952621048536586E-005   9.9898536444388190E-005   4.5474803878516111E-004   8.0507912211336301E-005   1.9761395778750333E-004   1.9733183541410299E-004   5.7394934312634096E-004   1.2841019247602359E-004   3.8850194240249732E-004   1.1281250743676306E-004   1.2081780218295524E-004   3.6564976772471232E-004   1.5515676758461459E-004   1.3719587950430706E-004   1.5724956129619655E-004   9.4329417574313571E-005   1.2523671953809312E-004   1.5620367208150733E-004   2.1157330328530291E-004   1.0813250778780126E-004   1.5317833675852457E-004   2.4351508594582327E-004   1.5459125416950647E-004   1.1434752387741466E-004
   4.6941176470588228        2.5000000000000000        7.6502732482311886E-005   7.9497435270981979E-005   1.8214871452998765E-004   1.9258871062000318E-004   1.6883184456191941E-004   1.7806054222062551E-004   1.2907276416204892E-004   1.6040137174114490E-004   5.2005599585080933E-005   7.7751094521569345E-005   7.1794594570928337E-005   4.7776327026767474E-005   1.2500774353835624E-004   1.2670649081262050E-004   2.2085369788553931E-004   3.5034154627735058E-005   1.1535278228926409E-004   1.5454560714042403E-004   1.4036711607878088E-004   1.3467931999358766E-004   1.4185402299273926E-004   1.7376776588336020E-004   9.7784393621720421E-005   4.4817109576994628E-005   1.3561633247926250E-005   1.0962828012829974E-004   6.3767560040346293E-005   1.0949539012008508E-004   1.3399442063612529E-004   2.0256037560993301E-004   1.1172411907669496E-004   9.0407662490683328E-005   9.6805181644058592E-005   9.8189094682550569E-005   1.6550208047620810E-004   6.5649362568978876E-005   2.1616532736594724E-004   2.6942176673746415E-004   2.0488381210201608E-004   1.2760178812227390E-004   1.4949028003723641E-004   1.5970190342553677E-004   7.9512000847407844E-005   1.2505919249766330E-004   3.6131403585786963E-004   9.1434657820527778E-005   1.9176949004905364E-004   2.0138934123853421E-004   5.1708257651329509E-004   1.2418650453133122E-004   4.2936097878827352E-004   7.8813550901536878E-005   1.0147344450786493E-004   3.8583220260347942E-004   1.8262650756565885E-004   1.3362458958889910E-004   1.7899606891854468E-004   7.1495512836883859E-005   1.7097847488672360E-004   1.8169507701013089E-004   2.6610442103088900E-004   5.6893432011015671E-005   1.5979923419216958E-004   2.8003361459251447E-004   1.0286815441993972E-004   1.6708265565885984E-004
   4.7470588235294118        2.5000000000000000        3.9243626444457956E-005   4.0870755339197453E-005   1.1872092756227901E-004   1.2698831544082613E-004   1.4353477738310183E-004   1.5545119041073357E-004   1.2707664169998156E-004   1.4505890324875413E-004   2.8343548188693735E-005   5.4840342616580387E-005   4.6985833294737715E-005   2.4022376991956480E-005   1.2427010248581701E-004   8.3957916637084198E-005   1.8523129855504587E-004   5.6387729603959789E-005   9.1177965185620228E-005   9.7610990660497262E-005   1.2094510290019939E-004   1.3392997503573287E-004   1.5274269123630331E-004   1.4012779113787497E-004   8.1504490846873872E-005   4.6076006349052913E-005   1.2457621240485335E-005   8.1733894429255864E-005   3.5884740887060914E-005   9.8917234227630647E-005   1.0990087357923079E-004   1.3968018623689425E-004   8.8460040440031196E-005   7.7797957328334892E-005   6.6591297713501719E-005   7.2872252870648076E-005   1.0251551414357861E-004   4.7991204083892752E-005   1.3472689915684663E-004   1.2109788639315771E-004   1.4988847805226494E-004   6.9052915889023317E-005   8.8651234293882705E-005   1.6579752228668840E-004   8.4527295832320648E-005   1.2907604886587694E-004   1.9781876198244814E-004   9.9785361038712904E-005   1.4183716576746360E-004   1.5050239255481545E-004   3.5060825458259581E-004   1.0347276994168792E-004   3.5412333260807186E-004   4.9803096727728451E-005   8.2134061495266842E-005   2.7235426743640726E-004   1.8531841721204856E-004   1.2761252160002384E-004   1.5088008536545959E-004   4.6772513993639702E-005   1.9152023157613369E-004   1.8254985070458379E-004   2.3890807101675812E-004   4.3279262946829936E-005   1.2858351760740630E-004   2.4305903742948297E-004   6.2400683434842762E-005   1.6387148338532480E-004
   4.7999999999999998        2.5000000000000000        1.3903670703773442E-005   1.4503618958927640E-005   4.9764363395067198E-005   5.3654339314658624E-005   7.2319825873836492E-005   7.9846455830921681E-005   7.3162257213685777E-005   8.1000655664109313E-005   1.0211195613417704E-005   2.5488222772190245E-005   2.0647747225324107E-005   8.5071469386179216E-006   7.3469926725627184E-005   3.4564422708369606E-005   9.0007680511794167E-005   4.7734479439687353E-005   4.8084032622487633E-005   4.0385010960857263E-005   6.1701964285631742E-005   7.9522505247823399E-005   9.0237022743395380E-005   6.8041627563419140E-005   5.0076728369085667E-005   4.1084228045845684E-005   7.7236307219121410E-006   4.6884411008464059E-005   1.4655982361251523E-005   5.2092636158665278E-005   5.8580997947780183E-005   6.7904671545342330E-005   4.3160917003953986E-005   4.6232656384280425E-005   3.1981834639411795E-005   4.0250980650267841E-005   4.4377868763315423E-005   2.3026287029396774E-005   5.8341175778825648E-005   3.0083596544213139E-005   7.5592402207476326E-005   2.5446734089690795E-005   3.4809278832549143E-005   9.3445888606961082E-005   5.3835288237075404E-005   7.0881277966335104E-005   6.2892854515204127E-005   6.3385904387513951E-005   6.6102849125850997E-005   6.9370217994854205E-005   1.4657521568151342E-004   5.3957735306942713E-005   1.7181825724215519E-004   2.4826369740186878E-005   4.6688056507912815E-005   1.0364741787334014E-004   1.1299100223292746E-004   7.5459614073073854E-005   7.4907363808642032E-005   2.4761495102322867E-005   1.1794559889105977E-004   1.0211711193832860E-004   1.2556340575851745E-004   2.9585705723498143E-005   6.4770118898679630E-005   1.0870562026036374E-004   2.6192633060889821E-005   8.4979104254365287E-005

   3.0000000000000000        2.5600000000000001        2.3696158071184594E-013   2.4763775904141297E-013   1.1059575976584969E-012   1.2106110694641202E-012   2.4062229887920779E-012   2.7965259518726065E-012   4.1413071973434301E-012   5.5013419235084661E-012   6.6309203051701500E-013   6.5015953426262336E-013   6.9314106786693858E-013   3.1040441665032308E-013   7.0490684362232014E-012   2.3481161703033805E-012   9.8770770947023623E-012   2.5121792831335352E-012   1.8781329281714774E-012   1.0944236588954983E-012   4.4268301385134212E-012   1.2180867385893084E-011   1.4577842998013288E-011   3.6870189213220969E-012   3.2450614221542607E-012   5.3200955851220728E-012   4.3729499249939056E-013   8.7595242148521352E-012   2.7909468961115749E-013   1.1125839460901267E-011   7.5177346896123931E-012   1.8911655571357787E-011   4.2382913287633911E-012   6.0412813062131683E-012   4.4162011945829392E-012   3.1056040814622855E-012   8.1029678308686739E-013   8.8656606389184768E-013   1.0497117592671006E-011   3.4385898689278090E-012   2.9873746961133949E-012   1.0664380757228340E-012   7.7150506613912297E-012   2.9690766596543580E-011   4.2075606503846356E-012   2.0399955848970225E-011   3.3575444452825413E-012   7.1219312218339448E-012   2.0042540431721358E-011   6.2953822706935631E-012   3.1056165817712822E-012   4.0541062057119433E-012   9.7640752777150021E-012   4.7126355752017871E-012   9.3301549480701139E-012   1.2586095768214522E-011   1.2922784569761315E-011   3.4421750528361511E-011   1.1356571443195197E-011   6.7206346290730859E-012   4.8880776358730336E-012   1.6116367786848350E-011   6.9771997666656873E-012   7.2953568351162241E-012   7.1589606926317163E-012   1.8972114174940789E-011   1.5699323053845773E-012   4.6164921816638470E-011
   3.0529411764705880        2.5600000000000001        1.9793503605738856E-013   2.0685716082669851E-013   9.2904977148717097E-013   1.0173482217962244E-012   2.0550179101338154E-012   2.3967329892476054E-012   3.6642036678834915E-012   4.9363067232553696E-012   6.4019215887518172E-013   5.2178439840539555E-013   4.7285109293009243E-013   2.0304784758427534E-013   6.4008165707340549E-012   2.1907662857119205E-012   9.1028697943908384E-012   2.1476974421292852E-012   1.5080924433770868E-012   8.7801994288522972E-013   4.0041193067139816E-012   1.1134319947189454E-011   1.3331536968888478E-011   3.2617472101488780E-012   2.9307891214232433E-012   4.9123884709962113E-012   4.6580937979630314E-013   8.0697391408887177E-012   2.5951001092396358E-013   1.0246524786075392E-011   6.7336282276575969E-012   1.7483179423546702E-011   3.9117672409797885E-012   5.5995605208752561E-012   4.3982341621852524E-012   3.0421540656035581E-012   8.1386054282315254E-013   8.8986138458676369E-013   1.0065735680966609E-011   3.2130311117464093E-012   2.5406258764657498E-012   4.4899559217039258E-013   6.7784746477943719E-012   2.6983483307154810E-011   3.7774281281938281E-012   1.8856901476909054E-011   3.5864864386533224E-012   6.7299376965185012E-012   1.8777993850291480E-011   5.6331452659017990E-012   3.0240149061240116E-012   3.3170662255808144E-012   8.9809079123293208E-012   4.7070583799201016E-012   8.6595181443059023E-012   1.2491335856099303E-011   1.1407758664962900E-011   3.1050288899992117E-011   1.0433844453623272E-011   6.2599130437249960E-012   4.1267673664374604E-012   1.5182766962719798E-011   6.3990278758259887E-012   6.9927573481312813E-012   6.6970929613140752E-012   1.9000412335249967E-011   1.3589202455772024E-012   4.1710657710269543E-011
   3.1058823529411765        2.5600000000000001        2.4038385224309151E-013   2.5132836511494023E-013   1.1574708404772591E-012   1.2686817798994193E-012   2.6107030668329028E-012   3.0487991069807290E-012   4.7247673460899883E-012   6.3795516814534478E-012   7.9228256754316257E-013   6.4218866689628901E-013   5.7907116436061833E-013   1.6627771299987994E-013   8.2576528824469347E-012   2.6744046549794115E-012   1.1612282712724059E-011   2.8386638267240756E-012   1.8739880914991827E-012   9.3570444934822821E-013   4.9413263190467353E-012   1.4200822804133407E-011   1.6805077503011306E-011   3.8863398485170422E-012   3.7540987731576265E-012   6.5544203515070432E-012   4.8682547385997484E-013   1.0085077486727444E-011   2.5693565540607951E-013   1.2852529486382548E-011   8.3587457755683164E-012   2.1935095248170866E-011   4.7088743583443440E-012   6.8845685934441239E-012   5.5991612866889580E-012   3.7739903895882510E-012   8.3284959197513213E-013   7.7149417164739211E-013   1.3112347218888128E-011   4.3826597872864482E-012   2.9257237433671330E-012   3.4807236501580284E-013   8.3019984833507315E-012   3.3047361238210529E-011   4.6510492891708669E-012   2.3469555437606480E-011   4.6719436237017627E-012   8.4243176711051979E-012   2.2677420289556408E-011   6.8033193699801367E-012   3.5450526156029803E-012   4.1149549943058155E-012   1.1268172974908981E-011   5.9665544883509895E-012   1.0285068409279862E-011   1.5443908342986716E-011   1.3612929841019341E-011   3.7554396255907186E-011   1.2984904875203543E-011   7.7038303210123498E-012   4.3052490955774610E-012   1.8527313339063468E-011   7.3437734513232219E-012   8.4571126683902635E-012   6.8520724547072055E-012   2.4233218273354968E-011   1.4515852090669365E-012   5.0127823620137721E-011
   3.1588235294117646        2.5600000000000001        3.3234581828987634E-013   3.4716395275371633E-013   1.5683372346941741E-012   1.7194663746214395E-012   3.5870206170946282E-012   4.1962085958685458E-012   6.5501112250113185E-012   8.8351562232374041E-012   1.0774427037742036E-012   8.6208352659347965E-013   8.8847684873605456E-013   3.9237584519389244E-013   1.1431238312158266E-011   3.6637400087239257E-012   1.5739074171701803E-011   4.1926237887406418E-012   2.8090331614861137E-012   1.4800336736775402E-012   6.7367169765465990E-012   1.9259822673120573E-011   2.2622501020347972E-011   5.6300990278027673E-012   5.6950901109352095E-012   9.3682811277849713E-012   7.4505864523331668E-013   1.3818941635202188E-011   3.9537699976810591E-013   1.7354759274573858E-011   1.1240964525379288E-011   2.9518213540195102E-011   6.4907644267220085E-012   9.4592419646924910E-012   7.8363243240737071E-012   5.7513354727776636E-012   1.0758587964793724E-012   9.1130285480634021E-013   1.8253368154266086E-011   6.4078532369709452E-012   3.8739326695529863E-012   1.2153910063109570E-012   1.1676288831789805E-011   4.3879430871092719E-011   6.4886167403035114E-012   3.2099502445728542E-011   6.9965597694333981E-012   1.2046807650490853E-011   3.0375803765920557E-011   9.2855019112883438E-012   4.6436451957654891E-012   5.6934408861113880E-012   1.5091206813733856E-011   8.7106935192703852E-012   1.4170498513596453E-011   2.1482518210819515E-011   1.7540376472066420E-011   5.0083393927547325E-011   1.7476812079697258E-011   1.1023390209978341E-011   5.9201023965427735E-012   2.4711899219163447E-011   9.3584067373144680E-012   1.1578353415442874E-011   9.8038066596911896E-012   3.2785438386093473E-011   2.1031201192713079E-012   6.6277692276234796E-011
   3.2117647058823531        2.5600000000000001        4.3685635728462002E-013   4.5634147243021610E-013   2.1330460319769908E-012   2.3380818814342369E-012   4.9670008415081669E-012   5.8161420536236107E-012   9.2366399730743883E-012   1.2298728492006463E-011   1.4567015482956833E-012   1.2048230841626452E-012   1.1283395905098142E-012   3.2308544382076947E-013   1.5769429456757222E-011   4.8213082782448260E-012   2.1425449646089626E-011   6.1570371206332426E-012   4.0238113068889273E-012   1.8726967676526410E-012   9.3641478875130986E-012   2.7290152616220848E-011   3.0980065870061589E-011   7.7280967832810419E-012   8.6348336731001014E-012   1.3705041398812562E-011   1.0781108830976315E-012   1.8786053168079724E-011   4.9654915402389123E-013   2.3331823560006697E-011   1.5176994566200450E-011   4.0646902085960440E-011   8.6634016789373706E-012   1.2992341589176666E-011   1.1327176747823266E-011   8.0168244803127273E-012   1.5561590733770585E-012   1.9042722320676141E-012   2.4668170691691162E-011   9.8712808064591610E-012   5.0897373481452605E-012   1.0331031949770666E-012   1.6755539406582987E-011   6.1840792825837783E-011   9.4492484973663630E-012   4.4793858510846848E-011   1.0158335288478885E-011   1.8193493767353687E-011   4.1581873247092487E-011   1.3100484953309518E-011   6.2575979792153721E-012   8.3891349247076016E-012   2.0094011975741236E-011   1.2957287443450178E-011   1.9331954652754607E-011   2.9607380992856121E-011   2.7692908155140773E-011   7.0460284289821485E-011   2.3817845668077225E-011   1.6036432207294200E-011   1.0010280293933079E-011   3.4511080257352757E-011   1.2556908534306948E-011   1.9782278114579781E-011   1.3011376013660595E-011   5.1563254714440624E-011   2.9544692998353907E-012   9.6776837706195099E-011
   3.2647058823529411        2.5600000000000001        6.4593107154293390E-013   6.6886376169293041E-013   2.9935865446139378E-012   3.2571798492862299E-012   7.2864332010420948E-012   8.2329732222874551E-012   1.3497514839544549E-011   1.7159601699049406E-011   2.0628305150625089E-012   1.8747603666104226E-012   1.9066956877695630E-012   5.9597192413172373E-013   2.6607288758421047E-011   7.3887333826875336E-012   3.0509259315874302E-011   1.0299566105422737E-011   8.1241945223208191E-012   3.5174368471366463E-012   1.4535244284067576E-011   4.1763414213032935E-011   4.4822582638089643E-011   1.3792283294259445E-011   1.6614497361031098E-011   1.8655420747614031E-011   2.8262766524986251E-012   4.2024640159968798E-011   1.2005655242601245E-012   4.5346011557265880E-011   2.6089622744513674E-011   6.6617221122934759E-011   1.7784412201459153E-011   2.4105615015661140E-011   2.9169454976174823E-011   1.7839163464922581E-011   6.1861103053757001E-012   6.8548590218915025E-012   4.2590964453089349E-011   2.5905400076909662E-011   1.3177620238231643E-011   4.6480125506749604E-012   3.8172528431964697E-011   1.1585623758580350E-010   1.9110310994954803E-011   8.9457198682951997E-011   2.7070064797258302E-011   4.6489988581549490E-011   6.4593219554453682E-011   2.9108897551257801E-011   8.9492017893306497E-012   3.1216173552699794E-011   3.3487388643489806E-011   3.0609708425514410E-011   3.4319386785807615E-011   8.9592787582954229E-011   7.5511855870594706E-011   1.5952453746441054E-010   5.5302720447112911E-011   7.0843653600969598E-011   3.3672147364310340E-011   7.6330056183153274E-011   2.1293343391002507E-011   6.9009984785120772E-011   3.7583089779983536E-011   1.3944845456051898E-010   1.4870640096427278E-011   2.8211739178510556E-010
   3.3176470588235292        2.5600000000000001        1.0952113682841038E-012   1.0981394035509214E-012   5.0691837813933175E-012   5.0303678228717225E-012   1.3565326366676318E-011   1.2593006359385967E-011   3.7964584317191473E-011   2.8614919641728730E-011   3.7757059798896568E-012   4.5040370301790422E-012   7.6852419656582943E-012   4.7344521257293971E-012   7.4822515977043836E-011   1.6273507801417459E-011   4.7491758030193769E-011   2.0358205912547706E-011   2.9520233187373402E-011   1.3417727358849773E-011   5.6689933566978505E-011   1.8822781826224787E-010   9.2985606986338476E-011   6.2737683289308430E-011   9.0960070099309098E-011   6.2776481362807665E-011   2.1264831311248726E-011   1.9945120755066070E-010   7.7266044007597896E-012   1.7179975508103199E-010   9.4126179787004269E-011   2.0106428202809444E-010   8.7952130884605241E-011   7.7440117653276645E-011   1.4308923678041254E-010   6.6572147618848120E-011   3.9345269074530053E-011   4.1102849213768960E-011   1.5964113509667073E-010   1.8890315226571603E-010   6.5358857927323983E-011   2.4246124055480996E-011   2.8431641906902123E-010   5.2337900446254159E-010   1.3741664460205592E-010   3.2353966670331828E-010   2.0251765460093652E-010   2.9997040366435073E-010   2.5212373248612243E-010   1.3346165496649301E-010   3.2031930776945256E-011   3.2195853698572624E-010   8.5267496173068966E-011   2.7168065576261411E-010   2.2977372035668214E-010   6.3659225878911471E-010   7.4275498590154169E-010   9.4651479042665987E-010   2.6826170608552355E-010   6.3362030795126156E-010   4.7178729335116809E-010   3.0912404183516163E-010   1.2264061012314135E-010   6.9170666288730939E-010   2.7664983586896467E-010   1.5165898213896440E-009   1.3853366070632159E-010   1.4327340674044309E-009
   3.3705882352941177        2.5600000000000001        3.5119289062771652E-012   3.1660235964966962E-012   1.4427448638355962E-011   1.0709419401916523E-011   6.4388862637536906E-011   2.9768299856145988E-011   2.1209610044534954E-010   5.7061168535944042E-011   8.8816474308943238E-012   1.5722636139251011E-011   4.4413903402559138E-011   3.2611892549125618E-011   6.7165245026782910E-010   9.1408105013648049E-011   1.4678857092982727E-010   1.3769247378549135E-010   2.1619979929817564E-010   8.2556433963914588E-011   3.6722233042084643E-010   1.3227849788034432E-009   3.1404940216607607E-010   4.5482172547708600E-010   6.6161134942035098E-010   4.3767161075603748E-010   1.9684844710858947E-010   1.8406862146160691E-009   7.1317887694088151E-011   1.3328954624675106E-009   7.0983256655082031E-010   9.7423718449509196E-010   8.7282596981729980E-010   6.3449223676064522E-010   1.2665430014317797E-009   5.2282394101796965E-010   4.2465973984675868E-010   2.5013274563940913E-010   1.8739860797523301E-009   1.7175938964839791E-009   8.0326692311170291E-010   1.9988944770982407E-010   2.4102843223165055E-009   3.7269102091547019E-009   1.3529487213332868E-009   1.9037720032165792E-009   1.7605719220951630E-009   2.6060045265353213E-009   2.2014630710947924E-009   8.0656901292879733E-010   1.5071348758434814E-010   2.9952292001341372E-009   9.8020313499526687E-010   2.3762819666469161E-009   2.6589632994514911E-009   6.1923290720661612E-009   7.1587139831990879E-009   5.6651693027154842E-009   2.8639024586286626E-009   5.2679844266932999E-009   4.4210310468797692E-009   1.7712454196535039E-009   1.0895323789915667E-009   5.5282442035392073E-009   2.0618358026299677E-009   1.1186731345421008E-008   1.1441816857101666E-009   9.3667392937487348E-009
   3.4235294117647057        2.5600000000000001        1.4821383360840883E-011   1.1627796602429220E-011   7.9753754073583459E-011   3.7116130953281743E-011   4.1811360094755905E-010   9.2270568168921396E-011   1.9596008922419202E-009   3.5789471951840007E-010   5.5699077171882188E-011   7.3413517875188356E-011   2.8554281607689642E-010   2.0759694356849315E-010   5.2384681617372378E-009   5.9205702570005660E-010   6.5646287933608120E-010   1.1274612944251339E-009   1.5628753659384579E-009   4.9024282000190014E-010   3.1042745814520790E-009   1.0916708409080422E-008   1.7510300858044488E-009   3.6606579829962047E-009   5.6684705335919256E-009   5.8510267020212291E-009   1.7129340138469237E-009   1.4448619369957421E-008   6.1210115114598351E-010   8.9985338307317734E-009   5.0496257312031804E-009   6.1317943609212496E-009   7.1997522591642823E-009   5.2362594338475314E-009   9.1488210577215687E-009   3.6240450003879818E-009   3.1354166109287492E-009   1.2621469189255990E-009   2.0267047072572043E-008   1.4123333022285338E-008   7.4866960453205526E-009   1.2801831969287603E-009   1.7791102186163508E-008   2.0646654302680522E-008   1.3151137162930507E-008   1.0132651816068296E-008   1.3190940615189842E-008   1.6894412472087008E-008   1.8793618616179077E-008   4.7422237792941602E-009   2.1397069870501208E-009   2.2994561806210529E-008   8.3545645788796367E-009   1.7422705093017262E-008   2.3428408839525291E-008   4.3956868531740575E-008   5.8780132138487832E-008   3.3513528013621646E-008   2.1975236613279537E-008   3.8893316943284138E-008   3.8941406452453053E-008   8.7536773603308513E-009   1.5437057379991281E-008   4.0013772467382924E-008   1.2431659039136365E-008   8.2998847681962334E-008   7.5630166767770482E-009   4.6790171748971449E-008
   3.4764705882352942        2.5600000000000001        7.1956146917415834E-011   4.6281567026995596E-011   4.6173983302847580E-010   1.3837204908257640E-010   3.2503529162170886E-009   6.3003302162634550E-010   1.4062396719459729E-008   2.5434534919720759E-009   4.4819317020873519E-010   4.2884084098663251E-010   1.6150793815075587E-009   9.9069902798473773E-010   3.8704076527278610E-008   4.4819634690001260E-009   5.9960211529869712E-009   1.2092069409647635E-008   1.1132025882510958E-008   2.2481426916112898E-009   2.2584578877836860E-008   6.7131792332597990E-008   1.2332868506017686E-008   2.4171904532103476E-008   3.7912484003486465E-008   5.5319189807714132E-008   1.2069115367427915E-008   9.4746557243883975E-008   4.3708418156039706E-009   4.6450341291428027E-008   2.8174327494491237E-008   3.4230305899936823E-008   4.9081259818356039E-008   3.9114966570619990E-008   5.5209423980592170E-008   2.4286142310020748E-008   2.0870460331630335E-008   5.6810983366513626E-009   1.6583021833508919E-007   9.3283320756522459E-008   5.9527656036646224E-008   7.1763378097239359E-009   1.0690188762164723E-007   9.9739947559713533E-008   1.0020245737807008E-007   5.4985773025247277E-008   7.7910051731015917E-008   9.3161633452069838E-008   1.4561281207908802E-007   2.3848061580325505E-008   2.6428722391607629E-008   1.4793567871718640E-007   7.5129614544090821E-008   1.0254073452733228E-007   1.6817765609359331E-007   2.5878017627603384E-007   3.7400918105308609E-007   1.4188615132603121E-007   1.6220607733063921E-007   2.0814310303489354E-007   2.4903778104199945E-007   4.3371052215597270E-008   1.6968145280183386E-007   2.1204171207497748E-007   6.6515210128006244E-008   3.9091518898154980E-007   4.1088143150936116E-008   2.0123547981388503E-007
   3.5294117647058822        2.5600000000000001        3.2034103154060217E-010   1.5679688156584574E-010   2.9460738310337452E-009   7.7829440945180601E-010   2.0739175910428249E-008   4.4732046604376136E-009   9.1981983534404985E-008   2.5509965451709754E-008   4.0388548596255416E-009   3.4246622171778521E-009   9.0885334128976298E-009   3.9052779218964412E-009   2.1870650185849851E-007   2.9699535373108423E-008   4.7940660557287080E-008   9.7149460137273144E-008   6.6461137285188273E-008   8.0322679804421827E-009   1.4092844361261605E-007   3.2677228897350873E-007   8.3803935156224311E-008   1.4024058341761839E-007   2.1711937446681747E-007   4.1411713878594070E-007   7.1179960872951553E-008   5.1474848334836107E-007   2.6610901596031384E-008   1.9406035656584699E-007   1.3061886954094744E-007   2.0692032490568520E-007   2.6922028976804163E-007   2.4712833136541589E-007   2.5738161254845507E-007   1.3242728167623019E-007   1.0838211091671915E-007   2.4520235766415871E-008   1.0568196870106425E-006   5.0499364083495663E-007   3.6128516747446891E-007   3.4444920328363872E-008   5.0568313412278875E-007   3.5368278179855016E-007   6.2362979850044024E-007   2.7465157361321985E-007   3.7509492646141075E-007   3.6636063988538464E-007   8.4525943577866204E-007   1.2271656133663254E-007   2.5348689045018517E-007   7.7261181505909569E-007   4.6397344747175209E-007   4.5202376282892299E-007   8.5197844001058642E-007   1.1386767712773018E-006   1.7785626725403623E-006   5.3277613947227768E-007   9.2453502942546519E-007   9.1440889715743109E-007   1.2964019843954843E-006   1.9289129888914041E-007   1.4061785753915540E-006   9.1760870072500643E-007   3.2019241452933676E-007   1.4794856015658552E-006   1.8945608296076724E-007   8.2953724449117403E-007
   3.5823529411764703        2.5600000000000001        1.5780423299813931E-009   6.4563789034739256E-010   1.6806269293939731E-008   4.9503540461260857E-009   1.2348374636896324E-007   3.8767859880807544E-008   4.8322449371998108E-007   1.9056475039619212E-007   2.8250617122117123E-008   2.4678701969135367E-008   4.7628275298010576E-008   1.2825123405972435E-008   1.0133778286549546E-006   1.7190430775763169E-007   3.2960869443528004E-007   6.4225281812776510E-007   3.4568223661814868E-007   2.2400854914817381E-008   7.4301441508000566E-007   1.2187617876427731E-006   5.2282027828902540E-007   6.9204526770048057E-007   9.8648950350223097E-007   2.3518537783721699E-006   3.4439617516705616E-007   2.2312641706858883E-006   1.3752463240039808E-007   6.1404955927424127E-007   5.4412877938656446E-007   1.0538454912249905E-006   1.1872453923152967E-006   1.2464969788989291E-006   8.9982205500994280E-007   5.9481731910565682E-007   4.8547211335443343E-007   1.0948768232140690E-007   4.9816483287177095E-006   2.1972478787695156E-006   1.6536623250922133E-006   1.5249105597807389E-007   1.9302970103575084E-006   1.2214475441038396E-006   3.0764773650552211E-006   1.2601596649782706E-006   1.4459012883593027E-006   1.1622253114224684E-006   4.0390256369411383E-006   5.9634016047163049E-007   1.8055226258868208E-006   3.3556088039909180E-006   2.3306889597209100E-006   1.5839600513978029E-006   3.3378752399681327E-006   4.0121580818036481E-006   6.2243347493337263E-006   1.8315230725262840E-006   4.4190410853172454E-006   3.0756587700686264E-006   5.2237959640310845E-006   8.5124601311513745E-007   8.5172020300451082E-006   3.0813197493078622E-006   1.4808505211319299E-006   3.8718632186988948E-006   7.5621915139602800E-007   3.2186673306283312E-006
   3.6352941176470588        2.5600000000000001        7.8909453365810304E-009   3.3720200356048034E-009   9.3199406149946990E-008   3.7100173355132387E-008   6.1890899019422975E-007   2.6222261735900125E-007   2.1501954706452888E-006   1.1803305122976621E-006   1.6246754771851186E-007   1.4971673450874170E-007   2.3255151442473190E-007   3.8616179914085393E-008   3.6940199533663138E-006   8.4023904712632003E-007   1.7667922084517861E-006   3.2771002860537564E-006   1.4840437421155198E-006   6.1119262325788582E-008   3.1985231147252514E-006   3.4073513315113749E-006   2.5168675885074313E-006   2.9048885027789759E-006   3.6174872392710629E-006   1.0144101941535101E-005   1.3810674317411508E-006   7.9371179926788230E-006   6.1572531109983385E-007   1.8797610804633067E-006   2.3030544721513165E-006   4.7416287608988127E-006   4.2932491716708319E-006   5.2086443578716285E-006   2.3426557978695781E-006   2.1981882934766980E-006   1.9135145372830201E-006   4.8211396078924226E-007   1.7938483324600777E-005   7.8171096129567303E-006   5.6224165025489295E-006   6.6765969392374870E-007   5.8525610787999033E-006   4.4840766975093671E-006   1.2051918484577932E-005   4.9653224303141907E-006   4.5127380652264859E-006   2.8272886138401352E-006   1.4903622581818262E-005   2.7944089157267544E-006   9.6359375313073843E-006   1.1838323603188988E-005   8.9137465019170706E-006   4.4510307322460016E-006   9.5005956104527943E-006   1.0854787000470160E-005   1.4847066788878666E-005   6.0502690012272911E-006   1.6426780688225910E-005   8.3178951922516136E-006   1.6807332961365504E-005   3.5026163085156470E-006   3.7703675974810742E-005   8.4594039780503354E-006   6.1372289099908609E-006   8.1525689804093992E-006   2.7016105677972418E-006   1.1642101862312601E-005
   3.6882352941176468        2.5600000000000001        4.0856093166766161E-008   2.1540759035461613E-008   4.5305521533360336E-007   2.2978779162994222E-007   2.7110277996327341E-006   1.4869578241539923E-006   7.8050164448478458E-006   5.6580224913400569E-006   7.7256457819929644E-007   7.1888104680760470E-007   9.9330745183137947E-007   1.2194764266510488E-007   1.0570743701224785E-005   3.3971415389291750E-006   7.3542720776119587E-006   1.3154209471063199E-005   5.3197750649906411E-006   2.2625495080444462E-007   1.1427631701967925E-005   7.4161095972672669E-006   1.0035896149659194E-005   1.0349529524856670E-005   1.0601013098752200E-005   3.3274707737466451E-005   4.6089292876732185E-006   2.2499329627736936E-005   2.4156409863926523E-006   6.3546137983374405E-006   9.6532758548717420E-006   1.7100029601186691E-005   1.2584443896023848E-005   1.7418943182469238E-005   4.2443791310287036E-006   6.9782197400051910E-006   7.0148997539967424E-006   1.9194269662706613E-006   4.7405205124603715E-005   2.2678484125126718E-005   1.3533958652882182E-005   2.8799855934695304E-006   1.4319255390640815E-005   1.6997748721456043E-005   3.6843016754806465E-005   1.6000550874730552E-005   1.1104953595913651E-005   6.0942385976900195E-006   4.4102048738963907E-005   1.1064216537582166E-005   3.9237224750803211E-005   3.4501987194854373E-005   2.7581341157319404E-005   1.1684320258770851E-005   2.0845413246757385E-005   2.3775604801203644E-005   2.1505656616631894E-005   1.8813768310425359E-005   4.7975947750995733E-005   1.8582934429900880E-005   4.2601680761129083E-005   1.3019545822466367E-005   1.2192789981361969E-004   1.9216341407785730E-005   2.1520777089045046E-005   1.5553347916747815E-005   8.7647197613823779E-006   3.4129617396362216E-005
   3.7411764705882353        2.5600000000000001        1.9439206479071468E-007   1.2287943574705046E-007   1.9699561247199414E-006   1.2127641159807865E-006   9.9948925333276659E-006   6.6826497983899746E-006   2.3251270409417549E-005   2.1610656840216002E-005   3.0867747945208567E-006   2.7870402561689946E-006   3.6745466645762098E-006   4.3952090734215167E-007   2.3288273060911686E-005   1.1499076710780727E-005   2.4296301511704207E-005   4.1141918450313387E-005   1.5711094919398766E-005   1.1302053773009992E-006   3.3147548788844371E-005   1.3902551629876868E-005   3.1739499801763719E-005   3.0933544452362592E-005   2.5173747542554826E-005   8.0869058656731207E-005   1.2975545126007980E-005   5.1764028509557299E-005   8.4126302393654395E-006   2.4089113865443210E-005   3.4618568479720769E-005   5.0310848482448612E-005   3.0444518292130122E-005   4.7982932850174415E-005   5.3849430727441645E-006   1.9845757292816723E-005   2.3957260003711786E-005   6.5556736044997479E-006   9.1994994285637751E-005   5.4938516479598321E-005   2.1827259865294098E-005   1.1623692472566124E-005   2.8909778085110096E-005   5.5784296880624996E-005   8.6397092084846902E-005   4.3150029225034446E-005   2.1205761705860456E-005   1.2531568159451546E-005   1.0282233844403483E-004   3.5936572392543644E-005   1.2172640919101476E-004   8.2354850549355452E-005   6.9580453759787009E-005   3.1699343519736490E-005   3.6947135235902809E-005   4.2276070825262084E-005   1.3184185838815963E-005   4.8250438770263992E-005   1.0705204837705151E-004   3.7569393408864302E-005   8.6328401437554589E-005   4.1491777641031951E-005   2.8295340310735892E-004   3.8735830734027461E-005   6.0303374222300014E-005   3.4466296815810881E-005   2.5896754678451327E-005   7.8501343024221847E-005
   3.7941176470588234        2.5600000000000001        8.4177745550393653E-007   6.0968809568640805E-007   7.3701806076892153E-006   5.2157086176136467E-006   3.1247095637786313E-005   2.4544069822623826E-005   5.5705176120996499E-005   6.5412378078756728E-005   1.0502936901415872E-005   8.6745767365941752E-006   1.1527759730896022E-005   1.6807963923464016E-006   3.8450021992658243E-005   3.2170116899023724E-005   6.3360182394889655E-005   9.9609167652874752E-005   3.8670858486131691E-005   5.2616455111978586E-006   7.8986387401568255E-005   3.2420184880436736E-005   8.4172139957653573E-005   7.8213465376879616E-005   5.0269291985034305E-005   1.4198154303231614E-004   3.1588023629331547E-005   9.6022648758918965E-005   2.6277282465491118E-005   8.0353654935686015E-005   9.7233551973266975E-005   1.1800328640240962E-004   6.0461734768566367E-005   1.0707526215408423E-004   5.9229973428486717E-006   5.1491213221554459E-005   7.2966810086164794E-005   1.8592327378935719E-005   1.2569678896562670E-004   1.1273014587942129E-004   2.2072808185687354E-005   4.0763792829732681E-005   5.0505418893586612E-005   1.3858773506637408E-004   1.5038752931006297E-004   9.6308207272663632E-005   3.0565778605767082E-005   2.5636622581824246E-005   1.9127359243137546E-004   9.1496474392873745E-005   2.8751331130689116E-004   1.6360978131709831E-004   1.4705821444812838E-004   8.5069124835444277E-005   6.4234564846981276E-005   6.6130184415713337E-005   1.7624624298534712E-005   1.0178990189291294E-004   1.8361783834587445E-004   7.9239972367127373E-005   1.4127851517141749E-004   1.0972441004269084E-004   4.5486079661187403E-004   7.4841675088897596E-005   1.3322399608029669E-004   7.5890376144246657E-005   6.8849384770299638E-005   1.4134667545487322E-004
   3.8470588235294114        2.5600000000000001        3.1973843390249580E-006   2.5417846175309600E-006   2.3894049526360750E-005   1.8789228899652277E-005   8.1467035915950726E-005   7.3105490266762502E-005   1.0568890490278417E-004   1.5717598625742418E-004   3.0435451691183685E-005   2.1934794037155509E-005   3.0760324320256683E-005   6.0386436689880424E-006   4.9284665952338933E-005   7.5349296422520535E-005   1.3530660950021481E-004   1.8369368038506328E-004   8.0306878399291889E-005   2.0493956690425734E-005   1.5246791920910143E-004   9.5082765537496847E-005   1.8451892426039987E-004   1.6638977477100540E-004   9.0554370249123069E-005   1.6568385987331396E-004   6.8241950089751447E-005   1.4987923354905513E-004   7.3683893818346884E-005   2.0797722222880708E-004   1.9947292369506541E-004   2.1790933349257466E-004   1.0075784559782497E-004   1.9679991394069846E-004   1.4800690186959890E-005   1.1748611024271938E-004   1.8877033239268586E-004   4.3449668913685784E-005   1.2614137989107023E-004   2.0276805503877408E-004   3.0612353606177485E-005   1.1981072817189783E-004   8.3506541815255527E-005   2.6032804149941793E-004   1.8550779823743517E-004   1.8651429417755621E-004   3.7281690967265498E-005   5.1474900430105459E-005   2.8664884104153511E-004   1.8404654953508713E-004   5.0793534220091436E-004   2.7171216203791527E-004   2.6235042195466805E-004   1.9420056936240217E-004   1.2291157310380423E-004   9.5136057549779482E-005   1.7283566913272442E-004   1.7822845242980700E-004   2.4460296078327712E-004   1.7627777148674186E-004   1.9653340211609155E-004   2.4168497726512300E-004   4.6792902479651793E-004   1.4483462120493804E-004   2.3289813685540122E-004   1.3318794947800563E-004   1.6161011217043247E-004   2.0264591184331136E-004
   3.8999999999999999        2.5600000000000001        1.0701437904103889E-005   9.0853616225052172E-006   6.6228444993121619E-005   5.6421547381955573E-005   1.7654150339136581E-004   1.7794155135613686E-004   1.5484195263654993E-004   2.9888597169508630E-004   7.5839720284260259E-005   4.5306096305201880E-005   6.9830491024527232E-005   1.9218616676721703E-005   6.2684368157006913E-005   1.4641224208092893E-004   2.4045478910144296E-004   2.4939889657318816E-004   1.4543586106128506E-004   6.5240623048104027E-005   2.4022802899245638E-004   2.4660266311222079E-004   3.3813501968306116E-004   3.0087306780038516E-004   1.6064399705034788E-004   1.1224999938440607E-004   1.3414861206889950E-004   2.1528026810302257E-004   1.8518805657353883E-004   4.0734146128667685E-004   2.9065590742437914E-004   3.1308807303258556E-004   1.4307072356757733E-004   2.9676303255276215E-004   5.1458107224326742E-005   2.2452417188424610E-004   3.9851757286891212E-004   8.3114546183346927E-005   1.3031996488927227E-004   3.2546609240013009E-004   1.3609254955563276E-004   2.8991804198181170E-004   1.3532043346433257E-004   3.7003659138091122E-004   1.5633250779365120E-004   3.1121468964607249E-004   6.4383928142986617E-005   1.0687532680033931E-004   3.5802444982728005E-004   2.9754139725127361E-004   6.5280551619164250E-004   3.8676123824771274E-004   3.9741822233530319E-004   3.4127785874371467E-004   2.2292074479286981E-004   1.3749369937684111E-004   6.3030204050786584E-004   2.7148784369323344E-004   2.6158522471713455E-004   3.7579411566702044E-004   2.5613235580351567E-004   4.3742346994294024E-004   2.6863178117385880E-004   2.6381451599542365E-004   3.3793032797016368E-004   1.8771648513009009E-004   3.3458217414425429E-004   2.5375433894016231E-004
   3.9529411764705880        2.5600000000000001        3.1310143300868164E-005   2.7852340924970031E-005   1.5730060307161440E-004   1.4280889922409790E-004   3.1359196172177898E-004   3.5178209464271475E-004   1.6995395555271278E-004   4.4540975727633411E-004   1.6255115793469360E-004   7.8614737198542828E-005   1.3676086769586358E-004   5.3187092860573537E-005   1.2641463292277448E-004   2.3810805437687763E-004   3.7790038079761878E-004   2.3875400956931727E-004   2.4085470741394075E-004   1.7119469087668456E-004   3.0862140569405878E-004   4.6834128298114746E-004   4.9798814711249427E-004   4.5974575926457830E-004   2.8235039344062552E-004   5.7141438937812340E-005   2.4046633308294192E-004   3.2702905989398582E-004   4.1418752956038388E-004   5.9893720161067424E-004   2.9789879957607755E-004   3.4945301229278122E-004   1.8165412065699479E-004   3.7841708374954330E-004   1.3966149587055869E-004   3.4142980855593561E-004   6.7199809977493727E-004   1.3173535711823712E-004   2.2030313656186344E-004   4.7341346479131676E-004   4.6390696225507563E-004   5.7791052007617825E-004   2.0817314530573175E-004   4.2261893497582147E-004   1.2940145046763741E-004   4.4613106193367737E-004   1.7756743887002518E-004   2.3037918968719432E-004   4.0940750073633324E-004   4.1443668112767142E-004   5.7803180626123758E-004   4.8434808736185517E-004   5.2930755399926629E-004   4.4787494326594806E-004   3.3275075942050178E-004   2.1660982036673701E-004   1.2190825950903260E-003   3.7097828278918156E-004   2.3523897774079951E-004   6.9840499851197418E-004   3.4682746958748697E-004   6.4698757631141072E-004   1.5640910727988676E-004   4.0732090645791006E-004   4.4364392646320636E-004   2.9113628480261064E-004   6.2192985154885412E-004   3.1296041057381804E-004
   4.0058823529411764        2.5600000000000001        8.0523641976129593E-005   7.4129157343715837E-005   3.1787864676439254E-004   3.0400179231065283E-004   4.5039940794560648E-004   5.6134793876457944E-004   1.4718063065282218E-004   5.2347803418424806E-004   3.0270059973705010E-004   1.2196238025094931E-004   2.3569626747573964E-004   1.2826735008884314E-004   2.9278012626168364E-004   3.2167891617486237E-004   5.3264441703523998E-004   1.6507457091843088E-004   3.8048721002000978E-004   3.6953760610819897E-004   3.3503485026972985E-004   6.0661954033913008E-004   5.6150875485657314E-004   5.9358279393275151E-004   4.5284779018366268E-004   1.9018797333545997E-004   3.9052624294174906E-004   5.3638159791786371E-004   8.2210966852410479E-004   6.8549514450895585E-004   2.9781843602574181E-004   3.5669588225982940E-004   2.2240139445385787E-004   4.3514978817060568E-004   3.0375497411265376E-004   4.0886371600877563E-004   8.8865143324913802E-004   1.8061314698400441E-004   3.8360393826154121E-004   6.1981759007629083E-004   9.8277892172489488E-004   9.5593945206606443E-004   2.8217994159170003E-004   3.9930364570852619E-004   2.6252966774633414E-004   5.1440202689382480E-004   4.3668957401342526E-004   4.4074912101771266E-004   4.6415632028854646E-004   5.4293265848990202E-004   3.4708675345027372E-004   5.5936710907039558E-004   6.6781465961934295E-004   4.4915476780193700E-004   4.0453229075113685E-004   3.8611434544693837E-004   1.3986680302588497E-003   4.4949329433810416E-004   2.1875462102835517E-004   1.1134752983963938E-003   4.7748339602825534E-004   7.5624356151012158E-004   4.6431515321881814E-004   4.9395676267533124E-004   5.7354351995444542E-004   5.5166378631978314E-004   1.0756483100313693E-003   4.0348546161942306E-004
   4.0588235294117645        2.5600000000000001        1.8196357007592534E-004   1.7185994638019899E-004   5.4525694628016700E-004   5.4520888455796197E-004   5.1310560816801088E-004   7.1382632431400163E-004   1.5280976459667285E-004   5.0304889760798921E-004   4.9071559569463822E-004   1.9034482236960327E-004   3.6980276136958990E-004   2.7076494294569537E-004   5.1551926048618621E-004   3.6604426314843907E-004   6.5963610007030676E-004   1.7101182198675857E-004   5.7397462718178805E-004   6.5457256051111015E-004   3.3444841880868716E-004   5.2104672288552038E-004   4.5942068608001901E-004   6.3852257676982524E-004   6.1019407420095473E-004   5.6640321925282894E-004   5.7079625369248048E-004   8.2088239603710414E-004   1.4470320164521439E-003   6.6235866325094715E-004   5.6677076073982364E-004   4.4669881760723949E-004   2.9044543427241855E-004   5.0655516364229807E-004   5.5654179798418071E-004   4.0741373169657889E-004   9.0974499466365709E-004   2.4199793174449244E-004   4.8452555134038250E-004   7.3406968998144064E-004   1.3782446717172511E-003   1.3329952112195872E-003   3.4391359696689199E-004   2.9684535937893927E-004   5.9144954474333298E-004   4.3312895961057158E-004   7.8751191298534679E-004   6.4164698670101088E-004   5.0708683449125346E-004   6.8592785002968512E-004   2.7049147307056523E-004   6.1938912694120736E-004   8.2888549406261180E-004   4.1250232248026512E-004   4.5300494041081277E-004   6.6816791026027471E-004   9.7722768550961088E-004   4.9975808889689949E-004   3.8956962578676560E-004   1.5457886602297749E-003   5.9481252717444105E-004   6.9241241118361016E-004   9.4908690572414924E-004   4.7496505802659280E-004   7.2050510946955698E-004   9.4139846693667420E-004   1.7629952035834353E-003   4.4656591186523106E-004
   4.1117647058823525        2.5600000000000001        3.6311303984985880E-004   3.4976471994042289E-004   7.8669006763713032E-004   8.1872019395154308E-004   4.5805517201855296E-004   7.1303336781620747E-004   2.8976954946029155E-004   4.7056549838218008E-004   6.9815680312789201E-004   3.2678060529980939E-004   5.4871423725185884E-004   5.0353415997395426E-004   6.1916750523870873E-004   3.6277304401533678E-004   6.4228613221867941E-004   4.0273362250854808E-004   7.8732438502421385E-004   9.4277382169638991E-004   3.4811585222298491E-004   3.1765592752812925E-004   3.0106668886029721E-004   5.7548474442913674E-004   6.7153481906018512E-004   9.1544937560006595E-004   7.6370970433373468E-004   1.0277046720407617E-003   2.2684963323278172E-003   6.9305201509557615E-004   1.2480239681099494E-003   6.3976780278562635E-004   4.2567822721421383E-004   6.2121788617374276E-004   8.4699477274050678E-004   4.3443805482765835E-004   7.2417652445439711E-004   3.7031924685476236E-004   4.9918945677828851E-004   8.0067566414903930E-004   1.3397338973412372E-003   1.6009425569465351E-003   4.3056078722804975E-004   2.1562883838643982E-004   8.8846652774912020E-004   2.5561093434819438E-004   1.0511793543956350E-003   6.8702545327866446E-004   4.5825622738260578E-004   7.6704524001947418E-004   5.9077857742112657E-004   6.7436193410582899E-004   9.5753660851315928E-004   4.7840154549090911E-004   4.9781337791664400E-004   9.7101653748149800E-004   5.6618665898297311E-004   4.8174566879097356E-004   9.3570577743295092E-004   1.8563632949861063E-003   6.3443259199481719E-004   5.4690960853514994E-004   1.0205711375361412E-003   4.2478314345399058E-004   8.2092374214379519E-004   1.1930438587759204E-003   2.6886400865254543E-003   3.4806413853034370E-004
   4.1647058823529406        2.5600000000000001        6.4110393499781991E-004   6.2710821391539768E-004   9.4479302466143932E-004   1.0214542423090602E-003   3.4836806947526549E-004   5.7209526051111041E-004   5.5194418497083917E-004   5.1633765366335290E-004   8.7128199705061200E-004   5.8767383031477086E-004   7.9018756062883277E-004   8.2807854355430768E-004   4.8736432871501718E-004   3.5886581815974231E-004   4.1801940849015598E-004   7.9793894215985641E-004   9.2318933266227407E-004   1.0905445984126733E-003   3.8347756396294228E-004   3.0538858591426147E-004   3.2132597840903729E-004   4.6994982455209928E-004   6.5316840879714661E-004   9.5121544393033167E-004   9.6197126122485853E-004   9.9165306969328966E-004   3.1808155358873432E-003   1.0152295806826442E-003   1.9796184421789968E-003   6.9423588840637708E-004   6.5494591518603198E-004   7.1580022061758903E-004   1.0136029438107823E-003   6.0564183240770057E-004   5.2500280929861272E-004   6.4209965931495640E-004   5.4795526616361495E-004   8.4342834586873298E-004   1.0026482642272970E-003   1.7011991012924339E-003   5.9972148880167025E-004   3.6842324522592474E-004   9.3338311342349735E-004   1.9998551316221627E-004   1.1038030925523158E-003   6.2776870329213840E-004   3.2490309789026737E-004   6.8869159678151999E-004   1.1482081433557595E-003   7.2064866166161781E-004   9.8681312860297290E-004   6.5414235256376001E-004   5.3569773666624658E-004   1.0941422330794435E-003   7.2344968930587500E-004   3.4506593447474908E-004   1.6184633225445832E-003   1.8394137970982577E-003   6.3827614944376586E-004   5.2103307842491691E-004   6.7983523736788397E-004   4.5952941989072676E-004   8.4709786352503576E-004   1.1337488050748436E-003   3.6430637525862292E-003   2.7565294577143294E-004
   4.2176470588235295        2.5600000000000001        1.0060311444299440E-003   9.9624613745024856E-004   9.2871778613750320E-004   1.0433407830525115E-003   3.2853204128252523E-004   4.4262912784267698E-004   7.7004172151010574E-004   5.9522359665262453E-004   9.5994020933124391E-004   9.8868057347242929E-004   1.0997877012268870E-003   1.2085476261873183E-003   3.0175575285798170E-004   4.2834761457356482E-004   1.5360999989477958E-004   1.0986494405611695E-003   8.8793806784237842E-004   9.9698344892784011E-004   3.9026519902883941E-004   5.1853117803255802E-004   5.0452817891406918E-004   4.4954589114050712E-004   6.6843063141330708E-004   7.5101394664407739E-004   1.1612867926921145E-003   7.2991933217962635E-004   3.9985083942029199E-003   1.8242686155853910E-003   2.1609984988270820E-003   4.4008834681616530E-004   9.6910392218690097E-004   6.6839111208222681E-004   9.0624267584953825E-004   8.8381883779716788E-004   5.8683391489918954E-004   1.0812561835432180E-003   6.1333911567888104E-004   8.8495118228792025E-004   8.8064676067046933E-004   1.6496973903517489E-003   8.2232627611298075E-004   7.2077535929706345E-004   8.6178175640034074E-004   3.5738012277867842E-004   1.0259591556182220E-003   7.5143706375463762E-004   2.4392788088345896E-004   5.3335751678318779E-004   1.5192071209753975E-003   7.6120179359625965E-004   1.0334076833174561E-003   7.8209699787227247E-004   6.4020227955534955E-004   9.5284534864085643E-004   1.0815148631550166E-003   2.8363225523344860E-004   1.7698688575696136E-003   1.3916324571135348E-003   7.6661830181938009E-004   6.2546153100122119E-004   5.0922464053881531E-004   5.8660343537510033E-004   8.6798322940544040E-004   9.5076471916744217E-004   4.2150796880698485E-003   4.2274689839331227E-004
   4.2705882352941176        2.5600000000000001        1.4067561629704122E-003   1.4070562354278166E-003   7.3730951989050425E-004   8.6026376575645336E-004   4.9163734246334843E-004   4.9593308576426976E-004   7.7995260523332905E-004   5.4546061140977524E-004   9.4186238663256810E-004   1.4514278663652386E-003   1.4365536240357336E-003   1.5678295222607930E-003   3.5376805108198561E-004   6.0418942175072970E-004   1.5931146693977545E-004   1.1270597214851675E-003   7.1843381046871578E-004   7.2001147502712126E-004   3.5227227293657172E-004   6.2314450168724400E-004   5.1719925953972888E-004   5.8125819418472513E-004   7.7595076827171564E-004   6.4000864616048446E-004   1.3132723869017577E-003   4.4942628730401717E-004   4.4895854740950184E-003   2.9827388085264428E-003   1.6886582595200209E-003   1.4675212324460267E-004   1.2943329094955650E-003   4.7127223812529786E-004   6.4953960851785706E-004   1.0644825950214801E-003   1.0451600528896357E-003   1.5875055874089740E-003   5.7128433301082727E-004   9.2882537477247010E-004   1.2457722699935291E-003   1.5229568606429887E-003   9.9958910608536331E-004   8.4553535498919767E-004   9.4363716281051170E-004   4.7638221554049823E-004   9.5876231541682660E-004   1.1494867596331102E-003   3.2874475904827406E-004   5.1698288678337701E-004   1.4500067752355197E-003   8.0852979756242994E-004   1.2510760203893060E-003   7.7922390846368861E-004   9.1727340004446037E-004   6.7520012156379510E-004   1.0762658622059979E-003   6.7925379369064066E-004   1.1922486929117225E-003   7.8862147561535980E-004   1.1226175375115971E-003   6.1273735916230745E-004   7.5431435502178450E-004   8.0513646649596265E-004   9.4390693021419528E-004   8.8825073111015152E-004   4.1031985202294565E-003   5.1587846855103586E-004
   4.3235294117647056        2.5600000000000001        1.7599208704911996E-003   1.7748887091996123E-003   4.9877851111689670E-004   5.9159748127189259E-004   7.3784966145188301E-004   7.0950535238144708E-004   6.2973799845081834E-004   3.5972441069739023E-004   8.5673248019357254E-004   1.8136270579455810E-003   1.7039756626093378E-003   1.8116581423079532E-003   6.6003846874895203E-004   8.2261727945441186E-004   4.7776584292921683E-004   1.0296059305088215E-003   6.1658898340488752E-004   4.7300184638778182E-004   3.5171878342770514E-004   4.8149685968815116E-004   2.4645787512846910E-004   7.6648413730778439E-004   8.5734478840465949E-004   7.1558366506973127E-004   1.3338025054519254E-003   3.2612184689450143E-004   4.4643174615388729E-003   3.8770632634541778E-003   1.0093697017533026E-003   1.1843998848536292E-004   1.5216696225346371E-003   3.2335399852133541E-004   6.0627177566503862E-004   1.0037065440990358E-003   1.7615432889476622E-003   1.9585248492428723E-003   5.5323681842101556E-004   9.5413009718266629E-004   1.8169897965194276E-003   1.4325332246546290E-003   1.0978974842521102E-003   6.6380673555068738E-004   1.1105890457516112E-003   4.3499983354945644E-004   8.8136573667904540E-004   1.4761455703326328E-003   5.0228288475477698E-004   6.8299414892344142E-004   1.0708743522402885E-003   8.9454954263460068E-004   1.4649789843039175E-003   8.1408908109958694E-004   1.2412476899375041E-003   4.7707233134036708E-004   8.6390783028973597E-004   1.2768431898502696E-003   5.6253719938892822E-004   4.9963750865562005E-004   1.5647071267582881E-003   3.9978881878936811E-004   1.0818366214091404E-003   1.1893894460612308E-003   1.0123899752849837E-003   9.3733466416285845E-004   3.4661225462790310E-003   4.4821721605283854E-004
   4.3764705882352937        2.5600000000000001        1.9747946757500408E-003   2.0053907084397493E-003   4.0479110370336642E-004   4.4483858918304087E-004   8.5914870577976298E-004   8.7761818805396914E-004   5.4426426255903835E-004   2.8032974831336619E-004   7.7440043785259160E-004   1.9232386406911326E-003   1.7937594859172893E-003   1.8679636936999285E-003   9.1986561985353738E-004   9.7022769377219718E-004   7.3719219696379555E-004   1.0630195286501025E-003   7.5543838091211076E-004   4.6380811293120867E-004   4.8120186410957659E-004   3.7673395639028991E-004   1.2281230712105599E-004   8.2150055772424327E-004   8.2327438293633881E-004   8.3039744003962027E-004   1.1682795280568939E-003   4.6724284932339610E-004   3.8888246902193313E-003   3.7761836232792835E-003   5.5933130330621753E-004   2.0724159792348524E-004   1.5479092974830151E-003   4.8473052393146581E-004   9.5876280479796985E-004   7.9810117636593852E-004   2.3948242608219442E-003   2.0162316565270622E-003   8.5573990035083393E-004   1.0072828352564007E-003   2.1301686868936461E-003   1.4651404363473727E-003   1.1713437909096677E-003   7.2268959982667086E-004   1.0562495962709421E-003   5.9893358626614409E-004   7.4516981232896739E-004   1.4179443271895081E-003   5.9891370085983042E-004   7.8462559408781123E-004   7.7491530084168494E-004   1.0330519165485173E-003   1.3888511465555426E-003   1.0498466678481345E-003   1.3371727412887042E-003   4.8057469862779098E-004   7.9284165165175368E-004   1.2471542441412921E-003   4.2936289066321264E-004   6.4176263071519810E-004   1.7991801867160108E-003   3.3099238192060571E-004   1.1339096578427193E-003   1.6508934105420473E-003   9.4988565203336266E-004   9.7688058161548024E-004   2.7593809641151346E-003   7.4850824478236782E-004
   4.4294117647058826        2.5600000000000001        1.9937574115827697E-003   2.0365249310317097E-003   5.8202319972191650E-004   5.7887827941629805E-004   7.6507981096852107E-004   8.3591535189841460E-004   6.0290224248356230E-004   4.8130715399964018E-004   7.4941079550142964E-004   1.7422455547653080E-003   1.6639306450574793E-003   1.7248565125145910E-003   9.1181442638051970E-004   1.0107365126656987E-003   6.3766463421363292E-004   1.2504622109188199E-003   1.0734069100446072E-003   7.3461836442790379E-004   6.8380613182466253E-004   5.4223990562232011E-004   4.7525039557954810E-004   6.9534625336213835E-004   7.9410178572894932E-004   9.4281886613977589E-004   8.7073593511901573E-004   8.9315526257816328E-004   2.9480414588610037E-003   2.7186409671334510E-003   4.2494443675021202E-004   2.6739240643017974E-004   1.3733745190110409E-003   9.5271682652466137E-004   1.4155195041294527E-003   6.6037391520002591E-004   2.6429170894385194E-003   1.7405735420654919E-003   1.4591646455304386E-003   1.2455615694295591E-003   2.0340104813114379E-003   1.5991187533268485E-003   1.2306898298985877E-003   1.1937188090778846E-003   7.4513064541033291E-004   1.0890097148174775E-003   7.4418632947537936E-004   1.1276112035806655E-003   5.5114485495274949E-004   6.8167197311319540E-004   9.2901305601552394E-004   1.1739607212476492E-003   1.1063072246651085E-003   1.3386084843616374E-003   1.2156085766411577E-003   6.4074289100807713E-004   8.1711754008270980E-004   6.3801588392810966E-004   5.4347362703379006E-004   8.4964011873389287E-004   1.6450556117585306E-003   6.3928957954911532E-004   9.1472163772465950E-004   1.8719578878203884E-003   7.7308722807679269E-004   1.0678203857580634E-003   2.2429896595849395E-003   1.3176039612949704E-003
   4.4823529411764707        2.5600000000000001        1.8138861867547892E-003   1.8620604140594809E-003   9.7837529569771856E-004   9.6618065198259375E-004   6.0879826746177139E-004   6.7937580250189216E-004   6.8822125408810541E-004   8.2993602959236749E-004   7.5973940845842219E-004   1.3851757004318202E-003   1.3791101962436336E-003   1.4332009548558642E-003   7.6968225892667258E-004   1.0155074582676529E-003   4.4249446945432772E-004   1.2996908837757646E-003   1.2993213056668976E-003   1.1316909765487055E-003   8.0993101140646579E-004   8.0502121625818243E-004   9.3883189145327383E-004   5.7583634089012194E-004   9.0193547771895682E-004   1.0721012118525897E-003   5.5375641457941667E-004   1.4087673786860946E-003   1.9551237247258874E-003   1.4704776038466638E-003   5.3034909703522301E-004   5.9569746567847057E-004   1.1039214882063871E-003   1.3765950902762994E-003   1.5700155863125976E-003   7.1973976616331785E-004   2.4445034991987008E-003   1.2924845769722725E-003   1.9745917953710858E-003   1.7835278441457360E-003   1.7544845169879507E-003   1.6854360300057008E-003   1.2767668496473431E-003   1.4281528989817612E-003   4.6780658671028818E-004   1.3335494069880998E-003   1.2112176627975971E-003   9.0194244351477230E-004   5.6305042712332721E-004   6.0650139437886871E-004   1.6031577921407183E-003   1.2002787241512821E-003   1.0115461702529095E-003   1.3961685433193638E-003   1.1015412424690465E-003   9.0379422199620102E-004   7.9147891978293382E-004   3.9106472674896325E-004   5.9496820678589068E-004   8.3406799165887879E-004   1.2229318296402352E-003   1.0114830745275392E-003   6.9189805821400765E-004   1.7032948208662471E-003   6.5707009524006534E-004   1.2371848568109021E-003   1.8176317579792836E-003   1.2548449826781890E-003
   4.5352941176470587        2.5600000000000001        1.4884608643668509E-003   1.5345397246642903E-003   1.3983555946410862E-003   1.4120984636997191E-003   6.4465228195710047E-004   6.7928805969558138E-004   7.0624772290921189E-004   1.0698203076861736E-003   7.4262239662579283E-004   1.0265474081612188E-003   1.0637822286130502E-003   1.0789130282056669E-003   6.8698989676019414E-004   1.0656414161551362E-003   6.0930842510647295E-004   9.7259733093621014E-004   1.2696134727398509E-003   1.4388183340033850E-003   8.4396977360093718E-004   9.0464927657671584E-004   1.0161590808868792E-003   6.9462642073633688E-004   1.0272294600779551E-003   1.0691679276470137E-003   3.1178172010911938E-004   1.5939355006888830E-003   1.1676394233625228E-003   7.4374239385606282E-004   7.4800974693587632E-004   1.2699568749211119E-003   9.0416171414708327E-004   1.3800761193504595E-003   1.3790966307128511E-003   8.7093645473368170E-004   1.9755362923842283E-003   8.8598236894601426E-004   2.1460010235356090E-003   2.4009875810387152E-003   1.5141805555750371E-003   1.5767534319770140E-003   1.3145965722182137E-003   1.1505881777819341E-003   3.8169458562970578E-004   1.0275354672963171E-003   2.0678776196637462E-003   7.4583910936541254E-004   8.7267513551135317E-004   8.2939926592585369E-004   2.4734925008635250E-003   1.0729638379242282E-003   1.3027441145300684E-003   1.1895589184354031E-003   1.0633981578644684E-003   1.3511757701694872E-003   7.5837639819939658E-004   7.2696034330041416E-004   6.9001126093695599E-004   7.1173926542956176E-004   8.0833483963467306E-004   1.0697820645756263E-003   7.4356915578111980E-004   1.3319979141075060E-003   7.4448960640457877E-004   1.3270140048006198E-003   1.3630205131617476E-003   7.1831114791994844E-004
   4.5882352941176467        2.5600000000000001        1.0993457948381366E-003   1.1375310546262048E-003   1.6163689500495885E-003   1.6686578855928406E-003   9.2244849833634189E-004   9.4284690991739263E-004   7.4542286348023429E-004   1.1455806047720842E-003   6.4266507825129970E-004   7.8620033787758510E-004   8.1195416454127886E-004   7.4028621460220411E-004   7.4192888971422535E-004   1.1148088818216946E-003   1.1515923839506203E-003   4.7291954223887509E-004   1.0843333365559349E-003   1.5091593487509981E-003   9.1380224916909932E-004   9.1159186697403218E-004   8.8363191342675726E-004   1.0288884709929200E-003   9.6261733862070941E-004   7.7999700832138660E-004   1.6702230683705936E-004   1.3067652397279000E-003   6.6998393083949367E-004   5.9330690395399850E-004   9.3612674326802364E-004   1.7337709682782125E-003   8.3412498896523739E-004   1.0417163396228538E-003   1.0831520889368546E-003   9.1114315785476648E-004   1.4626903238113651E-003   6.4418817884489155E-004   1.9413857220894617E-003   2.5434321532969355E-003   1.3596910971351692E-003   1.2647492886257827E-003   1.2790502145592548E-003   8.9336730007714938E-004   4.2080119334469480E-004   7.1924932406920684E-004   2.6589130791698644E-003   5.8335456448322363E-004   1.3313784033319488E-003   1.2395154775494833E-003   3.0385770956545474E-003   9.1278872113408549E-004   1.8124559186592421E-003   9.2319083154183534E-004   9.7278906340212508E-004   1.9856291598690278E-003   8.1602701623899711E-004   1.0021733539198306E-003   9.3563114137714689E-004   6.4046420687294996E-004   6.2915592649737790E-004   9.8001518852476339E-004   1.0848826124429303E-003   8.7918362780859164E-004   9.6268635281923740E-004   1.4299428561966154E-003   9.3261719055405621E-004   6.6061701898101463E-004
   4.6411764705882348        2.5600000000000001        7.2504100481630724E-004   7.5255142408918398E-004   1.5228248508606529E-003   1.6003472663521149E-003   1.2358396663937365E-003   1.2885855653265285E-003   9.2080005192491385E-004   1.2203790926472958E-003   4.7718675038007432E-004   6.4637746655111833E-004   6.2755132986203185E-004   4.6295836375531485E-004   9.0752924575614375E-004   1.0531814707322273E-003   1.6456834941431814E-003   2.4159095190987891E-004   9.3470882000816979E-004   1.3255819245073044E-003   1.0569773808930647E-003   1.0004722920705633E-003   1.0005514263081393E-003   1.3139668175484059E-003   7.9448894999116352E-004   4.1903094840759994E-004   1.0933242461276229E-004   9.0772271671820174E-004   4.0194711344652566E-004   7.0956920428319795E-004   1.0062275743659694E-003   1.6441951777373819E-003   8.4405002708306165E-004   7.5412101948910213E-004   8.3952959191622089E-004   7.9419236371409312E-004   1.0429564621638006E-003   5.3208806912287215E-004   1.5203820181728953E-003   1.9651665970983057E-003   1.2118992993175261E-003   8.7325427339862379E-004   1.0735210882413455E-003   1.0548701257643634E-003   5.2673251513702627E-004   8.4493764838863860E-004   2.4347009273611290E-003   5.4946418148904053E-004   1.5186528351458035E-003   1.4746240408350221E-003   3.0025542151545480E-003   8.5086061752260461E-004   2.2657515028089875E-003   6.7315815744835284E-004   8.1473703774745463E-004   2.3778680561469551E-003   9.7848820059486018E-004   1.0265745614371352E-003   1.1588656698396560E-003   5.2965889910181353E-004   7.9767147476839334E-004   1.1193341197715384E-003   1.4388198797892682E-003   4.7746843545886248E-004   1.1080685604786707E-003   1.6530344971450522E-003   6.2435484654668760E-004   1.1189827367794052E-003
   4.6941176470588228        2.5600000000000001        4.1770310066519076E-004   4.3466200429128900E-004   1.1595913002336467E-003   1.2353124885095877E-003   1.2774363423293550E-003   1.3705249685651217E-003   1.0671047280038019E-003   1.2459004194630323E-003   2.9351203757630275E-004   5.1985269443365685E-004   4.6219161152650780E-004   2.5920966809356272E-004   1.0333483028387958E-003   8.1255015812679366E-004   1.6497982481852580E-003   4.0776295258938020E-004   8.3141165456409162E-004   9.6755840230635108E-004   1.0782345032548058E-003   1.1053884189561717E-003   1.2410171663615602E-003   1.2779501438526665E-003   7.0948410933317102E-004   3.5177517205119873E-004   1.0207666457363915E-004   7.1684890547742076E-004   2.5737248165442204E-004   7.6539696515609817E-004   9.4548929906365859E-004   1.2563696598512190E-003   7.7546884645344322E-004   6.7956342053559788E-004   6.3135076510170251E-004   6.4437490907205480E-004   7.2864969558526869E-004   4.4364172498170807E-004   1.0438265746827008E-003   1.0271715027566285E-003   1.0541342141251260E-003   5.2579872479435925E-004   7.3770937555425048E-004   1.2886934714184432E-003   6.6198332755048131E-004   1.0479115226566017E-003   1.5462956644350233E-003   6.9390854573897715E-004   1.2900144927107172E-003   1.3216055463648405E-003   2.3758096178672821E-003   8.1924587603334929E-004   2.2970862444802414E-003   4.5138646021783500E-004   7.0215439744387910E-004   1.9984507449934659E-003   1.1951128227471793E-003   1.0356849261125218E-003   1.1411043437235125E-003   3.8533333211079906E-004   1.1321350674048712E-003   1.3247728843166205E-003   1.5347134479111735E-003   2.9729530674403593E-004   1.0446710452432070E-003   1.6267134569550642E-003   4.2500665684220581E-004   1.3445714867376948E-003
   4.7470588235294118        2.5600000000000001        1.9512838763858798E-004   2.0345418658174216E-004   6.6734234985439515E-004   7.1803163619974084E-004   9.2648287491811708E-004   1.0182755083786512E-003   9.0987340207657132E-004   1.0151505134672800E-003   1.4367526764263235E-004   3.3428546865023410E-004   2.7674041922999776E-004   1.2032661763064605E-004   9.1068534880930333E-004   4.7022386608800988E-004   1.1754248586579841E-003   5.5670480560482676E-004   6.1647729763936079E-004   5.4547635491554002E-004   8.0121781547903977E-004   9.8809083771995922E-004   1.1343818824346421E-003   8.8854998085834342E-004   6.2121379150143602E-004   4.7792479823895753E-004   9.2166583383716997E-005   6.0449204641190176E-004   1.5046067058215861E-004   6.3026000183124154E-004   7.3183946066409072E-004   8.8876151062562854E-004   5.5356661780855206E-004   5.8642404209241234E-004   4.2336031148292340E-004   5.0295526760103879E-004   4.4809944745809719E-004   2.9600669267760475E-004   6.7161668769191154E-004   3.4392583921540753E-004   7.9038877351501511E-004   2.6248752801160741E-004   4.2334286726175070E-004   1.1557709164902756E-003   6.4475724862688756E-004   9.0730486373128501E-004   6.7025324154470513E-004   7.0278913193336549E-004   8.7921553122189788E-004   8.7585991938902302E-004   1.4130855713591266E-003   6.3414776399274651E-004   1.7003882013835704E-003   3.0827078177786334E-004   5.7221961992811481E-004   1.0994815787789664E-003   1.1635728438997605E-003   9.4938558977045856E-004   8.5165422012722556E-004   2.8438490912764528E-004   1.1247366023888260E-003   1.1661150066578474E-003   1.2086692599062175E-003   3.0848135731035810E-004   7.6376558998428746E-004   1.0716909523187665E-003   2.5981236312212942E-004   1.0954104788131903E-003
   4.7999999999999998        2.5600000000000001        5.5349719311572560E-005   5.7791414344854261E-005   2.1817557383030465E-004   2.3631648543124862E-004   3.5389805727192798E-004   3.9550338674361051E-004   3.9465496135571187E-004   4.3651003727659959E-004   4.1518655035723943E-005   1.2067942086085639E-004   9.5279589531780428E-005   3.4409874593593791E-005   4.1336269627176758E-004   1.4972827513748787E-004   4.4102504003209748E-004   3.1895852568177815E-004   2.5250452775520409E-004   1.7725890933666848E-004   3.0802567803615724E-004   4.5451464878880766E-004   4.9542235159771928E-004   3.3243729497549026E-004   3.0724422308054181E-004   3.1608685948559661E-004   4.4120910007707316E-005   2.8421671950086628E-004   5.2036429783980866E-005   2.6436364087427470E-004   3.1567122948990284E-004   3.8013046550977722E-004   2.1283375254353888E-004   2.6878885077214008E-004   1.7186348817226440E-004   2.4183268309590204E-004   1.6149570671709744E-004   1.1001909751608136E-004   2.7733212212696998E-004   5.8731783680142790E-005   3.3908572760300848E-004   7.8293047627953479E-005   1.5125642957802176E-004   4.9572182369222290E-004   3.1508356264278324E-004   3.7713479215554239E-004   1.5791872277588263E-004   3.3771963813625721E-004   3.4801391954432273E-004   3.2197278956692227E-004   4.5076175347327627E-004   2.6122623320719469E-004   6.3675406436942549E-004   1.5825934248476817E-004   2.6465729939879732E-004   2.8851981748705471E-004   5.6766023855254577E-004   4.3791762928812699E-004   3.3853539650645543E-004   1.4992284874586900E-004   5.1289289071758035E-004   4.9125965000386342E-004   4.9901738737233097E-004   1.7979498968627458E-004   3.1083740621519273E-004   3.1373220485245379E-004   9.1243936114157660E-005   4.4534080055875017E-004

   3.0000000000000000        2.6200000000000001        2.1067829171528313E-013   2.1988693400928409E-013   1.0136303284617169E-012   1.1146213969206616E-012   2.4250198354255377E-012   2.8453478834112917E-012   4.4535682959318601E-012   5.8530865588562578E-012   6.0320752711086889E-013   7.3017167922645053E-013   9.7315644285132484E-013   6.1396314503454176E-013   7.7685549059528946E-012   2.3523485198209993E-012   1.0083670992922095E-011   3.7351505277586500E-012   2.5299495040552189E-012   1.3992609759598724E-012   4.8635460988559462E-012   1.3598679335415000E-011   1.5932031247143857E-011   4.3788900951823872E-012   4.7641103318062313E-012   7.3969770713755359E-012   5.8529700321424042E-013   1.0725610506279515E-011   2.9524507709709850E-013   1.2068213339117455E-011   8.6326240035324533E-012   2.2389142996518923E-011   4.5267317674613561E-012   7.6789052375756205E-012   5.6377148210764063E-012   4.4986870210343511E-012   6.7838785371057014E-013   1.1488646594278751E-012   1.1766894123477081E-011   4.8770547412704540E-012   3.6487959400506462E-012   2.5018377448525359E-012   1.0800599547159070E-011   3.3765246252470618E-011   5.2764595017049259E-012   2.5251592818924612E-011   4.3267631642989391E-012   9.0595340029874886E-012   2.4636190982378801E-011   7.5982409238380228E-012   2.2775757092889180E-012   5.4128551284287590E-012   8.3868342381766399E-012   7.9055138556980208E-012   1.2762782853471897E-011   1.5143382086553882E-011   1.4645454864993506E-011   4.2387530863874943E-011   1.2457735486196488E-011   1.0870330761191661E-011   4.7081991466190156E-012   1.7236619563406677E-011   8.4849166813405719E-012   9.1830217213503478E-012   9.9548287999828659E-012   2.2903255380136044E-011   1.8372581814176222E-012   5.9715089027069644E-011
   3.0529411764705880        2.6200000000000001        1.7154459928509790E-013   1.7945592726920029E-013   8.7920914045089096E-013   9.6630733642421529E-013   2.0729354635838809E-012   2.4276409081150954E-012   3.7562469744738309E-012   4.9443197466349949E-012   5.6846080590712560E-013   6.2408979314548385E-013   5.1782095945227894E-013   2.1619311321735698E-013   6.5397486100520647E-012   2.0960043773187634E-012   8.7662560927066965E-012   2.9968431507296959E-012   1.8983079832372898E-012   9.6269625657266566E-013   4.2584569923667243E-012   1.1516867168858709E-011   1.3867600997486532E-011   3.5569035727294970E-012   3.7921300399862855E-012   5.9036334203149992E-012   5.8019548464237362E-013   9.2957790289420003E-012   2.5520974703325189E-013   1.0324075390154311E-011   7.1716550712153532E-012   1.9378194011934610E-011   3.8316359904789619E-012   6.8845825486011055E-012   5.4440425250754739E-012   3.7182220219838384E-012   9.4925292579440024E-013   1.5386221519881427E-012   9.7297744884091856E-012   3.3234560763108101E-012   2.9500686120841723E-012   4.6248180469749750E-013   7.8391645456998318E-012   2.8643058522299838E-011   4.3469432310186157E-012   2.1774586973245112E-011   3.1626092880126116E-012   7.8937871037664716E-012   2.1626102674110759E-011   6.2268060934830272E-012   2.3067513184383587E-012   3.7239351688680605E-012   7.1814437247878906E-012   6.1365595764324664E-012   1.0876258368304506E-011   1.2893552029914507E-011   1.2152066673121733E-011   3.6255719524365419E-011   1.0295535321716500E-011   9.4276052504537010E-012   3.9778716232722479E-012   1.5463490604679464E-011   7.6508859660705619E-012   8.5748065663758157E-012   9.0531526627178175E-012   2.0782978303039322E-011   1.2362484602599875E-012   5.1128723110280290E-011
   3.1058823529411765        2.6200000000000001        2.2133650334277528E-013   2.3155381270965079E-013   1.1315104515820309E-012   1.2422085960900639E-012   2.6496054730786297E-012   3.0983360750087731E-012   4.7552009617036391E-012   6.2300284442923796E-012   6.7663856773421697E-013   7.9713216190825263E-013   6.9477150239578530E-013   1.9201094775561982E-013   8.2157063188208355E-012   2.5607832564810641E-012   1.1101105479592545E-011   3.7593921793928435E-012   2.4417156278479297E-012   1.0426428405866791E-012   5.3055471748812557E-012   1.4400357516315234E-011   1.7457117959146701E-011   3.9394104424493414E-012   4.4570493779322506E-012   7.2692359722168793E-012   5.5498396098126811E-013   1.1489433395394342E-011   2.4227739379048249E-013   1.2701839601467030E-011   8.6571791936139128E-012   2.4203718046434758E-011   4.3028367514602985E-012   8.5513466214778407E-012   7.2159862462038687E-012   3.9090597255699833E-012   1.0934745785913072E-012   1.4147485690848763E-012   1.1939354574701119E-011   4.4983638684418226E-012   3.4427570423033822E-012   4.1053548020243654E-013   9.5631718927954033E-012   3.5336615760420334E-011   5.1471242621522756E-012   2.7442563693074118E-011   3.9085315721140515E-012   9.8896980427264759E-012   2.5308577745542368E-011   7.0430783607717549E-012   2.9060752788828312E-012   4.3534601729629914E-012   9.0590857593209227E-012   7.8248151026186432E-012   1.2733675151306958E-011   1.5759385951982951E-011   1.5063910603879264E-011   4.3597392612798304E-011   1.2853609669822211E-011   1.1149708786832194E-011   4.0114557589708500E-012   2.0424215144001526E-011   9.4258473642138309E-012   1.0640921505937173E-011   1.0371607082019443E-011   2.6482786710938819E-011   1.5162180214647987E-012   6.4119559359625280E-011
   3.1588235294117646        2.6200000000000001        3.1564603804828550E-013   3.3002894060542681E-013   1.6733727946163014E-012   1.8250970594804385E-012   3.9290311594229347E-012   4.5126561947553026E-012   7.0103471719868350E-012   8.9763830040201675E-012   1.0831516934823360E-012   1.5679127995383510E-012   1.9837393996578637E-012   1.3088148073378181E-012   1.2329169711393754E-011   4.9105200454546478E-012   1.6633579278929018E-011   5.7653111755061748E-012   4.2968890207251909E-012   2.0221690755224824E-012   9.0768053113520184E-012   2.1016685897517801E-011   2.6457178602444010E-011   6.1866494908690002E-012   7.6005071149761812E-012   1.0105564236981345E-011   1.1475619841100621E-012   2.1167018191693288E-011   6.2712026422613914E-013   2.1092900990231442E-011   1.3039281146400455E-011   4.0275384755718618E-011   7.7771816646517189E-012   1.5142049704656451E-011   1.6670615688025015E-011   8.8753371679574554E-012   3.4076858568232029E-012   4.5436430190728050E-012   1.8033040266052493E-011   9.0936145390264106E-012   8.3722898583037022E-012   1.9444695700342892E-012   1.9827286547654995E-011   5.4045860757647136E-011   9.9811461196764521E-012   5.0764723171471976E-011   9.6689217178042243E-012   1.8886900200570021E-011   3.5248655129798306E-011   1.5850920128586231E-011   6.7255969267269118E-012   2.1190961508481111E-011   1.5138455710061159E-011   2.4459644024243194E-011   1.9577548316693327E-011   3.3955155568634707E-011   3.0417015983267403E-011   9.1524979044593497E-011   2.2885142663105666E-011   3.1381183256142645E-011   9.6811940090135078E-012   5.8353733693374882E-011   2.0398646006058641E-011   3.0787533561196010E-011   3.5365518106700975E-011   6.6551356067100710E-011   9.2963587723309098E-012   1.4606682494658175E-010
   3.2117647058823531        2.6200000000000001        7.7289082257914691E-013   7.7775143128011859E-013   3.3279948484728992E-012   3.4094856344458934E-012   8.1307378340462141E-012   8.2835102759734889E-012   1.6793809910265586E-011   1.7168935614713562E-011   3.9691040859568239E-012   6.6620473895477777E-012   8.9230025563467110E-012   5.1891451759363907E-012   3.1006645181321402E-011   1.3826161876472019E-011   3.5238381501079463E-011   1.5652079403269758E-011   1.9718918799667348E-011   7.6468417052549168E-012   3.1988966683959468E-011   7.0968909669233213E-011   7.1515521892321882E-011   3.0208545334036248E-011   4.9072114349721388E-011   2.3929437052166161E-011   8.8561441563536997E-012   8.3800369602797128E-011   3.7888343460098469E-012   7.0309878046102880E-011   3.7608028252137794E-011   1.5257355829485809E-010   3.7935004704109487E-011   5.2123287624792246E-011   8.5185341217954192E-011   6.3774971406725622E-011   2.0225325060385503E-011   4.5498999903307914E-011   3.3309602409443529E-011   7.2786389610135106E-011   3.6517642507425322E-011   1.7232638669142806E-011   1.2481895403558520E-010   2.7433085250310844E-010   4.2751265590114708E-011   2.7161190926111770E-010   8.7609793658315269E-011   1.6760890120993925E-010   1.2334172533173597E-010   1.2542736970057540E-010   3.1749601140529284E-011   2.0552245964542846E-010   5.8163187682444123E-011   1.9018979885336653E-010   6.5047372383834829E-011   2.1644303946185113E-010   2.5331494396422365E-010   5.0348238891411586E-010   1.2596374729481011E-010   1.9446795662858622E-010   1.0558648131878872E-010   3.8695503589190334E-010   1.0079319124384746E-010   2.4842301047884294E-010   2.2130219260612789E-010   3.9054162465704469E-010   8.6618497534349627E-011   1.0016486904014038E-009
   3.2647058823529411        2.6200000000000001        4.3193396302920764E-012   4.1216540031462689E-012   1.4295606982526954E-011   1.2590249861076542E-011   4.2438490820080784E-011   3.0447828285671014E-011   1.0646776831936782E-010   6.3771817588624837E-011   1.9681925582637198E-011   4.1499893726937278E-011   7.2781732439255651E-011   4.9650024064374193E-011   2.7266514441609086E-010   8.5898405721218568E-011   1.5622722630936638E-010   1.0159548348013253E-010   1.7699525568203876E-010   7.8215546395376413E-011   2.1674534373666928E-010   5.6103361768197396E-010   3.8441743675516321E-010   2.9504369490725813E-010   4.3580071019437131E-010   9.9827714645940834E-011   8.4416856290094579E-011   8.5353585503453052E-010   4.1643236520782656E-011   7.2488993308929890E-010   3.5483559156166751E-010   1.0728811499889086E-009   3.9721681437628320E-010   4.0133843379478636E-010   7.9475907851631601E-010   5.2894501384766228E-010   2.1241154414661102E-010   4.2303513379912158E-010   3.5779515407778101E-010   7.8090288764015599E-010   3.4380587725213307E-010   1.8269659478444943E-010   1.1472423514159769E-009   2.2971474400316668E-009   4.1736062639100722E-010   2.1219319383412174E-009   9.4318925255730548E-010   1.4691685253140085E-009   8.3995147193297800E-010   1.0514560460963051E-009   1.7064076831579049E-010   1.9254173418705671E-009   4.0025818931151118E-010   1.4848513509080784E-009   5.4635967579703594E-010   2.3653008590354154E-009   2.5211050201779654E-009   4.5321688933885668E-009   1.2404209709153024E-009   2.3315020301503916E-009   1.2803088687117525E-009   2.7296789784840096E-009   6.5239636952882190E-010   2.5367749654028024E-009   1.9245813215496328E-009   4.7237145156354240E-009   8.3362844476156286E-010   8.4896924287794364E-009
   3.3176470588235292        2.6200000000000001        3.1928298851448540E-011   2.9533828998131917E-011   9.6253685904208917E-011   7.2218251592082508E-011   3.2340086594709525E-010   1.6566274474748216E-010   1.0453840864797581E-009   3.6303067971582615E-010   9.1210488230563398E-011   2.2111431847556206E-010   4.9221596640542815E-010   3.6463277469622941E-010   2.5982936643208936E-009   5.1513162059596082E-010   8.0241531125145406E-010   6.4421228521091662E-010   1.3777420959540680E-009   6.8103871786240352E-010   1.7558708164518280E-009   6.0444737264048119E-009   2.3170011591001036E-009   2.7449318407997950E-009   3.7397496077836102E-009   1.2104490937978114E-009   7.8864615507620091E-010   7.2673354262013546E-009   3.9780423633622488E-010   6.0585710847618331E-009   3.3775155342204929E-009   7.1708232233916189E-009   3.7719429930159427E-009   2.8523855311970379E-009   5.9065611782999716E-009   3.3989295024440058E-009   1.7134252639320381E-009   2.7904299303052319E-009   4.1960622256617713E-009   7.1682110407579370E-009   2.5972048942455671E-009   1.6711572918580685E-009   1.0540957015329061E-008   1.9331506544198375E-008   4.3503109455144898E-009   1.3695153884781280E-008   8.8356141270788243E-009   1.2094815532101891E-008   7.6183904278833133E-009   7.0895471128299680E-009   8.3793418627422102E-010   1.5624505842451806E-008   3.0547239733150583E-009   1.2335571297060646E-008   7.4455303184130976E-009   2.2613322585039098E-008   2.5795932173132379E-008   3.3142576318673837E-008   1.1244843392309077E-008   2.0282693698035066E-008   1.4312976500274314E-008   1.5434909304251793E-008   4.4253554191037758E-009   2.2133053444816908E-008   1.4528596251750655E-008   4.3481013929176613E-008   6.5601611773631377E-009   5.5280575547083431E-008
   3.3705882352941177        2.6200000000000001        1.8140752124638048E-010   1.6042500896720822E-010   5.9605952791342903E-010   3.7571937085206723E-010   2.4432263389643664E-009   8.7176056734991924E-010   8.5632632951376023E-009   1.7777881857836347E-009   3.1028619903283975E-010   9.0749188292213611E-010   2.8220457072081669E-009   2.3124767952264127E-009   2.3339283405779834E-008   3.0983923795497519E-009   4.1358037299095135E-009   4.5300098562836367E-009   9.1300230026930374E-009   4.5454288692300680E-009   1.1964829800390195E-008   4.7661322157496316E-008   1.1297135830490725E-008   1.9597891676304744E-008   2.5352190174002308E-008   1.2193531128222219E-008   6.1442665559210581E-009   5.5890774471088585E-008   3.1545998231054352E-009   4.4142205579606674E-008   2.6668979663580423E-008   3.8761697533868878E-008   3.1236821494059531E-008   2.0264851229262423E-008   4.0917931130792730E-008   2.0220378559393552E-008   1.3038680362693872E-008   1.3752092852830616E-008   5.1355960630210407E-008   5.3856699767016084E-008   2.2868505634741469E-008   1.1125476618613136E-008   7.4934659140042640E-008   1.1993027285309185E-007   3.9013166276522581E-008   7.0757573991730107E-008   6.5417704571748453E-008   7.8947826033070420E-008   5.8084570667054866E-008   3.7962126999960074E-008   4.5765053135129611E-009   1.0360249272025582E-007   2.5413828655159388E-008   8.0290495254230449E-008   7.1850717647279700E-008   1.6815748165730475E-007   2.0343483788341551E-007   1.8391113186200747E-007   8.6550052513643659E-008   1.4304466990531256E-007   1.1933001404017101E-007   7.2760074079207349E-008   3.0693413245393152E-008   1.5030776337100703E-007   8.5615783358040665E-008   3.1030339606903276E-007   4.1492874826654545E-008   2.8306005180538033E-007
   3.4235294117647057        2.6200000000000001        8.3322426830945194E-010   6.8588027190291915E-010   3.2752990510100667E-009   1.6090150946697738E-009   1.5583302453970400E-008   3.7063399818863355E-009   6.2034890100485594E-008   9.6678145440803735E-009   1.5214528466644509E-009   3.0735354388578270E-009   1.3314464580862482E-008   1.1274181509768825E-008   1.6059681038931309E-007   1.6855858560618887E-008   1.9220056163291962E-008   3.1512514294892221E-008   5.1170960028159315E-008   2.2765713630663928E-008   7.7402470782501178E-008   3.1185375804553337E-007   5.2084444256874574E-008   1.1701841402854012E-007   1.5624024642741396E-007   1.3001613259098237E-007   4.1152007470967235E-008   3.4549908924329861E-007   2.1171403287318652E-008   2.3799649215699932E-007   1.5921811465767014E-007   1.8282306907208381E-007   2.0304843173411833E-007   1.2503740111469714E-007   2.2882650111195058E-007   1.0730499241563807E-007   7.9417133851524679E-008   5.1312470539429929E-008   4.5121368507173300E-007   3.3291273830941972E-007   1.6960337009852786E-007   5.9785005694466015E-008   4.3302229802165558E-007   5.6722791190469956E-007   2.9119247865347643E-007   2.9931331143370669E-007   3.8827523471524876E-007   4.2121933849153485E-007   3.9601725241525320E-007   1.7025839507574766E-007   4.6782865180789021E-008   5.8270464209815794E-007   1.9353340012764142E-007   4.5198554532502375E-007   5.3267296884805477E-007   9.7230633310181356E-007   1.3252439175509886E-006   8.0521844213256110E-007   5.4348061978893905E-007   8.0619700494228873E-007   8.0099664944632501E-007   2.9148389684124640E-007   2.9516501047434329E-007   8.2164853167528364E-007   3.9691068622717527E-007   1.6667593458790835E-006   2.1239884429184045E-007   1.1202973478882205E-006
   3.4764705882352942        2.6200000000000001        3.1706936968079773E-009   2.2850529938546645E-009   1.5818548000955092E-008   5.5882069834245404E-009   9.0628676756322680E-008   1.6772073341037563E-008   3.6768971665571479E-007   5.8275453428770724E-008   1.1665673661958078E-008   1.1379526405444949E-008   5.5252562333550918E-008   4.3803474138960431E-008   9.2447847668960241E-007   9.5838723411070003E-008   1.1990937132925922E-007   2.4413328668176487E-007   2.6240341373862428E-007   8.6814643237632832E-008   4.4374692329269202E-007   1.5548509137069230E-006   2.5472881699715498E-007   5.7792598044332065E-007   8.0915516993514441E-007   1.0268855928016626E-006   2.2852555126332351E-007   1.7911500906844620E-006   1.1934053556393909E-007   1.0027856875942968E-006   7.3548958993263973E-007   7.9975743067787190E-007   1.0692490775189149E-006   7.0741486233926074E-007   1.0761832429298977E-006   5.4146921299581867E-007   4.1263257766856389E-007   1.5592225693889019E-007   3.0768074042235753E-006   1.7133687592632691E-006   1.0835025659653922E-006   2.5870736033766177E-007   2.0126629260988981E-006   2.0799838260908532E-006   1.7742531282399455E-006   1.1787517491324531E-006   1.8387179359452562E-006   1.7865966608020990E-006   2.2951275976111202E-006   6.6153873934487503E-007   4.8835733668881025E-007   2.7515190651731253E-006   1.3015474334794638E-006   2.0009879067360030E-006   2.9387653596016072E-006   4.3809970554161609E-006   6.6824874708271976E-006   2.7548988925870746E-006   2.9077617432444424E-006   3.5501857628718461E-006   4.1515789689167634E-006   1.0744747763112757E-006   2.5918544423736468E-006   3.4936464393747196E-006   1.5330446064897411E-006   6.5364980395965274E-006   8.9634648933412313E-007   3.7659000616196261E-006
   3.5294117647058822        2.6200000000000001        1.0815524373319140E-008   6.2703089259470156E-009   7.3735169513938679E-008   2.0102211252873052E-008   4.6424156187901366E-007   9.1087187988840666E-008   1.8804715999812985E-006   4.3269824212915286E-007   8.8976431214140812E-008   6.1879001480583252E-008   2.1604827667663051E-007   1.3534817697568392E-007   4.2348155504877228E-006   5.1212380434621994E-007   7.6739214648421480E-007   1.6098140016758833E-006   1.1967689439062840E-006   2.5187689601490558E-007   2.2474248440001603E-006   6.1119823465546535E-006   1.3642435854828241E-006   2.4814888355339312E-006   3.6001881906200650E-006   6.4004073456366770E-006   1.0757870256263495E-006   7.6792449533077703E-006   5.7209986535456517E-007   3.2742309154804480E-006   2.7299507974415052E-006   3.5564301904031534E-006   4.5061734605599854E-006   3.4290819614493679E-006   3.9406933583441792E-006   2.3337519752837124E-006   1.7631928473086837E-006   4.3618067421144149E-007   1.5813108357462186E-005   7.2601725067342645E-006   5.3428095118607415E-006   9.3965662924734621E-007   7.5184708541873252E-006   6.0612983248302576E-006   8.7734326746438453E-006   4.4649186736495147E-006   7.0385550968707147E-006   5.8456514733269948E-006   1.0818026702320424E-005   2.4054739425067639E-006   3.8361090113963667E-006   1.0967455821309090E-005   6.7906166660908493E-006   7.0119242007678687E-006   1.2030683250554960E-005   1.5386877738714994E-005   2.5747611658527338E-005   8.1836399224774340E-006   1.2966331569275231E-005   1.2596623458566204E-005   1.7086861937506275E-005   3.6370960214681248E-006   1.7776741371618651E-005   1.1898137584685115E-005   5.4110330355590104E-006   1.9016729077288395E-005   3.2083176392637919E-006   1.1921529365470988E-005
   3.5823529411764703        2.6200000000000001        3.7378688700909685E-008   1.6881917633849583E-008   3.3017029940442591E-007   9.1866715442453771E-008   2.1668540748916974E-006   5.9827830336937722E-007   8.0275151903858371E-006   2.7456379028632622E-006   5.2280037947951180E-007   3.6754379766313890E-007   8.2402565800299942E-007   3.4126953944767820E-007   1.5814811908135553E-005   2.4613363805657942E-006   4.3959474736994886E-006   8.7850839794939875E-006   4.8579616413874464E-006   5.6738660934433783E-007   9.6887648512226155E-006   1.8391721767266360E-005   6.7974162747932818E-006   9.2533853814293098E-006   1.3061673721229239E-005   3.0116169408981283E-005   4.2600689402846027E-006   2.7013591719650519E-005   2.3470636867881694E-006   8.6610597326413818E-006   8.8325997596841108E-006   1.4725666182335738E-005   1.5473020333829553E-005   1.4023546458297371E-005   1.1042335898654313E-005   8.4828518198087212E-006   6.5463168068639182E-006   1.3644638794788438E-006   6.1542628107896899E-005   2.5369796673587215E-005   2.0175606303444095E-005   2.9945581844195727E-006   2.2746262784424391E-005   1.6584711224980601E-005   3.5044853718990180E-005   1.6264400377376363E-005   2.1798716718924542E-005   1.5113789019999133E-005   4.1604376696309864E-005   8.5201585895335526E-006   2.2328355408500085E-005   3.6680748457488174E-005   2.8021536318519612E-005   1.9250944565190197E-005   3.6910963456553908E-005   4.2507179376502826E-005   7.2477063515849458E-005   2.2817538797128158E-005   4.8193157643414982E-005   3.5190997359535990E-005   5.5221870466113054E-005   1.1890848286492134E-005   8.9059125847519528E-005   3.2246778088826303E-005   1.8847622211698815E-005   4.0242187726929269E-005   9.9818630473036549E-006   3.6863608469775415E-005
   3.6352941176470588        2.6200000000000001        1.4030633074184680E-007   5.9379144509323636E-008   1.4413967355076440E-006   5.2721685007316346E-007   8.8898951116557280E-006   3.4600835315281286E-006   2.9020254570404555E-005   1.4335923648187562E-005   2.4704107199639469E-006   1.8886593247831377E-006   3.0554280472133212E-006   7.3807082958274483E-007   4.6895543759556876E-005   1.0063583194252492E-005   1.9776045451783371E-005   3.7495407959318107E-005   1.6847120111234977E-005   1.1450555631844555E-006   3.4853388419937191E-005   4.2278397785131336E-005   2.8065348073019470E-005   3.0356473391965312E-005   3.8719317498971694E-005   1.0839595626066981E-004   1.4351343337777971E-005   7.7927464692994643E-005   8.3728319385390333E-006   2.2015895210384922E-005   2.8325394793412159E-005   5.4157946269531655E-005   4.3581227235261750E-005   4.7922323255378492E-005   2.2582732796405731E-005   2.5714081860898073E-005   2.1885485768466360E-005   4.9037321688823923E-006   1.8001857769288742E-004   7.2895151585547716E-005   5.6193186020594370E-005   9.1041125282561575E-006   5.5519004305640827E-005   4.8859438930673262E-005   1.1179421058402722E-004   5.2406603187669950E-005   5.4654024958529047E-005   3.1604303286014064E-005   1.2706130681358502E-004   2.9615905627986177E-005   9.7672730473320743E-005   1.0235737295041974E-004   9.0377349116560116E-005   4.4111287179479007E-005   8.3912359609608888E-005   9.2531454812927864E-005   1.3944651358866120E-004   6.2318041998950320E-005   1.4412736190162387E-004   7.9259927201451869E-005   1.4186855207088300E-004   3.7513937337155178E-005   3.2527899808408860E-004   7.2350964781349629E-005   6.2476222743132115E-005   6.8424581788834117E-005   2.7838746584617293E-005   1.0594453196723747E-004
   3.6882352941176468        2.6200000000000001        5.6940891301534309E-007   2.8634414844201696E-007   5.8085802678059301E-006   2.8017176909023309E-006   3.2113618564132135E-005   1.6709372014136590E-005   8.6887817947511057E-005   5.8527957914679799E-005   9.6680786941710319E-006   7.7899889146807834E-006   1.0476427030677054E-005   1.5879303962923445E-006   1.0979014468676497E-004   3.4572914857367902E-005   7.0094384030482555E-005   1.2618871173385483E-004   4.9583992290979890E-005   3.0418986002509340E-006   1.0405065435037295E-004   7.5568360379981681E-005   9.5101207311640331E-005   8.6914496028431683E-005   9.2516648502606141E-005   2.9381979948962095E-004   4.1202295717339155E-005   1.8173963428200459E-004   2.6341580296655557E-005   6.3907867343336404E-005   9.1549278440168736E-005   1.6432208269964732E-004   1.0160024673449444E-004   1.3522929887567413E-004   3.2160707192987375E-005   6.8189231072312672E-005   6.8550393475296114E-005   1.7330182569493081E-005   3.8857316100683180E-004   1.7351239691340694E-004   1.1115386939928080E-004   2.8050306206664599E-005   1.1141569492785280E-004   1.4886599543786634E-004   2.8073152082967333E-004   1.4284488391047234E-004   1.0897897920362798E-004   5.9728704723636612E-005   3.1158681435700293E-004   9.3136419623160855E-005   3.2581256294529176E-004   2.3846898985356102E-004   2.3592848297898333E-004   9.8003502452931112E-005   1.4748000723538768E-004   1.6357585841726474E-004   1.5812286588750424E-004   1.5694118616153957E-004   3.4103601389172606E-004   1.4744367848333205E-004   2.8901856982455087E-004   1.1257959295775831E-004   8.5829372615942446E-004   1.3970202929809228E-004   1.7885203367055570E-004   1.1749612178020483E-004   7.1001439608248994E-005   2.5280900258739834E-004
   3.7411764705882353        2.6200000000000001        2.2704804483478332E-006   1.3965408908788394E-006   2.1234864842897729E-005   1.2742482469537647E-005   9.9582950604836217E-005   6.4798036624074011E-005   2.1470429209584276E-004   1.9034186691132117E-004   3.2280093944294783E-005   2.5952346230602102E-005   3.2114298879594615E-005   4.2042002229772182E-006   1.9735598210398058E-004   9.9558948423240793E-005   1.9638989247289056E-004   3.3018631708946390E-004   1.2218404458046292E-004   1.2006124965348548E-005   2.5503537262709544E-004   1.2188560582031395E-004   2.6274461486588914E-004   2.1626580035336758E-004   1.8240492841519964E-004   5.8868524535615220E-004   1.0234754483773050E-004   3.4441327712143687E-004   7.4208280236358551E-005   2.0050532675094121E-004   2.6589836023539672E-004   4.0726812838442014E-004   1.9861539429162156E-004   3.1681125240473639E-004   3.2240150954054489E-005   1.6507348174372278E-004   1.9882899477452408E-004   5.3278637200281865E-005   6.0568361334787605E-004   3.4689084744819553E-004   1.4571920246503290E-004   8.6408345832663969E-005   1.9053804950026917E-004   3.8845238853492002E-004   5.4057954777145657E-004   3.2787000715321131E-004   1.6909272406646407E-004   1.1012484753548353E-004   6.0601067706887691E-004   2.4764083577215638E-004   8.2862933261627979E-004   4.6368368708031658E-004   5.0718882507424666E-004   2.3695385415732037E-004   2.2277278174002437E-004   2.4286126350939316E-004   7.4771870453008805E-005   3.3232750022868751E-004   6.2596750607485960E-004   2.4947903917483502E-004   4.7553050547889788E-004   3.0210984361128142E-004   1.5996686280211321E-003   2.5310600929620705E-004   4.1110058147623984E-004   2.4000446146206839E-004   1.6727144032077700E-004   4.8358248972092330E-004
   3.7941176470588234        2.6200000000000001        8.4332525973754847E-006   6.0429071531106769E-006   6.8263706597727235E-005   4.7909607192741045E-005   2.6396904501299352E-004   2.0517093635617943E-004   4.2809092526020965E-004   4.9018717034325003E-004   9.3069347151023910E-005   6.9896668366683270E-005   8.5593903176796703E-005   1.3686082593344703E-005   2.6795255254534380E-004   2.3981612728312337E-004   4.4212211455029956E-004   6.6718132880449826E-004   2.5488234953235348E-004   4.7515592357690922E-005   5.1381757219322690E-004   2.5076724753686307E-004   6.0787575683526949E-004   4.6634573903823882E-004   3.1236178821836844E-004   8.3254750784330115E-004   2.2387884303443263E-004   5.3341032294724545E-004   1.8950892642465332E-004   5.4169835541600605E-004   6.1360739301590927E-004   8.0390496527339998E-004   3.3020022876903963E-004   6.0949622035307829E-004   4.0585843973704954E-005   3.6922974009075994E-004   5.0996013059381707E-004   1.3555000346066141E-004   6.6368687773133686E-004   5.9560197734068014E-004   1.2871196899489604E-004   2.4530255738095951E-004   2.9947327005144130E-004   7.7696249168713151E-004   7.6910177241290762E-004   6.3888819490774283E-004   2.0161639558945857E-004   2.0088329179578050E-004   9.4318153737362029E-004   5.3075542343433821E-004   1.5956587987542047E-003   7.6051029797718681E-004   9.1665558218416107E-004   5.5977081083708120E-004   3.5924458279720534E-004   3.2288212537105515E-004   1.5359959154732491E-004   5.9178821607150389E-004   8.9793906728263709E-004   4.4403671141721656E-004   6.5538593553770902E-004   6.9487381542766629E-004   1.9989299708324170E-003   4.5881574198675931E-004   7.3763822486542358E-004   4.4886193250618403E-004   3.6087849319416918E-004   7.4464937444289315E-004
   3.8470588235294114        2.6200000000000001        2.8080974097798095E-005   2.2310976493604423E-005   1.9186924741334348E-004   1.5103366451417322E-004   5.8826774246426938E-004   5.2845435567296453E-004   6.7592937109909636E-004   1.0036201426870148E-003   2.3309013816520893E-004   1.5402155925799910E-004   1.9726566781973592E-004   4.4786469396774692E-005   2.9114036031182384E-004   4.8492776794906796E-004   8.2444394926757048E-004   1.0141986218703757E-003   4.5891726215223984E-004   1.5859260519735226E-004   8.4393688492240303E-004   6.3027158651261827E-004   1.1694676763036166E-003   8.6804878797632325E-004   5.1471509637103919E-004   7.5488404131946103E-004   4.3954157100293542E-004   7.2044930109688707E-004   4.4088836662692268E-004   1.1280504006142716E-003   1.0402267976721427E-003   1.2465414367809921E-003   4.8073328438988063E-004   9.6664880978476254E-004   1.2562744375352428E-004   7.2862317020703322E-004   1.1029194817814142E-003   2.8208258643883463E-004   5.6592740641282042E-004   9.0366338101288777E-004   2.1615327453409185E-004   6.0143567993456589E-004   4.6754823654889107E-004   1.1844919525528651E-003   7.6723353011799451E-004   1.0895887165894927E-003   2.2104072228943839E-004   3.6234839799165848E-004   1.1942417464883264E-003   9.1828056183744327E-004   2.2751399103172736E-003   1.0669927927243875E-003   1.3930723109883225E-003   1.0878651298652225E-003   6.2546941751862788E-004   3.9835867963744427E-004   1.0466389011633817E-003   9.1296127579096656E-004   1.0393010074506508E-003   8.5069070126267356E-004   8.3382438667937249E-004   1.3384655629476098E-003   1.5023369109057150E-003   8.1705221829220622E-004   1.0453558995268020E-003   6.1329017004343566E-004   7.0333838976505429E-004   9.6220076349575866E-004
   3.8999999999999999        2.6200000000000001        8.3199609168009588E-005   7.0922234095932739E-005   4.6566761116638168E-004   3.9924524611566317E-004   1.0936310640440711E-003   1.1133027098906561E-003   8.1737215526649911E-004   1.6211757001147605E-003   5.0903203748003467E-004   2.8138935008071702E-004   3.9326446986599799E-004   1.3094190862655879E-004   3.6721757581010953E-004   8.1971378320799088E-004   1.3209189939267809E-003   1.1167262576008358E-003   7.4750512438778130E-004   4.3432809921174921E-004   1.1367841507363523E-003   1.3528349573322339E-003   1.8541075209315267E-003   1.3932862635748400E-003   8.7629512326359705E-004   3.7939612941427785E-004   7.8125175032134797E-004   9.7509198131281321E-004   9.3369213664453029E-004   1.7533411681046260E-003   1.2386821085412715E-003   1.5010183194731656E-003   6.3361740778730474E-004   1.2642651335089726E-003   3.7950175263734971E-004   1.1957826837992256E-003   1.9411773256234818E-003   4.7905387637252431E-004   6.4407583055764623E-004   1.2380926613144029E-003   8.3450927130531815E-004   1.2321600484244632E-003   7.1230907392736277E-004   1.4296290479869746E-003   5.5422196384249294E-004   1.6126635099286985E-003   3.8302077834510487E-004   6.8559040850636472E-004   1.3233868724295795E-003   1.3312561950630890E-003   2.3118559925426785E-003   1.3287374105735150E-003   1.7879341798221016E-003   1.5880319114182717E-003   9.5755447166439558E-004   4.9834893381318413E-004   2.8816550191680746E-003   1.2647844561158533E-003   1.0296066253855161E-003   1.5614458102353602E-003   1.0931578401403314E-003   2.1093678283619689E-003   6.4364205376678393E-004   1.2834121053689781E-003   1.2571059271657822E-003   6.7671179372164991E-004   1.2421502662534542E-003   1.1606183075629475E-003
   3.9529411764705880        2.6200000000000001        2.1776442970076557E-004   1.9487721779119511E-004   9.7377921861478375E-004   8.9223199502068916E-004   1.6664134309533223E-003   1.9029636099675803E-003   7.4306884289288130E-004   2.0602774032888018E-003   9.7116270924812586E-004   4.4432237256141860E-004   6.8933074154006778E-004   3.3188954261862899E-004   7.4515157242153313E-004   1.1600365449509515E-003   1.9055980911448732E-003   8.5647653634796702E-004   1.1622786911468232E-003   9.8416647813272056E-004   1.2742546563107708E-003   2.0746787278427170E-003   2.3097490637966757E-003   1.9063167188905642E-003   1.4609651122680393E-003   3.3190014741837605E-004   1.2513731274159069E-003   1.4939846335255008E-003   1.7880459434678234E-003   2.0244227136985730E-003   1.0763342699393536E-003   1.4756658477375465E-003   7.9367394421853295E-004   1.4340530849808173E-003   8.7375458662494320E-004   1.5593286163400253E-003   2.7218692440294022E-003   6.7706138292669509E-004   1.1338248279921617E-003   1.5525694130679299E-003   2.2361616158908773E-003   2.0991549593966899E-003   9.7727344059127621E-004   1.4814623140406049E-003   5.8350803923845553E-004   2.0032880841749389E-003   9.3420936101159830E-004   1.2958783596202256E-003   1.4660936952598713E-003   1.7609835981927903E-003   1.5908507160270399E-003   1.5539633848326484E-003   2.0267558591672593E-003   1.7110944909754871E-003   1.1892055758681095E-003   7.5376444564394728E-004   4.2803516172869212E-003   1.5789192831286609E-003   9.3148848068504489E-004   2.4970659087237700E-003   1.4740970099750949E-003   2.6502835569460091E-003   8.4999129233256508E-004   1.6110575534072434E-003   1.4687695383528130E-003   1.0161348327839713E-003   2.0444885988952486E-003   1.4351948828394711E-003
   4.0058823529411764        2.6200000000000001        5.0460883427246831E-004   4.6752057204237329E-004   1.7401113231525563E-003   1.6823080218850725E-003   2.0476357969182435E-003   2.6197208740155629E-003   5.8803174721709271E-004   2.0935620080988599E-003   1.6257318810408473E-003   6.5950204572952614E-004   1.0907551641328621E-003   7.3145847592658464E-004   1.4907375839414176E-003   1.3690720011998081E-003   2.4578523439507068E-003   5.9627598931573790E-004   1.7682169043880184E-003   1.8427322092900854E-003   1.2778876933971903E-003   2.1239341261908981E-003   2.1409769473040028E-003   2.1974208277726307E-003   2.1329590889240181E-003   1.2502784837258119E-003   1.7983539371306785E-003   2.3502343440896284E-003   3.0826298727488471E-003   1.8032831530098764E-003   1.1689712805688197E-003   1.5188285435046437E-003   9.9743090738580115E-004   1.5910215037557326E-003   1.6542232168822531E-003   1.6301862822670891E-003   2.9899197327496337E-003   8.4989781185159611E-004   1.6727872177593772E-003   1.8033421382111171E-003   3.8070159747623285E-003   3.0073350737607482E-003   1.1567832356485549E-003   1.2969533437250658E-003   1.2972472891800211E-003   1.9022725108185769E-003   1.8888439273688972E-003   2.0651009543764132E-003   1.6751739943771573E-003   2.2490931840561082E-003   8.7983455057336264E-004   1.8246715297526568E-003   2.2477743139238705E-003   1.4806833490351376E-003   1.3231070488147222E-003   1.3764983423755189E-003   3.7214133790603792E-003   1.7992344909910454E-003   1.0024749005079145E-003   3.4883827633680341E-003   1.8080577502820993E-003   2.5622329366435975E-003   2.2570124367329181E-003   1.5436647618444542E-003   1.7979032975474580E-003   2.0326848231235033E-003   3.2515249675032173E-003   1.6837148015143393E-003
   4.0588235294117645        2.6200000000000001        1.0349810024004452E-003   9.8357067574547847E-004   2.6441209001991884E-003   2.6759323242890824E-003   1.9855369266119265E-003   2.8579840022275368E-003   7.4735874902233216E-004   1.8692053873499014E-003   2.3910471607525474E-003   1.0311194639854189E-003   1.6205480272008677E-003   1.4125929917199812E-003   2.1404154249636052E-003   1.3778555472748427E-003   2.6563345849347319E-003   1.0025396119976114E-003   2.5388748112377571E-003   2.8399350354215520E-003   1.3057963196522907E-003   1.4291587907024625E-003   1.4517424815098292E-003   2.1034064713941255E-003   2.5545757068981744E-003   2.7134427998288017E-003   2.3441773974874260E-003   3.1609975595655653E-003   4.7739857994861697E-003   1.4324105016408387E-003   2.4059805776017297E-003   1.9676511289749795E-003   1.3203947068795457E-003   1.9626611247530665E-003   2.6508926815581712E-003   1.5644878062469087E-003   2.5657983964950644E-003   1.1057792104595945E-003   1.8076707878908458E-003   2.0077937309425724E-003   4.3648704299315069E-003   3.7219964147497801E-003   1.3165485862966127E-003   8.7610133037460106E-004   2.3599603332793316E-003   1.2406028378108881E-003   2.8015433742276013E-003   2.4461226097395945E-003   1.6954284750591536E-003   2.6302422268344493E-003   1.1209885639660952E-003   2.1815882648162557E-003   2.5401114869980446E-003   1.4450346821604522E-003   1.4994171048165975E-003   2.3074356894591083E-003   2.1164898963070920E-003   1.9131823238809384E-003   1.8368879006055799E-003   4.3700811883923222E-003   1.8463006125216616E-003   1.9626537234625186E-003   3.0654616970646896E-003   1.2550434105918979E-003   2.1209592854322065E-003   3.2828461109207603E-003   4.9903102187323087E-003   1.4668383482419770E-003
   4.1117647058823525        2.6200000000000001        1.8860226663385195E-003   1.8269905134301796E-003   3.3755807730790587E-003   3.5600494442954251E-003   1.5422883990983101E-003   2.4627106808180039E-003   1.4716995016152139E-003   1.8313434204061884E-003   3.0974037979418253E-003   1.7501940333294252E-003   2.3370996558303584E-003   2.4103576436609736E-003   2.0410326526150960E-003   1.2886339165369058E-003   2.0911376209012673E-003   2.2578721826590270E-003   3.2144309497647802E-003   3.5572276278937670E-003   1.4568219735312140E-003   9.3785075916440772E-004   1.0699011229397812E-003   1.7316873167717655E-003   2.5451745136876292E-003   3.4508079390969484E-003   2.8747803558228520E-003   3.2823422518917689E-003   6.6585504624846149E-003   1.5204800078682909E-003   4.4929017279898582E-003   2.3606911860010061E-003   1.8532733964082739E-003   2.4957100699450735E-003   3.4667789546726827E-003   1.8565708092290354E-003   1.8386999040801994E-003   1.7033368716397985E-003   1.8084978600935338E-003   2.2454719030105090E-003   3.6258347625411549E-003   4.1371217357155342E-003   1.7218634585451106E-003   8.0066110803808275E-004   2.8962472166347785E-003   6.8660880316124271E-004   3.1706171532469175E-003   2.1878548522884810E-003   1.3035474936339336E-003   2.5046072762478660E-003   2.2670989897873579E-003   2.5422904411262662E-003   2.7047876911334787E-003   1.9751595112226478E-003   1.6021974502041887E-003   3.0312113447107485E-003   1.7799090595125786E-003   1.6346712208943708E-003   3.5292670589389709E-003   4.7900856292114472E-003   1.6640969750816017E-003   1.5799675705620809E-003   2.3334069612905260E-003   1.1974451934797824E-003   2.2268882305844593E-003   3.7380536431540668E-003   7.0543575481873616E-003   9.3662031405911843E-004
   4.1647058823529406        2.6200000000000001        3.0587340669276479E-003   3.0071066095523338E-003   3.5734208393215943E-003   3.9214972180650820E-003   1.1841776970463881E-003   1.8157688290384622E-003   2.3920241393281558E-003   2.0794538507857615E-003   3.5297005202946131E-003   2.9552030349982994E-003   3.2963396405377493E-003   3.6521111325549856E-003   1.3114315746954172E-003   1.3885722637813501E-003   9.8397151120529396E-004   3.6136245458263344E-003   3.3936524372483777E-003   3.5698210320245379E-003   1.5763901587702749E-003   1.4098013582101126E-003   1.5352614354347417E-003   1.4785712649414472E-003   2.4034671714737829E-003   3.0414738232467492E-003   3.4407064437466596E-003   2.5435112372870178E-003   8.3776070135989020E-003   2.6233445850429369E-003   5.7533570924546661E-003   1.8241047665569557E-003   2.6206983170218028E-003   2.7215122485523277E-003   3.4868316474453319E-003   2.6920581523060547E-003   1.5483017766843715E-003   2.8634885052470724E-003   2.0065373912343219E-003   2.5664200040065154E-003   2.8080482165541605E-003   4.3083631890999665E-003   2.4560970108257968E-003   1.6776593872553580E-003   2.7689161091675116E-003   1.0048384264350926E-003   3.0717888199030467E-003   2.0333598923264157E-003   8.7062522346104392E-004   1.8525600362985044E-003   3.3024593346192800E-003   2.7589451768880767E-003   2.6614370016833349E-003   2.6652039677508800E-003   1.6151597628304404E-003   3.0008016470861321E-003   2.7631669401433851E-003   9.4812856746603706E-004   4.6346848282926489E-003   4.2073289708881431E-003   1.7658162542471989E-003   1.8552589685140275E-003   1.5393925540107267E-003   1.4431654004731257E-003   2.2305313346381557E-003   3.2337389959601732E-003   8.6637077227294541E-003   1.0715035534471944E-003
   4.2176470588235295        2.6200000000000001        4.4322737958727588E-003   4.4087366923081794E-003   3.0771720772900515E-003   3.5142652871946356E-003   1.4135964651728183E-003   1.6064317564503320E-003   2.7910807669867528E-003   2.1341320079259103E-003   3.5594810974414453E-003   4.5193147054657353E-003   4.4400658732211204E-003   4.9331596284842710E-003   9.9696434853124871E-004   1.9040886870639710E-003   3.9306956797180757E-004   4.1431198751133115E-003   2.9436280395136977E-003   2.8378144914695644E-003   1.4471342418380425E-003   2.1107535773653755E-003   2.0056201502648826E-003   1.7242430285369550E-003   2.5340328509716493E-003   2.4068984990176547E-003   4.0107543177771536E-003   1.5168678281043495E-003   9.4924477022336629E-003   4.9715759652251695E-003   5.0741368985407790E-003   7.2211777079383868E-004   3.5273790410561890E-003   2.2592063553170940E-003   2.6524828894675515E-003   3.5491309204842740E-003   2.1843872658933372E-003   4.4702186031356167E-003   1.9783766110921461E-003   2.8916634849690710E-003   3.1400742290413459E-003   4.3430359808559150E-003   3.1723800775625682E-003   2.6264208606320686E-003   2.7942137754221035E-003   1.7163119021201643E-003   3.0167665874419555E-003   2.8683870768330491E-003   9.6460805248328187E-004   1.4146295183553115E-003   3.4188516016718544E-003   2.8029792900625627E-003   2.8317432002980380E-003   2.8858525099931080E-003   2.0620580912757247E-003   2.3395126175333944E-003   3.1645038047988690E-003   1.0401769932452710E-003   3.7235798731573011E-003   2.7289063435838594E-003   2.5891832575295516E-003   2.1006138852601168E-003   2.0096174169924944E-003   1.7363144364812755E-003   2.4412839480416632E-003   2.6286836475524645E-003   8.9384212480921287E-003   1.6606764683238706E-003
   4.2705882352941176        2.6200000000000001        5.7509478228287333E-003   5.7746437056234307E-003   2.1694551703744544E-003   2.5609631586752256E-003   2.2047463932630780E-003   2.1317203065458518E-003   2.4510607473772726E-003   1.6031082185087113E-003   3.2384825663594329E-003   5.9738600206026230E-003   5.5105883006434835E-003   5.9506438059140467E-003   1.7326874689132716E-003   2.7316622719056349E-003   1.0909176955612998E-003   3.8290472618958942E-003   2.3354898425043493E-003   1.8996236845262543E-003   1.2278787734433842E-003   1.9571011116618110E-003   1.3929439238801460E-003   2.3740547964395758E-003   2.8413844452008282E-003   2.3824311826357823E-003   4.3369369772635240E-003   8.4846289814352106E-004   9.5945773390740258E-003   7.6738714498647232E-003   3.2572135883408180E-003   3.8873734724445845E-004   4.3166736821720272E-003   1.4712578226171006E-003   1.9849847339062673E-003   3.7023672226890831E-003   3.5895595323633517E-003   5.9687261361580039E-003   1.5647609373258555E-003   3.0727404053428661E-003   4.2904796264476817E-003   4.3386821676363371E-003   3.5765993508057765E-003   2.3712936479031326E-003   3.2957355568873662E-003   1.7668323056755980E-003   3.0679115862083861E-003   4.1786674089507167E-003   1.5656260350124472E-003   1.7854710683899318E-003   2.7288046674587706E-003   2.8473511196051016E-003   3.3335368052383077E-003   2.7522155514153133E-003   3.1679405209327819E-003   1.6408220221084235E-003   2.6343169532303105E-003   2.6350821630235213E-003   1.8448605659694432E-003   1.5203491043556249E-003   3.8874651636778548E-003   1.5147870065426179E-003   3.0320446756047564E-003   2.3221260552138225E-003   2.8444802390391239E-003   2.4600469582723946E-003   7.8163135891682733E-003   1.4372115905112561E-003
   4.3235294117647056        2.6200000000000001        6.7062423410877503E-003   6.7863711419664137E-003   1.4863031578192132E-003   1.7158589290044055E-003   2.8932126353321164E-003   2.8722411012447424E-003   1.9664522902115237E-003   9.9940429450465088E-004   2.8222143461655077E-003   6.7325843833828591E-003   6.1277530309891172E-003   6.4247704388434206E-003   2.8441119800778100E-003   3.4454760520548689E-003   2.2925329706347474E-003   3.5932396778264836E-003   2.3261084670522236E-003   1.5249644779001647E-003   1.3749529938197995E-003   1.3874070899817690E-003   4.4092923776711102E-004   2.8271259783943571E-003   2.8762375904118594E-003   2.7430567729049451E-003   4.1311868451286825E-003   7.5931737937863346E-004   8.5322454283780838E-003   8.7914643020855551E-003   1.7236225364347941E-003   8.3078990861676892E-004   4.6807262979648434E-003   1.3157812816337227E-003   2.5854094327868666E-003   3.0932592700952687E-003   5.0558484380785335E-003   6.6667699546461602E-003   1.6547336106426688E-003   3.0402226404209524E-003   4.9336306153919636E-003   4.3977671529973304E-003   3.7666494908921151E-003   1.8370383169439345E-003   3.4729826020900249E-003   1.7000103879402611E-003   2.7784171208226401E-003   4.5924317946595891E-003   2.0613074110878309E-003   2.4438908664115105E-003   1.9382815097170926E-003   3.1417643284344676E-003   3.4818850355596842E-003   2.9969755047014124E-003   4.1068209300130403E-003   1.4350915973142602E-003   2.3037454450953597E-003   3.6951829613120156E-003   1.1396048733503710E-003   1.5024848270471949E-003   4.7715486380773406E-003   7.9544281552771030E-004   3.4050024045421210E-003   3.4975496680906049E-003   3.0170536810628298E-003   2.5063844169650766E-003   6.2280315589228943E-003   1.3771511383558063E-003
   4.3764705882352937        2.6200000000000001        7.0408655554642435E-003   7.1712831770774626E-003   1.6264117873197965E-003   1.6748745598611731E-003   2.8779389002986382E-003   3.0619956296339874E-003   1.9659326205908475E-003   1.2246111465183500E-003   2.5679059486812968E-003   6.4737514964315623E-003   6.0205287007973922E-003   6.2206756349732755E-003   3.2724430023312180E-003   3.7071156767998527E-003   2.5317117646609872E-003   4.0126411678098944E-003   3.1268378487893924E-003   2.1139946846560585E-003   2.0209882732295996E-003   1.5569462780027287E-003   8.8769361176320384E-004   2.6293889662248053E-003   2.7009815869906435E-003   3.0719302550271288E-003   3.3626673288989456E-003   1.4386445854415991E-003   6.5809379501947894E-003   7.1883800497799868E-003   1.0347411762556945E-003   9.6582633351543481E-004   4.4323449074457821E-003   2.3652082131951106E-003   4.1544265899807259E-003   2.4103004857862920E-003   5.8111132076609437E-003   6.2253785281902226E-003   2.8727032528897195E-003   3.0682333623612439E-003   4.4306575051885240E-003   4.5374223528851006E-003   3.8699337732664807E-003   2.6168502267897966E-003   2.7661503039514133E-003   2.8425438513024924E-003   2.2203520316379840E-003   3.9355445030677481E-003   2.0182972284173372E-003   2.4329847940026987E-003   1.8207563219399957E-003   3.6830074493602915E-003   2.9244830110752634E-003   3.7586597392836527E-003   4.1806341873697594E-003   1.8388591639800604E-003   2.2913942354624963E-003   2.5552076284106663E-003   1.6728994529697449E-003   2.0742410171150031E-003   4.5438728401808121E-003   1.3202540861128528E-003   2.9574231599701992E-003   4.5773010871311111E-003   2.6739263057242199E-003   2.6164389794022603E-003   4.9939307430452917E-003   2.8818141466039533E-003
   4.4294117647058826        2.6200000000000001        6.6748423013148154E-003   6.8358056210647278E-003   2.7028183271971496E-003   2.6592573274131070E-003   2.3176762598302240E-003   2.5893535579059324E-003   2.2806653038899179E-003   2.3057985429149005E-003   2.5451252703296095E-003   5.3921572501447147E-003   5.2526260314713254E-003   5.4249589078061971E-003   2.9031207175253858E-003   3.6406185893644930E-003   1.7753556981691975E-003   4.4841463871757338E-003   4.0820876434309464E-003   3.3971352671484283E-003   2.6836525918619348E-003   2.4364405548458635E-003   2.5496906204026219E-003   2.0907998190776863E-003   2.8454810094832024E-003   3.4642014275736177E-003   2.3409073702186783E-003   2.8443986863498257E-003   4.3886931932557403E-003   4.1890253779192175E-003   1.0952779036288967E-003   1.1991957255494984E-003   3.7360810280611199E-003   3.9402623240698074E-003   5.2526749765352725E-003   2.2948299081673455E-003   5.5758195333431640E-003   4.9354605150023047E-003   4.4908463745118544E-003   3.7230638136862815E-003   3.3995717561476672E-003   4.5757989212098071E-003   3.7865574617224791E-003   3.7876853695262415E-003   1.7867267759438534E-003   4.2426399650229993E-003   2.4105968229510381E-003   3.2201983378344094E-003   1.7804223703679625E-003   1.9235528320017752E-003   2.7702363303418070E-003   4.0475063833152651E-003   2.2853724042765033E-003   4.2764426557939054E-003   3.8647073864059261E-003   2.5634740797667826E-003   2.0855668770952485E-003   1.2949449823404955E-003   2.1073374698098658E-003   2.1659094483377681E-003   3.4066261600478676E-003   2.7481065358646128E-003   2.3071361419755771E-003   4.6669143580545464E-003   2.1567183762002499E-003   3.0183191514719931E-003   4.0593128605318669E-003   3.8676524369843437E-003
   4.4823529411764707        2.6200000000000001        5.7150511154278726E-003   5.8801885642864931E-003   4.2070264332582791E-003   4.2030755571739169E-003   2.0485881522760733E-003   2.2270468226040095E-003   2.4304190631879528E-003   3.3738447435998861E-003   2.5572096213980870E-003   4.0630016248538224E-003   4.1860251103929694E-003   4.2813906196857354E-003   2.4724070634210326E-003   3.6194413039602482E-003   1.6298653295587163E-003   3.9265587313308033E-003   4.3695411091757095E-003   4.6618072333116604E-003   2.9545751544463577E-003   3.0745954810852258E-003   3.4984035093078621E-003   2.0729235727393004E-003   3.2864997463539661E-003   3.7174265443960658E-003   1.4201965094624376E-003   4.0820398890876498E-003   2.5823378318688460E-003   1.9726412763616929E-003   1.7336745047699456E-003   2.7507369556934065E-003   3.0280975094802770E-003   4.6474566808111725E-003   5.0748987514011639E-003   2.7217431411228968E-003   4.6336046739172037E-003   3.4888132464921309E-003   5.3623458206191995E-003   5.0968409747234114E-003   2.7334178074160799E-003   4.2247505275732821E-003   3.5990857047217134E-003   3.5566651064488650E-003   1.3187322450921204E-003   3.9516799360763133E-003   4.0240739467105264E-003   2.8156108321760478E-003   2.3143341592355478E-003   2.0533508653744919E-003   4.4424993166935628E-003   3.7900781832975053E-003   2.2999898725009379E-003   4.0366397097036264E-003   3.7242519542529428E-003   3.4394393102982796E-003   1.8518009843882198E-003   1.9725966118259793E-003   2.2343221085452105E-003   1.8338211706214549E-003   2.2012878303842714E-003   3.4217554935721661E-003   2.1033028955560894E-003   3.9751245155753906E-003   2.0927751733705760E-003   3.4818447275884595E-003   3.0457519839102308E-003   2.6712571204394382E-003
   4.5352941176470587        2.6200000000000001        4.4215050325162415E-003   4.5674152149367134E-003   5.3569226862706411E-003   5.4782774212788756E-003   2.6770671419229786E-003   2.7503354629897867E-003   2.4680874624983117E-003   3.8634565048187791E-003   2.3712573386201678E-003   3.0276729067694719E-003   3.2189352947568049E-003   3.0788999974443289E-003   2.4446713003431235E-003   3.7747583327025882E-003   3.0513681077671499E-003   2.2944857248677216E-003   3.9484432993095522E-003   5.2824330229043438E-003   3.0962793825510563E-003   3.1420070664776637E-003   3.1788007386066375E-003   2.9840998029400292E-003   3.3466698229827050E-003   3.1311672810345787E-003   7.8605825574900299E-004   4.0678476914970223E-003   1.4389297257433123E-003   1.3871055589334119E-003   2.5626769291485184E-003   4.7929567606459431E-003   2.7044964098697256E-003   3.9579154444725796E-003   4.1669472780684804E-003   3.0246393067017920E-003   3.5026582608535164E-003   2.4647582763180922E-003   5.1676982874173279E-003   6.1242296002039578E-003   2.5711846806326789E-003   3.4199252851094594E-003   3.4102534233383087E-003   2.6718817423908693E-003   1.3173109445035664E-003   2.6426385044375092E-003   5.9788678717815607E-003   2.2149623701139755E-003   3.7773483670910882E-003   3.2236973254029066E-003   5.8987659176798135E-003   3.0895310230555132E-003   3.0094626112522715E-003   3.3351990134331253E-003   3.5216138162746137E-003   4.6385069951180441E-003   1.8746495916295467E-003   3.2052913259079559E-003   2.5972208492617680E-003   1.7019383382189579E-003   1.4908162770158244E-003   3.0202216357027925E-003   2.4975615465472330E-003   3.0118784059145350E-003   2.6356444452588701E-003   3.6970965813786050E-003   2.0295977428046782E-003   1.8180732512935009E-003
   4.5882352941176467        2.6200000000000001        3.0744841994691493E-003   3.1867078883797933E-003   5.5451209999558913E-003   5.7842906735537615E-003   3.8497201743011530E-003   3.9677299932527697E-003   2.8715006367452519E-003   4.0859642969951820E-003   1.9017778230241576E-003   2.4343565605568058E-003   2.5010220110883333E-003   2.0223421851359963E-003   2.8645593555577877E-003   3.7651291498689700E-003   5.0514725621685864E-003   9.8242405490006016E-004   3.4271421927120631E-003   5.0083160168420526E-003   3.5013878401744815E-003   3.2711010050842123E-003   3.1274866607314206E-003   4.2102084962474884E-003   2.8713933902305010E-003   1.8444548803411701E-003   4.4840224868836784E-004   3.1608363841341383E-003   8.6149569071113487E-004   1.7997705786137216E-003   3.1419860071437984E-003   5.4386977735428272E-003   2.7481957733259802E-003   2.8918957990610307E-003   3.2588597422677709E-003   2.7896020381883613E-003   2.5312571905197916E-003   1.9683033730837954E-003   4.2186644679724147E-003   5.4652652794024261E-003   2.5533843204104748E-003   2.4105420002820976E-003   3.0529989508727238E-003   2.9002930312515564E-003   1.5369091131327195E-003   2.4542103485007188E-003   6.3275310541461979E-003   1.6261889330689092E-003   4.9628178522372274E-003   4.4637235597629011E-003   6.3097486407561422E-003   2.6015514493340605E-003   4.0656374820010402E-003   2.5443018040381166E-003   2.9927816645913263E-003   5.7379137060956376E-003   2.1370466088402019E-003   3.5058966594949245E-003   3.1508315481368889E-003   1.6243167155352645E-003   1.4765187002477107E-003   2.9313342939524343E-003   3.0953709469678675E-003   1.8228358187990065E-003   3.2673740631712213E-003   4.0135842025431278E-003   1.3085302526619064E-003   3.0080181858839323E-003
   4.6411764705882348        2.6200000000000001        1.9024965820954897E-003   1.9775561881121765E-003   4.7077597553012822E-003   4.9879548833629854E-003   4.5890707171156730E-003   4.8659439710734866E-003   3.6196336321139672E-003   4.4178123538623380E-003   1.2946117622737450E-003   2.0449528476834677E-003   1.9286872549917570E-003   1.2078270842267363E-003   3.5188374485010656E-003   3.2559244698277734E-003   6.0301089406559205E-003   1.1262883034509927E-003   3.1559352856831025E-003   4.0119264361119398E-003   3.9094257382921117E-003   3.7814969164552520E-003   4.1035509740056653E-003   4.7427684747560830E-003   2.5696763648058603E-003   1.1763072955440989E-003   3.5503266247810728E-004   2.6234412904852077E-003   6.0899217606536827E-004   2.3518061250552159E-003   3.3146927995117417E-003   4.7600001853769459E-003   2.8038873421918592E-003   2.5166774866757593E-003   2.5626835774006460E-003   2.3589126345684133E-003   1.8554592467098117E-003   1.7080133281425914E-003   3.1517287204670635E-003   3.3487217400715650E-003   2.5203941771114844E-003   1.5245560041561885E-003   2.4144422027690023E-003   4.1008770241216901E-003   2.0313211868245896E-003   3.4207378774477764E-003   4.6357386199327175E-003   1.8041555560094511E-003   4.9045241452582086E-003   4.7072661857431013E-003   5.5619768489696911E-003   2.5821699141044393E-003   4.9848808073055520E-003   1.7630535786115017E-003   2.5190963757815697E-003   5.5059647923631884E-003   2.7343355650552743E-003   3.6055596899874547E-003   3.4385384837557643E-003   1.2775208878180960E-003   2.2149867822145756E-003   3.7806172555624093E-003   3.4568207541580027E-003   9.4179211837049385E-004   3.4511103472481671E-003   4.1048962021787358E-003   9.4430366275948929E-004   4.5072371291876561E-003
   4.6941176470588228        2.6200000000000001        1.0138919048353894E-003   1.0563314505258800E-003   3.2075466993390926E-003   3.4388265693512266E-003   4.1044197549474091E-003   4.4736042394758081E-003   3.8051332035934954E-003   4.2914105928748116E-003   7.2691577592838704E-004   1.5503658390974302E-003   1.3371046045055255E-003   6.3527678320462815E-004   3.7453832342129972E-003   2.2392110526900377E-003   5.2063272597219828E-003   2.0933309151697941E-003   2.7657712275320811E-003   2.6495709363319395E-003   3.5419156685756021E-003   4.0246124227780195E-003   4.6526811516275400E-003   4.0344493102910132E-003   2.6159456534641475E-003   1.7458276631452322E-003   3.6233266651900447E-004   2.5847720166073240E-003   4.5633157500505201E-004   2.4158704277820872E-003   3.0501398545970740E-003   3.8443967132387410E-003   2.4178969018728053E-003   2.5131287975078804E-003   1.9375923635366211E-003   2.1264180663144103E-003   1.3660481545312120E-003   1.3466895869955744E-003   2.4049615819274422E-003   1.3166168374446473E-003   2.4575623383978639E-003   8.8108907694477482E-004   1.7065710957435832E-003   4.5595109968581205E-003   2.4996806772272272E-003   3.7515421705382364E-003   2.3593226679393666E-003   2.3903406115967046E-003   3.9093247577633499E-003   3.7837234666427549E-003   3.9914512248799905E-003   2.4910845030420002E-003   4.8767303955208332E-003   1.3079703367404555E-003   2.3035916024198941E-003   3.6202678072096879E-003   3.4906066628201085E-003   3.7988518621718476E-003   3.1395543162880640E-003   1.0723953496736788E-003   3.0094338353112856E-003   4.2472310556546239E-003   3.3951916572855421E-003   9.0426702238273005E-004   3.0298372419747376E-003   3.0845685876156985E-003   7.2802019414140511E-004   4.5309080406112758E-003
   4.7470588235294118        2.6200000000000001        4.2827117513995422E-004   4.4698871892988692E-004   1.6264015925750175E-003   1.7587636288283848E-003   2.5458019291859074E-003   2.8351873624559358E-003   2.7713306271942087E-003   3.0734534926778892E-003   3.2053910212234964E-004   8.8674072445052898E-004   7.1565454162458137E-004   2.6945283990458929E-004   2.8844663931955530E-003   1.1282057591371622E-003   3.2048335131768671E-003   2.1813855737277486E-003   1.8365331881575059E-003   1.3276854197070049E-003   2.2428695466263351E-003   3.1711631422016435E-003   3.5218506164736234E-003   2.4384451978810575E-003   2.1868281945969436E-003   2.1472792619470862E-003   2.9698900819300807E-004   2.0891987262837068E-003   2.7941678689871892E-004   1.7904030748711491E-003   2.1953403776881859E-003   2.7869183546219158E-003   1.5381285275690574E-003   1.9425781357124603E-003   1.2750325202792409E-003   1.7258530018669361E-003   8.5043296447856595E-004   7.9686477587714659E-004   1.8207821297019889E-003   3.7631311945602626E-004   1.9303451514181026E-003   4.2753648327062573E-004   1.0754983125551296E-003   3.4475237473098855E-003   2.1522741787358673E-003   2.7541761105114673E-003   9.1341143194738805E-004   2.1434326247601410E-003   2.5815855013136776E-003   2.2654627060038489E-003   2.1442432422463403E-003   1.7762701704551040E-003   3.3285881174070493E-003   1.1430431846312331E-003   1.8146808263993833E-003   1.5792836596003799E-003   3.2409849865216865E-003   3.1091738216604695E-003   2.1957335266596439E-003   1.0151923676465294E-003   2.6010585502197871E-003   3.1997166800271115E-003   2.5619209261451342E-003   1.0594255475360704E-003   2.0626655910310956E-003   1.5085975141158640E-003   4.6641312752716005E-004   3.2391678703984684E-003
   4.7999999999999998        2.6200000000000001        1.0361484369338093E-004   1.0827413371751182E-004   4.4476695887031711E-004   4.8371823516193935E-004   7.9603234167357703E-004   8.9952842028902041E-004   9.7461999941755265E-004   1.0850529497136402E-003   7.9733066673201482E-005   2.6563718129326956E-004   2.0561604623049848E-004   6.6093229808724207E-005   1.0743758644478582E-003   2.9826407120490440E-004   1.0049765983858496E-003   9.4072532222176273E-004   6.1903498755930915E-004   3.6267509298478574E-004   6.9902078621390524E-004   1.2056903180666404E-003   1.2262259489067618E-003   7.6024842401271745E-004   8.9037773598355343E-004   1.0724806532407341E-003   1.1610071623563293E-004   8.0049967364193529E-004   8.7923361797688195E-005   6.4123569620241287E-004   8.0915051235112454E-004   1.0568923605589978E-003   4.9978434324009582E-004   7.1659149970478941E-004   4.6594296038270501E-004   7.2895778888723475E-004   2.7811418141467954E-004   2.4533788604510441E-004   7.6829128151145406E-004   1.0624015797676089E-004   7.5719728878148151E-004   1.1734113213175447E-004   3.8863612675293403E-004   1.2133268883455575E-003   8.5820661645517003E-004   9.5708252715360988E-004   2.5469490846148982E-004   8.4079484541232778E-004   9.2619114022211109E-004   7.2382608690615979E-004   5.8970556865767818E-004   6.2687421359430612E-004   1.0730316455711375E-003   5.9082415539169647E-004   7.1273354125391821E-004   3.6321860899224553E-004   1.3645747643690647E-003   1.1650902191147172E-003   7.8289678650620364E-004   5.1115939591491355E-004   9.5775266183892901E-004   1.1016448201498616E-003   9.6755052522172480E-004   5.0701030164734882E-004   7.4064286604597236E-004   3.8723706209230603E-004   1.5177594210791920E-004   1.1360667108286043E-003

   3.0000000000000000        2.6800000000000002        2.3402325191522473E-013   2.4395609931447621E-013   1.0431696535109585E-012   1.1454447102040244E-012   2.4998469268849826E-012   2.9420759293832200E-012   4.6838158542112195E-012   6.1514621047749253E-012   6.1294297722409410E-013   8.1894819019805184E-013   1.4822721792301138E-012   1.2513485707999277E-012   8.2585853640159809E-012   2.6536027983865623E-012   1.0357024035729181E-011   4.3278650539977144E-012   3.0370247398038299E-012   1.9917414868128538E-012   5.2157665832041879E-012   1.4333981407955812E-011   1.6291885645145856E-011   5.3573311736389402E-012   6.0304018585985547E-012   8.7288916891953266E-012   7.3442203034833757E-013   1.1518578836465325E-011   4.4246590398650320E-013   1.2463202993355908E-011   9.0664458725976010E-012   2.3506629488573441E-011   5.1162273625065968E-012   8.5390273304843887E-012   6.5685546572370377E-012   6.2130378610790612E-012   7.2959217873328640E-013   1.4712591277950657E-012   1.3504080837860233E-011   6.7463963713722919E-012   4.1807920098327577E-012   5.2942739316505956E-012   1.4349616715849888E-011   3.4472304736501038E-011   6.3215045005897021E-012   2.6967430523718362E-011   6.7493218657698329E-012   1.0293710419771181E-011   2.6515510254881710E-011   9.2887261550914897E-012   2.8378684574748764E-012   8.9549815678494998E-012   8.7658154456825200E-012   1.3317029772383945E-011   1.5659830526272946E-011   1.9575066959347473E-011   1.4703254278956056E-011   4.4125144961824687E-011   1.3582538808400707E-011   1.3202671754403956E-011   5.5214122609130464E-012   1.8997260911705482E-011   9.8352707195993745E-012   1.0262890850018659E-011   1.4437112022805058E-011   3.0443590866972302E-011   3.0381234813180192E-012   6.2373623903649949E-011
   3.0529411764705880        2.6800000000000002        2.2574597174025185E-013   2.3487940684854819E-013   1.0967620553169189E-012   1.2019213228648741E-012   2.5035863263587445E-012   2.9281004248009478E-012   4.4131543047041358E-012   5.7553401906531665E-012   8.6958235819455446E-013   1.0273240749246068E-012   6.5498142643319968E-013   1.7269127320031419E-013   7.3592732500260092E-012   2.1632724108455460E-012   9.0920244728035665E-012   4.2072708551261099E-012   2.4282059934472924E-012   1.1699674100971561E-012   4.5895103805512460E-012   1.2477024601593258E-011   1.4682101735904824E-011   5.3231819600016652E-012   6.9883086228114143E-012   8.0398220388084769E-012   1.3404967068744647E-012   1.0187669139794054E-011   3.5737687394953702E-013   1.0737324439839538E-011   7.9160740706280836E-012   2.1831657228337218E-011   5.9858524770911710E-012   7.9181646649273778E-012   6.6109450395086128E-012   9.7805840954320488E-012   9.4770421576893973E-013   3.0635974585609875E-012   1.1223601346369961E-011   4.7979233720947750E-012   4.1583954730988138E-012   1.3085670813972100E-012   9.9681450339033602E-012   3.0087835993235105E-011   5.3988820384498530E-012   2.8164069340559114E-011   6.6694154233623648E-012   1.4575608711084864E-011   2.6217992538101838E-011   1.3537997153221019E-011   3.2152818162565525E-012   1.1820481545049721E-011   8.7774009689190293E-012   1.4748786229901504E-011   1.1932503882382234E-011   1.5400531339240847E-011   1.4545115511559626E-011   4.2202780419964808E-011   1.2333357721559172E-011   1.3383302461783777E-011   6.9797515968722978E-012   3.0620011998516077E-011   1.1201552769266538E-011   1.0622426088584921E-011   1.0628765173008477E-011   2.7743264211486598E-011   3.0417689008604601E-012   6.4489214744984050E-011
   3.1058823529411765        2.6800000000000002        5.1033223868654473E-013   5.1962484042651960E-013   2.0329564718899671E-012   2.1642539822737740E-012   4.3297358067623482E-012   4.8627370902178088E-012   7.3376145993062654E-012   9.6069663189607258E-012   3.0249654504834717E-012   4.3771454438518246E-012   3.9699112350051678E-012   1.4914104644590332E-012   1.2239946141400182E-011   6.1842442592039102E-012   1.7171369286016214E-011   1.0168707569330533E-011   8.9671382707538144E-012   2.4820473183896520E-012   1.2713147280255855E-011   2.2076857638419426E-011   3.5316075004299113E-011   1.3782082995109487E-011   2.7878484395756343E-011   1.5592064175627518E-011   4.5760879121894108E-012   2.7709409634195881E-011   1.8186243850694787E-012   2.2516504079492595E-011   1.3378693858713906E-011   6.6507980665165821E-011   2.0798262968226181E-011   2.6563048535326214E-011   3.9353061158774134E-011   4.6686231661540918E-011   9.0055828073172454E-012   2.5122562605068025E-011   1.7390952012429511E-011   2.5704504217377596E-011   2.2076038652802535E-011   8.0390540581744319E-012   3.6714287451728400E-011   8.4170764889516407E-011   1.5648571103719018E-011   1.2949871626606694E-010   3.0046950502435572E-011   8.7829609619020401E-011   6.3002919323062510E-011   7.3204743359503546E-011   1.7318431330443265E-011   8.6100832048189844E-011   2.9031023852283982E-011   8.0699064312096763E-011   1.9798381683369348E-011   4.4434294246017517E-011   6.8696312938342516E-011   1.6462085987762869E-010   4.0586610784132124E-011   4.7217338901680015E-011   2.3940066016214003E-011   2.1043492932783413E-010   4.2781534146471062E-011   6.7125112389297176E-011   4.8874021055724737E-011   7.8603411959007330E-011   2.7477115948811276E-011   3.7779130975814711E-010
   3.1588235294117646        2.6800000000000002        4.3898454611047795E-012   4.3206494352751918E-012   9.3434293019666549E-012   9.1055465019919552E-012   2.0204377817754106E-011   1.9681423118848471E-011   3.7240810377577720E-011   4.2445750507519568E-011   2.6290312959595051E-011   4.2174342466657827E-011   4.5230393863637114E-011   1.8876495535231642E-011   7.1199128863983298E-011   5.1649752189702212E-011   1.0585206764774556E-010   8.6927620593343219E-011   1.2071762432355973E-010   3.4662950120006449E-011   1.1335196243404742E-010   1.4461901729914042E-010   2.7598938594738680E-010   1.3979322098818490E-010   2.9420519310115170E-010   7.8809104798640035E-011   4.3971730334438610E-011   2.7705624621885595E-010   2.2144001153377280E-011   2.1095506287585538E-010   8.9948867159863170E-011   6.3768104529374591E-010   1.8898328697118500E-010   2.8461478193144926E-010   5.0463507059897160E-010   4.5459068295889346E-010   1.1592618361915142E-010   3.3567368810337012E-010   7.5902515335116549E-011   3.4672024320977599E-010   2.1359513506612632E-010   1.1916069598952148E-010   3.7308090062618808E-010   8.3070892054451311E-010   1.3493669137103405E-010   1.4164225079175128E-009   3.5619674591514972E-010   9.1814971479291838E-010   4.7676842274702969E-010   7.5040515517223278E-010   1.7064201047622662E-010   9.1819320247523510E-010   2.5855808731203018E-010   7.9900168868585042E-010   9.2234610384553501E-011   5.0566928581319267E-010   7.6365855296418620E-010   1.9071154306196671E-009   4.0586928880311939E-010   6.3075621352709025E-010   2.7845039344934495E-010   2.2078923591742885E-009   4.6781238337987520E-010   8.2747049879366140E-010   7.1405777229973871E-010   1.0824308555715532E-009   3.4681098921035703E-010   4.1844152605669027E-009
   3.2117647058823531        2.6800000000000002        3.8214111093218174E-011   3.7045397053139087E-011   8.1878596420462222E-011   7.4607942521844521E-011   1.9620516207939786E-010   1.6475429008461161E-010   4.1301541814408371E-010   3.5541704140379565E-010   1.9540201173516113E-010   3.7957566479727041E-010   5.1515141731281666E-010   2.8163576134720038E-010   8.2987407463121456E-010   5.0623467948118186E-010   9.2520767273870693E-010   7.8103255684056118E-010   1.2207893392613805E-009   4.2331061241680290E-010   1.1057659461149287E-009   1.8403850652543255E-009   2.4331806773564869E-009   1.4905279801995494E-009   2.7490496620598132E-009   6.2427031242102044E-010   3.6585246893764483E-010   2.9423705282686999E-009   2.3405906808102309E-010   2.3432745674809495E-009   1.0586829374799880E-009   5.9643293099343089E-009   1.7357208614559059E-009   2.5306367715229464E-009   4.6954945261580645E-009   3.6662291885990691E-009   1.0810731126736860E-009   3.3312369936989066E-009   6.6938968445902610E-010   3.6318794770468943E-009   1.8251239730795300E-009   1.2315934486050756E-009   4.3072500047320285E-009   9.2444017990675265E-009   1.3898411391508496E-009   1.2393481601214910E-008   3.6588566171483934E-009   7.8921802381211562E-009   4.2394819920886706E-009   6.5346720293616774E-009   1.2775807672593903E-009   9.4400285887197492E-009   2.2751707354067133E-009   7.9933695173991547E-009   1.2878150256387471E-009   6.4356593332987150E-009   8.5043657205637848E-009   1.8560992733273035E-008   4.4446886444041003E-009   6.4968621671087546E-009   3.2061387416045902E-009   1.7798341747220581E-008   4.0828270984616454E-009   8.4453721621893459E-009   8.8291429972705936E-009   1.1803422056275941E-008   3.6992703425353707E-009   3.8193117472326586E-008
   3.2647058823529411        2.6800000000000002        3.0179338720625622E-010   2.8927202637309877E-010   6.7044760432822830E-010   5.7755760086790145E-010   1.7382936990378754E-009   1.2486964044709612E-009   4.0636997674328838E-009   2.5653153599459698E-009   1.0686558667326262E-009   2.4355563849748386E-009   4.0288067972836295E-009   2.5543744339024051E-009   8.9387537832710091E-009   3.5087403456354313E-009   6.2899380899247943E-009   5.3430391057294569E-009   9.3456743061280304E-009   3.9697930914727592E-009   8.0597872180643779E-009   1.8864647558955636E-008   1.6230125327994355E-008   1.3349427199683529E-008   2.0414438517741164E-008   4.1157209222248845E-009   2.8004680053128919E-009   2.5955362676928650E-008   1.9859845255241484E-009   2.2416765241630918E-008   1.1391141043571611E-008   4.2310116828952450E-008   1.4699542575097525E-008   1.7184822897829620E-008   3.2651143197012692E-008   2.3623287569176410E-008   7.7479092065702974E-009   2.3452323716516275E-008   8.3339968494530568E-009   2.9988387810033494E-008   1.2219081379503819E-008   1.0689429386643086E-008   3.7661550704412821E-008   7.6570794516266421E-008   1.2455784698690828E-008   8.2751771011131166E-008   3.2401013766523492E-008   5.3373527224571758E-008   3.0967846845849437E-008   4.5046257090421466E-008   6.4544223180835645E-009   7.3894255533153915E-008   1.5655528974840408E-008   5.9081451073491113E-008   1.4894411655648433E-008   6.3204189642073922E-008   7.2816013421808090E-008   1.4120088194588096E-007   3.9411857038020046E-008   5.9034864101537673E-008   3.2082677769181431E-008   1.0656494152907618E-007   2.6269887181804978E-008   6.7753695327807525E-008   7.3958270819030005E-008   1.1694394287214264E-007   2.9694271027178665E-008   2.5715929280653814E-007
   3.3176470588235292        2.6800000000000002        1.7942904854627914E-009   1.6905629401500120E-009   4.2969988212158741E-009   3.4183932136461698E-009   1.2292511784730075E-008   7.1861584883903032E-009   3.2933359466466940E-008   1.4087722082723027E-008   3.8765571429490810E-009   1.1105855354728502E-008   2.3832549699735811E-008   1.7529429528232270E-008   7.5178137950673166E-008   1.8180650142812941E-008   3.1190196561372601E-008   2.7708439523880484E-008   5.5300661168021473E-008   2.8258581315198755E-008   4.7981651862971444E-008   1.5800170689027504E-007   8.0950175954094834E-008   9.3936764960477069E-008   1.2271308452337764E-007   2.8526984576292156E-008   1.9272333806085478E-008   1.7741121897734997E-007   1.4083409032338015E-008   1.5770598502990050E-007   9.3092285879316045E-008   2.2627947385194860E-007   1.0742063073490025E-007   9.1885216541434056E-008   1.7728234166822435E-007   1.1710212246147887E-007   4.7073872178747173E-008   1.2069289191696169E-007   8.6549255467497457E-008   1.9623552264658382E-007   6.8995070516029603E-008   7.1021614917007241E-008   2.6328478660220279E-007   4.9474973460931325E-007   9.8617152074434302E-008   4.1377198185456595E-007   2.3497883636112206E-007   3.0369148161239033E-007   1.9197760739656503E-007   2.3947271236953533E-007   2.3333795871854834E-008   4.5283404961974101E-007   8.9405035432212465E-008   3.5719879331341083E-007   1.5451832224953962E-007   4.7704210349003121E-007   5.3786007201221323E-007   7.9483338337609276E-007   2.8227359173817635E-007   4.0138675584516710E-007   2.6966476856738955E-007   4.8010903387504349E-007   1.2639097640253198E-007   4.3884571788914660E-007   4.5696371079470372E-007   8.3996309740879522E-007   1.8510142550889948E-007   1.2960461197748482E-006
   3.3705882352941177        2.6800000000000002        8.3149490921421025E-009   7.6171055416675957E-009   2.1833034439497701E-008   1.5380847224134756E-008   7.1566996045317289E-008   3.1382391062279406E-008   2.1619743065349514E-007   5.8217475535247187E-008   9.7031061530944207E-009   3.6159269071574790E-008   1.0798642834425718E-007   9.0189205827668414E-008   5.1710107011508452E-007   7.7067488442485890E-008   1.1876064706691935E-007   1.2321371313558062E-007   2.6434435101150891E-007   1.5191165609083641E-007   2.4171066740442969E-007   1.0146493524172832E-006   3.0646202449463166E-007   5.1805757045467690E-007   6.1029567576886789E-007   2.0779342999597266E-007   1.1554806808241471E-007   1.0136304011648072E-006   8.4774793319516743E-008   8.7801118668777490E-007   5.9272969868127040E-007   9.4463924618195590E-007   6.7026935615648137E-007   4.3286512128240980E-007   8.3312043241913299E-007   4.9655008150418854E-007   2.5835442284987928E-007   4.5723062521444769E-007   8.0286681731521461E-007   1.0582548249745200E-006   3.9931291927059711E-007   3.7788527286938991E-007   1.4484181794366905E-006   2.3924267976131950E-006   6.7921882629988449E-007   1.6084430041152810E-006   1.3768897101517795E-006   1.4525008791639849E-006   1.0065578449337196E-006   1.0166130257287319E-006   8.6329361769103525E-008   2.2099458081741974E-006   4.7647581045843761E-007   1.7376660758658019E-006   1.1849240688839927E-006   2.7480174820252897E-006   3.2628786187269053E-006   3.4103909252824694E-006   1.6385918012077790E-006   2.2132403671989840E-006   1.7966420521215970E-006   1.7424135618326592E-006   5.4874178195815592E-007   2.2943516040626938E-006   2.1095384367313612E-006   4.7197670102430227E-006   9.0865415669153508E-007   5.0094059150861198E-006
   3.4235294117647057        2.6800000000000002        3.0217509643304217E-008   2.6339488715527173E-008   9.1549359921698160E-008   5.3168223189205712E-008   3.5250040193196302E-007   1.0633833052566473E-007   1.1984487445963411E-006   2.0842897359417760E-007   2.9972192163226121E-008   8.7697780665361643E-008   3.9432754558930909E-007   3.6120054142829716E-007   2.8481985157221374E-006   3.0057608296895602E-007   3.8398905461853061E-007   5.5245605951129636E-007   1.0692777672551666E-006   6.2304010347703636E-007   1.1428807092885514E-006   5.2095921776477972E-006   9.8673094280626252E-007   2.3075479807358132E-006   2.6735794504987816E-006   1.6258303558885181E-006   5.9090983645260976E-007   4.7937215697420840E-006   4.3563615589737590E-007   3.7292989581783096E-006   2.8900850613883570E-006   3.2968145204939495E-006   3.3730819995192202E-006   1.8510497449241201E-006   3.4020734456629508E-006   1.9259743179969537E-006   1.2278078692555854E-006   1.2872757474341524E-006   5.7011981289333250E-006   4.7777863989436551E-006   2.2356995535622927E-006   1.6041752368473980E-006   6.4208880580579331E-006   8.8847037225454685E-006   3.9198366273116481E-006   5.0857335491418584E-006   6.4702025577611126E-006   5.9381237410759649E-006   4.8075282767492021E-006   3.5625394011680393E-006   6.0225722020582252E-007   8.9281940350078350E-006   2.5483798244521073E-006   7.1458729892091627E-006   6.9236285722436634E-006   1.2292802649391161E-005   1.6507168977007594E-005   1.1349723884822831E-005   7.8286121288771465E-006   9.7821203627474438E-006   9.4881160959035270E-006   5.4055431070381605E-006   3.1278517096623275E-006   9.6592670674964901E-006   7.4710609358613993E-006   1.9716465889581629E-005   3.5987872360154461E-006   1.5267945121902251E-005
   3.4764705882352942        2.6800000000000002        8.9706085372673122E-008   7.1390481975778240E-008   3.3423708343932180E-007   1.4578379225987560E-007   1.5431414335224670E-006   3.2144059240271358E-007   5.6014387844730547E-006   8.1602982779124449E-007   1.9789409443820443E-007   1.9407994523176403E-007   1.2166400650640915E-006   1.1353793767824589E-006   1.2908112152617211E-005   1.2468418881984437E-006   1.4671720008160349E-006   2.8864393946030680E-006   3.8797422962867287E-006   1.9498638878531017E-006   5.0750600140506101E-006   2.0887288407630472E-005   3.2377399896160484E-006   8.4362669537129738E-006   1.0290246548261683E-005   1.0544577471443649E-005   2.5375358349008518E-006   1.9254422198197429E-005   1.9055500477897453E-006   1.2414478210998624E-005   1.0937913104984255E-005   1.0658304033427044E-005   1.3616998587846440E-005   7.4500600042527718E-006   1.2078174753280592E-005   7.1997776928632300E-006   5.0041178793794270E-006   2.7557797631835672E-006   3.1510945509262784E-005   1.8359615816026422E-005   1.1248822684428842E-005   5.5211874733898227E-006   2.2962610932476508E-005   2.5490733673729352E-005   1.8661535362858852E-005   1.4527781904302603E-005   2.4367074314393427E-005   1.9931637155939516E-005   2.0469928517250849E-005   1.0718555950838234E-005   4.9140359130194386E-006   3.0362658950144038E-005   1.2820199008325270E-005   2.3875837918518033E-005   3.0000915737928653E-005   4.2733427003189120E-005   6.6275686607979956E-005   3.0385137906992281E-005   3.1314987450217106E-005   3.4912391543943217E-005   3.9190303575641536E-005   1.5233531259173876E-005   2.0631164746338289E-005   3.2298365109729717E-005   2.1294639644413011E-005   6.1434158060318707E-005   1.1726796940858621E-005   3.9678766805802972E-005
   3.5294117647058822        2.6800000000000002        2.3007687415569355E-007   1.5538470884772326E-007   1.1438526347227994E-006   3.5883004779496054E-007   6.1062782471297043E-006   1.1260837527253563E-006   2.2514460230494561E-005   4.2254075112098389E-006   1.2957595863501459E-006   6.4232850923541073E-007   3.4038159128369486E-006   2.8386366317302663E-006   4.7476968592890332E-005   5.3007539608129272E-006   6.9280381552994380E-006   1.4901707718266830E-005   1.2933840062960451E-005   4.6631677600622904E-006   2.0669551037405014E-005   6.6032026500020379E-005   1.2582929200116362E-005   2.6285464004482304E-005   3.4758633032922070E-005   5.4345326734796915E-005   9.3882917703462823E-006   6.4997352406026820E-005   7.1083982892679449E-006   3.2350385289130428E-005   3.2883491430179912E-005   3.5207167661307564E-005   4.3839906986203364E-005   2.7042472103220290E-005   3.4690975430510508E-005   2.4237779396254409E-005   1.7208769649765241E-005   4.9196932057838217E-006   1.3184939689787686E-004   5.9663042802009842E-005   4.5209666548896156E-005   1.5597873908713884E-005   6.6590179065872479E-005   5.9404005345401499E-005   7.2583619005570427E-005   4.0997256397390197E-005   7.4069094129300110E-005   5.3628845500280448E-005   7.5547279676488837E-005   2.9021746690604430E-005   3.0946134514590654E-005   8.8336527282408128E-005   5.4017450374439275E-005   6.4325995278012829E-005   9.6989405768544798E-005   1.1660677885871070E-004   2.0596016838684772E-004   7.1583577727850323E-005   1.0596676527226375E-004   1.0097721125538560E-004   1.2762507826897168E-004   3.9383912221508081E-005   1.1575023889682220E-004   8.6407586645710540E-005   5.4107692915386143E-005   1.3993743111409966E-004   3.2281768330504970E-005   9.7362283484211373E-005
   3.5823529411764703        2.6800000000000002        5.6729471473073188E-007   2.9921000948302882E-007   3.8543059967045839E-006   1.0489312456612163E-006   2.2231426056221588E-005   5.2998523447272555E-006   7.7079123599356985E-005   2.1912072965834729E-005   6.3040996911786437E-006   3.0214718983218477E-006   9.2034966411845507E-006   5.6888288537872621E-006   1.4255450662942109E-004   2.1004973537097282E-005   3.2329058725645198E-005   6.6490803981997563E-005   3.9660168923524728E-005   8.5834808253994432E-006   7.3124707569568854E-005   1.6133277476834392E-004   5.0136676168251716E-005   7.1476315854414975E-005   9.8817143502127688E-005   2.1301011899201144E-004   3.0361101876367063E-005   1.8334016788010540E-004   2.2754859198504495E-005   7.0216974217774764E-005   8.3637400923096641E-005   1.1548089102057743E-004   1.1445642155978720E-004   8.7026797815976874E-005   7.7182748230853802E-005   7.0372021409630426E-005   5.1832619356708811E-005   9.8258410864108442E-006   4.1880731502489098E-004   1.6351334854749165E-004   1.4046532366737038E-004   3.7223427824540984E-005   1.5735579316821644E-004   1.2894677062638322E-004   2.3025171777330081E-004   1.1677206535289517E-004   1.8278238742752858E-004   1.1590912208539449E-004   2.3353653284724228E-004   7.4588080900914370E-005   1.4501613595524772E-004   2.1971642905543732E-004   1.8297687371367742E-004   1.3736861946604591E-004   2.3264966748467807E-004   2.5101442577766647E-004   4.7024291778427480E-004   1.6262035963540383E-004   3.0209905643144118E-004   2.3366301407443338E-004   3.2704397405228437E-004   9.6033859945890573E-005   4.7994368600450823E-004   1.8676150718017708E-004   1.3822178455976281E-004   2.3517319890536153E-004   7.6914071909604955E-005   2.3710179926137844E-004
   3.6352941176470588        2.6800000000000002        1.5192238197523608E-006   6.6572719095568207E-007   1.3021422763879346E-005   4.3140984676909853E-006   7.3271682903306885E-005   2.5334509756326961E-005   2.2509334572644752E-004   9.6221857547782987E-005   2.4052372730034821E-005   1.3236153973017685E-005   2.4866385202772764E-005   9.3593900949436451E-006   3.4300992436706436E-004   7.1785498859815237E-005   1.2249020581455000E-004   2.3668571436076988E-004   1.0814775189375782E-004   1.3332652343926321E-005   2.1846278532469611E-004   3.0358224776997993E-004   1.7515377800428989E-004   1.7513710822978767E-004   2.3289665453582359E-004   6.3729064334192714E-004   8.6968923959893619E-005   4.2712546669699956E-004   6.3307921683443104E-005   1.4829071485040771E-004   2.0196189802941102E-004   3.4657356234816898E-004   2.4555567579835321E-004   2.4260769086776999E-004   1.2486268121985098E-004   1.7341383488142395E-004   1.4212067437940662E-004   2.8137071387035462E-005   9.9415584815922193E-004   3.7463799153841044E-004   3.2331028649730152E-004   7.9308247251131401E-005   3.0477003316084007E-004   2.9996116537122080E-004   5.8902530095060533E-004   3.0792113544251783E-004   3.6636702852335586E-004   2.0993116499883269E-004   5.8790147619378107E-004   1.8824433804647515E-004   5.1292759472144184E-004   4.6701440641452489E-004   4.9304116392378410E-004   2.4988007771791615E-004   4.1511987730133323E-004   4.3378526684539399E-004   7.3550897335058422E-004   3.6415548020590267E-004   7.0953950062337286E-004   4.3473475977272004E-004   6.6409181618796293E-004   2.2836595200235213E-004   1.4401043977722594E-003   3.4251990101587959E-004   3.5602261856670562E-004   3.2645929911684417E-004   1.6309607161128350E-004   5.4080675033259078E-004
   3.6882352941176468        2.6800000000000002        4.6514595184931851E-006   2.2209900991932173E-006   4.2495055500802920E-005   1.9020601479101044E-005   2.1626441827123950E-004   1.0408064875547625E-004   5.5141156158921851E-004   3.3403010217689848E-004   7.6015098538174185E-005   4.6987914814243376E-005   6.5551537618769161E-005   1.3972445934468728E-005   6.5351635107428123E-004   2.0751409140866138E-004   3.6830647870369018E-004   6.6501270440510812E-004   2.5668242890870022E-004   2.4972003469859664E-005   5.4302069127694266E-004   4.4787796086188312E-004   5.0843750700492484E-004   3.9131377991040396E-004   4.4869002992164829E-004   1.4280988235701592E-003   2.1986749336370040E-004   8.1130579038303128E-004   1.5535983521610086E-004   3.5656929361039402E-004   4.9337327678085992E-004   8.7746054307969519E-004   4.4373191334213142E-004   5.7840808400006524E-004   1.4043420684516333E-004   3.7924813991543899E-004   3.6615828682873475E-004   9.0052379767453702E-005   1.7312597382411379E-003   7.2040259863055006E-004   5.3093392076936498E-004   1.6416158834396834E-004   4.9794789944137652E-004   7.1437082692338814E-004   1.1965348372779819E-003   7.0741212092660460E-004   5.8917138489981914E-004   3.5030298967529650E-004   1.1955762991607353E-003   4.5166941861283724E-004   1.3845755124065665E-003   8.4656311136001099E-004   1.0828869524858620E-003   4.6173926704980752E-004   5.8022783138291986E-004   6.2474879933827922E-004   6.7320714928916674E-004   7.4270112049833149E-004   1.3396550848637110E-003   6.6202845439529564E-004   1.0751891026048632E-003   5.4061635074428556E-004   3.0724866012091651E-003   5.7546791027461141E-004   8.1643917034239153E-004   5.0968002238831883E-004   3.1504900072560374E-004   1.0497455001356247E-003
   3.7411764705882353        2.6800000000000002        1.5084786386286743E-005   8.8879078265623472E-006   1.2927150160017451E-004   7.4387004632012511E-005   5.5827725510810525E-004   3.4719617441708378E-004   1.1214095302950278E-003   9.2201536743399988E-004   2.0732106118180068E-004   1.3478002557770516E-004   1.6166969800845317E-004   2.5181226361024527E-005   9.5743708399084369E-004   5.0490749327774783E-004   8.7939899191446114E-004   1.4499854984195727E-003   5.2148228205715463E-004   7.4896947454711619E-005   1.1136166179107918E-003   6.0983801777434550E-004   1.2218108545671280E-003   8.0196000000818833E-004   7.2920428236786434E-004   2.3429921779738079E-003   4.9144311942007229E-004   1.2544842476631493E-003   3.4214989250413194E-004   8.9479680423568033E-004   1.1323085612748337E-003   1.8185657322416443E-003   6.9751605102498840E-004   1.1646734366540005E-003   1.2214673934783795E-004   7.7228912270680035E-004   8.7177056834036664E-004   2.5054438199310518E-004   2.1412394415614073E-003   1.1726951113710359E-003   5.8319118442507942E-004   3.5095202746254772E-004   7.2976658780690164E-004   1.4511588824652898E-003   1.8717165449436269E-003   1.3905383489718399E-003   7.4546804479956618E-004   5.7179391359935309E-004   1.9356210633721348E-003   9.6058098247853608E-004   2.8435353732804464E-003   1.3128655912171441E-003   1.9758196900461094E-003   9.7577101768504240E-004   7.5193812743823223E-004   7.9210879114989324E-004   2.7738722542428404E-004   1.2913626256697561E-003   2.0042823834011529E-003   9.1385177224860385E-004   1.4372921729153953E-003   1.2102315703705290E-003   4.5141761290856727E-003   9.7736980884282720E-004   1.5023963000588504E-003   9.5076902100067317E-004   5.6552840884333585E-004   1.6849206890564158E-003
   3.7941176470588234        2.6800000000000002        4.7518505727027280E-005   3.3349056730164527E-005   3.5368346701865631E-004   2.4363753005092478E-004   1.2448693491685489E-003   9.4544434809868446E-004   1.8471565505666131E-003   2.0139429185312592E-003   4.9728295067042578E-004   3.1460554900256783E-004   3.5902911725546670E-004   6.6079617336839094E-005   1.0656714270080025E-003   1.0351933690899830E-003   1.7126495035778583E-003   2.4243988582390357E-003   9.1733044786655271E-004   2.4763823961832361E-004   1.8784978745454478E-003   1.0653744116909248E-003   2.4595584153594956E-003   1.4934317287521894E-003   1.0847645630289032E-003   2.6484100947875952E-003   9.7280822242727194E-004   1.6090212388734518E-003   6.8758648982890662E-004   1.8985416251790759E-003   2.1249501410801107E-003   2.9974734912113685E-003   9.9811351459025356E-004   1.9431753449321346E-003   1.9988216841091734E-004   1.4738984610519789E-003   1.8317370467928840E-003   5.6644448644377170E-004   1.8529088901176282E-003   1.6507262695624387E-003   4.7017897380657793E-004   7.4860675647781547E-004   1.0538238864741462E-003   2.2843870107106148E-003   2.1656751945855709E-003   2.3708135357710385E-003   7.4984018213971920E-004   9.1379519776197944E-004   2.5150808312502937E-003   1.7173643420259411E-003   4.3852442234069942E-003   1.7624948631591569E-003   3.0350486061387016E-003   1.9975813127141849E-003   1.1198927438223945E-003   9.1934244980629287E-004   6.2182367378971963E-004   1.9491794463336216E-003   2.4301732560402488E-003   1.3575839343679423E-003   1.7273120107128594E-003   2.4037480233603118E-003   4.2378294860280505E-003   1.6875491762412360E-003   2.1218176077381209E-003   1.4782183027891732E-003   9.4750484236380886E-004   2.2707213311650206E-003
   3.8470588235294114        2.6800000000000002        1.3761825255425818E-004   1.0864798581390919E-004   8.5666315100998405E-004   6.7080212821449161E-004   2.3531060255711496E-003   2.0974304660944599E-003   2.4042016019891112E-003   3.4927686221147224E-003   1.0582430560320203E-003   6.0684681029634822E-004   7.0692958572746265E-004   1.9502895933704541E-004   9.9491776226982203E-004   1.7886151012545214E-003   2.8192656857864290E-003   3.0055202134346348E-003   1.4424862208140823E-003   7.0149921604050283E-004   2.5946144035988153E-003   2.2222186514189220E-003   4.1026662183554392E-003   2.4865802499595669E-003   1.6805371222186017E-003   1.8351750080509597E-003   1.7121011139497289E-003   1.9030936393490867E-003   1.2762035324775619E-003   3.0602603139960028E-003   2.9557487589059652E-003   3.8732868329145165E-003   1.3599181320622304E-003   2.6622387341811845E-003   6.1096807583888696E-004   2.4931291469465328E-003   3.2402185517027408E-003   1.0357273060495069E-003   1.4155731417171370E-003   2.0577850922845467E-003   7.8860628740844098E-004   1.4647650266729232E-003   1.5474573322463198E-003   2.8367066053642748E-003   1.7850756820526931E-003   3.5680582150584461E-003   7.6124461406156115E-004   1.4561514790853670E-003   2.7353068093892889E-003   2.5825952707438510E-003   4.9329196479808157E-003   2.1084126169162620E-003   3.8821174449780215E-003   3.2618780302952608E-003   1.7101384251299303E-003   9.6778367743183367E-004   2.9989885509221557E-003   2.6556184597905162E-003   2.5606890451327410E-003   2.2272467132516032E-003   2.1428566688262746E-003   4.0202873038269670E-003   2.2326826751879573E-003   2.6807742032117204E-003   2.3572341444877808E-003   1.5462493152533039E-003   1.4786432860380814E-003   2.7256902678628519E-003
   3.8999999999999999        2.6800000000000002        3.5941699012995040E-004   3.0662887462365451E-004   1.8098028277611779E-003   1.5553225047702779E-003   3.7223448998347439E-003   3.8033020918159422E-003   2.3800862284994060E-003   4.7726496822123928E-003   2.0009439938622107E-003   9.9016622519809108E-004   1.2329024074639828E-003   5.2121809270181676E-004   1.2394587058691035E-003   2.5934566616669600E-003   4.1029004740943805E-003   2.6485891108643050E-003   2.1581311132203330E-003   1.6340968339979610E-003   2.9705828894578054E-003   3.8728664331376876E-003   5.5344704169538635E-003   3.6223826739819687E-003   2.7690101186474123E-003   7.6410812849410641E-004   2.6733235560343982E-003   2.5098608875494498E-003   2.1976123672193515E-003   3.5879282065217166E-003   2.8763305709851852E-003   3.9412233977091432E-003   1.7959817231495789E-003   3.0211384313876448E-003   1.5281090384366145E-003   3.4936899133057907E-003   4.6617907497056056E-003   1.5447463610889888E-003   1.8901991708866457E-003   2.3311686654540597E-003   2.4315371194541277E-003   2.4743145563501183E-003   2.1199798806643992E-003   3.0755717831603990E-003   1.2742087546007642E-003   4.6248714771868187E-003   1.2407864045593262E-003   2.4273487294950600E-003   2.8699647554130221E-003   3.4467362977111619E-003   3.8845572990658258E-003   2.4122432165122557E-003   4.1189177618708725E-003   3.9161591849977148E-003   2.1890299778398689E-003   1.0332754991949878E-003   6.2825363180061405E-003   3.3090775390526824E-003   2.5352525038962398E-003   3.4402924822943466E-003   2.8307808429238581E-003   5.4261431978957419E-003   1.1346380532148523E-003   3.4676843713940166E-003   2.3683212093301518E-003   1.3113022245252715E-003   2.1723488125979240E-003   3.2181804047498003E-003
   3.9529411764705880        2.6800000000000002        8.3820001798520446E-004   7.5313401694142692E-004   3.3138229819119247E-003   3.0564400358525164E-003   4.8233369836130462E-003   5.5842465995481127E-003   1.7999121563487600E-003   5.1677270037359781E-003   3.3608748869088821E-003   1.4471580583385647E-003   1.9416274418402688E-003   1.2000063723054258E-003   2.3597873467572977E-003   3.1452867586393911E-003   5.4173667376816864E-003   1.7016388836592576E-003   3.2216480219179984E-003   3.1569169792617993E-003   2.9547953017040806E-003   4.7083872340471815E-003   5.7120334225547213E-003   4.4900015691314065E-003   4.2931724757150772E-003   1.3393462750150614E-003   3.6922693562606384E-003   3.8232600670539975E-003   3.4944609042348242E-003   3.0256609428687318E-003   2.1696736454098237E-003   3.5696205848671923E-003   2.2937660602493268E-003   3.1351245294166451E-003   2.9872931232690580E-003   3.9123528229289741E-003   5.3465166630847502E-003   1.9479999448284262E-003   3.1679060372272203E-003   2.4870085925054880E-003   5.1919176306322304E-003   3.5586498170582142E-003   2.4838446779065528E-003   3.1419838926201897E-003   1.7556525794071094E-003   4.8266488256615237E-003   2.4957409722475084E-003   3.8868418940985017E-003   3.3097207445403919E-003   4.3867777775824955E-003   2.1865076274565519E-003   2.9131602480220540E-003   3.8412661431749865E-003   3.4957514859638894E-003   2.4581713658787100E-003   1.5364910426242646E-003   7.0786949788112109E-003   3.7792434269576006E-003   2.4419988567271401E-003   4.5505320131232312E-003   3.4876238167579426E-003   5.6615939545828914E-003   2.8028559089416875E-003   3.3906905258666814E-003   2.6882612523204908E-003   2.0399987905941278E-003   3.1140629608359428E-003   3.7892027727006936E-003
   4.0058823529411764        2.6800000000000002        1.7443812150499110E-003   1.6245404092556052E-003   5.2054922379410583E-003   5.0790238269528927E-003   5.0207316327565941E-003   6.5774676944890184E-003   1.4228573763217719E-003   4.6367958905627104E-003   5.0108324024680378E-003   2.0862106312177675E-003   2.8523830255248748E-003   2.3932949988153137E-003   3.9398114853873185E-003   3.1929813653568443E-003   6.2301709368697729E-003   1.6111356039034126E-003   4.7256879149921056E-003   5.0601637536327720E-003   2.9149194044042598E-003   3.7216392605831407E-003   4.2959440310233596E-003   4.6296280266505136E-003   5.5957803536067557E-003   4.0240132443980937E-003   4.5486267512461660E-003   5.4515021050159755E-003   5.0958425659536682E-003   1.9422544630480060E-003   2.5519535951173860E-003   3.7996348699380726E-003   2.8469684727125194E-003   3.6103436803419566E-003   4.9047765553763851E-003   3.6767215692018566E-003   4.8607546102803706E-003   2.2937160356937096E-003   3.8998923255830647E-003   2.6862246587009923E-003   7.1979110297815197E-003   4.4622629231088114E-003   2.5760400021485677E-003   2.6326770693925901E-003   3.4349774395842701E-003   3.5899501553355384E-003   4.0449681145576849E-003   5.0544634617341547E-003   3.6975892271743178E-003   5.2521888749557039E-003   1.5799835025874542E-003   3.8265933617046676E-003   3.6816722512082729E-003   2.8937196500812383E-003   2.9178841631126310E-003   2.8175087695480978E-003   4.7341205735885435E-003   4.1549175495077815E-003   2.7601465439660070E-003   5.4098111562860497E-003   3.5134295858286250E-003   4.4523256345537117E-003   4.8756874454774710E-003   2.5939399512413144E-003   3.3601285395654830E-003   4.2403577623372612E-003   4.4770964830751934E-003   3.7167646909860249E-003
   4.0588235294117645        2.6800000000000002        3.2369454537417215E-003   3.0925882458138548E-003   6.9591968865362584E-003   7.1213328399579567E-003   4.1290983738341887E-003   6.1199219005170875E-003   2.1727462870895294E-003   4.0711481081993723E-003   6.6167866576506904E-003   3.2269686823260570E-003   4.0632435756606401E-003   4.1861239506357489E-003   4.5347256761112849E-003   2.8579581111883557E-003   5.6412001727498195E-003   3.4847726863423936E-003   6.3480068358606799E-003   6.6959115223171129E-003   3.2242336129945470E-003   2.1114940846530413E-003   2.6447787375393655E-003   3.9597501212308116E-003   5.9262814769615920E-003   6.5948552338660794E-003   5.1858838679895410E-003   6.1263680149745339E-003   6.7713163791740224E-003   1.2579230061055119E-003   4.9700435253097041E-003   4.5244894160380075E-003   3.5251221429364204E-003   4.8236628345743890E-003   6.7818171988006989E-003   3.6453756017864763E-003   3.6695146018775123E-003   3.0015113034710834E-003   3.7447213199943165E-003   3.1678396573716862E-003   6.9737617521638167E-003   5.1599207914088405E-003   2.9789935460182264E-003   1.7182852079008742E-003   4.9603354884815857E-003   1.8057514595104683E-003   4.9368891312671854E-003   4.8470871730898766E-003   3.1923052813769004E-003   5.3025110406784192E-003   2.4876594959429808E-003   4.9902922516789653E-003   3.8498996341354776E-003   3.4542938857487961E-003   3.4192007283206272E-003   4.3203383352183765E-003   3.0043502018754177E-003   4.2078334539829825E-003   4.2598298271445990E-003   6.1347404875609600E-003   2.8495703876368155E-003   3.0880768588140537E-003   4.3996160587096902E-003   2.2185003288562196E-003   3.7751887351127377E-003   6.3031311184519106E-003   6.2600201602226648E-003   2.4567683020169061E-003
   4.1117647058823525        2.6800000000000002        5.3700991114951635E-003   5.2282834325298256E-003   7.7982910650908396E-003   8.3314989860562953E-003   2.9030144757371148E-003   4.6088691257162454E-003   3.9468861239049507E-003   4.2386893131944811E-003   7.7200017343137684E-003   5.2296079432945031E-003   5.7140194303422400E-003   6.4931683837150785E-003   3.4071645728824228E-003   2.7092116774685275E-003   3.3837364513034651E-003   6.4896004951819544E-003   7.2767626571296250E-003   7.2047513019967936E-003   3.6890407691702342E-003   2.1274945202226603E-003   2.6962296911099250E-003   3.1299065070835414E-003   5.4280449473060079E-003   6.8399410195535857E-003   5.8301348166081160E-003   5.1050032549147546E-003   8.1839673612994907E-003   1.4467889514139559E-003   7.6033325394596844E-003   4.0455424867211444E-003   4.4398027772430525E-003   6.0233674755583574E-003   7.5008507294887202E-003   4.7442562888860701E-003   2.8236271866846005E-003   4.6349549929416934E-003   3.7578000647201003E-003   4.0048313551933482E-003   5.5872819356424181E-003   5.8475498255367072E-003   4.2443239978987059E-003   2.0816783067110893E-003   5.2197927272971791E-003   1.5563296909898155E-003   5.0134878281350836E-003   3.8481027338026341E-003   2.0291010463460053E-003   4.0450499854874445E-003   3.5957342486941553E-003   5.8475109033874874E-003   3.8768475136923422E-003   5.0479606006367615E-003   3.2070075258827132E-003   4.9442096027055927E-003   4.0145187739081848E-003   3.0285506446515475E-003   6.0706258632282342E-003   6.2312617949049102E-003   2.4056359514300837E-003   3.1242100982984086E-003   2.8812821487154048E-003   2.7282840965888689E-003   3.6949990026248583E-003   6.4677565203279724E-003   7.9075930388982224E-003   1.6927492952859109E-003
   4.1647058823529406        2.6800000000000002        7.9754907705225503E-003   7.8768689845454959E-003   7.2087900932489828E-003   8.0302332617337973E-003   2.5647114866541440E-003   3.4189420635967346E-003   5.3552824720130955E-003   4.5794818230258114E-003   7.9394412915445838E-003   8.0799356405386810E-003   7.8104836723504106E-003   8.9901801231639048E-003   2.0353130601238772E-003   3.4280287894373792E-003   1.1438100336515461E-003   8.4431128026167760E-003   6.8617226257413778E-003   6.2266555916404521E-003   3.6406163436385123E-003   3.6587145300665670E-003   3.9833812626396473E-003   3.0832033848642009E-003   5.0771811361335914E-003   5.5239932400842021E-003   6.7031309535959234E-003   3.2531135666561328E-003   8.9633570862061064E-003   2.8881758564239346E-003   7.8645984600687890E-003   1.9623909273524848E-003   5.5969840792232245E-003   5.9018112126833994E-003   6.3078936964834431E-003   6.5468702084023394E-003   3.0596285748367849E-003   7.3180631804018537E-003   3.9331515369357712E-003   4.9476503663505875E-003   5.2982751078275792E-003   6.6334242978044371E-003   5.9018040166892551E-003   4.0039594209111719E-003   5.0614283294952572E-003   3.1724424451246794E-003   5.1599595747039819E-003   4.1674031777717176E-003   1.6678775155075265E-003   2.5369776227018885E-003   3.7687822645856212E-003   5.9797563390639212E-003   3.6960598382718484E-003   6.1265056168430237E-003   2.8693984865554309E-003   4.3564058047033056E-003   5.1975875030158755E-003   1.4764550459321019E-003   5.6847455585358874E-003   4.9561194890808385E-003   3.2276763862928068E-003   3.9757625519450633E-003   3.3407510513175707E-003   3.1809426001399282E-003   3.7422577891488571E-003   5.2443800497556248E-003   8.4610137934800263E-003   2.7412353524493690E-003
   4.2176470588235295        2.6800000000000002        1.0639140325707711E-002   1.0625921924209013E-002   5.4130107028645168E-003   6.2756883599201785E-003   3.6406874968989661E-003   3.7101796646697269E-003   5.2803312705460449E-003   3.9375975810609955E-003   7.2606494461428372E-003   1.1097345618698653E-002   1.0010154178168701E-002   1.1161543592607705E-002   2.4988780091653525E-003   5.0907369896568836E-003   1.2449222700312305E-003   8.3005514086395282E-003   5.4877614685395551E-003   4.4074232892669539E-003   2.9280581943573300E-003   4.2461641589922059E-003   3.7891988836280489E-003   4.0995032747626987E-003   5.3443779246053567E-003   4.8319132258102986E-003   7.5749961769262320E-003   1.9329643895542828E-003   8.8200202589308069E-003   5.6660628505012176E-003   5.7836239069950874E-003   7.6603337107882495E-004   6.8182836280574121E-003   4.2963516423861143E-003   4.3746063920487056E-003   7.5147299266021730E-003   4.2451796132518833E-003   1.0314426699814418E-002   3.2275467737423748E-003   5.6271365732128336E-003   6.3549996295207333E-003   7.3536224784475765E-003   6.9659238623684385E-003   4.7415807408986051E-003   5.6904027877252468E-003   4.1499495517889791E-003   5.8307331790659091E-003   6.2857937378909042E-003   2.7041271699547501E-003   2.5357054692257139E-003   3.2064699102141735E-003   5.6236513261980533E-003   3.8575488716886758E-003   5.9161880581520918E-003   4.0045178202432665E-003   3.3517417012007417E-003   4.7347885535978162E-003   2.3471559124602151E-003   3.0653142896400060E-003   3.1454562364737954E-003   5.2628242258161142E-003   3.4615018841012033E-003   5.1753062719322243E-003   3.2538251157604309E-003   4.3883315327039180E-003   4.2445196337197654E-003   7.5276659719303992E-003   3.1807807344509291E-003
   4.2705882352941176        2.6800000000000002        1.2769515194342740E-002   1.2868425990011770E-002   3.5171958460149355E-003   4.1429844460924440E-003   5.2431745688387597E-003   5.1206451122986938E-003   4.2548778890916092E-003   2.4649414179336382E-003   6.1146170877910229E-003   1.3133549709835560E-002   1.1628908082866790E-002   1.2448890079442044E-002   4.6092538995710936E-003   6.9024151758613188E-003   3.5570601664468397E-003   7.3416711958067754E-003   4.5861821417293351E-003   3.1647900775707261E-003   2.4897705920621563E-003   3.2063699289866408E-003   1.6424117943029651E-003   5.2974123163185699E-003   5.5839825561618695E-003   5.2293734393928301E-003   7.7996768734037089E-003   1.3644037609460984E-003   7.6467112660515337E-003   8.1767539005283482E-003   3.4215301120838304E-003   1.7778328634684604E-003   7.6948292838527827E-003   2.8227072266839566E-003   4.1903873668602265E-003   6.7858807763674419E-003   5.6075028047564025E-003   1.2304606542385993E-002   2.3287366920990513E-003   5.7778350985433430E-003   6.8298978615790361E-003   7.7629595187996558E-003   7.3315725771559200E-003   3.4599744467051028E-003   6.4075578682392109E-003   3.5895275202128818E-003   6.0417428610963575E-003   7.9224149790667626E-003   4.0120786016147386E-003   3.9724466108216876E-003   2.6122687199074891E-003   5.5773789081328380E-003   4.1856932174812482E-003   5.4782248723122514E-003   6.3052190979657561E-003   2.7934228427029246E-003   4.1493772038222083E-003   4.9228299231155034E-003   1.5169045690154651E-003   2.5917945283334999E-003   7.0752754079750841E-003   1.6096451206504155E-003   5.9744401223657826E-003   4.1525516371084797E-003   5.1221025560839973E-003   3.8963432399704238E-003   5.8799610097394874E-003   2.0822820815045696E-003
   4.3235294117647056        2.6800000000000002        1.3834538944254604E-002   1.4044280422625838E-002   2.8594108923670355E-003   3.1111020467005320E-003   5.8503565501343722E-003   6.0510249278662520E-003   3.7521388280843939E-003   1.9301022044078185E-003   5.1610178981651511E-003   1.3302015593851276E-002   1.2012974926069413E-002   1.2504213968654516E-002   6.2132545339294628E-003   7.8414124217095829E-003   5.1415700110735698E-003   7.4093945186588057E-003   5.2380544641352604E-003   3.6090822603502470E-003   3.2344143408673089E-003   2.7243754286915976E-003   8.5453332430775577E-004   5.4426923285123994E-003   5.3103924674893352E-003   5.8075625028493425E-003   6.9553468447589670E-003   1.3668810395018728E-003   5.7043180395737469E-003   8.0567434757939961E-003   1.9817850532494225E-003   2.6387962582456012E-003   7.7879259981124072E-003   3.3581217493020808E-003   6.5621352766788458E-003   5.2265228668676098E-003   6.3540879613306492E-003   1.2302784808340822E-002   3.0847261776720375E-003   5.4043747599228078E-003   5.4686008419424807E-003   7.7687004670899023E-003   7.4126084515170167E-003   3.2412546330918865E-003   5.7746352820367691E-003   4.2327898676451934E-003   4.9528644162721352E-003   7.4743823176447368E-003   4.2643309528969178E-003   4.7902812970077469E-003   2.3875913354729013E-003   6.3502639392633313E-003   3.9015980352667783E-003   6.0061069089715913E-003   7.7092632199233062E-003   3.1855749430742069E-003   4.0679439490502100E-003   4.8959396047102725E-003   2.5594363105934568E-003   3.3024641125031784E-003   7.0516321805205945E-003   1.3352396845618193E-003   5.3322882810247583E-003   5.8838924724541469E-003   5.0533397940462077E-003   3.7763740242168216E-003   4.5697772907081387E-003   3.0557794214606470E-003
   4.3764705882352937        2.6800000000000002        1.3544780410944340E-002   1.3834114222956936E-002   4.1233366054987354E-003   4.0933900646472109E-003   5.0419119383968980E-003   5.5545071698849622E-003   4.1950224373989995E-003   3.3802313539407817E-003   4.7683387899175094E-003   1.1590792674941425E-002   1.0995562026735413E-002   1.1333523137808136E-002   6.1037547612229201E-003   7.6853466570204268E-003   4.2469403861567119E-003   8.3852417082902180E-003   6.9181185484278439E-003   5.6899232227926744E-003   4.7364023065603724E-003   4.0201196711322313E-003   3.3146659285709936E-003   4.4746914930720843E-003   5.2155592830297340E-003   6.3621201899902941E-003   5.3040153014505499E-003   2.5017025033462381E-003   3.5852534596657404E-003   5.3150629588908684E-003   1.4842528980440796E-003   2.1376261552575248E-003   6.9984350256417404E-003   5.8491264567299252E-003   9.3130370390747796E-003   4.3915723346953659E-003   6.1641774086295901E-003   1.0379671686178069E-002   5.3848689817851819E-003   5.1115568551409595E-003   3.2379982082947748E-003   7.3396145384045687E-003   7.0673793316695793E-003   4.9956771361465381E-003   4.1127685224379394E-003   6.9025654384874914E-003   3.6553699057437208E-003   6.3549529804927179E-003   3.5749516368034488E-003   3.9788959110764804E-003   2.8062184771184082E-003   7.3875738723579156E-003   3.1322139287603594E-003   7.0008318384856853E-003   7.7086852873559791E-003   4.4159751262230771E-003   3.4540826005047330E-003   2.7432918119612137E-003   4.0987142911609797E-003   3.4940448331066921E-003   5.1797674734854965E-003   3.7837201551375321E-003   4.3764779548316176E-003   6.6745633240333120E-003   4.1706033473005366E-003   3.9997703340653003E-003   3.6733204252885365E-003   5.6871016828611348E-003
   4.4294117647058826        2.6800000000000002        1.2012813823207322E-002   1.2332569878939372E-002   6.7886468503420691E-003   6.7203899634096387E-003   4.0107668062799263E-003   4.4691709075676293E-003   4.6534863489480797E-003   5.6454412954694243E-003   4.7662212452924515E-003   8.9412543052897232E-003   9.0876067090264363E-003   9.3134717629237314E-003   5.1528806325675846E-003   7.1938707788526202E-003   2.9475626155175952E-003   8.2313367020635901E-003   8.0231999475219029E-003   8.2813912910216711E-003   5.7532127784198205E-003   5.6099981504123785E-003   6.1275824207779666E-003   3.7761677934041388E-003   5.8154596610636667E-003   6.9880670292004074E-003   3.5160929257172843E-003   4.6069934800421677E-003   1.9164942751949501E-003   2.6081734318023661E-003   2.0164490157156875E-003   2.9857372588674639E-003   5.8173648429164278E-003   8.0235715552134466E-003   1.0039668322427919E-002   4.7857059155948008E-003   5.3148936645469784E-003   7.6373034492610179E-003   7.2302122311572918E-003   5.7674909980388600E-003   1.9402040465390984E-003   6.4123852842599225E-003   6.1082828960478293E-003   5.7251431281560503E-003   2.9209650570699839E-003   7.8936512057452141E-003   4.1548504462284594E-003   5.9416473316280874E-003   3.6010259042103783E-003   3.2508991384470865E-003   3.9302490005423789E-003   7.4505379762251937E-003   2.6199847050504461E-003   7.2332384674171010E-003   7.4828112637344429E-003   5.7351354244844412E-003   2.7308631366700594E-003   3.0186473986230991E-003   4.5530496139059963E-003   2.7622946587337240E-003   3.1497004486549774E-003   6.0363499822506002E-003   3.9116765358376358E-003   6.0614512987360357E-003   3.5609753396140509E-003   4.7258779085491438E-003   2.6945484118113777E-003   5.2972478519817618E-003
   4.4823529411764707        2.6800000000000002        9.6411176186714225E-003   9.9409082681471000E-003   9.4275721205139256E-003   9.5440488710453863E-003   4.3728741348633936E-003   4.5820278337606922E-003   4.6779283904769889E-003   7.0734155937124841E-003   4.6238074663454681E-003   6.5360932108451631E-003   7.0740325439093586E-003   6.9676312472196156E-003   4.6866228867168559E-003   7.0745931374957037E-003   4.2781040695108481E-003   5.7570774966175372E-003   7.7469443678444506E-003   1.0010530521997041E-002   6.0354697174666442E-003   6.1069671207635411E-003   6.4008366918428964E-003   4.7459683893310428E-003   6.2280081347353298E-003   6.6211265223765072E-003   2.0814307665750604E-003   5.9195194689753454E-003   9.4712066523665469E-004   1.7993602959914729E-003   3.4771623635043015E-003   6.3095134781736752E-003   5.0229998317907008E-003   7.8758958120287159E-003   8.7322944193984689E-003   5.4808085423112768E-003   4.2184250341436233E-003   5.3305484708650484E-003   7.3420165713643506E-003   7.0428030278556668E-003   1.9772103295426528E-003   5.0206992275566723E-003   5.0925126932408454E-003   4.6099571796712905E-003   2.6178145337828252E-003   5.7730211679943456E-003   6.4232111484513127E-003   5.2498161574613669E-003   5.6444644510533978E-003   4.5161381270793664E-003   5.1908258752881731E-003   6.1602673441411840E-003   2.6330469261298829E-003   6.5169747245812613E-003   7.2312227993879073E-003   6.7402127912567084E-003   2.8586077423109445E-003   5.5156201687849380E-003   4.6103476180550428E-003   2.3907994316386245E-003   2.2337831177877709E-003   5.7462607090210602E-003   3.9345116315548448E-003   5.1298999108639123E-003   4.1014839362399740E-003   5.2930318266725344E-003   1.6343983756014144E-003   3.1742206316612374E-003
   4.5352941176470587        2.6800000000000002        6.9986043795453494E-003   7.2430192140059925E-003   1.0669003840861762E-002   1.1038542413069513E-002   6.3422578149323902E-003   6.4914506360441472E-003   5.0346586929413050E-003   7.6004452125376844E-003   3.9948953837965033E-003   5.0370816806039895E-003   5.4870831963630727E-003   4.7726732708067371E-003   5.0915648063791412E-003   7.1638258564766469E-003   8.0066314774114820E-003   2.6168400818654047E-003   6.8602971369512156E-003   1.0138992787126532E-002   6.4756032750409136E-003   6.0878803826396469E-003   5.7283523155277089E-003   7.0853357120287692E-003   5.6326224916894820E-003   4.4821762324113923E-003   1.1573391091851877E-003   5.5050777810566002E-003   5.4852295452394683E-004   2.5098771962813946E-003   5.0092718602464965E-003   8.9781972478090513E-003   4.9771042738295974E-003   6.1172491904992275E-003   6.9539050347416313E-003   5.3124571413789099E-003   3.1468791449206267E-003   4.0512666150359488E-003   6.0809774426129927E-003   7.1155074850716166E-003   2.3544642429844621E-003   3.5006721387246917E-003   4.3913574187325593E-003   4.5287836150161376E-003   2.6790576301184321E-003   4.2194675829535485E-003   7.8662067392249024E-003   3.5726053331971942E-003   8.3806254230801690E-003   7.0818176044864511E-003   5.7791828985520443E-003   4.6909355268688942E-003   3.1314501819595130E-003   5.2792759524529376E-003   6.2666719271452466E-003   7.5068771999532626E-003   3.2347316735699479E-003   6.6848312524129382E-003   4.9257685636908341E-003   2.5491668757589752E-003   2.0817500597412474E-003   4.6894589673326364E-003   3.9274764062518517E-003   3.8062146783325482E-003   5.3322161344435568E-003   5.4058309269296818E-003   9.1961223643000957E-004   4.1853965584981011E-003
   4.5882352941176467        2.6800000000000002        4.5557737233374914E-003   4.7296449211147121E-003   9.8910669651131548E-003   1.0414326832557712E-002   8.3864132190245490E-003   8.7801049625229922E-003   6.3294373354087366E-003   8.1994705879971791E-003   2.9423715099140615E-003   4.2223356167755974E-003   4.2905551325977233E-003   2.9855747578021478E-003   6.2256685380315561E-003   6.6475557205916526E-003   1.1070480935091106E-002   1.7362512403141595E-003   6.3451008205150893E-003   8.6956686639033248E-003   7.3154375487378444E-003   6.7859518275246635E-003   6.9482201694337289E-003   8.9631748291953278E-003   4.9503208851235884E-003   2.4503080111314694E-003   7.3371537889493714E-004   4.9044721620641486E-003   4.6215217984423067E-004   3.6462374127756232E-003   5.9184482013033861E-003   9.0532282554057607E-003   5.2898934664870334E-003   5.0479927392442928E-003   5.4972422621307219E-003   4.5541714459127790E-003   2.2682850219331767E-003   3.4859247567598263E-003   4.5968109936145264E-003   5.0462106295271775E-003   2.5275056971400061E-003   2.2517987894828916E-003   3.8133404410742719E-003   6.6930907229877292E-003   3.2284388691282153E-003   5.5139795564830164E-003   6.6352729636672495E-003   2.6228020580804797E-003   9.4518355843492847E-003   8.6117498209646558E-003   5.4175319671963800E-003   4.3009326430319319E-003   4.2526601787277376E-003   3.7816991614172978E-003   4.9980677889426527E-003   7.2947816871082099E-003   3.4796715951112022E-003   6.7404075286542214E-003   5.3426442198807314E-003   2.2601336910938827E-003   2.3411012411560937E-003   5.5079063548962104E-003   3.7628783781331358E-003   2.0090419905732480E-003   6.1118603520729379E-003   5.1286592842447144E-003   6.7168660962323905E-004   7.4265084312555175E-003
   4.6411764705882348        2.6800000000000002        2.6256729537435090E-003   2.7329915329900125E-003   7.5485550717160855E-003   8.0569041346064876E-003   8.7264840953147262E-003   9.4141808422322521E-003   7.5887052033557336E-003   8.7655340875951535E-003   1.8314096767081652E-003   3.4831892057998462E-003   3.2005145908951221E-003   1.6880234216188803E-003   7.4008995366568716E-003   5.1855323671093079E-003   1.1230356748200696E-002   3.5317090238455901E-003   6.0376444372442504E-003   6.3303183216251403E-003   7.4951634115976171E-003   7.9290109412566492E-003   9.1113006351357228E-003   8.8621629271830975E-003   5.2822473608650613E-003   2.9428452765864477E-003   6.8440277016871588E-004   5.3376363371303885E-003   4.8522915345121620E-004   4.4277096660947238E-003   6.1167190397974462E-003   8.1928792630425930E-003   5.1767404284930535E-003   5.2585247087494668E-003   4.4101515870389706E-003   4.3040370353275414E-003   1.7413225841480763E-003   2.9877736679940524E-003   3.9713518529398972E-003   2.3913092651742999E-003   2.9259576370947071E-003   1.4292322712908009E-003   3.2858844687504623E-003   8.8254303749680241E-003   4.4375673100007004E-003   7.3965329308897099E-003   3.9866789610633006E-003   3.5546681428851742E-003   8.5990992613753942E-003   8.0139177038283695E-003   4.4515084665151597E-003   4.6968906318208270E-003   5.5164188462141711E-003   2.7767357300312726E-003   4.4781972894884590E-003   5.4235119360142086E-003   4.4802222855957734E-003   7.4921651859110282E-003   5.5734653310796061E-003   1.9082053844254575E-003   3.2582690755548643E-003   7.4050454383211934E-003   3.9118309092969778E-003   1.2587894851440612E-003   5.9778722832316208E-003   3.9032329824824400E-003   6.8758546624019391E-004   9.1392436294154659E-003
   4.6941176470588228        2.6800000000000002        1.2836128130537187E-003   1.3388686953290482E-003   4.5839001864727636E-003   4.9431893403384377E-003   6.7358402528975162E-003   7.4527077974136293E-003   6.9890122426585705E-003   7.7766540158285633E-003   9.3953774645312213E-004   2.4159856814140630E-003   2.0338073725378737E-003   8.2464561023771598E-004   7.1351850789629027E-003   3.1557539310988489E-003   8.4656448646508349E-003   5.1670220928298951E-003   4.9214063175596979E-003   3.7619529285839327E-003   5.9055187922986653E-003   7.7787332790832213E-003   8.8305031001471093E-003   6.6223639353612902E-003   5.5538224507667745E-003   4.9007537121245259E-003   6.9042803294844094E-004   5.4262067281894838E-003   4.4670976621514363E-004   4.1848145127764422E-003   5.4065772392879533E-003   7.1784670553931770E-003   4.0800829153870974E-003   5.0292920985499957E-003   3.4030332751242786E-003   4.3757543249641666E-003   1.3828019008102523E-003   2.1456231922357184E-003   4.0810759827419737E-003   9.9601298846083565E-004   3.3702843294282992E-003   8.7548083332545767E-004   2.7577280084388790E-003   8.3734442774137975E-003   5.0537460836835449E-003   7.0203430032142033E-003   2.1427490227993572E-003   4.4996571071163173E-003   6.8223034339359775E-003   5.8416659774363534E-003   3.1351526916822683E-003   4.4112258417970006E-003   5.4557715282454447E-003   2.9048621550837920E-003   4.2638410670612402E-003   3.0062032690783831E-003   5.7825324013402127E-003   7.5811390552824806E-003   5.0782482276676985E-003   2.3086969294741910E-003   3.9042649975614039E-003   7.3829400561713316E-003   4.1933429596180249E-003   1.8739073900176238E-003   4.9829044914311629E-003   2.2873422394534310E-003   6.7762082629795658E-004   8.1547336678097528E-003
   4.7470588235294118        2.6800000000000002        4.8642092796888120E-004   5.0816334055229031E-004   2.0397303339601304E-003   2.2161772432981678E-003   3.5747687506262151E-003   4.0315265700756157E-003   4.3188086636423012E-003   4.8141619248384488E-003   3.7477543489090236E-004   1.2115643003109283E-003   9.5866241855779887E-004   3.1616996790574404E-004   4.7430608398986180E-003   1.3812997739114593E-003   4.5520875346649094E-003   4.1615098916881520E-003   2.8438318768219633E-003   1.6660098904393446E-003   3.1711099749510353E-003   5.3294870341773709E-003   5.5166245670053762E-003   3.4977732421582934E-003   4.0781951434819535E-003   4.7483702921759918E-003   4.9349236208542360E-004   3.7514417485348438E-003   2.8158860508054582E-004   2.7711951370250182E-003   3.5376625103262344E-003   4.9430907233963357E-003   2.2975908744471071E-003   3.2935837178171960E-003   2.1817456249235453E-003   3.3779675985726059E-003   8.7499111921891793E-004   1.1099509248483860E-003   3.4397260037819836E-003   6.8517542178860708E-004   2.7219450761620835E-003   4.3699776175034580E-004   1.8877668591170554E-003   5.3541260890613103E-003   3.7395580231559017E-003   4.4866988094162119E-003   1.3279022624375714E-003   3.4653970295273943E-003   4.3668632505417830E-003   3.2037325232218399E-003   1.6744971051928879E-003   2.8414575824071116E-003   3.5380641702731446E-003   2.8676298589459578E-003   3.0926809491249939E-003   1.5153933731904565E-003   4.9883400229606316E-003   5.2644223524591699E-003   3.4214723111334962E-003   2.3351890452467518E-003   2.8934505764605556E-003   4.7176347774486845E-003   3.3395836888431289E-003   1.9614367531914909E-003   3.1864523276554806E-003   1.5723888170154090E-003   4.7063529631689583E-004   5.2808158778421335E-003
   4.7999999999999998        2.6800000000000002        9.9658108170286341E-005   1.0422443009913304E-004   4.6540932357900079E-004   5.0820134261603559E-004   9.1746040619089953E-004   1.0481404962101653E-003   1.2353470604129552E-003   1.3927294626076357E-003   8.0545016108687486E-005   3.0028017537181456E-004   2.2876416334681603E-004   6.5954708556613609E-005   1.4483143492305161E-003   3.0351102286908815E-004   1.2016655727548639E-003   1.3887993140628940E-003   7.8485802148725516E-004   3.8113017210116148E-004   8.0317016767913834E-004   1.6733005929750265E-003   1.5443923986790413E-003   9.1395909361636509E-004   1.3404556456661615E-003   1.8102892970543814E-003   1.5693894172092487E-004   1.1459930880740620E-003   7.9103133617488511E-005   8.4611279893913294E-004   1.1003947912763096E-003   1.5767789663852544E-003   6.3134248774480745E-004   9.7479507450221601E-004   7.0360751709433260E-004   1.1896231228714605E-003   2.5769483694684992E-004   2.8262788753762226E-004   1.3122431839953060E-003   3.1974538050271627E-004   9.4929854060829457E-004   1.1290406578710774E-004   6.2579124777750338E-004   1.5644753418278189E-003   1.2109735376518425E-003   1.3335658983827990E-003   5.3199607922484822E-004   1.1140754998328107E-003   1.3755380935486718E-003   8.9627316755720254E-004   4.3992355473265998E-004   8.5578729372478906E-004   1.0153112095125354E-003   1.2557816479161913E-003   1.0157723129607685E-003   5.3547113360266944E-004   1.7915321783460885E-003   1.5918647301192985E-003   1.0932889710024226E-003   9.6962331231148383E-004   8.5834869117251634E-004   1.3462629604448790E-003   1.1864674787007874E-003   7.3955609627242031E-004   1.0062808798250345E-003   8.2588122961134219E-004   1.4480094212842803E-004   1.6007646822674805E-003

   3.0000000000000000        2.7400000000000002        2.7919857528222883E-013   2.8379805679222467E-013   4.1532995786997000E-013   4.5459807940046141E-013   1.0374195550063675E-012   1.2351696185622979E-012   2.0908777752617069E-012   2.8104072511001643E-012   5.0308549836697418E-013   5.8520791380536996E-013   1.8231878008073953E-012   1.7776190956982320E-012   4.1452972550469829E-012   1.0252075512731956E-012   5.3585516776590009E-012   3.7998969233844228E-012   5.7784422273826185E-012   3.4469985255968206E-012   3.6996387290535589E-012   7.3468675960504553E-012   1.0296890336116107E-011   6.0936356965522726E-012   7.7706360618387122E-012   4.8078134069333546E-012   1.3887857210943336E-012   7.2664576965635565E-012   7.6590850231731514E-013   7.5039463288379945E-012   4.9080756331674316E-012   1.6661462726260020E-011   3.8205954121121366E-012   9.7032281231423375E-012   9.9869587848035174E-012   7.6196519242339003E-012   1.5775495533732696E-012   4.2440790591582680E-012   7.2095655742959076E-012   1.1264663644028610E-011   2.7758393445667789E-012   8.9082592491821573E-012   1.0143352123464427E-011   2.5995988471146898E-011   3.3970040143984260E-012   3.4897649084298775E-011   1.1662009177111715E-011   2.3051488299295575E-011   2.1032958582280799E-011   1.1598435268087192E-011   4.5525318357256851E-012   2.9890920535123237E-012   8.6071472652719604E-012   5.9608509174551456E-012   9.9019938788229922E-012   1.8433680985816848E-011   1.1433763167025930E-011   3.4937323890015633E-011   1.0919155576052213E-011   1.1490725893391747E-011   1.1499373608836308E-011   2.7099848398666073E-011   9.9501922164902168E-012   1.1912017193905802E-011   1.4369180767218375E-011   2.9728417068175645E-011   3.5922978358765299E-012   6.7518396445918626E-011
   3.0529411764705880        2.7400000000000002        7.4948314091004798E-013   7.3612944846991933E-013   1.5218201252116946E-012   1.5236817344822846E-012   4.1545775606274445E-012   4.6348851412199789E-012   7.2236280412204941E-012   1.0052207619833091E-011   6.7931552903673184E-012   1.3213233437270478E-011   1.4010699931782467E-011   6.1754108844189953E-012   1.1245409207449342E-011   1.7039821339402603E-011   3.0961939351340859E-011   2.9696612315662624E-011   3.6777175679208986E-011   7.3544138747302440E-012   3.1653360904273538E-011   2.1255507530523915E-011   7.3492588880305516E-011   1.8081934146422522E-011   6.5199770170464141E-011   2.3739364757602078E-011   9.6300744296331680E-012   5.2709781862715640E-011   6.3266143503591316E-012   3.0417862694998744E-011   1.3117290115302654E-011   1.4551362657351907E-010   4.8888722570791818E-011   1.0214493530507018E-010   1.7345968669778930E-010   9.6895323280858531E-011   4.9217116322238265E-011   9.3562018982603959E-011   1.7241579119493465E-011   7.6056380889841907E-011   7.1089083789494152E-011   1.7465976818331333E-011   5.8025021217316994E-011   1.3014152748271855E-010   4.3427409011995840E-011   3.2562760284422647E-010   6.8054668731329579E-011   2.3682023134832022E-010   9.3206971557713018E-011   1.4412160961545343E-010   5.9589941672130760E-011   1.6369717306602484E-010   5.8513740528088570E-011   1.7827049982167320E-010   3.4356132179054896E-011   6.4840479870528047E-011   1.5865531653573015E-010   3.2588923052026340E-010   7.3083738861170763E-011   8.5777933184670413E-011   4.8141629922202576E-011   5.8366992675913480E-010   1.2341754616053150E-010   2.0616696797706177E-010   1.7435672466748629E-010   1.6257929837714834E-010   6.7121848063214736E-011   8.7664767288856839E-010
   3.1058823529411765        2.7400000000000002        1.6532970190987646E-011   1.6247984683148921E-011   3.0236328630401289E-011   2.9640960137709609E-011   6.3557646338370504E-011   6.6811318299164795E-011   9.9783854689523585E-011   1.4114008393566627E-010   1.2979776487843123E-010   2.3060452847428506E-010   2.3366801279515983E-010   9.4986400474783993E-011   1.5660419603505576E-010   2.4875183460068802E-010   4.3092477161948181E-010   4.0304339294471241E-010   5.2850432500085388E-010   1.0343707049052212E-010   4.3979882490769508E-010   3.0671397278832805E-010   1.0619863476974014E-009   3.5620901601998748E-010   1.0749427192422067E-009   3.1019636386538889E-010   1.7102673889711325E-010   7.8533518686580602E-010   9.1493154147539137E-011   4.8142114714347985E-010   1.9556785296451286E-010   2.2180000342306838E-009   8.0144304577575003E-010   1.3718742354416070E-009   2.4303491275897802E-009   1.7316113310539533E-009   5.9394720942678108E-010   1.4263496966955924E-009   2.0945175090781612E-010   1.2075053715755768E-009   9.8266250182342161E-010   3.8091375712146496E-010   1.0208605484092954E-009   2.0846344358010199E-009   5.2972237119134731E-010   4.9297923950700260E-009   1.1333608259332764E-009   3.5679813030450685E-009   1.4868891545096656E-009   2.5459117600032884E-009   7.8673763495105885E-010   3.1787906091848147E-009   9.4741990321257676E-010   3.1793722020567733E-009   3.4464901256459571E-010   1.0271611418814110E-009   2.3253607676711055E-009   5.1341704171971432E-009   1.1828667193725533E-009   1.3717165815499422E-009   7.4439926795849363E-010   8.8209307566020332E-009   1.9083021041739037E-009   2.6899717469003757E-009   2.5704272067008447E-009   2.5477648942344285E-009   1.2047296996057803E-009   1.2767870682191085E-008
   3.1588235294117646        2.7400000000000002        2.0416557121576728E-010   2.0007934484460032E-010   3.9373232770365235E-010   3.7901747554420137E-010   8.0771389389922234E-010   7.9620396362289098E-010   1.3271119217812028E-009   1.6373540233829711E-009   1.3215424186325807E-009   2.5099758359141411E-009   2.8613801399477223E-009   1.3380361255865698E-009   2.1705065879688846E-009   2.6809196454531348E-009   4.6038429841997119E-009   4.2240199065113607E-009   5.8033384064353430E-009   1.4020823507000503E-009   4.6598455384541737E-009   4.3359100501990430E-009   1.1124417500190774E-008   4.7737883323845732E-009   1.1883890090337279E-008   3.1513168932655827E-009   1.5480933352975307E-009   9.1254733867741688E-009   1.0452857645870775E-009   6.2706426297839000E-009   2.6305500255468170E-009   2.3844324080009649E-008   7.9242273743057337E-009   1.3310105892161994E-008   2.4141349916121143E-008   1.7805108579064639E-008   5.4737031421169774E-009   1.6057514915137954E-008   2.3497373867988288E-009   1.3751491232132668E-008   9.4801080011711662E-009   4.7841007332190621E-009   1.2549770435541917E-008   2.5369256278689003E-008   5.1918024234223488E-009   4.9934144915666970E-008   1.2009997249169790E-008   3.4646114377780779E-008   1.6241302872720459E-008   2.7073872866852490E-008   6.9025443439359424E-009   3.7492826373438577E-008   1.0098256340661806E-008   3.5106257746443228E-008   3.5992373329715905E-009   1.3683153399309883E-008   2.4894702075742295E-008   5.7289297993946725E-008   1.3230053771025553E-008   1.6154434266015928E-008   7.8435277410447936E-009   8.2731238256786711E-008   1.9117140582639570E-008   2.6680921721947966E-008   3.0812803067398179E-008   2.9755232472507263E-008   1.3696690276695542E-008   1.2755272857206400E-007
   3.2117647058823531        2.7400000000000002        1.8798240352216266E-009   1.8346755139652352E-009   3.5925739667591351E-009   3.3652577326863952E-009   7.4975097568539677E-009   6.7801092060333415E-009   1.3326242980304008E-008   1.3489248947639756E-008   8.8175719704953849E-009   1.8339986653577977E-008   2.4031988497881711E-008   1.2683634462368780E-008   2.3353311911653899E-008   1.9544621599257664E-008   3.4681360347524913E-008   3.1950476449883244E-008   4.7527439496235745E-008   1.4707701204001106E-008   3.4971439540735769E-008   4.6726109281425621E-008   8.2337938545171891E-008   4.7255895137176118E-008   9.4624572746319669E-008   2.2437733022911841E-008   1.0332752437814571E-008   7.7848769846339631E-008   8.8057293814165878E-009   6.0707632186533151E-008   2.7738960119744424E-008   1.8225364268451563E-007   5.7542351241517293E-008   9.1743358540198959E-008   1.6872413990313720E-007   1.2573666647079064E-007   3.6340725961021568E-008   1.2722167027278664E-007   1.9947523261597501E-008   1.1581344512387288E-007   6.2299113693006114E-008   4.4698079479373085E-008   1.1272882842351734E-007   2.2924491225563135E-007   3.8225376259462425E-008   3.6048184328007014E-007   9.8937423436290558E-008   2.3824363008227695E-007   1.2697682683772992E-007   2.0271459623693146E-007   4.0234229988607680E-008   3.0413087480214524E-007   7.5384828878787479E-008   2.6819167546138870E-007   3.1859969593212889E-008   1.3798785591990116E-007   1.9846516269795955E-007   4.5454308545149324E-007   1.1241753700403022E-007   1.3867423425355139E-007   6.6551934548086775E-008   5.3279892648445184E-007   1.3314719171748492E-007   1.9389810634418117E-007   2.6776676743038606E-007   2.5982229069938304E-007   1.1204691519469015E-007   9.0388694335128119E-007
   3.2647058823529411        2.7400000000000002        1.2379156446902045E-008   1.1994555257438905E-008   2.4161192527011210E-008   2.1751017784506907E-008   5.3016167046397963E-008   4.2529648679575875E-008   1.0434994747124802E-007   8.0882898708906488E-008   3.8567479203090318E-008   9.3802439796054560E-008   1.4945257309817204E-007   9.1819903776198867E-008   1.9628568004227874E-007   1.0383291170629377E-007   1.8861241351434235E-007   1.7541392164457030E-007   2.8932272001009940E-007   1.1528699303733799E-007   1.9480608652647894E-007   3.8747203598857457E-007   4.3884303321418638E-007   3.4605171067598138E-007   5.5733316353701790E-007   1.1731329640907481E-007   5.7457422238816756E-008   5.1092427836166627E-007   5.8368140845346215E-008   4.4396750789998382E-007   2.3074829836490774E-007   1.0149035696195277E-006   3.4587320352794498E-007   4.6538227346887412E-007   8.6213707223500737E-007   6.3574397517884981E-007   1.9004026409715347E-007   7.2414670424700073E-007   1.5282617801883722E-007   7.2770213596268519E-007   3.0345343587032582E-007   3.1152759232647412E-007   7.7740999749416031E-007   1.5208253396178938E-006   2.4372640163335512E-007   1.8797010468148454E-006   6.5973610991776446E-007   1.2015766874757188E-006   7.2508361164568941E-007   1.1154303884285223E-006   1.5901054429751824E-007   1.8259823142795109E-006   4.1029129472467802E-007   1.5218340582737222E-006   2.6613322323427571E-007   1.0581265396906854E-006   1.2516951601483828E-006   2.6486078404471123E-006   7.5598815857614596E-007   9.2720492443334254E-007   4.8867668289838187E-007   2.4633968482363357E-006   6.5892126579873228E-007   1.1147446106621470E-006   1.7390039749747109E-006   1.8326341601772582E-006   6.9379685767669490E-007   4.6440267877927972E-006
   3.3176470588235292        2.7400000000000002        6.1108116317773970E-008   5.8526948984787552E-008   1.2393810152515151E-007   1.0516230835247000E-007   2.9369318061260723E-007   1.9907099021404137E-007   6.5193804835425672E-007   3.5742794725821970E-007   1.0931632291487036E-007   3.3908487647857594E-007   6.9685656877191367E-007   5.0061111362453666E-007   1.3044954908033922E-006   4.0917983342606402E-007   7.4573051655522794E-007   7.1308365932022834E-007   1.3392648851218212E-006   6.7540581324964807E-007   8.4446146736622910E-007   2.5184822318191903E-006   1.7131736303680263E-006   1.9308933993794097E-006   2.5395747974783345E-006   5.1025185375755933E-007   2.9871953344859428E-007   2.6474985798978639E-006   3.1612498721985093E-007   2.4650372122270408E-006   1.5087539368693921E-006   4.2188153217628245E-006   1.8558960463511332E-006   1.8287816857416092E-006   3.3690205115108327E-006   2.4307684610742462E-006   8.4559841787197942E-007   2.9830381932549845E-006   1.1143920661640780E-006   3.5413179011580918E-006   1.1996959835266174E-006   1.6947708220564017E-006   4.2197086832351379E-006   7.6033801483707695E-006   1.4251171195461555E-006   7.2744354872182108E-006   3.6808764517128130E-006   4.8098687991497812E-006   3.2058412493554166E-006   4.7056241802149731E-006   4.4695269229827856E-007   8.3868752369514997E-006   1.7323755422034401E-006   6.7606620159907654E-006   1.9993560477088584E-006   6.2062290029913402E-006   6.6386082359811426E-006   1.1462019327707930E-005   4.1438519630987324E-006   4.8705841965406351E-006   3.0985224351936027E-006   8.5632623050264179E-006   2.3694332723491014E-006   5.2658093971996200E-006   8.4363899249133231E-006   1.0068654618684574E-005   3.3401795006771287E-006   1.7771480145603174E-005
   3.3705882352941177        2.7400000000000002        2.2992538049184701E-007   2.1597637122288708E-007   4.9798539149096241E-007   3.8541461381907606E-007   1.3189167749507153E-006   7.0398598093188968E-007   3.3340455059504374E-006   1.1840015895523726E-006   1.9908868449426520E-007   8.6748297650770555E-007   2.5116672153085527E-006   2.1033475118264076E-006   6.9972760960702051E-006   1.2759969726005152E-006   2.1864687809773816E-006   2.2770424201829592E-006   4.8804416225792379E-006   2.9971964627745663E-006   3.0855399219738234E-006   1.2884504957805290E-005   5.0090084249777986E-006   8.3604515385107846E-006   9.3797525773329303E-006   2.2949514054617950E-006   1.4044164648732705E-006   1.1283017557450900E-005   1.4455302209580234E-006   1.0607518377806555E-005   7.7331644111584211E-006   1.3516539352143731E-005   8.7594304340044965E-006   6.0317693387598732E-006   1.0905303046262458E-005   7.6085869480269238E-006   3.4262662523528313E-006   8.9485366118875693E-006   7.5303506221392308E-006   1.3831494364728262E-005   4.5830302601039166E-006   7.2719680602532084E-006   1.8124750288475027E-005   2.8742231713606317E-005   7.5129020853145503E-006   2.1484684008260378E-005   1.6941774220046163E-005   1.6414801782199724E-005   1.1589578238006710E-005   1.5766516103659895E-005   1.1892175696517638E-006   3.0249317162615721E-005   6.2533832186664032E-006   2.4313530883184675E-005   1.1985401067557566E-005   2.7747027368385943E-005   3.0208810836714163E-005   3.7573169373104776E-005   1.8552515174966802E-005   2.0771413982640247E-005   1.6247518806697864E-005   2.3812301981875434E-005   6.7261747089197069E-006   2.0794889084472945E-005   3.0656674505632926E-005   4.3401907330221616E-005   1.2726400666303527E-005   5.2069364809818604E-005
   3.4235294117647057        2.7400000000000002        6.7668524930394769E-007   6.1452728456235934E-007   1.6258197898953643E-006   1.0866438244168474E-006   4.9875430776309146E-006   1.9145456790565939E-006   1.4311518336590115E-005   3.1133708375668926E-006   4.0839099510488002E-007   1.5723027120070537E-006   7.2045029817244477E-006   6.8792079772014386E-006   3.0549557501672094E-005   3.5854654552986807E-006   5.0710101641474128E-006   6.5825584804143834E-006   1.4614824947989615E-005   1.0145679583493849E-005   1.0612719111435349E-005   5.2419905081302169E-005   1.1688220012047550E-005   2.8614836523573387E-005   2.9656797914004460E-005   1.2156240078532023E-005   5.5504322493978131E-006   4.0522231847657130E-005   5.6565203077271185E-006   3.5418656226192539E-005   3.0835147670089859E-005   3.5345125992427057E-005   3.4208424714637268E-005   1.7980082468774415E-005   3.1411196380698014E-005   2.1620324237614076E-005   1.2511044713412436E-005   1.9502219606728897E-005   4.2233443794941179E-005   4.4914633687104869E-005   1.8453475053806738E-005   2.4996868592844344E-005   6.2279069489698248E-005   8.3322232990108583E-005   3.3804460694408244E-005   5.0776001969998244E-005   6.3110198362494830E-005   5.0122974703227783E-005   3.7164238705473850E-005   4.3567557806845749E-005   5.2464302658628651E-006   8.8174511424027435E-005   2.1890429573367236E-005   7.3095910451004644E-005   5.4984742684063561E-005   9.5553025708965391E-005   1.1754736444034077E-004   9.5509880266647900E-005   6.8260761829179833E-005   7.2664371934960689E-005   6.8038700916508497E-005   5.7051780178856306E-005   2.0658166689454480E-005   6.7634486047687609E-005   8.4391649966295492E-005   1.4164097645897328E-004   3.9056472983739597E-005   1.2177706933136153E-004
   3.4764705882352942        2.7400000000000002        1.6010467898341826E-006   1.3669930216729365E-006   4.5257460494677928E-006   2.3997122850499073E-006   1.6569673978083629E-005   4.2603859679676347E-006   5.2386170191672566E-005   7.8438462226390122E-006   2.3255375200774516E-006   2.2039533878784189E-006   1.7156777669971686E-005   1.7750243697984763E-005   1.0966332156053799E-004   1.0901919760079386E-005   1.1876575052414694E-005   2.1590664890263498E-005   3.8050226183476730E-005   2.6339483375440531E-005   3.6351172798694669E-005   1.6898113892689694E-004   2.5876257732032864E-005   7.8802268550384942E-005   8.3206596209483804E-005   6.2464212807964966E-005   1.8151374611695911E-005   1.2513714382256913E-004   1.8953183460944407E-005   9.2903095516374542E-005   9.5910166610315722E-005   8.3867081703488432E-005   1.0645146009300928E-004   5.0636219225182042E-005   8.2382777111125570E-005   5.9961300869451495E-005   3.9725526806653418E-005   3.0696194592506333E-005   1.8736590279015298E-004   1.2499549317555942E-004   7.1765030913985755E-005   6.9359659774690066E-005   1.7211489809260431E-004   1.8806927780977531E-004   1.2570279400967701E-004   1.0563994440523377E-004   1.8855700506518975E-004   1.3379415320313259E-004   1.1127123616446323E-004   1.0283910671012825E-004   2.9956070825758201E-005   2.1287720615967786E-004   7.6850109407046978E-005   1.8253616844736089E-004   1.8827898982227642E-004   2.5455608244137959E-004   3.7536916154382597E-004   1.9856070354172555E-004   2.0838408200789642E-004   2.0988763780595304E-004   2.2416750535742889E-004   1.2468380459460386E-004   8.9146484413317066E-005   1.7712217106518176E-004   1.8206813542411885E-004   3.4636031233101244E-004   9.8420497429403138E-005   2.4578692967395892E-004
   3.5294117647058822        2.7400000000000002        3.1847202839827075E-006   2.4231773615719106E-006   1.1494840674504804E-005   4.4087822326158971E-006   5.0096096705409308E-005   9.5492709009103598E-006   1.6551568578457250E-004   2.5807445731060516E-005   1.3086318486577024E-005   4.0341275877426822E-006   3.5861945973171264E-005   3.6416278856944905E-005   3.2323332419891996E-004   3.6646691584096361E-005   3.7662234300043105E-005   8.1487394922436917E-005   9.0664178963391115E-005   5.2426210308743615E-005   1.1942966080684113E-004   4.3081417558592884E-004   6.9673683167147495E-005   1.7889596191465217E-004   2.0870158625641111E-004   2.6511033767844574E-004   5.1684457705257018E-005   3.3186209155637938E-004   5.4289413303237508E-005   1.9417299501174915E-004   2.3596811762107578E-004   2.0522180982000135E-004   2.6087626262951520E-004   1.3366259532184696E-004   1.8486452650721987E-004   1.5660427070506768E-004   1.0778955253345908E-004   3.5917631817930834E-005   6.3684440175178257E-004   3.0188368412998711E-004   2.3418516498122268E-004   1.5690853656039440E-004   3.8523074573013820E-004   3.4925433825994362E-004   3.8212171003298631E-004   2.2022529148978812E-004   4.5334068845533239E-004   2.9946552455745125E-004   3.1047544324592602E-004   2.1493750939685611E-004   1.4201569692744200E-004   4.3578817289243447E-004   2.4799297088699877E-004   3.7245612476769949E-004   4.7910861316814344E-004   5.3193744047982841E-004   9.4327705680594511E-004   3.7399325638179110E-004   5.3575724968456652E-004   4.9823064473536580E-004   5.7976644199077536E-004   2.5008008385304204E-004   3.9613908588494363E-004   3.7016659909542448E-004   3.3772547552596852E-004   6.1854659612734170E-004   2.0832409391065580E-004   4.7428110211507980E-004
   3.5823529411764703        2.7400000000000002        5.7708834595000327E-006   3.5877544962523674E-006   2.8635577182915150E-005   8.2878059779408703E-006   1.4086303689198539E-004   2.9218950363154964E-005   4.5154103927294565E-004   1.0295268022028709E-004   5.2228616873163162E-005   1.4413048763166240E-005   7.0394981479684273E-005   5.9711651408552328E-005   7.8037270881741751E-004   1.1902305076075766E-004   1.3854575023349583E-004   2.9183649316368672E-004   2.0300479269925201E-004   8.0214101206386602E-005   3.4861897406118932E-004   8.5769138561112739E-004   2.1888075005285009E-004   3.4570057793723464E-004   4.5464702735000689E-004   8.6774913468138726E-004   1.3667492601112611E-004   7.4787759577501058E-004   1.3319369561631657E-004   3.4553087457716138E-004   4.8001953180466247E-004   5.2770246378197648E-004   5.0894541781011974E-004   3.2788145683559564E-004   3.2865217731559610E-004   3.6117345688555788E-004   2.5607569341179855E-004   4.2911681243404640E-005   1.6406728809676870E-003   6.3331056148804778E-004   5.9895793208199156E-004   2.9326087529780792E-004   7.0456813242290373E-004   6.0605713186326219E-004   9.4938172265027307E-004   4.8809324633320301E-004   8.8458829345525799E-004   5.5388636393366214E-004   7.6810397673453224E-004   4.1451262404807089E-004   5.1539682209208201E-004   7.6800301294807530E-004   6.7478764710441426E-004   6.1019721017638534E-004   8.9885243679110253E-004   8.8559692653799487E-004   1.7644452406285027E-003   7.0361972653132246E-004   1.1639317564883004E-003   9.5520562942884345E-004   1.1783635676574354E-003   4.6208624181028453E-004   1.3567087656980628E-003   6.2925015541142020E-004   6.2692470546460628E-004   8.1847278680782928E-004   3.7888051542797602E-004   9.1517521601308042E-004
   3.6352941176470588        2.7400000000000002        1.0868619106912658E-005   5.2780104891379210E-006   7.3128079281416307E-005   2.2114308378310625E-005   3.6749789771031011E-004   1.0941399987816062E-004   1.0596530194439226E-003   3.7586566817143536E-004   1.5958924120988227E-004   5.4552932618826454E-005   1.3729569476447165E-004   7.8767115716660646E-005   1.5220206148609352E-003   3.3717091635176782E-004   4.4171671682961952E-004   8.6327582419160574E-004   4.2100592046738039E-004   9.9664193527532961E-005   8.6314618481873222E-004   1.3238193889668741E-003   6.4522589053463890E-004   6.0001012934014287E-004   8.3620457953093475E-004   2.1587618220024083E-003   3.4377528095068768E-004   1.4066043323090621E-003   2.8198541172602654E-004   6.0578176827418158E-004   8.8544643796561301E-004   1.2916363427152341E-003   8.0986638059435347E-004   7.3857699112819732E-004   4.2934248066423729E-004   7.1823614893358739E-004   5.5479670381213355E-004   9.8560254890834505E-005   3.1403761947662611E-003   1.1423291208677399E-003   1.1493227028395361E-003   4.6536940699975078E-004   1.0718518065692133E-003   1.1132355997989195E-003   1.9162248723897666E-003   1.0584499550160818E-003   1.4088844974189773E-003   8.8029071135691547E-004   1.5995738195165973E-003   7.6983271360497537E-004   1.4322733245910010E-003   1.1828541345287218E-003   1.5023106959426360E-003   8.5807024779341041E-004   1.2516257280107078E-003   1.2254989545843276E-003   2.2812621439803516E-003   1.3037226874479722E-003   2.1122088929319241E-003   1.4629111545798716E-003   1.8936135255315516E-003   8.2480527764633329E-004   3.3261879246518880E-003   9.4468447671851676E-004   1.2264574796422860E-003   9.3585397106094080E-004   6.0500278108257773E-004   1.6657492964620197E-003
   3.6882352941176468        2.7400000000000002        2.3976139755478808E-005   1.1065307512400399E-005   1.8873179230659059E-004   7.6533097032515250E-005   8.7620745933611618E-004   3.7873403924343043E-004   2.1103649429696507E-003   1.1077111594776472E-003   4.0252052977981774E-004   1.6725056628674335E-004   2.6956525280121983E-004   8.8032894365223333E-005   2.3558564608114614E-003   8.0942472883070141E-004   1.1277933632179522E-003   2.0203754315375640E-003   7.8676306312772928E-004   1.3454397950656165E-004   1.7764790765056496E-003   1.6171242807662876E-003   1.6117660333269210E-003   1.0002014371326166E-003   1.2810338654474609E-003   3.9995638907777869E-003   7.9725625032310012E-004   2.1681416977562440E-003   5.2095489124066960E-004   1.1778628140531066E-003   1.6224141961596703E-003   2.7200730772095126E-003   1.1102690486859050E-003   1.4967737301828027E-003   4.0017843629433004E-004   1.2822898716846451E-003   1.1273534060241793E-003   2.9573473186862020E-004   4.3475497497296751E-003   1.7654567713715973E-003   1.5919326531068064E-003   6.6204088574510218E-004   1.4255507428340413E-003   2.0377454761598894E-003   3.0989646758827608E-003   2.0601598713578936E-003   1.8262148188460910E-003   1.2960126238687579E-003   2.7155497238090728E-003   1.3863154795430083E-003   3.0511082849096474E-003   1.6151689679110260E-003   2.7687570745562281E-003   1.2801765086431307E-003   1.3940568074169955E-003   1.5137790430049146E-003   1.7663426753989015E-003   2.1634300996559927E-003   3.1366168415813446E-003   1.8159419117595092E-003   2.4549620509456411E-003   1.5168578100266208E-003   5.6603499538877529E-003   1.4471334030978467E-003   2.2024469078795969E-003   1.3534195755512334E-003   8.6601557344111234E-004   2.6528722513816240E-003
   3.7411764705882353        2.7400000000000002        6.0859502101962649E-005   3.3851108539589024E-005   4.7079724098940780E-004   2.5470461078693055E-004   1.8642913769058890E-003   1.0847325153486528E-003   3.5088768974984243E-003   2.5899954343921046E-003   8.8230985730895707E-004   4.1319904377950259E-004   5.1794011715215965E-004   1.0735753581161712E-004   2.8129187158498358E-003   1.6417309806644657E-003   2.3079810275962406E-003   3.6581901920161777E-003   1.2998204200953907E-003   2.9587314854922451E-004   3.0144665201866342E-003   1.8340463642786949E-003   3.3604403398471250E-003   1.6866335496465907E-003   1.7101240623153182E-003   5.3476070093224108E-003   1.6415356256552238E-003   2.7221846461896724E-003   8.5289255490526915E-004   2.2832351434373746E-003   2.8839674423336266E-003   4.6911428316126899E-003   1.4419227939024017E-003   2.6285312802978595E-003   3.5317168700654106E-004   2.1724398622409548E-003   2.1171102278626443E-003   7.3538086612206198E-004   4.1685921824838445E-003   2.3415541288292086E-003   1.5142149715038588E-003   9.1854244849461943E-004   1.8207909615937520E-003   3.1441826992704104E-003   3.9040389194721775E-003   3.4994557515633179E-003   1.9152210272702136E-003   1.8436888406088126E-003   3.6807414454763420E-003   2.3213048102377334E-003   4.9293809600286830E-003   1.9932308520524216E-003   4.2982740991395424E-003   2.3176820201548974E-003   1.5726849435217052E-003   1.7860404227203321E-003   7.2099142683797668E-004   3.0858981976352186E-003   3.8123660769777881E-003   2.0604129590873679E-003   2.7498540263830441E-003   2.8135188069353966E-003   6.3710875050937430E-003   2.4423084631887380E-003   3.1424757789295689E-003   2.3163989380568656E-003   1.1409455702908352E-003   3.6407565083215747E-003
   3.7941176470588234        2.7400000000000002        1.5969461894088031E-004   1.0843267383017394E-004   1.0856410402877228E-003   7.2505668924464515E-004   3.4678456945372517E-003   2.5354908021095373E-003   4.7435016771462798E-003   4.7869060750283694E-003   1.7300752860192508E-003   8.3770323866815650E-004   9.3571283640659340E-004   2.1094610020974452E-004   2.5675396304206152E-003   2.8195870227574246E-003   3.9160490070060290E-003   5.0219808487848797E-003   1.9269737967125644E-003   8.0211082095189086E-004   4.2011853998774893E-003   2.6279017352630685E-003   5.8495642046092087E-003   2.8328732871364822E-003   2.2652523934567920E-003   4.7912018152951544E-003   2.9355389632844293E-003   2.8868162335377806E-003   1.2628852708648412E-003   3.6436782727637886E-003   4.3608795329290384E-003   6.4241161591598360E-003   1.9572247650281190E-003   3.8368950716730693E-003   6.7882101408316315E-004   3.5060450487554864E-003   3.5125502439287094E-003   1.4377789599921221E-003   2.7893184630926804E-003   2.7019155524338288E-003   1.1071532920855574E-003   1.3179365154196601E-003   2.4284810529557367E-003   3.8220464051595374E-003   3.7166030587306919E-003   5.2452107641267742E-003   1.7015367766119553E-003   2.5389526247253328E-003   4.0636032903567975E-003   3.4561476534369206E-003   5.9125493261652029E-003   2.2731757327862918E-003   5.6248324237180179E-003   4.0687189286656763E-003   2.1405005922126878E-003   1.9703325769288007E-003   1.2730004835303193E-003   3.9399721019333280E-003   4.0297518579939596E-003   2.6357224387016155E-003   3.0753454164258575E-003   4.8135411163126481E-003   4.2961780574233607E-003   4.0336201216670748E-003   3.3542695189210953E-003   3.0606319491290994E-003   1.4248398450323197E-003   4.4122841518269007E-003
   3.8470588235294114        2.7400000000000002        3.9883848282108042E-004   3.1074102518438394E-004   2.2509152052460259E-003   1.7405455304670466E-003   5.5181446498244061E-003   4.8302833156508764E-003   5.0478718443474320E-003   7.0013700431739512E-003   3.0740260092997785E-003   1.4240892011999368E-003   1.5523870232367596E-003   5.4517201840177817E-004   2.0754979757146783E-003   4.0935727026634085E-003   5.7587576507114090E-003   5.0251844470454755E-003   2.6982884253409427E-003   1.9138806305948812E-003   4.8152999141094508E-003   4.4168772284016557E-003   8.3488767745494696E-003   4.4368105320268135E-003   3.4025649558771668E-003   2.5180945657850302E-003   4.5274860193473846E-003   3.0491184814006749E-003   1.7343983715215000E-003   4.2811092776881294E-003   4.9804173141907897E-003   6.9128606204952835E-003   2.7731271600001063E-003   4.5539835199104135E-003   1.7450827082005386E-003   5.0482066077799960E-003   4.9122893508401801E-003   2.2585187411056852E-003   2.1512555158097898E-003   2.7648582507333900E-003   1.5029900684745731E-003   1.9030568461451023E-003   3.2233297587140205E-003   4.0309359052170864E-003   2.7610069369564797E-003   6.9375099081080138E-003   1.6538716189438739E-003   3.5028753250074787E-003   4.0756692840332384E-003   4.5971794179267460E-003   5.1177022307793080E-003   2.5132775902926741E-003   6.0200702183017055E-003   5.5576931702275983E-003   2.8451575134214933E-003   1.9199875677593742E-003   4.2688222608637501E-003   4.6742015377789848E-003   4.1703803523828334E-003   3.7354994616104558E-003   3.8234605936686410E-003   6.9543720823952160E-003   1.7852362425959851E-003   5.5622730941714679E-003   2.8908559093426068E-003   2.6253866136599787E-003   1.7313120994949386E-003   5.0093651189361968E-003
   3.8999999999999999        2.7400000000000002        9.1396518362381774E-004   7.7751959461008356E-004   4.1169485421766175E-003   3.5308619305507221E-003   7.3666002527693411E-003   7.5005060857711711E-003   4.0663140294439921E-003   8.0794798585424529E-003   4.9571402252404856E-003   2.1029738547252421E-003   2.3596169520446381E-003   1.3132264632432426E-003   2.4806262690335200E-003   4.9900928349628920E-003   7.6428122460846957E-003   3.5442200230585003E-003   3.8277643728814657E-003   3.7607502038989843E-003   4.6865079813684478E-003   6.1111998256372108E-003   9.4124099035238287E-003   6.0540941662731787E-003   5.3845768906915113E-003   1.1596805373607169E-003   6.0095188182507121E-003   3.9621052192684433E-003   2.2620537965595206E-003   3.5118728968119494E-003   4.0272723626625529E-003   6.0870530744290951E-003   3.7681808899887510E-003   4.5481303721615846E-003   3.5751950564224754E-003   6.0320750265489432E-003   5.6089092098541961E-003   2.9391778012154059E-003   3.4717131417584348E-003   2.6282698146796136E-003   3.5434664622406085E-003   2.5929048537863563E-003   3.7491551749229959E-003   4.4450986150038349E-003   2.3736347181093262E-003   7.6943307844512497E-003   2.3356341373349629E-003   4.9913286348043408E-003   4.5387598723922885E-003   5.7324581513529356E-003   3.2495965526959055E-003   2.9881930871208276E-003   5.1326928648192339E-003   5.5318273073382317E-003   3.3284213917647186E-003   1.9059118487106848E-003   6.7565142805165344E-003   5.1320885412509476E-003   4.3839679031102349E-003   4.6690053540490535E-003   4.7707968911492715E-003   7.9371625238049796E-003   2.2598571728366288E-003   5.8135848224165725E-003   2.8485452260956813E-003   1.8999768034627040E-003   2.0815450960113540E-003   5.6713535811528382E-003
   3.9529411764705880        2.7400000000000002        1.8929810945821370E-003   1.7042904202741163E-003   6.5652069584544830E-003   6.0787967603536100E-003   8.0489096847543434E-003   9.4030250649112940E-003   2.6052101600337113E-003   7.5109497130487158E-003   7.2296714282132114E-003   2.8933802116587583E-003   3.3571139286712962E-003   2.7122673309004537E-003   4.1818721847573029E-003   5.0709085413135260E-003   9.1075364289383062E-003   2.2410195428387738E-003   5.5694588021358831E-003   6.1244112421139363E-003   4.3240644033794035E-003   5.7464674330985621E-003   7.9044358954900428E-003   6.8585964361247056E-003   7.5704832677096837E-003   3.0828850428840670E-003   6.8975308368387162E-003   5.6844588344642129E-003   2.8279371789668478E-003   2.1591510044517296E-003   2.7311287847045312E-003   5.3378825885957697E-003   4.6483991816573134E-003   4.6000899904613249E-003   5.9446253185642855E-003   5.8734053606303493E-003   5.2096966376580650E-003   3.3897702625763477E-003   5.1699047719093944E-003   2.6038646897069235E-003   6.1525465675479436E-003   3.2888207044291335E-003   3.6614518004903225E-003   4.7746690299161404E-003   3.5799016883449309E-003   6.4531226332014916E-003   3.6221889548406112E-003   6.6100866285064451E-003   5.4392720550918879E-003   6.8184182066184920E-003   2.0962928746383037E-003   4.1014846455570460E-003   3.7302431530504415E-003   4.3957106942219513E-003   4.1228311234788734E-003   2.5940335990942277E-003   5.8393291876470245E-003   5.4372805411232903E-003   4.3961613886344822E-003   4.7536041561622609E-003   5.0579530888254735E-003   6.7948363470642743E-003   4.6864384500322348E-003   4.5761020840933402E-003   3.9001610583979432E-003   2.8906986954656813E-003   2.5022560736577232E-003   5.9509485936767633E-003
   4.0058823529411764        2.7400000000000002        3.5282522968418687E-003   3.2988781869618604E-003   9.0156033124785019E-003   8.8628968189137201E-003   7.0384109050430502E-003   9.4084546023238541E-003   2.2430802391039573E-003   6.1969383637917076E-003   9.4794995403061112E-003   4.0659806117693091E-003   4.6267221032231520E-003   4.8364666235779698E-003   5.6931256087995284E-003   4.3547321755955121E-003   9.0354244037876372E-003   3.3054845913747825E-003   7.7650931641939768E-003   8.2961045890941002E-003   4.5284259969535449E-003   3.4788404241749586E-003   4.9083120724941354E-003   6.3143850369858437E-003   8.6682485203344265E-003   6.8901380533591960E-003   7.0251577798941369E-003   6.9088496512390166E-003   3.3555587459854499E-003   1.5839599425411398E-003   3.2222807885511720E-003   5.5877008108774530E-003   5.2494404866986616E-003   5.8162447463853103E-003   8.4071275222625096E-003   5.2166248576905223E-003   4.1792462001942884E-003   3.9796254959649632E-003   5.3289740327784503E-003   3.0844149434936905E-003   7.2832968637584674E-003   4.0852896542072966E-003   3.6015884018632933E-003   3.8056577596413815E-003   5.5190346646616087E-003   3.5570354131842837E-003   4.6257224643731550E-003   6.9619179053374489E-003   5.3401183702023250E-003   7.1353037155314500E-003   2.2807812462506314E-003   5.8886385455745030E-003   3.0502084978718926E-003   4.2050125274281482E-003   5.4363727358221281E-003   3.9582037465194396E-003   3.7484174576981411E-003   5.9133551137729948E-003   4.5344089584346495E-003   4.5854582985279382E-003   4.2300702944157676E-003   4.5193726144856982E-003   5.0959824091028425E-003   3.5662372539766105E-003   5.1173432543605889E-003   5.4974434244303106E-003   2.9836915421924352E-003   4.6384781763579184E-003
   4.0588235294117645        2.7400000000000002        5.9088771002938616E-003   5.6710153316323481E-003   1.0531977372787289E-002   1.0887252237114408E-002   4.9530143345319216E-003   7.4731315996878185E-003   3.7241467896817274E-003   5.6320748335667659E-003   1.1094564929464918E-002   6.0760013949153931E-003   6.3452509510635961E-003   7.5771065508369474E-003   5.1700598878973540E-003   3.5857319265754795E-003   6.5371043324997657E-003   6.8087011773979734E-003   9.5269874870344134E-003   9.2995892750260059E-003   5.3466114949617663E-003   2.1969092435965014E-003   3.3905913507805852E-003   4.8982457102055279E-003   8.1240874107137186E-003   8.8589697992501847E-003   6.8234586745810856E-003   6.3058369106347685E-003   3.6927387553664184E-003   1.6528323928569489E-003   5.4166903715550350E-003   5.3386047379604465E-003   5.6925871363027502E-003   7.9391449027809806E-003   9.8992157237671012E-003   5.5686712208431847E-003   3.4815968908174190E-003   5.4284043724062130E-003   4.7140862101111023E-003   4.1398716538097796E-003   6.7610392357469852E-003   5.2358742440403658E-003   4.7666664906203249E-003   2.5691850797969532E-003   6.4652982254202592E-003   1.7660841824568973E-003   4.9223893650360718E-003   5.5814715599516191E-003   3.5921762694056114E-003   5.8023405923792069E-003   2.6237817806466475E-003   7.6077266185082355E-003   3.1746251184288574E-003   5.9203317162648808E-003   5.7318828169718970E-003   4.9082505883826901E-003   4.0158981796538313E-003   5.5467296035549320E-003   5.1392794902919382E-003   4.8833924490167208E-003   3.0642424164947909E-003   3.5711434915334400E-003   3.6682650410212554E-003   4.3049180028004079E-003   5.3020897113315001E-003   7.3518335744143602E-003   3.3818303868424038E-003   2.5386652309060081E-003
   4.1117647058823525        2.7400000000000002        8.9024472469614729E-003   8.7061561872795370E-003   1.0279337530457689E-002   1.1121467163446476E-002   3.4376115698627253E-003   5.1380307714287846E-003   5.8406114888888954E-003   5.9438524154873064E-003   1.1509539165607837E-002   9.1280206600339326E-003   8.6121143922654533E-003   1.0577416386157749E-002   3.1501397992496571E-003   3.8578618961949301E-003   2.8006438816796635E-003   1.0166312514762613E-002   9.7296537771379647E-003   8.5133445240637966E-003   5.7582072064103935E-003   3.4950798311576951E-003   4.5370170155131836E-003   3.9738666937210246E-003   6.9497193013658108E-003   7.9215322588014510E-003   7.0038697730608872E-003   4.5461194156927792E-003   3.6820683974454721E-003   1.4137168037099946E-003   6.9054964952970912E-003   3.0994978240427018E-003   6.2126606993397841E-003   9.0194375545257638E-003   9.1723703893535694E-003   7.3598100931926832E-003   3.5933029218803555E-003   8.1465469577817473E-003   4.6467144490433829E-003   5.3584310242842095E-003   6.4119955686032263E-003   6.7794834004860785E-003   7.0734444388833393E-003   3.4640896409579439E-003   6.3485652223044566E-003   3.1684385222445224E-003   5.3542538581950166E-003   4.5548815290809338E-003   2.0671303511941210E-003   3.4826072801898171E-003   2.2706046324680882E-003   8.2286629041637572E-003   3.2474455090071345E-003   7.9188150078875526E-003   4.2713191747554783E-003   4.8018459341063946E-003   5.4670817700696178E-003   3.2879930701672235E-003   4.8981199348928821E-003   4.9507088419259498E-003   2.9601243408730171E-003   4.5402199290945633E-003   4.0112274968575204E-003   5.5668605857555264E-003   4.7859955726560800E-003   7.1215919209046781E-003   3.4059093679914072E-003   2.6013939565045783E-003
   4.1647058823529406        2.7400000000000002        1.2079960596635572E-002   1.1980132605560493E-002   8.2336688002645850E-003   9.3064987023176449E-003   3.7644459442094744E-003   4.3148230731462752E-003   6.6082172915923427E-003   5.6346751703774010E-003   1.0553391115766617E-002   1.2692103870973399E-002   1.1185548276936737E-002   1.3269454145275493E-002   2.3892611928206177E-003   5.6962615104427629E-003   1.0576222523167808E-003   1.0963483767198202E-002   8.2123264303921827E-003   6.3917097963316714E-003   4.8960883724087426E-003   5.0810674625570958E-003   5.4669476508247862E-003   4.4920171405151465E-003   6.4325959328731201E-003   6.4826369312517909E-003   7.7785958570416253E-003   3.4703710881138928E-003   3.2491227731489569E-003   1.2595869239407339E-003   6.4206302346375638E-003   1.0391162767630132E-003   6.9222606959279372E-003   7.6378722703500180E-003   6.6186956465832591E-003   9.0471843542130510E-003   4.1545233688335308E-003   1.1586632780825563E-002   4.3086873590155025E-003   6.3042067132553009E-003   7.0378659891742780E-003   8.2971769155864850E-003   8.9575807251289219E-003   5.2184585258552522E-003   6.6403814117307570E-003   5.5109253790061050E-003   6.6785837871202666E-003   5.8503759795703316E-003   2.7099272583078079E-003   2.4652556519482020E-003   1.9383209693033803E-003   7.5737657333334700E-003   3.0597014782397015E-003   8.2150919404704748E-003   3.4448885618276453E-003   4.2322062103083624E-003   5.6102150503905632E-003   1.6637989284312533E-003   2.8147551673705219E-003   4.1755403646596516E-003   4.5029077510675124E-003   4.8373373526248188E-003   6.2342755293915619E-003   5.4660613674819220E-003   4.7673657568626186E-003   5.8766499432137591E-003   2.8965983348765707E-003   3.9919296851907184E-003
   4.2176470588235295        2.7400000000000002        1.4798385335835114E-002   1.4835215557623170E-002   5.4428253034329221E-003   6.3721450586456249E-003   5.5141743030745908E-003   5.4347693723045681E-003   5.6839404694652628E-003   3.9314002683763592E-003   8.6838853781489849E-003   1.5536376283693788E-002   1.3385779870910540E-002   1.5035926747729238E-002   4.1953363888422674E-003   8.3258445204423374E-003   2.8790990754464845E-003   9.6639264283933241E-003   6.3104732666454093E-003   4.4057899421067878E-003   3.4878123583259222E-003   4.5444158879034222E-003   3.4845260272913983E-003   5.9019209895679959E-003   6.5124278687506481E-003   6.3317373136225269E-003   8.5013632103201238E-003   3.3197973772460636E-003   2.4685597958504692E-003   2.0469165652932594E-003   5.0539483979966998E-003   2.0698690307599595E-003   7.7021467722213173E-003   4.9356517514850661E-003   4.9215843187253453E-003   8.8977187031254266E-003   4.5553768499833258E-003   1.4338650852436779E-002   3.1235094095824188E-003   6.8934849730791989E-003   7.1659973640609996E-003   9.1874015417540318E-003   9.5583862748471176E-003   4.6979387483622632E-003   7.5399376388901639E-003   5.4467861758923323E-003   7.9528927137267544E-003   7.9989206790051798E-003   4.6385036719689904E-003   3.7990496215773240E-003   2.3313827969380150E-003   6.6687961287567989E-003   2.9763306689237377E-003   7.0996489625116494E-003   5.2405613487016139E-003   3.8934055602286139E-003   5.3046666193603586E-003   3.1610135220634938E-003   1.0826464703343373E-003   3.7126939298093523E-003   6.6349486626750935E-003   2.7856972559857232E-003   7.2589393444987289E-003   4.9441516282707539E-003   5.4293325551381874E-003   4.9109837411147458E-003   2.1528239756802023E-003   3.2744143780463202E-003
   4.2705882352941176        2.7400000000000002        1.6392138230144727E-002   1.6573905414505246E-002   3.5970173607065841E-003   4.1130258078310210E-003   6.8728409123805182E-003   6.9386537928085310E-003   4.6150968246792988E-003   2.3415306823941261E-003   6.7901441966256989E-003   1.6399390577670318E-002   1.4377141332569468E-002   1.5423945477276603E-002   6.6505918141119957E-003   1.0165082086886094E-002   5.6632814611687525E-003   8.7417365145228045E-003   5.7991203461851010E-003   4.0971737518882877E-003   3.2809559516594165E-003   3.3256718364866708E-003   1.0034136709582658E-003   6.6317322088058558E-003   6.3308001403055243E-003   6.8235189283502610E-003   8.3013078407934444E-003   2.8077792530823587E-003   1.5583207118583943E-003   2.9530257129320872E-003   3.8055665706322539E-003   4.2273767129149351E-003   8.1556730987370155E-003   3.6162068894430967E-003   6.2856904841685256E-003   7.0968598848790811E-003   4.5622044561795857E-003   1.5026716569640147E-002   2.8342582176894070E-003   7.0209173035735315E-003   5.5086569675812840E-003   9.1385182329067859E-003   9.5224555448885015E-003   3.2346221034558619E-003   7.5354550237731067E-003   4.6547462821276914E-003   7.4821027053524423E-003   8.3781798226682976E-003   5.5631310316505153E-003   5.5174990983671299E-003   2.9201097093808004E-003   6.7779004945407867E-003   2.9414709816741329E-003   6.4145473131271601E-003   7.9603196449264634E-003   4.0454119152173442E-003   5.3606615879438360E-003   4.6903293920883583E-003   2.0924673061397687E-003   4.3151002045637103E-003   7.2738892971661306E-003   1.0765625332652012E-003   6.3406950075472973E-003   5.6585060380781793E-003   5.7416724941830276E-003   4.2743693245859155E-003   1.6453505063536546E-003   2.5164157026433863E-003
   4.3235294117647056        2.7400000000000002        1.6457426755854328E-002   1.6755765237934324E-002   3.9218552807251100E-003   4.0163927106691361E-003   6.5035218253138216E-003   7.0024244065549010E-003   4.6613161343894713E-003   2.8931437014659855E-003   5.6292533168132907E-003   1.4897201102844999E-002   1.3731427350541583E-002   1.4356134353804381E-002   7.4277226128685696E-003   1.0279965413011700E-002   5.8613066893926273E-003   9.3484224350787355E-003   7.0028670421415674E-003   5.8844035358179446E-003   4.7580565336827118E-003   3.9664132567015127E-003   2.0932618068748771E-003   5.8363899530417627E-003   5.9866231386687153E-003   7.2416427082496746E-003   6.9714746169109235E-003   2.0770415460401380E-003   8.1441944273169910E-004   2.7791264251341330E-003   2.6496949416480063E-003   3.8702825331660639E-003   7.8763376460888931E-003   5.0533514625172825E-003   9.5161441761191200E-003   5.4583611072493224E-003   4.3680339521456604E-003   1.3334841206741979E-002   4.5867684945440929E-003   6.5015307626315345E-003   3.0422466572733336E-003   8.2604915184634510E-003   9.1007864957157354E-003   3.8665518549837433E-003   6.0951911192617123E-003   6.4513074130230627E-003   5.3762404343407977E-003   7.4654661518664209E-003   4.7812792370650267E-003   5.3023145679236619E-003   3.0714352880303387E-003   7.9031538802170932E-003   2.8546127204232526E-003   6.8646720019816705E-003   9.2509342334884982E-003   5.0395327277866350E-003   4.4342355897986664E-003   3.4760393082723588E-003   4.5246387803246661E-003   4.5771017449860374E-003   5.4712495274020076E-003   2.8274645407180524E-003   5.2243366860313164E-003   6.4297167109990333E-003   4.9947534136018535E-003   3.8257960202266743E-003   1.3689906242173903E-003   4.7103355879734169E-003
   4.3764705882352937        2.7400000000000002        1.4988711546941194E-002   1.5348219113334033E-002   6.3480632558033101E-003   6.2562695794255796E-003   5.0884957291099870E-003   5.7109297630654372E-003   5.2716180938839419E-003   5.3115544779465560E-003   5.2818149338016759E-003   1.1806136693033898E-002   1.1757359506734791E-002   1.2150059529583635E-002   6.5687809908028041E-003   9.2354245563511933E-003   3.9598593821350107E-003   9.8266547537416774E-003   8.4850582998313613E-003   8.7890117386344689E-003   6.5073476452579696E-003   5.9119249405392236E-003   5.6910331205755780E-003   4.5622307887375818E-003   6.2609960474368917E-003   7.8199986088611124E-003   5.0748648248298564E-003   2.5989922472381246E-003   4.2425113909408353E-004   2.1156527858750642E-003   2.0287117268832974E-003   2.6010077753512465E-003   6.9378981679463526E-003   7.6765427161478144E-003   1.1408707879435313E-002   5.2637952493877916E-003   4.2273142047545668E-003   1.0200588485338615E-002   6.7304995528617269E-003   5.7558919990937504E-003   1.7480062634871408E-003   6.8442284250546121E-003   7.7035232628321001E-003   5.2179100515245764E-003   4.5169905173245506E-003   8.6950059789195726E-003   3.7934182773806846E-003   7.4217450270523339E-003   3.8798555330624438E-003   3.9386509279797375E-003   3.0388244486052535E-003   8.5791515624554400E-003   2.9553398345053719E-003   7.4630597883580578E-003   9.3811019410525755E-003   6.5644861771476729E-003   3.0248434438295882E-003   3.0083641008058731E-003   5.8280074082833764E-003   3.5069193674506153E-003   3.0159518485697286E-003   6.1834351792179462E-003   4.8557078342199378E-003   5.8602729640525753E-003   3.9571779909037654E-003   3.9585481563957168E-003   1.0022231942348528E-003   5.9321222045883122E-003
   4.4294117647058826        2.7400000000000002        1.2399702859851106E-002   1.2758397918617664E-002   9.5266721138770275E-003   9.5448827599682144E-003   4.5576157274239779E-003   4.9266423701283301E-003   5.3940017100555446E-003   7.4625908597299607E-003   5.2023107185708286E-003   8.5745851057245637E-003   9.3253215606329386E-003   9.3890665722190427E-003   5.6210395318326261E-003   8.3169494762619939E-003   3.7517859414136654E-003   7.9547634782362129E-003   8.7768426378747773E-003   1.1215569497648258E-002   7.2344247803863898E-003   6.9838266301821524E-003   7.3646302503541598E-003   4.6835030627318747E-003   6.7662009961469522E-003   7.9410949165734171E-003   3.2787614734434084E-003   4.1088881902528107E-003   3.2192269960696788E-004   2.1758250463431604E-003   2.7367048390879792E-003   4.2445876845542694E-003   5.9719133749899208E-003   8.7114081763799422E-003   1.0718555362376187E-002   5.9162101210864151E-003   4.0858319209751857E-003   7.1350299479777807E-003   7.2091979186246612E-003   5.4966430593047016E-003   2.0877375964865937E-003   5.2044752114257060E-003   5.6201411134239945E-003   4.9755499909651555E-003   3.7215639238194560E-003   7.5228263823466646E-003   4.2147681174112524E-003   7.6142063658382166E-003   4.9672790463330214E-003   4.1767425282406073E-003   3.2184991437863189E-003   7.5632275770920448E-003   3.1014650188112606E-003   7.3509789123369293E-003   9.2101435758569512E-003   7.4455280135695880E-003   3.3398751470031410E-003   5.4990343323021761E-003   5.7510609329836830E-003   2.4918978986396066E-003   2.3695171681973027E-003   7.0414799180766405E-003   4.7547915647359442E-003   5.0684884013659426E-003   4.0334421146839038E-003   4.4987632400118422E-003   5.9432796971618470E-004   3.9424136682749333E-003
   4.4823529411764707        2.7400000000000002        9.3006448906354164E-003   9.6086831893055311E-003   1.1694857095089875E-002   1.1988980316333542E-002   6.0336717915897157E-003   6.1888522658957298E-003   5.4129844294620319E-003   8.3595613298485284E-003   4.7619929095501310E-003   6.2839634291035470E-003   7.2022920235496595E-003   6.6452261290732163E-003   5.5581660756303542E-003   8.0111190507216705E-003   6.9904751821969592E-003   4.2581228483915545E-003   8.0346787527886890E-003   1.1977873402255481E-002   7.4058633491879168E-003   6.9420459463176744E-003   6.6197673915632709E-003   6.8098250111116015E-003   6.4112497027046739E-003   6.2244315872434265E-003   1.9147205741908927E-003   4.9198708966520146E-003   2.9245522113472469E-004   2.9250317812119994E-003   4.4299877998143526E-003   7.6797999563404237E-003   5.6483649570106325E-003   7.4866865486282299E-003   8.7395254025521164E-003   5.9683677573645890E-003   3.5799424010063211E-003   5.1328335566796068E-003   5.8958435286449243E-003   5.3290031592154816E-003   2.6074399646974240E-003   3.6628614030070291E-003   4.0222205520332099E-003   4.7494616928983506E-003   3.3184993085547212E-003   4.9024457726206871E-003   5.4364854852492249E-003   5.9370425429870624E-003   7.8948100192420181E-003   6.6943758618642915E-003   3.4126737509276982E-003   5.5716179003056964E-003   2.9074949738288934E-003   6.4582556944895271E-003   8.1951678237164888E-003   7.1739837270550673E-003   4.6891231454925277E-003   7.5811733573189028E-003   5.3144565471537246E-003   2.5186846906191419E-003   3.2029823249650246E-003   5.5075495128951279E-003   4.1759300785257818E-003   4.5814256111589837E-003   5.3807519917224928E-003   4.5897654107349530E-003   4.0569636392924371E-004   3.4934938609822740E-003
   4.5352941176470587        2.7400000000000002        6.3091158738797651E-003   6.5405570636676768E-003   1.1779600274483963E-002   1.2313688713363889E-002   8.5650896544245559E-003   8.8597718041317011E-003   6.4096422356231340E-003   8.9051604985849030E-003   3.7857525177219325E-003   5.0823279164132007E-003   5.6255452481546835E-003   4.3182564124679525E-003   6.4478093225983860E-003   7.6830585946102556E-003   1.1209860085825746E-002   1.9337014121267677E-003   7.4420568062567947E-003   1.0877050091516226E-002   8.0135913838385291E-003   7.2208037506147826E-003   6.9517513898387775E-003   9.4775017580080549E-003   5.5887782667251064E-003   3.4421877696770814E-003   1.0806333956928070E-003   5.0718752457638528E-003   2.3957122580012624E-004   3.7702477663951219E-003   5.9158835984883034E-003   9.3696714695016194E-003   5.9561357130202882E-003   6.0784274878739955E-003   6.9360873290634844E-003   5.1396860654735190E-003   2.6066451627912877E-003   4.2147713110878837E-003   4.1623931317607511E-003   4.2216317002342317E-003   2.1907320389717489E-003   2.4970984332063281E-003   3.3775253193875730E-003   6.6870544281013699E-003   3.2353456662233492E-003   5.0854691394473127E-003   5.3528833302942634E-003   3.3925694822850962E-003   1.0120982818924356E-002   9.2166607469487110E-003   3.3123067233908256E-003   4.5143142381806898E-003   2.7605396104873449E-003   4.8628448400667148E-003   6.3090640657404761E-003   6.1038423509957281E-003   4.6824321673532487E-003   7.6950117520252952E-003   5.1354598767794661E-003   2.4427722087026998E-003   3.4419049596864999E-003   5.1559425467344287E-003   3.0907973048600193E-003   3.1495435567826372E-003   6.7029960002580003E-003   3.8351075777955917E-003   3.8227097174709488E-004   6.6339450245400684E-003
   4.5882352941176467        2.7400000000000002        3.8284898735939103E-003   3.9803988000746190E-003   9.7940022266545263E-003   1.0396652466325009E-002   1.0001659073820203E-002   1.0658498244656468E-002   8.1378869182246096E-003   9.7739639982984215E-003   2.5504948306255509E-003   4.3170194952254614E-003   4.3202159025844964E-003   2.5570971969038321E-003   7.9235488525864969E-003   6.5133645044638819E-003   1.3014252391082181E-002   3.0705199988657851E-003   7.3074961283077812E-003   8.4428342445078339E-003   8.5950622150980996E-003   8.4990581985603629E-003   9.4710412867128040E-003   1.0555012705050383E-002   5.8476738609408970E-003   2.7948076114731081E-003   7.7570945715019137E-004   5.9456059608072450E-003   2.2960786489754117E-004   4.5482997047541721E-003   6.6721712736056305E-003   9.4134029416751714E-003   6.1983139163834479E-003   6.1237353317516044E-003   5.6108793798187199E-003   4.7723222546102303E-003   1.6341499670922241E-003   3.6946242115397099E-003   3.5733954427287300E-003   2.5336836363104398E-003   1.7325628493648751E-003   1.7471947451849106E-003   3.3973309460101223E-003   9.5236101837410832E-003   4.1710758012706876E-003   7.5778435707061107E-003   4.0415685815558596E-003   2.8763690774542949E-003   1.0279474913580262E-002   9.5877241372990096E-003   3.0146367601898505E-003   5.0138229092027229E-003   3.4051322192141802E-003   3.4344711161977300E-003   5.0050067739099815E-003   4.5312389380316922E-003   3.9961121425432615E-003   8.2444867590215250E-003   5.5102372689583906E-003   1.9648814783667606E-003   2.9076227328446846E-003   7.1570679370151057E-003   2.6142278553331292E-003   1.4688315775136262E-003   7.0065729473164076E-003   2.4636288409593554E-003   3.7699570821950841E-004   9.7792294060952429E-003
   4.6411764705882348        2.7400000000000002        2.0420352034658772E-003   2.1281148180176952E-003   6.7043829318828531E-003   7.2022780052360662E-003   9.0295038127941579E-003   9.9012158125881579E-003   8.7973447418038322E-003   9.8898137639512312E-003   1.4533571683303440E-003   3.3624574616739362E-003   3.0218228824401639E-003   1.3551621318931262E-003   8.8018941846717113E-003   4.5389678945450627E-003   1.1433278502834838E-002   5.8299009651344097E-003   6.7319603603717675E-003   5.5638038554159169E-003   7.8224992021747961E-003   9.5312033447473039E-003   1.1040168312555020E-002   9.1971555260279003E-003   7.0066466121513757E-003   5.2339437431387272E-003   7.8795743438325131E-004   7.0573584549248926E-003   2.8015075905228886E-004   4.9262159357475249E-003   6.6712943777502871E-003   9.3794500750800733E-003   5.6054347786308970E-003   6.5900751962489562E-003   4.6770867844221856E-003   5.4666928925619597E-003   1.1233815970780115E-003   2.9683819474071436E-003   4.5480568731639526E-003   1.6716734534372155E-003   2.3314093992287481E-003   1.2418159543013546E-003   3.6374603945680062E-003   1.0489151937091379E-002   5.6554409773987412E-003   8.9442264328961959E-003   3.1838127068878862E-003   4.3574635049614327E-003   9.2462649443234516E-003   7.9125238681728959E-003   2.6706956176476412E-003   5.6918297239984799E-003   4.3720212134241727E-003   3.6587323609335340E-003   4.9362343354668577E-003   3.2003301194646083E-003   4.7517513441771219E-003   9.3718940015866253E-003   6.0603701336130970E-003   2.4924441679540516E-003   2.7716291215555862E-003   8.7966094755816474E-003   3.4752993840991148E-003   1.4908866854143879E-003   6.4338219865876607E-003   1.7185668545530493E-003   4.2350058016413157E-004   1.0462357375561683E-002
   4.6941176470588228        2.7400000000000002        9.1110960200324034E-004   9.5130500034391093E-004   3.6239626208137538E-003   3.9282695548906767E-003   6.0266399789594199E-003   6.7601698283616847E-003   6.9886219648644015E-003   7.7851415875214150E-003   6.8499930762021927E-004   2.0918016468566133E-003   1.7280117829774494E-003   6.0921643756700410E-004   7.5177164011288548E-003   2.4383369831602556E-003   7.6251957100898372E-003   6.5072585323722688E-003   4.8933664807592576E-003   2.9655445964240795E-003   5.3128149151330335E-003   8.3788714306859170E-003   8.9513060355979057E-003   6.0825841821092342E-003   6.7408114951042434E-003   7.1790957582956588E-003   7.3154799871959773E-004   6.3081440234858130E-003   2.7810352857994211E-004   4.2258286463772061E-003   5.5197754283754412E-003   8.2133222976813608E-003   3.9749048422157100E-003   5.5072118925897908E-003   3.6779509188147532E-003   5.6014006750560921E-003   8.8855279291924483E-004   1.9025618532467869E-003   5.4076935687254312E-003   1.6978225292608078E-003   3.0572666003975627E-003   7.8495991748342474E-004   3.3465125481847748E-003   8.4476990338828162E-003   5.6827436690933854E-003   7.4849065221336396E-003   3.0256233134604502E-003   4.8649464992720406E-003   7.3710439747286301E-003   5.3092584384644564E-003   2.0827411710645058E-003   4.8996298312985803E-003   4.1877807914850948E-003   4.8402125443579788E-003   4.6301630521547680E-003   2.7228072989468068E-003   5.8416288321017397E-003   8.3574377062580977E-003   5.5408811649550541E-003   3.5953654321130321E-003   2.6387785806898435E-003   7.4921066382194548E-003   4.3208451259665083E-003   2.3574848948620442E-003   5.1159302693038373E-003   2.8190371450139838E-003   4.5958056087360896E-004   8.6384424757079189E-003
   4.7470588235294118        2.7400000000000002        3.0766639985005926E-004   3.2169382623404902E-004   1.4098690771637769E-003   1.5383212963921138E-003   2.7361144429621917E-003   3.1214789833512750E-003   3.6511101366370354E-003   4.1179584680511323E-003   2.4801973177741588E-004   9.1043322440387665E-004   7.0959067996385374E-004   2.0901575706625905E-004   4.2688904399947802E-003   9.2612047037994778E-004   3.6006743695939218E-003   4.1487852338604452E-003   2.4185610110471199E-003   1.1542619148006590E-003   2.4120759203841934E-003   4.9390763320847544E-003   4.6275715356082076E-003   2.8160250206542251E-003   4.1558831053467877E-003   5.4218138977803372E-003   4.4594327445903332E-004   3.5803219889700777E-003   1.6921491598899605E-004   2.4707878709146099E-003   3.2059713980691416E-003   4.9466527427771334E-003   1.9683793948241735E-003   2.9984429653287497E-003   2.2127398296086778E-003   3.7675166325827000E-003   5.4526962734666781E-004   8.5350257326074141E-004   4.1256186629640423E-003   1.4057924277663220E-003   2.3610211000320369E-003   3.6761958181634035E-004   2.1151607888064382E-003   4.6117905250069625E-003   3.5472114437293764E-003   4.2363494442626782E-003   2.2878216482820324E-003   3.1627612068165119E-003   4.3517162652173856E-003   2.6811185971078785E-003   1.1760987242952780E-003   2.7654783055924533E-003   2.5302263262660767E-003   4.2115428194423425E-003   2.9648727477450485E-003   2.2313472523269894E-003   4.5026386040487604E-003   4.8026684609363077E-003   3.4447158359442306E-003   3.0781379945984707E-003   1.6313780822513643E-003   4.0696499443113590E-003   3.3157776625658327E-003   1.9674085672069246E-003   3.0184468982499459E-003   3.7435149572248049E-003   3.2867050115990349E-004   5.0173406094970383E-003
   4.7999999999999998        2.7400000000000002        5.4083021187540468E-005   5.6602301764458187E-005   2.7230820871987669E-004   2.9841382876272661E-004   5.8567173827838901E-004   6.7580676341424712E-004   8.6208049958226183E-004   9.8691982557947170E-004   4.6806034919141477E-005   1.8918581717016863E-004   1.4236979596444935E-004   3.7479288142611975E-005   1.0791957118570315E-003   1.7205871187970492E-004   8.1159732940986565E-004   1.1038360862462790E-003   5.5257751944648729E-004   2.2409095319692713E-004   5.0418755857381601E-004   1.2915397616815902E-003   1.0607811510721639E-003   6.2681623035365616E-004   1.1082524391125598E-003   1.6219375534435782E-003   1.1662945162329034E-004   8.7898273650010748E-004   4.2212592710451982E-005   6.4428053288166686E-004   8.4201761952244260E-004   1.2974104379601616E-003   4.6188554218418187E-004   7.2291598799876600E-004   6.1595047397164078E-004   1.0862571113724284E-003   1.4407224996022344E-004   1.8244154355281103E-004   1.2998066267402104E-003   4.8202964610015529E-004   7.1470485200301537E-004   8.4235851965115693E-005   5.8691490968548266E-004   1.1387696455710072E-003   9.4171269941082812E-004   1.0906671595182487E-003   7.6426458470624660E-004   8.4598245271549238E-004   1.1657411885780402E-003   6.6320565645017551E-004   3.1208220397385949E-004   7.0901768850682224E-004   6.5993369052969497E-004   1.4584265144895047E-003   8.1515726483222760E-004   8.3531524304790526E-004   1.3749846454609760E-003   1.1828620183046124E-003   9.5498593104722878E-004   1.0043892037061625E-003   3.9390589167402965E-004   9.8858845746937476E-004   1.0341587112122118E-003   5.8559322717523221E-004   8.3136766427266385E-004   1.7619845809207055E-003   9.6383561618346367E-005   1.2966806047878562E-003

   3.0000000000000000        2.7999999999999998        1.0996900596969825E-012   1.0929667903501547E-012   4.4642591593838258E-012   4.6086269144375051E-012   7.2620108736403697E-012   8.1482164913140609E-012   8.5534991219346756E-012   1.5101226049865231E-011   1.7395421165287232E-011   3.1479566262460427E-011   3.0543561805917107E-011   1.5726678334558303E-011   9.8402497488057068E-012   3.9688754468892001E-011   4.6660400380070248E-011   3.3830552834034886E-011   3.2231744313205166E-011   3.7799922407440558E-012   4.8228615614697119E-011   1.8468642103774409E-011   1.0208793526673849E-010   1.9613314497977112E-011   9.1873922482527232E-011   3.7087639474923570E-011   2.2499807484072911E-011   6.7781418929542354E-011   1.0641763392190174E-011   2.7336299936271220E-011   1.8326958200060059E-011   1.9584291995499357E-010   1.2560206569696569E-010   1.4256188765910765E-010   2.5039942124112318E-010   2.0417911213735910E-010   7.5982312747816131E-011   1.2794553491836552E-010   3.2437187877909026E-011   9.1274467610794906E-011   1.3535862699891296E-010   5.8306400411010194E-011   1.4076697657081853E-010   1.0821783488079357E-010   8.6737377663221363E-011   4.1446376329956161E-010   1.0718067787353047E-010   3.4887060862049630E-010   1.2985239928515456E-010   2.7236197944072634E-010   1.0212491684940596E-010   4.2570531318525449E-010   8.8923147632712495E-011   4.5347949683349152E-010   8.7458617468982751E-011   7.7879772197496419E-011   2.1705116703641288E-010   3.9396727936841489E-010   1.1128545984190955E-010   1.0801038819466079E-010   6.4960138996253709E-011   1.0131652160327935E-009   2.1137160324259617E-010   2.9060219551293104E-010   2.7280454864783286E-010   2.6053763046205301E-010   1.3411564220384272E-010   1.0927624308061224E-009
   3.0529411764705880        2.7999999999999998        5.2363260897178551E-011   5.1823133589336977E-011   9.1447873169527046E-011   9.2502342208994160E-011   1.5497993127788534E-010   1.7573742472624162E-010   1.9667940751331816E-010   3.5560505312196849E-010   4.7039376528144250E-010   7.7091095767530775E-010   6.4996117362753599E-010   2.0725979574688240E-010   2.5926684932743599E-010   6.7913321246077168E-010   1.1072169015736194E-009   1.0644149610054331E-009   1.2770971613558105E-009   1.5440946767386837E-010   1.0609504180790858E-009   4.8754171401112351E-010   2.6426934524686858E-009   7.4036109907620661E-010   2.8047121116838262E-009   9.0212427866189569E-010   6.1274534666471724E-010   1.5428594092755100E-009   2.4433727293957500E-010   7.9093654066214190E-010   4.0249964982336400E-010   5.0481136267618461E-009   2.7931473324543780E-009   3.7983112192745568E-009   6.5460575768641252E-009   5.1335189836479607E-009   1.6589420628855810E-009   3.4540913253717114E-009   6.2001440705663000E-010   2.8127439802732900E-009   2.7581492627283825E-009   9.6478055717678176E-010   2.1233323837413336E-009   3.6085744320600674E-009   1.4639006024843436E-009   1.1719515690995027E-008   3.1623009087940880E-009   1.0049045033560311E-008   3.7407345256479988E-009   6.5586346406356797E-009   2.2116963961666505E-009   8.1597088850901553E-009   2.4016421954905722E-009   8.6350307390453361E-009   1.0206782824312042E-009   1.6835776170932648E-009   5.0003819080955391E-009   9.6836598002814052E-009   2.7091500589905375E-009   2.5351155977692524E-009   1.9854561163459420E-009   2.2826197353704119E-008   4.8314410951277097E-009   6.2267657783180864E-009   4.6469595453289745E-009   5.8435272477689995E-009   2.9365602546723575E-009   2.6272995836922492E-008
   3.1058823529411765        2.7999999999999998        7.8897022425918427E-010   7.7968419999259481E-010   1.3323470579420900E-009   1.3310514639997987E-009   2.3305599818172014E-009   2.5528887679963940E-009   3.1380401106608887E-009   5.0531841691670683E-009   5.7737896928131290E-009   1.0193591050276245E-008   9.6213324349490383E-009   3.5241766328025713E-009   4.2827966345737945E-009   8.8590996796603042E-009   1.4758893024406982E-008   1.4719226046135733E-008   1.8337888301554846E-008   2.8691280424762131E-009   1.3819277129665701E-008   7.9157432186062901E-009   3.4227321670675069E-008   1.1192746598453200E-008   3.7091469882085545E-008   1.1513418416657457E-008   6.2303751171383707E-009   2.1050756204681534E-008   3.4077840165684281E-009   1.2164503249702589E-008   5.7644482747629430E-009   6.5462558236437356E-008   3.1436287384132373E-008   4.7464777269399914E-008   8.3667534258144364E-008   6.1023464959966228E-008   1.9810640336230455E-008   4.8710755515441283E-008   7.8720898470101431E-009   3.8984226455559816E-008   3.2789180302151933E-008   1.3578798551106855E-008   2.7893642664362503E-008   5.1494283254972824E-008   1.6795082321275705E-008   1.4257806164912955E-007   3.6461475355947167E-008   1.1782206261928716E-007   4.7080807579507594E-008   7.8690301429104540E-008   2.4465153357027696E-008   1.0354615026552526E-007   3.0174422106077250E-008   1.0557999747916069E-007   1.1776550113055235E-008   2.3411818063323273E-008   6.1175662811537009E-008   1.2498210888956390E-007   3.2585357562107159E-008   3.2489776418989536E-008   2.1952602183755870E-008   2.5366526161197806E-007   5.7645963673592817E-008   7.2425059299732168E-008   6.4681693472839408E-008   7.0033594580252456E-008   3.7313185897569045E-008   3.1168564222508416E-007
   3.1588235294117646        2.7999999999999998        8.1711926289669347E-009   8.0596697142245267E-009   1.3510103853165676E-008   1.3282710552563148E-008   2.3853195458847059E-008   2.4838526050986264E-008   3.3928915301718663E-008   4.7686390105898487E-008   4.5967016526941449E-008   8.7542733419743845E-008   9.3042850807920612E-008   3.8877405482454652E-008   4.8476407765218383E-008   7.4913283441458191E-008   1.2861394578416743E-007   1.3017952825410562E-007   1.7134441237450653E-007   3.5053706307933272E-008   1.1652693075271667E-007   8.9167648305279451E-008   2.8870547192611949E-007   1.1964978377783321E-007   3.2649307424419186E-007   9.4158644434202107E-008   4.1088802357267646E-008   1.9187001761935797E-007   3.1406076060607631E-008   1.2744871290874878E-007   5.8588210582000595E-008   5.6040529959430597E-007   2.3059455252173164E-007   3.7392140706296041E-007   6.7420315052747403E-007   4.8091244260389103E-007   1.4733144308679359E-007   4.4688902713041435E-007   6.6156547242967602E-008   3.5938860777502987E-007   2.4746182779401655E-007   1.3465182524817108E-007   2.6099252665432529E-007   5.0316528110462292E-007   1.2359617509051531E-007   1.1409919746613253E-006   2.8696456216294924E-007   8.8972694898300286E-007   3.9931040444687015E-007   6.4174209369225731E-007   1.6922316067758687E-007   9.0629971703923281E-007   2.5218265997161454E-007   8.7831513299953410E-007   8.9158559710921608E-008   2.3586237891721520E-007   4.9557213569232227E-007   1.0840939655235997E-006   2.6949103124516150E-007   2.8548582202049643E-007   1.6561666223875335E-007   1.8339628625038284E-006   4.5608194065461140E-007   5.3699693736930267E-007   6.2534539184102874E-007   5.8583572418716502E-007   3.2743613983000499E-007   2.4107142030929742E-006
   3.2117647058823531        2.7999999999999998        5.9565368920220726E-008   5.8556304298017759E-008   9.8960532291120663E-008   9.5208930894848645E-008   1.7828196037758725E-007   1.7292439471069589E-007   2.7149813544888471E-007   3.1925387119981853E-007   2.4277202590258717E-007   5.1583448553929820E-007   6.4106890954992340E-007   3.1452908047552165E-007   4.1104483930656265E-007   4.4338792184725093E-007   7.8422014519368146E-007   7.9876438712190262E-007   1.1314009627089617E-006   3.0784297589956130E-007   6.8915298548099679E-007   7.5011617543374465E-007   1.6972967625137765E-006   9.3094464257277480E-007   2.0381671922162533E-006   5.3249354977342153E-007   1.9082954096117979E-007   1.2703308505737253E-006   2.1282582250032618E-007   9.7073006338675924E-007   4.5825237649962287E-007   3.3674977313200381E-006   1.2122452338211223E-006   2.0142728874324429E-006   3.7029891134140722E-006   2.6311399996799197E-006   7.6828045603547825E-007   2.8644162551314208E-006   4.1000837732512586E-007   2.3553927304247278E-006   1.2875667142811960E-006   9.7471231276970577E-007   1.8475162935030578E-006   3.5389792356854158E-006   6.7390162420224350E-007   6.3680542874205213E-006   1.6926548778185547E-006   4.6108651896363293E-006   2.3949804241272261E-006   3.7472596320010510E-006   7.7715453158865642E-007   5.7475163684367621E-006   1.4906710248444045E-006   5.2463753984910608E-006   5.4143154472007117E-007   1.8390193455702671E-006   2.9131307011825885E-006   6.6848756190104709E-006   1.6876841736189160E-006   1.8530440397536373E-006   9.6769746757184919E-007   9.1442325261977755E-006   2.5036089353119448E-006   2.8420206321907937E-006   4.4385003324716219E-006   3.7219526347164628E-006   2.1064757468273741E-006   1.2991739970907270E-005
   3.2647058823529411        2.7999999999999998        3.1997354697409067E-007   3.1291755626035839E-007   5.3904584605872238E-007   5.0302918325864868E-007   1.0059680446683459E-006   8.8483058711083688E-007   1.6692517233124935E-006   1.5545582383708918E-006   8.5241245777912617E-007   2.1258433918739233E-006   3.2228039179076928E-006   1.8754612797896263E-006   2.6999005901115585E-006   1.8734883130368904E-006   3.4259932575796072E-006   3.5125516465783225E-006   5.4912315253360857E-006   1.9966729190849849E-006   2.9601290517235113E-006   4.8676278625450973E-006   7.1564104358636564E-006   5.4436436002687776E-006   9.4072260211442799E-006   2.1593609693750673E-006   7.5785689356382366E-007   6.3619733321776174E-006   1.1123128266460440E-006   5.5362286229337034E-006   2.8909838888176582E-006   1.4661862617614560E-005   5.1460381498249768E-006   7.7857632029809711E-006   1.4397499165614007E-005   1.0377631589657860E-005   3.0420815084450505E-006   1.3123489263640239E-005   2.0847243341885585E-006   1.1441709730386025E-005   4.8091717007218752E-006   5.4098530383110328E-006   1.0151130583886123E-005   1.8409097736468518E-005   3.0892382384432007E-006   2.5671856392334769E-005   8.2679031626636286E-006   1.7181708041106608E-005   1.0522706705905007E-005   1.6298510287786685E-005   2.4448488539146456E-006   2.7019158299583321E-005   6.4652482963452034E-006   2.3270329598915390E-005   3.0473881292303962E-006   1.1115796469988001E-005   1.3245568554956940E-005   3.0122456087592505E-005   8.5335788000276540E-006   9.3321783080273870E-006   4.9394794907414111E-006   3.2718936737557416E-005   9.7708644168149537E-006   1.1577179878037280E-005   2.3297414102064085E-005   1.8961662171256724E-005   1.0290383137641574E-005   5.0506123647644668E-005
   3.3176470588235292        2.7999999999999998        1.2888347223895452E-006   1.2499777127630352E-006   2.2323544757091937E-006   1.9918295489524574E-006   4.4169477588924066E-006   3.3887171985330956E-006   8.1544714932193539E-006   5.5987954609893460E-006   1.9152791199266586E-006   6.1638060127333242E-006   1.2158368721869395E-005   8.4662517488719675E-006   1.4079981382390412E-005   5.8227256664391246E-006   1.0863803900639642E-005   1.1317429292383715E-005   2.0132620936412513E-005   9.7188635099647205E-006   9.6659714016680136E-006   2.4855118777586049E-005   2.1995251644757775E-005   2.4297490690936124E-005   3.3197768215944492E-005   6.6757860590829872E-006   3.0668291152602296E-006   2.5021321165044249E-005   4.6862483498520602E-006   2.4047941989371487E-005   1.4818647934836499E-005   4.7323345125023199E-005   1.9852091355326121E-005   2.2806510852172641E-005   4.1273849538548730E-005   3.0649883177192414E-005   1.0152120671989151E-005   4.3425671604394228E-005   9.8514567973508177E-006   4.2325118386948403E-005   1.3909164339308792E-005   2.3512373538761928E-005   4.3893321858227104E-005   7.1834554189089493E-005   1.3329653250668984E-005   7.6287480885316210E-005   3.4937758752081009E-005   4.8802099333719592E-005   3.4827449290830259E-005   5.4426145919830185E-005   5.6517779918768503E-006   9.6094070977198462E-005   2.1364573930256355E-005   7.9406499977679882E-005   1.6402442803297687E-005   5.1434121295171880E-005   4.9959494030015458E-005   1.0054971325020429E-004   3.5888887085121010E-005   3.7550468113668825E-005   2.3014217154776017E-005   8.7571580967715266E-005   2.7347109567374580E-005   3.9254801517362728E-005   9.0858595182575225E-005   7.7939204095105617E-005   3.9034324946536258E-005   1.4577231228171986E-004
   3.3705882352941177        2.7999999999999998        3.9743644905555860E-006   3.8025829296743937E-006   7.2081900517638351E-006   6.0047415174267920E-006   1.5576249261037139E-005   9.8429575683639470E-006   3.2571217157251894E-005   1.5111327295557928E-005   2.6435430717452004E-006   1.2482482953505877E-005   3.5250748081249280E-005   2.9369558514907096E-005   5.9421546657390130E-005   1.4050445268543146E-005   2.5240376029246219E-005   2.7528747808274893E-005   5.7294946326224946E-005   3.5865595606166177E-005   2.6024819540722907E-005   1.0085762015440892E-004   4.9965650830996450E-005   8.3869272740294521E-005   9.3132670691223102E-005   1.8485607044881047E-005   1.1883942901829287E-005   8.0455920108627189E-005   1.6449202505694215E-005   8.0748220983549622E-005   6.1048055905903038E-005   1.1625939450047867E-004   7.1062621119944247E-005   5.4890943031492310E-005   9.3444021889436737E-005   7.2606976644638455E-005   3.1085935056893945E-005   1.0375558159807837E-004   4.5663784279292280E-005   1.2285846954841726E-004   3.6411510371973966E-005   8.1518329428453267E-005   1.5029028903586021E-004   2.1234849377632794E-004   5.4249139846534860E-005   1.7119457965351299E-004   1.2592578915645872E-004   1.1654488629759364E-004   9.0524440557775647E-005   1.4434109340104249E-004   1.2388332978130765E-005   2.6365887894194728E-004   5.7068066657678072E-005   2.1627915436081086E-004   7.5911539792081176E-005   1.8066437134834726E-004   1.6529390005973120E-004   2.5253509110632032E-004   1.2552946136229904E-004   1.2438844235696046E-004   9.3498146938703221E-005   1.8707515379259276E-004   5.6289162680828250E-005   1.1603969605909566E-004   2.6396129426937845E-004   2.5537514232816766E-004   1.1691317736475764E-004   3.2345539610832469E-004
   3.4235294117647057        2.7999999999999998        9.5628969646567673E-006   8.9398322903140235E-006   1.8687928365236867E-005   1.3956507467780085E-005   4.5726423172695469E-005   2.1938070637796348E-005   1.0914446892201867E-004   3.1365022557218370E-005   3.8674304846808481E-006   1.7265182346950092E-005   8.0871995638781346E-005   7.9547429437675323E-005   2.0553509492012568E-004   3.0067675000748152E-005   4.4228088400152857E-005   5.4824756275259054E-005   1.3105409742385189E-004   1.0131129123651710E-004   6.6269796457707876E-005   3.2737203035717850E-004   8.6838117952983817E-005   2.2649194154121083E-004   2.1805166559268378E-004   5.9624167261931543E-005   3.7607685780566964E-005   2.1957848431585449E-004   4.9060580568458896E-005   2.1152029844706717E-004   1.9907021657057295E-004   2.2785643435746695E-004   2.1758135581196106E-004   1.1912304849095273E-004   1.8608334729240715E-004   1.5396118071650571E-004   8.7708276657636979E-005   1.7680225380208706E-004   1.9265697862989631E-004   2.8953100150206696E-004   1.0251097361448560E-004   2.2740393984791747E-004   4.0899618107882236E-004   4.8151209977236395E-004   1.9288791656411791E-004   3.0227534803234189E-004   3.7230215009920729E-004   2.6130774395466790E-004   1.9894786550842778E-004   3.1518736526495162E-004   3.7228402072370288E-005   5.6915760663925417E-004   1.3570603755094115E-004   4.8605890270384612E-004   2.7595122961253344E-004   4.8233878721214260E-004   4.8724060896244552E-004   4.9101349016239494E-004   3.6252604746572401E-004   3.4562026276613062E-004   3.1186522451318136E-004   3.4735489684063682E-004   9.9164753993309345E-005   2.9455583306192191E-004   5.7508514320781532E-004   6.4661915315134921E-004   2.8095677898417590E-004   5.8245103467374998E-004
   3.4764705882352942        2.7999999999999998        1.8378704789625718E-005   1.6479937026939957E-005   4.0504418385362295E-005   2.5344172233036532E-005   1.1648863436926954E-004   3.8574853621107976E-005   3.1297105244455255E-004   5.5313218954067656E-005   1.9308288321765838E-005   1.6236469263752146E-005   1.5221528852117102E-004   1.7022107169657836E-004   5.8745674688268686E-004   7.0172951092437464E-005   6.7749460720766487E-005   1.1027547672560274E-004   2.5238151923097726E-004   2.2022139089217458E-004   1.7722713088687327E-004   8.4959073661095832E-004   1.3164966887554508E-004   4.8299307227714534E-004   4.4680427151748073E-004   2.2393163687390438E-004   9.3331727806907059E-005   5.2343101532339109E-004   1.2504564320955962E-004   4.3803042325649778E-004   5.1049875000025208E-004   3.9445537076161948E-004   5.2867567862443067E-004   2.4522211776827475E-004   3.5570005824492047E-004   3.2208490162247567E-004   2.1720921867449054E-004   2.0816733635514804E-004   6.7402151600279184E-004   5.7663758155562653E-004   3.0233873530656231E-004   5.1387942983280007E-004   8.8863807259911094E-004   8.5684745820147610E-004   5.6687957096077763E-004   4.6060740214978616E-004   8.8108658032835492E-004   5.6062137161372230E-004   4.0902809923677708E-004   5.8742380554472164E-004   1.3330245917052172E-004   9.8534756422160533E-004   3.1539739036561812E-004   9.1144269289364106E-004   7.5581476231579312E-004   9.8620246957640081E-004   1.2324969287603831E-003   7.9441555286538209E-004   8.6565739974443345E-004   8.1170876994545382E-004   8.2691155742165023E-004   5.9676679010045326E-004   2.2908325161765362E-004   6.1064700683235052E-004   9.6451866062778960E-004   1.2333033773475157E-003   5.5192724624832893E-004   9.2950196625414029E-004
   3.5294117647058822        2.7999999999999998        2.9138381843486780E-005   2.4159507396196202E-005   7.7793172751427291E-005   3.6984312457358486E-005   2.6854902341374071E-004   5.9868994396705627E-005   7.7839782566741129E-004   1.1048090008933156E-004   9.2563369760792204E-005   1.5922037698072465E-005   2.4688289482483806E-004   2.9039777652286442E-004   1.3885743235840973E-003   1.8792130450318454E-004   1.3279218426419869E-004   2.7690080320242488E-004   4.3293137123451259E-004   3.6883486390568702E-004   4.7675542967398957E-004   1.7557582296897198E-003   2.3841365356213343E-004   8.2134903462622471E-004   8.2269091980262464E-004   7.7044086535447585E-004   1.9940449830606685E-004   1.0968766971269520E-003   2.7187100575732233E-004   7.3614759363686594E-004   1.0357325011319434E-003   7.0980492724327399E-004   9.8784921782057045E-004   4.7492079388155748E-004   6.2917797727326586E-004   6.5582870226092119E-004   4.5968875890453761E-004   1.6339490022830708E-004   1.8428158815033545E-003   1.0080131466041942E-003   7.9267393660803476E-004   9.4573267525230526E-004   1.5529693822598258E-003   1.2757153745476945E-003   1.3539357729211851E-003   7.1157974678506212E-004   1.6648914196789840E-003   1.0726701994357118E-003   8.4062777761021693E-004   9.6598096427414118E-004   4.2120251566309244E-004   1.3961414569710659E-003   7.1799841450107882E-004   1.4077486752805783E-003   1.5371045709301882E-003   1.5758794801096643E-003   2.5262039685238270E-003   1.2231416909802692E-003   1.7276106156721566E-003   1.5939020728322790E-003   1.7253391270304565E-003   9.4400630096972554E-004   7.2790060213561716E-004   9.9655045753781223E-004   1.3532708182620635E-003   1.7221745741522983E-003   9.0648468699763688E-004   1.4479244615958448E-003
   3.5823529411764703        2.7999999999999998        4.0360665849881254E-005   2.8878505429682909E-005   1.4303408286238102E-004   4.8511449186697525E-005   5.7880157640652493E-004   1.1166997640298768E-004   1.6861616854012052E-003   3.0437483490698805E-004   3.0136994982385862E-004   4.3301065455271084E-005   3.6711533851225354E-004   3.9650655609438829E-004   2.7025486994578236E-003   4.9486584822019844E-004   3.6463218811884596E-004   7.6878983302164665E-004   6.9502377632668069E-004   4.7600844754143901E-004   1.1555409031879069E-003   2.8593265725301840E-003   5.8137805249654727E-004   1.1328066329049779E-003   1.3446047327064330E-003   2.1027520252156671E-003   4.3270009572313358E-004   1.9937943449565986E-003   5.0279720175014093E-004   1.0820074434404875E-003   1.7122458385980450E-003   1.4287644841122135E-003   1.4208101304493004E-003   8.6710481861573862E-004   9.2113367331522289E-004   1.2040379076571563E-003   8.4752019802473814E-004   1.1900843500913055E-004   3.8202882956242913E-003   1.5869566227178918E-003   1.6680356461664632E-003   1.4282516764940140E-003   2.2147442954253021E-003   1.8074593975832460E-003   2.6307583899970594E-003   1.2407356316467507E-003   2.5433011483169529E-003   1.7407110756072373E-003   1.6611299937527037E-003   1.4505584717336673E-003   1.0754698375828986E-003   1.6632436445300402E-003   1.4883060557252217E-003   1.7542601044435969E-003   2.3030189175303442E-003   2.0581899249531767E-003   3.9364408351721166E-003   1.9680966848101811E-003   2.9019752655362208E-003   2.5500212810794674E-003   2.8337038691816541E-003   1.3491041311272979E-003   2.0191773734921821E-003   1.3035579834986173E-003   1.8732359581683463E-003   1.7845753942814437E-003   1.2729414126084078E-003   2.2560182744348609E-003
   3.6352941176470588        2.7999999999999998        5.4476246123800517E-005   3.0773094151436002E-005   2.7056479040517181E-004   7.8915518380660418E-005   1.1785393965684347E-003   2.9638546342877558E-004   3.1697268133716520E-003   8.9464773508503173E-004   7.3778720880359079E-004   1.4494156114860680E-004   5.3293068170313441E-004   4.3382953798609377E-004   4.2746571505632635E-003   1.1405609094690319E-003   9.6945469813574617E-004   1.8785834479413991E-003   1.0614297139138746E-003   4.8914596584884911E-004   2.3660313135968596E-003   3.6410991675913532E-003   1.4545244848891330E-003   1.3387577743504656E-003   1.8927070071529995E-003   4.3583635540079642E-003   1.0043275580289938E-003   3.0643752553853832E-003   7.9008649984025074E-004   1.5864078103109433E-003   2.4748009034769054E-003   2.8750540278177409E-003   1.6307223078014994E-003   1.5350061736860022E-003   1.0193278729505773E-003   1.9260731223095160E-003   1.4186711446601186E-003   2.5885129030181128E-004   5.8258766591028086E-003   2.2610667635603481E-003   2.6835842660751334E-003   1.7929859542671032E-003   2.6654211852234527E-003   2.6773193795779013E-003   4.1602895114910355E-003   2.2427325730186962E-003   3.2007115548473384E-003   2.4411284825710650E-003   2.8840703572463491E-003   2.0697287944007460E-003   2.1795448641394317E-003   1.7599700191405331E-003   2.6674704100685112E-003   1.8602064706786177E-003   2.5797376216640361E-003   2.4223905796133768E-003   4.3394338285534196E-003   3.0821315933163788E-003   4.0844881209593656E-003   3.2537811666419067E-003   3.7031387852972911E-003   1.8312003166514712E-003   3.9981709268110694E-003   1.5978073361078628E-003   2.7879436019250825E-003   1.7003878681826740E-003   1.5560722403652762E-003   3.3272064503273449E-003
   3.6882352941176468        2.7999999999999998        8.3811960026057688E-005   3.9449035219549114E-005   5.3715596091886487E-004   1.9401694507388426E-004   2.2421379529896823E-003   8.4180944179964483E-004   5.1046657884616913E-003   2.2229807997758656E-003   1.4820055284302089E-003   3.7852854355090225E-004   7.8272556190911219E-004   3.8930961124057189E-004   5.3842904400991506E-003   2.2302504561146730E-003   2.1081932897296382E-003   3.6632290201392835E-003   1.5200550339100527E-003   4.9677389122491770E-004   4.0007842001315297E-003   3.7030112557523108E-003   3.1418430099962921E-003   1.5770743649730732E-003   2.2678129585370355E-003   6.6734930357059815E-003   2.2243538713712010E-003   3.8814857515030647E-003   1.0551569866280865E-003   2.4695429736688039E-003   3.4434283564516621E-003   5.0529464258452618E-003   1.6999793322971140E-003   2.6187524744552800E-003   8.6376072415836878E-004   2.7915962003688638E-003   2.2130219269413309E-003   7.3432223743299778E-004   6.2647032901495805E-003   2.9007431913007503E-003   3.1901018769592182E-003   1.9244595440426262E-003   2.9289865701234790E-003   3.7844373309214073E-003   5.3216433236607137E-003   3.7399898707680657E-003   3.3864237509637178E-003   3.1318679647037591E-003   4.1210624307980075E-003   2.8799569014392188E-003   3.4465450782658340E-003   1.8276571341727204E-003   4.1244600278491552E-003   2.1522723063323989E-003   2.4066931526287166E-003   2.8855820610498707E-003   3.0507679625188478E-003   4.2030577258185403E-003   4.7765879599285565E-003   3.3848386726661401E-003   4.0069880187125822E-003   2.6371450598175151E-003   5.3082918423285642E-003   2.4065117330344830E-003   3.8495745616529123E-003   2.3499899429322351E-003   1.6839848119886893E-003   4.4390623879451419E-003
   3.7411764705882353        2.7999999999999998        1.5836002176584756E-004   8.2512548774705500E-005   1.0778905737479669E-003   5.3521726114073170E-004   3.8873683258948523E-003   2.0597743720791421E-003   6.9057536965601019E-003   4.3992107175525440E-003   2.5943329461590070E-003   7.9332175436519113E-004   1.1567805072043031E-003   3.4358213137552427E-004   5.2485290530352967E-003   3.6983486849594049E-003   3.7208030353559378E-003   5.4924180747389518E-003   2.0143626169018916E-003   7.8386724051823331E-004   5.5481744500952409E-003   3.4792895452049341E-003   5.6668738586389059E-003   2.2569799900537192E-003   2.4920510969315113E-003   7.2434069905519321E-003   4.2508139118024642E-003   4.0146491695733496E-003   1.2018777350646188E-003   3.5972392450684277E-003   4.7256929163612717E-003   7.2546991431473107E-003   2.0600086962764570E-003   4.0184006855778307E-003   8.3125250918776594E-004   3.9091079796574439E-003   3.1643328992309446E-003   1.5208318643774653E-003   4.4621784248551379E-003   3.3341867250429244E-003   2.7114212055450184E-003   1.8789133752476913E-003   3.2991410144087153E-003   4.3877164270050379E-003   5.4405438266714864E-003   5.5360860217913387E-003   3.0990481045117067E-003   3.8084423946764265E-003   4.7446722258219021E-003   3.8681389896117048E-003   4.1484066437525915E-003   2.0378027652247842E-003   5.5483642245779761E-003   3.2774297188620143E-003   2.4529141807245912E-003   3.4965462250635608E-003   1.3889829351768151E-003   4.9214201006054200E-003   4.7923492642532109E-003   3.3569559680730571E-003   4.0071536992154029E-003   4.0974461894109707E-003   4.4409755887436448E-003   4.2743019038899450E-003   4.1272651783216289E-003   3.7961217829266878E-003   1.6762886990116547E-003   5.3587227068187891E-003
   3.7941176470588234        2.7999999999999998        3.3665552974481615E-004   2.1779821108960180E-004   2.0687731608657438E-003   1.3181035461506862E-003   5.9799737801427147E-003   4.1298100281468731E-003   7.6167742859483654E-003   6.8649656329200660E-003   4.1117415271842012E-003   1.3885339801624672E-003   1.6711180989805762E-003   4.8084230584713043E-004   3.9414418038206511E-003   5.2140849057898050E-003   5.5573602561237280E-003   6.1511231621059906E-003   2.5413796646854771E-003   1.7023237914778992E-003   6.2986448002759939E-003   3.9812588082534257E-003   8.4624560145761633E-003   3.7430904368593526E-003   3.0496924816792218E-003   5.0947240582415636E-003   6.7766346070076283E-003   3.5819190328102890E-003   1.1907369568306049E-003   4.1203355226687175E-003   5.7799455578414448E-003   8.2546843197115194E-003   3.0861706062145556E-003   5.1348556780190582E-003   1.5003961541194672E-003   5.3104509949435472E-003   3.9659429202894862E-003   2.4022645676223166E-003   2.2977865982207078E-003   3.4594745413120973E-003   1.8054015814926586E-003   1.8588913530718687E-003   3.9375873813960183E-003   4.1651315161746116E-003   4.5195708100380250E-003   7.2904697216754156E-003   2.6562484868985045E-003   4.4525981825378367E-003   4.7160098031591947E-003   4.8937125505836157E-003   3.7416932390587354E-003   2.3897096566256565E-003   6.3536751908965343E-003   4.9464176754346568E-003   3.0102022128611744E-003   3.8793819911612333E-003   1.5480047105291678E-003   5.2542913657234961E-003   4.6957034632917980E-003   3.9312176245497677E-003   4.3527414963629397E-003   6.0924333710759724E-003   2.3133808296325856E-003   6.7232639791747961E-003   3.2789900221258431E-003   4.5912233793244609E-003   1.6743085914719081E-003   5.9540730591951859E-003
   3.8470588235294114        2.7999999999999998        7.1626869665383905E-004   5.4570744519560541E-004   3.6446675865126977E-003   2.7570022279431458E-003   7.9430807415523524E-003   6.7377256056348313E-003   6.5877390746909726E-003   8.4526540976278784E-003   6.0143488752383125E-003   2.0915064695381422E-003   2.3077555213823816E-003   1.0379990848204148E-003   2.7536036489342742E-003   6.2242435496049093E-003   7.3756704114989070E-003   4.9313798935251259E-003   3.2806212694530446E-003   3.4058311684887470E-003   5.9264546030309935E-003   5.2256790117082633E-003   1.0189882753369739E-002   5.8107109317121920E-003   4.5277168511968025E-003   2.0662238466007173E-003   8.9937836582013701E-003   3.4060979722053270E-003   1.1073621697050571E-003   3.3646688756892814E-003   5.5752827976373077E-003   7.4832752879269151E-003   4.5898118593397054E-003   5.3142558078222973E-003   3.0474031549070487E-003   6.5002648316437213E-003   4.1819416144826859E-003   3.1026143892650695E-003   2.3774201193460130E-003   3.3414381201554363E-003   1.7602751174156744E-003   2.0706545258256793E-003   4.4275272984629311E-003   4.2022371498244811E-003   3.5889170251727459E-003   8.3419844590347601E-003   2.5149356667197934E-003   5.2262108253881955E-003   4.9473010976996169E-003   5.8459649178439418E-003   2.7173862934515270E-003   2.8144899274765390E-003   5.8108612155556268E-003   5.7452360868535382E-003   3.6620137730164763E-003   3.8037627359820067E-003   3.2345885004247169E-003   5.2594104776951846E-003   5.1242807426351662E-003   4.8396429574371702E-003   5.2377051638575539E-003   7.6208461588787449E-003   1.8452998458654670E-003   8.0834661069783455E-003   2.6461863292424202E-003   3.8033589245542784E-003   1.8481250677880932E-003   6.3363694349724909E-003
   3.8999999999999999        2.7999999999999998        1.4327456339318803E-003   1.2097348555299816E-003   5.7367719158466848E-003   4.8830420037417376E-003   8.8767849329108774E-003   8.9236934684962660E-003   4.3029303316347786E-003   8.2582405263981404E-003   8.1498125028991973E-003   2.8334319880716119E-003   3.0432474175367701E-003   2.2077932805436204E-003   3.0154451626737857E-003   6.2177702940670876E-003   8.8947748022990200E-003   2.9064529659657266E-003   4.5446641468618780E-003   5.6284926000270616E-003   4.9828056680096128E-003   5.5839313557632447E-003   9.4437517844212521E-003   7.4625304959341655E-003   6.7127875750553258E-003   1.4605787531436194E-003   9.9898592785898528E-003   4.1144221305100528E-003   1.1475925166905053E-003   2.2785107323686185E-003   4.0534853377478782E-003   5.9397367954155738E-003   5.8770805652905737E-003   4.8675484437149773E-003   5.1273989700665367E-003   6.6716414703490252E-003   3.7064288562569975E-003   3.5222228078028391E-003   4.3596153463771612E-003   3.2625604396311664E-003   3.0014632145736811E-003   2.6403856731861399E-003   4.1768777407526839E-003   5.2005016011217207E-003   3.8565210040265737E-003   7.6345450987237605E-003   2.8218330642996699E-003   6.2435423746487022E-003   6.0156596899908566E-003   6.6582057571201430E-003   2.2320510858423693E-003   3.5171133607279598E-003   3.9808858916237861E-003   5.0287217662972217E-003   4.5780131853523434E-003   3.7425980696586024E-003   3.9121696284778506E-003   4.9747436042189485E-003   5.6998959213298353E-003   4.8289934543271698E-003   6.0105929284806452E-003   7.3761085425640581E-003   3.4898844884788073E-003   7.2722355062029669E-003   3.7333774005310558E-003   2.7704331847817542E-003   2.2186612593007599E-003   6.5808493565983556E-003
   3.9529411764705880        2.7999999999999998        2.6268073161088809E-003   2.3639879138952174E-003   7.9267450209384409E-003   7.3439347997400865E-003   8.1064369260678490E-003   9.4964658076196629E-003   2.4140949831947768E-003   6.7376921077868289E-003   1.0171143739671477E-002   3.7140538011640419E-003   3.9163957998587838E-003   4.0364269095127421E-003   4.3086887581538884E-003   5.1475595974360489E-003   9.3516368187644885E-003   2.3803439699926088E-003   6.3889171195409163E-003   7.6846196784417691E-003   4.5597031486376951E-003   3.9499565626813929E-003   6.4077969255561676E-003   7.6063051310727584E-003   8.3449820498698625E-003   4.0101881897236721E-003   9.3911968154920603E-003   5.0973492304416668E-003   1.4861589971801464E-003   2.7216887775503708E-003   2.8040128125293470E-003   5.1249498355136914E-003   6.4047816461265819E-003   5.1736037960859182E-003   7.2533568560872556E-003   5.8138086292418064E-003   3.0725790414175658E-003   3.9520642397778772E-003   5.4563460706189282E-003   3.5700943460935538E-003   4.4713584481597740E-003   3.6459363425571062E-003   3.5587981552677216E-003   5.5547479719553362E-003   5.2175699638559092E-003   4.8633916864925493E-003   3.2089958980482127E-003   6.7995427160307542E-003   6.6195061268815728E-003   6.9141170494250491E-003   2.5115810454053493E-003   4.8323481481689851E-003   2.2023512941039465E-003   4.2206538033551580E-003   6.3194504417971769E-003   4.0936076448728487E-003   3.2097493138602382E-003   5.0135795197677052E-003   5.6257234222879772E-003   3.7743607774943584E-003   5.8843979642771455E-003   5.3673908864828096E-003   4.3936983975227800E-003   5.7017554158453930E-003   5.8662006242373712E-003   3.2440692710955297E-003   2.6034960474466341E-003   5.8666583618812726E-003
   4.0058823529411764        2.7999999999999998        4.3752807660149022E-003   4.1015854605711728E-003   9.4602625200490148E-003   9.3521417380754267E-003   5.9299599814517691E-003   8.0400182384314685E-003   2.3481738455589330E-003   5.4058428306592958E-003   1.1565471210569309E-002   5.0454874045007189E-003   5.0535520204726672E-003   6.3661288306894048E-003   4.6928025565860284E-003   3.7030647868612249E-003   7.7088885558896239E-003   4.4832906386258935E-003   8.2174040209166428E-003   8.7211929873422939E-003   5.1698049416447388E-003   1.9858814281665258E-003   3.6302958137544288E-003   6.1839779347614490E-003   8.3037457389783555E-003   6.7886647240062810E-003   7.7516661107388668E-003   5.1198222281752942E-003   2.1138298788356750E-003   4.5859176280595541E-003   3.1615959915191811E-003   4.7053200452915498E-003   6.2265214224995289E-003   6.9236764465792017E-003   8.7672671788727487E-003   5.1383898376665977E-003   3.0098628106662228E-003   4.9810116775835141E-003   4.7393451090165439E-003   4.2735809771679975E-003   5.2326442660285350E-003   5.0883007219376638E-003   3.9673563874007374E-003   4.0787521444005503E-003   6.2850460126052119E-003   1.9963810817648854E-003   3.4054840026392840E-003   5.9631632426278090E-003   5.1139092895781746E-003   5.8922200589260456E-003   2.5251157337281235E-003   6.5127352332615008E-003   1.7354228196882252E-003   5.0005822634356968E-003   7.6373528403116146E-003   4.3401548212963778E-003   3.2744840394823443E-003   5.4210965665580967E-003   4.9669391014388999E-003   3.1199784494682207E-003   4.8647182929419802E-003   3.5871247328838648E-003   3.7084138380140928E-003   5.8315030983620538E-003   6.9203391508987286E-003   4.8818078730205085E-003   2.7993315778566154E-003   3.6875015049306964E-003
   4.0588235294117645        2.7999999999999998        6.5991053267213358E-003   6.3570849282465159E-003   9.5921824894964688E-003   1.0006973220507916E-002   3.6894835080427098E-003   5.5344365129054700E-003   3.7969131701881442E-003   5.1358074277963565E-003   1.1832254076711960E-002   7.0971506932008700E-003   6.5769684396526440E-003   8.8464588668491616E-003   3.3434346530252022E-003   3.0685028584287932E-003   4.2231575720879282E-003   7.6394984974132718E-003   8.9846833662502248E-003   8.2105381337528836E-003   5.9691894589522249E-003   2.0479342092636528E-003   3.4315247129749244E-003   4.4276135381303289E-003   6.9163243856572455E-003   7.1865562610621304E-003   6.2358137668182111E-003   4.2822612927417552E-003   2.8055711613110624E-003   5.3926250692748912E-003   4.5039964799635920E-003   3.1019592491344167E-003   5.7846242947897468E-003   8.7339133125059684E-003   8.7149089349456178E-003   5.7365326557193520E-003   3.6163334574818239E-003   7.0025516773708010E-003   3.8642020291798844E-003   4.9085632993525205E-003   5.6667190093432048E-003   6.7379687185797118E-003   5.9828206453258186E-003   2.8724803810442987E-003   6.3149018315564725E-003   1.9024506251303667E-003   3.8952301544601547E-003   4.4875815193182707E-003   2.5698617665559260E-003   3.7684228000693281E-003   1.8312730426492511E-003   7.5613244086803599E-003   2.2786377212430180E-003   6.8071211824393780E-003   6.4818610362630032E-003   4.0002853629490720E-003   4.3396895856928526E-003   4.5959175742535377E-003   3.9392474131689278E-003   3.4480866409538555E-003   3.8014747010612772E-003   3.6811740967837097E-003   4.0346959343167512E-003   7.4896105536864134E-003   6.2011525488631968E-003   6.1104517057860670E-003   2.7966163928279009E-003   2.1492215708373589E-003
   4.1117647058823525        2.7999999999999998        9.0123507283255272E-003   8.8483112112396744E-003   8.0903100264455227E-003   8.8603851983355131E-003   2.8527980896255636E-003   3.7949404817382358E-003   5.0083284621759835E-003   5.0765229871482381E-003   1.0771031014645294E-002   9.6774539645315162E-003   8.4048943117527170E-003   1.1017219081965433E-002   1.9163195639774967E-003   4.0681853145155163E-003   1.2912925489776815E-003   9.2174482414439218E-003   8.0956189111857126E-003   6.4007666088714147E-003   5.6085655599335980E-003   3.5294871150659598E-003   4.6243083693415120E-003   3.7643474476766231E-003   5.5845756166432343E-003   6.0165429533728977E-003   5.6905165456528212E-003   4.1737598151261220E-003   3.2799677547103415E-003   3.8475057753766385E-003   5.5339887632951459E-003   1.0576783712245331E-003   5.4790144296832585E-003   8.5211724408369334E-003   6.8196609934043154E-003   7.0346531349629801E-003   4.2552376988157295E-003   9.6841036819528808E-003   3.5609005318488355E-003   5.1452799057426562E-003   6.2510079116013979E-003   8.1050641229225423E-003   8.1951974817579525E-003   3.5509253444678448E-003   6.1311756685688956E-003   4.2023513040512312E-003   5.2599264828681437E-003   4.3017266914174906E-003   1.7816389227146270E-003   2.2104250500587716E-003   1.5362289331988103E-003   7.2299179263579467E-003   2.7395972878865409E-003   7.6076919702322832E-003   3.8999192739175795E-003   3.6746405042601569E-003   4.8764210419684848E-003   2.4366116926993644E-003   2.3239010905506887E-003   3.8159375731429803E-003   3.6872664918627543E-003   4.3745778500823129E-003   6.0048798568644954E-003   8.0738465574233462E-003   5.0403566094919024E-003   6.2222843382654641E-003   2.7482405904866421E-003   2.8559352670277458E-003
   4.1647058823529406        2.7999999999999998        1.1150686631894956E-002   1.1100051131106622E-002   5.6004050208570220E-003   6.4121402385269328E-003   3.6775584427157387E-003   3.8391410126028644E-003   4.8028897555610029E-003   3.9876997064522707E-003   8.7026492514272677E-003   1.1984274299775799E-002   1.0124435712536871E-002   1.2425638060506346E-002   2.3666371924302449E-003   6.3461088431108420E-003   1.3135933240471824E-003   8.4959451561431032E-003   6.2059364859726046E-003   4.3769134918066376E-003   4.0034106329770924E-003   3.9205876157212705E-003   4.0254172740754107E-003   4.3795248905569165E-003   5.0425490260627565E-003   5.3221732027951309E-003   5.9626892628504274E-003   5.2126230420530429E-003   3.4122166112781124E-003   1.6379589851089817E-003   5.9609147764612845E-003   1.3986583400126579E-003   5.4847772491751099E-003   6.1271950634096605E-003   4.6050840308691637E-003   7.4165131532812033E-003   4.3705538136750233E-003   1.1972980378466679E-002   3.0910910905749488E-003   5.3839749278338624E-003   6.3899605536006697E-003   8.7099699670131862E-003   9.0528536144979157E-003   4.0588365654913366E-003   6.5208113707703168E-003   5.3353321599025911E-003   6.9166964387667286E-003   5.4905370782940797E-003   3.2256726533374334E-003   2.6403964427106682E-003   2.4735755105613618E-003   6.0173687713757883E-003   2.7062896749954651E-003   6.6678912222125179E-003   3.1921065203201365E-003   3.8738515176050610E-003   5.1297786226894215E-003   1.6369659694986784E-003   9.1048386301457388E-004   3.9563618500713582E-003   4.7372646007591097E-003   3.3472623475704899E-003   6.9868210381580243E-003   6.9261784323204761E-003   4.6279554792328648E-003   5.6137285825918898E-003   2.7633534314405388E-003   3.3785154948033636E-003
   4.2176470588235295        2.7999999999999998        1.2519755842172636E-002   1.2593917125969502E-002   3.3976838828277470E-003   3.9615411419781322E-003   4.9471173319428725E-003   4.9398912615481747E-003   3.8510569476601477E-003   2.3048407220800167E-003   6.4049913782398948E-003   1.3009539046349015E-002   1.1124181481602680E-002   1.2766834082422617E-002   4.2416718534626962E-003   8.4602226599523253E-003   3.5249547945042938E-003   7.1382627542991477E-003   4.7902556789826576E-003   3.4214612724043085E-003   2.6930552443103725E-003   2.9455655909739111E-003   1.5912672731375665E-003   5.1249045453277044E-003   4.8327504564837278E-003   5.3943531882427315E-003   6.1819512166270763E-003   5.5829067207334966E-003   3.2948380451970375E-003   7.5740226725116381E-004   5.7936231136341719E-003   3.8885774221346296E-003   5.7095940912851514E-003   3.6523666081271851E-003   4.2825349031699288E-003   6.2751289407290915E-003   4.1252346881626286E-003   1.2755810158189725E-002   2.8358586126537031E-003   6.0825769122831285E-003   5.4973899929729808E-003   8.4109760049199053E-003   8.8310675664109994E-003   3.0564950762847309E-003   6.8267870815042209E-003   4.3214179232874302E-003   7.3819770483248212E-003   6.1092318958428969E-003   4.6357501634049399E-003   4.1660373661982610E-003   3.7481831434150012E-003   5.2203206506475424E-003   2.4513312006045804E-003   5.2427010592606630E-003   4.9920975325718009E-003   4.1560155399661463E-003   5.5832562190555853E-003   2.5541194420162588E-003   1.2646550342391362E-003   4.4597590059238653E-003   5.7503289303681782E-003   1.3646984749968790E-003   5.9509709995590110E-003   6.0180126315611971E-003   4.6287999453549005E-003   4.7431750861669500E-003   2.7818567131793360E-003   2.6026075540239511E-003
   4.2705882352941176        2.7999999999999998        1.2770744902793358E-002   1.2951929558875926E-002   2.6729590052812537E-003   2.8848617641184307E-003   5.2086942731929637E-003   5.4752051576785407E-003   3.4506045059045621E-003   1.7437665310032452E-003   4.6796429744160855E-003   1.2211020212086103E-002   1.0955188688539723E-002   1.1981393682677395E-002   5.4974224235215833E-003   9.0827671076014228E-003   4.7559594351332807E-003   6.8505841044384595E-003   4.7678076134583343E-003   4.1454642714249101E-003   3.0210232379144410E-003   2.6754996938020757E-003   7.5650532449453821E-004   4.8717758807682258E-003   4.5314545067877661E-003   5.5167687807532615E-003   5.6961878844534091E-003   4.0928261462885897E-003   3.1081724047294090E-003   1.2397449343155881E-003   4.6814359505421366E-003   4.7359471926610936E-003   5.8045670116102111E-003   3.1194577348613553E-003   6.0919100651229937E-003   4.6775314712403405E-003   4.1162561731753538E-003   1.1617743648470832E-002   3.9127758567605257E-003   6.7521422828182628E-003   4.3228239788539726E-003   7.4425951578432131E-003   8.3830200992876646E-003   2.4803437270782976E-003   6.1743349371827455E-003   4.1803636222752768E-003   6.0760930841532151E-003   5.6762554850743174E-003   4.3858360111404971E-003   4.6260417410466962E-003   4.1231896638939660E-003   5.5227487270388762E-003   2.4570460398062625E-003   4.6685470961494845E-003   6.9810799609294110E-003   4.4471549137853374E-003   4.8456065508321010E-003   2.6106327518523268E-003   3.1734102336331217E-003   4.8286167177684592E-003   5.0783567340738087E-003   1.4658951082998526E-003   4.6487973150229848E-003   5.8343462560861729E-003   4.1053416167022520E-003   3.7761330720582913E-003   2.6380828965587265E-003   3.1367501090932915E-003
   4.3235294117647056        2.7999999999999998        1.1854642328234802E-002   1.2102291546156493E-002   3.7466427467732571E-003   3.7194634241760082E-003   4.2611451388263775E-003   4.7387257273489580E-003   3.7663290784212202E-003   2.9786228782717554E-003   3.8541920171935710E-003   9.9480161178909041E-003   9.6756686798665451E-003   1.0292114689464678E-002   5.2917327760604507E-003   8.1656182652836279E-003   3.6963979854916589E-003   7.2485095569767479E-003   5.6014361001935215E-003   6.0631143520172952E-003   4.4587421660005960E-003   3.8393357055410433E-003   2.8342561884257770E-003   3.7956002786477248E-003   4.4519084683048429E-003   5.6896858097139538E-003   4.5604445776642102E-003   2.2476343894196143E-003   2.9146217968154566E-003   2.2510571967149667E-003   3.0069189302009943E-003   2.9686361403787522E-003   5.4814592353734136E-003   4.4279645006517210E-003   7.9595155924625759E-003   3.9563884378084396E-003   4.6451281261735006E-003   9.1299981312165691E-003   5.7493213107511149E-003   6.5435200781115734E-003   4.1527597303800193E-003   6.1809887369780308E-003   7.3883147218027972E-003   3.1920525164275608E-003   4.9525116631567601E-003   5.7165346387404951E-003   4.1527343231500292E-003   5.8376148453838130E-003   3.2258920638036344E-003   3.6361497457321149E-003   3.7541268787221259E-003   6.1651095677478273E-003   3.1731092141222112E-003   4.9027823739168641E-003   7.7992588801751861E-003   5.2753397692658945E-003   3.0445781799285335E-003   2.1643065406667578E-003   4.7623904958887008E-003   4.0391644901886922E-003   3.0870702642704618E-003   3.9326690430130746E-003   4.2689120358241090E-003   5.0271509007453119E-003   3.0914971654997913E-003   3.0478544245504968E-003   2.3108861862039002E-003   4.4412266448793907E-003
   4.3764705882352937        2.7999999999999998        1.0016965462488333E-002   1.0281746510435542E-002   5.8872955433198334E-003   5.8447198257072803E-003   3.3360462767704309E-003   3.7130858131825335E-003   3.9810546726732482E-003   4.7669425331000135E-003   3.6306134389585301E-003   7.2335206910647196E-003   7.8194621280265157E-003   8.1063392879318040E-003   4.4783716237996587E-003   6.7822499362816761E-003   2.5323033593749674E-003   6.5559589082224336E-003   6.0976586227728122E-003   8.0037042057274216E-003   5.4966495147753753E-003   4.9663517457365358E-003   4.9533340408123164E-003   3.2240604560395915E-003   4.6793728468603676E-003   5.8966198490793742E-003   3.2314266942233532E-003   1.8039945145744334E-003   2.5990495878896007E-003   3.2313259072665203E-003   2.1070563347910290E-003   1.9942052717072849E-003   4.8823700494474015E-003   5.6850212736782885E-003   8.1163732844990819E-003   4.1750975191797149E-003   5.3323716350636577E-003   6.4050868220355793E-003   6.4968355117062081E-003   5.5125561445797892E-003   5.0520102020132360E-003   4.9234930578843450E-003   5.4388669021447318E-003   3.6636132295867017E-003   3.9675481047022803E-003   5.9176882243087581E-003   3.1577302933575553E-003   6.8342847470030900E-003   3.0137017694340669E-003   3.1115108426515450E-003   3.6125866455129713E-003   5.8704852911894718E-003   4.4153541282847221E-003   5.1762282222419164E-003   7.8482964906916343E-003   6.1878605743782046E-003   2.9588363018151604E-003   3.4754801275343381E-003   5.0239596774823191E-003   2.7307506992052346E-003   2.3028008756198763E-003   5.6252765087535144E-003   4.2733501065105491E-003   3.9199718100257058E-003   2.6985025889104766E-003   2.8726931920850770E-003   2.0568814976592649E-003   3.5922645522725441E-003
   4.4294117647058826        2.7999999999999998        7.7069555923626768E-003   7.9465276558351953E-003   7.8137738576280584E-003   7.9314971461089696E-003   3.6810796266569410E-003   3.8393811234840335E-003   3.8438276290844418E-003   5.7412535464667642E-003   3.4377031588508616E-003   5.0783945767097155E-003   6.0380910791088902E-003   5.8715243040696760E-003   4.0368763728562979E-003   5.8932393617714988E-003   3.6882769732125733E-003   4.1498183877961333E-003   5.8354121934182605E-003   8.9294253931153991E-003   5.6580864098740363E-003   5.0945011036797067E-003   4.9587396956874245E-003   4.1270997270431023E-003   4.5448561752308627E-003   5.1746809978919861E-003   2.0486644653876333E-003   2.3812617682882013E-003   2.0209775865136456E-003   3.7446240449186272E-003   2.5723466382440888E-003   3.5315226858565170E-003   4.4564612323719759E-003   5.5285642804971192E-003   6.8959328673670293E-003   4.2776170240090908E-003   5.3687260376211101E-003   4.3835455515242698E-003   5.4801602865522754E-003   4.3470887442526134E-003   5.5163451498914549E-003   3.8375618286552162E-003   3.3856223941684288E-003   3.7597449627694846E-003   3.2060391630552038E-003   4.0433633908804481E-003   3.2715432853312248E-003   6.5166392261874354E-003   4.5121819172586446E-003   4.4289673327412129E-003   3.9704454246357237E-003   4.5150210281462433E-003   5.2086129779115205E-003   4.9609589956144161E-003   7.1788216306784627E-003   6.0582079222391604E-003   5.0748307032754195E-003   5.3573765013312010E-003   4.3941043046294348E-003   2.1730797959621426E-003   3.7495173131392519E-003   4.9237467064665984E-003   3.8657571982708399E-003   3.6545047969498727E-003   3.5877371984486435E-003   2.8275075884843688E-003   1.9928260480385949E-003   2.2809967768332540E-003
   4.4823529411764707        2.7999999999999998        5.3830639691231034E-003   5.5715298778685899E-003   8.4757419432090857E-003   8.7884682765944407E-003   5.2525531764662705E-003   5.3863977051368458E-003   4.1237730744390242E-003   6.0903012288634432E-003   2.9179371522595485E-003   3.8470128815510868E-003   4.6539961780630024E-003   3.9141169173652736E-003   4.2847373988537411E-003   5.4640712747547702E-003   6.6262122664333773E-003   1.7686988523743044E-003   5.4252647816766175E-003   8.4572399879839968E-003   5.6911279933445904E-003   4.9838807303401109E-003   4.5774590550077118E-003   6.0292402449490645E-003   3.9542898541983238E-003   3.2283073449236913E-003   1.1654576111207035E-003   3.0292931490187073E-003   1.2592240005096234E-003   3.6521834931137614E-003   3.6352466951034058E-003   5.4593937588303769E-003   4.4768947524146631E-003   4.6325853061462662E-003   5.4710806280486588E-003   3.7044585753469813E-003   4.3122615653557947E-003   3.3068947887872238E-003   3.6782516512528680E-003   3.2781547894493138E-003   4.3188244115250690E-003   2.9740693278365636E-003   2.2894729981014416E-003   4.8228232492228667E-003   2.5235129607311083E-003   3.0935644295694105E-003   3.4894487844356844E-003   4.1689457889294004E-003   6.4525003892175921E-003   6.5179821754962688E-003   4.3073704496862219E-003   3.3920433666790721E-003   4.9169566859730996E-003   4.0208863030151134E-003   5.5414042992084659E-003   4.7984482812930265E-003   6.2199181114882410E-003   5.7561363494346082E-003   3.6848754348201701E-003   2.0103229930492654E-003   5.1545195827534581E-003   3.9139159106215283E-003   2.9848811021157677E-003   3.2923296787119370E-003   4.9554231834722604E-003   2.2233282480281602E-003   1.7994810542574296E-003   3.5003946041045771E-003
   4.5352941176470587        2.7999999999999998        3.3977026970421643E-003   3.5279223430700010E-003   7.6124900534560213E-003   8.0306825597073108E-003   6.7570045314624787E-003   7.1066877328841123E-003   5.2149070512177232E-003   6.6233537882309278E-003   2.1199704581827614E-003   3.2346117176204536E-003   3.5998244516481847E-003   2.3974486914836298E-003   5.1456016630766392E-003   4.8598391393909531E-003   8.8359584933211058E-003   1.6030726836160556E-003   5.3900481443581979E-003   6.8925657300491962E-003   5.9921436873928546E-003   5.5674287353478912E-003   5.8559496996735986E-003   7.4632690500962733E-003   3.9429573999767509E-003   1.8873068157813251E-003   6.6901525109543602E-004   3.9544432582726283E-003   5.9498717365207270E-004   3.4326976264164484E-003   4.4063748338630995E-003   6.3326859190040068E-003   4.6952012896282315E-003   4.4464734095432806E-003   4.4075522364412792E-003   3.2463756145303902E-003   2.6250563896325434E-003   2.8160876287496991E-003   2.6237707558053351E-003   2.3905841686880061E-003   2.1961325284093748E-003   2.2898766542944976E-003   2.2817911997855549E-003   6.6954401309174379E-003   2.4913797486971982E-003   4.4733426863321126E-003   3.3828731677170913E-003   2.1813606645647941E-003   7.3098066360159182E-003   7.4010042892823499E-003   4.2001080669254558E-003   3.5617526014875092E-003   4.1385257352782616E-003   2.7823057307879485E-003   3.8635701446412779E-003   3.3770542138832141E-003   4.8012199692270257E-003   5.7778514843311165E-003   3.6232812770826029E-003   1.4925328705051393E-003   4.4961790914580333E-003   4.6885117976174862E-003   2.3441540721520844E-003   1.9212831771297150E-003   5.5945018428775048E-003   1.1639624329326528E-003   1.2395978205146194E-003   6.0364518137580071E-003
   4.5882352941176467        2.7999999999999998        1.9113768833469410E-003   1.9899143479022133E-003   5.6731526628749562E-003   6.0662279755491367E-003   6.8663890698679730E-003   7.4468572438474920E-003   6.2231466239269393E-003   7.1406748895090719E-003   1.3060474007984082E-003   2.6776937972052169E-003   2.6361874950690685E-003   1.3315814790217991E-003   6.1215523520978159E-003   3.7163999907765775E-003   8.7752742603841426E-003   3.5225693186523689E-003   5.3063137304795423E-003   4.8295841600525004E-003   5.8636202083132459E-003   6.5949188539736756E-003   7.6683440446467374E-003   7.3144049723090241E-003   4.9793736987668261E-003   3.0042862397985991E-003   5.3616458836394610E-004   5.1874217333386817E-003   2.4227444074688225E-004   3.4721018956153137E-003   4.7118604892441383E-003   6.9310802894335787E-003   4.5603700414415622E-003   4.9528253181126154E-003   3.7242059166880067E-003   3.8277449119522660E-003   1.2530910610995256E-003   2.3749556704181244E-003   3.1471679618405115E-003   2.0859336335294575E-003   1.0901657071668649E-003   1.6848077922476115E-003   2.8309540718962712E-003   7.8118171219077734E-003   3.4288787421455167E-003   6.2585888623867296E-003   3.5311164629154685E-003   2.3299127826395976E-003   7.1839273325830172E-003   6.5610095922348129E-003   3.6857967926972341E-003   4.4569454627486748E-003   3.7190196225489656E-003   2.6658759858019698E-003   3.3066591427203277E-003   2.7559315483302520E-003   3.2369849673852171E-003   6.6625640227272820E-003   4.3404504363417007E-003   1.5289772140152668E-003   2.7502295167306525E-003   6.3175315492836163E-003   2.7695602254677407E-003   9.5231265317069491E-004   5.3289568891925114E-003   1.0321538159594032E-003   6.3598555777585506E-004   7.5630983066777482E-003
   4.6411764705882348        2.7999999999999998        9.3743919945951247E-004   9.7807775264755772E-004   3.4753182762165269E-003   3.7552551855333360E-003   5.3762881012178387E-003   5.9852487676034108E-003   5.8908248833148486E-003   6.5773538705934465E-003   6.8489214420453578E-004   1.9125121273192375E-003   1.6881675499603207E-003   6.5427658995734987E-004   6.1697555805828872E-003   2.3022767396584003E-003   6.7958921776641113E-003   5.1258039641157802E-003   4.4692978076195057E-003   2.8675671983776157E-003   4.6624148688624578E-003   6.8163570018391455E-003   7.5652314075909848E-003   5.6554523499575265E-003   5.7597172168917556E-003   5.3371127833533446E-003   5.4564101139797905E-004   5.5317114339733702E-003   1.4597478636425574E-004   3.3863176935353006E-003   4.4672696105973551E-003   7.1356563877878754E-003   3.7332039375045692E-003   4.8422376878255518E-003   3.2554418606474777E-003   4.7556024209868073E-003   6.1948835992027063E-004   1.7355310926153260E-003   4.4945612394119141E-003   2.3382363053107533E-003   1.4748061541738234E-003   1.1111054140560883E-003   3.1784639902620836E-003   7.1668948399520472E-003   4.2831727274725015E-003   6.4883404927741362E-003   4.0128647304916911E-003   3.3533738898790600E-003   6.5655425591969662E-003   4.8636436238604615E-003   2.9108336990142322E-003   4.6586925370087316E-003   3.4940974216718323E-003   4.1155292596705036E-003   3.4880154369082744E-003   3.1858600415873876E-003   3.4055677898020189E-003   6.9604214979837320E-003   4.8886557659075956E-003   2.7033196725424796E-003   1.6027858861474970E-003   6.5652698044197091E-003   3.8240189758856138E-003   1.3316046193700289E-003   4.6108538341752860E-003   3.2238471596064688E-003   3.5065927373698682E-004   7.4500674257288275E-003
   4.6941176470588228        2.7999999999999998        3.7891962156615762E-004   3.9601888924785102E-004   1.6659352538925234E-003   1.8144330821803184E-003   3.1042785064066885E-003   3.5266817655592551E-003   4.0093190439977168E-003   4.5120704219351890E-003   2.9829133806995425E-004   1.0525055179646198E-003   8.5694918296799142E-004   2.6761377441006205E-004   4.5953802737284501E-003   1.0899998960692569E-003   4.0453354803762168E-003   4.4855935313387416E-003   2.8270577364444254E-003   1.3628114603818065E-003   2.7171839171427591E-003   5.2765842474693080E-003   5.1240510832468340E-003   3.3241127174262752E-003   4.7332523766161240E-003   5.7009892254913236E-003   4.4759572852430616E-004   4.1100740923805780E-003   1.1683686052148938E-004   2.6081834821722527E-003   3.3697334679830457E-003   5.6414535942259847E-003   2.3583505213201263E-003   3.4208104646835636E-003   2.5135830462311168E-003   4.3412828502283011E-003   4.0254828630065438E-004   9.8267059192352923E-004   4.6726912875077733E-003   2.2436627733188851E-003   1.8867296554883866E-003   5.9815354718182592E-004   2.6380764355860968E-003   4.9755011544976285E-003   3.6864418157649841E-003   4.8760459853832852E-003   3.7229033796732434E-003   3.1564138575960075E-003   4.9973525219396070E-003   3.0307428216926960E-003   1.9119156808456508E-003   3.4814245929400680E-003   2.7076257706206549E-003   4.9786497362362802E-003   3.0268658038733027E-003   3.5031963058178212E-003   3.7408976657541905E-003   5.2361166963176406E-003   4.1077496205714223E-003   3.3587816427726857E-003   1.0356090593671432E-003   4.7456574254640645E-003   3.8867083015576864E-003   1.7124174899584130E-003   3.4256064400363662E-003   5.9374289572844755E-003   2.8106262719335969E-004   5.6568191912869581E-003
   4.7470588235294118        2.7999999999999998        1.1338479949289444E-004   1.1865187500771440E-004   5.6531205055581040E-004   6.1928072676182579E-004   1.2074992795917002E-003   1.3926119772132168E-003   1.7735270107390243E-003   2.0323835389802780E-003   9.8585424985082193E-005   3.9573463969443996E-004   3.0488518100413211E-004   8.1491436025763275E-005   2.2212197731921353E-003   3.6038796532601985E-004   1.6857316040466918E-003   2.3141241508741355E-003   1.1880967823370834E-003   4.6429536698220557E-004   1.0442380538762388E-003   2.6664735049083967E-003   2.2120239306701118E-003   1.3527523921115672E-003   2.4195247262800879E-003   3.4200073398367239E-003   2.3102072566320576E-004   1.9098407779771188E-003   6.3470637678590989E-005   1.3350262943946248E-003   1.7111397265305031E-003   2.8542759697104294E-003   1.0239306423558143E-003   1.5518112689810223E-003   1.3592790596379098E-003   2.4412099316344091E-003   2.1954743896082158E-004   3.8169096872847142E-004   2.9267222453204403E-003   1.3634284498180123E-003   1.2887057378753067E-003   2.3154323190657534E-004   1.3977528756875500E-003   2.3538071098823613E-003   1.9305188828189438E-003   2.4525800544700545E-003   2.2240877466540572E-003   1.7281139818333814E-003   2.5859547690879319E-003   1.4040257936850601E-003   9.0023996799984093E-004   1.6847992557670901E-003   1.4000232213251646E-003   3.4665903508250950E-003   1.6738014360053923E-003   2.4815952668745499E-003   2.4943910276198195E-003   2.4899504584562941E-003   2.2155422785789490E-003   2.2602722046060272E-003   5.0209230325744356E-004   2.2242611857372263E-003   2.3872585286101259E-003   1.1197539469275394E-003   1.8113078801797382E-003   5.3942293080768916E-003   1.8017243512383517E-004   2.8642555607535898E-003
   4.7999999999999998        2.7999999999999998        1.6973022838831797E-005   1.7776799215208198E-005   9.2164663788271820E-005   1.0136079761110912E-004   2.1603079439125829E-004   2.5173787804065107E-004   3.4747401481336084E-004   4.0502660770461000E-004   1.6381536801515075E-005   6.8869125283287604E-005   5.1326994256074115E-005   1.2465987809290957E-005   4.6685718116285945E-004   5.6887997753471558E-005   3.2578270663019527E-004   4.9918975487308389E-004   2.2522305564193576E-004   7.6206451701717529E-005   1.8072922809309820E-004   5.8320995794373053E-004   4.1980850706883611E-004   2.5732713668809239E-004   5.2671035274338442E-004   8.2003210576200511E-004   4.9900771227107262E-005   3.8064933114272548E-004   1.3641002707716874E-005   2.9690810559761623E-004   3.7865282902342732E-004   6.1303530795427260E-004   2.0538898256437121E-004   3.0824938426074038E-004   3.2057169649696445E-004   5.7451441197856480E-004   5.0133133286245406E-005   6.8586919232213457E-005   7.4621851154692709E-004   3.4514888051585319E-004   3.2898783795696254E-004   4.3502219356962287E-005   3.1593972529391916E-004   4.9727329614246061E-004   4.2215208132557504E-004   5.4506605620920176E-004   5.6615622460408669E-004   3.8818621298867655E-004   5.7813147729906481E-004   3.0451118301232745E-004   2.0054210028952688E-004   3.6448057198845772E-004   3.1827883042700458E-004   9.4724868315909758E-004   3.8597019825804558E-004   7.1365402974321666E-004   6.4102145029542137E-004   5.0555197437727529E-004   5.1627283991045241E-004   5.8052286545747780E-004   9.6875859713824080E-005   4.6843994531088119E-004   6.0045229447779882E-004   2.6683744349236622E-004   4.2726625354524804E-004   1.7871765127575095E-003   4.7166939274971842E-005   6.2153503046286150E-004

   3.0000000000000000        2.8600000000000003        8.1166975968060374E-011   8.0605832361118781E-011   1.0921408119012967E-010   1.1193776003976706E-010   1.8062976732689304E-010   2.1767846421905827E-010   2.1811054777192396E-010   4.3377844797344100E-010   6.8037133765109665E-010   1.0889927831904087E-009   8.2908323306290382E-010   2.0579393088179873E-010   2.7755498498859531E-010   8.0386209150435156E-010   1.4075431037940529E-009   1.5607514977607707E-009   1.8450112468619843E-009   1.8652259582410699E-010   1.2862320307019281E-009   4.7610002242133222E-010   3.2985136263057835E-009   8.0089175590752216E-010   3.5857958984864610E-009   1.2510923301543001E-009   9.3807766018372865E-010   1.6206110029800259E-009   3.2535032181154911E-010   7.6216693807613256E-010   4.8778827705160489E-010   5.7434971997795078E-009   4.0373248379271949E-009   5.4443761334894284E-009   8.9937750139985897E-009   6.3313459354503166E-009   2.3939339624915934E-009   4.0811947341669792E-009   7.7792533963848820E-010   3.4563487513847959E-009   3.4680115029820113E-009   1.0300018854921911E-009   1.8405858210060145E-009   3.4444498928761613E-009   1.9223534770331255E-009   1.3907667850684132E-008   4.4075510527084396E-009   1.3217765985865114E-008   4.2713735517589646E-009   7.1619121923081592E-009   2.8562888596604103E-009   7.8148052042273958E-009   2.7689462346193024E-009   8.8859220772246598E-009   1.2866815427144711E-009   1.8266029670914271E-009   5.5292047407188161E-009   9.1536001869770343E-009   3.1554821582908584E-009   2.6260584926982198E-009   2.8045464334858572E-009   2.5867799919512391E-008   5.5659097058532518E-009   7.6479090193476412E-009   3.8683157410261029E-009   7.0689684979110929E-009   3.2639771810632464E-009   2.7160332002769529E-008
   3.0529411764705880        2.8600000000000003        1.7984611567568107E-009   1.7854016122738829E-009   2.7362142528737699E-009   2.7965453122320995E-009   4.4235894136424353E-009   5.1976551762141052E-009   5.2933797681151827E-009   9.8912300197422249E-009   1.4280445627031266E-008   2.4442807336225031E-008   2.0124399826680966E-008   5.9192966929687408E-009   6.3758504932747592E-009   1.8575791394936053E-008   3.0115785955713347E-008   3.2515624042320609E-008   3.7432074628505115E-008   3.7141164101924857E-009   2.6971396675364083E-008   1.0936465099420268E-008   6.6890264348626443E-008   1.6049213976134644E-008   7.1525151935577449E-008   2.5812939415716936E-008   1.6457256765749027E-008   3.3942383705182993E-008   7.0934278426113582E-009   1.6538808642035382E-008   1.0649914250578968E-008   1.1576746065212542E-007   7.8435448949279483E-008   1.0742901882611297E-007   1.8289258435688695E-007   1.2327743051592671E-007   4.6685484772853362E-008   8.8037584339176752E-008   1.7125044742782730E-008   7.0083534856081308E-008   6.9644437634391211E-008   2.3868791080473295E-008   4.2400454401010591E-008   6.8107872837972198E-008   3.8449777163133479E-008   2.5744886198800254E-007   7.8176934447609106E-008   2.4290776611099741E-007   8.1385571119646227E-008   1.3695023639073386E-007   5.3586219433135831E-008   1.7015483028730296E-007   5.4460684125707649E-008   1.8898253538034244E-007   2.8443036608137737E-008   3.4918787336996053E-008   1.0672054275257531E-007   1.7726838093357790E-007   5.8707585996450779E-008   5.0514408582586147E-008   4.7179445889496881E-008   4.7088461387730378E-007   1.0888537621000285E-007   1.4329443217833651E-007   8.9391166661025838E-008   1.3301256078071966E-007   6.6806508928178796E-008   4.9859679094880298E-007
   3.1058823529411765        2.8600000000000003        2.2766208858492751E-008   2.2592815323907738E-008   3.4032505591207380E-008   3.4484662918783082E-008   5.3749462912520561E-008   6.1280823562267641E-008   6.5447742852668557E-008   1.1331316779739880E-007   1.4778382838283701E-007   2.6552993112206490E-007   2.3719034953212774E-007   7.7724877541334131E-008   7.9685364700447237E-008   1.9416518372915343E-007   3.1947540969111506E-007   3.4785194265428418E-007   4.1320826657788901E-007   5.1568800038432055E-008   2.7448859277635466E-007   1.3528714508983354E-007   6.8269662544603620E-007   1.9888065287474210E-007   7.5408741100238681E-007   2.6143598865744886E-007   1.3841473100829919E-007   3.5812908498635738E-007   7.7882411176453775E-008   1.9823894334376169E-007   1.1726652910997555E-007   1.1882803720776647E-006   7.1507071667744966E-007   1.0359726038872498E-006   1.8117476144941157E-006   1.2061743357188857E-006   4.2340901155461824E-007   9.7286161422439885E-007   1.7643207932529757E-007   7.6067075921133154E-007   6.5560513787045925E-007   2.7536424588732376E-007   4.5150344113792097E-007   7.6600609022282993E-007   3.4007838356403302E-007   2.4688992340156428E-006   7.1443031371397810E-007   2.2603428726676427E-006   8.3011068222340452E-007   1.3462933376517626E-006   4.7181602556731327E-007   1.7988712899078882E-006   5.5261194407244433E-007   1.9207339566625170E-006   2.5515367586489872E-007   3.5807746018135779E-007   1.0076363567752948E-006   1.7969257617827203E-006   5.4596330343572774E-007   4.9832286688322275E-007   4.1311684039041105E-007   4.1797555910562580E-006   1.0524080023056765E-006   1.2512234416537241E-006   9.8914193681381852E-007   1.2473654032551052E-006   6.9585512086665470E-007   4.5889742717532257E-006
   3.1588235294117646        2.8600000000000003        1.9203336204319736E-007   1.9032293990699814E-007   2.8429623118753856E-007   2.8450308751505756E-007   4.4521516301000636E-007   4.8600351778340715E-007   5.6098349368243714E-007   8.6822239244027144E-007   9.6080291675224336E-007   1.8556866926486575E-006   1.8658343058604631E-006   7.1027429213143286E-007   7.0437333509517752E-007   1.3269949602982512E-006   2.2401256077356301E-006   2.4571386036585183E-006   3.0737849504551307E-006   5.1658105989905682E-007   1.8371673455503008E-006   1.1776716255960319E-006   4.5784360553642378E-006   1.7152329456118039E-006   5.2960423799469408E-006   1.7211573298160648E-006   6.9328774835473784E-007   2.5570626059344309E-006   5.8639203556411878E-007   1.6411071713527315E-006   8.8018252617558388E-007   8.0431346693732726E-006   4.0806411017039423E-006   6.3808459090554853E-006   1.1494840190786170E-005   7.6074877240573725E-006   2.4716356595826791E-006   7.1947350372307765E-006   1.1843197668128596E-006   5.5485422278797728E-006   3.9705940245044734E-006   2.1422658390982360E-006   3.3529285983723272E-006   5.9311018769590025E-006   1.9346765804513411E-006   1.5491017762104621E-005   4.2386201981645278E-006   1.3451884246477455E-005   5.6156592285773099E-006   8.7867491600812877E-006   2.5909530378354003E-006   1.2750801102906279E-005   3.7076096949497104E-006   1.2877782123209089E-005   1.4813077945250260E-006   2.6771080702250791E-006   6.2519185682885306E-006   1.2232320678114889E-005   3.3776045565313866E-006   3.3208009817529641E-006   2.3622916841203525E-006   2.3721155890120347E-005   6.5989879630523791E-006   6.9974293184906734E-006   7.6416160678928081E-006   7.7978377802854733E-006   4.9015991318478462E-006   2.7435236788888594E-005
   3.2117647058823531        2.8600000000000003        1.1586499790991559E-006   1.1456925480363284E-006   1.7076595128195915E-006   1.6800358949172793E-006   2.6835362753623740E-006   2.7609442775387037E-006   3.5471273407615923E-006   4.7217971857153283E-006   4.1371069769433385E-006   8.8534008934410581E-006   1.0381582992757647E-005   4.6916944494596212E-006   4.6668775474970340E-006   6.2804904982440297E-006   1.0995874360579616E-005   1.2130941156246513E-005   1.6329946410388913E-005   3.8008388607153685E-006   8.5708881541827562E-006   7.6839964857733228E-006   2.1422304313931638E-005   1.0878439121668101E-005   2.6463019387980625E-005   7.8247863740879372E-006   2.3269466952611396E-006   1.3178215883809654E-005   3.2397881670300729E-006   9.8867152438420109E-006   5.0253244168754336E-006   3.8102812427657824E-005   1.6042327477802833E-005   2.6746411484326242E-005   4.9468681317467011E-005   3.3111646926144072E-005   1.0059239202162148E-005   3.7376842340183522E-005   5.6571882033965888E-006   2.8956653584521213E-005   1.6437764052756331E-005   1.2274353100458936E-005   1.8847290183817450E-005   3.3191848490417529E-005   7.8631857220543711E-006   6.7682923477334486E-005   1.8420217528513539E-005   5.4315951333175449E-005   2.6818736913313119E-005   4.0985584380281539E-005   9.4444277713082452E-006   6.4604492649219210E-005   1.7610480112844710E-005   6.1154908597473793E-005   6.3147116046877967E-006   1.5890076819086281E-005   2.7447164674123963E-005   5.9221228103173293E-005   1.5592116024246081E-005   1.6304590819532321E-005   1.0021769900564103E-005   9.2104395502997714E-005   2.8629799249863341E-005   2.7052031465633540E-005   4.3383049843058400E-005   3.6235828416681757E-005   2.5223004375137069E-005   1.1310462547911672E-004
   3.2647058823529411        2.8600000000000003        5.1399015817917855E-006   5.0634399161354880E-006   7.6125819661007374E-006   7.3143834438255640E-006   1.2202878618939964E-005   1.1586673662189628E-005   1.7226609545379195E-005   1.8772238145669531E-005   1.1770799002315900E-005   2.9457353933820968E-005   4.2313330882941787E-005   2.3146886645569507E-005   2.3991080934361885E-005   2.1256502439145496E-005   3.8736526689731972E-005   4.2980320085331496E-005   6.3844150695417076E-005   2.0784238462264993E-005   2.8848883794596923E-005   3.8920702336612493E-005   7.1813081735072159E-005   5.1853860262830446E-005   9.7412030870600491E-005   2.5315189423998741E-005   6.5656835270978168E-006   5.1100535856771623E-005   1.3750181951547854E-005   4.4500660077116207E-005   2.3424017342993145E-005   1.3002062187028574E-004   4.8583559036789888E-005   7.9398505680149204E-005   1.4849511761657277E-004   1.0293072421206379E-004   3.0966455866378508E-005   1.3906326536382857E-004   2.0800523192413757E-005   1.1133408747158751E-004   4.8360718832484447E-005   5.4038227504468335E-005   8.3216343032857271E-005   1.3685094388176649E-004   2.6104466846574507E-005   2.1157526393775252E-004   6.5415062241783758E-005   1.5327611921680360E-004   9.3014615549779145E-005   1.4204005364100477E-004   2.3908908958540931E-005   2.4118168358880986E-004   6.1620239182891994E-005   2.1395941779083584E-004   2.3452371034867982E-005   7.5434731445903788E-005   9.0271085574729801E-005   2.0879610439104832E-004   5.8584644536331140E-005   6.2253641913154171E-005   3.5881796859283946E-005   2.5435625363598468E-004   8.7993633538056850E-005   7.8002743252649832E-005   1.8347480625068108E-004   1.3396041165697099E-004   9.8464731822376161E-005   3.3272096879466363E-004
   3.3176470588235292        2.8600000000000003        1.7141820020054424E-005   1.6786891627252924E-005   2.5785280888649750E-005   2.3946657166941789E-005   4.3030500452141987E-005   3.6593244363043337E-005   6.6316068013041508E-005   5.5517181519453552E-005   2.1221153509489424E-005   6.8465113529811490E-005   1.2924919980583877E-004   8.6707474177888098E-005   9.8191212918158807E-005   5.2863157206424133E-005   9.8974193350375713E-005   1.1097064717015379E-004   1.8778165964401078E-004   8.5295024222395278E-005   7.2785958829152742E-005   1.5612811578560149E-004   1.7460824756479593E-004   1.8858568179974333E-004   2.7189723626514119E-004   6.0180490710338720E-005   2.1569859994494014E-005   1.5474165506107170E-004   4.6410099145042902E-005   1.5234943777734159E-004   9.2076309441373191E-005   3.2586871594446294E-004   1.3356993089471555E-004   1.7578335990376190E-004   3.1854243210107026E-004   2.3711380395996385E-004   8.0227853850476803E-005   3.7221915667711884E-004   6.5545762682626171E-005   3.2244032838420656E-004   1.0686631910758935E-004   1.8839382481511565E-004   2.9190299538544011E-004   4.2115512769306537E-004   8.2677227541628830E-005   4.8217873483733827E-004   2.0706742650758987E-004   3.1510330742001290E-004   2.3982018962203153E-004   3.7746868518854501E-004   4.6888110161956308E-005   6.7565439556316234E-004   1.6441711071154926E-004   5.7012812243235824E-004   8.6774142554994576E-005   2.7848742133939101E-004   2.3822759642916884E-004   5.4233217543484772E-004   1.8806206534776761E-004   1.9253774334260010E-004   1.1938492899051399E-004   5.2199935251449263E-004   1.9381840424033094E-004   1.8657758576440616E-004   5.7792144829202851E-004   4.0653847691921074E-004   2.9800614017279819E-004   7.2240213623627695E-004
   3.3705882352941177        2.8600000000000003        4.3773288948655024E-005   4.2457777838478242E-005   6.7845152157533777E-005   5.9867276599134379E-005   1.2098478712186764E-004   8.8129742977507272E-005   2.0837836427732212E-004   1.2372331193009342E-004   2.2682274495084327E-005   1.0942534612860053E-004   3.0296055911791431E-004   2.5076710572325653E-004   3.2674241323129476E-004   1.0248730307989947E-004   1.8442730491868197E-004   2.1210557902521550E-004   4.2517587092031186E-004   2.6571853879518817E-004   1.4965234115587447E-004   5.0215252166957674E-004   3.0990126110201833E-004   5.2931731680649560E-004   5.9464531302595030E-004   1.1454697993555966E-004   7.3950803082648364E-005   3.8211113247616602E-004   1.2831953073852304E-004   4.0227915671985369E-004   3.0185310324128145E-004   6.1215958319252328E-004   3.6413452056094288E-004   3.1956602328141691E-004   5.1455248893607982E-004   4.3250413652172562E-004   1.9290836396271965E-004   7.1218316574977710E-004   1.9844567415964841E-004   7.1850811493344435E-004   2.0233586922713991E-004   5.2854449569766633E-004   8.1274062954344521E-004   9.7851500006428289E-004   2.6036932329559005E-004   8.1847221832478966E-004   5.8354041405551634E-004   5.2442484128820274E-004   4.7479861876939625E-004   7.9417339385677468E-004   9.2722131402739951E-005   1.4402452758766609E-003   3.4918746929959830E-004   1.1983522612287372E-003   3.0375358286753107E-004   7.7986895133032590E-004   5.5031893494069577E-004   1.0506852482499657E-003   5.1539030019819433E-004   4.9834919668208808E-004   3.6669893600448078E-004   8.5648052602060778E-004   3.0970232115826770E-004   4.1237300153139773E-004   1.3533140529476116E-003   1.0052489654195722E-003   7.0962060169930789E-004   1.2161371388816466E-003
   3.4235294117647057        2.8600000000000003        8.7184297602444963E-005   8.3214978890331254E-005   1.4221294270139509E-004   1.1581477404331301E-004   2.8002747421056699E-004   1.6350974281690290E-004   5.4870765592778307E-004   2.1084080004656890E-004   2.5333961436283359E-005   1.1499874343809620E-004   5.5948310701852918E-004   5.6768837994808743E-004   8.9719132883073866E-004   1.7884453396047758E-004   2.5345208692739376E-004   3.1155264357963900E-004   7.6162784466706369E-004   6.3440492240410869E-004   2.9523313107670466E-004   1.3030316763128951E-003   4.0662985189697678E-004   1.1555262086346695E-003   1.0617341889471576E-003   2.1998416086063552E-004   1.9708085024921498E-004   8.0716225921853525E-004   2.9665106590094327E-004   8.2939144663479096E-004   8.0261829848729885E-004   8.9307396771775877E-004   8.9154497858076555E-004   5.4180984584606591E-004   7.1078586839533775E-004   7.0226605672106003E-004   4.3197772131946320E-004   9.5015523658610211E-004   5.8765424882000177E-004   1.2645002106316998E-003   4.0321506152508338E-004   1.2031649028267574E-003   1.7918102767553565E-003   1.7423851967751534E-003   7.4009085378756267E-004   1.0778943965442760E-003   1.3745237599344098E-003   8.6042799943316685E-004   7.7009256488117124E-004   1.3701380864690183E-003   2.2157855204972603E-004   2.3611471848453722E-003   6.2666343882017211E-004   2.0568527567146463E-003   8.8282814375527916E-004   1.6422022474966726E-003   1.1880934478509140E-003   1.5711470175754684E-003   1.1837169360094852E-003   1.1059699314402683E-003   9.7041338599011264E-004   1.2445135474376764E-003   3.8357151977445121E-004   8.4352801997678029E-004   2.3649529691837979E-003   1.9595988384104972E-003   1.3481371601785047E-003   1.7163462237513264E-003
   3.4764705882352942        2.8600000000000003        1.3814228081264346E-004   1.2816602354969630E-004   2.4531365821827631E-004   1.7534887458574470E-004   5.5431279901698425E-004   2.3682838168895398E-004   1.2376534562508236E-003   2.8738400957928594E-004   1.1371837033375549E-004   7.3671074292868549E-005   8.4237552321160514E-004   1.0183617142252334E-003   2.0491093996698505E-003   3.4557504809865530E-004   2.7770318707100595E-004   4.0237044514894720E-004   1.1200417436645768E-003   1.1690628644836665E-003   6.4275294213102891E-004   2.7295975423762180E-003   4.2917590602031857E-004   1.9690434464440742E-003   1.6230136090073437E-003   5.3574111247551041E-004   3.7977966754386752E-004   1.5190910341490605E-003   5.7909911729847759E-004   1.3596343256660180E-003   1.6981906249492506E-003   1.1116832491739046E-003   1.7225302089506232E-003   9.0075530905778386E-004   1.0052540887003256E-003   1.1401627054068901E-003   8.4737895168684010E-004   8.3314333619142046E-004   1.5559895610406239E-003   1.8263337764576034E-003   8.9006061019318778E-004   2.2289515096272734E-003   3.1303818498835969E-003   2.4560130198261064E-003   1.7440554890133879E-003   1.2189158343029799E-003   2.5749214058286233E-003   1.5372099584252434E-003   1.1545319313071040E-003   2.0129080017989107E-003   5.2867126876024115E-004   2.9963009545188385E-003   1.0196333373408484E-003   2.9409372593821323E-003   1.9777165037834152E-003   2.6205553672477237E-003   2.3645891297503128E-003   2.0125964151246800E-003   2.2652786209023442E-003   2.1266818581488199E-003   2.1008331662657979E-003   1.7119814908800959E-003   4.9323709967212081E-004   1.4453465219734503E-003   3.1616814472268237E-003   2.9045093262034223E-003   2.0814019889574239E-003   2.2506196083362136E-003
   3.5294117647058822        2.8600000000000003        1.7858297469525947E-004   1.5717728616111416E-004   3.6502536322314763E-004   2.1094073239753060E-004   9.8013932185505551E-004   2.8125715721975364E-004   2.4286052816332271E-003   3.7224786875212062E-004   4.5901219349181156E-004   4.2986350487747262E-005   1.0830609363535286E-003   1.4604924501796727E-003   3.8966581081510366E-003   7.5726391771540637E-004   3.3735565419967372E-004   6.1927239875366944E-004   1.4212066208594170E-003   1.6673150491725692E-003   1.4467319972254222E-003   4.5946228085579971E-003   5.1342292520859911E-004   2.6142009463591669E-003   2.2055669364428733E-003   1.4149130316472092E-003   6.0077950985305644E-004   2.5833365417053094E-003   9.5526405645367436E-004   1.8454832774068486E-003   2.8528900073583464E-003   1.4507657563279568E-003   2.4677634633400386E-003   1.3838064631877148E-003   1.4708585198097840E-003   1.8405228185189478E-003   1.4125273297323764E-003   4.3994489410773723E-004   3.3471262045751877E-003   2.2977406800618119E-003   1.8509516196119258E-003   3.3704123427498226E-003   4.3688226487800077E-003   2.9791550442294125E-003   3.3198114003477517E-003   1.4446947440909718E-003   3.7921443744295593E-003   2.6194147197183379E-003   1.8052946248599542E-003   2.6189138119941729E-003   1.0537189557714036E-003   2.9563889085465695E-003   1.5739969828287915E-003   3.4761631498550398E-003   3.3349401871833381E-003   3.2912977053021755E-003   4.0249273295199011E-003   2.6553111000673989E-003   3.6415313335908060E-003   3.4993695267755008E-003   3.6394656947984364E-003   2.1749438512174844E-003   9.3197556934736464E-004   1.8952226675078929E-003   3.5287310294231343E-003   3.1654461399228113E-003   2.6758508316542385E-003   2.9423645220446795E-003
   3.5823529411764703        2.8600000000000003        1.9605396867223440E-004   1.5589103427154265E-004   5.0233711167615470E-004   2.1204866473224863E-004   1.6130990717955623E-003   3.3292163191431197E-004   4.1753339396450274E-003   6.3109219186971216E-004   1.2169424406161579E-003   1.1087054286751064E-004   1.2633535207216687E-003   1.6822400649940620E-003   6.1356355351998397E-003   1.6001210611087339E-003   6.4124614056670318E-004   1.2540365202107747E-003   1.6482336538561325E-003   1.8416537856050647E-003   2.9174048163052007E-003   6.1574649091171475E-003   9.6918018260454524E-004   2.6949420434980781E-003   2.6778877503602421E-003   3.1695577087215497E-003   1.0685349372135994E-003   3.9017699946159805E-003   1.3247182662891952E-003   2.2697117004005637E-003   3.8828303669665391E-003   2.3136512042568141E-003   2.5844293318771526E-003   1.9080811314461212E-003   1.8770253766942171E-003   2.7036435086976842E-003   2.0564595191017976E-003   2.7710097954638662E-004   5.5004763618583747E-003   2.7216622787725850E-003   3.1853180645488094E-003   4.1810118440178991E-003   4.9771043963360009E-003   3.5767634866186470E-003   5.1189778850328225E-003   2.0613823709222804E-003   4.4877524024807824E-003   3.7754959783159151E-003   2.8820766970501987E-003   3.1459485984083962E-003   1.6967849900502909E-003   2.3272555245779933E-003   2.3000722109936880E-003   3.3047840246026561E-003   4.2358283290127134E-003   3.6007342581928794E-003   5.4072319706716292E-003   3.8276164074384461E-003   4.9459664973087840E-003   4.7778361309733560E-003   5.0215958993685608E-003   2.4685057118698410E-003   1.8925660433308370E-003   1.8936245268334490E-003   3.9103238844335631E-003   2.5804954887127208E-003   2.9383093839201271E-003   3.7917396181950604E-003
   3.6352941176470588        2.8600000000000003        1.9771456885144944E-004   1.3041556856412443E-004   6.9685544020403134E-004   2.1877353070503627E-004   2.5331058166422195E-003   5.5194307825523026E-004   6.2750178186630375E-003   1.3734068463238925E-003   2.3953841754653028E-003   3.1692254302195084E-004   1.4261454578960240E-003   1.5562470203629366E-003   7.8945081709154274E-003   2.9384087009062701E-003   1.3814779451502008E-003   2.5080747426861260E-003   1.8265465585086645E-003   1.6079093595234126E-003   4.9069639265368501E-003   6.5249340890735806E-003   2.0874816222128160E-003   2.2263120578411705E-003   2.8363613416685974E-003   5.4458179927344072E-003   2.3648190309571411E-003   5.0599709643007924E-003   1.5314607595477978E-003   2.8320607716357800E-003   4.5271389060476718E-003   3.9202159794903615E-003   2.1014124704137019E-003   2.5275933264973455E-003   1.8586201664479325E-003   3.4748061612597174E-003   2.7563244865291756E-003   7.8005769124566131E-004   6.5608930975184178E-003   3.2185102087096723E-003   4.3083640513406768E-003   4.3042921120934365E-003   4.8803881484025457E-003   4.4654826757432034E-003   6.4457083652199208E-003   3.1657052239592127E-003   4.5033775781281793E-003   4.5938079014614950E-003   4.1418502646136859E-003   3.6502309272898443E-003   2.2247564885486209E-003   1.7152980285470658E-003   3.1478974309758390E-003   2.5985822677454685E-003   4.2151386569314114E-003   4.0577432780857904E-003   5.3760572591676544E-003   5.1704339390775261E-003   5.6501179760149352E-003   5.2982287727806228E-003   5.5876393254085440E-003   2.6897535119227555E-003   2.8996788741301508E-003   1.8848220746275231E-003   4.6406906688824063E-003   2.1195260114265733E-003   2.8079186832234097E-003   4.6409793391701823E-003
   3.6882352941176468        2.8600000000000003        2.1217229887096701E-004   1.0979337694410429E-004   1.0345875720110702E-003   3.3713533206172416E-004   3.7915868060040539E-003   1.1988174415923291E-003   8.1442119238266733E-003   2.8116940859342814E-003   3.8452712503713070E-003   6.4278371758316234E-004   1.6283118112147812E-003   1.1688062295090399E-003   8.1221092806557892E-003   4.5837638394063069E-003   2.5377043065630180E-003   4.0790926268519205E-003   1.9661860012891437E-003   1.2913546851343644E-003   6.7541739490839248E-003   5.5863483326418287E-003   3.9054747664831755E-003   1.8569694354770331E-003   2.6129818344013595E-003   6.8625459407688936E-003   5.0165539862874232E-003   5.4629011076470805E-003   1.4655440842582144E-003   3.5756172436520266E-003   4.9620801554157165E-003   5.8308673045455390E-003   1.8527300757123389E-003   3.4237649093713514E-003   1.4999581423431651E-003   4.0901339664431071E-003   3.4786908084996379E-003   1.7935463399117338E-003   5.3085733793652072E-003   3.8029371549949992E-003   4.4807619864877524E-003   3.7884954688037417E-003   4.5754915803629280E-003   5.0528987729613886E-003   6.6861435873016555E-003   4.5408823623027117E-003   4.1502085323707879E-003   4.9895035093714670E-003   4.9148342761286077E-003   4.2258817860684758E-003   2.3873565854054218E-003   1.7360351454116752E-003   4.0871017756099253E-003   2.2302337468084383E-003   3.7504884389914727E-003   5.0051887060575681E-003   3.7921161823562801E-003   5.8490216586167040E-003   5.4493788198269116E-003   4.9785306534573439E-003   5.2917413100290259E-003   3.2829068424255125E-003   3.0250268283251330E-003   3.0103814187511799E-003   4.9715690021887044E-003   2.9358159212612791E-003   2.3863472354495735E-003   5.3630408966247427E-003
   3.7411764705882353        2.8600000000000003        2.8348602827765789E-004   1.4051373589083158E-004   1.6268284048805456E-003   7.2232901353239457E-004   5.2881315626847145E-003   2.4685007256888165E-003   8.9310892594674333E-003   4.6853791667618300E-003   5.3770388847766458E-003   1.0579221425623014E-003   1.8933542458900499E-003   8.0513941441955061E-004   6.4943579418660843E-003   6.0926560749066695E-003   3.8637519752765144E-003   5.0538296612398252E-003   2.0834766094465483E-003   1.4588309852845266E-003   7.5821844372844860E-003   4.3832914632659752E-003   6.0485009861385094E-003   2.4458725352932862E-003   2.3825845993803297E-003   6.0046142362331738E-003   8.7360866994062921E-003   4.8705241757962623E-003   1.1896404870463796E-003   3.9447959569170413E-003   5.4235103622295461E-003   7.0165435368524150E-003   2.6585136020973303E-003   4.4351548056887537E-003   1.4248345046322325E-003   4.7607257538418686E-003   4.0065126100162166E-003   2.7176018629787163E-003   2.6960111228123032E-003   4.3287071208335777E-003   3.5821844839186903E-003   3.0946456269967102E-003   4.5470589244059898E-003   4.5614016061355130E-003   5.8636020530527513E-003   5.8324273577532197E-003   3.7617155136013690E-003   5.0765074868410059E-003   4.8562711067458592E-003   4.8743324527805261E-003   2.1714274749013193E-003   2.3947324337398141E-003   4.9963286136389500E-003   2.8413320537931004E-003   3.6286719440896797E-003   5.9713504731304960E-003   2.1119478996889660E-003   5.6496662959186830E-003   4.7997878006796968E-003   4.7095718877288393E-003   4.8846924629955711E-003   4.5190060959233447E-003   2.2774649071750251E-003   5.6882548124748428E-003   4.0487862827180204E-003   4.6271036974298244E-003   1.9679635411517572E-003   5.8371489371926129E-003
   3.7941176470588234        2.8600000000000003        4.6776863182065680E-004   2.8338495655807594E-004   2.5551099890282979E-003   1.5204228761166803E-003   6.6562640791237504E-003   4.2345558428405830E-003   8.0037897524691155E-003   6.1606479169759483E-003   6.8549881462233462E-003   1.5298635321932110E-003   2.2042504329667719E-003   8.0341712250886130E-004   4.0340758811498300E-003   6.9137554406494064E-003   5.1139514380531600E-003   4.5905271692905239E-003   2.3017782014551121E-003   2.4626990810973897E-003   6.9591191699446822E-003   3.9593598100464630E-003   7.6561590313872011E-003   4.2025364738206682E-003   2.8085622431410465E-003   3.2794093516178204E-003   1.2224143037569154E-002   3.8093350246969078E-003   9.9109770950144699E-004   3.3405625225393656E-003   5.5904348310078069E-003   6.6952159167169619E-003   4.3591132453262424E-003   4.9062832755830963E-003   2.1123636635690720E-003   5.4955823737124947E-003   4.0136910134624731E-003   3.1048773006332846E-003   1.4195490089956599E-003   4.6498010673203544E-003   2.4606894121960801E-003   2.7860683979576530E-003   4.6173552545963059E-003   3.6781081773048755E-003   4.7951333537552222E-003   6.6406514759825789E-003   3.4024734071024234E-003   4.9914614275348088E-003   4.6814978734492909E-003   5.4704368082979541E-003   2.0009564705030609E-003   3.1023135412766409E-003   5.3496446672080073E-003   3.8071802675939139E-003   3.9067848366793161E-003   6.2536638182200529E-003   1.6339622998541577E-003   5.0094925839475725E-003   4.6821749352129148E-003   5.1440113011778539E-003   5.1508952164934542E-003   5.9341144193653132E-003   2.0166814624315715E-003   8.4753697843302500E-003   2.7981056991257204E-003   5.4716657665342299E-003   1.9632364293752460E-003   5.9040473533527897E-003
[truncated: 900,437 more chars]
