# Supplementary material for: Experimental observation of quantum mechanical fluorine tunnelling
Source: Nat Commun. 2025 Apr 29;16:4027. doi: 10.1038/s41467-025-59008-6 (PMC12041236; doi:10.1038/s41467-025-59008-6)
Supplement: Supplementary file 4 — Source Data [file 41467_2025_59008_MOESM4_ESM.zip › Data For Figures/Fig8/cavity_116/evecs.r1r2]

   2.5000000000000000        3.0000000000000000        2.4167801273918690E-018   9.7802544108522575E-018   9.3585739884417448E-018   2.6326943387102006E-017   3.2028356875977078E-017   4.7983235561585323E-017   9.0784397445177510E-017   1.8628922952680768E-017   6.7939310623081393E-017   2.2004637511969289E-016   1.3999567173717283E-016   2.6805339611724237E-016   5.1291789074222037E-017   7.8850229924858166E-016   1.6622694654624646E-016   5.9197188101709650E-016   3.7459287422893832E-016   3.7168839568169984E-016   8.2214773346336578E-016   9.0129904396994926E-016   1.0325074751499912E-015   6.8017415333818671E-016   5.9152689027619572E-015   1.9734543049358085E-016   8.2991966198077387E-016   5.0651935259936420E-015   2.0379269994889113E-015   7.6159599233443537E-016   6.8103651701861701E-016   5.3508137243685318E-015   2.6004490924852018E-015   1.0081750719011560E-015   4.6721154347902789E-015   2.3806972082020274E-015   3.6539794329020164E-014   8.7563768721743317E-016   5.2008096463213403E-016   1.2196532039765579E-015   3.6202168755451369E-015   2.7166884940589839E-014   4.5169686978992941E-015   1.0334693699582521E-014   4.5926203056358992E-015   1.2513673579317060E-015   1.5626212507750261E-014   1.3737616464877541E-014   5.8387626524760914E-015   4.6758211618166355E-015   1.2805987916776600E-015   4.8249510873945899E-015   2.9074136503415502E-014   5.8609723944203289E-014   1.1111056184176709E-013   7.1759541000177701E-015   2.0860869584103255E-015   8.7574239529039791E-016   3.3918660383057758E-014   8.0570388622562890E-014   1.7281978150886521E-014   1.2504733973907040E-014   6.7442427850373501E-014   9.5204881756183279E-015   1.4247398519030014E-014   1.6408146109681039E-014   5.6772552037452297E-014   1.1504568037629406E-014   6.3573730158672852E-015   3.2555805703792499E-014   1.5793412373298121E-014   7.8896859534122429E-015   4.2096790867300914E-015   1.3888099938064496E-014   8.2849642610297604E-014   4.4544939402659946E-013   5.7800218503383253E-014   1.2516786469242582E-013   2.1052213413877655E-014   3.4548901536337812E-014   1.1997886753131710E-013   5.5399536807083527E-015   1.5222484559905388E-014   2.0137278345189887E-013   2.8992009560410355E-014   9.8520965020913980E-014   2.2154452354722958E-014   9.9650637360110802E-015   3.1610266488377479E-013   1.7134753928109504E-014   1.4759963248547042E-014   1.0482119429727761E-013   6.1641445425234728E-014   7.2928733529645496E-014   6.1236519486526532E-014   3.3120589332314557E-014   2.4727115011198737E-014   8.5449380499090487E-014   4.2272322023332446E-014   1.7734774235684075E-014   3.4258179414837423E-014   6.3191812469871766E-014   1.2199003466067055E-012   1.9258954635860426E-013   2.5271008100325116E-013   3.3449593237960046E-013   1.7314419050366251E-014   2.1767611607168855E-014   1.1595457201682284E-014   1.4933406170982479E-013   5.1383648072629789E-013   8.7580038007018082E-014   2.8819049525390461E-014   1.3311359203625381E-013   6.8170214691759840E-014   1.1562104436877175E-013   1.0076412419129681E-013   3.0520436809943482E-013   1.4385848558936176E-013   1.9478373744119158E-013   6.9116940989040224E-014   8.2005174218972221E-013   4.6149593143933076E-014   7.3509080401625933E-014   4.8226293875641756E-014   8.7535686592497241E-015   3.4786355494165935E-013   1.5250905588004436E-013   9.8382988740984392E-014   1.2754971817660908E-013   6.0203072439053172E-014   1.2658677565217784E-013   2.3984095874325809E-014   1.8099538488313436E-013   1.6581720741904279E-014   1.1792566005223565E-013   8.7335173597088227E-014   7.4863079312721657E-013   5.2666453379834302E-013   1.1488113264032626E-013   1.6267487386425868E-012   3.0391078509721553E-013   3.7710008331745012E-013   1.2404650789195205E-012   2.5763192158649378E-013   6.9641536082901451E-014   4.7240635452858914E-014   2.7374566630373208E-013   4.5810429945901206E-013   5.4969129435189404E-014   7.9614443650515831E-013   2.1797175350767643E-013   6.2385694179954778E-014   6.1730022161007727E-013   4.5237475551438798E-013   1.4939276858789935E-013   6.5682660088875740E-013   1.5997233582924764E-012   7.7539938860420285E-014   1.5329858592457008E-013   1.2055615689905768E-013   1.1935251386475581E-012   4.0389189903680032E-013   1.8961733494018252E-013   4.6755245822306114E-014   3.2110643543166820E-013   4.3068209376545898E-013   3.2822481453177304E-014   1.5832703853155435E-013   2.1574828431866658E-013   5.5487805510384848E-014   1.2501672657754628E-013   4.4733338218818206E-013   1.4831954086829264E-013   2.7874869090323546E-013   2.5621724992608353E-013   2.0038731660833222E-013   8.7083758881290549E-014   1.7368542579517300E-013   1.8627933571504024E-012   4.2408507479937927E-013   2.1418278576069923E-013   4.8188585862742665E-013   4.1031921728028419E-013   1.6125845721492179E-013   2.7813359880845522E-012   2.8985896722085506E-013   5.1563579544758798E-013   3.6126282641366412E-013   2.4782049520282752E-012   2.1035898713766038E-013   5.0289551284033821E-013   9.0625280314347535E-013   3.9954091825714551E-013   3.7240893471486836E-013   2.1447664735904330E-013   1.0815709032321490E-012   1.4770319423628533E-013   3.6221791927297394E-013   1.0761430241027827E-012   8.7724799539353364E-013   2.4476910723447020E-013   2.4215771305949736E-013   1.2819567535275075E-013   1.7398788284620382E-012   1.7238165658728268E-012   2.9001430582336095E-013   3.6677999889142726E-012   1.2750457661584467E-012   1.9623849218589794E-013   5.7312830172833626E-013   1.2023428749126068E-012   1.1792639759182546E-013   1.5682783300744221E-013   6.1996824177368137E-013   1.1414528313360025E-012   3.2073474485056603E-013   3.5464756869333340E-013   3.6181657327223887E-013   2.8479745307657606E-013   3.1587888616216585E-013   1.7742908513739381E-013   3.1561950296585274E-013   7.9047287679984920E-013   2.2171306599689584E-013   1.3048252900204194E-012   2.3486919451049915E-013   2.5286855891485629E-013   4.1440044974954672E-014   9.2740937575510465E-013   4.9683662898107226E-013   1.3966346444884002E-012   3.9630840325663778E-013   1.9726850938078149E-012   6.1270942286662021E-013   1.0962424521314344E-012   1.2881411364291198E-012   9.9862069186628855E-014   4.0112424793309424E-012   1.4662418944699421E-012   1.9285827977025784E-012   3.4552405104681851E-013   1.6694016953651885E-013   1.3917281351416022E-012   5.5079302783749925E-013   3.8660559665851699E-012   1.9388492577123311E-012   1.9491355666671393E-013   6.2248286482466371E-013   7.5650829039129976E-013   8.8936777261708986E-013   9.1773145549724989E-013   3.2845745895614292E-013   1.3393995425023500E-012   2.5238925757727458E-013   3.2854839347504411E-013   1.7910348979335620E-012   1.3073945703504131E-012   1.0346706717536039E-012   3.8728936832481780E-013   7.6284592874955307E-013   2.4593058928693323E-012   2.6098153209723324E-012   8.6718508904001598E-013   4.1980040966658963E-012   2.1154365966979348E-012   2.1749431875479731E-012   2.9042857859518474E-012   2.8785468667873946E-013   1.3101565247912340E-012   7.4006921192169447E-013   1.3194780142621714E-012   5.5915450915091137E-013   1.7122938254295437E-013   1.1413897235020784E-012   4.7085729952352825E-013   6.3244191935430964E-013   7.9615522741378218E-013   6.0106224456193568E-013   1.4921759425208636E-012   7.8217571183047762E-013   6.3289149152436585E-013   3.5939951710884942E-013   9.0432688458456130E-013   2.8175781616236302E-013   5.3994666290914929E-013   9.7561425696190075E-013   1.1847305870333224E-012   1.8415095886349270E-012   7.8817743913421982E-013   2.1511202506076905E-012   6.2267337047852216E-013   2.7910113150396776E-013   6.4298646224167443E-013   8.6046729859426393E-013   1.6585172735274252E-012   1.2202095798082889E-012   4.5336057418442786E-013   1.4696796344874113E-012   1.5089124356119098E-012   8.0752867274664160E-013   2.8672716344422242E-012   2.7300763819743983E-012   3.3896740807688303E-012   3.8066419643739805E-013   9.1143449707223689E-013   2.6912747154704449E-013   5.9431698976262376E-012   4.1076130124544435E-012   3.2081340187944764E-012   2.8717434785610705E-013   6.0072456318140033E-013   3.8108507928039570E-013   7.5800473091058395E-012   5.7561523846515832E-013   6.8114365431111313E-013   1.9701437039582968E-012   2.7223526484976314E-013   1.9497834661525010E-012   3.0988569586377967E-013   1.8724665753247573E-012   1.3128924183309147E-012   1.7062890530119668E-012   1.2731605661111847E-012   5.4650581247189905E-013   2.4823566745043581E-012   9.4355197674424389E-013   3.9792327633708166E-012   1.1649574631774622E-012   3.8510254500215955E-013   2.0393299213297107E-012   2.0264044142823970E-012   2.7841929029818921E-012   2.2214027556060552E-012   1.3253968130157545E-011   8.4901913448209087E-013   4.0584123498345158E-012   2.1232562604828876E-012   2.5467683047705985E-012   6.6397317350768909E-013   2.7301421552369955E-012   2.2457203216825570E-012   1.2802016383683194E-012   4.6476052941694205E-013   1.3593916282817161E-012   1.4929990259745848E-012   6.4368648910640540E-013   1.1587886324691473E-012   5.7581686824062494E-013   1.4677225985701144E-013   2.3774728373960887E-012   6.8609221574958663E-013   3.5647017647244960E-012   1.0919610143121375E-012   7.3251491957657468E-014   1.2185881161206712E-012   8.0194968131022409E-013   3.5492144674375793E-012   1.5345635310260531E-012   4.2714466973669969E-012   1.4071251029267864E-012   9.0192287982962729E-013   1.2914855501842779E-012   3.3623428152210165E-013   1.1442350040414945E-012   5.7312584857473482E-013   1.6455281809358884E-012   5.1587047875551042E-012   1.4469422332614488E-012   1.2923086806323584E-012   2.5046145724981228E-012   1.4172645142485319E-012   3.5979759431318920E-012   5.6558687149310845E-013   1.1258135807258150E-012   2.7795975160477867E-012   2.6349377542338097E-012   3.1651915477137377E-012   1.3685619272929146E-012   3.3083983505037984E-012   3.8224558682647807E-012   1.7060555524008180E-012   2.4986171159635874E-012   2.3943262306550366E-012   1.8866037032222899E-012   2.8912000717033848E-012   1.2648311187555837E-012   4.0972364952850461E-013   9.1441412336511558E-013   2.8451796442306604E-012   2.0570764056537277E-012   1.0970775659501627E-011   2.3279817800943273E-012   8.8340797841901930E-013   2.5990883263348391E-012   7.5880813794901816E-012   1.2896920772865394E-012   1.4355560857603652E-012   7.0185906732628430E-013   2.0037758835685263E-012   3.9429393055404050E-012   1.2976478123795786E-012   2.3891326399603040E-012   3.5997540100817126E-012   1.9609379082920308E-012   7.4297703852294708E-012   8.8225764980541785E-013   9.1203061581949645E-013   9.1935630720531133E-013   4.8061630203655735E-012   3.1240238901709525E-012   2.8283469543477272E-012   1.2621082840432229E-012   1.9562063201217489E-012   2.3913379813225710E-012   1.6096865153460468E-012   3.7107481908382775E-012   4.6442056937499356E-012   4.5208286100940432E-012   1.1437256878901224E-012   2.6949544123238094E-012   1.8338973096371433E-011   5.6708377096989386E-012   1.2904170647031620E-012   2.9115678810453468E-012   3.7923582549913048E-012   4.9131460457087373E-012   6.5193925696601905E-013   1.9538315200470085E-012   2.1697745516585595E-012   3.0942265573579685E-012   1.1301889740523843E-012   2.8781148524447991E-012   3.5325470877385470E-012   2.8312413827198310E-012   2.1726430029049776E-012   1.7146497754788278E-012   1.9065564776929991E-012   9.0416762123012498E-013   5.0099066078039233E-012   9.9914797655949383E-013   9.7097301776975399E-013   4.1241303152388519E-012   9.4436232427401992E-013   1.8774205219405976E-012   1.7152204822638222E-012   5.4646206942698305E-012   4.3947691401160913E-012   1.1401607237990045E-012   3.3341190619995050E-012   1.4757258689069986E-012   1.9372565759540460E-012   2.4485773184178102E-012   1.6840514279674257E-012   1.9685116084856046E-012   2.1954289471494361E-012   1.0851625702500636E-012   2.7705099006847085E-012   5.4587581507707871E-012   2.0065095709736170E-012   5.8937485507950635E-012   2.3482481690093613E-012   1.5093738937689057E-012   2.3987332622232476E-012   1.1189171496756864E-012   4.0677924335380013E-012   1.0299297889981994E-011   9.9735151635283145E-013   5.9264900456882820E-012   3.4510894033318306E-012   1.7580958456657428E-012   4.3579788302622699E-012   3.5975272838012433E-012   4.1206171806122228E-012   5.5657599794650966E-012   7.4991306552025789E-013   1.5506184048295574E-012   4.5813981581229019E-012   1.6093025205238877E-012   3.6082112415823782E-012   3.2106459256752160E-012   2.7298862893125160E-012   4.0647156922364762E-012   1.1388438212107101E-012   2.6764587066792118E-012   1.3781794248248297E-012   1.8466812745804687E-012   1.7252064272477779E-012   1.9098516947887381E-012   1.1067141409529220E-011   7.8810941632390833E-012   5.4061669690958841E-012   6.4952330167688062E-012   1.5539568885071922E-012   2.8849970966488832E-012   3.3146386891567258E-012   4.0746225607181053E-012   2.0470110497081987E-012   5.0264739397669643E-012   2.3652947803876921E-012   5.9112988917077024E-012   1.9107978951564430E-012   1.6439998026187413E-011   2.9964669145979521E-012   4.3666008470874794E-012   3.5706542557686986E-012   1.8047785826015845E-012   2.5396604456012320E-012   2.4878746751136289E-012   3.3923930734361064E-012   2.3043466000378908E-012   3.7236226845327478E-012   6.2259423267312504E-012   2.2329329089171216E-012   1.7107688289565354E-012   4.6481855694838242E-012   1.1599526304598252E-011   5.3231229074758884E-012   1.8407130629709084E-012   1.4912082849344891E-011   7.1808817860264297E-012   2.4320341962481290E-012   6.3332873839933912E-012   9.6075112759013329E-012   1.0383704966623018E-012   2.1940205532006852E-012   3.1897215443938799E-012   8.7622582877546449E-012   2.1330543616161961E-012   2.8140163053035049E-012   2.4124146122121517E-012   4.2098977362224062E-012   2.9185652456065168E-012   2.1806370753463417E-012   4.3695090940700241E-012   6.0874730539218598E-012   2.7016713013983113E-012   2.9482071963507704E-012   1.0029562111069069E-012   4.1971482129844115E-012   2.7036824546942082E-012   2.7277653908549847E-012   3.2834500223936631E-012   3.9120590180019547E-012   3.5140547756225163E-012   5.1773623335098744E-012   5.5407560242213117E-012   1.7499265178804201E-012   2.1804389285003684E-012   3.1448474823587058E-012   2.2255674528133789E-012   7.2135601822933067E-012   8.1272275278901498E-012   4.0414301699447687E-012   8.5797076158910623E-012   8.5575630745484568E-013   4.0483840357307532E-012   1.6955705755291443E-012   3.5840505197682767E-012   3.3035033191305357E-012   2.4502485114305737E-012   5.9152158657949653E-012   4.0827980518681802E-012
   2.5600000000000001        3.0000000000000000        4.9728296707592433E-018   1.2827718117433844E-017   2.1274620896772142E-017   4.4434465102290304E-017   3.5210130488770431E-017   5.2350969005556711E-017   1.1757262521153860E-016   1.1311582494269072E-016   1.3617228022212098E-016   1.2214873502587195E-016   2.6738010246428205E-016   3.6013731396236911E-016   1.1788794650751460E-016   1.1838370972116921E-015   3.6526089313101209E-016   1.0511527748461578E-015   2.8539342220370524E-016   3.9511142988758186E-016   1.2568978132748953E-015   1.4218908402708642E-015   1.1459675120376540E-015   1.1907089942727832E-015   9.5339967064862776E-015   3.8248820435978387E-016   1.6090613959641976E-015   8.2580903145103872E-015   1.5874058154972611E-015   1.2421126365731499E-015   1.4311745477771579E-015   9.6023266213959830E-015   4.4204770895181331E-015   3.1618848205498522E-015   8.4163922741499068E-015   5.0773701570375645E-015   6.1668127651484584E-014   3.1250816368704945E-015   9.5764335052857182E-016   1.3161762975156704E-015   5.8147991113744867E-015   4.6579437638959690E-014   7.4587767436946015E-015   1.6454048123334826E-014   6.6006217528600744E-015   2.0291479917804396E-015   2.6504178409988389E-014   2.5925498799040719E-014   5.7165661399592715E-015   6.8732126129400426E-015   3.7708231745642090E-015   1.4011001910094119E-014   5.2899926755773852E-014   1.0220919150220076E-013   2.0083550551772212E-013   2.0964951775139993E-014   4.7717127615228059E-015   1.2602120622164750E-015   6.2151684949832143E-014   1.4876489723322185E-013   2.6894734936656532E-014   2.3495435613690759E-014   1.1397590453038202E-013   9.5494982543573850E-015   1.9925311960227402E-014   2.6619096126514470E-014   9.4648779289015113E-014   1.3791361454320776E-014   1.0329047771426063E-014   5.4171452006921278E-014   2.4799541058604082E-014   1.0127167293030135E-014   6.7590927122908594E-015   2.8068843107732182E-014   1.6341743430315015E-013   8.2063698637783125E-013   1.0842187641263223E-013   2.5518055301980740E-013   2.3880180468265171E-014   5.5988788947521123E-014   2.2387775696412631E-013   1.0318629439462864E-014   2.0558036578714037E-014   3.9046999646399256E-013   5.8468766724619945E-014   1.3981791530692286E-013   3.9108004288352071E-014   4.3414130544001190E-014   5.4101439150378534E-013   2.1095447927732764E-014   5.9302929019071407E-014   1.6279078786589778E-013   1.0730914504534804E-013   1.1126165424478402E-013   1.0161832143074582E-013   5.1690245371757598E-014   3.7399247969665553E-014   1.6088385635073047E-013   7.9677223661120769E-014   3.6529199066898487E-014   5.8101623982047909E-014   1.3019200041421487E-013   2.3427577536618929E-012   4.1301331354915867E-013   5.4583600534043327E-013   6.4833279804107811E-013   7.1120744467880480E-014   5.2752882595393602E-014   3.0714134689957724E-014   2.4115827149411687E-013   9.6828119784516328E-013   1.3426681694133763E-013   2.5776738432303184E-014   2.6588915803578586E-013   1.0257743875814911E-013   2.1918747665715344E-013   1.4301049758141176E-013   4.7387326710822768E-013   2.1887879130375249E-013   3.0325368894748318E-013   9.6731592887991160E-014   1.4074793510092490E-012   5.1501149449625885E-014   1.1939081648200723E-013   1.0336383779734701E-013   4.3452687350614034E-014   5.6623240736100835E-013   2.7644848802023111E-013   1.9223704871555995E-013   2.3518869909162517E-013   1.1608765264084594E-013   2.1246669112310779E-013   5.8483491362815599E-014   3.6753938585689984E-013   7.3131435575560667E-014   2.4393694272766426E-013   2.1749841501466294E-013   1.3010418769326794E-012   9.9427053333673240E-013   2.4770387291420780E-013   3.2765914258615634E-012   6.9460815559573765E-013   8.0931220175159187E-013   2.4442190143082779E-012   4.3445432716941334E-013   1.6799954519087156E-013   6.8114489242926553E-014   4.4658851502359382E-013   7.6250871185340468E-013   9.9970212032271557E-014   1.5754164839290903E-012   3.5471985686936657E-013   1.0310231411883071E-013   1.0203439832068094E-012   8.1106418750983001E-013   2.6143355567763965E-013   1.1726308261656900E-012   2.6570164434361509E-012   1.4268996177588774E-013   2.3844212658484711E-013   2.5754689658113760E-013   2.1307253724647729E-012   8.1738029117123300E-013   3.8028687919557377E-013   1.0104282269640352E-013   6.6259329976401219E-013   8.8051689351514249E-013   8.1796634417519492E-014   3.0809672220353484E-013   4.0310954044631361E-013   1.0337560187364894E-013   3.5009412648416420E-013   8.3437853116396452E-013   2.4761268543251217E-013   4.8980488971655443E-013   5.4408457285591105E-013   3.8408250247224590E-013   2.0550077116733701E-013   4.0583381835132811E-013   3.4483432541410981E-012   8.3612998268232642E-013   4.2649225811497373E-013   1.0736823245527342E-012   8.7446095139585692E-013   2.8756755335723379E-013   5.9108104180481057E-012   5.9548878244334054E-013   9.3358780842097592E-013   8.2757552902957868E-013   4.7908165295856882E-012   3.7010101263186587E-013   8.7129039797357567E-013   1.6024015171197910E-012   7.9877229248594458E-013   6.5449874725111482E-013   3.9217792245258211E-013   1.8648480057966577E-012   3.7674547213891428E-013   6.0367812373759277E-013   2.0309610020452883E-012   1.4437740248981941E-012   2.6649804349189295E-013   4.5946533544821595E-013   2.6876073931371893E-013   3.0939869794786249E-012   3.0977629971256015E-012   4.7689392095562585E-013   6.4434280954273228E-012   2.4711047719148588E-012   5.3747832265160555E-013   9.8519173125248978E-013   2.4074327858740004E-012   3.7861157384160443E-013   3.1669679956250998E-013   1.3928040268976749E-012   2.5322947055019674E-012   6.7650675246925162E-013   7.3049423329229214E-013   6.6855629967560749E-013   6.0433913561045032E-013   6.1612735178877374E-013   3.0093986972459759E-013   6.9157425466715414E-013   1.3552729237709025E-012   3.2718659545155388E-013   2.2897056794318215E-012   3.9767308441989593E-013   4.6389984863144006E-013   1.0206932071031339E-013   1.7581137702778343E-012   9.0380668137820054E-013   2.8964581264483372E-012   8.7720955535376526E-013   4.2928829480003400E-012   1.2846558239202453E-012   2.1634224296888243E-012   2.3480327258584422E-012   2.0206171789523322E-013   8.5622560324344215E-012   2.7352380269856342E-012   3.7723467695504610E-012   8.8478445110995828E-013   2.9228618230892864E-013   2.6407951524457241E-012   1.0843924607304595E-012   7.9865620205604552E-012   3.6336124711946135E-012   3.6106572328355853E-013   1.3924421781555730E-012   1.7588583101175367E-012   1.5518723556333949E-012   1.8587200622861044E-012   7.6326542648055134E-013   2.5757035854827711E-012   4.8982623277077367E-013   5.8673088793424889E-013   3.0842786460590174E-012   2.6306983002037053E-012   1.7967625689412320E-012   1.0219622872247479E-012   1.5882280496379333E-012   4.7135115001932931E-012   4.9023219344370943E-012   1.4996014644152386E-012   7.6770228499860542E-012   3.9159200298303904E-012   3.8097428933103629E-012   5.6890370846672308E-012   5.4418560353366662E-013   2.3791549381431891E-012   1.8664467192709787E-012   2.9350161714577735E-012   1.4277462245604208E-012   6.6877095872312941E-013   2.2514835910773987E-012   1.0672136319171891E-012   1.4245302612611948E-012   1.5532039804336785E-012   4.8344844403777245E-013   2.6210161689140888E-012   1.5568151988090375E-012   1.2553904117178008E-012   9.6094141841253248E-013   1.7402114554279668E-012   5.5658711401820459E-013   9.9896232253283623E-013   1.5419516165201358E-012   2.2970059426392253E-012   3.7347474512854566E-012   1.7028917105944346E-012   3.9704234507687181E-012   9.3234148184869993E-013   8.1286977733403976E-013   1.0796182435205495E-012   1.5848843705851922E-012   3.1140086954379168E-012   2.4055270581694103E-012   6.3703493970042593E-013   2.9838439570703552E-012   3.0395757303688531E-012   1.8344472696449173E-012   6.4665736815829288E-012   5.0996334467111765E-012   6.5606309698293516E-012   7.9798423039086208E-013   1.6941323953310694E-012   8.6742764603383025E-013   1.2875332729804388E-011   7.6038027208805714E-012   6.7466705874868082E-012   7.3986163414092866E-013   1.0355541715123195E-012   1.0608047195183878E-012   1.5972271828180816E-011   1.4189510160078520E-012   1.8352361370379558E-012   3.6790795643315292E-012   6.2112335166819691E-013   3.5974256996471767E-012   5.2968978569395253E-013   3.8125228491295677E-012   2.3244109284202007E-012   3.3929952486234720E-012   2.5692968252422239E-012   1.4639099569239841E-012   4.3599088639914853E-012   1.7689428339121032E-012   7.6328195186761932E-012   2.4204288225125747E-012   7.9244870085718386E-013   4.1748173368756695E-012   4.0534252380710787E-012   5.8316079504099165E-012   4.9175391551653952E-012   2.6405503948754353E-011   1.8326406524710027E-012   8.4514421999158419E-012   3.8778576222835603E-012   4.8899800395558869E-012   1.1967753043616622E-012   5.6430741256180324E-012   5.7983816442145436E-012   2.7614022964881187E-012   8.9130743461516864E-013   3.2167318930053664E-012   3.4548179630763789E-012   1.2170199029834548E-012   2.6445773629351791E-012   1.2351110475143529E-012   9.0141037867873392E-013   5.4176685194134918E-012   1.9287140077768707E-012   6.7322232568993790E-012   1.9062421340961245E-012   7.0490982119120898E-013   2.1099878641405734E-012   2.1199554859904051E-012   5.0954574609425360E-012   4.1918926644802144E-012   1.0239588770129936E-011   3.4176668314618547E-012   1.9212758960558838E-012   2.3764496691070957E-012   6.1426886901711928E-013   1.7911361216144745E-012   1.0052199260774867E-012   3.2706723278018287E-012   9.8955861678981036E-012   3.2170280286590126E-012   3.6569003195329437E-012   5.2765178690263543E-012   2.4941425388662798E-012   7.4842371470153203E-012   1.0951233779509588E-012   2.7053856159119693E-012   5.2639628413619012E-012   5.6464778031981908E-012   6.4971983147588514E-012   3.5601276682032604E-012   7.2196835674975278E-012   7.5429634998491110E-012   3.7628157167707237E-012   5.3121529002053373E-012   5.3607121490174990E-012   4.5136968039005668E-012   6.0801224976251947E-012   2.2471259031306561E-012   1.0418839148081015E-012   2.6720331789415137E-012   6.1552723693450913E-012   4.8476639987345173E-012   2.6211192744619062E-011   4.6153806947032912E-012   2.5893047732103453E-012   5.7759660626789988E-012   1.5711374896043490E-011   3.4971109256019366E-012   2.8988717323909548E-012   1.2332464445747239E-012   4.2346838697277298E-012   7.4978647427162353E-012   2.4818253252688348E-012   4.0315668543849266E-012   6.9447346849353466E-012   2.5380357918215618E-012   1.4394157293325546E-011   2.0266927631006770E-012   2.5910950027052882E-012   1.3836279673033268E-012   8.7819630915194084E-012   6.5937225066952275E-012   5.5525484972534249E-012   3.0105405690045026E-012   4.2369922261088406E-012   5.5525041392301650E-012   4.0860367138229251E-012   7.0285892002183349E-012   8.7377306537291101E-012   9.0433938672171567E-012   2.5252822363789978E-012   7.0676569805988868E-012   3.9266682890792696E-011   1.1455041053191005E-011   3.0646386794561207E-012   6.8673240294445676E-012   8.8177210724908239E-012   1.1156828812529890E-011   9.3206067474141049E-013   3.8496709118086194E-012   4.0840600673880723E-012   7.1888753649272950E-012   2.1678069978509962E-012   7.3416877124860255E-012   8.3919270443780868E-012   5.6436131934503890E-012   4.9324954164146945E-012   3.5765693121356653E-012   3.2871574433534903E-012   2.0414260379878934E-012   1.1163026248343382E-011   2.0917237103990715E-012   2.0780299720343573E-012   9.1794980193734685E-012   1.7407109440250296E-012   2.5256755924900463E-012   2.9013455499207185E-012   1.3199180807749206E-011   9.3494812410512465E-012   3.6093243552756965E-012   9.4854214572112517E-012   4.2383766061262729E-012   4.0389894971333600E-012   6.6104804832628451E-012   3.6692187933644946E-012   3.8776026659401479E-012   3.6153128955643012E-012   2.6831246416929646E-012   6.5521657554312832E-012   1.0803744848673544E-011   4.6213521119652866E-012   1.3793789435319753E-011   4.1942886569494670E-012   3.4812487303608816E-012   5.1987711503119080E-012   2.4736392148498274E-012   8.5254018148858811E-012   2.2135545490552804E-011   2.0431983227869016E-012   1.1977127291137068E-011   6.2748703702595363E-012   5.7784340914244918E-012   8.2079379931150142E-012   9.1984475710726523E-012   8.0503364422320674E-012   9.6244394533679776E-012   2.4140234621987389E-012   3.2112185224008076E-012   1.1708724882245647E-011   4.4406539287306887E-012   1.0486110661675329E-011   8.4305182900604432E-012   5.2207532330755876E-012   1.0095172119634294E-011   3.7835121031453409E-012   5.2277163894268266E-012   4.5785311892642197E-012   3.4446102960213327E-012   4.7255473514393689E-012   5.7359722443968788E-012   2.3578480732503289E-011   1.4871587390313981E-011   1.1455484426021182E-011   1.3222917640443469E-011   3.8443716816596681E-012   8.8287965910266592E-012   6.7811475166866739E-012   9.3823133843292751E-012   4.0850666816677270E-012   1.2781731230056287E-011   4.7448960343899841E-012   1.1806807860602172E-011   6.6765003414203792E-012   3.7541927221653645E-011   6.1919748435162323E-012   8.0456493481576004E-012   7.0217658711831491E-012   4.9537683464510014E-012   4.1499163554669708E-012   7.3960854693815417E-012   8.4520443511264048E-012   5.0412865777415398E-012   7.2900415242365773E-012   1.2868304288554937E-011   6.4520436104557888E-012   2.4535614352548916E-012   1.2576181748265095E-011   2.8408277682571223E-011   1.0871138953469331E-011   3.8080781946221917E-012   3.6392881260726792E-011   1.6538642565597872E-011   5.0083790970029724E-012   1.4755492845547074E-011   2.2905377587520529E-011   2.7011279168267308E-012   3.1732474745187653E-012   6.8018600125160370E-012   2.4794408397914249E-011   4.2924922609030148E-012   6.8347533953213781E-012   5.5037597934479769E-012   1.1205002923179346E-011   8.4896097598127342E-012   3.0277202750277567E-012   1.4537376421225424E-011   1.0299184225303754E-011   7.6387467159304816E-012   6.6815279134583147E-012   3.8645481981497685E-012   9.4135117401154350E-012   7.5792849917512439E-012   1.0579066445179005E-011   7.5964314770143389E-012   8.6869604474264854E-012   9.4443131281954516E-012   9.5332548485947187E-012   1.3420805966688350E-011   5.9875469393895145E-012   9.3765124352214835E-012   7.9678899545837061E-012   8.4000988641014975E-012   1.8112598553029577E-011   1.9533240117109635E-011   9.0352618451351233E-012   2.0799180584915823E-011   3.2022264358485551E-012   7.8883562758538943E-012   3.7733863802611339E-012   7.9274182541672676E-012   1.5728238735560457E-011   6.2810604094406710E-012   1.1916654302286854E-011   9.4257233640589813E-012
   2.6200000000000001        3.0000000000000000        3.5176929986916951E-016   4.7410010965962016E-016   1.1577668769374121E-015   1.2684019536843685E-015   1.8004036232514377E-015   4.4482086232394557E-015   4.6251680428439995E-015   1.0270522323519945E-014   6.1829923946644417E-015   1.4832424930085005E-015   1.4079888076170522E-014   1.0870450214099035E-014   3.4829682375748536E-015   1.1704805912808641E-014   2.0296959618321349E-014   2.2523546257041750E-014   3.7431874012420698E-014   8.2246948421108536E-015   6.0270848230753657E-014   1.2845682064656084E-014   1.1663066291528260E-014   3.0716721042601118E-014   3.3968347160187352E-014   2.6009164352564633E-015   3.2401622202740709E-014   7.1665097336820551E-014   5.1472878019383032E-014   1.9988590331435479E-014   1.2401019800808091E-013   1.0083103677201483E-013   2.0638407142351642E-014   1.4800200652440470E-013   6.4817501450656568E-014   5.8388271330128576E-014   7.3308418988447965E-014   3.0920167626847152E-013   1.0840041001216682E-014   3.5991763835466597E-014   5.6432829790286315E-014   1.9536920870721360E-013   4.8080895426562087E-014   1.9441771133803047E-013   7.1079853659075975E-014   2.4189282774830961E-013   1.5349206437086526E-013   9.2082167528103014E-014   8.3358031198223004E-014   5.9321302352711246E-014   4.4154739712981901E-014   4.6514603838741508E-013   5.0568274387783493E-014   1.9565297634177804E-013   3.3468817165676893E-013   6.9305827816056926E-013   2.0499947462808127E-013   8.0335119113825538E-014   3.9386866282038487E-013   4.0015273656425015E-013   1.8372882855415717E-013   1.2251175527781176E-013   7.2013773914243022E-013   1.7071163500116396E-013   5.4829399717634968E-013   1.4141034341521783E-013   1.4349058567286522E-013   6.9449825526909491E-014   3.0753559232804442E-013   1.6796913482005404E-013   3.2096879008726717E-013   3.8506760512537875E-014   3.0025720811166885E-013   6.0142948106747783E-013   2.5052415138500897E-013   6.0566790571448728E-013   7.7295689735605793E-013   1.0895503392303772E-012   2.6041182130382542E-013   1.6745169045299123E-012   1.4349550264433322E-012   2.8491458962837784E-013   3.6231316797748455E-013   6.3492891383355841E-013   6.7415458218576981E-013   7.4023544834607981E-013   4.7892988092786656E-013   1.5326980819157734E-012   1.7464557556356823E-012   7.6162974869222545E-013   2.0024100871362411E-012   3.3901597098226159E-013   6.0242115135455130E-013   2.3489184215799112E-013   9.3169257643580754E-013   4.9612580024884477E-013   8.2766224222777786E-013   6.4460770607554850E-013   8.3338248895573736E-013   6.4441788716324801E-013   9.3063073192498166E-013   9.6604116235808305E-013   2.2802526213311220E-012   3.8239424509527959E-013   3.0120822095907467E-012   1.2745099612999493E-012   5.5474598972144204E-013   2.0278400583865480E-012   5.7686374740816402E-013   2.1332883820415789E-012   4.3539170083376679E-012   3.8217622987117922E-013   5.3652417981614584E-014   5.3073238156844986E-013   5.9122655798795022E-013   1.2568125706904335E-012   1.0993369055419896E-012   1.1952404026797527E-012   7.8410123766139218E-013   3.9325722375774902E-012   4.6384374803937781E-012   2.1932181785689261E-012   5.7634902285394029E-013   4.2803191377130990E-013   2.3806694574369219E-012   4.4990285825071322E-012   7.4698720532315072E-013   5.0317188457767868E-013   1.1714230732318500E-012   2.6556325762012693E-012   2.2823483780703722E-012   1.6634018437313071E-012   1.5521902928515421E-012   2.5739015444074055E-012   3.8328355243558290E-012   1.8808311161534407E-012   6.8424961603765605E-012   1.5082441374853547E-012   1.9102873814193683E-012   2.4822290660818583E-012   3.1040315879922651E-012   7.2486030108916389E-013   6.5421096130922848E-012   4.5828001930984989E-012   3.3597327830891832E-012   7.1140030977755069E-012   1.7804489464943776E-012   1.7103184279392783E-012   1.2121465357863377E-012   2.8334141669164103E-012   7.2765942313642491E-012   7.1416514072482127E-013   6.6942039515967724E-013   2.2560712058125553E-012   1.8719974473642942E-012   1.0796058846096059E-012   3.4430993461181062E-012   4.9406601309901780E-012   1.0339483843983908E-011   1.6033220283523439E-012   8.2725265991693771E-012   3.8253429185694345E-012   3.0945728680690434E-012   3.8363788758586329E-012   2.4406927166597852E-012   6.2508153027191664E-012   4.9802098425315253E-012   4.1829907157009710E-012   2.4347281653924586E-012   6.1927327239109771E-013   5.9966613353214385E-013   4.2183854473856799E-012   3.2985604098542146E-012   3.3304363634927250E-012   6.0486628611208712E-012   4.9765489316565082E-012   3.7845159100597544E-012   4.4880291077731787E-012   3.9592448578221490E-012   9.6082277830673116E-012   1.3022898471034214E-011   6.7966200003174707E-012   1.3398480203851028E-011   2.3784699168992527E-012   1.4809150188527058E-012   6.3385786943668018E-012   9.5280106448160222E-012   6.7731356585187053E-012   1.7319819815076764E-012   1.6372784638704465E-011   1.5090782962787341E-011   5.9431807898949001E-012   7.1268710393306631E-012   2.3871592509172997E-012   2.1092810322835950E-012   1.3553814066060733E-011   5.4119556288784409E-012   8.6258780592702023E-012   9.6693344008863039E-012   8.3541703143335899E-012   4.6959112334419418E-012   1.0117618409263753E-012   3.9136228808763760E-012   1.4427374650664259E-012   5.7159742593363003E-012   4.9825249864970477E-012   3.1052315528007982E-012   7.8285205758218316E-012   5.2708114654109547E-012   2.0294428398027183E-011   5.8683811048772022E-012   5.0936518880961497E-012   1.9119864023121931E-011   2.2767661347116708E-011   1.2008940933553189E-011   5.8863734969181162E-012   5.2318721812018214E-012   8.1495447866741797E-012   6.2318205020100278E-012   1.1821425797448232E-011   8.3105455249174716E-012   4.2927506730540829E-012   6.3081905074219195E-012   1.4274185371387145E-012   5.3993611580537818E-012   1.2926923410766658E-011   7.2845385785886035E-012   2.3493620039780034E-011   1.0302219575022483E-011   7.4895552291509950E-012   1.7944278810243284E-012   7.6218458016898810E-012   4.9048798291432426E-012   2.4712450872261148E-011   1.5643924709422283E-011   3.6256549994023812E-011   3.9779670117805582E-012   4.4671053261888012E-012   1.2601059094064757E-011   9.9353987615598716E-012   1.3159374910035128E-011   1.8289275750689642E-011   3.6575634146374076E-012   1.8593728468745799E-011   1.4763447652497970E-011   2.4079642320669469E-011   8.3656214854864797E-012   1.6199239916395201E-011   2.2909780490321838E-012   1.7432035125933870E-011   8.8221343217426372E-012   2.9496978001064389E-011   8.6816268727800337E-012   9.0111775631261133E-012   9.6912339709479265E-012   1.4614836158642277E-011   1.5060562670639288E-011   9.1762288353493842E-012   1.9560465280058322E-011   2.9140706345117616E-011   1.5103565879302056E-011   1.1217197887279690E-011   2.7608866421650009E-011   5.4213449984566426E-012   2.0931714609621775E-011   1.5736083219391624E-011   6.0247111298438836E-012   1.9078782589886843E-011   7.0046469729471105E-012   2.5970118323184447E-011   3.6764905856068472E-011   3.3737938508805680E-011   1.3819292339975830E-011   3.1461577205365604E-011   4.2647011439322877E-011   3.4921398172728867E-012   1.9307155886004303E-011   1.1399524794097570E-011   1.2580175344632071E-011   5.6060970880137810E-012   7.4085044538008654E-012   8.8016347109370336E-012   1.5399056165320182E-011   4.3361713885267574E-011   1.1449589179455154E-011   1.4610382083784778E-011   1.2159893686341922E-011   1.0792732149310746E-011   4.7702677701820701E-011   1.6934503398275266E-011   1.6630977597720588E-011   1.1723619376306943E-011   1.9061990666986432E-011   2.1613186965749570E-011   8.5108149087556229E-012   1.7942859059693612E-011   5.2578793258870214E-011   6.7446114184573797E-012   1.4126575605119810E-011   4.2664344643549604E-011   8.5418874765553292E-012   6.3899401940496980E-011   8.9297622794141033E-012   3.3518863652546992E-011   7.6403465334789303E-012   1.4875642316814992E-011   4.7175815226054910E-011   2.2889829368239712E-011   1.6999874647495856E-011   3.3101497252944263E-011   1.1622313117360130E-011   2.2260548489619102E-011   1.6250453745761999E-011   4.4272084666075718E-011   2.7565427724956177E-011   2.8678556892906621E-011   3.1826976401496791E-011   2.9334501722075998E-011   2.9033543106978059E-011   1.6628031688908509E-011   3.5990397791037996E-011   3.0176903057688566E-011   1.9338060429738891E-011   1.7851225263003899E-011   1.1658219463038853E-011   1.8187588370489431E-011   3.2261045275003939E-011   1.7358822464080578E-011   3.7367546506701370E-011   4.8963255670681882E-011   1.9144750001705420E-011   1.0175154444929333E-011   1.4094555787543073E-010   4.7872979411297522E-011   5.0448079007558596E-011   4.7247171197561136E-011   5.5484172125907665E-011   4.6462917048569781E-012   4.2310806637014511E-011   3.4257144729471420E-011   6.9992916335042785E-011   6.4174380910556235E-011   8.3037693113658259E-011   1.1471681866211199E-011   9.4060487001002788E-011   1.3730121997944280E-011   1.6845486540619377E-011   2.8639160813022551E-011   1.2469645457392950E-011   4.0199384223566835E-011   5.9950095239202520E-011   6.6348484153790918E-011   4.8999471724067357E-011   4.3187283953319553E-011   4.4385925568064471E-011   2.2741422265742897E-011   3.5841607778525525E-011   6.7249263091950310E-012   5.0410212961757544E-011   6.8279616351565752E-011   6.1160938429190995E-011   5.2067984149325029E-011   1.1833791115487815E-011   3.2051836069633869E-011   4.5931520473227407E-011   1.1049146372648638E-011   5.2537899878100160E-011   4.8149073357338849E-011   2.2112679394755931E-011   3.2411386274911253E-011   2.9646858202185745E-011   3.4664976318451860E-011   7.5051616624071083E-011   9.0900974262251982E-012   6.5176589710491035E-011   6.0771260695448188E-011   8.2097488639606168E-011   5.0845695268455911E-011   1.4320362264181124E-011   8.4414330538566545E-011   1.5064294371965852E-011   7.6941075395309681E-011   1.1045278177105411E-011   5.2361424999192752E-011   2.5940283520193681E-011   2.1372668603862780E-011   2.0287191335756161E-011   2.1712961290379345E-011   6.8028534435137693E-011   9.3543485668777370E-011   4.2438600943649883E-011   4.8290044508391727E-011   3.7088427741989153E-011   7.6320735098092860E-011   9.8367276333862771E-011   8.0517666659582260E-011   5.0776169095851554E-011   2.8672401865946541E-011   2.7777426964802694E-011   3.7183552978324918E-011   5.4244831208739521E-011   6.1473370517507251E-011   6.1610588505028335E-011   4.0372088163491197E-011   8.6909374849414963E-012   4.7692553753430177E-011   3.5168316666659433E-011   7.4373869699833781E-011   7.0146728354323936E-011   4.0097431000951412E-011   2.7696370114233365E-011   2.7843640020819698E-011   1.1849050288857676E-010   1.1282935873012788E-010   3.2241611987874796E-011   2.4713320503212335E-011   7.1088299432044154E-011   2.7519361401436656E-011   8.1374126334754297E-011   1.7318267001049091E-011   2.7210681756401540E-010   1.3095169573286106E-010   5.1922785566859047E-011   3.8864457825893005E-011   9.8385793270005391E-011   7.9132736683960498E-011   1.3582156427109948E-010   2.4823716392563353E-011   6.8220045050338456E-011   8.7587007293682672E-011   9.8676348995191645E-011   3.0815085244246159E-011   7.0344499070114677E-011   4.5290377861035620E-011   9.5576703034749881E-011   1.9192786435310416E-010   4.5855999834153326E-011   1.0815242549870759E-010   3.9013236373531943E-011   2.3747158540062154E-011   9.2102095092233842E-011   6.4152509258935553E-011   3.7590970054436718E-011   1.3681194367020194E-011   3.8738075515011561E-011   4.8333631150729670E-011   1.5970232088935706E-010   1.8808901857091086E-010   5.8851654814848236E-011   1.5519150545551807E-010   1.2056240925417351E-010   7.4950327648595044E-011   2.2055349952739409E-010   1.2944144592650039E-010   5.8450337701962447E-011   3.8553187087523053E-011   9.3328222236091135E-011   1.2667637165366917E-010   7.7546143067172956E-011   5.0185011819591565E-011   1.1533644939147294E-010   5.9511164874829857E-011   6.2661341786808032E-011   6.3035185329496659E-011   5.0701816341646885E-011   8.9818269744598631E-011   1.8741647414091986E-010   2.8831897038403271E-011   1.2061060801000720E-010   1.8090479154295833E-010   6.3804203316147194E-011   4.4378328310314284E-011   2.9223689616141022E-010   1.1343477747146723E-010   4.1493093189404714E-011   5.5148851949435407E-011   5.0053276147668007E-011   9.8573714846539276E-011   1.1470499675976466E-010   2.0398999407087425E-010   1.3106976566565153E-010   5.1261168152737389E-011   1.0956496319135948E-010   1.3083280881931184E-010   3.7406418443380218E-011   1.5255442112010587E-010   4.0253580778889610E-011   4.4234601119498950E-011   2.2760894730872510E-010   7.6043112328900960E-011   1.4065416035700259E-010   8.8014384795949619E-011   4.7835138259215376E-011   8.9814894171431766E-011   2.1095600695719306E-010   8.6286027617970409E-011   7.1958835882086105E-011   6.7656664719037852E-011   1.1818512630856600E-010   7.4160927183627896E-011   6.6108421121051528E-011   1.9752827205428582E-010   1.4777744888655321E-010   1.2790352441687534E-010   1.5955588623720664E-010   2.8871446712612376E-011   8.9280550096222904E-011   2.6889285323115654E-011   2.9528208622465741E-010   1.9917052493616033E-010   8.2404195405846958E-011   8.8009884121253446E-011   8.6417137186503591E-011   1.1978129166144198E-010   5.4877205578374608E-011   1.5944498661618544E-010   3.4931926285658692E-010   1.7156409848558322E-010   8.7800366892679360E-011   2.6710767929223927E-010   1.5716571953977640E-010   7.3486311751076474E-011   1.9238448002629756E-010   2.2696001668448009E-010   1.2354015542444683E-010   4.8579189111832446E-011   2.5050803634025079E-010   1.5086880654755638E-010   1.1392745712145106E-010   1.6921813673656295E-010   6.8025614637829171E-011   6.6707138612215084E-011   1.7351185093860135E-010   7.2362686334323639E-011   2.1444655739227786E-010   6.8386774236874188E-011   2.6002503344332021E-010   2.2673253586809966E-010   1.5445262735835175E-010   8.4503862151236390E-011   2.5178085284391518E-010   2.4571027716552706E-010   1.7752769393666519E-010   1.7278161600228074E-010   1.1081865109805187E-010   5.8175790042955592E-011   2.9801819200830248E-010   1.6093362874778077E-010   1.2534862610475147E-010   2.1519366818880755E-010   2.1048715560781405E-010   1.3638968410634726E-010   2.6651440155213545E-010   1.2323291695162939E-010   1.6324679993394887E-010   1.1280753188993080E-010   1.1775195384674221E-010   4.1477781038928910E-011   7.2302868989540670E-011   7.0138656519437255E-010   3.2530863888750916E-010   1.9685245192949468E-010   3.8021528817196870E-010
   2.6800000000000002        3.0000000000000000        4.4273551338780211E-014   6.7842325767218117E-014   1.4306516053693900E-013   1.9837500103835153E-013   2.3174028799630589E-013   3.6572810585837599E-013   4.9036417738919521E-013   1.2403603257459927E-012   6.8780871622520389E-013   1.3037714290450707E-013   1.7309645698176145E-012   7.5476950602970242E-013   4.3623100407584459E-013   1.2524413925271280E-012   1.5778030399923951E-012   2.1105437296313319E-012   3.6597140707875689E-012   4.8486981390884795E-013   4.8506906617865355E-012   1.3164828121416859E-012   9.1796390165383019E-013   3.4237519345613861E-012   3.8381174205929347E-012   3.0314970572541346E-013   2.9930856948827332E-012   5.4032123142810561E-012   5.6260333841329023E-012   1.7274511762924216E-012   1.0749903929456219E-011   8.6622559269898540E-012   3.0350906752422881E-012   1.4023895932021401E-011   6.3459463017790800E-012   5.9567617489836910E-012   6.0034697385174042E-012   2.3647973192642203E-011   7.8500909502739223E-013   2.9370476550282102E-012   6.7400589169105832E-012   1.2181254520549051E-011   4.4830949861221535E-012   1.7163966192302707E-011   6.6630463481803193E-012   2.1556599526605230E-011   8.3749153900760490E-012   9.1245855590134001E-012   6.8913909511822107E-012   6.5113844000367092E-012   5.9473288721952329E-012   4.7823044057927693E-011   3.4641773577591181E-012   8.7453546657074740E-012   1.9364476571780372E-011   6.3911176166467109E-011   1.4320695269667425E-011   6.5227658105569993E-012   2.9310686461181492E-011   2.9750432732637544E-011   2.3701929587034589E-011   1.4147619649658822E-011   4.7571387015924167E-011   1.8715229567835295E-011   3.4890932166229489E-011   1.7032857274008945E-011   8.9803313092993453E-012   5.7298279265226804E-012   2.6907217804920171E-011   1.0714100945867385E-011   1.9638548449507892E-011   4.3748491884245698E-012   1.7219410591066532E-011   5.4334598838576738E-011   1.7207412518916477E-011   1.1751897316884630E-011   5.2356598591947722E-011   6.9476545903980989E-011   2.1877559129443984E-011   1.1253438701785620E-010   8.7074656173648038E-011   2.4284021473859914E-011   4.4298313631347645E-011   2.5406805915225080E-011   6.2395446254731724E-011   5.4162502781098736E-011   4.2208587875789274E-011   1.3188663320415563E-010   1.0287330381832037E-010   4.7250489279430002E-011   1.9680167772895737E-010   1.5100503613541795E-011   4.7568599040028041E-011   9.7064300618361390E-012   8.9251706002064092E-011   2.2474379771171912E-011   5.5478268333294541E-011   4.0670601808174999E-011   5.4165562022986970E-011   4.4206398094728126E-011   5.5730747771009920E-011   9.5057131892715635E-011   4.2425993634468632E-011   1.2671846832778266E-011   1.8374385188155030E-010   5.3491776729000741E-011   6.6197331736490138E-011   1.6595368386446220E-010   7.0334392527268503E-011   1.1379445324249537E-010   2.1878613337623321E-010   2.7275975722737555E-011   5.4985900260936030E-012   2.5052065105284705E-011   5.7462494954766734E-011   9.1981869359991873E-011   8.8901872758577748E-011   6.6610427335455741E-011   5.7107112502565967E-011   2.5773011401770440E-010   2.6528092807938644E-010   9.6361115199263332E-011   3.2747045536957345E-011   5.4254305636473603E-011   1.5858225754373923E-010   2.7855066040726509E-010   2.0817580116230183E-011   3.0610799662451271E-011   5.4878127854276432E-011   1.8187458443562394E-010   1.5144328781122891E-010   1.0334929423365569E-010   1.4453339076718890E-010   1.5221921668079997E-010   3.7209792579360509E-010   1.4041332802523303E-010   4.2493745380391071E-010   4.3695269470504343E-011   1.0571280367595730E-010   2.1162076358999254E-010   5.8882977461219612E-011   1.7161054257019169E-011   3.7875210528719305E-010   1.7682946431444304E-010   1.8284435498092126E-010   4.5618906472485639E-010   1.1705965344538739E-010   9.4582673380685601E-011   7.2195614432759062E-011   2.2805681518185182E-010   3.5441548054048165E-010   4.9359860230811613E-011   3.9633754170677015E-011   1.4471556021789601E-010   8.2924761634452866E-011   7.8762102639724496E-011   2.0243948780087590E-010   2.5233459701924646E-010   5.8546428714510166E-010   9.7127759290686541E-011   5.0864430534789062E-010   1.3789616259988123E-010   1.8744676072374369E-010   2.7753990220510301E-010   2.0346616726678861E-010   3.8713064887009608E-010   3.0316482925658107E-010   2.9844172288039790E-010   1.6824117221926530E-010   2.6816450328766867E-011   4.6435500677669271E-011   2.5210059727068709E-010   1.8766281491836064E-010   2.9212237758828634E-010   3.9576045022812295E-010   3.7841809323021980E-010   2.5874939202012135E-010   3.9027283411391658E-010   3.1398942131215838E-010   3.1681233758310646E-010   7.2958545909071261E-010   4.8294551351724944E-010   7.0222721579964084E-010   8.8501653314237316E-011   1.7817561333551210E-010   1.4522799017866338E-010   6.2014509636016394E-010   3.5066694746156189E-010   1.3963848338153523E-010   7.7993333976626513E-010   9.2519580853276370E-010   3.5029325938224987E-010   4.3625326341336748E-010   1.5206577204395841E-010   1.2334503377226941E-010   7.6443705880149794E-010   3.1239783251580937E-010   6.4650180392131137E-010   6.1957017094375155E-010   4.2948035415765239E-010   2.9436791023908408E-010   6.8171071528967125E-011   2.5759108497819491E-010   1.2017074928042216E-010   2.5134594355279902E-010   1.5431150381476246E-010   1.7626960778572166E-010   2.7781830964931688E-010   2.1946893133085707E-010   1.1688987745526820E-009   4.3575303165487793E-010   2.9342532812282203E-010   1.1562206676402335E-009   1.1377584259594200E-009   6.5433351648810206E-010   2.2432025012944002E-010   3.0041346099746578E-010   3.7534289743278677E-010   5.0085529778541407E-010   6.0054746014191402E-010   6.8817186274373506E-010   2.4582587783824993E-010   3.6168591439136120E-010   5.2662053853935671E-011   2.1804145009366241E-010   6.0619747432959902E-010   5.0391629650845400E-010   1.5489579172170125E-009   7.0593395342389854E-010   3.6684902765296218E-010   7.9636725757931752E-011   4.1692750295593551E-010   2.7047144813383886E-010   1.0889193270084603E-009   7.9297990509641429E-010   1.9758260430740148E-009   1.7134672397296361E-010   2.9256527464977989E-010   3.4166317216297953E-010   3.4711872898910414E-010   6.9599500335005567E-010   1.1456542014646287E-009   2.5799641024793919E-010   1.0716840999332364E-009   8.2073472641138020E-010   7.9206602946735610E-010   4.9903506862744414E-010   1.2615770861317444E-009   7.8529446737399271E-011   1.1095831168696322E-009   6.1276103566400644E-010   1.7412566843971947E-009   6.0160261056955926E-010   4.8929315208404262E-010   6.0260571881606550E-010   9.4285725473664251E-010   8.4101129291738034E-010   4.1503012722487690E-010   1.3797033710684225E-009   2.5152215273097348E-009   1.1310360563514495E-009   4.3557761456664249E-010   1.7010553629643694E-009   2.7078381075326544E-010   8.3873885055636363E-010   6.7032628775179911E-010   2.4286966677093110E-010   7.6055179533906842E-010   5.0542486183116233E-010   1.3516517670988390E-009   2.0604215130398074E-009   1.4587670881620264E-009   9.0070505078742368E-010   2.1317585083043814E-009   1.9706316626068479E-009   7.0255064003161567E-011   9.7050272532595150E-010   6.6279236983949972E-010   6.1014650334753783E-010   2.6229579401490249E-010   4.3873915048851236E-010   5.4805298122850427E-010   1.0360796033315827E-009   1.9122587474205231E-009   7.6870592188856237E-010   9.1586574886667907E-010   8.3872114757758848E-010   7.7499402758032413E-010   2.2696602494008825E-009   7.3570151967385499E-010   6.5599028146205790E-010   6.6126240300379306E-010   1.3366926267485960E-009   1.2370554480848127E-009   3.9088169633592094E-010   8.0010350795850644E-010   2.6993600403123697E-009   3.4348052922983666E-010   9.0332017044278551E-010   1.9143065181292541E-009   4.4502612872318953E-010   2.8825106538880483E-009   2.9186963024798012E-010   1.5301171842557375E-009   4.3030867638378660E-010   8.2859043238550584E-010   2.3071377613187686E-009   5.1838507183814335E-010   7.5238380565801859E-010   1.4021046243794269E-009   7.4196611222148413E-010   1.5081442263737415E-009   7.4780146914886473E-010   1.3260549710415116E-009   1.3579022299874052E-009   1.5895005229763745E-009   1.5726566915110195E-009   1.8127945994262073E-009   1.4506375301078476E-009   1.1090570414562531E-009   2.2030610467674704E-009   1.9725019687128179E-009   1.1079359762337326E-009   7.2768829084758491E-010   8.0669784983551571E-010   1.0005482348018858E-009   2.0967823368152156E-009   6.5574209756285181E-010   1.9358682616479174E-009   3.4999219336277546E-009   6.1596986783277546E-010   3.1109369923668538E-010   8.2620478191632107E-009   1.7597573629192262E-009   1.5288523133288809E-009   3.1522201843447100E-009   2.8147434936859298E-009   1.3447356614156173E-010   2.2834201408668338E-009   1.2886329074116316E-009   2.9789566126766057E-009   3.3017045558607100E-009   3.8828183933623958E-009   1.0031772372435773E-009   4.2651483248777272E-009   6.3486335782666193E-010   8.0946224163200488E-010   1.2330881077093836E-009   7.7092775828238406E-010   2.8965958709972317E-009   3.6900883045666833E-009   4.5105660227603250E-009   1.9350537954007904E-009   2.1804297550300783E-009   2.6459910346192935E-009   1.1504849109575026E-009   1.8559088137476616E-009   3.4497073827975925E-010   2.3454394071061473E-009   3.0048269440580876E-009   2.3940406370061605E-009   4.0600567892697547E-009   5.5460379453014226E-010   1.6393010719724886E-009   2.2549616875167233E-009   1.0383181393016021E-009   2.6218022031822379E-009   1.6096063268779108E-009   1.2272447107118438E-009   2.6069983465550261E-009   1.3429039956250697E-009   2.0485275358703351E-009   3.7077997269309781E-009   3.8848282916186331E-010   3.7356685417254209E-009   3.1808320472839639E-009   3.9754540745001112E-009   2.7347910641915194E-009   7.4243335339043778E-010   4.8078336848654956E-009   5.4145199012580166E-010   3.9922959757643123E-009   3.4361171556472122E-010   2.7258758189520437E-009   1.0604185380502375E-009   8.6343776829352512E-010   1.3234357280737839E-009   1.5840780079512827E-009   3.1498735691415983E-009   3.8404052352067575E-009   1.7125078678136650E-009   8.2342466789874148E-010   2.1310933392746093E-009   3.7134420818111964E-009   4.2839343945014255E-009   2.6882282335319679E-009   3.2389438048056339E-009   1.0184045630079535E-009   1.4443219525219792E-009   2.0253742566565938E-009   2.1993073058739277E-009   3.5836513570472365E-009   2.9981925919331378E-009   1.7847199098097235E-009   4.9199572772742835E-010   2.3970674564169081E-009   1.5493154049517804E-009   3.9835665913105871E-009   2.8750488856409229E-009   2.2831466175720145E-009   1.4808594265054867E-009   1.3602069641108929E-009   4.6127575881223103E-009   5.9325928053380514E-009   1.3838318179601217E-009   7.7944173749844695E-010   3.3076008487435634E-009   1.2904727195815452E-009   3.5183477501619368E-009   1.4823264912456383E-009   1.4892087804782260E-008   4.7604214705112143E-009   2.9626689461495062E-009   2.0035609289906269E-009   4.9489630872315491E-009   3.7714900313146519E-009   5.6650843190839213E-009   1.2380357709883412E-009   3.0386339022411614E-009   3.7292856740050435E-009   4.0795613914526567E-009   1.2517047458321483E-009   2.7975876037399438E-009   2.0181625263469681E-009   3.8962562242217289E-009   9.2889704245311893E-009   2.3456405164168567E-009   4.9313149680255939E-009   2.1028863850751327E-009   7.5775100855400396E-010   4.9332680152398156E-009   3.0157702587148245E-009   9.9901267513744192E-010   6.6368936320564980E-010   1.9845853352701858E-009   3.1441635306046875E-009   6.5431026883140348E-009   9.3779561933093701E-009   3.8543316588529915E-009   7.5691063081407069E-009   5.6566264889092896E-009   4.8637970695473172E-009   1.0625117886395925E-008   7.2193577899723673E-009   3.6091879712304720E-009   1.5445651714562765E-009   4.3982693653557798E-009   5.7819205661928492E-009   3.5911201493730963E-009   3.0050370785842378E-009   5.0244755403084544E-009   2.7689962100844590E-009   3.3777549142250839E-009   2.5247667174777667E-009   4.2764861347039424E-009   4.0209004882483672E-009   8.1134618769384126E-009   1.8934293525611873E-009   6.5423423540406978E-009   8.6587353790444678E-009   1.9967816129104471E-009   2.3583240633649712E-009   1.4433967654844149E-008   5.9285976701868123E-009   1.8167405229517981E-009   3.6119128931477188E-009   2.7399177519887753E-009   3.6005397162054810E-009   5.0183130485657056E-009   9.0398657176792506E-009   5.2667110129447684E-009   2.7469985171223463E-009   4.0950643946832655E-009   8.1304199348478326E-009   2.0084478318540998E-009   6.7089043381222199E-009   2.6434552215813304E-009   2.5240601425305158E-009   8.2229748225382734E-009   2.9057715825894848E-009   5.9815541370734736E-009   3.1060182607374469E-009   1.8185703742224719E-009   5.8323152773686190E-009   1.1585714465369594E-008   5.6814871970783124E-009   2.6680106594841104E-009   3.5972013174132962E-009   3.9289921902746117E-009   3.8919435217026645E-009   3.1490612698595381E-009   9.5761901401151497E-009   5.7104241909246019E-009   6.7433526690282952E-009   7.5272936331914967E-009   1.4997215470824508E-009   3.3101631881320202E-009   2.1785475658019453E-009   1.3063649215335996E-008   7.5338493361841901E-009   4.3265800694262306E-009   5.0370898909223442E-009   3.2449007617296536E-009   5.0181580667010567E-009   2.3335376572512872E-009   7.2357506272066918E-009   1.5172934959281120E-008   9.4817056575162062E-009   3.8726490483581664E-009   9.3154596228363477E-009   6.8777823933003025E-009   3.5413494023529539E-009   8.1945698495300069E-009   9.8000809683072658E-009   6.0252648321801401E-009   2.4460831096746636E-009   1.1146118086085023E-008   7.2355210711391884E-009   5.7027548291568380E-009   9.0393972191770310E-009   3.4543230974892296E-009   1.5266194289474069E-009   8.6562435340350591E-009   2.3905930605851630E-009   7.8046168224929513E-009   3.4038197239781303E-009   1.2244750355642416E-008   1.0481827392917597E-008   8.0088460074943602E-009   3.9906829101403606E-009   1.2444335448454209E-008   1.1663767675177962E-008   9.6488315565838028E-009   8.9375795745155285E-009   3.4651308349757149E-009   2.5054855200750208E-009   1.1892439434408360E-008   8.7704397621548373E-009   5.6583448828940514E-009   7.9978929396483273E-009   1.1328596006054473E-008   5.3402058867745215E-009   9.8668874715321148E-009   3.8401087505675707E-009   5.3018125134549536E-009   7.3734135220685281E-009   7.4645173514887913E-009   2.5809739959004607E-009   3.5231465694199429E-009   2.6043021717545757E-008   1.8094882593289924E-008   9.4635596467869284E-009   1.9872405632290710E-008
   2.7400000000000002        3.0000000000000000        3.2358051200592895E-012   5.5125595326197122E-012   8.4382430871267052E-012   1.3941173368118817E-011   1.7306680832376295E-011   1.9585943163287121E-011   3.4192761986418081E-011   8.0692217428488141E-011   4.1092258825721933E-011   8.3706766258507000E-012   1.0778334117451462E-010   4.3168289506079554E-011   3.3508151261262678E-011   8.1929298322366467E-011   9.0575851061217635E-011   1.0695646282078725E-010   2.1615474780355598E-010   3.0503185339118571E-011   2.7116465128981969E-010   8.0146398570088565E-011   6.6469687746177993E-011   2.0288379780837344E-010   2.2384539169304530E-010   2.5406221158962383E-011   1.5595418679084165E-010   2.4725183574153734E-010   3.3790400021432712E-010   9.5356215594413371E-011   5.5885224945184714E-010   4.1825035660619611E-010   1.7228475927153955E-010   7.8362050314593949E-010   3.7924023577091541E-010   3.2668948975558590E-010   3.4210560349699115E-010   1.2352737795329454E-009   3.5196413588364118E-011   1.3038717199036252E-010   4.2691993525791138E-010   5.1007034421166158E-010   2.6810146324373250E-010   8.4715894482445765E-010   3.0571872332615817E-010   1.0361232762599267E-009   4.4049370044283666E-010   4.8402936347454867E-010   3.7211549435113982E-010   3.4843364824177206E-010   3.5517315091597958E-010   2.2609339584598516E-009   2.2571706204641217E-010   3.5726105051438287E-010   1.0043906703534617E-009   2.7496361592399582E-009   5.2549818988039506E-010   3.1694998226522526E-010   1.4859056710366408E-009   1.3741820688594598E-009   1.2956266930786785E-009   7.0495808159086688E-010   2.1605016830517288E-009   1.0170843688698233E-009   1.5405486634983826E-009   1.0575215082656318E-009   3.9529993303628087E-010   2.8148079293545756E-010   1.1238080627507801E-009   4.8530447742253041E-010   9.7480604109744451E-010   2.7790765751004521E-010   6.8478912160433756E-010   3.0476878738317538E-009   9.5692904761707591E-010   3.6653676176863561E-010   2.2475635336190176E-009   2.8758298957491626E-009   1.0226645776318245E-009   4.7476246108696578E-009   2.9135916820250421E-009   1.2121094137241496E-009   2.7309927481771673E-009   9.0249502708497015E-010   3.0374015823189110E-009   2.8179452713256756E-009   2.0170931178878021E-009   5.6980866148832435E-009   4.1621990031364787E-009   2.1812672578853496E-009   9.4137283173691619E-009   7.7059611346209037E-010   2.0487140943588289E-009   5.2128284003706433E-010   4.7578513351811123E-009   7.8251626936753598E-010   2.2100062112950110E-009   1.5813033564524887E-009   2.3913519757986576E-009   1.7793089381271247E-009   2.0400532240394038E-009   5.1274065699999789E-009   1.0352251665135954E-009   8.2749516357122329E-010   6.7522079746688643E-009   2.2260580460447601E-009   2.9150237949292465E-009   6.4121774939138467E-009   3.4519207800516636E-009   4.2330994180558804E-009   6.8482445245762041E-009   1.2711430298632847E-009   3.1031800991556331E-010   1.0092332479603263E-009   3.1325001028288395E-009   4.1502294902497263E-009   4.7223635656683560E-009   2.9836751600823273E-009   2.9843758320702298E-009   1.0933399720365304E-008   1.0168420270561354E-008   3.5813923877990786E-009   1.4638450567831653E-009   2.4969896620353269E-009   6.4033363208378468E-009   1.2191885335745357E-008   6.9224824807173035E-010   1.3079561686554847E-009   2.0130558047550097E-009   9.4959350533250868E-009   6.4405386455188315E-009   3.9605626331352269E-009   6.4138606332799706E-009   6.0160742115304275E-009   1.7836783186611337E-008   5.6605962404744566E-009   1.3962535095103713E-008   1.4930376169333176E-009   4.2246087038064866E-009   1.0748801219436877E-008   1.5755049928740805E-009   8.8852999093022632E-010   1.2864582175524945E-008   5.9786715538891837E-009   6.9202962068629937E-009   1.7153471030308264E-008   5.6891245088152808E-009   3.5624262310043888E-009   3.1356886140607977E-009   1.0894490280403240E-008   1.0168812269145713E-008   2.3899121861749267E-009   1.8379841397876467E-009   6.7281157703226907E-009   3.5955640018220659E-009   4.0035750326978267E-009   8.3720708297534731E-009   1.0767004065015251E-008   2.1118485454415647E-008   3.9863185099674005E-009   1.7383183514560911E-008   4.8222180198126996E-009   4.7525100332268730E-009   1.0066732160624706E-008   9.7020630411874370E-009   1.3501586646917567E-008   1.1228181722274210E-008   1.1576414740171018E-008   7.0350284380482722E-009   1.0799649768910013E-009   1.7362950583749973E-009   7.4528571272272253E-009   7.0186964468018855E-009   1.3509262750604218E-008   1.3379923441655954E-008   1.5027740386103562E-008   1.0450956207886103E-008   1.7187678117076604E-008   1.4205365103573046E-008   8.9813938289703972E-009   2.3980932920585844E-008   2.0420357306024234E-008   2.1982031593365794E-008   2.1785732146600100E-009   8.6331337997094593E-009   6.1729010019232677E-009   2.4595859847442357E-008   1.2860610068893291E-008   5.3017999757832826E-009   2.7719419258069187E-008   3.4938194972035172E-008   1.1799313140725825E-008   1.9994471589720102E-008   6.1679466092253209E-009   5.1931297182076198E-009   2.6667604994648529E-008   1.3366850215747985E-008   2.7448548142992199E-008   2.4273417354334842E-008   1.2038785756094235E-008   1.2007277780647759E-008   2.6713210510372710E-009   1.1128646061062201E-008   6.9046126775474101E-009   1.0604545996731716E-008   7.0052358432195621E-009   7.1565647651174497E-009   1.1116084223655902E-008   7.3294828487984555E-009   3.7963210255102482E-008   1.6876240459429197E-008   9.8570867462719571E-009   3.7171329594528116E-008   4.0516509313776120E-008   1.6877664016100024E-008   7.1474880450619893E-009   1.0799684014288029E-008   1.1588058744955742E-008   2.0114417340311611E-008   1.5668678686757042E-008   2.8854539471621405E-008   8.6715033933691733E-009   1.0985213957661079E-008   2.1838532826232836E-009   6.9690230592904858E-009   1.6744323367058817E-008   1.5414413219834432E-008   5.6254610202539360E-008   3.1191150926064707E-008   1.1467843782955320E-008   2.8400065435634911E-009   1.2063156251438857E-008   1.0119854593831467E-008   3.3440925791680629E-008   2.2667638779197168E-008   6.0264205019699662E-008   6.7282304651287932E-009   1.2669097138618065E-008   1.4654014388255744E-008   1.3263254136298121E-008   2.3755596791342375E-008   3.7515827825310017E-008   8.8598848305913816E-009   3.5524784975035891E-008   2.6765278481854893E-008   2.2367572551461506E-008   1.8351407463124327E-008   5.0128510472855740E-008   3.3321419891578731E-009   3.4547631350298765E-008   2.3666842288203445E-008   5.5134317734426377E-008   2.2130571524113422E-008   1.4748851876896602E-008   2.2016781160910638E-008   4.0182401868958747E-008   2.6805764897085513E-008   1.3440246012918970E-008   4.4484942122343843E-008   9.7890085358440563E-008   4.4988041121319472E-008   1.4955599962270797E-008   7.0292496681416332E-008   1.1077787947994958E-008   3.0582646076105721E-008   1.9180250252693775E-008   9.5034015280343071E-009   2.2859179086956817E-008   2.2620599436589467E-008   3.8641972705671798E-008   6.2952697266739973E-008   3.8383298888894006E-008   2.5402698063217813E-008   7.0194207981655887E-008   5.3585351520446387E-008   2.3481960571924279E-009   3.0510640783176542E-008   2.5376489695108637E-008   1.7047903960095210E-008   1.1906942707505109E-008   1.8950742156639622E-008   1.7854275585757463E-008   4.3312348205510558E-008   4.7284969842836425E-008   2.9941146236510085E-008   3.8177302376670637E-008   3.2163957047024734E-008   3.5919314729564327E-008   6.2594286942336161E-008   1.8317249351574023E-008   1.7513556766156608E-008   2.3282609252740991E-008   4.7097688634196698E-008   4.3702028820357371E-008   1.1682938167514465E-008   2.0537275806099811E-008   8.7124310961624785E-008   1.4176550862745393E-008   2.8578124729476331E-008   4.9453279378077245E-008   1.6398393884156186E-008   8.2612808235865064E-008   1.0484466161388014E-008   4.8793547487922534E-008   1.3378737398701736E-008   3.2123625672812358E-008   6.5031309973359842E-008   1.6889880893699102E-008   2.7274294428452059E-008   4.1857777198332508E-008   2.8663124118017851E-008   4.7751668518955133E-008   2.0850001119063506E-008   3.3344310335581580E-008   3.4990638796216029E-008   4.5815666380136493E-008   4.7120325231801930E-008   7.5144884416450424E-008   4.7495632119026571E-008   4.5872664592235810E-008   6.6798800531334984E-008   7.0738479030506274E-008   3.5237812836947677E-008   1.9429584736970577E-008   2.8683564813512618E-008   2.8895684907294955E-008   7.6431888595974403E-008   2.1149387530515086E-008   5.7115196822777168E-008   1.3310265015978101E-007   1.4315120614066997E-008   1.1390228962353892E-008   2.5003424867255477E-007   3.6932676264336940E-008   4.7740850807931718E-008   1.1304113124567109E-007   9.2650977299785153E-008   6.5102779584434322E-009   8.4460005675664121E-008   3.5038260569113135E-008   7.4679087607255418E-008   1.0027693045478071E-007   9.3440718180349731E-008   3.8507305349397289E-008   1.0486358910007310E-007   2.4929653215039339E-008   2.7236407474213024E-008   3.3527946998416856E-008   2.5534905830706072E-008   9.6373918147916603E-008   1.2737018472861760E-007   1.4917142978231063E-007   4.3353860312796218E-008   6.7373973817618973E-008   7.8018989103400374E-008   3.8113365043188945E-008   6.1900198576962006E-008   1.5045931026091433E-008   6.5165607009373220E-008   7.6915295525216711E-008   5.2213566894974993E-008   1.4746371611327131E-007   2.0442010709375629E-008   5.1292729185617984E-008   7.7563312208949037E-008   4.3825893893861899E-008   7.3736625041808669E-008   4.0295892399328188E-008   3.9320411990871873E-008   8.9487152498150222E-008   3.6083604406493084E-008   7.5003037873663956E-008   1.0294533282792326E-007   1.6567749041283022E-008   1.0230062820129228E-007   1.0593237019841044E-007   1.1188020750644452E-007   8.9168772900601352E-008   2.5042178460933602E-008   1.4218502049165939E-007   1.9701641674876496E-008   1.1793867469250853E-007   1.2446872391014186E-008   9.7333620826856544E-008   2.8175309816930569E-008   2.9826259967591132E-008   4.8595619189909831E-008   5.5690306234333150E-008   7.3560640386555632E-008   9.8717077230824351E-008   4.8360376915353108E-008   2.5567472733451743E-008   6.3674292704502282E-008   9.5868422540264868E-008   1.0539043616538276E-007   6.2583623587926755E-008   9.4099516092234073E-008   2.8838768572883666E-008   4.7813088065195002E-008   6.6312813841311640E-008   6.1244169786733697E-008   1.1440772493431812E-007   1.1082944943971000E-007   4.7994522660199390E-008   1.7553819719038617E-008   6.3705995593556905E-008   4.3391748737510993E-008   1.2925339318513686E-007   8.6959337790155806E-008   6.8261349787413739E-008   4.5543831233380463E-008   4.2648649808090248E-008   1.1134981819917603E-007   1.7841167151283146E-007   4.2837424026459726E-008   2.3430439553357499E-008   8.7084841154830444E-008   4.7414781537925430E-008   1.0891884311725734E-007   5.4173601771434053E-008   4.1249516882888142E-007   1.0908440002431991E-007   9.2826877875759095E-008   5.8838909276539584E-008   1.5054380599314394E-007   1.1117796257531086E-007   1.3048394718580643E-007   4.1292724033467949E-008   7.4911731578173711E-008   9.4046174212611017E-008   1.0373521501470680E-007   3.3093519250024129E-008   6.8825306072865818E-008   5.7918700627988938E-008   1.0265406037586419E-007   2.4354396811763251E-007   6.7132800114871934E-008   1.3343112130569330E-007   6.5194623619727994E-008   2.7385356092820790E-008   1.5942227109808767E-007   7.3735753683144139E-008   1.8558568290671392E-008   2.6746397121215131E-008   6.0226321720015764E-008   1.2271366057027251E-007   1.4344186840640725E-007   2.4402363542737411E-007   1.2681990554065268E-007   2.0340904248849352E-007   1.5205992361921739E-007   1.6383259724523949E-007   2.9414072548463175E-007   2.0974237684893074E-007   1.1686282290482366E-007   4.1520623589261803E-008   1.3482751718047693E-007   1.4803571613697906E-007   1.1266996235821558E-007   1.0070416280104853E-007   1.3760339237519646E-007   8.9396341361010029E-008   1.0730047005154839E-007   7.8545601969971404E-008   1.7375716139646930E-007   1.0048092677395794E-007   1.9343927537321720E-007   6.8722749876840224E-008   2.1593211243377361E-007   2.4561296400776437E-007   4.0439971090570868E-008   7.7350592963840595E-008   3.6660307885671523E-007   1.9384614281483149E-007   4.7655059864384524E-008   1.2094472673090665E-007   9.5581065758324178E-008   8.2456413740111419E-008   1.2804027047780120E-007   2.2549432538472759E-007   1.1470199613296869E-007   8.1847311695898574E-008   9.6348581680503345E-008   2.4785546990089066E-007   5.9142964811424083E-008   1.8209092926776365E-007   1.0089369029339177E-007   8.7324083666115132E-008   1.5766632095834417E-007   7.6122679588314727E-008   1.5415097351008686E-007   8.2740335050300611E-008   5.7099458338819162E-008   2.1534303800878816E-007   3.2899270963276354E-007   1.6265453453818287E-007   6.7833744669126020E-008   1.2752079846354093E-007   7.8700150005697909E-008   1.2577135137460625E-007   9.5433984203904059E-008   2.4501154729482146E-007   1.6165311886609746E-007   2.2871208635185363E-007   2.0571834096973814E-007   4.9971506187961005E-008   6.7666090117409885E-008   8.5370075128710822E-008   3.1823845068983566E-007   1.5573958858285418E-007   1.4828201082642817E-007   1.5790217901149198E-007   8.0299001088404154E-008   1.2352477960325153E-007   7.9191259011405455E-008   1.7592996270004942E-007   3.3988027985917734E-007   2.8404878725744793E-007   9.4530886525862285E-008   2.2002704369874936E-007   1.6489280789792780E-007   9.6980838573276089E-008   1.8189296104443968E-007   2.4922686170072797E-007   1.7996530831813349E-007   8.0206812409654202E-008   2.9110187863030606E-007   2.0722426089102164E-007   1.8729483675970409E-007   2.3349062143261005E-007   1.0554844512749945E-007   2.9723778744195823E-008   2.1294866825327113E-007   4.8698753910143356E-008   1.3858538310506963E-007   1.1447160262879169E-007   2.9901668140585734E-007   2.6910463768897584E-007   2.2208251409456657E-007   1.1712622146403109E-007   3.5017656679504705E-007   2.9966307506294964E-007   2.8606956155021007E-007   2.4498670299389435E-007   6.8442845061979975E-008   6.0821129746982108E-008   2.7802476817834383E-007   2.3143452584893766E-007   1.5982776900576467E-007   2.0239150187196043E-007   3.0167077086297232E-007   1.3708562894575820E-007   2.1633067617395203E-007   7.3328264718752002E-008   1.1151557714507829E-007   2.3380559813715308E-007   2.5399714255210717E-007   1.0039628839912025E-007   1.0728484898750241E-007   4.9100155692330315E-007   5.3913206539886518E-007   2.7200662696355122E-007   5.7792411471687524E-007
   2.7999999999999998        3.0000000000000000        1.3521948332809405E-010   2.5309247291656852E-010   3.0119589035316398E-010   5.8190581681909422E-010   7.4251586954929942E-010   6.1087846702350520E-010   1.3232661391233078E-009   3.0162400697313028E-009   1.4696634625341350E-009   3.6423921287178515E-010   3.9123777870492949E-009   1.4393121550079184E-009   1.4469177149745893E-009   2.9785297221231986E-009   2.9209967649694970E-009   3.2519839430192328E-009   7.1449152669854962E-009   1.1129623294285386E-009   8.2617392034721611E-009   2.9027639093480541E-009   2.6266459545113510E-009   7.2939621946145068E-009   7.5613971101335199E-009   1.1604306181271799E-009   5.0887959352836607E-009   6.6200380183270000E-009   1.1939812191119868E-008   3.1804961785381389E-009   1.6028540064817413E-008   1.1385782626845959E-008   6.1389899122257101E-009   2.4100783647968587E-008   1.2351442305197142E-008   1.0758162962088592E-008   1.1304733962698771E-008   3.4869561073287669E-008   1.1911331983664268E-009   3.6291054126885985E-009   1.5287346452495053E-008   1.2598636337647505E-008   9.3111620529405123E-009   2.4769727352658090E-008   8.8215399988495474E-009   2.8888531487397976E-008   1.1881367836398078E-008   1.5791446204956995E-008   1.1717477770143032E-008   1.1409271402819177E-008   1.2508545189399042E-008   6.1219837282763810E-008   8.7256863616348263E-009   9.1367462946450738E-009   2.9123064835965548E-008   6.8471911858406086E-008   1.0323466546401331E-008   9.2329616572517146E-009   4.2111348986086731E-008   3.7762869968985178E-008   4.1192129037134289E-008   2.1208666572287105E-008   5.4999227731875957E-008   3.1458245187954247E-008   3.7121744214048777E-008   3.6366908735256522E-008   1.0083236512647220E-008   9.1256605323544064E-009   2.8856508232902611E-008   1.3672418452234298E-008   2.6847322622182435E-008   1.0451955862856274E-008   1.5044979092834153E-008   9.3979883980607222E-008   3.1345947725004293E-008   8.5343961853602542E-009   5.4527117756554109E-008   6.8529022757823495E-008   2.6808595450552391E-008   1.0979391476473373E-007   5.4579794251887637E-008   3.4263586794905357E-008   9.2843198673514896E-008   1.9224341716705520E-008   8.4470132029378256E-008   7.9211221727957467E-008   5.6058793268859960E-008   1.3501485527927907E-007   9.6342477321492731E-008   5.5762461456436864E-008   2.4663199365826383E-007   2.1730848997391862E-008   5.0206082599571378E-008   1.5017780117163502E-008   1.3998016545345827E-007   1.7512892403100294E-008   5.1982801279718816E-008   3.5808859211570366E-008   5.7474882844446280E-008   4.1916189238660004E-008   3.8487021546391886E-008   1.5386676631944737E-007   1.7187479747427647E-008   2.8968198144590379E-008   1.4301890465173824E-007   5.0567022323298162E-008   7.8661981836597637E-008   1.4029924498323171E-007   1.0032098954623139E-007   8.6462762458561795E-008   1.1881464586560858E-007   3.4305482343431391E-008   1.0215731591003920E-008   2.3632327537481108E-008   9.4959516356719048E-008   1.0955890356385505E-007   1.3654912783028716E-007   7.3481397184939260E-008   8.5355542094411649E-008   2.6131936842993174E-007   2.0113349881978068E-007   7.6273538785461689E-008   3.9455451116964927E-008   7.4964790464590387E-008   1.3574530335850862E-007   2.7794465122656643E-007   1.4947084805988293E-008   3.3275249163072307E-008   4.7479936343284089E-008   2.5558965392989780E-007   1.4364812676340242E-007   8.8710443535976016E-008   1.6624765850462843E-007   1.2450399107441593E-007   4.6999980109863425E-007   1.3016776478577451E-007   2.5114290344394215E-007   3.5737930597117825E-008   9.9886126788691931E-008   2.9307313488977143E-007   2.9030119195795872E-008   2.8544741307283848E-008   2.5417550251134030E-007   1.2134701146727459E-007   1.5108060391379279E-007   3.4654889030890898E-007   1.4079259537960430E-007   7.4455453812860835E-008   8.2005571121136596E-008   2.8040873943940944E-007   1.6658166601420785E-007   6.4596043725463168E-008   5.0409594747890112E-008   1.7585583038886150E-007   9.7021027623354215E-008   1.1756876531678908E-007   1.8880064851516768E-007   2.5612841528072125E-007   4.3077711379329914E-007   1.0117069783750383E-007   3.1843411383579210E-007   1.0523220207190386E-007   6.3130053642779294E-008   2.0315894346504380E-007   2.5539224061408421E-007   2.7152394377938037E-007   2.3603149411478583E-007   2.5780342004879848E-007   1.7298155535355918E-007   3.0521272110299644E-008   4.1264118177845125E-008   1.2930792238034388E-007   1.6011805167765077E-007   3.3292304473470783E-007   2.7056770105910267E-007   3.4728227102879330E-007   2.2087554235096461E-007   4.2023065500770286E-007   3.5659320787225466E-007   1.5780917536927318E-007   4.2307418229191907E-007   4.6874178446005924E-007   3.7472672989609083E-007   3.1636149668741734E-008   2.3513427297907334E-007   1.6072442135785058E-007   4.9841710489016647E-007   2.6927527151588625E-007   1.3748619404609342E-007   5.3092268693196218E-007   6.5979721654354875E-007   2.3644969187644555E-007   4.9644683343572749E-007   1.4868268882250196E-007   1.2022317695129604E-007   4.8706137708721765E-007   3.0305494983130991E-007   6.0840732278016092E-007   5.1141135532914196E-007   2.0513784045303067E-007   2.6334612783727472E-007   6.1888888546764727E-008   2.7325945366185045E-007   2.3096238762425886E-007   2.5073145380672402E-007   1.7406521958376478E-007   1.6792845731437192E-007   2.6043225332755641E-007   1.4113317341804429E-007   7.0430642315881432E-007   3.8774797722828452E-007   2.0304678541250559E-007   6.3509970030309564E-007   7.4784607744889752E-007   2.4556416046704649E-007   1.4109190864126076E-007   2.3315705117250485E-007   2.2117771597443885E-007   4.6315553139957304E-007   2.3262073586054621E-007   6.4850295432035542E-007   1.7231770017017521E-007   1.9719973019283887E-007   5.9460868854095147E-008   1.2928193917786222E-007   2.9483135632344111E-007   2.9117748646227768E-007   1.1043148323176439E-006   7.2966489959626632E-007   2.1909631901227246E-007   7.2756788375726762E-008   2.2924528089225614E-007   2.3169604570757177E-007   5.8715121229448733E-007   3.4852463111328782E-007   9.7908616310648852E-007   1.5907728174805194E-007   2.9618946186909441E-007   3.3704499398437909E-007   2.7277247752517299E-007   4.6810256986017140E-007   7.1248369339135758E-007   1.7921471630726680E-007   6.5891816808659059E-007   4.8352043028234785E-007   3.9232779274149720E-007   4.0388810159803056E-007   1.0760390481035779E-006   8.4096054595407343E-008   5.8183665123292692E-007   5.0527585622668405E-007   9.4124238062738860E-007   4.9466093740308548E-007   2.2916498542796596E-007   4.1827576241960714E-007   8.7674546505816350E-007   5.0641390294284091E-007   2.6202102246940392E-007   7.6741044770399973E-007   2.0427865507357153E-006   9.8090794675337908E-007   3.0827747033969291E-007   1.5246886253721307E-006   2.5677134918007927E-007   6.4143196646596916E-007   3.2161755180341859E-007   2.1833989135692027E-007   4.0959509680130123E-007   5.9712786718257990E-007   6.4874235431540335E-007   1.1118436561829664E-006   5.5705171415332715E-007   4.2436394196004411E-007   1.2082988194600628E-006   7.7331270813933820E-007   5.1259771620550426E-008   5.5820832403521024E-007   5.5123658435181794E-007   2.5991502606298979E-007   3.0038763108361818E-007   5.0744107454586152E-007   3.7887316071928379E-007   9.0713822414627033E-007   6.4166949815028443E-007   6.2429885737086086E-007   8.4718951796704407E-007   6.5418873087969868E-007   8.6833955846395345E-007   9.6266114670667619E-007   2.8379480429923444E-007   2.8822161111644314E-007   4.4569918696226218E-007   8.8482679595453909E-007   8.1916430509330230E-007   2.3725785666738970E-007   3.1390627009835477E-007   1.4652069611227083E-006   3.2131149265649884E-007   5.7448510953492677E-007   7.2808619118780219E-007   3.5301825138101144E-007   1.3573735929682601E-006   2.2069885723165268E-007   8.1290277408166158E-007   2.3055622269811272E-007   6.6587560999739399E-007   1.0389397700266506E-006   3.7110939754702809E-007   5.4298843571204184E-007   7.3164337392608241E-007   5.9592316694952621E-007   8.9109203572400082E-007   3.1896732662873587E-007   5.0317374582177258E-007   5.3832700378096068E-007   7.3295256425953618E-007   8.0568054172880483E-007   1.5585191329271059E-006   8.0609760942203216E-007   9.7862764433366931E-007   1.1771657398267804E-006   1.3269124307338386E-006   6.7553062393230730E-007   2.8063770747800245E-007   5.8117707221405368E-007   4.9569059158210279E-007   1.4412987806544927E-006   3.8720463348805424E-007   8.6793180071039460E-007   2.5707733520864625E-006   2.3266902389041727E-007   2.4531129196308942E-007   4.0451490944331905E-006   4.3462257531899074E-007   8.7667362606394511E-007   2.0745799212475843E-006   1.6188694072535375E-006   1.8268241941195834E-007   1.6666494671271242E-006   6.1083378812049891E-007   1.0405159876470473E-006   1.6185196110886942E-006   1.1595450405265195E-006   8.1817067029054678E-007   1.4288717470066912E-006   5.1635362900536677E-007   4.7909794983105343E-007   5.6346515952330788E-007   5.1969981157431791E-007   1.7545470779858829E-006   2.3810719780632820E-006   2.6045608853347736E-006   5.7224054442928435E-007   1.1329080862513607E-006   1.2028635989773852E-006   6.9824910380456766E-007   1.1675360809811101E-006   3.5714184137574756E-007   1.0426760076266099E-006   1.0932878709102451E-006   6.0370524982415048E-007   2.8431556796975376E-006   4.2958691746292967E-007   8.6149115671108271E-007   1.3923004685487501E-006   1.0028996809336453E-006   1.2098296554089515E-006   5.8831393182230570E-007   6.7447562874372856E-007   1.8921217176067574E-006   5.5714272192956953E-007   1.3827829344716583E-006   1.5752001031463394E-006   4.0355626098054385E-007   1.5318513187331198E-006   1.8534161641620587E-006   1.7706451696701800E-006   1.5920341680150550E-006   5.6854884546680471E-007   2.3012973652591544E-006   3.9240657197786413E-007   1.9581036190907312E-006   3.0246541052437693E-007   1.8950908353406584E-006   4.5713581353018660E-007   6.2196814773653518E-007   1.0476672139941921E-006   1.1660950977058934E-006   9.2940780690833917E-007   1.4603038330437042E-006   8.9062317581469386E-007   5.2050490222308447E-007   1.0471249822365220E-006   1.3408753674171985E-006   1.4151608456115290E-006   8.6044274190734792E-007   1.5815507794431521E-006   5.4245895079918824E-007   8.7417002394343073E-007   1.1828548931282953E-006   9.7844196494987714E-007   1.9792516711015694E-006   2.0836562462043636E-006   7.4464773351403091E-007   3.6871310446913164E-007   9.9059216172414576E-007   7.4649947590679416E-007   2.1484343331341073E-006   1.3134314386270751E-006   1.1506081501498075E-006   7.4472899457822045E-007   7.4418120551316847E-007   1.5497224472819751E-006   2.8358194765793417E-006   9.4219367553739093E-007   4.7746252050708641E-007   1.2269806362634526E-006   9.6223465583250263E-007   1.6991795535220271E-006   1.1746739788846908E-006   5.9613884277820010E-006   1.5435864064913261E-006   1.7033148340590679E-006   1.0237270604763073E-006   2.3332710501251648E-006   1.8886515370216236E-006   1.6564267222725787E-006   8.2871184275927057E-007   1.0101723818131493E-006   1.2102266150664702E-006   1.4695849389529100E-006   5.2972008860485724E-007   1.0803551664261245E-006   9.7706095650220707E-007   1.5448346423208261E-006   3.2641736460980186E-006   1.0716138721994832E-006   2.0456807480755467E-006   1.1561570834371860E-006   5.1306808265086759E-007   2.6736981252680899E-006   9.6417300172009153E-007   2.5922179053866800E-007   5.8892651095035192E-007   1.0116841887146248E-006   2.4862737624203318E-006   1.6814569578621770E-006   3.3608840365349741E-006   2.3091853130191055E-006   2.8092150527765332E-006   2.2600075413685441E-006   2.8611394755379787E-006   4.2349768162691031E-006   3.2699352486435635E-006   2.2064762102514894E-006   7.1480636942788467E-007   2.1108046782309965E-006   2.2056441428625878E-006   1.7628370763454875E-006   1.7874271697112538E-006   2.0124010198379803E-006   1.5557517283283038E-006   1.6944519832077143E-006   1.3439083562419503E-006   3.7961322580937283E-006   1.4690465465909244E-006   2.5449202412251859E-006   1.3330448776022405E-006   3.7917654122656606E-006   3.4703144262675130E-006   5.6493081166016249E-007   1.3873330233274986E-006   4.8445920717236193E-006   3.1125723183995952E-006   7.7536241227398778E-007   2.2421037697222698E-006   1.9132316387976039E-006   1.0816147611419646E-006   2.0197252716905921E-006   3.1472259461833826E-006   1.3422960849895946E-006   1.4068381968931182E-006   1.4113470250434220E-006   3.9426698867149981E-006   9.6046384232380722E-007   2.8643451097096784E-006   1.9345113202351396E-006   1.5881454915926258E-006   1.5880548874046359E-006   1.1635924171662652E-006   2.1368007239369461E-006   1.2580136285919792E-006   1.1352692088600561E-006   4.0466673803310954E-006   5.1971441827482225E-006   2.4289281509985803E-006   9.5449994114659856E-007   2.3413951220665688E-006   8.8986023086553267E-007   2.3710692467735487E-006   1.6630901621802316E-006   3.3977158236255957E-006   2.3563492384888654E-006   4.1449792431838420E-006   2.8575376206315091E-006   9.1773634699175937E-007   7.5886126332430174E-007   1.8013201703567812E-006   3.9047225396923332E-006   1.8524380311757371E-006   2.9696766644383584E-006   2.5950938964538562E-006   1.1129985403760201E-006   1.8729724862501458E-006   1.6086438125431106E-006   2.3144552861192583E-006   4.1651677794440550E-006   4.4743187421527244E-006   1.1745418138353861E-006   2.9291238934040824E-006   2.1348794770488849E-006   1.6458446088553561E-006   2.1867164936267830E-006   3.3612948170937594E-006   3.0199259537288724E-006   1.3374715253167832E-006   4.0781860302129794E-006   3.2373401462318084E-006   3.1904354902884153E-006   3.0411036420261728E-006   1.9169020811660545E-006   5.2653288062980204E-007   2.8239383777222548E-006   5.5631982971396218E-007   1.2380318028686425E-006   2.1623530728527232E-006   4.0064888908601508E-006   3.8623354688849967E-006   3.3215405372629722E-006   1.9205537683320033E-006   5.0255392904589424E-006   4.2195572839915033E-006   4.4349795411582250E-006   3.6302699578753234E-006   9.0433667227539742E-007   9.1805471442873281E-007   3.4596435815996403E-006   3.1694062331789278E-006   2.6898702360301814E-006   2.9413867002043983E-006   4.6239313068966358E-006   2.1285007284708907E-006   2.3799879976312332E-006   9.8974806694832105E-007   1.3042884113079784E-006   3.8854363097473859E-006   4.4665788618049159E-006   2.1198784622803355E-006   1.9031649436393820E-006   4.9026651469659692E-006   7.7991436743051659E-006   4.0331066333322133E-006   8.5599617328507979E-006
   2.8600000000000003        3.0000000000000000        3.3431995035534993E-009   6.7977581444521242E-009   6.3747616588718547E-009   1.4067013669603686E-008   1.8979177677408727E-008   1.1615491723204446E-008   2.9894645230635941E-008   6.5096455650573104E-008   3.1837918633494244E-008   1.0278454773082703E-008   8.0940190715265057E-008   3.0141372164811202E-008   3.5659122248312434E-008   6.3077019126506957E-008   5.7376263435395434E-008   5.9973416433412708E-008   1.3459134833928432E-007   2.6691043609288763E-008   1.4618400635304532E-007   6.4257104214643388E-008   6.1576691443107036E-008   1.5502974137273144E-007   1.4775091392141267E-007   3.0476613788717807E-008   1.0405104100701522E-007   1.0730507050082586E-007   2.4206374034075140E-007   6.8752219978325257E-008   2.6229245028195879E-007   1.8000704421124444E-007   1.2744969903172653E-007   4.1873157418055363E-007   2.3162191860508675E-007   2.0462662605401618E-007   2.1443607289502983E-007   5.6270629561971587E-007   2.9253119580522433E-008   6.5248617231779334E-008   3.1125019499510066E-007   1.9282888131048496E-007   1.9622462336150618E-007   4.2417540418235516E-007   1.6056398979458233E-007   4.6653025344171937E-007   1.8621982212822639E-007   3.0399929677424440E-007   2.3158153126097674E-007   2.1286066229696767E-007   2.4869580414415418E-007   9.2248199571469683E-007   1.9632155363759780E-007   1.5101766450132525E-007   4.9680036740238227E-007   9.5652254111652293E-007   1.1341550284769159E-007   1.6241850553745087E-007   6.8396013621824541E-007   6.0871203594506359E-007   7.2577923298665579E-007   3.7429315392407112E-007   8.2186260731326657E-007   5.3354379293336857E-007   5.2380794291582492E-007   6.9981185446671216E-007   1.4709992422688032E-007   1.7775532225771858E-007   4.5409933868512424E-007   2.4029885346218704E-007   4.2861145835840549E-007   2.3258010806803747E-007   2.0863310174039471E-007   1.6554857675778162E-006   5.8786330554401908E-007   1.4604771784735515E-007   7.6949963918586874E-007   9.7860870876035720E-007   4.2906678685391806E-007   1.4529129350125639E-006   5.7610517494971907E-007   5.5661910946499098E-007   1.7291045097536000E-006   2.5486881867673285E-007   1.3146330542318119E-006   1.2465585439184003E-006   8.9684099040155044E-007   1.7018044630913514E-006   1.2963009264998305E-006   8.4223845688665388E-007   3.4386047729230719E-006   3.5891855215316084E-007   6.8993064177296810E-007   2.6943515186056572E-007   2.2484907377901372E-006   2.5819162237514969E-007   7.5622461204264830E-007   4.8656628353877745E-007   8.1121925481486806E-007   5.9620356261553176E-007   4.1772843185708712E-007   2.5871384431734482E-006   2.2419619671522845E-007   5.7695411683413321E-007   1.7983687246541833E-006   6.9960831075317038E-007   1.1524365950382322E-006   1.7056462077661318E-006   1.6369902208497388E-006   1.0531557255690102E-006   1.1841300273798178E-006   5.5070650099109964E-007   2.0299032775850513E-007   3.4178594496658550E-007   1.5877992471649145E-006   1.6784968938800657E-006   2.2022780282023244E-006   1.0619936013085586E-006   1.3835321291506257E-006   3.6204261245361431E-006   2.1647030557269003E-006   9.9665253281831842E-007   6.9726882573796514E-007   1.2698001587989992E-006   1.6146105440360771E-006   3.5841363504732734E-006   2.1790518006990572E-007   4.8958230907179433E-007   7.1915842033010989E-007   3.7906319344243019E-006   1.7358849090912277E-006   1.2269565292288256E-006   2.3941862196917620E-006   1.4471322139647273E-006   6.6796167394148499E-006   1.7298546560432605E-006   2.5017719731721885E-006   5.8721556291755456E-007   1.3040926739577979E-006   4.4116730342911047E-006   4.3136159940532760E-007   5.5051854336345050E-007   2.9738420557440037E-006   1.4881381149950858E-006   1.9833106868537276E-006   3.8567871530121672E-006   1.9376691199122854E-006   9.0719763072175101E-007   1.2221707738683946E-006   3.8708650315324885E-006   1.5857739971788891E-006   9.3811569610046831E-007   8.4183112212219865E-007   2.5837425147112470E-006   1.5941022811648451E-006   1.9649423208078520E-006   2.3447430337493636E-006   3.4397320261783333E-006   5.2632830002060300E-006   1.6191810994091748E-006   3.1986655584277971E-006   1.4138177760787639E-006   4.2622120671604703E-007   2.3079393169654637E-006   3.6468712780250738E-006   3.1903635455465071E-006   2.7890602266798727E-006   3.3463676071650958E-006   2.3334972265053899E-006   5.2515854284784708E-007   6.6694679239528903E-007   1.2787154753490651E-006   2.1919495152481958E-006   4.4597730980349144E-006   3.1857231416544315E-006   4.5247080446242548E-006   2.5299283836153189E-006   5.5637855267596084E-006   4.9558347706598045E-006   1.8698921538213275E-006   4.1929718864629893E-006   5.9322063615187978E-006   3.4690620921891044E-006   3.3205858373749022E-007   3.4262286890393617E-006   2.3823301824290942E-006   5.3812659913577347E-006   3.3520421972495113E-006   2.0629401222082183E-006   5.6933304804220831E-006   6.3518136801823429E-006   2.8538408337264039E-006   6.8583253841998513E-006   2.0551139540487193E-006   1.6114259211169211E-006   4.9392347672864950E-006   3.6906715181101764E-006   7.1920348512827805E-006   5.9514310469864737E-006   2.1765849897482407E-006   3.1915063167097695E-006   9.5514441382250524E-007   3.8295060149688417E-006   4.0310154261763055E-006   3.4235404229836020E-006   2.5255958114966406E-006   2.3043685236574371E-006   3.5120486856119660E-006   1.6421586045804798E-006   7.7649251359948658E-006   5.1518686587148647E-006   2.3563569643121136E-006   5.8601775802804058E-006   7.6303307005580986E-006   2.0575096851270660E-006   1.7380801393585833E-006   3.0521748376700186E-006   2.7232001076686788E-006   5.8436957317354104E-006   2.0931590967076096E-006   7.7034852810770303E-006   2.1168739591617093E-006   2.2234745714534059E-006   1.0037601709804436E-006   1.4997148541721754E-006   3.2024104561353455E-006   3.1285759198803023E-006   1.1621178601353346E-005   9.3745362166605162E-006   2.6703387594720228E-006   1.2517093959786776E-006   2.7257405773192799E-006   3.1429447528389299E-006   6.1038323620111946E-006   2.9649671443511204E-006   8.6049537046457715E-006   2.1812579694739303E-006   3.8911415802978858E-006   4.4463950058291731E-006   3.3598674072397110E-006   5.1329345124858533E-006   7.6892272073030380E-006   2.0948008371175184E-006   6.9361059100504307E-006   5.0919059905165404E-006   4.2994477896010803E-006   5.0824387034715332E-006   1.2317925510854926E-005   1.2813354983859505E-006   5.3730965227561651E-006   5.7062634394139009E-006   8.9222025078915900E-006   6.3167392640987532E-006   1.7873729672225629E-006   4.3455255807044462E-006   1.0497410486605754E-005   5.4951915074806041E-006   3.1297332076904849E-006   6.8284819615863899E-006   2.2185991532275927E-005   1.1515025133249596E-005   3.8996594832069384E-006   1.7618413455529789E-005   3.4268625301810478E-006   7.7692987488028022E-006   3.2078709035216099E-006   2.9134338105772559E-006   4.4587119723034572E-006   8.9560788806441111E-006   6.4105767514960192E-006   1.1467961602965451E-005   4.7164663633662424E-006   3.8706291531719418E-006   1.0918251156680452E-005   6.1913824920447938E-006   7.5694868811937025E-007   6.2569365355930868E-006   6.8523042736043116E-006   2.1581621701928628E-006   4.0412622847377968E-006   7.5578453243955953E-006   4.8890611643695008E-006   9.9474910214173547E-006   5.0475522475600555E-006   7.0281176982472482E-006   1.0055502230459226E-005   6.9632297045213520E-006   1.1034867401389720E-005   8.3862765382535363E-006   2.7252825088000125E-006   2.6729198251235077E-006   4.9517790201148266E-006   8.8460830978511333E-006   8.4228671317620465E-006   3.2182572154892463E-006   2.9787483419805710E-006   1.3415304965287035E-005   4.1792628831274387E-006   6.6547137346095555E-006   6.2849696790205310E-006   4.5394441031531415E-006   1.2897491731542145E-005   2.6967155920163204E-006   7.4948140792523063E-006   2.2184306135555729E-006   7.8586072457253071E-006   9.9426119572829136E-006   5.0049741812907887E-006   6.1524536487422181E-006   7.6260088087369942E-006   6.7216213115069078E-006   9.4030572690562266E-006   3.1724603926242582E-006   4.8301574776807965E-006   5.7259602481841853E-006   6.7240753963719701E-006   7.9699663345715143E-006   1.6852956037680321E-005   7.1077430664248089E-006   1.1050930014824562E-005   1.1683156992085650E-005   1.3314939228173969E-005   7.9663984296231272E-006   2.5548426467552218E-006   6.3622433212860521E-006   5.1365009295064657E-006   1.4213699627377207E-005   4.1049882002468449E-006   6.9132152098556538E-006   2.4933160302655485E-005   3.1857933353173406E-006   3.1026770913835886E-006   3.4884529457401831E-005   3.0497933488377380E-006   9.4323840052542564E-006   1.9586483338964039E-005   1.5121861391484983E-005   2.9460644017523427E-006   1.8265432607297182E-005   7.8009788922613406E-006   8.5339857434834072E-006   1.3565488025959371E-005   7.6989857918549926E-006   9.4419077046984093E-006   1.1241125924852651E-005   5.8369277615422097E-006   4.7485797592847213E-006   5.8363981719445366E-006   6.4655790576145886E-006   1.6806396809340040E-005   2.3391580567502679E-005   2.3840357713884974E-005   4.9858444032653543E-006   1.0537756760583834E-005   1.0170075967977396E-005   7.3235309652763528E-006   1.2510919298017337E-005   4.5906015740405895E-006   9.6224953377775196E-006   8.6640692412878374E-006   3.9760712405010681E-006   2.8101741924431136E-005   5.3933633738791354E-006   8.0578787862206194E-006   1.3838955591873995E-005   1.1904913150136486E-005   1.1782675294928935E-005   4.9420148787970295E-006   6.4212527205385836E-006   2.2688461805982957E-005   4.9502969574653571E-006   1.3063246673063086E-005   1.3282984192435934E-005   6.1469003084195365E-006   1.1164801521014716E-005   1.7343551300189663E-005   1.6062970665409747E-005   1.5693554668387952E-005   7.4775026929133743E-006   1.9133618748684997E-005   4.2260732919762917E-006   1.8123768285494091E-005   4.2323870537243748E-006   2.0649374145331587E-005   4.7281737795005014E-006   7.8322635140201941E-006   1.2754595472597345E-005   1.4035578599204913E-005   6.5277449836358028E-006   1.2192806325195081E-005   1.0429318320799066E-005   6.5298798927939115E-006   9.4319494246659525E-006   1.0443621811643889E-005   1.0822132327625126E-005   7.6248885890220462E-006   1.4465901888867526E-005   6.6652403720934401E-006   9.2959793088975402E-006   1.1313016047186683E-005   9.1348531918061226E-006   1.8408483538693461E-005   2.1443380814007513E-005   7.1628129950005210E-006   4.2731707415292038E-006   8.5185072416055474E-006   8.2708750698220971E-006   1.8736863347024183E-005   1.1253891013016905E-005   1.1161097985937241E-005   6.2851937612979338E-006   7.4610204353330008E-006   1.2993761197708836E-005   2.4216561747962650E-005   1.2349487714030855E-005   5.8631951992572550E-006   9.6108611090877908E-006   1.1031865796750494E-005   1.4419778313621017E-005   1.4180446116216942E-005   4.4279601065193366E-005   1.3536408180448311E-005   1.7815729077035199E-005   1.0396780284523665E-005   1.8642985654821673E-005   1.8768849832362018E-005   1.2337485729064684E-005   9.9823988552706365E-006   7.5875350947818303E-006   8.2067093750662671E-006   1.2034056587009020E-005   5.8032321387458465E-006   1.1109477963017565E-005   9.8150534217233811E-006   1.3194919253369764E-005   2.2510642334056078E-005   9.9806495137717505E-006   1.9272351959394115E-005   1.1676147968841322E-005   5.5729004572247982E-006   2.4023902324898451E-005   6.8063299588587627E-006   3.5097426337123416E-006   7.3004663408327292E-006   1.0510193531978635E-005   2.6341861812931576E-005   1.0568904095482476E-005   2.4378538040605571E-005   2.2494748510608369E-005   1.9682726730087416E-005   1.8762786059329814E-005   2.5712542305636890E-005   3.1774521022323719E-005   2.7777813227023569E-005   2.2890548123478158E-005   7.5076012703246919E-006   1.8245312488858600E-005   1.9147743322387747E-005   1.3801306479774909E-005   1.7023145096443100E-005   1.4962947296603346E-005   1.5912918988370139E-005   1.2868587873685754E-005   1.2930517332787836E-005   4.2709565417734890E-005   1.2339980386540496E-005   1.8819249458901138E-005   1.3411100763881061E-005   3.5436086668414549E-005   2.4960464905102329E-005   6.1981024621936561E-006   1.3904880558158581E-005   3.3271794969082547E-005   2.4713606020840185E-005   8.0989398280099947E-006   2.2443691889826538E-005   2.1215584402121255E-005   8.2556803080208460E-006   1.9684611624714257E-005   2.4811837825462172E-005   9.2496602163761532E-006   1.3346981021398931E-005   1.3605373131258976E-005   3.2072048418542837E-005   8.6850557823476680E-006   2.6069332757184821E-005   1.9027368119780937E-005   1.4901582091159894E-005   9.8114133499020255E-006   1.0831931247769407E-005   1.6475520751532642E-005   1.1627008885486433E-005   1.2563809075243774E-005   3.7908776640872792E-005   4.3403472994581698E-005   1.8075629504210886E-005   8.0821581122052691E-006   2.3230152272545446E-005   6.8258334933211578E-006   2.4506732230977510E-005   1.6484836466571403E-005   2.6812451069853293E-005   1.7814421746345325E-005   4.0293710351472267E-005   2.0128884678548573E-005   9.4769879537116804E-006   5.2848798318734868E-006   2.0215040341884939E-005   2.4019682213957321E-005   1.3902274149198629E-005   3.2377135800973201E-005   2.2195099540110143E-005   8.6855476718440860E-006   1.7985991945080127E-005   1.9308808768249490E-005   1.6683240681965260E-005   2.8191135149805293E-005   3.7796747896130675E-005   7.4454345328032297E-006   2.2799268400864786E-005   1.5336192658691687E-005   1.6805159619643867E-005   1.4143682820573956E-005   2.4642395806612135E-005   2.7472476631589371E-005   1.2060396689536705E-005   3.0603568794712961E-005   2.7415015672918734E-005   2.7841819459040954E-005   2.0473927166034288E-005   1.9695183261368737E-005   7.6390843937529495E-006   2.0323339285686723E-005   4.0933056954878218E-006   5.6900554906016340E-006   2.3371721710587323E-005   2.8762004364037848E-005   3.0947369465739260E-005   2.6907258536879891E-005   1.7309409339473816E-005   3.8311109335089322E-005   3.2221307541657615E-005   3.6018500028134952E-005   2.8453200539392648E-005   8.3152646510758709E-006   8.3785558196027034E-006   2.5037925582324280E-005   2.2917631227016787E-005   2.5903922550275511E-005   2.6327488777161496E-005   3.8867648253401851E-005   1.8688327368295241E-005   1.4416814406561219E-005   9.9545179292699556E-006   8.6975200849334766E-006   3.2374243769942836E-005   4.1277458488950939E-005   2.4190952842294806E-005   1.9218610186398921E-005   2.8595944422155348E-005   5.4620320691203413E-005   3.0747554318956082E-005   6.5158978300074253E-005
   2.9199999999999999        3.0000000000000000        4.9815173851618987E-008   1.0900472595175285E-007   8.3088593229566658E-008   2.0408071500165596E-007   2.9339983828154757E-007   1.4002727081737529E-007   4.0298450471184787E-007   8.2882263121670750E-007   4.2684257656610082E-007   1.8960313016904067E-007   9.7600192582085555E-007   3.9520660143018877E-007   5.1384290161014773E-007   7.9443632035242415E-007   6.8701204610829985E-007   6.8997611340315901E-007   1.4607163061403717E-006   4.1890752191805369E-007   1.5096401125311483E-006   8.6816550785698816E-007   8.7457394099381410E-007   1.9813637602307267E-006   1.7206669741528883E-006   4.6245154552341809E-007   1.3156644133755733E-006   1.0756697502484469E-006   2.8632584622212290E-006   9.5860736533973216E-007   2.4522126536972623E-006   1.6855779909447069E-006   1.5933562720503091E-006   4.1454219425319607E-006   2.5575703979180825E-006   2.3035793623280471E-006   2.4146540077687113E-006   5.1472866108099500E-006   4.7233113187835471E-007   7.9478581784882019E-007   3.6435435536826762E-006   1.8812920387882809E-006   2.5094000516128287E-006   4.3561427471986172E-006   1.9022259728926022E-006   4.4470895368364775E-006   1.6623331170257163E-006   3.4327285483170660E-006   2.8346439770938658E-006   2.3685362947958667E-006   2.8431812710015997E-006   7.9225433277006166E-006   2.6042778671443413E-006   1.6038672652162786E-006   5.0864671413388653E-006   7.6353715050836259E-006   7.9516056447540255E-007   1.7753097824281884E-006   6.3097297218899229E-006   5.7302244650964075E-006   7.3302549361626125E-006   4.0035074359018307E-006   7.3031526306845137E-006   5.0543448581181077E-006   4.3524972574369537E-006   7.6981095043865475E-006   1.2564857596322835E-006   2.1217361500085525E-006   4.6444404715847381E-006   2.5970732723651522E-006   4.0146595452662716E-006   3.0559275112676669E-006   2.0540388488117054E-006   1.6827132620328836E-005   6.5064398960204626E-006   1.6693263796877703E-006   6.5259934181549083E-006   8.5564520231038745E-006   4.3998626262733483E-006   1.1061206588518586E-005   3.6737926123053530E-006   5.1740229481375130E-006   1.7836616232459968E-005   2.1809554293525939E-006   1.1541067895292114E-005   1.1111269877400645E-005   8.5193484930700093E-006   1.1499785277521192E-005   1.0362536986878227E-005   7.6298622028380589E-006   2.5471933965865266E-005   3.3391001860975036E-006   5.3398035758468458E-006   2.9690930527412088E-006   2.0161258663170377E-005   2.5726068668213025E-006   7.1489152914908852E-006   4.1661213275803554E-006   6.8182568424690601E-006   5.1668492476835266E-006   3.0963141155960024E-006   2.4812226132118699E-005   2.3056053703903503E-006   6.6306614572144757E-006   1.3796344791224097E-005   6.0185213435013597E-006   9.3321126790433434E-006   1.1949029302530163E-005   1.5561522291746042E-005   7.9693359311229351E-006   7.1732080297291670E-006   5.3612546729247852E-006   2.5987945962688486E-006   3.1866805274812669E-006   1.4918933586624771E-005   1.4993397184378784E-005   1.9888779799995623E-005   9.1680513177221979E-006   1.2827235908143378E-005   2.9295231670742496E-005   1.2633468363822976E-005   8.4701378971233875E-006   7.9581379941942683E-006   1.2605172228908622E-005   1.1043548935431591E-005   2.5691365612398255E-005   2.1410585425639438E-006   4.2389688793778070E-006   6.6685553781572031E-006   3.0947876806235588E-005   1.1177544990465508E-005   1.0869593086012668E-005   1.9167434378718272E-005   1.0023526815068962E-005   5.1024176124904535E-005   1.3762895170849705E-005   1.3941426989692936E-005   6.2068558389836974E-006   1.0043888837245555E-005   3.6902904569299707E-005   4.9471347596267028E-006   6.2007627256344872E-006   2.1239454446864049E-005   1.1310098523005169E-005   1.5613667560181071E-005   2.3834347755699002E-005   1.5270723821966995E-005   6.9528230136653470E-006   1.0638101827485041E-005   2.8543668406634404E-005   9.2816546321076733E-006   7.8541935058582381E-006   8.4050054304698166E-006   2.1688012184665650E-005   1.5415209717656019E-005   1.8613958173157655E-005   1.5955597665633058E-005   2.6415341266153923E-005   3.8738689793533234E-005   1.6093818617406080E-005   1.7961195049656253E-005   1.2141755766360846E-005   2.5158610633644379E-006   1.4996334727594822E-005   2.8044745336226810E-005   2.2548879722171854E-005   1.8801841395707646E-005   2.5625206728606912E-005   1.6721119742258756E-005   5.3023069767402017E-006   8.1241014095621751E-006   7.4581313902152052E-006   1.8103896683147996E-005   3.2713568676195466E-005   2.2296081548633085E-005   3.3803556671193572E-005   1.6121665566128395E-005   4.0068158203340419E-005   3.8774628607652413E-005   1.4774684911100948E-005   2.4382133505463037E-005   4.1013270794854851E-005   1.7999675385207652E-005   3.1287145757594043E-006   2.6917290056205295E-005   2.0621228985759155E-005   3.1382327221164090E-005   2.4689897614195219E-005   1.7950173104420090E-005   3.4297846027661204E-005   2.9369905312892360E-005   2.1838985580875914E-005   5.2241932437855257E-005   1.7247960941043551E-005   1.2919839589684241E-005   2.7711963785372703E-005   2.4572530489342797E-005   4.5185468619995058E-005   3.8458871404169583E-005   1.5382172412230576E-005   2.2398864498886866E-005   1.0125914505750654E-005   3.0385047819054131E-005   3.7128188016309391E-005   2.7141409815921514E-005   2.0422970541826867E-005   1.8388012939266541E-005   2.7612656047794007E-005   1.2559220418517493E-005   5.1409459161980541E-005   3.9397096912853403E-005   1.5960859086732240E-005   2.9650022855443486E-005   4.1504142229013107E-005   1.2024744052049133E-005   1.3836699756760346E-005   2.4529180053001316E-005   2.0903180347722463E-005   4.0067967575159637E-005   1.2472626697064230E-005   4.7879716642375081E-005   1.6929190378399179E-005   1.7221388133776540E-005   1.0521606849616437E-005   1.0746170885832806E-005   2.1014722085165423E-005   2.0150363974553986E-005   6.4990838043966226E-005   6.4985085258997848E-005   2.1666480440254321E-005   1.4063161652443395E-005   2.0591622374825650E-005   2.5356809211575578E-005   3.7392624418326761E-005   1.4751607301746101E-005   4.1345742730175260E-005   1.7618255533357145E-005   2.8095302640141088E-005   3.3739792263683738E-005   2.4299535128920335E-005   3.2984647265804392E-005   4.6806849901422452E-005   1.4939796265345432E-005   4.1583218179954204E-005   3.2717245540584208E-005   2.9594257494775144E-005   3.7174547631386121E-005   7.6113390970163059E-005   1.2093253314428094E-005   3.0916887870039006E-005   3.3407737119731729E-005   4.8875975604108983E-005   4.6075567451494995E-005   9.0194730379647944E-006   2.5943123831200721E-005   6.8945120694586064E-005   3.6179608449903261E-005   2.3448985826564688E-005   3.1641611365532253E-005   1.2697255998749273E-004   7.1832284735117970E-005   3.0499226456567864E-005   1.0615398641507858E-004   2.7074721461332125E-005   5.2577905462526404E-005   1.8836868724940963E-005   2.2703498406347538E-005   3.0205971518910601E-005   7.5397837033414067E-005   3.8494217573145618E-005   6.9330195381832148E-005   2.5227643391047075E-005   2.1275370769651132E-005   5.2879922847999061E-005   2.8218816616881575E-005   7.8581191168101316E-006   4.3925572741105387E-005   4.6894962177523469E-005   1.0225502806703673E-005   2.9786326110946616E-005   6.2834328221655341E-005   3.8612198032169583E-005   5.6363549142296769E-005   2.4547491894556626E-005   4.2018936044514743E-005   6.3504842816238926E-005   3.7436009514778599E-005   7.3023803988966530E-005   4.2347758532706732E-005   1.5958388740225359E-005   1.4035193263257689E-005   3.2884587145308880E-005   4.8250169536916651E-005   5.0087229744264699E-005   2.8782625420661789E-005   1.9670256920674114E-005   6.6024056769194722E-005   3.0972602667339923E-005   4.3642786830374421E-005   3.3688322818616938E-005   3.4896608636760585E-005   7.1082970932717697E-005   1.9383251417639299E-005   3.9365080879295875E-005   1.3128664268915348E-005   5.2552362852886126E-005   5.8325434105325534E-005   3.9702917258524121E-005   4.0168479160287015E-005   4.7252870724414006E-005   4.1486667173869152E-005   5.7939199594219931E-005   2.3090877932823005E-005   3.0380040735705123E-005   4.4318277845470567E-005   3.6408453622483558E-005   4.6759234570508881E-005   9.1325072686571548E-005   3.2468779147611489E-005   6.4388488599034462E-005   6.6550955692264047E-005   7.2250380228112648E-005   5.8863472860817927E-005   1.8360626347251297E-005   3.8716969967296492E-005   3.6107547911825900E-005   7.3310030495010096E-005   2.5719662940265183E-005   3.0999005974160239E-005   1.1743590515856364E-004   3.0977024900485901E-005   2.3442372298459826E-005   1.6151637952261887E-004   1.4570570648084465E-005   6.0368951460912521E-005   9.5399074249538984E-005   7.6440321422161937E-005   2.6893177019110479E-005   1.0934941501401764E-004   6.5218988069642297E-005   4.3587475643809442E-005   5.8662185677919595E-005   3.2183759397902587E-005   6.1016078352514662E-005   5.4235495057319166E-005   3.7610700625385779E-005   2.7584760971661480E-005   3.7805583763120107E-005   4.7248690010526830E-005   8.5122198140824592E-005   1.2035784962664227E-004   1.1606848916164033E-004   3.1533603017943377E-005   5.5716398043973677E-005   5.4213004141905966E-005   4.2799933747150775E-005   7.3882174274431835E-005   3.2318710708701869E-005   5.1439661536636912E-005   3.9966483530975625E-005   1.7130146794071792E-005   1.4154358414381808E-004   4.0282073434036336E-005   4.4147032618421320E-005   7.4984407359052210E-005   7.3829009817819478E-005   6.8002337339003659E-005   2.3230305423298627E-005   3.9198653442843048E-005   1.5079888769574482E-004   2.7600631500755005E-005   6.2565227093788593E-005   6.3988585435907513E-005   5.7356035383563935E-005   3.7212841882492182E-005   8.4971544124675571E-005   8.3270286801839284E-005   8.2656151394424452E-005   5.5831025223366162E-005   8.0945087815550450E-005   2.5038070882096938E-005   9.2395823699523044E-005   3.3435407412670224E-005   1.2254028285471055E-004   3.2742347558983634E-005   5.7157022148201860E-005   8.5163079428242532E-005   9.6702004060480776E-005   2.7617773598634486E-005   5.5340639245204393E-005   7.1298475524963191E-005   4.8742134044248590E-005   4.9470802839443952E-005   4.8979682648213104E-005   5.0855981175295525E-005   4.6989501573974730E-005   7.2632141801128584E-005   4.8291916071737099E-005   5.7709280266459081E-005   5.6132881067442871E-005   4.9880553600653807E-005   9.2066979072002002E-005   1.1777243535871944E-004   4.5980458269665315E-005   2.7603222342335044E-005   4.4722183687368752E-005   5.8906266557847716E-005   8.5776698165327742E-005   5.8120188088625213E-005   6.9827513519508309E-005   2.8056170756004453E-005   4.5940339915561177E-005   6.5373058994040473E-005   1.1126617255012907E-004   8.8506027816462576E-005   4.0500197531290331E-005   4.3242766169510794E-005   7.2318915573225181E-005   6.6585561736427908E-005   9.5655320449659488E-005   1.6837312728022023E-004   7.3134112382289287E-005   1.0396914141595153E-004   6.0982286260715449E-005   7.6452813189701360E-005   1.0559410446967417E-004   5.7841574777317800E-005   7.1759456597749060E-005   3.2951367613882562E-005   2.9234941086549344E-005   5.9604508893212875E-005   4.5671445417708553E-005   7.3897862709055141E-005   5.8742345325549251E-005   6.1476863005234961E-005   8.2436775898256108E-005   5.9564731222443836E-005   1.1472712226041603E-004   6.7208014917950350E-005   3.6614880487886471E-005   1.1682752925782123E-004   2.8585213309448719E-005   3.2860469578936459E-005   4.9553890628373594E-005   6.9908785782825413E-005   1.4398822290397030E-004   3.7402573533006988E-005   9.3482531765719278E-005   1.1559297444764355E-004   7.0560718552386241E-005   8.6830803112678933E-005   1.1826545773023744E-004   1.2070603457865439E-004   1.3425916436161887E-004   1.3045368560434128E-004   4.5846970536829459E-005   8.5023474601728986E-005   9.8251892407945777E-005   5.1320051166137316E-005   9.0252001711914087E-005   5.4149609670023226E-005   9.7540238922105087E-005   4.4122805971510305E-005   6.7782720173399684E-005   2.4387869109321263E-004   5.8504371164766769E-005   8.0263217703928602E-005   6.7151429790709608E-005   1.7516343353126104E-004   9.1368127475593134E-005   4.9024899530737912E-005   7.8672041367088149E-005   1.2097164648617693E-004   9.3286571107591043E-005   5.5672756406056590E-005   1.2070340803682201E-004   1.2627114852232347E-004   4.0074908006397992E-005   1.1804486618334483E-004   1.1227006884638216E-004   4.5378028834784202E-005   6.9728879456300801E-005   8.1713961274409175E-005   1.3625551436991664E-004   4.9999800297972932E-005   1.3189083366913062E-004   9.3503423578580186E-005   7.3424884712414487E-005   4.7277864347654365E-005   6.2753030531553455E-005   7.2937438808934037E-005   6.7659263093798169E-005   7.6873032788364492E-005   1.7009418975940762E-004   1.8627104656547002E-004   7.0536989786822561E-005   4.9877910839513388E-005   1.2011873913660863E-004   4.3710151369103273E-005   1.3374568564769926E-004   9.2954120080532531E-005   1.2788767271109571E-004   7.0886709682085598E-005   2.0299016178753704E-004   7.0058718516550442E-005   5.9096784398311751E-005   2.8675587160364616E-005   1.1996310392432325E-004   7.0544505851235107E-005   7.1790414201382098E-005   1.8884156944923573E-004   9.8747088839077054E-005   4.0101738999597981E-005   1.0950359470375046E-004   1.2887628114390676E-004   7.5506694028633979E-005   1.1163135859315940E-004   1.7248762711584073E-004   2.4804468546850348E-005   1.0773329662103370E-004   6.6910783574087459E-005   1.0047468583213257E-004   4.8277962172782602E-005   9.8379180587360930E-005   1.3146764295014155E-004   5.5760880872936552E-005   1.1886853175046645E-004   1.2675161988647170E-004   1.2082226881946993E-004   8.6231577000542216E-005   1.1107269474913417E-004   6.3130702610011987E-005   8.5950368691823018E-005   2.1251241404840173E-005   1.9093902169730968E-005   1.4428739987509243E-004   1.1036549299752048E-004   1.3859582711821556E-004   1.2307505689082129E-004   8.6848924893680461E-005   1.5757626880075353E-004   1.3388843743336552E-004   1.4964437538036790E-004   1.1753349430353659E-004   5.3924994007845788E-005   5.0834259618131872E-005   1.1539729223137039E-004   1.0344195985333290E-004   1.4239918914867042E-004   1.4373475275325292E-004   1.7802116898088381E-004   9.3311117661599757E-005   6.2395312897640538E-005   6.5555129296954970E-005   4.1895186370319755E-005   1.3106564572072015E-004   1.9838482525372117E-004   1.4648130765045715E-004   1.0653770660881748E-004   1.1195561078769361E-004   1.8203546703015225E-004   1.1779001301926378E-004   2.5437828280915580E-004
   2.9800000000000000        3.0000000000000000        4.5728988287215688E-007   1.0685428284178362E-006   6.8244654579218596E-007   1.8145699878625646E-006   2.8012513609555645E-006   1.1060601889139378E-006   3.3235219968423749E-006   6.3180041733037436E-006   3.6084106241636858E-006   2.2359451207675768E-006   6.9007275398813419E-006   3.2638569056595558E-006   4.4080334803004310E-006   6.1069472439899040E-006   5.0775505898396474E-006   5.0658451069073525E-006   9.1583275886672533E-006   4.2580789835556981E-006   9.2344623025884042E-006   7.3124829572015758E-006   7.7674836430116262E-006   1.5310071494740193E-005   1.2215260006619466E-005   4.1461863103621056E-006   1.0186980453687570E-005   6.8462954480460960E-006   1.9754118263439011E-005   8.5984615005156589E-006   1.3082130081122771E-005   9.5884528476644138E-006   1.2253201547240602E-005   2.3598154051439658E-005   1.7325393931234503E-005   1.5638086690361685E-005   1.6512313433567770E-005   2.6701948257603083E-005   4.6163735661614119E-006   6.8063498365452905E-006   2.4983001794774813E-005   1.2007707408397533E-005   1.9734389617299911E-005   2.7047662879501321E-005   1.4737746465345085E-005   2.5184408600493645E-005   8.6132137604137111E-006   2.2663013693585758E-005   2.1297460322859694E-005   1.6105309134386064E-005   1.8904127557163600E-005   3.8976042702024758E-005   2.0729670170325617E-005   1.0959616521336302E-005   3.2030817680350529E-005   3.4701007894914647E-005   4.7297134681346528E-006   1.2686500839084051E-005   3.2908188970106677E-005   3.1327728752272381E-005   4.2944605549548778E-005   2.6596184502144436E-005   3.9227347036187882E-005   2.6799134409376890E-005   2.1889318649221115E-005   4.9489606712046298E-005   6.7199294629751714E-006   1.5818678678185025E-005   3.1691129652432418E-005   1.7165185383943144E-005   2.2164103145711742E-005   2.3850449883911402E-005   1.5000649389018181E-005   9.9889007673074177E-005   4.3078493678909076E-005   1.1894374246135326E-005   3.4171483502170472E-005   4.7073174057181985E-005   3.0522106423888545E-005   4.8871034234020404E-005   1.6129325423863506E-005   2.8247575237756042E-005   1.0170468460395211E-004   1.2600733381268137E-005   5.6498625596027239E-005   5.6767745274897135E-005   4.8860301449902620E-005   4.1181469511593759E-005   5.0225481584371436E-005   4.2535615899968360E-005   9.6751023658165605E-005   1.7938006235219013E-005   2.3636008323400199E-005   2.0640346718054395E-005   1.0175613939128154E-004   1.6951705185326644E-005   4.5089370281069195E-005   2.3512785184252314E-005   3.5255896328079758E-005   2.7346931092275683E-005   1.9805337451842193E-005   1.3705765331852997E-004   1.6053441935876339E-005   4.4899971682750251E-005   6.6363950020816655E-005   3.3402704367099108E-005   4.1173980954474673E-005   5.0813389294594156E-005   8.6886239352196003E-005   3.9581889902104066E-005   2.8733817694467486E-005   3.3269741874538773E-005   2.2868000742916788E-005   1.9760099002995391E-005   7.9222402188749828E-005   7.7192033396884951E-005   1.0068492806530051E-004   4.8985901442671870E-005   6.8547741531978907E-005   1.3750956166368834E-004   4.1235285593843416E-005   4.8415988132167842E-005   5.8128859613658978E-005   7.2046627550215943E-005   4.7375162423203257E-005   1.0262153269038331E-004   1.5228777356836010E-005   2.2573613380642955E-005   3.7525976766418661E-005   1.4040880626360318E-004   3.9126058905147725E-005   6.2985165262560832E-005   8.3698699236204457E-005   4.6778715482119750E-005   2.0308205630292596E-004   6.8044056783920381E-005   4.4561793479308032E-005   4.0997645324827796E-005   4.7265616896092425E-005   1.7289044665714533E-004   3.6888315975028331E-005   4.1632100476506744E-005   9.3876042361080186E-005   5.5013561658293804E-005   7.2051406904868082E-005   8.3527421218159014E-005   7.3749572200148322E-005   3.7992348267258170E-005   5.5599486182112758E-005   1.1028813306037392E-004   3.5826737293499398E-005   4.2465382146528737E-005   4.9620262743549895E-005   1.0497444783220182E-004   8.4837779343180188E-005   9.9835734989363949E-005   6.0273837555066504E-005   1.1680704468730133E-004   1.6963496516099000E-004   9.8298659035003043E-005   5.9436934092025738E-005   6.7175877141576758E-005   2.1097932631722543E-005   5.7757946588886379E-005   1.1371912577033604E-004   9.8365006051148282E-005   7.4001454839142585E-005   1.1459590757868496E-004   6.2374927869420887E-005   3.2222352643135563E-005   6.7992495810146746E-005   2.7646343480195047E-005   9.1943512579671034E-005   1.3375062790989590E-004   9.2434017713986260E-005   1.4702404978371274E-004   6.3196592454577919E-005   1.5471907072073371E-004   1.7367213026950415E-004   7.4886062954198049E-005   8.9783760511289365E-005   1.5308731739966628E-004   6.2491286212665108E-005   2.3158565160524947E-005   1.1306260804441627E-004   1.0635250692684287E-004   1.0607542587996336E-004   1.0697453247755082E-004   8.4795453702030051E-005   1.2058572381080362E-004   6.0960413863218204E-005   1.0762048395807369E-004   2.1956649084571995E-004   9.1980398952652513E-005   6.6159760657911077E-005   8.8547459840904291E-005   9.3118647043908387E-005   1.5573409628325211E-004   1.4188684251816339E-004   7.3166409218162771E-005   9.8419181756367898E-005   7.0666284414174264E-005   1.3489835942143656E-004   1.7391949633538173E-004   1.2599530915206880E-004   8.9231022222025503E-005   8.5581416095923023E-005   1.2683252981592747E-004   6.8896043781047702E-005   2.0493477599793964E-004   1.7192032387527346E-004   6.5073668176759329E-005   8.6645282294602863E-005   1.2001578173967191E-004   5.7311988475227676E-005   7.2448479278555789E-005   1.1948385616017849E-004   9.6853008226455801E-005   1.4384032192973735E-004   5.0586355665636950E-005   1.4978019603829434E-004   8.8161658334658162E-005   9.4083225026661096E-005   6.9001996946216877E-005   4.7891776715620572E-005   8.1837045144621070E-005   7.7440041889749323E-005   1.8691365555541801E-004   2.3812070883163063E-004   1.1740936927816829E-004   9.7016794395712901E-005   9.6612828179917321E-005   1.2208165725759179E-004   1.3871028152897855E-004   4.8485971672204680E-005   1.1422623028711087E-004   8.5383457662341109E-005   1.1098664042113101E-004   1.5160598644330442E-004   1.0127930850536133E-004   1.3313403708527967E-004   1.5641506699785532E-004   6.8461802476932649E-005   1.4218520095650463E-004   1.3380748158442243E-004   1.2825863633899630E-004   1.5682083072436235E-004   2.5437830657017233E-004   7.1789300488872866E-005   1.2919248551809080E-004   9.6272749575499316E-005   1.6415977034752873E-004   1.9324889898370684E-004   5.3696276902894198E-005   1.0050408369598963E-004   2.5543026458149345E-004   1.4960439656479583E-004   1.1045816881006335E-004   7.9845178809079785E-005   3.8310001466748374E-004   2.3380073409428267E-004   1.4558708870267525E-004   3.2216665579045761E-004   1.3128063446871715E-004   1.9415546123981931E-004   6.5949754761633552E-005   1.0761605148356559E-004   1.3080069060096569E-004   3.4227136793177869E-004   1.3936859884284406E-004   2.4460217537795301E-004   9.1747398457665260E-005   8.4527637417763929E-005   1.4774601899225667E-004   8.3658521719814720E-005   5.5509238933456374E-005   1.9102738250603948E-004   1.7255294159674713E-004   2.9459809177174153E-005   1.2224993718656352E-004   2.8688695305560490E-004   1.7849996948517507E-004   1.6882473025925615E-004   7.7207960760955637E-005   1.3370183818336984E-004   2.1070066153906972E-004   9.9982254592004928E-005   2.5196774108472985E-004   1.2612757788020833E-004   5.4569720268225487E-005   4.8151904634013017E-005   1.3968428233213589E-004   1.5580929758914546E-004   1.9601651764225247E-004   1.6176606135015923E-004   9.6532873474898818E-005   1.8265850314084527E-004   1.3195723944226496E-004   1.5855617578979767E-004   1.1479379467976993E-004   1.5776827296954014E-004   2.2912294088801123E-004   8.5402788362013197E-005   1.2938723998106037E-004   6.1539712034046248E-005   2.0371630768428487E-004   2.0586856089790281E-004   1.8404978033406401E-004   1.5268028988286918E-004   1.7472431724143317E-004   1.4262591243218339E-004   2.0765875122907536E-004   1.2273434660353940E-004   1.2694059793732644E-004   2.1671982914103549E-004   1.2229048128541053E-004   1.6428196212764823E-004   2.3686018418331596E-004   8.0056622313671319E-005   1.8520063871373544E-004   2.1449148266538358E-004   2.1897101648393142E-004   2.6545557339791991E-004   1.1146507438202379E-004   1.4048157083058674E-004   1.6834284521657312E-004   2.0594256067093424E-004   9.8103220359548269E-005   9.4265546668438334E-005   2.4885880793365408E-004   1.7566570049130744E-004   1.0988248373157499E-004   4.0244149421896758E-004   5.9510795725274169E-005   2.3224195136133165E-004   2.5547241590802690E-004   2.2538693929181544E-004   1.3745416476565147E-004   3.4899563090995270E-004   3.0587826316429725E-004   1.4302736899040748E-004   1.3759653328197804E-004   1.0791842503737268E-004   2.2905331177030852E-004   1.7150209938498844E-004   1.4928738723628027E-004   1.0374862586033595E-004   1.5268409993561395E-004   1.9369201621144931E-004   2.1726226977701943E-004   3.2405185073283509E-004   3.0965852437756929E-004   1.3728797321099274E-004   1.7252789253338987E-004   2.1584502281840663E-004   1.3544331702867939E-004   2.3409156676709581E-004   1.2537875861896985E-004   1.5993051039705648E-004   1.1878595393848021E-004   5.9458187153218933E-005   3.5021343007306835E-004   1.8166807817410438E-004   1.6874236955860840E-004   2.2217896231089979E-004   2.4412832299647202E-004   2.3394550059995767E-004   6.5809929490275986E-005   1.7703382182679143E-004   5.2054405023327908E-004   1.0927366964539512E-004   1.6290344127877101E-004   1.8962721496196543E-004   3.2025983319845786E-004   5.7464453696777580E-005   2.1257712368761756E-004   2.4267504896972850E-004   2.2909984154415391E-004   2.3492864737509542E-004   1.6577739108143024E-004   8.9943673265341714E-005   2.5490992531858726E-004   1.5062210018299441E-004   3.9002446817954552E-004   1.5734693937388114E-004   2.3200954691810809E-004   2.9857507142507319E-004   3.7022365185371975E-004   7.9321565405242829E-005   1.4017914123010030E-004   2.6767201437556231E-004   2.1654000008924701E-004   1.6195754730872079E-004   1.5304764598855113E-004   1.6328183186184618E-004   1.9635926640754767E-004   1.9909338299613444E-004   1.9343270585819928E-004   2.2522418118530859E-004   1.3833444895041403E-004   1.6310937845505314E-004   2.6439295432269515E-004   3.3881551949485313E-004   1.9312129792788317E-004   1.0093831412403078E-004   1.5963201561466296E-004   2.5706254431150360E-004   2.2360299904721393E-004   2.1496008530493080E-004   2.9374235141726941E-004   7.0524052358739554E-005   1.8163690177163384E-004   1.9592672592996587E-004   2.8282401655565793E-004   3.2899325373744135E-004   1.5460079372999654E-004   1.2579842727081518E-004   2.8284251642244696E-004   1.8435130427781271E-004   3.4551573807516361E-004   3.2943449242684304E-004   2.3703601175486673E-004   3.2949346986043554E-004   2.0420505349312698E-004   1.8840335055901025E-004   3.1879834894567332E-004   1.8190994151174192E-004   3.0431342952533930E-004   8.8482727371463649E-005   6.0451327951094071E-005   1.8901970693678568E-004   2.5017468985461607E-004   3.0109449967301413E-004   2.1645115077592646E-004   1.5743051522330463E-004   1.8769249355074475E-004   2.2921561800056384E-004   4.1384979062998307E-004   2.2481464300359966E-004   1.5720271487418690E-004   3.1249625387121582E-004   9.0911056911677964E-005   1.6205555452118681E-004   1.8487205079911439E-004   2.8024722502384902E-004   4.0790421346781786E-004   8.8266224635326750E-005   1.9095832774466227E-004   3.0665571263415440E-004   1.5444681695240563E-004   2.3414538329850456E-004   2.9022319010363909E-004   2.3025149039249135E-004   3.9390177593832650E-004   3.9858340076811123E-004   1.5882847953021178E-004   2.1101682315058924E-004   2.9998164353401145E-004   9.8212821604851008E-005   2.8557988366334334E-004   1.0503875721296867E-004   3.6364513683289382E-004   7.8947807650970857E-005   1.9539342119479836E-004   6.8073520267687725E-004   1.6049435780771492E-004   2.0668589775649945E-004   1.5807890385452142E-004   4.5976554078187680E-004   1.9312630016846466E-004   2.3834119156675602E-004   2.5142354915766359E-004   2.5242791934656139E-004   1.8074321529339962E-004   2.3378240477213056E-004   3.4024618421534452E-004   3.9743976774314079E-004   1.5205202952398223E-004   4.1736815090451940E-004   3.0468673033946407E-004   1.7796379038486864E-004   2.0075373044824474E-004   2.8324248415303180E-004   3.1584412118254888E-004   2.2311257862355781E-004   3.6892498220930203E-004   2.3552248336947362E-004   2.0113940726256471E-004   1.7680771642098768E-004   2.3254184147458818E-004   1.8885886355804232E-004   2.4962840594124622E-004   2.6291016834204987E-004   3.4550296544572713E-004   3.8579653205941822E-004   1.8403176766167051E-004   2.5671725393579443E-004   3.2501213797004789E-004   2.0924367114747650E-004   3.6335127394111592E-004   3.0687093237910214E-004   3.8236504516030954E-004   1.7800114119980256E-004   5.2398814137589577E-004   1.2388730623142532E-004   2.3526555059289546E-004   1.3036357180504167E-004   3.7952767043719025E-004   1.1153336452153701E-004   2.4895351766270225E-004   5.7172281510537804E-004   2.2376332994544377E-004   1.2297248667754196E-004   4.0693198789326803E-004   4.6251362179278659E-004   2.5177155019099896E-004   2.8234737256817836E-004   4.3432072785911990E-004   6.1134855693659323E-005   3.1970068506407889E-004   1.9853960681166075E-004   3.3271571984575535E-004   8.9025789844309202E-005   2.2294946007818715E-004   3.1508671072789896E-004   1.3410403829256889E-004   2.3417201130730922E-004   3.2144606719425751E-004   2.6215487777919147E-004   2.9171444130715932E-004   3.3578248952446574E-004   2.6557108315922358E-004   2.3270245582387002E-004   7.5653124201313190E-005   7.4929727976225349E-005   5.0605558051900856E-004   2.3168919521580317E-004   3.3684183181672064E-004   3.3853779127183221E-004   2.4736242310598172E-004   3.7076101327852687E-004   3.1759335597334744E-004   3.1185974430522861E-004   2.5134126769512478E-004   2.4278151485937249E-004   2.4255827996914442E-004   3.5388465137949749E-004   3.6100106055420201E-004   4.4837671877055800E-004   4.7990588551498705E-004   4.1887177262027345E-004   2.7673630162888959E-004   2.4455139814644899E-004   2.7448655853661691E-004   1.8735101760072252E-004   2.4738513754267400E-004   4.9214151339387470E-004   4.5667053595269098E-004   3.2171785487417634E-004   3.1061169632016908E-004   3.2707390616386453E-004   2.4828420347169309E-004   5.3470015401568751E-004
   3.0400000000000000        3.0000000000000000        2.6371645658959322E-006   6.5374836123420217E-006   3.6225354949227944E-006   1.0120077596378431E-005   1.6823649548243125E-005   5.8690442600252002E-006   1.7161503829055764E-005   2.9212164009737389E-005   1.9570253754010708E-005   1.6716337042824020E-005   2.8662016724992099E-005   1.7097030144298305E-005   2.2897386690481076E-005   2.9317776668871452E-005   2.3200164999428760E-005   2.4249417156726342E-005   3.2854721311008638E-005   2.7788626978413820E-005   3.3662540006772788E-005   3.9239297810829465E-005   4.4438530330675503E-005   7.2029400172004472E-005   5.4058442691773216E-005   2.2339277333180849E-005   4.7918564137721642E-005   2.8470620333032917E-005   7.9040380169397213E-005   4.9277413419247501E-005   3.8894656861226636E-005   3.3958348711839477E-005   5.9773416634715489E-005   7.7596883744912150E-005   7.5301788354477364E-005   6.5854436675967938E-005   7.0272981405463915E-005   7.7544351220903396E-005   2.6788038376492270E-005   4.1911086933898711E-005   1.0207424853581412E-004   5.0803564066320197E-005   9.5998019768922974E-005   1.0223760506236271E-004   7.4293819395206066E-005   8.4711335378748423E-005   2.6642080543066896E-005   8.7164240037851298E-005   9.5957751536261665E-005   6.9890465372346734E-005   7.4008128794325574E-005   1.1045567744836570E-004   1.0102830658702557E-004   4.8416789581631562E-005   1.2687443709518128E-004   8.8921074791413864E-005   2.5856697448433206E-005   6.3805276464043908E-005   9.5746460317782645E-005   9.8790747786058614E-005   1.4858763390337859E-004   1.1195923677674603E-004   1.2875322675202377E-004   7.9832325201143132E-005   6.9581319539213459E-005   1.9001033420772175E-004   2.5932484411256020E-005   7.7614779286556461E-005   1.4436233272162682E-004   7.0751960512720902E-005   7.3590110069716002E-005   1.1044669150494280E-004   7.6204261547515678E-005   3.4781484086873136E-004   1.7389566648321500E-004   5.2154670711053078E-005   1.1302758963177281E-004   1.6665986509023943E-004   1.4263013734818161E-004   1.2473020754196992E-004   5.6647100469698128E-005   9.7862195440098098E-005   3.1564241075212847E-004   5.1017796164706045E-005   1.4981617179821909E-004   1.6911497433776883E-004   1.7248017199807266E-004   7.9008109480192137E-005   1.5073336082442696E-004   1.4759352914201542E-004   1.7419980731411404E-004   5.9257747300916907E-005   6.6150002474495986E-005   9.1715976046116433E-005   2.9339245754847091E-004   7.2455651349708812E-005   1.8900361543893764E-004   9.0913816205923177E-005   1.1684944134613004E-004   8.8063614074373802E-005   1.0287829225267928E-004   4.3723044087189925E-004   6.9122592256895578E-005   1.8313989101883323E-004   2.0495327144866166E-004   1.2154300875400118E-004   9.8211838573150520E-005   1.4496175125946079E-004   2.8617163495473196E-004   1.3134439434836506E-004   8.4038965448675579E-005   1.4012493068396532E-004   1.3839003050833680E-004   8.2059905755841594E-005   2.4005721524998047E-004   2.2442793630865840E-004   2.8547605222857135E-004   1.6876667616246032E-004   2.1140553843217291E-004   3.6569128294027577E-004   8.5392896939294279E-005   1.8474212893037012E-004   2.6652569191003549E-004   2.3159663109129929E-004   1.4345807328693293E-004   2.2342645709293142E-004   8.0535498682103438E-005   8.2784136377213883E-005   1.3222240050267427E-004   3.5659636783278527E-004   8.2771436231832894E-005   2.3744720376429562E-004   1.9527001648728476E-004   1.6266003775421430E-004   3.9144456325113227E-004   2.1883679817381456E-004   9.0140660642427415E-005   1.6875913486788765E-004   1.4183635023989799E-004   4.5252385206211323E-004   1.6177356397499549E-004   1.7072696117866298E-004   2.5585003680229647E-004   1.7674397695030864E-004   1.8574749760553086E-004   1.7704736278890498E-004   2.3649353271281077E-004   1.5598773553631958E-004   1.8609508640262529E-004   2.1667325645450489E-004   1.0050285276368957E-004   1.7444134706891186E-004   1.7220479580081177E-004   2.9686794682803625E-004   2.5727100547170051E-004   3.0253994890860761E-004   1.4131018629678978E-004   2.9713663235494053E-004   4.2206328971098429E-004   3.6242560053951459E-004   1.3201415481183662E-004   2.3868777817357892E-004   1.2290697986208873E-004   1.4147671484685060E-004   2.3872022466078316E-004   2.7268936857883309E-004   1.8535379641424542E-004   2.8924821696767812E-004   1.2420665698994844E-004   1.2722716884865361E-004   3.4399811557156483E-004   8.0393554656055610E-005   2.9738160697270755E-004   3.1594314893449620E-004   2.3177308739262507E-004   3.9260359440613667E-004   1.8423553909160056E-004   3.1377024456034658E-004   4.5984595803494701E-004   2.3363363624188653E-004   2.3221319122503699E-004   3.0248530247163440E-004   1.9908238263777848E-004   1.0989517292254773E-004   2.5272087024847854E-004   3.3682892795690870E-004   2.4116603927012802E-004   2.6923796680108149E-004   2.0374245925143964E-004   2.7102949235419241E-004   6.9797262795159965E-005   3.3163384038890637E-004   5.0516199299000864E-004   3.3348088678957882E-004   2.3184917384804944E-004   1.7456218335272955E-004   2.2304285754498883E-004   3.3284606409723265E-004   3.1869444188528851E-004   2.2788561471963990E-004   2.9729535721851664E-004   2.9758169810001529E-004   3.2910552993081256E-004   3.8905840162836567E-004   3.4542538974197535E-004   2.0459092645655228E-004   2.3273923514591910E-004   3.4034953789241929E-004   2.7804099261561054E-004   4.8474815001557170E-004   4.2062643435911476E-004   1.7704935707811646E-004   1.6813910785678764E-004   1.9540014379576905E-004   2.0837692634520871E-004   2.5295433428940514E-004   3.4905980102141254E-004   2.6207026530109114E-004   2.5834074191189858E-004   1.4258815547021466E-004   2.2039617500871892E-004   2.7621181570168578E-004   3.4011396595079398E-004   2.8797860003767589E-004   1.4454771227658257E-004   1.9727733142114808E-004   1.8348810147802524E-004   2.6765908784552584E-004   4.4338926903479003E-004   4.1466417797019796E-004   3.9308368847190467E-004   2.7897136862150179E-004   3.5179914945599003E-004   3.2977086865245548E-004   1.2264590071234179E-004   2.2273930146116602E-004   2.6068967087075135E-004   2.4167280897771797E-004   4.1669951639175746E-004   2.3317021362672210E-004   3.7371066863133218E-004   2.8133605748747353E-004   2.1827987167480380E-004   2.7618678026123094E-004   3.5083357659406849E-004   3.5606546244294621E-004   3.7830090338304695E-004   4.7494855933196567E-004   2.7117997678512471E-004   3.8706544247556446E-004   1.4024740120628133E-004   3.4891656353570882E-004   4.8184215108802134E-004   2.9205411618024184E-004   2.8638633081812020E-004   5.5165269431059363E-004   3.9665359187471733E-004   3.2334066020335469E-004   1.4226652360879992E-004   6.3064771257480366E-004   3.9203809884650519E-004   4.1671021504346604E-004   4.6342413286857155E-004   4.0079736511262063E-004   3.8285371567525327E-004   1.6155474209044319E-004   3.4011307626002148E-004   3.7327256611368351E-004   7.8686270360841637E-004   2.9930700553977622E-004   4.9862907126244310E-004   2.4019052839557631E-004   2.9051474611055232E-004   2.7940186268858759E-004   2.2024240310944190E-004   2.5434310721802046E-004   5.0110481931219734E-004   3.3134808898985962E-004   6.0833726994651699E-005   3.0203811672287656E-004   7.0816094993708060E-004   4.6024734958383329E-004   2.8884701083623838E-004   1.6039010785378352E-004   2.3606163534676937E-004   3.7440348991318916E-004   1.6016898882163184E-004   4.7739511900695330E-004   2.3422255591441069E-004   1.2429540195745949E-004   1.6779040341433440E-004   3.8900068812145405E-004   3.5397997015659333E-004   5.9299449462664586E-004   5.4776521707351332E-004   3.4185675684690706E-004   3.4757156231841045E-004   3.3183520657092838E-004   3.3673513722070594E-004   2.4387461100263506E-004   4.0592555683318038E-004   4.4437118246382762E-004   2.5422263912253985E-004   3.1541558857059389E-004   2.5720359608391260E-004   4.7858122111198750E-004   4.1678559716842634E-004   5.0542846774448522E-004   3.4405784383231315E-004   3.9263843547096517E-004   2.9161609495632630E-004   4.2723600228799320E-004   4.2681219917260917E-004   3.5454251292405312E-004   5.6932221378334631E-004   2.6088372452706172E-004   3.5020033337676841E-004   2.7845792362276737E-004   1.6153783892560038E-004   2.4772126684815220E-004   3.8311996860064009E-004   3.9497110434206346E-004   6.8645308230337804E-004   4.3833714867848843E-004   3.6168726519663898E-004   4.7551436257391828E-004   3.8108622831766701E-004   2.4291463467566570E-004   2.2791207464887008E-004   2.1832860792025250E-004   5.4266096446379489E-004   3.3358134265234438E-004   5.5007656274924774E-004   2.3364914794676858E-004   5.4922407460891135E-004   4.7361370150236104E-004   4.6350395641696969E-004   3.8942017819110691E-004   5.4982058638639118E-004   7.2092255697793299E-004   3.0375646470014281E-004   2.1729455800792295E-004   2.7875719343296699E-004   5.2556510635755468E-004   3.8327584324082182E-004   3.9873565788602186E-004   2.9704275368118969E-004   3.9397059311006648E-004   4.1982054925333650E-004   2.5552358284310555E-004   4.8521804712994734E-004   5.0144624365605292E-004   3.8016567862340168E-004   3.4376480116793054E-004   6.0644778880390325E-004   2.2390249658134061E-004   3.9347095596801204E-004   2.7494149501524576E-004   2.8698415749220743E-004   2.7565108009702598E-004   1.8244743018606233E-004   4.3608110801933127E-004   5.1304873361020188E-004   5.3364407861563289E-004   3.9197939106559672E-004   4.6604307043627554E-004   4.8624383919746892E-004   1.6873669185014302E-004   5.6466115679156101E-004   8.4793232115130187E-004   3.2329285394972060E-004   3.1870803294274891E-004   3.9850873945854106E-004   1.0231204628053481E-003   1.6005306581650687E-004   2.7607679080659370E-004   3.9359894594316797E-004   3.3882640605524024E-004   5.7146785422800320E-004   1.6593839633720548E-004   2.4694232959462687E-004   3.9278263522715044E-004   4.1651210860444197E-004   6.5913735286915530E-004   5.1738656958973605E-004   5.1733156847977595E-004   5.1394305243784432E-004   7.7350764819270155E-004   1.7041657374640927E-004   2.7721605537872873E-004   5.4154103596077015E-004   5.8278827089568326E-004   3.6682278626323089E-004   3.2745918088683199E-004   3.8716156536381860E-004   5.1011568627450066E-004   3.1551230392400369E-004   4.3369801086115821E-004   6.1313655991530620E-004   1.8819285376433281E-004   3.2350608126355778E-004   5.5972973414943332E-004   5.0164712113038874E-004   4.8770480675533608E-004   2.2847441896046782E-004   4.2036905935742482E-004   6.5643416985992410E-004   4.4020679753045266E-004   6.2805623496512732E-004   7.6580952964310997E-004   1.3761070274664623E-004   4.5021928888314871E-004   3.6533713369645438E-004   4.5812840918053942E-004   6.3564875376090129E-004   3.3929144842120243E-004   2.8188905702192593E-004   6.7545241610227514E-004   3.7642523550822046E-004   6.2516127887025940E-004   3.9165200700787105E-004   4.6594327210766054E-004   5.3619276317665361E-004   3.8888121382700183E-004   4.5761388141859311E-004   4.9821988712980434E-004   3.8775158642804499E-004   7.4703853390282874E-004   1.7312711663640106E-004   1.2050185440032018E-004   4.0563850602606653E-004   8.8382854743287022E-004   7.3915096809087195E-004   5.2399646225472006E-004   2.6418309536185516E-004   3.5833348877603236E-004   5.4027842558991600E-004   8.1350632094588302E-004   4.5845170765658726E-004   4.6400620868811436E-004   4.6864832393129466E-004   2.8230469476150293E-004   3.9739398353312913E-004   4.0254384948082102E-004   5.9106469761867971E-004   6.5317863633852921E-004   1.9574223145828407E-004   2.3176895352193004E-004   4.3178059642519356E-004   3.3698732849666392E-004   4.2188048020019235E-004   5.0304523001514347E-004   2.4492736949145933E-004   7.5398117628018861E-004   6.5377570861546025E-004   3.3854081960361091E-004   2.8209308033665310E-004   5.6559584540229451E-004   2.0689064324610468E-004   6.1195970695526671E-004   2.3174526886599473E-004   7.8786116706236128E-004   2.2651218741371237E-004   3.3061742019680710E-004   8.8799083211461361E-004   2.9756396126259116E-004   3.5712228588430822E-004   1.8346787420653318E-004   6.9535231258198947E-004   3.5150455261733475E-004   6.4156635013361306E-004   4.5147469204111001E-004   3.8048365941260762E-004   3.3019585451910210E-004   5.5071938472674175E-004   5.0228251557266426E-004   6.9920255103061090E-004   4.8513029775262308E-004   8.3114893877499012E-004   5.7193259759487748E-004   4.9886021505290989E-004   3.5787874646871128E-004   5.5594862040027402E-004   4.6981113673137941E-004   7.5613906633855777E-004   6.1169592481026525E-004   3.8406396873159903E-004   3.6155935404321809E-004   4.2364806182539582E-004   5.5510402928815323E-004   3.2211457201648575E-004   5.7797388723889874E-004   5.3599930217219374E-004   3.1774579480949125E-004   3.7961383212650990E-004   4.6631042206440702E-004   8.7775915079174030E-004   5.0322489897620460E-004   5.8844622146851037E-004   4.8324629613914619E-004   6.4039580108495671E-004   7.1140782064850136E-004   4.1169957080252327E-004   7.0813281350160862E-004   1.7714031425554653E-004   5.8707276337434887E-004   4.1823184239982695E-004   7.0093226398636405E-004   2.3582127911889696E-004   5.2604686935919548E-004   8.7661088028089494E-004   2.6697583708457930E-004   2.6721293806947113E-004   8.9560618289875752E-004   8.8412902075371113E-004   6.0672668181360897E-004   4.8622828770408051E-004   6.4121946417755745E-004   2.2331624618553915E-004   6.0435305747495185E-004   4.1001069284269325E-004   5.8942311881380292E-004   1.4959086719421619E-004   3.1711999081265245E-004   3.7753735502083093E-004   1.8579534044644964E-004   3.0881011647204812E-004   4.6742710547264252E-004   3.6586913224138858E-004   7.0192777576507303E-004   5.6856018125969092E-004   5.8028472334207659E-004   4.1010857527985669E-004   2.0194764164760469E-004   2.2564375617779007E-004   9.9102495255919327E-004   3.2612250734054694E-004   4.4202550360886617E-004   6.2654831327648168E-004   4.2901788734205326E-004   5.5480001731068049E-004   5.1769695007112583E-004   3.7044182819977704E-004   3.4668297851241689E-004   7.4201468970733935E-004   9.1638565542846739E-004   6.6443060983363425E-004   8.7416523436729466E-004   8.0086792150480153E-004   9.6421490137120198E-004   4.7269290873870818E-004   5.4326152152661558E-004   6.7379981897957035E-004   7.4441245070670813E-004   6.2682127932342589E-004   2.6510976281997936E-004   6.5768009854580477E-004   7.0648838826945707E-004   5.7001356878954798E-004   5.8667093054946384E-004   5.1432810430734150E-004   4.3506537267309030E-004   7.3461353991873402E-004
   3.1000000000000001        3.0000000000000000        9.7374708648552413E-006   2.5466765275005393E-005   1.2690409220323926E-005   3.6139953953226668E-005   6.4727290344283940E-005   2.1164065524785013E-005   5.6722077717230143E-005   8.2572288521775205E-005   6.9197570037298975E-005   7.9434894774442716E-005   6.8951074271679475E-005   5.7464253339272064E-005   7.2977559572764281E-005   8.9924548928429270E-005   6.5571606608282309E-005   7.7059458052081787E-005   6.5020669392223425E-005   1.1639760699105455E-004   7.3309841169997059E-005   1.3800208652724308E-004   1.6797612618659328E-004   2.0680339724213345E-004   1.5227331287065584E-004   7.3551730802080554E-005   1.3650631636548941E-004   8.0096000565322610E-005   1.7887020979327501E-004   1.8091431278436266E-004   6.0314272048964897E-005   7.7221528209506677E-005   1.9160298776296276E-004   1.4851444820808575E-004   2.2081637622023819E-004   1.7723367103993101E-004   1.9039682351631144E-004   1.2565878587196666E-004   9.2838069547539949E-005   1.8440972513404771E-004   2.5455755996737947E-004   1.4309340470442777E-004   2.9033042379115722E-004   2.3503399201845056E-004   2.4358889053067019E-004   1.6640631763522766E-004   5.4774964813697083E-005   1.9537725394076392E-004   2.5168913188374539E-004   2.0408782090993536E-004   1.7334922862174767E-004   1.8082014257599560E-004   3.0798304521794252E-004   1.3940893095277151E-004   3.2285685701019642E-004   1.2522159495952594E-004   1.0099827968184027E-004   2.3797141101339825E-004   1.5508965626880535E-004   1.8071677034583555E-004   3.1111480815893639E-004   3.0347155418186488E-004   2.6114893638070578E-004   1.3456842526697255E-004   1.5539109375968234E-004   4.4728100667189551E-004   8.2934938427651196E-005   2.6743003009327567E-004   4.2966565157891010E-004   1.9620349030365956E-004   1.5803766925008111E-004   3.0313643540446879E-004   2.4820825818156411E-004   7.0834758144225297E-004   4.3632919560856564E-004   1.4288997715612567E-004   2.4004237444131182E-004   3.8813702217840000E-004   4.2666409660123427E-004   1.8034568889006066E-004   1.5663870494794877E-004   2.5785787509522004E-004   5.1453161959152493E-004   1.4744810231915757E-004   2.0069702524134087E-004   3.0819613210931719E-004   3.8331819085161566E-004   9.1026256248481668E-005   2.8717130581272905E-004   3.1468307376095216E-004   1.2657874299551095E-004   1.4042936282456417E-004   1.5913283071567218E-004   2.7488642808123247E-004   4.9826281046209606E-004   1.9751509883531512E-004   5.1311955670935942E-004   2.5197124170659048E-004   2.6880455454666129E-004   1.7543209207391693E-004   3.5169848904147518E-004   7.9616743740038541E-004   1.8160997222730238E-004   4.6074395582589278E-004   4.1689336105685417E-004   2.9130818568060685E-004   1.2665865785120475E-004   3.0522370361142539E-004   5.5066902242951468E-004   2.8309576112738239E-004   1.8863445560164853E-004   4.2563333282566115E-004   5.4817383990838817E-004   2.2679218527811318E-004   4.3452342524469707E-004   3.5409613337128687E-004   4.6656687325575868E-004   4.0021592448547433E-004   3.7652611514423081E-004   5.2171727641720010E-004   1.5371596067574050E-004   4.5510961418810905E-004   7.5194783877868506E-004   3.9611109448987755E-004   3.3032752308953224E-004   2.5908157654857481E-004   2.9601594110987336E-004   2.4187440763730669E-004   3.1704376274589106E-004   5.2140602870494367E-004   1.4572341482789220E-004   5.7052670132312416E-004   2.4610792578513873E-004   4.0958228118001842E-004   3.0770076823585600E-004   4.8429356298381989E-004   1.5761089774152815E-004   4.3875139406501307E-004   2.6739181322759162E-004   6.5614994720077796E-004   4.0887477066190234E-004   4.4079587211210113E-004   4.2216010583399552E-004   3.8202942654757692E-004   2.4593219055719229E-004   2.7224110754456429E-004   5.2309814592922958E-004   4.3350592654031348E-004   4.4955879458261424E-004   2.1960827849495598E-004   2.2981292468925171E-004   5.4862016913922096E-004   3.5249332874225315E-004   5.1112778038520437E-004   4.1475058752338571E-004   5.2598611977410176E-004   3.0429345118037726E-004   4.3220614097762733E-004   5.4651496495610027E-004   7.8956462850352058E-004   2.4030520212111074E-004   5.3529751034172212E-004   3.7238915864284136E-004   2.5149226445853132E-004   2.9000264974613708E-004   5.0179235046267975E-004   3.6355457170897105E-004   3.9515091120437691E-004   1.8886299527678171E-004   3.5593330348432009E-004   9.7470064450038644E-004   2.2008985005936291E-004   6.4461412841276182E-004   4.8420389113150940E-004   3.9781686165549121E-004   7.1998600778798915E-004   4.3670054853584938E-004   3.3465299331988273E-004   7.6260288982171786E-004   4.5174966492356628E-004   4.6280253571216046E-004   3.3173159300262729E-004   5.1673511279793131E-004   3.2101544794781422E-004   3.2432826524560296E-004   6.7513035626816517E-004   4.3189092591483708E-004   3.8947813110319060E-004   2.4612716026826406E-004   4.6687708938863591E-004   1.4776963599281412E-004   5.9730665137097444E-004   6.3323021315681959E-004   8.6810860649324108E-004   5.8375040780293580E-004   2.8085872318260309E-004   3.8973098156696575E-004   5.8965839259413750E-004   5.0211386843533232E-004   4.5404449922600680E-004   6.2678140529290338E-004   7.0605389958329446E-004   4.3009757146390045E-004   3.6189492606247679E-004   5.7520631155117351E-004   2.7260063059660793E-004   3.7785488133458106E-004   5.3591565037218068E-004   7.8567516409129687E-004   6.6409176732469208E-004   5.6799446870015090E-004   3.5615886799053803E-004   2.6925556337464862E-004   2.4188551806518882E-004   5.0186798019221008E-004   5.9852585138024260E-004   6.2504617158988507E-004   4.1499117403184078E-004   2.6773534812451133E-004   3.1525259938922599E-004   1.9742449372286367E-004   4.7025173438086334E-004   7.4241200320319695E-004   7.8116222596707975E-004   3.4736197694646873E-004   3.4995953529157197E-004   2.9645243039146981E-004   2.2748155186353349E-004   4.1938000712440763E-004   9.2125290446006642E-004   9.1313638100744038E-004   4.9962454878108129E-004   6.1197060324730452E-004   5.3959574868841164E-004   2.4522859687205829E-004   4.3098035441146428E-004   5.4915306160347810E-004   3.2676288898407692E-004   7.3619069267468883E-004   2.9242400074938493E-004   7.6845774394468077E-004   2.9771488845013961E-004   5.3278479683487707E-004   3.1396672941441450E-004   5.7912831320912697E-004   6.7085989284532577E-004   5.1132785076620402E-004   5.7953308849777911E-004   6.6863783062836115E-004   6.9662295312867162E-004   2.2745092847368005E-004   4.6804687766188534E-004   7.7940503182591424E-004   8.9166739413418185E-004   5.8576422005884182E-004   7.2439200703492616E-004   6.5398062020218895E-004   6.0113697600169076E-004   2.6009544861014991E-004   6.5852604215605403E-004   3.6012002050186991E-004   7.1525113747937649E-004   3.2332471558866677E-004   7.7402644143865237E-004   4.1928986923522892E-004   3.9492428815611480E-004   8.0376628787643095E-004   7.3121311956792271E-004   8.2289055296179945E-004   3.9277430064082796E-004   5.9508361661827775E-004   4.7494605809641176E-004   7.3658729373302448E-004   4.0529794779033265E-004   5.7169085188629308E-004   7.3678309684707764E-004   8.0223550959240570E-004   3.3836946778293596E-004   1.1452312754637286E-004   5.4345914943441031E-004   9.1112673041623938E-004   6.4859550697080623E-004   3.3685829196729072E-004   2.3266276737689360E-004   2.7736791565794675E-004   4.7304162802553116E-004   3.0289420593543678E-004   6.4762578638507444E-004   3.4487665342586180E-004   3.2908702422938829E-004   5.9547441039046925E-004   6.8169266283263071E-004   6.3904926214212218E-004   1.3669979983647310E-003   1.0914363022985981E-003   8.0600025702356950E-004   6.3675572343378491E-004   5.2212872729652841E-004   5.0510669346789407E-004   3.3894242047225083E-004   5.7187047212205677E-004   5.7576904323911168E-004   5.8430290614926151E-004   6.5704742383942180E-004   7.4957089646124147E-004   7.6125035510183085E-004   4.7369167052494518E-004   8.5791491946884295E-004   5.1979973503913897E-004   5.5475914195059824E-004   4.3191265619120658E-004   5.1162136272362953E-004   9.3168338846589475E-004   6.6501248493861247E-004   7.1281046320545015E-004   3.6423940246214925E-004   4.7725379017148648E-004   2.1533781135498210E-004   4.5656778234615900E-004   2.2343170644450227E-004   3.8718503164539617E-004   4.6078707060162935E-004   9.5723832409553558E-004   9.0145199973207387E-004   7.3490280720094753E-004   7.8219626834871920E-004   6.1773842094070010E-004   4.3177504157983817E-004   3.8655173040582339E-004   1.9633477527636727E-004   9.1277459249963159E-004   6.7930226404179289E-004   4.4864091334763113E-004   7.2270744658883715E-004   8.4733542981637352E-004   7.5152002416584911E-004   7.5368914083183359E-004   6.1432503046623651E-004   3.7959991301724752E-004   8.1011257369720539E-004   4.4218310162508001E-004   2.7901981491079139E-004   4.6650982203330112E-004   7.8450567972019822E-004   6.4559176828424280E-004   7.6009953522375526E-004   6.7634301224679715E-004   7.0186012114015857E-004   4.8671324562283094E-004   1.4636856943886958E-004   5.0056606237096617E-004   6.1695457141206324E-004   6.8567952581850757E-004   5.4176713519949588E-004   9.7272937768262278E-004   2.4173702368004963E-004   3.9169182016417936E-004   4.0127519189279287E-004   3.1554574821726671E-004   5.4759632744851808E-004   4.8573000643265278E-004   5.0641734570175054E-004   9.7516147359293830E-004   1.2385986951742823E-003   6.1656289501092342E-004   6.5614531606312968E-004   6.4700222863830039E-004   5.0096976204664712E-004   1.0782820263411253E-003   6.0596842068821530E-004   6.4647493820249461E-004   6.3537361746007651E-004   6.2439872927605770E-004   1.7457598688285696E-003   6.1806742834423490E-004   2.9036442827649791E-004   3.9160755287595995E-004   3.3442970202851612E-004   8.2551649672086864E-004   1.1870355218428899E-004   6.1856707832775356E-004   4.4813550849120021E-004   8.3284768319178413E-004   6.2250345802141035E-004   1.1165833838062043E-003   6.9436924642378764E-004   4.2513971568376106E-004   9.5077383757133772E-004   3.1562660841305198E-004   5.9614134171867062E-004   6.2716627234100377E-004   9.8613653083568171E-004   6.6685653284875000E-004   4.6261191726404904E-004   6.6596698906278137E-004   8.0849207056649618E-004   4.1961536525427331E-004   6.3961370220808479E-004   1.2699401782927096E-003   3.6543848884899383E-004   3.9198703141349133E-004   1.0729190979417787E-003   4.7818649812828826E-004   6.9876087065543380E-004   3.7952245570636785E-004   7.5062650474262108E-004   9.5094273467763164E-004   7.9761678248054001E-004   1.2421666244061937E-003   1.0718282966263582E-003   3.4304828745643180E-004   6.3339687113445487E-004   4.8835500207679186E-004   6.3633982312630386E-004   7.3681977282852599E-004   5.0111892806239304E-004   5.3252145115171472E-004   9.5441901749602381E-004   6.1471929660383221E-004   5.5924581410226823E-004   4.9060405578531079E-004   5.8186552688410881E-004   4.1386259484006141E-004   4.4398679557078715E-004   1.0609008228328204E-003   5.1008514814281851E-004   5.7595551906126647E-004   1.0457090285019332E-003   3.7654328118147862E-004   4.0658514561877821E-004   6.4651095130268809E-004   1.9219133893973431E-003   1.1561908978714613E-003   9.0947016012917533E-004   4.5011600977697098E-004   5.3288138843309517E-004   7.8584934317003571E-004   8.0086114905331953E-004   6.4002259172321835E-004   9.5785100137134381E-004   4.6748538492330630E-004   7.2451563235515436E-004   5.2600368044905055E-004   6.0983269796352220E-004   5.8041143556822382E-004   8.2873627849951658E-004   4.1344559989708342E-004   2.7311943986797266E-004   4.2123126341150278E-004   6.8789597954359706E-004   6.6937919122194063E-004   9.5272409763578656E-004   2.5724345139692780E-004   9.8087279303973375E-004   6.2471046640650088E-004   5.6362273339372482E-004   3.0273445933900821E-004   7.8423815938349071E-004   5.8090548694958802E-004   1.0004987906429882E-003   6.8156194171998554E-004   9.0989061416665363E-004   6.7085160051506343E-004   3.8118140979549335E-004   5.8975698815770658E-004   4.8601013458095986E-004   4.9235759600766912E-004   2.3983454356873686E-004   7.7261865811062013E-004   6.5915913151005272E-004   8.8058575282518492E-004   5.0775809529070379E-004   5.0617869964161703E-004   7.7167345447572600E-004   7.5157546007123977E-004   4.7237386976966335E-004   9.4881214060597353E-004   1.1010203444272993E-003   9.3219011873990718E-004   9.3860193484782898E-004   8.5846617961062607E-004   5.4984151170659661E-004   6.9496716793824339E-004   6.8940942345407257E-004   1.5724817582820916E-003   7.4302970807490533E-004   6.8887340626020809E-004   5.6660184220353512E-004   6.7313276342893173E-004   8.7077861053480587E-004   5.4388133282024117E-004   8.7175912352254858E-004   7.4894817943449063E-004   2.0963071803839750E-004   3.0688936371113588E-004   9.2403064630335486E-004   1.5700187396770690E-003   6.3196069913906293E-004   8.7270372700930991E-004   4.4818659194988906E-004   9.2576240760108201E-004   8.3855389215449602E-004   8.0775276208814629E-004   6.0534464878693429E-004   3.3921461701693761E-004   8.4311784087087781E-004   8.4794527740578250E-004   1.0434052141560953E-003   6.4588176943971112E-004   6.7060930846510347E-004   7.1491978827645480E-004   3.1760226062167615E-004   3.8216798809877054E-004   1.1700927904799740E-003   9.9015526901931003E-004   9.3001258171155590E-004   5.4729257230642242E-004   6.7386948408354648E-004   8.1100360060226803E-004   7.8715928765183448E-004   5.4752982668809021E-004   5.7909069113657406E-004   3.9490917627390377E-004   3.6904148948828516E-004   3.4434693357957697E-004   1.9613723738072807E-004   5.0593744723999464E-004   5.0352262365167214E-004   5.6604561580615395E-004   9.3588717251376374E-004   6.8447861505161649E-004   7.6643863664954204E-004   4.6804889985568897E-004   5.1736535813320386E-004   4.0956814282365760E-004   1.1056231453797033E-003   4.2223221025785868E-004   4.3101790534273926E-004   8.8753750247694317E-004   6.4684910049713461E-004   6.2315842836143949E-004   7.6771354466789136E-004   5.6088006994129953E-004   6.0105093104177872E-004   1.4972018205126965E-003   2.2861817574556082E-003   7.3249827774571027E-004   1.1155920507990409E-003   7.7583519432296354E-004   1.1550534310869115E-003   3.7586677338360627E-004   7.9755603040790747E-004   1.0331698646745384E-003   1.1992885007552651E-003   1.2554413796663126E-003   3.2947019178935962E-004   6.5382539324766785E-004   6.2501245501878208E-004   8.3276792338195845E-004   8.4090075246553585E-004   7.2383477469958066E-004   7.9961653106542304E-004   8.8626089742915794E-004
   3.1600000000000001        3.0000000000000000        2.3428356067677086E-005   6.4332564490287799E-005   2.9869020658841779E-005   8.4280280794265226E-005   1.6225836977159006E-004   5.2040193459763742E-005   1.2253823519685770E-004   1.4283873519200773E-004   1.6189808415878896E-004   2.4246832259755506E-004   9.1923898072627394E-005   1.2602691911300825E-004   1.4413414742978130E-004   1.8012001704373942E-004   1.1492121010639849E-004   1.6498162561363715E-004   6.4581758719841264E-005   3.1569611537426957E-004   9.5768688681310989E-005   3.2744323936019932E-004   4.2767448836719354E-004   3.6132204025014319E-004   2.7865734775954634E-004   1.5015533828717490E-004   2.3528005679391645E-004   1.5840637400704854E-004   2.1675087181754024E-004   4.2974875912808687E-004   4.1661287159404653E-005   1.1823789864331814E-004   4.1954605476170615E-004   1.7168515233752105E-004   4.5337311876959477E-004   3.1238830423399697E-004   3.3595737156222956E-004   1.2912960816798528E-004   1.9512287245177184E-004   5.6512453902917759E-004   4.0466188766970196E-004   2.6855060293122420E-004   5.4894571438746846E-004   3.2878828523759174E-004   5.2411421099924716E-004   1.8426968225850919E-004   9.2181182381197158E-005   2.5824454810399907E-004   3.6904958111681475E-004   4.2573295688548698E-004   2.4852244235273874E-004   1.7570434344428044E-004   6.0054186639853571E-004   2.6293242663198078E-004   5.3805161780871836E-004   9.7789424360636442E-005   2.3958341618764243E-004   6.5298563917003268E-004   1.5934716198277586E-004   2.0895508828255407E-004   4.1991357974751958E-004   5.3820653949543374E-004   3.3728526623086254E-004   1.3332746270795038E-004   2.8947865997110399E-004   6.6615688627657437E-004   2.0884170456419307E-004   6.8170227931663142E-004   8.1406731470957700E-004   4.2137291059025391E-004   2.6938942846659595E-004   4.9552398155326693E-004   4.9729354291290278E-004   8.3166331550139254E-004   6.9889593222619570E-004   2.5122292184489404E-004   3.3566387521486910E-004   6.0657239285662385E-004   7.6296914932740749E-004   1.4413154804164536E-004   2.9449950919916909E-004   6.0307429703616985E-004   4.3339395955040947E-004   3.0316935713154948E-004   1.2415682255615098E-004   3.9678551244991944E-004   5.6149310450472273E-004   8.5026668578826249E-005   3.6374161970102015E-004   3.9442700958575860E-004   6.8124726264708705E-005   2.7229941919797602E-004   3.9399954786700797E-004   6.0960662191070789E-004   5.4393169712322665E-004   3.5059175871359388E-004   8.7594070857331891E-004   5.2943402390673864E-004   4.8463672961787945E-004   2.3934135831301157E-004   7.2488172723285664E-004   8.0008673628328920E-004   2.9889840670311723E-004   7.3831865628513384E-004   5.7932030847018898E-004   4.5735318239601590E-004   9.2060109161810257E-005   4.6982656324785408E-004   6.1743271947586149E-004   3.7985832181887104E-004   3.2019292383233096E-004   9.5371970409987791E-004   1.3462326797198186E-003   4.1637283959972040E-004   5.9065889914487410E-004   2.9230682528010146E-004   5.3506988952061461E-004   7.2158964528470958E-004   4.0286943776798298E-004   3.6332469882731838E-004   2.6699888595997775E-004   7.0179739778107228E-004   1.2735322866766589E-003   3.3918902555835783E-004   5.5281491336663970E-004   1.7700833866447001E-004   6.9323181502107341E-004   5.6251949154947749E-004   5.7890142726212872E-004   4.8783106045228704E-004   2.6598045006602955E-004   8.5579334183948118E-004   2.1848246693399189E-004   6.8203350762280574E-004   1.2406421203788273E-004   7.8802096016507067E-004   3.0379688350201921E-004   7.4037715780682530E-004   3.0650472428453792E-004   5.4288422285274688E-004   6.1230129578039030E-004   7.4045634765430824E-004   4.3087774392301919E-004   5.5286568976105365E-004   1.5492981038866979E-004   3.8254792016632878E-004   7.6050153500641191E-004   7.1810419882959527E-004   8.8934908065175426E-004   1.8390500494568286E-004   4.3749811570605620E-004   1.1328002252543681E-003   4.4070377462999413E-004   6.3189242149470112E-004   3.5985751289908615E-004   6.0727501325835329E-004   7.2674789525077729E-004   3.7501093303500131E-004   3.2885805595331795E-004   9.8406847363362044E-004   3.6698009111535255E-004   7.4818305646657732E-004   6.1162193413909314E-004   3.5018392788930869E-004   3.7460084178939784E-004   6.6540726610532497E-004   6.5224065152640856E-004   3.3747933424323808E-004   3.9425152953878210E-004   7.1464606799966470E-004   1.4921059080189975E-003   5.0220986218679797E-004   9.9707046324703477E-004   6.0360114012410410E-004   6.5587865657179697E-004   1.0056554898741179E-003   7.1131503161390378E-004   2.4180117817700249E-004   8.6849474187482127E-004   5.9156027504885227E-004   7.3359530003872604E-004   3.3092011646103565E-004   7.3613328005131876E-004   6.1743972763527930E-004   3.5800791500290073E-004   8.8740077166766184E-004   6.0182299415023589E-004   3.4764465565720863E-004   3.6522073898429761E-004   7.0972168283339136E-004   2.4221614119014563E-004   5.8621208971645770E-004   4.6392654244090787E-004   1.6476227843062409E-003   1.0648602758122809E-003   4.9833147091314070E-004   5.1748179183972679E-004   9.4004200578204258E-004   6.6399669848706780E-004   5.8128262273313179E-004   8.4301850961563838E-004   9.1413288642456278E-004   3.1454871793517062E-004   1.7348854989341036E-004   6.4875985798177043E-004   3.8055886150406798E-004   4.2741773166075014E-004   5.2719975189317544E-004   1.4786861785156178E-003   5.1958880258227438E-004   4.4778339397934149E-004   5.3127178843570446E-004   3.7670909882167472E-004   2.7845628074822621E-004   7.7430613574884261E-004   9.7913751740300384E-004   7.5532825517008991E-004   4.3809893203724826E-004   4.1226048373994856E-004   5.9006508991024133E-004   4.3511351253872489E-004   4.1543737410100826E-004   9.5834730001712087E-004   1.4050082961523374E-003   6.9076443542915016E-004   5.7145546137276541E-004   3.7243666693398668E-004   2.7942547775779700E-004   3.2728983464520151E-004   1.2434064507569644E-003   1.2157380600013709E-003   5.6301976290142356E-004   6.8112875796768452E-004   6.0671653687259400E-004   4.0293951289958955E-004   7.9180239033637345E-004   8.9683855642636446E-004   3.8523485768947232E-004   8.9097552371562611E-004   2.9411556812938475E-004   1.1243489948050314E-003   2.7447993634716159E-004   1.0772522352831251E-003   2.6323170805271992E-004   6.3854361516915020E-004   9.3985915304997095E-004   3.8782479895386443E-004   6.7044277052456986E-004   1.1389267067066571E-003   6.8192709549485695E-004   5.9606186457155969E-004   4.7606764388512696E-004   9.3832637708606936E-004   1.4397001468972202E-003   7.8059689618675669E-004   6.0774037638796675E-004   6.5036471328652388E-004   7.9598038135706578E-004   4.1398915602219708E-004   6.0682689126097483E-004   2.3447926811461124E-004   7.9774139974930216E-004   2.3348754799987608E-004   9.5706319746436145E-004   3.8248576881335928E-004   9.1749457467087386E-004   1.4215768432641661E-003   1.0450592807471916E-003   4.7604228516056203E-004   4.2882140906443512E-004   4.5996941453538070E-004   7.2648914924919295E-004   1.0724687420320725E-003   4.2158860712717414E-004   1.0319274052026362E-003   1.3440901882964913E-003   8.8794391859461236E-004   2.3486551132189090E-004   2.0296138207228726E-004   8.4724424163869119E-004   6.1061549127117414E-004   6.4112673073420719E-004   2.9788571114232115E-004   3.1107056206146073E-004   3.0423638183478145E-004   7.7515219310403849E-004   5.9189436796999143E-004   8.8641638353269573E-004   5.8308754793418157E-004   1.0076240402570528E-003   1.4629045730354747E-003   7.2065640684249748E-004   8.4305576935631661E-004   2.0551542295702127E-003   1.3032908107146147E-003   1.2027416129089222E-003   9.4784056923126047E-004   5.3406628414212479E-004   6.0232216244695299E-004   5.0106727032279432E-004   4.6509138138969695E-004   6.1609383321318634E-004   1.1046275638363487E-003   1.1143481116546842E-003   1.2419063380939501E-003   9.4240581223640899E-004   3.4816896760751233E-004   9.7568992393212337E-004   7.4190294229917653E-004   5.2859618333047623E-004   6.2300417116902386E-004   5.0004076740200695E-004   1.3136195082757833E-003   8.3716275951673837E-004   4.3592675185860950E-004   3.7809817128376955E-004   5.2113767760964664E-004   3.0506430810018102E-004   1.0607725417989878E-003   4.3385267555178116E-004   3.2067151100016305E-004   3.6752371132554428E-004   7.8291566300021172E-004   8.9023416044273977E-004   9.9781507086022479E-004   8.4842099011318405E-004   7.6701336654412175E-004   6.4778254589358073E-004   4.6255534044128000E-004   3.9992986308228737E-004   9.1475508549079148E-004   9.6132957377914564E-004   3.0270048782126731E-004   1.4125577993106748E-003   9.7364748690101615E-004   8.2823535091527652E-004   8.6567748785877847E-004   6.3030394502166967E-004   2.9533564897038365E-004   5.6255726072751791E-004   5.6492639549008935E-004   2.6345334948543449E-004   6.0856451933499083E-004   8.0509080224404458E-004   8.2326973009484966E-004   1.0550542017171553E-003   9.8073635973750482E-004   9.5958015931623709E-004   4.9264473899124665E-004   1.7337749445913290E-004   4.5717720343911442E-004   6.7882132988720666E-004   9.0554501216894012E-004   7.8149424267977524E-004   8.8853255815481006E-004   3.8054679772692287E-004   3.5314214933137211E-004   6.5023960263439371E-004   4.2324876923172187E-004   8.6061470287476880E-004   1.1041223672243420E-003   9.9656896879053692E-004   1.3809567354579645E-003   1.7052154381686786E-003   1.1432630993065004E-003   9.5587136616114086E-004   6.5625268355704513E-004   1.1169018077654869E-003   1.1690756422570729E-003   4.4481543103913173E-004   7.9473165459128343E-004   9.4295386872112331E-004   6.0160312231957876E-004   1.4906165893417513E-003   1.0022254478105998E-003   4.3349218938188637E-004   3.5262589740366946E-004   3.2427982421575198E-004   7.0434568809172617E-004   1.1102488247399851E-004   1.2373048864305757E-003   6.2176150458285789E-004   1.3791289779823647E-003   4.4552081513279696E-004   1.5412564685120052E-003   7.6306703156729520E-004   3.5850075336619916E-004   9.2141726094397292E-004   6.8492525221212691E-004   9.0005869946190769E-004   5.3015088409145191E-004   1.1062132677081430E-003   1.1039159093311430E-003   5.9507870772012347E-004   7.8272401708648592E-004   8.8019642591086319E-004   7.6358658228263478E-004   8.1683592397210892E-004   1.9812080519520598E-003   9.3219963008151028E-004   3.3787849299933076E-004   1.4657597268976279E-003   5.6233175317239360E-004   6.3595971869354398E-004   4.7990026205015931E-004   7.2903559891984661E-004   8.1997104909451671E-004   9.7066246575398688E-004   1.3879650451935756E-003   7.6556253580880858E-004   8.3445551802649042E-004   4.9805971705015756E-004   5.6332965278468080E-004   7.8842700454332369E-004   7.7867694741984501E-004   6.8417676145790507E-004   8.2204723817135613E-004   7.4977198506188687E-004   6.4633766100872592E-004   4.4619679744491278E-004   7.2810281706586451E-004   5.0610208469006619E-004   2.5334719578370794E-004   4.6177945384051524E-004   1.3913421744859509E-003   6.6612638239628896E-004   7.2192121563854222E-004   9.2489525945078129E-004   1.0455668790737187E-003   1.2668679662421699E-003   9.2501236965930925E-004   2.5821476965504631E-003   1.2951109109981972E-003   1.1578248176610181E-003   7.4264283456221606E-004   4.7423086458592208E-004   9.0758738674475770E-004   5.8198977583763371E-004   7.5780073589356363E-004   1.3557981513253000E-003   6.0591484480171376E-004   1.2110253721851381E-003   5.9724887355712799E-004   7.1290028750017605E-004   4.6601861534995362E-004   1.0617752043785556E-003   6.7191901920011718E-004   4.7957946854540289E-004   4.0660458425474639E-004   8.9201990095971696E-004   1.1097682567693479E-003   1.4840949545804789E-003   4.1371788525852721E-004   9.2783479551323742E-004   4.7134083854601463E-004   7.8276940484954386E-004   4.3073408154009878E-004   1.0655530631661239E-003   9.8584567646072983E-004   1.2735879914605908E-003   1.2647453038993897E-003   5.9920979485640863E-004   8.8178407436586886E-004   3.3540017463498168E-004   3.9495456673373165E-004   7.1842150585298408E-004   5.5666645021595744E-004   4.0477324208737232E-004   7.1215331149338923E-004   1.0023096829436498E-003   6.1389611923953421E-004   6.8492284008586223E-004   5.2438739195007674E-004   1.1836220758572791E-003   8.8540897374153040E-004   4.7260297251900155E-004   1.2870929137705905E-003   1.6245969812912994E-003   7.6671384997008393E-004   1.3441437120346770E-003   9.2513650179108981E-004   7.2825946077673326E-004   7.2068926594647724E-004   1.1906424656133727E-003   1.8166856271933476E-003   7.7851930245090956E-004   1.2018213342850227E-003   9.2995726333852994E-004   8.9245455738540659E-004   9.6145565865525680E-004   1.0033392111740641E-003   1.0367191562007305E-003   8.4400628992798842E-004   1.7174616078449034E-004   4.7440798346780436E-004   1.1154274952213390E-003   1.4284481253814946E-003   7.3833301710104810E-004   7.4462158534914199E-004   5.6523862067776843E-004   9.4296844134397480E-004   7.8288248601157912E-004   8.8926998839479140E-004   5.8975444821873226E-004   4.2261941726957669E-004   7.4321859859605285E-004   1.0964325175593843E-003   1.4005140705219195E-003   1.0714498561745580E-003   6.3046316137049796E-004   5.3723540626409761E-004   8.0112717041118798E-004   4.9760931548361394E-004   9.5984830359395197E-004   9.7148865106494290E-004   1.0569665255107325E-003   4.4959945429103661E-004   6.9075723690016036E-004   1.9470434946703950E-003   8.9770439489166519E-004   5.6731652837710672E-004   4.5489531830975982E-004   7.9234958564139738E-004   4.6736240955527704E-004   4.4670953412444589E-004   1.9263044210027691E-004   6.6802759731692256E-004   6.0837706442274362E-004   7.9825647030327084E-004   9.1262447800403556E-004   7.9550424048296768E-004   8.8813667657368844E-004   4.7153731747387857E-004   1.0553809798500092E-003   5.9341187825444298E-004   9.7876793550986095E-004   4.3599973271984211E-004   4.9896056340322079E-004   1.1117815344278169E-003   1.2773262126917072E-003   6.2643163316649536E-004   1.0320303501745039E-003   1.1001819408844456E-003   9.5870807312196092E-004   2.0208854216801023E-003   3.2761404391891636E-003   7.4953880902679727E-004   8.8037562908677212E-004   4.5216455363683052E-004   8.5188201174730429E-004   6.8067785353906319E-004   9.7465192147712452E-004   9.8120253899397492E-004   1.0193884051602649E-003   1.6458920460858774E-003   3.5312521074515313E-004   6.4864249070550612E-004   7.0989326121789309E-004   1.3086996087351616E-003   1.0262820757338284E-003   7.2971600488387352E-004   1.1333984400149224E-003   9.1878173936134388E-004
   3.2200000000000002        3.0000000000000000        3.7342884248867923E-005   1.0720872831537706E-004   4.7889519870436354E-005   1.3066941164443358E-004   2.6932028768107208E-004   8.7267205435800441E-005   1.7644488738569953E-004   1.4947917580207236E-004   2.5415430663856467E-004   4.8223750348759217E-004   6.0151605653225530E-005   1.8425362453737055E-004   1.7736051811088300E-004   2.4076744741958483E-004   1.2845742838179613E-004   2.4075364634835674E-004   2.8518975437912758E-005   5.6181032414038482E-004   8.0026120287425686E-005   5.3865676508890845E-004   7.4268113884341260E-004   3.7990834179122790E-004   3.3855731586104562E-004   1.9303717610448924E-004   2.4866568349347158E-004   2.2796459669774307E-004   1.3754864398586572E-004   6.7083764541420491E-004   2.1864059587069531E-005   1.3385768572064609E-004   6.5023134460173368E-004   1.3983070938982417E-004   6.5784231174700826E-004   3.6102147038729541E-004   3.9488823064196606E-004   1.4699967437014182E-004   2.5393584753849669E-004   1.1772179185658232E-003   4.5316653528636695E-004   3.3835082151480997E-004   6.6048043341851003E-004   2.9558954288571275E-004   7.5634540230579844E-004   1.1961379906937704E-004   1.3591502764580352E-004   2.1664480182387097E-004   3.0532994927755605E-004   6.6103767949691637E-004   2.2483858144453582E-004   1.1728361657548092E-004   7.6762973531456177E-004   3.2505133892231467E-004   5.9724057006536576E-004   6.5811137559573199E-005   3.3325575066083511E-004   1.2600169881735650E-003   1.7625374586086398E-004   2.1122820137943322E-004   4.2627569986261908E-004   6.4727240896728642E-004   3.1551064593846588E-004   8.9114329425518101E-005   4.8563356069719030E-004   6.5128840699620082E-004   3.5654921955805891E-004   1.2969045892654437E-003   9.6433767015848991E-004   7.6891198044626817E-004   4.4422796407955209E-004   5.1734699405452014E-004   5.9941876724562749E-004   5.5187657627095682E-004   7.4322002334872709E-004   2.9316128296380843E-004   3.2887339214147411E-004   6.5070676739453531E-004   7.7534305306969041E-004   8.1487391371719674E-005   3.3979423633101892E-004   1.1343124184270261E-003   3.0186957373890439E-004   4.3732780373836535E-004   8.7016842353152896E-005   4.5477533715447050E-004   6.0301607792171937E-004   6.6849459863924565E-005   3.4459728827102156E-004   2.9101633093092964E-004   1.4746390913099354E-004   3.8908187561412168E-004   7.4170779157236124E-004   1.0621122227790784E-003   4.4764319707644691E-004   4.4012296044398816E-004   9.2025540597727353E-004   8.7215087692848862E-004   7.4027250987221654E-004   2.9248414602182508E-004   9.0826305789347504E-004   4.3468609217321637E-004   3.2554566556327962E-004   7.9191375821371771E-004   5.8884983561735169E-004   4.6629209339253978E-004   5.0231601266721525E-005   5.1477487318499215E-004   4.6549387787204913E-004   3.3830704445971519E-004   3.9974661214754780E-004   1.5486116746437038E-003   1.9736676122728337E-003   5.1507422977652530E-004   9.1914173745261303E-004   1.8264990181612601E-004   6.6673182288544625E-004   1.1009404637442005E-003   3.3319708301054682E-004   1.4387180367794963E-004   3.3058759545729894E-004   6.6993631530207448E-004   1.2658970904799905E-003   2.3313156872907965E-004   6.5086732475692867E-004   1.6859067560479589E-004   9.8746034199141534E-004   9.0259730257009386E-004   8.4451556030806091E-004   3.7025377690149097E-004   4.3485002800097391E-004   7.9896521902450221E-004   2.2972099070197376E-004   7.5146246606282217E-004   2.8714199031107949E-004   1.0014895184545115E-003   4.8244609621817420E-004   8.4617960967549983E-004   2.6106422934041307E-004   3.9097672573627139E-004   6.1018217656918963E-004   8.4429539022955397E-004   3.7159678415427642E-004   5.3233088056829365E-004   1.2328682980074519E-004   4.7671354852136345E-004   6.7692734046192668E-004   6.8726327748130445E-004   1.4451226793225436E-003   2.6950857938280471E-004   6.1095239447414215E-004   1.3677069303484235E-003   3.8896787327825515E-004   7.8388846051321898E-004   2.7267997821329466E-004   7.5832547532689038E-004   1.2906967260228400E-003   2.8894801544619036E-004   1.8597215309644957E-004   7.0481913439620367E-004   4.0491174797089793E-004   6.6900951058306317E-004   6.5325772554590154E-004   3.5053715645594466E-004   5.5391537443789799E-004   7.1744010923829404E-004   9.0778794586751535E-004   4.2212329829606515E-004   6.7709294678791566E-004   9.6314501259656127E-004   1.2560548905737794E-003   8.1575202545951025E-004   1.1744504904330436E-003   6.7766667284449198E-004   1.1206973794651352E-003   9.8922092987458756E-004   6.9275443412907130E-004   2.2056252950651008E-004   7.5535700861637466E-004   6.1517587765140232E-004   8.8249126003010021E-004   5.4272061538790351E-004   4.8331062671243757E-004   9.1109769631193816E-004   5.0935549702976226E-004   8.0494819816436382E-004   6.4984947834003889E-004   3.1010562296983932E-004   1.0780347368984633E-003   8.7133688737211406E-004   1.7037209899108967E-004   4.0166814019017511E-004   3.2644888145115595E-004   2.2096746814834591E-003   1.4021874557458339E-003   7.7499194091097353E-004   5.4137969054104333E-004   1.0288667204680013E-003   8.0526659285707703E-004   5.2967785301399699E-004   7.0470726432420732E-004   7.2511305527192798E-004   2.3351776925653142E-004   3.0132741274979419E-004   6.4919574751928896E-004   6.2348526339099403E-004   5.4240534056870608E-004   4.3559604584212991E-004   1.8525420865345471E-003   2.8822411757729112E-004   3.3159157247008360E-004   5.6174017184275034E-004   4.7988870594139056E-004   2.0311032576253145E-004   8.2990323188232096E-004   1.1479575446601302E-003   6.9890433820643061E-004   4.5931964767327761E-004   7.2682209279508890E-004   7.9696706914600976E-004   8.6057874084100711E-004   3.2474637888468930E-004   9.0565468868029062E-004   1.7150325402592759E-003   9.4673413024003248E-004   8.0928061544130046E-004   3.4278728625769723E-004   4.4505107112133313E-004   4.3322778847394228E-004   1.0090809853948788E-003   9.9362842515026643E-004   4.3570297173105310E-004   5.9048180235379963E-004   5.0701394668275222E-004   7.2875072911053975E-004   1.0937095870248925E-003   1.2070047453462531E-003   4.5464805258563695E-004   7.8898910920772970E-004   4.3344717149126444E-004   1.1265396113981918E-003   2.4998111472268749E-004   1.7955365163099027E-003   2.8747012136374979E-004   6.3414589737653172E-004   9.9547557697931915E-004   2.1758620599076007E-004   7.9430813177736352E-004   1.4648204558419208E-003   4.4679692368679416E-004   8.4594976146215161E-004   5.9194662621375835E-004   9.1034717049005246E-004   1.3826037116193139E-003   7.9031581100147083E-004   4.4864409251826811E-004   5.1952238931274319E-004   8.6479768529842569E-004   5.6644657254005819E-004   5.7126340258682349E-004   1.7988423397854349E-004   7.4761644483036871E-004   2.5047108218862856E-004   8.7762796405055268E-004   5.8733254860261904E-004   1.4599966846626700E-003   1.6754412681787016E-003   1.1916210458117536E-003   7.2031451601771337E-004   6.0430689057578942E-004   3.2955910549216036E-004   8.1573499465418197E-004   8.1787656948234533E-004   3.9774325385897517E-004   1.0114411348794829E-003   1.5727270012809707E-003   8.3651484942074360E-004   1.7470902317759496E-004   2.9319056837022971E-004   1.0022682835725879E-003   3.7299053941626921E-004   8.5882618385327628E-004   2.5513209041387553E-004   5.0473670867225227E-004   4.0252090748959439E-004   1.1128609808718423E-003   9.9864188253863113E-004   1.0582597905591730E-003   9.0364265190053352E-004   2.0878120092635271E-003   2.2821215607175408E-003   5.6155778478805623E-004   8.0657815140966634E-004   1.9150063885013280E-003   1.0652237623926554E-003   1.1458012954651626E-003   8.2138570459668069E-004   3.2858208946005276E-004   4.5111092778347430E-004   9.6213026668898075E-004   4.0181304409857955E-004   6.6026718895400779E-004   1.6345306996706033E-003   1.3965752136025941E-003   1.1272584952959474E-003   9.5042489240829392E-004   2.3776046406135364E-004   8.0874174920247011E-004   1.0514840264628906E-003   4.5685313974815674E-004   9.3715668799235772E-004   6.8073360445912814E-004   1.2078519157259415E-003   7.0357407195025131E-004   4.2770499341417909E-004   3.8384113499865028E-004   5.7813574122377682E-004   2.9741044372983907E-004   1.4526044353715955E-003   6.1066873807996756E-004   3.6559418698324140E-004   3.3967371376430864E-004   7.7205244810271668E-004   6.2176295923401014E-004   7.5632839539044306E-004   8.1510599227386236E-004   6.0284759535789829E-004   9.7323786304887201E-004   6.3547142636245248E-004   3.8639475812768289E-004   7.6759100311940564E-004   1.0507246699979357E-003   3.4245881496715709E-004   1.6074207946606672E-003   9.5808280880967859E-004   6.3880001654938959E-004   7.1999294087407269E-004   7.2579424969234209E-004   7.1608781429421215E-004   5.3396402368623185E-004   8.0383517197362602E-004   3.0314986770745727E-004   7.6197499427505303E-004   6.7527200800569071E-004   7.7106725840419524E-004   1.0563622680277041E-003   7.0635714450934634E-004   1.0153638990282601E-003   7.2162610264241687E-004   2.6697905953739556E-004   4.0024701620372104E-004   6.0339912445073966E-004   9.6538601818847909E-004   8.6736515765864020E-004   8.0691677508840380E-004   5.5131677595706492E-004   4.5967081596154309E-004   1.3083436092463285E-003   9.4409502668004472E-004   1.0308293846480374E-003   1.8981425503087459E-003   1.3244976499917694E-003   1.5828465936777363E-003   1.4011806552730287E-003   1.5431883990189123E-003   1.3051419488773546E-003   6.9820556414261308E-004   1.5174622915860730E-003   9.0884658360381289E-004   5.2446429306433765E-004   6.7719149225544620E-004   9.1304514165674961E-004   3.0282531256162464E-004   9.0191298900628534E-004   8.3082202882144073E-004   4.2082239815370917E-004   4.7195674386058889E-004   3.5861577494883688E-004   4.5270127821695524E-004   2.1547483321876095E-004   1.7285950963485273E-003   8.7005934766280139E-004   1.7613758040060455E-003   4.6819127957347094E-004   1.4094605611733753E-003   8.5311689675798331E-004   5.7355304189429497E-004   7.4453410877659411E-004   1.4350841317509659E-003   7.6523718364898783E-004   5.2031248113712492E-004   8.6550602348219627E-004   1.4706055747578349E-003   1.0508602538961244E-003   6.2578223832079319E-004   7.6407792146812267E-004   1.2112175109258384E-003   8.5260501962966528E-004   2.1549299255824782E-003   1.2549975144499743E-003   3.5486443673297128E-004   1.2652424067556695E-003   5.1705785268154562E-004   5.7471003788778338E-004   4.1215716062422683E-004   3.3198316934986144E-004   6.6273789475752149E-004   7.1179391374114000E-004   1.0356508367491816E-003   5.5082884725652346E-004   1.3625577135182752E-003   4.7687776078177678E-004   5.9739698513072356E-004   7.1538965538882685E-004   8.4813209850750633E-004   9.6008714875721270E-004   1.0006287090598524E-003   4.8625750900467373E-004   6.2328633525742796E-004   5.4447930753855306E-004   9.5019555624425674E-004   4.3144470238117342E-004   4.9183408365643673E-004   7.2893730796870179E-004   9.6880045942737626E-004   7.9749278889331321E-004   9.3750585542667919E-004   7.7874124435012174E-004   2.2816214172306890E-003   2.4679460331069906E-003   1.1805091022227220E-003   2.3139958978943133E-003   1.0811409959487590E-003   1.0024871200269925E-003   8.4216039271765018E-004   3.7373693374173216E-004   9.9962838799921697E-004   7.3258964251031336E-004   8.8404128609294677E-004   1.3118009707876611E-003   8.8905360535502707E-004   1.3730993626626287E-003   7.5531879634960783E-004   5.4113266574444248E-004   8.9178222817872833E-004   1.0404235106316754E-003   9.2130983348535477E-004   8.8809187583022782E-004   4.2993337288074198E-004   8.8387195274358676E-004   1.6369758233005351E-003   1.4496086636790477E-003   7.0180428261814936E-004   7.6447822267635931E-004   4.8004291294804179E-004   6.9070642376460752E-004   5.0822966850334157E-004   1.2215763379094555E-003   1.1253983265176919E-003   1.2020186268944712E-003   1.3877375292306656E-003   6.0034269011989918E-004   6.3833772216197713E-004   2.5615406278760452E-004   3.4275475325928315E-004   9.1746925214677630E-004   4.3011593023948403E-004   3.3835516677182967E-004   5.3718476795758772E-004   1.1907853927739913E-003   4.8014049479873030E-004   1.3621832480632545E-003   4.3367170658500649E-004   1.2043221290321858E-003   1.0942948311163615E-003   4.8310489913206068E-004   1.1342480425406555E-003   1.6523012037744993E-003   7.6388861019903583E-004   1.4146483732658391E-003   9.4484379430846135E-004   5.6774575619414130E-004   7.7138829321960780E-004   1.3075487587529348E-003   1.4565749542560090E-003   7.2187281141445443E-004   1.4958882019035626E-003   1.3630454620002087E-003   9.6425149133351593E-004   8.4957621975661644E-004   1.3173250481051341E-003   1.0916194694288778E-003   8.2434953681989154E-004   3.3399892898770941E-004   7.0992116063240047E-004   1.0095413340397059E-003   1.0458072072323393E-003   5.7425028927255318E-004   6.5182174012150284E-004   5.7223659694117255E-004   7.5643887058302842E-004   7.8141157223186441E-004   5.3910490600894896E-004   9.3127762338525617E-004   3.5441440719938174E-004   7.3148218514287671E-004   9.9755959106483821E-004   1.1180550144774719E-003   1.3862571899956474E-003   5.7467319732837309E-004   5.7172574362082370E-004   1.6484488109186554E-003   9.3455365494793310E-004   6.4671367657072624E-004   1.0347870840829432E-003   1.1897693386465577E-003   5.8096914192253186E-004   7.5936826837952028E-004   3.1399691727049478E-003   1.0038786018955678E-003   7.5427331237349390E-004   5.1152318801051574E-004   1.0049858846118023E-003   5.8936902929414498E-004   4.9957542121193571E-004   2.7715091090665581E-004   6.4466636612195915E-004   6.9162705225604779E-004   9.1466319462940983E-004   1.1437690862900550E-003   8.4222734566194457E-004   9.4830985060894075E-004   5.8520597009622947E-004   1.4779870042266668E-003   8.9330714922731982E-004   1.1964772617650932E-003   4.8397722116606844E-004   4.4507077316455033E-004   1.3487034290344082E-003   1.9080428666619353E-003   6.1556596611506500E-004   1.1971151079522707E-003   1.2200734436697456E-003   9.3041014892077199E-004   1.9819923824157945E-003   2.6687179963760682E-003   9.8158403931252955E-004   9.4064991497188710E-004   4.0086845382883142E-004   5.2024357216534601E-004   9.1376466774376671E-004   1.0158800342659597E-003   9.2076207910752304E-004   7.6453635838883674E-004   1.7650787437937247E-003   4.4167480961908437E-004   4.8423306148076176E-004   8.9079060025414915E-004   1.4692855470329780E-003   9.5819533706984795E-004   8.2606425071836734E-004   1.2047799475343492E-003   7.5210637891941906E-004
   3.2800000000000002        3.0000000000000000        4.0035899402747197E-005   1.1972534625081992E-004   5.2870212626074036E-005   1.3692721364784400E-004   3.0041448883962138E-004   9.9989708412657292E-005   1.7243004673747809E-004   9.1313609127789154E-005   2.7120841119183270E-004   6.3456063243585927E-004   1.5370097291393390E-005   1.8442359624435751E-004   1.3627761898888250E-004   2.1942659499900351E-004   1.0392700774194734E-004   2.4170060999582663E-004   3.0796891987725396E-005   6.6643047512586029E-004   5.9578434443281579E-005   6.2677346876709736E-004   8.8678787565368530E-004   2.3801524697426824E-004   2.8040968894125590E-004   1.5997847092625469E-004   1.7618391047831135E-004   2.4326682212253185E-004   1.1764974854791008E-004   7.0139940851263215E-004   7.6325281755743288E-005   1.2977474517930569E-004   7.3008240458865864E-004   1.0895878013507181E-004   6.6384742853151807E-004   2.6431948407867515E-004   3.1679088178369712E-004   2.0421791309529992E-004   2.1252799171749950E-004   1.6465694146986245E-003   4.2631472371219343E-004   2.9420032138822630E-004   5.4042950882597781E-004   2.3658698009779405E-004   7.5743827491105164E-004   1.0121129514631699E-004   1.4297933465778098E-004   1.4635268087735871E-004   2.5937334645412366E-004   7.6821361521392951E-004   1.2891762112059765E-004   7.8504590903321952E-005   6.6221049393902346E-004   2.6313533022910112E-004   4.4888958003277279E-004   8.2181724135595540E-005   2.7492659135917212E-004   1.6494161763532670E-003   2.2745743223153556E-004   2.3484018000526180E-004   3.9793227954803260E-004   5.7531994963874072E-004   2.9453562422903311E-004   7.7265676786000411E-005   6.5643699493047572E-004   4.3383891126366829E-004   3.7996525613631405E-004   1.7973718142745550E-003   7.2419620982965981E-004   1.1075819736603770E-003   6.3067772674149224E-004   4.7207415676170004E-004   4.2436753415579418E-004   2.2224415746626268E-004   5.5816569005605148E-004   2.3705933925072733E-004   2.5334106153598911E-004   4.9593236671669394E-004   5.3611881700618301E-004   9.3359317148184246E-005   2.3863743247928406E-004   1.4498603695921996E-003   4.0910436087978269E-004   4.3782724487971314E-004   1.8981628386186941E-004   4.7387941289489158E-004   5.5915149920335219E-004   5.6020893074640027E-005   3.0543806872437130E-004   2.4119650004743830E-004   1.1683585744809270E-004   3.3430704174066355E-004   8.4322187636635319E-004   1.3685723870871618E-003   3.1687619599668802E-004   4.5137726936018383E-004   6.0280345233141783E-004   1.0940858273772323E-003   9.1782520786130113E-004   3.7558446955181181E-004   7.4609501583000647E-004   2.2399388170931558E-004   2.5730288969582081E-004   6.1583898492468289E-004   4.8778553406429991E-004   3.1315325133285930E-004   6.6666421924632915E-005   5.2683717586188435E-004   4.0978646102033495E-004   2.9604791441052556E-004   3.7638822303321485E-004   1.7781338575875167E-003   1.7012868915864379E-003   4.4562659456924911E-004   1.4606447123703971E-003   2.7327210687909230E-004   8.5178362665495400E-004   1.4585242161123532E-003   3.4416433737603937E-004   1.5803633643240471E-004   2.5956189905472824E-004   4.1955610602487455E-004   8.1321045683695192E-004   3.9677162092039970E-004   6.2158733575512731E-004   2.6052189905618225E-004   8.5373074903563693E-004   8.9884897273743135E-004   9.3395281631955388E-004   3.0285796155697881E-004   5.7140217445768283E-004   4.9450550318335578E-004   2.1630133657230986E-004   6.3435345872464273E-004   3.1461702154361536E-004   1.0307091871225081E-003   4.8143076371512221E-004   6.9476297400990108E-004   2.9803799509376034E-004   5.2364905006753557E-004   5.0084669282077817E-004   6.9636602165211220E-004   4.6119582946873097E-004   3.7142430206748184E-004   2.5649733981949265E-004   4.6223229453595219E-004   4.0305176858514781E-004   4.9286027723228869E-004   1.7519735213284392E-003   4.1796217259384202E-004   5.5977188824760506E-004   1.0106968692696610E-003   3.2977827096172254E-004   1.0091613408006682E-003   3.8242586553729861E-004   1.1625327804038585E-003   1.3923159422496833E-003   3.6599407730543947E-004   3.2809543464368474E-004   4.6803069271094549E-004   4.0542841314644132E-004   4.4124386470566397E-004   6.2528392883168845E-004   2.5816348361051768E-004   4.6852309244597377E-004   6.7282472099794292E-004   8.0620805829252499E-004   6.3319213593966293E-004   6.3165681961213800E-004   8.1956564075513381E-004   7.7634320768386325E-004   9.1708162595168928E-004   1.1149883670554541E-003   6.0667514656434474E-004   1.3708738200286133E-003   5.9752698364270497E-004   4.5571596472975613E-004   2.1902666935919569E-004   5.7386058442336998E-004   5.2704552550705949E-004   7.3479466577200858E-004   8.1818203413522783E-004   3.3342630125118595E-004   1.1925869884903981E-003   8.2476540651080796E-004   5.5409021039139975E-004   6.7659706851645859E-004   4.2851639804039154E-004   1.8705032417908848E-003   7.1875685787890884E-004   2.9224406312881781E-004   5.1406706814786061E-004   3.4690013363688750E-004   2.0100976035101687E-003   1.3502653613721716E-003   8.0107440805528372E-004   6.1907120686593357E-004   7.1308617918491152E-004   8.6749173134420749E-004   4.6565123903758961E-004   6.0085001475521419E-004   5.8062203307528604E-004   3.3371351119374269E-004   3.4960837357292385E-004   6.8366093099885830E-004   6.0103921302454726E-004   8.5410913204631510E-004   4.4859685568121740E-004   1.6523341915385974E-003   2.8799033468191018E-004   3.8169685136786005E-004   4.3087981802157919E-004   7.3666645604516243E-004   1.0090269331617666E-004   7.0999630825729096E-004   1.0187839371269571E-003   4.9486922180888419E-004   5.3143211055448883E-004   6.2073810072098474E-004   6.8195053870922606E-004   7.2792824713314302E-004   4.3638974885791695E-004   9.0817293814425494E-004   1.4901724597727055E-003   7.6412623101669889E-004   8.2011899890254499E-004   2.6886512157822277E-004   6.5975201349492392E-004   4.8870735592783853E-004   5.9030946625098142E-004   6.4874612229265469E-004   3.3453834402384267E-004   5.0065748914893127E-004   5.3253874761725742E-004   1.3581771324706403E-003   1.0759836643570646E-003   1.3012433467037004E-003   5.2663089605984085E-004   5.3622836890437409E-004   4.3623918094230822E-004   7.8051753689887919E-004   1.7824029341543629E-004   2.3333764466914883E-003   3.8494700362064123E-004   6.8114410492981306E-004   7.1367796165326409E-004   1.9310364459869142E-004   7.8533809680336731E-004   1.5138487043969806E-003   3.3257830286586334E-004   5.7600530802634237E-004   6.5748574640076148E-004   7.3339150251036764E-004   1.0529048099614309E-003   8.7551611320119680E-004   5.3591337700968438E-004   6.7462529417824176E-004   7.3537835975932982E-004   7.8769458696182802E-004   4.9381733816166351E-004   3.5580456727018898E-004   7.2200212372262331E-004   3.2064486574332791E-004   8.5676703463603311E-004   9.5592282249844023E-004   1.4943981057997748E-003   1.2287136213798076E-003   1.1921887172396150E-003   8.2183925690611952E-004   8.0952945458232406E-004   3.9213906880950720E-004   6.4472661284427249E-004   5.1903440353319420E-004   6.7548096991602088E-004   6.2507050871406233E-004   1.2565761979514939E-003   6.5270770170099785E-004   1.7172099253470356E-004   5.6544078008200068E-004   7.6284004620819057E-004   4.4042609732519603E-004   1.0788451676844119E-003   2.6060683593306613E-004   7.3801879679473935E-004   4.9397695573594744E-004   8.3319822575996254E-004   1.7998969319013567E-003   1.0141323306341820E-003   9.0201508919140170E-004   2.6247241186131919E-003   2.4235441520180428E-003   5.0482665162909974E-004   6.7274573671859909E-004   1.3851341847029232E-003   7.6821520135804595E-004   8.2809933144886564E-004   5.6743622794414364E-004   2.9333579044856005E-004   2.4309956390631976E-004   1.3201588262137286E-003   5.4999473799108908E-004   7.3575758819999508E-004   1.7923997880648322E-003   1.2732610241359343E-003   7.1421067427437283E-004   8.0868046336795489E-004   1.8478996528171023E-004   5.0323302366538645E-004   1.0053985186797723E-003   4.8362647643831818E-004   1.3337201762713758E-003   7.4891659064140446E-004   7.6308062949343120E-004   4.2352023397196955E-004   6.7266604672257019E-004   4.9321003690065333E-004   5.1140197421295367E-004   1.1306606926002818E-004   1.2166653735648572E-003   3.9921832643292546E-004   3.9507352919581100E-004   6.5121146403848619E-004   1.0135708256680945E-003   8.8038877425982397E-004   4.0342820549140265E-004   7.1404781858662469E-004   4.8105511944948517E-004   1.2994668346970582E-003   8.7259511950669218E-004   2.2910338884667207E-004   7.3011968749406644E-004   1.0659501327185163E-003   5.3936672141543661E-004   1.1295657872405079E-003   8.1716876613097686E-004   5.8891438844051538E-004   6.1821403301580273E-004   9.7858463761260443E-004   8.0834379814111125E-004   4.5214855647789250E-004   1.1123836950151355E-003   3.8755968989664268E-004   7.0056351983029965E-004   7.6532864386886959E-004   6.8321707251146749E-004   7.5924334791897059E-004   4.4244534078856249E-004   7.8662967069927396E-004   7.7389409559649525E-004   2.5842586063461024E-004   3.5884079810096273E-004   4.8993899195618623E-004   9.2311727746955384E-004   6.9444987440233470E-004   6.6644123098708627E-004   3.6969376580846123E-004   8.0143653174093057E-004   2.0875963436873422E-003   1.3417058453850143E-003   9.3395445390306766E-004   2.0711386951512011E-003   9.9858285769309062E-004   1.5275978905656266E-003   1.0989032794393025E-003   1.1669175120905754E-003   1.1041379615792531E-003   7.4869404655892474E-004   1.3327818884699223E-003   7.5084099914851795E-004   2.5648771402639054E-004   6.5929630862891580E-004   6.7094855774267278E-004   2.9798820822124554E-004   1.0720886667655697E-003   8.1463154919527174E-004   3.6423586373400606E-004   7.8807561980110785E-004   7.4093502679096113E-004   5.4820040328335201E-004   6.3099552397452628E-004   1.7102778096787148E-003   9.6729455108068841E-004   1.5420567510684915E-003   6.2353140353809842E-004   1.0209470124765787E-003   8.5537082265470460E-004   5.8630374698636040E-004   3.8576693982507351E-004   1.9527706120382169E-003   4.9493220753120339E-004   7.6943543105681118E-004   4.8891779193766265E-004   1.2894763625470409E-003   1.4679293362055022E-003   4.5709188839237845E-004   5.3903452899697836E-004   1.2051503421000702E-003   6.1999270717473943E-004   1.6082864963051452E-003   9.1288265759310806E-004   5.1009105414439129E-004   9.0331302446660050E-004   2.6707221984934921E-004   6.1717764165348816E-004   4.0703547293593671E-004   3.5103612476858933E-004   8.1360319573656886E-004   5.8958791628187755E-004   9.1935031179687259E-004   6.8514576555853102E-004   1.4912599466406552E-003   8.0695321407454695E-004   5.5857934185784197E-004   4.8931148184546888E-004   8.1743735181216248E-004   1.1240270821479112E-003   1.1965874572639596E-003   6.3408109548823417E-004   1.1865845459879054E-003   4.2622364527600428E-004   1.1192779229514068E-003   4.6978990295919621E-004   6.7666621452280580E-004   9.6903160579431486E-004   6.2642362496374132E-004   7.1451420540922454E-004   1.1573552094926234E-003   7.1102905218093683E-004   3.0633546778471967E-003   2.8690054996914033E-003   1.0774030803426225E-003   1.6539318661140012E-003   6.6001120258827380E-004   5.9488462624841647E-004   8.3027348270397377E-004   3.0865400372981789E-004   8.7337148426026910E-004   6.3436659150144952E-004   9.0882721254266822E-004   9.6841051897232047E-004   8.1657783778549275E-004   1.3264146209755476E-003   5.8422938640883106E-004   4.6199545795418871E-004   9.7736760132656236E-004   7.7705493673072890E-004   1.0714325588202108E-003   1.4145164089275862E-003   7.2795380784386628E-004   9.1197591579645308E-004   1.7366334865208796E-003   1.1703306987210617E-003   9.9996787278528484E-004   5.7913074234310199E-004   6.3184012654931990E-004   4.9412408326335994E-004   6.0850295807860747E-004   9.0030214028081828E-004   1.0744321219142347E-003   8.0647677866928799E-004   9.8974470620478224E-004   7.5034741765338199E-004   4.9468086913292888E-004   2.6712689558014451E-004   3.5517430357599804E-004   1.0939047063144196E-003   3.2679226201145150E-004   4.0487265891179917E-004   6.1133126409646172E-004   1.0987120911915801E-003   6.4011698306433494E-004   1.9825907190824344E-003   5.0086296968895839E-004   1.0037405460475125E-003   8.7700891805319421E-004   5.6368245203547234E-004   6.9483953013797090E-004   1.2604622206120423E-003   7.3308587055594999E-004   1.2217055124176092E-003   1.1508789938827013E-003   3.9488129040478375E-004   1.0172899993567078E-003   7.7551973643134127E-004   1.3844553916610909E-003   6.4130222266518214E-004   1.2246768907273160E-003   1.3755135180172605E-003   7.6205069666673928E-004   6.4857143607008089E-004   1.1033335899907717E-003   8.5173181160463711E-004   6.6652567931844260E-004   3.9750689158491603E-004   8.1362960908411492E-004   9.1151433104318222E-004   8.6711142576035281E-004   5.1438342054383737E-004   7.6732385761304816E-004   6.0779203221344373E-004   7.5823664644171637E-004   7.4489607066156145E-004   4.7442205156756788E-004   1.1598884728465761E-003   4.7878775965832528E-004   8.5694237461694117E-004   8.2623395570505188E-004   8.6658191803887512E-004   1.6525595622276044E-003   6.6445378464045793E-004   5.0533237141640213E-004   2.1319520771285088E-003   1.3082222366142596E-003   7.0495515900469402E-004   7.8812887767007542E-004   1.0604132331198538E-003   8.5946860134245918E-004   8.6912604577415173E-004   3.7172180504571601E-003   8.9593523694166414E-004   9.5015988793791580E-004   6.0160211576924772E-004   8.6317211842190482E-004   5.9378313678329255E-004   5.3750146203193389E-004   5.7927185773105211E-004   6.4893928304280151E-004   5.5513750275374915E-004   1.0398680374113071E-003   1.1749984286197586E-003   8.2524929810803805E-004   6.5614178148174428E-004   7.8545955013534891E-004   1.7572890138960258E-003   1.2731166038602436E-003   1.3434904225529242E-003   7.7951007630729379E-004   6.1159296610474904E-004   1.3130350082947218E-003   1.5448208005890819E-003   7.3744492412443233E-004   1.2225469138261583E-003   7.6742501397957061E-004   7.8326679594864772E-004   1.6294629466147767E-003   1.6377408911301911E-003   9.8845266388627117E-004   7.9867994700108915E-004   4.4363953507004655E-004   5.1475262896193694E-004   6.5793637159955822E-004   8.8442113648675856E-004   1.0887412583048238E-003   9.8305847127312987E-004   1.5515530314502229E-003   6.3973607922553413E-004   4.7918846797084927E-004   7.1232565393035136E-004   9.0279687760533582E-004   7.2127347588141666E-004   6.8006817656716934E-004   1.0388669873635781E-003   5.2187019012221779E-004
   3.3400000000000003        3.0000000000000000        2.9283391988063411E-005   9.0913333124041036E-005   4.0535935420094367E-005   9.8420093964524553E-005   2.2834977431557642E-004   7.8632799345833382E-005   1.1623218944028538E-004   2.9796954002902901E-005   1.9917098114657783E-004   5.6093207651743485E-004   1.4779217693616428E-005   1.3019187687855383E-004   6.5886821880197795E-005   1.3929429249325942E-004   8.0818812293237242E-005   1.6828676397196069E-004   8.3346685644612088E-005   5.3543172121327243E-004   5.8905700254007787E-005   5.2166845595871575E-004   7.3232087023434591E-004   9.6836196276608159E-005   1.6417613634229255E-004   9.0071972191315799E-005   1.1337819342979610E-004   1.9245824717923146E-004   2.4808051177536012E-004   5.0169059805456806E-004   1.5249692273183681E-004   1.1643623275973303E-004   5.9772606659194379E-004   8.7909749272320825E-005   4.5568212100910807E-004   1.1608969293474503E-004   1.7855246665289762E-004   1.9047354056632768E-004   1.2455500492575050E-004   1.5450936844847094E-003   3.7705356283568412E-004   1.8872701896211521E-004   3.5929197110924453E-004   2.5992250765109195E-004   5.4997245085571086E-004   1.6893027431790598E-004   9.2646455495148280E-005   1.0368900260941696E-004   4.4765590958497644E-004   6.5556019200272494E-004   4.2320962560702370E-005   6.4290324108717305E-005   3.9985034489105223E-004   1.4221726485067696E-004   2.3430810903535653E-004   9.4136736800173141E-005   1.4411131916939216E-004   1.4456568531067931E-003   1.9445084005115395E-004   2.0232467276148637E-004   3.3963098268376525E-004   4.3154988418242051E-004   3.0931369075186123E-004   1.6662320791609487E-004   6.4056528013475020E-004   2.1314103185295790E-004   2.5449131096722189E-004   1.7705453469666801E-003   3.9806219450616337E-004   1.1200916277043938E-003   6.4159736561576319E-004   5.3173499967513571E-004   1.7826856581859720E-004   1.0219626723750286E-004   3.2652604397912958E-004   1.4088148712178636E-004   1.6881986035596731E-004   2.8730277418689479E-004   6.0968265173867806E-004   1.3235314318380963E-004   1.3175933138380338E-004   1.1797900858499654E-003   4.1981859515264041E-004   3.0391718185229604E-004   2.2950930405042568E-004   3.7295933741155791E-004   4.7583471487584029E-004   7.6815037393601428E-005   2.8054965537246295E-004   4.1159621980135428E-004   2.0110305269212166E-005   1.8314671098582945E-004   5.5039190924599502E-004   1.1678425069051774E-003   2.4177498226241696E-004   4.2843877667404789E-004   2.9336177642285587E-004   9.8547106969549040E-004   8.6481812256134286E-004   4.1398107998163693E-004   4.7734826618573149E-004   2.9027710947283648E-004   1.6532050975582948E-004   3.8357306860868217E-004   3.6184624208265018E-004   1.6972098941565544E-004   1.1524160728501006E-004   6.7692212115347315E-004   4.2937872013393898E-004   3.0882777369708477E-004   3.0768069747160641E-004   1.4344464417947492E-003   9.4406464754762413E-004   2.8607569159259873E-004   1.6735083966309592E-003   4.1978114953770989E-004   7.9705674249586566E-004   1.5689624897718701E-003   3.7226069612636680E-004   1.9056217111013306E-004   1.9596178556157543E-004   2.2718338469763906E-004   6.4757044646138499E-004   4.9499241799457415E-004   6.2091905391409969E-004   2.5187685579687542E-004   4.8842181394344883E-004   5.5550290401179384E-004   7.3966880077021367E-004   3.5009874561376791E-004   5.1001884571633431E-004   2.5817067897334809E-004   2.0599354699593676E-004   4.8158058784170544E-004   8.0725786204093267E-005   8.7083695058648740E-004   2.8290967828118835E-004   4.3615081695194945E-004   3.5441839601485059E-004   7.0206027947133215E-004   3.6527811660177226E-004   4.5016348693203664E-004   5.6069639980850397E-004   2.6180420603900972E-004   2.7927835646469190E-004   3.6067459865124160E-004   2.5692693194905394E-004   4.3185171263849923E-004   1.4838079590849202E-003   5.1921712289977931E-004   3.6519952810652289E-004   7.0927009380023789E-004   2.8853310272639575E-004   1.0138177988195565E-003   4.9137270621910621E-004   1.3944284118900723E-003   9.4631970742220387E-004   4.5446344031510664E-004   3.3092442010991194E-004   6.3016767177177780E-004   5.9279403154545776E-004   2.6994116555472666E-004   5.2488536290823233E-004   2.5035423356564734E-004   2.5013454876817153E-004   5.2611302925744058E-004   4.7585898505359681E-004   5.0874847108037908E-004   3.5036964739322427E-004   4.7146838614113893E-004   5.8684531949659759E-004   7.1537281631263341E-004   8.9522115920203282E-004   4.5759761718750365E-004   9.8179962577412284E-004   3.9286726658601436E-004   2.8674851200598988E-004   2.4821925848264581E-004   4.3682601983786493E-004   3.3913254584070436E-004   3.9717838109360474E-004   9.0268360246232020E-004   5.3007134823614675E-004   1.3527346935388936E-003   1.4451148740909085E-003   3.2784423433229520E-004   8.5723418007624202E-004   5.3343970773833118E-004   1.7600471890857712E-003   3.7506922071773582E-004   4.2420313773509330E-004   6.2831925886509474E-004   2.9558911324647792E-004   1.2609901375251465E-003   9.7699276939947413E-004   5.9037554955284938E-004   7.2286496225216948E-004   4.4264617167541346E-004   7.4000568371777073E-004   4.3669326016236191E-004   7.7062923936541215E-004   5.5287213403260808E-004   4.1533648337595014E-004   3.0153990429376398E-004   6.3028780542817174E-004   3.0328557485984021E-004   1.0767782304196248E-003   4.5037213601308203E-004   1.1882836943530783E-003   4.2247180621861514E-004   4.1138946045768176E-004   2.4272083370727746E-004   1.1000016635866004E-003   7.6727818549040627E-005   4.9954685300578148E-004   7.1674329436182088E-004   3.0695063091431348E-004   4.8481028917988524E-004   2.8573589057551661E-004   4.5510696611896959E-004   2.9050741393013920E-004   3.4792522876749075E-004   7.2699509266446023E-004   1.0332665721032796E-003   3.7108797445335425E-004   5.7839029247945236E-004   3.5784947341840673E-004   8.8118594520107858E-004   4.1743487562661608E-004   4.5845038828148081E-004   4.4169540143847494E-004   3.0225228592042707E-004   3.9647405993791098E-004   6.1465603921194943E-004   1.8245419890244253E-003   7.2110892890832584E-004   1.0780087953559502E-003   7.9223861775175677E-004   2.9857922679796787E-004   2.0737479045837749E-004   4.1492006051944714E-004   1.6832894999742031E-004   2.3287117264643113E-003   4.1615060617209749E-004   6.3805845927560403E-004   3.6973530687391722E-004   2.0314607702961153E-004   7.6645893763066606E-004   1.2250803377993876E-003   3.4274269935966528E-004   3.9909836728004722E-004   4.7429199480278583E-004   5.6549970938385181E-004   8.1899866955425734E-004   8.9817493115543234E-004   5.8310300343149735E-004   8.4139610078989456E-004   4.5694502345400599E-004   8.1574959403496526E-004   3.7256787462329005E-004   5.7078483619790277E-004   5.9776077717981825E-004   4.7166123820044945E-004   9.0509125046234749E-004   9.7189485389291509E-004   1.1435359635188027E-003   6.4398841021168056E-004   1.0578091109691558E-003   3.1166700394056788E-004   8.1769236272804992E-004   6.1208482446026399E-004   3.6857053487307631E-004   6.2461970415719694E-004   1.1565281498478145E-003   6.1159252520746627E-004   7.8576517389488581E-004   3.8286520898161259E-004   2.0647367480912512E-004   1.6599872747245126E-003   4.6799421718121871E-004   4.4013756158516547E-004   7.8794907596327400E-004   2.1033899199839813E-004   7.8246748621904811E-004   3.2826909978600494E-004   3.3044312486596114E-004   2.1452322897277500E-003   7.8665224445716240E-004   6.0746394263612013E-004   2.1192006981004671E-003   1.8655847061711493E-003   4.1218552039966306E-004   4.9927725224456802E-004   1.0786421646426327E-003   5.0876590693186890E-004   6.3762620253630844E-004   6.3291770924945266E-004   6.9624168142147914E-004   2.7407628689103431E-004   1.1193371673442769E-003   5.8405674650781564E-004   7.2225939432999124E-004   1.4413757868591663E-003   8.6804590975206710E-004   6.3234772515218657E-004   6.5616017589200900E-004   2.2707601452390117E-004   2.5036790236634417E-004   5.6003515396670794E-004   4.1165605330455748E-004   1.6261690074839700E-003   4.6118997106039597E-004   5.9227190612933878E-004   2.9815776507072765E-004   6.0423043788204256E-004   7.5180306663746551E-004   3.4873331463267614E-004   1.2356180885628033E-004   7.6830334692280051E-004   2.8410162971833394E-004   4.3364660477762359E-004   9.9795746494883036E-004   8.5860721317884160E-004   1.0066091424182097E-003   3.0652505404997130E-004   5.3958077647653282E-004   4.6668529514492125E-004   1.1607194327919912E-003   7.6414221059346421E-004   1.4833812943653105E-004   6.0512548448448311E-004   1.0062899459501132E-003   6.4368609496761101E-004   7.0023457233441596E-004   5.8846795703469408E-004   5.3590902275146520E-004   5.4324608357073317E-004   9.2342770791393732E-004   4.8364106643165834E-004   3.2817078996962403E-004   1.2440728463309525E-003   2.9417826771533978E-004   4.4955189143723286E-004   9.9591893755424207E-004   8.1507053772558128E-004   4.9105126899972793E-004   7.6126988287421803E-004   5.8269176083803990E-004   6.6914545327840125E-004   1.7789129153951400E-004   2.5477227067738248E-004   5.1818018832775088E-004   9.4613877758955786E-004   6.8827764924631258E-004   3.3910946925767160E-004   1.6950097947209506E-004   9.7301898801565733E-004   2.3284924607580096E-003   1.0634392870601738E-003   6.3686017580339121E-004   1.2876869670919795E-003   5.9387749717945974E-004   1.2898835406585855E-003   1.0673700954758041E-003   6.2513018640537106E-004   5.7383865014926907E-004   5.9810589044401933E-004   9.2237783520358690E-004   5.7985767849366590E-004   3.3186573833035197E-004   6.9815053282131910E-004   4.5687251770011009E-004   5.3685353248369473E-004   9.7244031630841650E-004   8.3215893223022850E-004   6.9504369521226591E-004   8.5868377937385219E-004   1.2413591996201575E-003   5.4970714332086795E-004   9.9001850936365331E-004   1.2893353024407211E-003   9.0252849427233735E-004   9.7252352200253688E-004   6.0791331101950666E-004   8.0521529341230126E-004   7.0923842112165778E-004   4.5061602638503059E-004   4.4672797428334411E-004   1.6230536340285410E-003   3.4786252662050848E-004   1.0428784627839452E-003   2.1759466625820357E-004   7.4973536233265495E-004   1.3139787535390518E-003   4.7997412450043837E-004   3.9496836940955122E-004   9.7885418508495748E-004   4.5220672713631451E-004   1.2670622698201163E-003   6.2851449281309637E-004   8.9729704962460545E-004   5.7374323348613812E-004   3.3969830587779319E-004   7.7053886602528835E-004   8.2373511509547452E-004   6.5802179578337285E-004   8.8141321176646639E-004   5.3253988214577662E-004   6.8553412065586335E-004   5.6656860326025201E-004   1.2680598936164701E-003   8.9240680768128686E-004   5.7582517546831660E-004   3.1332551646359930E-004   7.3023192826694283E-004   9.6378727219354116E-004   1.8744944493080864E-003   6.7482843812949464E-004   1.8157455672045517E-003   2.8108985806572117E-004   1.1637265884122769E-003   4.0513836444256601E-004   5.1719327755183145E-004   8.4871545408155425E-004   5.0275695929134594E-004   6.5475537124685848E-004   1.2303990967332055E-003   5.6451885601259584E-004   2.4858062673468102E-003   2.0658980241730950E-003   7.0367970806557961E-004   1.0834050548552492E-003   4.3982010567826995E-004   4.6058130954277634E-004   1.0159631729173592E-003   1.3450040007784964E-004   7.7497752856541360E-004   3.1894733125409418E-004   7.1944006472216861E-004   7.0531237214885919E-004   6.9924075015300369E-004   1.0979594042715092E-003   3.0444391677240799E-004   6.7884051655377013E-004   5.1860872147953317E-004   5.8057328427976382E-004   8.6176652946994448E-004   1.6577062149717200E-003   7.9962542867181201E-004   8.6939020119717984E-004   1.3295644117464229E-003   9.7463270588951916E-004   1.1381248469794314E-003   4.5024780822852233E-004   5.5504560587219301E-004   6.8801466604174999E-004   6.2710899597700999E-004   5.5999049512455963E-004   7.1978867864942785E-004   4.3186744116588768E-004   6.3626174237644184E-004   5.6501655919632781E-004   4.5440639840556350E-004   3.3584030856343772E-004   3.0645934802562170E-004   1.1468148881921460E-003   4.3997074344574039E-004   8.4922230350158775E-004   7.1587518807179787E-004   8.4432007194735646E-004   4.9194849151734882E-004   1.8580627007280268E-003   7.0654397241059401E-004   7.3057269813080541E-004   4.7686937220522936E-004   6.1939133354044522E-004   7.0525510546121789E-004   7.9683604479876646E-004   5.1505096578112941E-004   1.1222846680018722E-003   1.0467643349973154E-003   4.5297087793157251E-004   1.2307896587254910E-003   7.1497640291054811E-004   1.3220706772215339E-003   5.0069545008313580E-004   6.6455761439738244E-004   9.9147426225270523E-004   5.7027555252067794E-004   4.0189041764141783E-004   7.5987720804009584E-004   6.1524014697357326E-004   4.8883299140807957E-004   1.6094784016620090E-004   7.3201039552940616E-004   1.0101875676784128E-003   4.8749245244084576E-004   6.9039690009698265E-004   8.1665227523139536E-004   7.6778466535671599E-004   8.6823778185056888E-004   6.2093671742809782E-004   6.8975220888156847E-004   8.1993377709097546E-004   5.7889612912645732E-004   8.1368673862807959E-004   7.6978204201975562E-004   1.5022426275195699E-003   1.2849539504271124E-003   7.7306739761425739E-004   4.7228478559356406E-004   1.7915658493018035E-003   1.0948825758114174E-003   8.3061648720251385E-004   5.1605525815305304E-004   8.2943671336705078E-004   8.3112996084500838E-004   9.6951033657932673E-004   3.5186236136360233E-003   6.2265618206027633E-004   9.5965438773084710E-004   5.0132233119498789E-004   5.5265220113783473E-004   4.1543408270007260E-004   4.7615989211808164E-004   1.5629954815525439E-003   5.0833634818984856E-004   4.0931441404287055E-004   9.5251542023376610E-004   8.9599809955751486E-004   7.5591939531378092E-004   3.9141492060575832E-004   8.6042524552618906E-004   1.5218836184257515E-003   1.2839689005969116E-003   1.0591431309777079E-003   7.1992465659107430E-004   9.9857230872200161E-004   8.5511796853892817E-004   1.1450607738280119E-003   8.2156869077592621E-004   9.4657758004375086E-004   5.4308484038178748E-004   6.7912118382395430E-004   1.3085927961634805E-003   1.2120786428431989E-003   8.5746412464057938E-004   4.3425705279316916E-004   3.1658978639973032E-004   5.1584939224053332E-004   4.4303699464830188E-004   7.1740049758274235E-004   1.1403362802222536E-003   7.2715441204482549E-004   1.0151253992347839E-003   4.1483619434858629E-004   5.3870853552032800E-004   6.6835353819122163E-004   6.5035452272135276E-004   4.8810560210639178E-004   6.0700631544660145E-004   9.1147547510310532E-004   4.9326634377340754E-004
   3.4000000000000004        3.0000000000000000        1.4801229365554406E-005   4.7563104461581514E-005   2.1744117847008289E-005   4.9170207704119215E-005   1.1978127635115008E-004   4.2742849311220329E-005   5.4819089757818831E-005   4.5344392369617447E-006   1.0183387611551308E-004   3.3788179755780490E-004   3.3373046042088016E-005   6.6769975055249402E-005   2.1350629226862567E-005   6.2894489937127731E-005   6.5683413217858952E-005   8.1888006185853912E-005   1.0468940379816374E-004   2.9600680090678650E-004   5.4671318801587741E-005   3.1153292059964632E-004   4.2070019702551361E-004   4.3495230436899200E-005   7.1376407317439179E-005   3.8704984885644842E-005   8.4538620388800969E-005   1.1157077598106909E-004   3.2405247810283913E-004   2.5103698239475712E-004   1.4957309108754336E-004   8.8012257856658182E-005   3.5488715152665165E-004   6.4667211442019949E-005   2.1035204115150760E-004   3.7517250202651315E-005   7.3624937679489622E-005   1.0038176633670248E-004   5.9680253310068001E-005   9.7844377232446118E-004   2.8591960148575013E-004   9.8845627305221636E-005   2.3558427193944714E-004   2.7536251836813219E-004   3.0145548409770328E-004   1.9571827218594045E-004   4.6455792250513330E-005   7.0928398851722004E-005   5.9974082730156132E-004   4.0394666158950196E-004   1.0099951124838905E-005   5.6202414704971638E-005   1.7663873468755440E-004   5.7816463296285460E-005   9.0611151551001380E-005   7.3490364258765515E-005   6.1864065130321291E-005   8.5059412456845839E-004   9.6561284697387666E-005   1.0303947897998923E-004   2.2783648926566672E-004   2.8776656574723764E-004   2.7192119557000697E-004   3.0641945728817678E-004   4.4148810979446668E-004   1.0305833947582644E-004   1.2556627050791411E-004   1.2269912986585716E-003   2.3202527709496017E-004   7.5254924459734805E-004   4.5164359023069613E-004   5.4545556221970322E-004   7.2380401152552780E-005   8.0884895416407870E-005   1.7067302432717383E-004   6.6200867102962142E-005   9.9666675950957660E-005   1.4131240283944181E-004   8.8403238710266815E-004   1.2107664900407274E-004   1.0129296287658725E-004   6.1973341782237893E-004   2.2444730052249747E-004   1.4797185992052980E-004   1.4869518793719867E-004   2.0747185258901217E-004   3.3271799321056019E-004   6.0950175838551101E-005   2.2367953630418613E-004   5.2470881520620520E-004   4.7442119773362253E-005   1.7044016291469064E-004   2.2197306642229018E-004   6.1894133479555784E-004   2.5647153211566970E-004   3.9500846656899619E-004   1.6503743167746828E-004   6.1427945871771303E-004   6.1501704740182502E-004   3.3692993608084622E-004   2.8986465270811984E-004   3.0511111091034867E-004   9.1536969902759966E-005   2.0406963255465725E-004   2.3827013652335830E-004   1.2521002998449658E-004   8.7686430857188645E-005   7.4744069884753186E-004   3.0460294081458711E-004   2.4091230725136321E-004   2.5204403910005304E-004   8.2639166194842250E-004   5.4298642824774745E-004   1.4476546362538213E-004   1.2761805386992692E-003   4.0507402733862388E-004   5.5648231350504686E-004   1.2721286292329151E-003   2.8994968595615642E-004   1.2583773758595031E-004   2.2609084037580592E-004   1.4684427474985167E-004   7.9424829891275284E-004   3.2635622897502034E-004   6.2686632335421223E-004   1.2153958411879027E-004   2.6031083104797114E-004   2.6395015109845449E-004   4.2436870754028591E-004   4.3655387212133940E-004   2.5438817077445478E-004   1.4903814291380735E-004   2.8608760983979853E-004   3.2772495823803313E-004   9.2923833825545480E-005   6.0394623373976372E-004   1.2387993371657576E-004   2.2265583494694347E-004   3.6947808784518600E-004   6.2559108490490407E-004   2.2787467536994997E-004   2.3860254429821355E-004   4.5502347294856105E-004   2.2158527938179632E-004   1.4311066790381421E-004   2.4468704770225984E-004   1.8778579431842586E-004   3.3077715194552120E-004   8.7039790947187961E-004   4.1545964612158502E-004   2.3746172578443579E-004   6.3787113312124117E-004   1.9993083430552410E-004   7.0737637612321017E-004   4.3345694585480326E-004   1.1345277802220692E-003   4.8506444591384215E-004   3.7681987722903895E-004   2.0267666232584209E-004   7.5388525319970028E-004   7.5673874826100618E-004   1.5355729009411097E-004   2.7636559632717664E-004   3.8828753716048516E-004   2.3104251933021749E-004   3.2658677004306899E-004   2.9976079794882923E-004   2.0786136618875835E-004   2.1377202429894254E-004   2.7833446734396906E-004   3.6494187072006693E-004   3.9392546692804673E-004   6.4030699694422931E-004   3.5881156173121314E-004   4.9233442441245535E-004   5.2161414943442371E-004   1.5233674192024913E-004   3.0077623066370498E-004   3.0825621726369610E-004   1.8158158911043399E-004   1.6654627743024452E-004   7.5434740414974323E-004   4.7448710057504943E-004   1.1835959449717707E-003   1.9574845006846567E-003   1.8039130604652814E-004   1.0609958575842507E-003   4.8987321046440842E-004   1.1015354089939700E-003   1.8002931599100141E-004   2.4727544340244739E-004   3.7374008156108580E-004   1.5781201828167450E-004   7.0094622435130363E-004   5.4499026913996766E-004   4.7242991713121197E-004   5.5789397962502786E-004   3.2958052057612626E-004   4.7159974104251854E-004   3.1240223136650666E-004   7.2606171714767053E-004   5.7711154843781789E-004   3.3338921844447856E-004   4.0519574259992926E-004   4.3796374087779800E-004   1.4454982205345699E-004   9.2891579952252684E-004   3.2292571541641518E-004   7.4323611305662373E-004   4.7428049214851757E-004   3.3497112007047298E-004   1.0766525503402434E-004   1.0851828933333908E-003   5.2996324898610984E-005   2.5536105846314980E-004   3.9829746511120810E-004   3.0210624686938237E-004   3.4535591184193853E-004   2.7579053463626743E-004   4.0594542372262042E-004   2.0219414513580333E-004   1.5228719830125709E-004   2.9623065327797254E-004   6.7274265551775601E-004   1.8925074350659577E-004   3.3084799143255584E-004   4.3604279261320438E-004   7.5460622790955115E-004   2.5280585778235197E-004   4.3318973639771391E-004   2.6290750031842373E-004   2.1179658186392539E-004   2.9645346013339055E-004   4.4019592989721581E-004   1.5847240634643907E-003   3.3219306959350771E-004   6.8485897855925359E-004   1.0576433712107685E-003   1.5701331114686387E-004   1.4795212597534576E-004   2.3672371690895382E-004   1.8153525486478805E-004   1.8303551767285837E-003   3.4440380853483415E-004   5.9159092579027009E-004   3.0131563292750888E-004   1.7565241499498840E-004   8.1149522873294228E-004   7.2676577224384861E-004   4.6854363124655723E-004   4.2543696646522253E-004   3.6400283750363035E-004   4.1119846471382112E-004   5.5963114434585373E-004   7.3504837547125280E-004   3.7635929670980174E-004   6.3924373035398818E-004   2.7082053697858086E-004   6.5116657195108361E-004   2.4497517412815653E-004   4.5097219082604453E-004   3.6588299445121771E-004   3.4783370348578468E-004   7.5476544498740751E-004   5.4749187474768932E-004   8.4857397919672645E-004   3.6574355181989736E-004   7.5373012271724000E-004   3.1320894381466785E-004   6.6134276973273771E-004   6.9988441676941749E-004   1.6196573466881488E-004   5.4376998753374308E-004   1.1685250025265969E-003   6.0422552382306002E-004   4.2482741997434834E-004   2.7393764018650551E-004   1.6301819933212876E-004   3.3629733702702684E-003   3.9212095007667844E-004   3.8341012390348908E-004   4.0738808779296849E-004   2.3685498849459850E-004   7.3513396115756718E-004   1.7228572512548417E-004   1.9588722163968038E-004   1.3762154836673703E-003   4.6531247061652270E-004   4.3252408840409854E-004   1.2139382095230243E-003   1.0742652511188072E-003   2.3644417381265946E-004   3.0488866846296501E-004   7.3935713337120086E-004   2.9002742372462867E-004   4.7400193051315789E-004   5.7703654534458422E-004   8.5327956902429402E-004   2.7112292934203388E-004   6.9684428250539132E-004   4.4394941781622700E-004   5.1365901287159677E-004   8.6644705217453358E-004   4.7498101388416863E-004   6.9380071424933476E-004   4.6409173224259514E-004   3.1464593423590192E-004   1.2041501190024546E-004   2.2461127208960272E-004   2.2187324288125375E-004   1.5366963345944207E-003   3.0503958863926814E-004   6.1399401245586054E-004   3.3580238936873035E-004   4.1702078455278102E-004   8.3942721500351229E-004   3.2442569333243843E-004   4.0720636337284756E-004   5.3898088363879028E-004   2.7473228293653669E-004   5.1169280848554393E-004   9.9967036323778797E-004   5.2430603216323301E-004   6.2319754797951184E-004   2.6645365319658205E-004   3.9754130919631044E-004   3.5101596821691651E-004   6.4691892379915893E-004   4.4147040644952504E-004   1.1615960247462047E-004   3.7412277724968053E-004   7.3787258168067410E-004   5.7743825930387600E-004   5.6857437565636883E-004   3.8186838727163972E-004   4.1521919712770981E-004   3.9219794162169517E-004   6.0776539289376474E-004   3.4379972228834534E-004   2.2850318884070419E-004   1.0438766775528658E-003   2.1976284645040971E-004   2.5392894324462032E-004   8.6786319600728210E-004   8.4420379423961328E-004   3.7384272506947900E-004   7.6847809908172943E-004   5.5524924438731622E-004   6.1312147535931333E-004   1.8722063623868127E-004   1.4114767274263715E-004   4.0694268901896247E-004   9.5970635123729723E-004   9.2988992638742493E-004   7.4669977606184985E-004   2.4464841019882438E-004   5.4280044609180680E-004   1.9028195327031555E-003   7.4487773497942131E-004   3.7751263127529504E-004   5.4123214677601083E-004   3.8668530163089827E-004   1.0230560369613713E-003   8.9245301786062712E-004   4.8896462294332403E-004   5.7933046218712416E-004   3.6430516434052653E-004   6.4691644930850716E-004   3.7379588868047552E-004   3.4359418072816151E-004   4.9146331382528307E-004   4.6690018554448534E-004   4.5270985652425260E-004   4.9726600542825995E-004   5.8972610375397595E-004   7.6033673143582458E-004   5.2680819876372513E-004   1.0115049157174466E-003   2.4782913359666170E-004   7.8755348579199135E-004   7.8509760627240598E-004   7.6158823429252245E-004   5.6130570428909526E-004   4.3949923390951902E-004   6.9240421284673241E-004   4.2699036006137690E-004   3.1940133636342005E-004   5.8448720289906231E-004   1.0897186933146040E-003   2.7861842148073248E-004   9.0475372567143961E-004   9.6956023138759570E-005   3.9358457918096300E-004   1.0345173282979836E-003   4.5196433549942122E-004   3.4992390053143109E-004   9.0412164070693241E-004   4.4529743708168697E-004   1.2882418883841589E-003   6.9082808995957147E-004   1.5093084949489135E-003   3.4310157932529412E-004   4.2834789719955471E-004   9.6668729432733619E-004   1.6320170204054698E-003   6.6173611029773894E-004   6.8921676997314707E-004   3.4715833372593840E-004   4.6798146330291471E-004   3.3467801633716928E-004   8.8865268665421166E-004   5.8445181194120843E-004   6.8117725312933264E-004   2.9704062443700941E-004   5.1137660670615235E-004   5.8624321957688127E-004   2.2703445117805052E-003   4.3157360945883852E-004   1.7022686988087416E-003   2.7870002058659883E-004   9.8936969057492052E-004   2.3212968961629140E-004   2.9702432885680920E-004   7.0761078543145784E-004   3.3198035760330835E-004   4.7735788853173878E-004   1.0726677782196211E-003   4.9336040335840709E-004   1.2767877795611397E-003   9.8715153822336488E-004   4.3012488919956954E-004   5.5684288486352023E-004   4.0775064893382564E-004   5.6684940594467134E-004   1.0144878338994067E-003   1.1585318477146780E-004   7.3463438964177052E-004   2.6722949445518379E-004   4.3251123844666124E-004   6.2265070359897301E-004   9.3237594903478223E-004   6.9263049336846497E-004   4.0519758837476486E-004   4.8964493955620250E-004   3.9620722517534130E-004   3.9037640814980129E-004   4.9892012240876414E-004   1.3509297944990280E-003   3.7381120936987554E-004   7.7572925583782159E-004   9.8736650542606986E-004   6.2399428935992871E-004   1.1718647387193905E-003   4.3741361614285277E-004   3.6838931643435642E-004   7.9054008783820270E-004   3.2683951258634196E-004   4.3347900639123228E-004   3.4667213063892412E-004   2.4772078831734287E-004   5.8577008235985049E-004   5.1511718579750818E-004   3.4875844444678071E-004   4.0762662390485618E-004   2.4993768139614078E-004   9.5195128296567675E-004   4.1568448115315723E-004   8.6110152238405070E-004   5.7235412679323299E-004   5.8039829806915625E-004   2.7110887728431810E-004   1.3045986347125481E-003   6.5826247923591067E-004   5.4536838415085941E-004   2.7598868144649490E-004   4.1437342074700245E-004   5.2206979433378235E-004   4.9008527047097626E-004   3.6642470143881156E-004   9.7750185689989802E-004   6.9546561725941116E-004   3.6661829184024178E-004   9.8900108206253102E-004   6.3702531358358612E-004   9.7301802824709572E-004   3.1960213728775733E-004   4.8878934473453204E-004   7.9301279934405032E-004   4.7068092163879264E-004   2.0670190920058233E-004   6.3354522121666381E-004   5.7959610966924519E-004   4.3766656831285307E-004   4.3891310491919852E-004   8.0989248917776719E-004   1.1718409467946814E-003   3.0585551871932000E-004   5.6873875081775058E-004   8.6442041965650656E-004   7.2890229676215318E-004   8.4847972943627730E-004   4.9505703352069157E-004   7.9950882326334486E-004   5.8493612025034396E-004   8.5918267243945254E-004   7.8778032703299614E-004   6.7207044108371348E-004   1.5446870273128522E-003   7.6722973895091589E-004   5.4726031745806216E-004   4.2817828033804057E-004   1.0032504572925576E-003   6.7948449210791144E-004   6.7604801579496685E-004   5.7410333273134461E-004   7.9018152905561685E-004   6.7945817197992463E-004   8.6329525288419138E-004   2.7013418172504395E-003   4.2176914666982820E-004   8.1534012104769434E-004   3.8279814236240550E-004   3.6272938353039744E-004   2.1612615440822592E-004   3.3472910060999616E-004   2.6041192208861356E-003   5.1783667860003189E-004   4.3034127166050376E-004   6.7367316965420731E-004   6.2666537196930431E-004   5.0946508540060625E-004   4.9755854216288126E-004   5.8299383675741734E-004   7.9865106218034024E-004   7.6107067010170652E-004   6.7916200480789115E-004   3.9317465580232226E-004   9.0906874400418776E-004   5.5768886815418274E-004   1.1673487380702279E-003   5.2832818785551424E-004   6.0004938746237931E-004   4.4185455251244784E-004   6.2532166540481206E-004   9.9835599873468006E-004   9.0664380148257405E-004   6.1641536640905602E-004   4.0662284825192317E-004   2.5091049571207395E-004   3.5557695917951871E-004   3.2450716209015692E-004   5.7749746715425067E-004   8.6905993457230424E-004   3.7254786279116532E-004   5.6869556333045230E-004   2.1136618889272397E-004   4.0411532281715211E-004   6.7888752165632380E-004   8.3788658574320506E-004   3.3551863597596979E-004   4.8698178895303852E-004   7.9641861951459058E-004   6.7217217959931823E-004
   3.4600000000000000        3.0000000000000000        5.2323463809879877E-006   1.7356270855884557E-005   8.2181057372253176E-006   1.7274359000257742E-005   4.3877126583390193E-005   1.6194631289783450E-005   1.8308292190187764E-005   1.2804678475973689E-006   3.6658262379876005E-005   1.4057346210566852E-004   3.1056923323748454E-005   2.5423070889300171E-005   6.0147264876115530E-006   2.0601635659138683E-005   4.3185419325701265E-005   2.8074901866326908E-005   7.0850627092537634E-005   1.1425047669395335E-004   3.4553878079575392E-005   1.3345298632572972E-004   1.6921354181833717E-004   2.9291134107134521E-005   2.4281268092164987E-005   1.4799476154121779E-005   5.5366405870948102E-005   4.6855369718434888E-005   2.3528144162731127E-004   8.9766487369822052E-005   8.5471247610981844E-005   4.9447634658207122E-005   1.5152571047488873E-004   4.3480601040027180E-005   6.6136027605133625E-005   2.4606235547931157E-005   2.3508758820352933E-005   3.3712152389750069E-005   2.6115618357682132E-005   4.2210033700417691E-004   1.6345219095711204E-004   4.4856525256380402E-005   1.4026341499876737E-004   1.9969053000561362E-004   1.2715121356770924E-004   1.3312577807890678E-004   3.3990884533882600E-005   4.2834954764511799E-005   4.6782594420222498E-004   1.7896859503570563E-004   1.4032904837668610E-005   4.5301917959796953E-005   5.9602867236502178E-005   2.4059787474426834E-005   3.0058862779191037E-005   4.6028563028227638E-005   3.0316910997088742E-005   3.3974556882173046E-004   3.9481129985943637E-005   3.0026047374523968E-005   1.1274118068919925E-004   1.5497122622361165E-004   1.6726328100373321E-004   3.2767404659223487E-004   2.2023847644381231E-004   6.5140318528540759E-005   6.4227547422208116E-005   5.9965855372182218E-004   1.5169890825139984E-004   3.3298002597312689E-004   2.3067366807687218E-004   3.7964956566738888E-004   6.0685974217237514E-005   5.3150064003464086E-005   8.7232270014919760E-005   2.6155201240589865E-005   5.4305236819163024E-005   6.4207607103501318E-005   8.0642562348998495E-004   7.4896965894113345E-005   8.4011679246815321E-005   2.2698784014818193E-004   9.2384615310521070E-005   5.1858417334709309E-005   7.2328531627687337E-005   8.8362713666216826E-005   1.7235480540485083E-004   2.7509775434769595E-005   1.3184070532700295E-004   3.8977199058169086E-004   6.0209879593763039E-005   2.2433240457068784E-004   8.3556392686010673E-005   2.1795661553317852E-004   2.4211672115081770E-004   3.3285052000998769E-004   1.0450188690027700E-004   2.6543271803132479E-004   3.3831271918092007E-004   2.0021334071766513E-004   1.6357187769699483E-004   1.8534970123975126E-004   4.2000983516404905E-005   9.1811166647230119E-005   1.2858937493639378E-004   1.0800576541095064E-004   2.0223022472295369E-005   5.3633333428630009E-004   1.3232298206020433E-004   1.1223475712952694E-004   1.8292272578261678E-004   3.5064851442880886E-004   4.2819164140070573E-004   5.9015829508295145E-005   6.6457748688074521E-004   2.6247008008839788E-004   3.3292738457583510E-004   7.4694376573469898E-004   1.5275223260271707E-004   7.6324473108875084E-005   2.3144813473409160E-004   8.7800890365684900E-005   7.2062024284549355E-004   2.0153056988424979E-004   5.1513539365174565E-004   4.6568692186495118E-005   1.7836033589665589E-004   1.4618944339894667E-004   1.9035211675033910E-004   3.7548923085732513E-004   9.1814760682988196E-005   8.1158243980284500E-005   2.8622067498910932E-004   2.0302746092722552E-004   1.7067901931745611E-004   3.3628200921365098E-004   8.4773916822466615E-005   1.0120794655121798E-004   4.2925473145086050E-004   3.7567258029154736E-004   1.5591503774577410E-004   1.0072270635489435E-004   2.4273573379845440E-004   1.5932936576501403E-004   4.4823291630729217E-005   1.4081784851072016E-004   1.0347023130651514E-004   1.4470052999477348E-004   3.6172628768520502E-004   2.0271061972745050E-004   1.6242575007889781E-004   4.4090462809214133E-004   9.4967128313655180E-005   3.4776153919260374E-004   2.7144867761775746E-004   6.4481864977885878E-004   2.3236662098833580E-004   2.0507059603351474E-004   1.5536648151983100E-004   5.5000100212883145E-004   5.7875461612918024E-004   7.9090817880924611E-005   1.0834509740347589E-004   5.2104888200020841E-004   2.3297306020051274E-004   1.6070762902094523E-004   2.4912795341655640E-004   9.9964063900348155E-005   1.8047175311824233E-004   2.1695599782698639E-004   1.3641968503150568E-004   1.8222628621353959E-004   4.1026942184565373E-004   2.6648102899542802E-004   3.7361541612959882E-004   4.7785083771551435E-004   6.3074058624162978E-005   2.5124531301140725E-004   1.6660022354957006E-004   1.0064083594251195E-004   1.0042304353660666E-004   4.7549786763964152E-004   2.6763845396670982E-004   7.4764229096109828E-004   1.6638417528289605E-003   9.7233863848171674E-005   8.8272463281843230E-004   3.6843007063760031E-004   5.7690499163590581E-004   1.1624200943527431E-004   1.6071437264593948E-004   1.4962140728822353E-004   6.8998002850742624E-005   5.0458539991594053E-004   2.3698857406785907E-004   4.4198249074689776E-004   2.4803455400393209E-004   2.0475301935325750E-004   2.7280567869921970E-004   1.7876533879595418E-004   3.8783197312425934E-004   7.3718212530496233E-004   1.7026788946640370E-004   2.7829812229464415E-004   2.2480047209240891E-004   8.9071573654673366E-005   5.4576238969953369E-004   1.5783057667509204E-004   3.7849615947462218E-004   3.8493970551506596E-004   2.0945375542979136E-004   5.3951966020388932E-005   6.4079066611602640E-004   3.6566534553730058E-005   1.0000540526235506E-004   1.6781302021429969E-004   3.1426695775647596E-004   2.3789628329864493E-004   3.9016450791092548E-004   3.9861357460293151E-004   2.6476407453526979E-004   2.0705652328076445E-004   9.2635681846770638E-005   4.2021715325301034E-004   1.7832132206127948E-004   1.9060255880986796E-004   3.7968725198880322E-004   4.0302469221535517E-004   7.5935564988491278E-005   2.9017061092842273E-004   1.2835075610435838E-004   1.0190907548929360E-004   2.2522422001095449E-004   2.1602029963226318E-004   9.1068369551984714E-004   1.7280440268921954E-004   3.4626390974976752E-004   9.0524693794185619E-004   7.9156929736670369E-005   1.4721088828639111E-004   1.6543023560004056E-004   1.5672125329595506E-004   1.1215480798765574E-003   2.3708708400570105E-004   5.8507083460431061E-004   3.1958314107234241E-004   1.3314992337972129E-004   6.9617659451171163E-004   3.0632250891139733E-004   4.3851530686702072E-004   3.0370770192047651E-004   3.1520222510061311E-004   2.2854186589433062E-004   2.7693697559832628E-004   5.8770559652604752E-004   1.7794620567292550E-004   3.5135496141296347E-004   1.8502237044179038E-004   6.3482666452905213E-004   1.2061572068369188E-004   2.4757008916589756E-004   1.7654551269583816E-004   1.4341756954723976E-004   4.4504795376656026E-004   2.9720091714028257E-004   6.7194070609757938E-004   2.3130975424888009E-004   3.8680854646322465E-004   4.7587512837215585E-004   4.2454746146806705E-004   5.1330460137596283E-004   8.1063318895455296E-005   2.1565678363274948E-004   6.4277344704469620E-004   2.8460068626012271E-004   1.8105955108264492E-004   2.6734139237866562E-004   1.6548969019214432E-004   3.9581251525611320E-003   3.4708815087461641E-004   3.4431665730963316E-004   2.4111992100944344E-004   2.0415403833051003E-004   7.3307191248446740E-004   2.5536973733594997E-004   1.8481185667101787E-004   6.5776254474590821E-004   3.0712081710682673E-004   3.5517771964860842E-004   5.8581266590268706E-004   4.9832365275931097E-004   1.3632110988961768E-004   1.4977458698455204E-004   3.7944327792889971E-004   1.7073756953472696E-004   2.9311553174328497E-004   3.8592912018017703E-004   5.6093561279053330E-004   1.6237156243629350E-004   4.2564775372603073E-004   2.7802503427488214E-004   2.8570394675334071E-004   4.0869943897334237E-004   2.4807774372396656E-004   6.0554828239193560E-004   2.2567573850902878E-004   3.0508202368440939E-004   5.6947428925927513E-005   9.3188514019701209E-005   1.0982779052188865E-004   1.0553199366006875E-003   4.2703011672889479E-004   4.2371972488317061E-004   3.1511973480640766E-004   2.7529873890274421E-004   5.7946901509666534E-004   3.0064456700953755E-004   4.5077448894350231E-004   4.3336102750035876E-004   1.5882567094568657E-004   4.2802390559965237E-004   7.4966543649458857E-004   3.3680188446879125E-004   3.0951276269852393E-004   2.3231922256505982E-004   2.2458636819108429E-004   2.1008178176217196E-004   3.1305989386691774E-004   2.5460383844807914E-004   9.2910377071161448E-005   1.8613449452918897E-004   3.8853420750775621E-004   4.6322363347685134E-004   4.4633188561092466E-004   2.4526801768756597E-004   2.7126983682362464E-004   2.1581426631818760E-004   4.3331159519126587E-004   2.5905534227162235E-004   1.4452593627838791E-004   6.4741986814384163E-004   2.1893969435122400E-004   1.3200660751461429E-004   5.3602315804738491E-004   5.5976632313989880E-004   2.3446780369323764E-004   3.3966358323251689E-004   4.4111914967228749E-004   3.6911249906858463E-004   3.7927897510176272E-004   8.0224176787005523E-005   2.2266288936221922E-004   7.8601567997836587E-004   9.9497700540173068E-004   1.1294045877409892E-003   3.7612270654182635E-004   1.2282498980245652E-004   1.2081805180037531E-003   6.5808039848075004E-004   2.2686777643981398E-004   3.8155860495290059E-004   2.4980116586194518E-004   7.8870653008518323E-004   7.5832184436730031E-004   3.8714955722813336E-004   5.7911221157918788E-004   2.1518982828082068E-004   4.7852910396976655E-004   2.0050698803466673E-004   1.7709183343156033E-004   2.8136896426932703E-004   4.5606633599542200E-004   1.9751009022459391E-004   3.7191847422348367E-004   4.1378248265770733E-004   4.7151512170457907E-004   3.3470139466118965E-004   4.7484707950818728E-004   1.4258247786383437E-004   3.9521432613035684E-004   3.9866224238707313E-004   5.8295293845634949E-004   3.4733132456385202E-004   2.9409892741550926E-004   4.9384255566601958E-004   1.9962090380201699E-004   2.2935700937830843E-004   3.0606802937443962E-004   9.3686135794683709E-004   2.5392176033291945E-004   5.2829119017181695E-004   5.2129543503110785E-005   2.3105569470790687E-004   8.3946055042651100E-004   2.8104833611493840E-004   2.4682371824057353E-004   6.2524348827047271E-004   4.3184357754122850E-004   8.4038163037408698E-004   8.2385262493784304E-004   1.7237663489264269E-003   2.7556268401943184E-004   4.4373622978716577E-004   7.9716804857943096E-004   2.3505820207465121E-003   5.4574397786235935E-004   4.0764391113417333E-004   3.1397808144613046E-004   4.1508998480024206E-004   1.6978401448825285E-004   4.9275592330649918E-004   2.7367743266272921E-004   5.8137450440635724E-004   2.8173739412701233E-004   2.6196369631489299E-004   2.5544241056258028E-004   1.5974194075918135E-003   2.1656770531541591E-004   1.0866963957315580E-003   3.4757913090197170E-004   6.8462854186315055E-004   1.1350281272145610E-004   1.5770132281495549E-004   6.5868684355337907E-004   2.1070421709233134E-004   3.0024765061596438E-004   7.0880943274610417E-004   4.5756233961994139E-004   4.7593094468990785E-004   3.5589110372664316E-004   2.6969067527167511E-004   2.1391688284061553E-004   3.0223509497186391E-004   4.7288674046652772E-004   6.5403301635523752E-004   1.2836335908592597E-004   4.6903538898028236E-004   2.5799039856879747E-004   2.2245373675756994E-004   5.5595549262966114E-004   1.0991899922055673E-003   3.8108942244379260E-004   5.3393359877463057E-004   1.8295384180941186E-004   3.9940845166912248E-004   1.9228969745050599E-004   2.7362606607817430E-004   8.7032376692114909E-004   2.7095758856422530E-004   6.5993962521940415E-004   8.1171559892268561E-004   3.0932523494921145E-004   1.1329370364188216E-003   3.5764326783403879E-004   2.7493517785687221E-004   4.8800623525747212E-004   2.3032999012864193E-004   2.8234396964116738E-004   2.2783555456886462E-004   1.5079930792457212E-004   4.6921135336894362E-004   3.9000545833055641E-004   1.5938296131275616E-004   4.5743131257090818E-004   2.2645993334499882E-004   5.9759164959044249E-004   2.3847203897987655E-004   4.2447858325363966E-004   3.8808912325605889E-004   3.4010949565124672E-004   1.9972361257277515E-004   8.7733848010317127E-004   3.9582396787319870E-004   3.6879398755107625E-004   1.3918411405418779E-004   3.3903162190934504E-004   2.5361229730276900E-004   2.7856021850187573E-004   4.0776481685756046E-004   7.0260421135214890E-004   4.8140984503606686E-004   3.0587168597391232E-004   5.8260848112703175E-004   3.4469804809742735E-004   6.3637252072060526E-004   1.7735352911695361E-004   4.0704578836155678E-004   7.3308902712435889E-004   3.3335744597480396E-004   1.2501707565332361E-004   4.6690089216883015E-004   4.3291211723355617E-004   3.1373613645746209E-004   5.1013761469405176E-004   7.4848555369097936E-004   9.7692429366820249E-004   2.2078944762381032E-004   3.8911104353912959E-004   8.3769117235597747E-004   6.2059806344843247E-004   7.7219813405771554E-004   3.5203725186382860E-004   7.5670943684691535E-004   5.2397128457997452E-004   1.6132118813629013E-003   6.1100034566082548E-004   4.7049880010360882E-004   1.0743300273992158E-003   5.7776761837624818E-004   3.0137084894926746E-004   2.7880691267428628E-004   5.1879196168992648E-004   3.5910663305899936E-004   5.3816061489607111E-004   5.6781624532759880E-004   5.3726365354799617E-004   6.4871540100637048E-004   5.2528796627972392E-004   1.5527885066214980E-003   2.9754611286368936E-004   4.7244723791251935E-004   3.3204571540787329E-004   2.4408179868000524E-004   1.5554462060567360E-004   2.6758104745738034E-004   1.8317152042576462E-003   4.5533788114119001E-004   3.8999535216814027E-004   4.2360044126314641E-004   3.3998598924900070E-004   2.4446270428528719E-004   6.1912954878490527E-004   3.6791236997548739E-004   7.7842435311643225E-004   3.6741011828933968E-004   4.1357495716358959E-004   4.0646546700466975E-004   5.0971514312781754E-004   5.3797885434751151E-004   7.6312019007947782E-004   3.0062804247583529E-004   4.6199502756811336E-004   2.7187127629759421E-004   4.4408216007225048E-004   5.6246555948925706E-004   5.3919106029727754E-004   3.1246817048004245E-004   3.8468839139351948E-004   2.1075335865828733E-004   2.7718365847234118E-004   2.6161539242896891E-004   4.5238991959335137E-004   5.3435545133491402E-004   4.1094186774317902E-004   3.3912741369902734E-004   2.1202158363521425E-004   2.6843378232945382E-004   4.7535574047022892E-004   6.6997405515259467E-004   2.6389170616137930E-004   2.6316594294205548E-004   5.8318467999401340E-004   6.0428588737313665E-004
   3.5200000000000005        3.0000000000000000        1.3070875793116580E-006   4.4644880371415298E-006   2.2027867236183075E-006   4.3108043846657672E-006   1.1339269835884608E-005   4.3153102880748168E-006   4.3729292161157803E-006   1.2199939099718858E-006   9.3854581842582926E-006   4.0869927659999521E-005   1.5494412313455535E-005   7.2565340391025522E-006   2.0307112816858761E-006   4.9784295426633601E-006   1.9499879959874994E-005   6.8399385779698570E-006   2.9206929778313472E-005   3.1203394314829153E-005   1.4233830758305815E-005   4.0950991031610487E-005   4.7996073235350292E-005   1.5807947680180413E-005   6.6475848719502214E-006   5.1398624951910802E-006   2.5014923188288871E-005   1.4153235381792404E-005   1.0392994232550560E-004   2.3377408730153930E-005   3.1025660565872613E-005   1.9467344894715515E-005   4.6265610398720160E-005   2.4549738720308935E-005   1.5131375066750705E-005   2.0056074503814782E-005   6.1839147234868004E-006   1.1525959875391462E-005   9.6647548768869760E-006   1.2527313958622221E-004   6.6680604978269824E-005   1.6774444221659303E-005   6.2391848228893353E-005   9.4485144080877858E-005   4.0931266356705150E-005   5.6330774322434470E-005   2.5975513150242626E-005   2.2803686075985359E-005   2.2283074123678750E-004   5.7444643406691750E-005   1.6011661519473110E-005   2.7652036557160736E-005   1.5766022284407532E-005   1.1336817983776223E-005   9.9241065417606706E-006   2.4344695824355230E-005   1.4244286253111214E-005   9.3528528170350327E-005   2.1922198986584633E-005   7.1834183654706125E-006   4.1901303210326710E-005   6.0634286288299717E-005   6.9976447599330235E-005   2.0796828669001068E-004   8.2177596312893293E-005   3.8532345118596695E-005   3.4626533552963269E-005   2.0808940659309917E-004   7.7996120406363309E-005   9.8124846123212088E-005   9.0091743304707215E-005   1.7114097651866448E-004   4.5034556680266163E-005   2.4499216132204338E-005   4.0308956213721960E-005   8.7447081138038838E-006   2.7410580084701953E-005   2.5726855992101898E-005   4.3932364650035627E-004   3.4226572621739522E-005   4.7588033374350645E-005   6.7203750509589819E-005   5.4543514710267337E-005   1.3603985772921994E-005   3.4838687188413975E-005   3.1753265949938056E-005   6.4189719142589653E-005   2.7985341241786666E-005   5.4518776504514858E-005   1.7853548408727632E-004   2.2957976483026847E-005   1.7925045246165071E-004   4.3552754657395432E-005   7.6954637561898128E-005   1.4738308209447982E-004   2.1969393453890991E-004   4.9309325908466140E-005   8.2474507795338964E-005   1.4423372882461550E-004   8.8504695995164962E-005   7.3259161124900231E-005   7.0265076046575523E-005   1.4918921923090575E-005   3.3473999097341117E-005   5.2974443990478922E-005   6.7214526782464855E-005   9.3106895024496482E-006   2.4338906173299626E-004   4.5916695761968844E-005   3.3525948472195154E-005   9.6542171006704780E-005   1.1325085392237551E-004   2.7044912840172970E-004   1.8883754912945796E-005   2.4378619916847808E-004   1.1866333945080294E-004   1.6554004099514786E-004   3.1249769670612830E-004   5.5860480146559966E-005   5.0911552913895354E-005   1.5639767577884815E-004   3.5984980955237775E-005   4.0369922953817486E-004   1.6621499915256226E-004   3.0635120454903137E-004   5.7055154250017654E-005   1.1389824227430140E-004   8.2962060282359084E-005   7.2260468974989447E-005   2.0151311472712589E-004   7.6300965267741847E-005   3.3369528677326992E-005   1.6385172709951454E-004   1.1628704168603450E-004   1.0494955449676858E-004   1.4436862836057760E-004   6.7778603923635182E-005   4.4137720935432962E-005   4.0207303802942886E-004   1.6074165438066527E-004   1.1584040677334542E-004   3.2262501050977493E-005   9.0509477156440428E-005   7.8805989041015660E-005   2.2148231630318847E-005   6.3736799746788014E-005   4.6735750000074157E-005   3.9654991759358167E-005   1.1050965908580589E-004   1.0396092401721116E-004   8.5122371618542283E-005   1.8407144157415472E-004   3.0759124348113310E-005   1.2500354865528746E-004   1.1780912032357147E-004   2.6507651514566771E-004   9.9707989191693332E-005   7.5473216192145445E-005   1.1721751130600754E-004   2.5408963110754793E-004   2.6031756999491930E-004   4.4440599056524650E-005   8.9142051313015246E-005   4.6873085275115777E-004   1.5099691974980141E-004   6.2964082390239070E-005   1.6424109480701624E-004   9.3655448482447208E-005   1.1764183857449404E-004   1.4153296266028757E-004   6.9217512057373037E-005   9.3889685878691091E-005   2.1618992219990394E-004   1.5068743113920871E-004   3.3879268156523262E-004   2.3142712202661760E-004   4.8124150659143901E-005   1.3714770390677763E-004   6.5729702305456243E-005   4.7845980181404568E-005   7.5166486456245367E-005   2.2065848794802672E-004   1.7325084567408467E-004   3.3551349977670663E-004   8.7546349606140597E-004   5.2209550595636786E-005   4.2426414345632548E-004   2.3388665362063964E-004   2.7330929518682069E-004   5.4078582009372459E-005   1.5774228676797495E-004   1.3621274106433092E-004   3.6063170272861278E-005   3.6083803788430815E-004   8.0682742824803930E-005   3.2503394410904508E-004   6.9147263934877731E-005   9.1923989202921175E-005   1.7069604285603287E-004   1.3318566215002206E-004   1.2488036151332284E-004   7.0143510971262845E-004   6.0103424589614983E-005   9.7048492475282935E-005   8.7006747326438512E-005   3.6387730343432666E-005   2.2116957286213664E-004   5.5214469362269900E-005   1.4106913541387598E-004   2.2077343342736847E-004   1.0650578879394754E-004   3.4400644298683771E-005   2.3370044801121947E-004   2.4633763031445078E-005   5.4119976292036704E-005   5.1752931064278459E-005   2.1014216223087741E-004   1.5221520993065763E-004   3.4466080902638603E-004   2.8316448893897625E-004   2.0385011429627090E-004   2.7092543476279270E-004   9.6675695381672917E-005   2.1724956504232926E-004   1.6846548187788522E-004   1.0637203057297089E-004   3.2921132900001602E-004   1.9564890743778706E-004   2.2004042304630696E-005   1.2590771650819379E-004   6.3128398699316261E-005   4.0858825673805247E-005   1.4091082008303057E-004   1.1910049910120737E-004   3.6299672384238412E-004   1.3195441035771208E-004   1.4534759990344307E-004   4.9870550589175297E-004   3.0840169455633054E-005   6.5977776128292259E-005   9.8840651215627669E-005   1.0693456213796477E-004   5.0513687155821752E-004   1.3726778033002149E-004   4.4480638158269221E-004   2.1759083182335486E-004   9.2593142054473706E-005   4.0619074543391849E-004   9.3808442113866086E-005   2.0954383889592275E-004   1.4773073569005930E-004   1.8567361706031899E-004   1.0178774489344300E-004   1.1407713176353963E-004   4.1949279447529701E-004   9.8438084806961457E-005   2.0271118825828397E-004   1.1068055958617626E-004   5.7867752237704547E-004   5.1672932156836131E-005   1.4537776054569294E-004   7.6124351550117947E-005   7.7473359117009399E-005   1.8616550751126524E-004   2.9821277491166653E-004   4.7676933159299703E-004   1.2392666361084938E-004   1.3488069814663917E-004   2.8201467460863867E-004   2.1064553666125162E-004   2.5807078685350385E-004   7.0840615028055481E-005   7.9546103551693669E-005   2.2766713990741741E-004   1.0419750614351678E-004   6.0982686829063716E-005   1.9169912179846547E-004   2.4645725049656121E-004   2.8021082218792422E-003   2.2860698790622656E-004   2.5794340272226749E-004   1.4565463504023207E-004   6.6830833276710106E-005   6.1142697074867826E-004   2.5182048666774922E-004   1.0543477483542764E-004   3.8891114424027058E-004   2.1389536205395918E-004   2.2233557940585076E-004   2.9360845616760591E-004   2.1939358013748831E-004   9.5884118777661784E-005   5.3579733220814078E-005   1.8854363315150163E-004   9.6737631135843192E-005   2.2017934928842884E-004   3.1530799212044338E-004   3.4679795559549480E-004   8.7697446581747111E-005   2.8613186720685539E-004   1.3716531790982704E-004   1.5553833630704616E-004   1.6115357335464385E-004   1.3860943706466873E-004   4.0129358063466935E-004   6.9359039454474652E-005   1.8690628880974056E-004   2.3838851452369054E-005   3.6981351823611752E-005   6.9121041072239906E-005   5.0632423309992776E-004   4.8942838446897974E-004   2.1976246543085686E-004   1.8808346359506817E-004   1.4069567251285856E-004   3.1700378971490442E-004   2.0134469299784639E-004   1.8208788242437502E-004   2.9517406464433903E-004   7.9724627161005093E-005   2.1447628940429400E-004   4.4267323298353506E-004   1.9672628899401214E-004   1.6320512336954861E-004   1.6439242721098425E-004   9.5151332922429341E-005   9.5321312453860356E-005   1.8871019870861383E-004   1.9506948570861799E-004   4.5285576643390634E-005   8.4267670055098942E-005   1.5039695497290256E-004   3.3322980950562680E-004   2.5423180639305351E-004   1.4923475602846172E-004   1.1786057459901327E-004   8.3872296491881650E-005   3.5251702894744486E-004   1.3656440465997219E-004   1.5259969229501120E-004   3.0885960013940842E-004   1.6537998742852090E-004   7.7130446444043614E-005   3.6753199373331546E-004   2.5305355003538648E-004   1.0111070342650388E-004   8.8786901174903472E-005   2.2735536120901311E-004   1.5271211289954946E-004   3.7985884729974958E-004   4.8449038424817767E-005   2.4641794848206521E-004   4.8493312533949416E-004   7.5610739905220643E-004   7.1624734873497182E-004   4.0869468390935902E-004   8.1295782599421330E-005   6.0469190728371168E-004   4.6298295412162889E-004   1.2454413923115019E-004   3.3941220352201660E-004   1.4545596358596274E-004   5.3478714533859413E-004   6.3241742698559556E-004   2.0287755308172139E-004   2.7556723927164416E-004   1.3682051724128976E-004   3.1609821179868803E-004   8.2604571725944186E-005   1.7608491760578372E-004   2.4676123673280140E-004   2.8474782808233357E-004   9.5735585555172374E-005   2.8320801866183148E-004   2.3308046258697338E-004   3.4806644360318447E-004   2.7328695828895364E-004   3.5657634533083998E-004   1.2614062488361792E-004   2.9776971633036766E-004   1.7318286104695332E-004   3.6533556698447770E-004   2.0514088375292970E-004   1.7556467581006740E-004   2.5980487327400734E-004   1.1022372787034899E-004   2.5742417086089647E-004   8.7191815361420240E-005   8.2695048311309631E-004   2.1716128993786287E-004   2.4567749804513695E-004   3.1272619291735963E-005   1.2776583997528964E-004   5.1547145877959676E-004   1.8095603658558059E-004   1.2506253856817758E-004   2.5196269832047349E-004   3.5130296084612104E-004   3.2915669936898801E-004   7.1097828385564832E-004   1.2827392004584875E-003   1.9230348313404786E-004   3.9691911581211931E-004   3.8186889621663801E-004   2.2338847845211817E-003   3.8011510984347805E-004   1.7507647588077950E-004   2.9784370233349659E-004   1.8176522340400877E-004   7.1096762548720740E-005   2.4131583506955336E-004   1.3182245485728169E-004   3.1574285479882345E-004   1.6965884401208954E-004   1.0915886087865390E-004   8.4393206375330267E-005   8.0403282208219170E-004   9.3795373880235899E-005   5.3267806860564295E-004   3.3254678022473890E-004   4.2528105577264221E-004   6.1480661897047765E-005   1.0362636955494917E-004   4.8232663440912185E-004   1.1932239856816666E-004   1.8819251049782994E-004   3.4147701999970943E-004   3.5932039255634810E-004   2.0755677100510347E-004   1.4133361131835295E-004   1.3963037914651224E-004   1.8360566753973815E-004   1.6383310403757397E-004   2.4204890408844844E-004   3.1957639175747278E-004   7.3024690838458323E-005   2.2862042825100607E-004   1.6970044907721116E-004   1.2461823128401099E-004   3.5399431787295327E-004   8.2009758669567196E-004   2.1435181747253101E-004   4.1726118110220858E-004   2.7638548001094270E-004   2.4366079973480096E-004   1.0461957881310229E-004   1.4603888233951216E-004   5.0310499016967801E-004   3.9509813396603047E-004   4.4277596381061049E-004   5.4648402004902664E-004   1.9266038679628827E-004   8.9852132276972013E-004   2.1010717727621092E-004   1.2264718290170220E-004   1.9578458119376849E-004   3.6520745092953816E-004   1.4161040433674642E-004   2.4674757989500724E-004   1.1600767784471990E-004   2.4352189203390458E-004   1.1805824158319979E-004   8.7984486106475117E-005   3.6327320036828149E-004   9.2532727610468785E-005   2.8144957890727847E-004   1.4509298628648753E-004   2.1448704073007428E-004   2.5359079000361547E-004   1.6336264060396905E-004   1.2172811358712175E-004   6.0887879267336735E-004   2.2004114852996207E-004   1.9310663817313024E-004   6.0763779411939056E-005   3.5516949178112463E-004   2.0963106399925585E-004   1.2010426445747014E-004   3.9041431822635760E-004   4.2508036884131680E-004   3.3633519693720639E-004   3.0661192836069288E-004   3.0601235346601507E-004   2.1520362004269741E-004   3.9537310085049730E-004   1.1228166805674620E-004   1.9459506938504918E-004   5.2116479539271671E-004   1.8705169418763880E-004   1.0099872387052691E-004   2.9160033321646455E-004   2.2340720315941535E-004   1.3729236209277022E-004   1.8654026198202571E-004   4.1072748488489623E-004   6.2577184044157268E-004   1.3269665147956267E-004   3.9025950574389891E-004   6.1306402794321921E-004   3.9526727314559765E-004   6.2244532114963012E-004   1.8078533202501099E-004   5.3673779869844085E-004   3.0539383870285336E-004   1.8658304729753698E-003   2.8199533091415182E-004   2.5952421376110139E-004   9.2777789877429735E-004   3.2126064273847152E-004   2.1830653857780405E-004   1.5132078538902205E-004   4.1967432047415148E-004   1.4762494388947424E-004   3.9903258203555632E-004   3.7828428345679964E-004   2.1113886361375956E-004   6.1791183121217153E-004   2.1155566735982245E-004   6.2023394678085574E-004   2.1491916057329139E-004   2.7567005448850013E-004   2.3230979389314606E-004   1.5537271957709637E-004   1.5445367865040042E-004   1.7804797014929634E-004   6.4816110784293105E-004   2.2849682162873655E-004   2.3424393313442203E-004   2.6985811998101687E-004   1.2179811991163080E-004   1.3531213137533499E-004   5.0691047645578852E-004   3.0331800806357288E-004   9.6627328880287660E-004   2.3993082717867984E-004   2.5044299952081407E-004   4.3117719550749532E-004   2.1317362637489535E-004   3.8485245170505322E-004   3.2970336149397759E-004   2.3097079026520529E-004   3.6597453052200879E-004   1.7640190728371855E-004   1.6415543350737662E-004   2.0713892925788290E-004   2.5081505607251012E-004   1.5543812140629470E-004   2.0589368143404514E-004   1.1693462158936658E-004   1.5997131811694432E-004   1.9897348112464714E-004   2.9976335450697573E-004   2.8136838326048731E-004   3.3443390825973779E-004   1.9368638210451550E-004   1.8877826098982409E-004   1.7163480447243028E-004   2.4649152628153235E-004   3.5140187027009882E-004   1.6944041896210901E-004   3.2775967311488019E-004   3.7535983481783186E-004   3.2606637838162927E-004
   3.5800000000000001        3.0000000000000000        2.3321944234855912E-007   8.1837867445930881E-007   4.2191356778049863E-007   7.7126914050220266E-007   2.0893627470433172E-006   8.1620781397899526E-007   7.5317777647576803E-007   5.7850220698212010E-007   1.7273656661067627E-006   8.4030459590124736E-006   4.7462940077801696E-006   1.5486024456361867E-006   6.6341713355007142E-007   8.9925041979751566E-007   5.8911722785428965E-006   1.1963647130317916E-006   7.8388975884778263E-006   6.1013628003641033E-006   3.9112861911905406E-006   9.0176902482537146E-006   9.6765745073928664E-006   5.4264864210993936E-006   1.4461912968033678E-006   1.4301800890108803E-006   7.4745552182487663E-006   3.0746815459529030E-006   2.9734940518722995E-005   4.4905124423384062E-006   7.5093233258532782E-006   5.3007621757006968E-006   1.0093684164547406E-005   1.0087945013200445E-005   2.9006835278432074E-006   1.0017003411420547E-005   1.3759099718120430E-006   4.9399846894166936E-006   2.6561501332345112E-006   2.5853305879903825E-005   1.9238453081147413E-005   4.7520114199044207E-006   1.9068023160030694E-005   2.9892072550643730E-005   9.8474548465085942E-006   1.5601249831477875E-005   1.2916700240272803E-005   9.5815477196331966E-006   6.8482257424003811E-005   1.3496388014358407E-005   9.0810638753032671E-006   1.1445018200064582E-005   3.2555697244546950E-006   4.4875034404093376E-006   3.0582472963061637E-006   9.8048937339922237E-006   4.7971647275045937E-006   1.8106994033852578E-005   1.1219303290090732E-005   2.8282514193971646E-006   1.1952439778703253E-005   1.6442353575878739E-005   2.0198111765216658E-005   8.2700686666892730E-005   2.3242789439390651E-005   1.5833760588214920E-005   1.4387417249562575E-005   5.1772283380656660E-005   2.6910548533188166E-005   1.9629219826907729E-005   2.7151948296266993E-005   5.0988998286587591E-005   2.0290182533224864E-005   8.2717952814983445E-006   1.4540839601463798E-005   2.3663722953582567E-006   1.1210213088720403E-005   8.1350954304554547E-006   1.5092706958904240E-004   1.1779950789677997E-005   1.7158141333169974E-005   1.8006096472582618E-005   2.9454174030698160E-005   2.7885133927815323E-006   1.4562129115286554E-005   9.4257508172520366E-006   1.7276190026883249E-005   2.8513655901653160E-005   1.5767218555457467E-005   5.3426492384988406E-005   3.8555687531448516E-006   8.3742561364163039E-005   1.9799900609182623E-005   3.5727300307403719E-005   5.6097959342107261E-005   1.0183631006114876E-004   1.5198371090856024E-005   1.9569222902802375E-005   4.6293108854228114E-005   2.9017224826237773E-005   2.3997816314139346E-005   1.8051994828467462E-005   3.9396014494222739E-006   9.5164829917085076E-006   1.6038968672546758E-005   2.6954749913063355E-005   2.0082856840762661E-005   7.1930397139981421E-005   1.7849859513089806E-005   9.0698499130041167E-006   3.4127001372778925E-005   2.8319149619404913E-005   1.0849265361756734E-004   4.5519042898823510E-006   6.4186960878219356E-005   3.7783283938822277E-005   6.0286490943909670E-005   9.2741736479204294E-005   1.4451609321611046E-005   2.5380609733149388E-005   6.9825583424695982E-005   9.5752474302112878E-006   1.4411575492160678E-004   1.0377414776364226E-004   1.2702333955878973E-004   5.5589117510680412E-005   5.1695897110101021E-005   3.3625793778516594E-005   2.2936693479899887E-005   6.9080117448469660E-005   6.3109704345524920E-005   9.9526413493054496E-006   5.6424487031554809E-005   5.3197826076108768E-005   2.9696634891952459E-005   4.5818795879861033E-005   3.5757976321050640E-005   1.7202975461617153E-005   2.3797846799001750E-004   5.1001872175622802E-005   6.4097943306700919E-005   7.8104957857289518E-006   2.4769346176376345E-005   2.6027250998535253E-005   1.5382144023477348E-005   2.1474019982138765E-005   2.0954589564561043E-005   1.4896519977263908E-005   2.5662561487987411E-005   7.3708797066107228E-005   3.0276135881364353E-005   4.7560833639833805E-005   7.2195858905096789E-006   3.3601248328895627E-005   3.4823234842719078E-005   7.9697651656325167E-005   3.1755682743855372E-005   1.9361345525810681E-005   5.5688503992694827E-005   7.8848244034214848E-005   7.2669521944597817E-005   2.3335531469748303E-005   7.3915303735087211E-005   2.7058362216976018E-004   6.9227667200800799E-005   1.9329094014150053E-005   7.0267446553015319E-005   5.9074840551175379E-005   5.0678501227913963E-005   6.1224549412653646E-005   5.1801834387516688E-005   4.7037361919724228E-005   8.4366379927499792E-005   5.9867706619298225E-005   1.9830201568573556E-004   6.0779648667353876E-005   3.8102775896075161E-005   5.2569945488201272E-005   2.0662927606923483E-005   1.5269774115135487E-005   4.1369256356628386E-005   7.3544483498498589E-005   1.0573878302681327E-004   1.0726177214931831E-004   2.9516084254215479E-004   2.4467046511637848E-005   1.1336085029448051E-004   1.1576731402059378E-004   1.1241425690810662E-004   1.2545542730739622E-005   8.7149985648158010E-005   1.2149500194631107E-004   1.9113409273272490E-005   1.8147485968981580E-004   2.1783401598680287E-005   1.6152523555396501E-004   1.9513055478231710E-005   3.7752479788059556E-005   9.0061669068601592E-005   9.7678126724976970E-005   3.0032524666524707E-005   3.9933430025950129E-004   1.9963007148043085E-005   6.7657880738715065E-005   2.6442113438636203E-005   1.4253124468225374E-005   6.3283664514535192E-005   1.5017051379104490E-005   3.6285491627153473E-005   8.5801923561969063E-005   4.8012865423998632E-005   2.6095134209950784E-005   5.9640487258748505E-005   1.3688116953779465E-005   3.7730413068548184E-005   1.1955638813333901E-005   8.7627098425580410E-005   7.2656667093200385E-005   1.9377901800146280E-004   1.3288783058973010E-004   9.4372169844898139E-005   1.7802871567829158E-004   7.4233352618655662E-005   8.2706437102334244E-005   1.1597112938786597E-004   4.6882097339862735E-005   2.4688717171055885E-004   1.0765447682090201E-004   2.5580674429980866E-005   3.7512992421378349E-005   2.8701554854368253E-005   1.9130787940681138E-005   6.0158721876353150E-005   6.5893346396077797E-005   1.0411645339777986E-004   7.6882677705762467E-005   5.0051376934267564E-005   1.9285546528009532E-004   9.3030317023812958E-006   2.2599471754721938E-005   4.5291048274311812E-005   5.2141325643677288E-005   1.5810868445264529E-004   6.0383597986568412E-005   2.1911184935925613E-004   8.9875975914855061E-005   5.8147124889331587E-005   1.6083599109642272E-004   2.2033672152573686E-005   4.9426589072845188E-005   6.9123421287678241E-005   7.0950910549948514E-005   4.5880235177886627E-005   6.0883190200669206E-005   2.0808075574174639E-004   5.7425926944718722E-005   1.1264626159156753E-004   5.1326885031249977E-005   3.3733473331449312E-004   4.6807955027415488E-005   7.0045335991122400E-005   2.9656520474183475E-005   4.1441840655980380E-005   5.5455911695624523E-005   2.2247641508369207E-004   2.5756870249192765E-004   5.7472566699244437E-005   3.1362078017317747E-005   8.6463846378200139E-005   8.7617848277586640E-005   1.0027289606752037E-004   5.3119980455202003E-005   8.8875762378533843E-005   9.7048102034226632E-005   9.4901039588891998E-005   2.5401462435855382E-005   8.6072712789034704E-005   2.1568523425047407E-004   1.2477053814406462E-003   1.0749825639129714E-004   1.4640362091532483E-004   7.1569837586308639E-005   3.2207911887325489E-005   3.5378235430505022E-004   1.2181160910389528E-004   3.9135473309685150E-005   1.9649409910952212E-004   9.4934791271803366E-005   9.3791800181358372E-005   1.4801743362103284E-004   9.6819154095268008E-005   6.2030764349668832E-005   1.7903312387845051E-005   9.6019774616725760E-005   4.0503822748705233E-005   1.7144911481346451E-004   2.4233383117124296E-004   2.4465716508288721E-004   4.8954724301591054E-005   1.6917792152396362E-004   4.7598767662116736E-005   7.4734175485962655E-005   5.3947327676097312E-005   7.0997240443848952E-005   1.9770766193347956E-004   1.9552139155186389E-005   6.9723505580291699E-005   9.0930638363011718E-006   1.5070891566229149E-005   3.8528057472259822E-005   1.6451724425596258E-004   3.5169629291108235E-004   1.2805902590568155E-004   7.1001562226585024E-005   4.9601010048130407E-005   1.7803723460045986E-004   1.2017473068210090E-004   3.8361639097875913E-005   1.5905007884684555E-004   5.6959111802860171E-005   6.6855446092918853E-005   1.9475632688266655E-004   8.1224004586160614E-005   6.5987713255653057E-005   7.1891318223713460E-005   6.2948437611774733E-005   3.1473306972929479E-005   9.5659636288946391E-005   1.2857533048484147E-004   2.2693440099213919E-005   3.6170349639544687E-005   4.3424269896105651E-005   1.8220908011623110E-004   9.8735419349406595E-005   7.5191335988941644E-005   3.8281445470506411E-005   2.4712582839181499E-005   2.1474976638682529E-004   6.2101083052253572E-005   1.0346345758546799E-004   1.1932674442018620E-004   7.2623161977770646E-005   5.0756469742369107E-005   2.6993764060218755E-004   9.3487544137444692E-005   3.8112950933733982E-005   4.4100830061726108E-005   8.0769804490738511E-005   1.0009927625811314E-004   2.1017154629434122E-004   3.0529133185266952E-005   2.4416483658085440E-004   2.2112196971017982E-004   4.0728819571215661E-004   2.2671567299330605E-004   2.9942776994442615E-004   1.0179688652033915E-004   2.3090305115669023E-004   2.0671030412314833E-004   5.4708189212459115E-005   1.9241861224852995E-004   7.8144436685377762E-005   2.8138459694300488E-004   3.7438713487957442E-004   9.9398806495002481E-005   1.1387870637225838E-004   8.6644420514786816E-005   1.5984883200518754E-004   3.4397779472198385E-005   1.0626205686392539E-004   2.0156251962378158E-004   1.3464313246797021E-004   7.7653489978624443E-005   1.1475204048724941E-004   8.1561300523654844E-005   2.5839478189624985E-004   1.5139533320592178E-004   3.5165874334557761E-004   5.2723275036096121E-005   2.9371403489108832E-004   6.5168470682653752E-005   1.6839247886317766E-004   1.0098042232362491E-004   8.2212638073941521E-005   9.9164740698964865E-005   5.8587671851143309E-005   2.3694371493968673E-004   6.6049040841252259E-005   5.2570772752314745E-004   1.4802417099761696E-004   9.3024346073625563E-005   1.7592663155110056E-005   6.2396084067887339E-005   1.9755375876864906E-004   1.4871686723334440E-004   5.2175167753904397E-005   1.0398373151651725E-004   2.1307285900034974E-004   1.9715090801161552E-004   3.7507562841071246E-004   6.5800672334609400E-004   1.0267531127067219E-004   1.9988695062051002E-004   1.1497374502141981E-004   1.3654726070016039E-003   2.0197132595670619E-004   5.8213357543684811E-005   1.7544528993391242E-004   4.8549331321426775E-005   4.7435898757959876E-005   1.1913713565233621E-004   7.9678852873761772E-005   1.2277067637872150E-004   7.4076376787181439E-005   3.9176149815602624E-005   2.5608637383173858E-005   4.1704602708822144E-004   3.6926795428743148E-005   2.4152909282734792E-004   2.0077987845811950E-004   2.2958862406246173E-004   3.0531379303486579E-005   7.3475231401405562E-005   2.3646391785172579E-004   5.0670212834372191E-005   8.5464601505847511E-005   1.2082409988526883E-004   2.1017789759933118E-004   1.3686622193074754E-004   8.0583089783360946E-005   5.1562208800003761E-005   2.0456266018594938E-004   7.7340915063567781E-005   1.2946145565428491E-004   1.4532881358970083E-004   4.6520498973777954E-005   1.5620592359986372E-004   7.7373948047812583E-005   7.0587924900772744E-005   1.4485406642847671E-004   3.5924125437599119E-004   1.3932698400583293E-004   2.1289662122251103E-004   3.6482716738524127E-004   9.5676894763898631E-005   7.7320017631170407E-005   6.8886072702807415E-005   2.3737392290048897E-004   2.9281655590578001E-004   2.0456695918912634E-004   2.5720386990465526E-004   1.3828933629097122E-004   5.1844409827104783E-004   1.0614858543138337E-004   3.6971590722496806E-005   8.3047367601085943E-005   3.4842091438243544E-004   7.4171994472633479E-005   2.1371872095749594E-004   9.8891798961836929E-005   9.2087135938047346E-005   7.5111639746440223E-005   7.9215932625844939E-005   1.8028136695772358E-004   4.0700675957359829E-005   1.0057335370162959E-004   1.0207980796500052E-004   1.8470289401453942E-004   1.5036886015794941E-004   6.0898066205303289E-005   4.7172326526021840E-005   3.5186411138397200E-004   1.3866332325583841E-004   8.7055093199737572E-005   2.4829986597459395E-005   2.3619239967649381E-004   1.3875056311266100E-004   3.9736876107346203E-005   2.2348410256328014E-004   2.0833215162550296E-004   1.8016245689711613E-004   2.0445533995018837E-004   1.3176687310432718E-004   8.6097415652623606E-005   2.1598763466888730E-004   7.4399418411395731E-005   1.0409676107737309E-004   2.4215232863236829E-004   8.5495132285888278E-005   7.4245141221264424E-005   2.4610739717490350E-004   9.4893089966010283E-005   8.0196915968863884E-005   4.3093155485227784E-005   2.0350085981383942E-004   3.2845499065927710E-004   8.4010177756565696E-005   3.2299942112750735E-004   3.2195357642314797E-004   1.5133936096554072E-004   3.7084256390136373E-004   6.2170383316070951E-005   2.6094476491767790E-004   1.1559765769190164E-004   1.2287090479007686E-003   8.9051833965993863E-005   1.0979568276898882E-004   6.6889503604016128E-004   1.6799425383326569E-004   1.4351453584116234E-004   7.5910547272588260E-005   3.2489963676716842E-004   5.2287838972433819E-005   1.9017375638170309E-004   2.0228679956471899E-004   9.9614393423864178E-005   4.4075474407082515E-004   6.9961781525417356E-005   1.7500699817345663E-004   1.5219627901232510E-004   2.3757446682490959E-004   1.6442599322054848E-004   1.0503061722334427E-004   1.4444177560761154E-004   1.2509320646822840E-004   5.4552055685223963E-004   1.3800263761074884E-004   1.1271083095740271E-004   2.0865599057577475E-004   7.3888379907763229E-005   9.0329304821470469E-005   2.7750797205140841E-004   1.8046077639403700E-004   6.4130687628349240E-004   1.3563193898930118E-004   1.3288111011672547E-004   2.4330164983612406E-004   1.3011358640062788E-004   1.7378502116727025E-004   2.2690522083128716E-004   1.2643663944345780E-004   2.1966785993607227E-004   1.1455651461119137E-004   5.5095830531875302E-005   8.6238241474860354E-005   1.3438934091376440E-004   7.5682989690291930E-005   8.5247116654200235E-005   4.7287986199992482E-005   5.9908510572564197E-005   1.0512900543704632E-004   1.3743090359411163E-004   1.1722719216982692E-004   1.3291990576505970E-004   8.4061209496104553E-005   1.0936229260011020E-004   1.0724693103512445E-004   1.0503423098675870E-004   1.7927207154396678E-004   8.2903537819770641E-005   2.4330193090914940E-004   1.7811958292596847E-004   1.2132731523485719E-004
   3.6400000000000001        3.0000000000000000        2.9780534014811785E-008   1.0711422271667890E-007   5.7735112759824807E-008   9.9136770342203861E-008   2.7494001644908184E-007   1.0989223404513531E-007   9.3698999537363572E-008   1.4765466282759658E-007   2.2904246864466600E-007   1.2241379594705480E-006   9.4128161641546215E-007   2.4356251412073100E-007   1.5453327493990128E-007   1.2153047744459567E-007   1.1892691474849232E-006   1.5091671053753344E-007   1.4089952985495394E-006   8.5790371691920757E-007   7.2779775836057151E-007   1.4158297342381049E-006   1.3883821292461901E-006   1.1827815677224777E-006   2.3910102620695882E-007   2.8525430258289608E-007   1.4815944444564251E-006   4.7703597088278651E-007   5.6580394801297179E-006   6.3814839165680403E-007   1.2399690252357398E-006   9.9376888246136329E-007   1.5657152644882239E-006   2.7584765481387266E-006   5.2290318937210002E-007   2.9717355218037604E-006   2.4918867384716103E-007   1.6447680936396618E-006   5.0454721818398918E-007   3.7161854777027233E-006   3.8924916876098625E-006   9.5593367787068773E-007   3.9203966283058126E-006   6.3873478288114619E-006   1.7227965014848173E-006   2.8907636137015800E-006   3.9031391811733356E-006   2.7912457181566711E-006   1.3928815251135622E-005   2.3275334694300970E-006   2.9061756621072333E-006   3.0963974717189873E-006   5.1141906783671684E-007   1.2231936652333175E-006   7.3457806128590026E-007   2.7056210226562949E-006   1.0619692389079170E-006   2.5039206125564063E-006   3.6525609252516501E-006   1.0731138713962242E-006   2.5713871169900980E-006   3.0482046565830944E-006   4.0402792859878973E-006   2.1087618702309962E-005   4.8912110409873720E-006   4.2064909826340905E-006   3.9533533392563871E-006   9.1941912092781764E-006   6.0912269689352648E-006   2.7313707025892491E-006   6.0641805102982709E-006   1.0193661673716811E-005   5.5865394738261088E-006   2.0136136446665476E-006   3.7016959512852323E-006   4.8535193529328544E-007   3.2344868197447345E-006   1.8608845234634277E-006   3.3659378294631789E-005   2.9238443544529035E-006   3.9869706401660739E-006   4.0546791822287857E-006   9.7433103390860347E-006   4.5241710801494009E-007   4.2295172695592101E-006   2.0951509601205466E-006   3.3664976287975329E-006   1.4636797480435150E-005   3.1706145127982361E-006   1.0792361148593869E-005   1.5049622281533657E-006   2.3920897774310664E-005   5.7809349038004200E-006   1.3452433186113043E-005   1.3620441994380095E-005   3.1186118835109961E-005   3.0515069159182101E-006   3.6821224951235184E-006   1.0690018737324337E-005   6.8884732341856420E-006   5.5791668678573338E-006   3.3335049907650127E-006   7.5453229778382903E-007   2.0408986697706398E-006   3.4589645179183516E-006   6.9781378454668101E-006   1.3915159553047748E-005   1.4164335893331700E-005   6.2892084990518997E-006   2.8258820421152373E-006   7.9265917614107692E-006   5.3983693254888086E-006   2.7232525664480012E-005   7.9845822296315103E-007   1.2034302039430962E-005   8.4574882987658123E-006   1.4802925797100094E-005   1.9287372180192393E-005   2.6374472421793037E-006   8.0027108949245369E-006   2.0915561816416460E-005   1.7309420619509984E-006   3.3588972797150611E-005   3.8677160308669025E-005   3.5534467934137282E-005   2.7422627515384913E-005   1.5504287640583328E-005   8.7407579367639247E-006   5.5682820109133466E-006   1.5660035124169475E-005   2.8179457490385983E-005   2.1830011621882229E-006   1.2565571154229395E-005   1.6656950904747438E-005   4.7153358703923781E-006   1.0411959962572623E-005   1.1552014151047300E-005   5.0937768038135896E-006   8.4881689170597044E-005   1.1969230896874811E-005   2.2265015307605956E-005   1.4937916165704448E-006   5.0171958541310161E-006   5.7889427573847560E-006   6.8366362759678151E-006   5.1708465555671734E-006   7.5995536031763696E-006   7.1105009612218637E-006   4.6093896248807948E-006   3.6829963350838591E-005   7.5357389786446169E-006   8.6855249290392831E-006   1.3652036967122617E-006   6.6728523045821876E-006   7.2355461717308915E-006   1.7206853851179693E-005   6.8160953088674602E-006   3.5385929199175028E-006   1.5837237385554699E-005   1.6947032943002068E-005   1.3793516659256395E-005   8.4653447137863303E-006   3.4118680508646816E-005   9.7723142897166159E-005   2.3374155416225933E-005   4.4826347876762882E-006   1.9328303196183819E-005   2.0904077373563829E-005   1.4609371283892903E-005   1.7097113884711973E-005   2.3547965851362217E-005   1.6618208362203416E-005   2.2611631790862822E-005   1.6344222160840889E-005   6.8894318001474675E-005   8.8195073393327320E-006   1.7011896292044778E-005   1.4625600111026386E-005   5.8251977124211853E-006   3.3875214631526152E-006   1.4863612758911582E-005   1.7093751527833770E-005   4.0855668712687344E-005   2.4206290511742438E-005   6.5250337055259883E-005   8.4282801915243753E-006   1.7832538607750554E-005   3.9922968398593596E-005   3.7234512996002241E-005   2.0162537365432424E-006   2.4875293290802277E-005   5.8470828927259374E-005   7.9663705054629490E-006   5.8228894658338216E-005   4.8662058687109967E-006   5.2865058789779281E-005   7.7764600408076263E-006   1.5160382454099085E-005   3.1644970452911591E-005   4.5199373069033245E-005   7.2205818477865648E-006   1.3404355764583755E-004   7.1215605453042289E-006   5.2708937664503785E-005   6.5662456385581402E-006   8.1162663335186377E-006   1.3215466457249003E-005   3.2831974353430715E-006   6.3329667812054435E-006   2.1914185710533984E-005   1.8003423448124062E-005   1.7019822761218690E-005   1.3188704639893284E-005   8.3169498639628733E-006   1.8244971535171479E-005   2.4775225915041497E-006   2.3915076213656951E-005   2.3149376426662896E-005   6.9754442494497908E-005   4.0664115930569847E-005   2.8136409768419933E-005   6.4863796769994443E-005   2.8485071401096572E-005   2.1819719975385194E-005   5.1224360708994205E-005   1.4570262874009374E-005   1.1766861011144726E-004   4.6264524244561474E-005   1.6253367757301478E-005   8.1377686583700253E-006   9.3500760563210840E-006   1.0405400438442382E-005   1.6669227156067688E-005   2.4962349004230751E-005   2.1670751480976145E-005   2.7045631436996988E-005   1.3227627822331517E-005   5.4640081504189742E-005   3.3587918196147160E-006   1.5843697447420425E-005   1.7020860522056823E-005   1.7366631311645734E-005   3.3493819019560626E-005   1.8242262501099693E-005   6.8064271406252471E-005   2.4175696189931298E-005   2.7424622581545668E-005   4.4564983608261337E-005   4.1544066409834560E-006   6.3193216976289330E-006   2.8665250658272446E-005   2.0781784796144459E-005   1.8808550970029346E-005   3.2147065228159627E-005   6.5221381367807456E-005   2.4696549083904272E-005   4.3675350641699261E-005   1.7920132005553228E-005   1.1714426205928988E-004   3.5843885398232821E-005   2.0546199294308422E-005   9.1311961148726913E-006   1.1571812712526337E-005   1.1707045753749615E-005   9.0740379712166591E-005   9.5492660501806935E-005   2.2380363984934782E-005   4.9224367640077262E-006   2.3679887842405292E-005   3.0737569050077588E-005   3.1387386574572018E-005   2.4225979025946338E-005   6.3375060175960618E-005   4.8993192662647070E-005   6.3405326476829885E-005   1.2217147309530874E-005   2.4902377664962142E-005   1.0028767599029377E-004   3.5400173912483192E-004   3.5041102614131756E-005   5.8925001096528205E-005   2.8418031682275040E-005   4.0526190528041387E-005   1.3364521968671316E-004   3.3564182401084572E-005   1.2334993294722511E-005   5.8710891407939568E-005   2.5465210954795503E-005   2.7591736989481941E-005   5.7866259328606398E-005   3.5602500189833226E-005   2.9127911965621415E-005   8.5701028889564160E-006   3.6743393436235736E-005   1.1629186633636276E-005   8.5640006951549701E-005   1.1590207783052602E-004   1.2097448491532324E-004   2.2529161274037691E-005   6.9077493205245609E-005   1.1189776106859818E-005   2.4990900490903310E-005   1.4368056666033862E-005   2.7329889068625990E-005   6.7874926645227775E-005   9.1255939627003381E-006   1.6354086766385776E-005   2.8995500220694215E-006   6.3800774341039218E-006   1.5246975713158219E-005   3.5289628221924806E-005   1.5434515301588787E-004   6.2959513842039032E-005   1.7302847123938090E-005   1.2472799085608816E-005   8.1418016921145975E-005   5.9307001319566499E-005   2.7925201981949898E-005   6.5648842074290308E-005   3.0958099994417827E-005   1.6563294995899653E-005   5.9439450671072128E-005   2.2802463812529866E-005   1.6776553852705767E-005   2.1053554746480852E-005   4.4358914076785615E-005   1.1157636112459450E-005   3.0238716815197217E-005   5.3509717732509580E-005   1.5854902491274415E-005   1.2383974967153242E-005   9.1997187210739678E-006   6.7241656635109868E-005   2.5453326800488304E-005   2.8063544693274513E-005   1.3223067501401692E-005   6.7151256877273133E-006   8.1772789319574154E-005   2.5486925541902315E-005   3.1586022970821086E-005   3.6860236202293337E-005   1.7266718072357442E-005   2.4722695988118278E-005   1.3710281686109830E-004   2.9749964339912909E-005   1.4071058289743322E-005   3.0422485904857082E-005   2.2608392215846326E-005   6.4948219993430633E-005   9.0669405699344056E-005   1.5390661333034939E-005   1.2389441364004530E-004   7.1745231491473043E-005   1.4837747605556882E-004   4.4116398146799522E-005   1.3445838540273783E-004   5.5908531423291278E-005   6.2910527074105707E-005   5.8587404355515861E-005   1.8355416868258716E-005   6.7187678399172700E-005   3.4864648630052078E-005   1.0455911438309421E-004   1.3883046678299607E-004   5.2995827306424467E-005   7.2871320671543939E-005   4.2311997345310351E-005   5.6496847784257343E-005   1.5407800187692630E-005   2.1871904589086686E-005   9.7553485183353433E-005   5.3750032020531875E-005   4.3918256369243761E-005   2.6981627650725974E-005   3.0917387741491274E-005   1.1501495392312771E-004   5.1706784581507750E-005   1.9966136609059210E-004   1.2625692641873895E-005   1.7896301049301645E-004   1.9955062587520159E-005   5.3420916600268430E-005   3.6929079784527561E-005   2.8317050231141065E-005   2.7424325262197164E-005   1.9693671135011964E-005   1.2262815109499622E-004   4.9427357919876625E-005   2.1528347978959331E-004   6.7443506296407113E-005   2.5410589979941026E-005   7.4778752672479818E-006   2.5071086701552107E-005   4.5994712511234760E-005   8.5559437398832376E-005   1.8178790640975478E-005   6.4753353934239374E-005   8.6856956719024217E-005   1.3941933581788137E-004   1.1561568236095562E-004   2.3621170297196911E-004   4.4079233805617075E-005   5.4205370339760987E-005   2.7329066538310322E-005   5.2499106760241730E-004   9.1618313515499480E-005   1.9497508837232504E-005   6.2209200738038537E-005   5.6743168447593827E-005   3.3726054494931261E-005   4.8491089097896467E-005   3.9705305926202550E-005   3.8264826475058487E-005   2.7350550261454902E-005   1.3674506796400706E-005   8.5731695494925191E-006   1.8609136602974895E-004   1.6101127982384216E-005   1.0358265584385436E-004   8.7449921393206736E-005   9.1606746459780100E-005   1.0231749083094465E-005   3.5366835578656152E-005   7.6163567314446027E-005   1.8428553179749034E-005   2.6721009312882839E-005   3.2621748599351905E-005   8.0151178080415010E-005   7.2509319807189716E-005   4.0020464267657020E-005   1.4681641015016272E-005   1.2244124719865742E-004   3.1167302440852942E-005   8.1158491499295593E-005   5.3973172150532063E-005   2.8799199092514068E-005   1.0168330495137211E-004   2.5380678109016832E-005   3.1142389903761188E-005   4.2643299034923537E-005   8.9573195545150782E-005   8.3759369874849277E-005   7.2965060042374030E-005   2.2766024923524572E-004   3.0094223880653088E-005   3.8923456824485581E-005   2.7281208340973195E-005   7.8288123273622057E-005   1.1230735289849871E-004   6.1606792414997395E-005   8.3364599285065972E-005   7.1585619636273796E-005   2.0186774050450645E-004   4.7262927784879958E-005   3.4749155937796972E-005   3.8425534298254585E-005   1.8697910585243184E-004   3.9112931443913218E-005   1.0982120072444575E-004   5.5236620085560594E-005   2.8274605510536430E-005   9.9450504565597682E-005   4.2879220168389868E-005   6.8805986822198598E-005   4.5096485778834303E-005   2.7920026605822682E-005   5.5394602205538168E-005   1.0538998039556424E-004   6.9085742565816460E-005   2.0914398118768360E-005   1.4642553635096978E-005   1.3816167493196509E-004   7.4207848809078176E-005   3.7016650989649556E-005   1.0150637283591600E-005   9.5538830142254070E-005   4.7425174503228878E-005   1.2194862377258507E-005   7.5890436879907705E-005   7.3721598989992082E-005   6.5580848345639050E-005   8.2479798960038151E-005   3.9139037206837897E-005   2.2919361526074518E-005   9.0856770958241189E-005   3.4148299640118543E-005   7.4980043510195437E-005   7.1451616303798988E-005   3.0981463995727576E-005   3.7938985310280077E-005   1.6721564036582879E-004   3.6053316113793320E-005   5.7262365787829322E-005   3.0456923410821306E-005   1.2043536486897006E-004   1.2179731421439598E-004   4.0118699381375192E-005   1.5950382129032177E-004   1.1801178216536006E-004   4.3300401270930514E-005   1.4383619543822297E-004   1.7284898878941897E-005   8.7523213712813107E-005   4.0968166641474035E-005   4.7689354729533908E-004   3.2464798003894796E-005   3.3324858567798150E-005   2.7656204739522419E-004   1.3302974108404651E-004   6.5520751077869884E-005   3.1571685305379122E-005   1.5617699277325263E-004   2.1573231909358103E-005   5.5411399704551861E-005   8.8194518698245328E-005   7.3472993988397292E-005   2.0023770183192081E-004   2.5897818483550734E-005   4.0008078245141913E-005   7.9017700939990491E-005   1.4116189357661689E-004   1.0938610637250187E-004   5.7256267613506186E-005   9.8241070218630630E-005   8.9625334785096736E-005   5.1790156751652398E-004   9.5796599230651674E-005   5.0782502383207466E-005   1.4072746355676648E-004   6.8485995378178189E-005   4.5027309206640572E-005   1.0022306610777819E-004   6.8378548505615305E-005   2.3741423744864939E-004   5.4676583764877207E-005   5.2450820599981732E-005   7.4615821827535932E-005   8.7162554461668923E-005   6.9058369183315268E-005   1.5975510948366999E-004   4.8305061951370330E-005   9.2522857176906392E-005   5.2073789714408167E-005   3.6735077469664371E-005   5.6697643162462459E-005   8.7306509371040878E-005   3.0008402614026450E-005   4.9621107417577347E-005   1.8776097292891044E-005   6.4437494980984700E-005   5.0183729345211908E-005   4.2932415612247459E-005   4.3388735028761901E-005   3.3174592604926344E-005   2.6254289298579317E-005   4.1280083586653696E-005   5.9415297861079551E-005   3.6614250242192140E-005   8.0792836734618138E-005   3.7111677683713627E-005   7.4002464407067693E-005   6.3336148494253343E-005   3.2891113125346649E-005
   3.7000000000000002        3.0000000000000000        2.6300765214165008E-009   9.6614231669288713E-009   5.4342007199209753E-009   8.8090012438458301E-009   2.4846654563940831E-008   1.0109420918825097E-008   8.0897006969250459E-009   2.1944342026002695E-008   2.1014283480284704E-008   1.2101521344063075E-007   1.1916567645171624E-007   2.6485992068805423E-008   2.2653494894204146E-008   1.1704351869580211E-008   1.5476203283888733E-007   1.3218494965011983E-008   1.6445863590030481E-007   8.2782668126871567E-008   8.8605605686653932E-008   1.5067206564054697E-007   1.3463838853607844E-007   1.6038966579971231E-007   2.7519955990420885E-008   3.7326389674512745E-008   1.8769218420512471E-007   5.0108045548886898E-008   6.9180156231067002E-007   6.3319108534330546E-008   1.3442146075400434E-007   1.2161662187347438E-007   1.6369921798454995E-007   4.6797958920041782E-007   7.6648825137774740E-008   5.2047912752875547E-007   3.2544737450779046E-008   3.2809095694867303E-007   6.2002127250275074E-008   3.5386859239185439E-007   5.1982812903270866E-007   1.2615792148803983E-007   5.1433314833142966E-007   8.8057232278546144E-007   2.0312667544265333E-007   3.4422446755991255E-007   6.9742015318790847E-007   5.0509545193605903E-007   1.7985636461534628E-006   2.7643181131081858E-007   5.3642327122467484E-007   5.1766487256944795E-007   5.5796668829802848E-008   2.0782301437227357E-007   1.1696146052937361E-007   4.6872610740560469E-007   1.4637325815111319E-007   2.3900488230784654E-007   6.8788237279225471E-007   2.3525815226738953E-007   3.7873964973668220E-007   3.6346746492500537E-007   5.3024734049915187E-007   3.3103164625494911E-006   6.9831036141615475E-007   6.7943369596361660E-007   6.6176550279124055E-007   1.0966458737527002E-006   8.5812668467669103E-007   2.5598187650444509E-007   9.0427108457822725E-007   1.3001963743882092E-006   9.2211890537928378E-007   3.2113477091869359E-007   5.9790533394515049E-007   6.7788645269155673E-008   5.8045574982708117E-007   2.7853568192494516E-007   4.6679585958239698E-006   4.7425252004308029E-007   5.7049225280152678E-007   6.2751406183652180E-007   1.8109903873617606E-006   5.3781735865421056E-008   7.5467356669384618E-007   3.0579643460226656E-007   4.4224999060584947E-007   3.8259494056405742E-006   4.1662230956771721E-007   1.4076696025956329E-006   7.1932567022232845E-007   4.0661254270864905E-006   9.8899709692121633E-007   2.9912007078484644E-006   2.0160555646202558E-006   5.8194301687357073E-006   3.8017105320675683E-007   5.0553825010658980E-007   1.6124592330712690E-006   1.0816967779084536E-006   8.5768563343199764E-007   4.3086815700334126E-007   9.7300845093144851E-008   2.9617069210730479E-007   4.9027046066029785E-007   1.1010744020079634E-006   4.2332133673445132E-006   1.7772025389994390E-006   1.3944572144288699E-006   6.6998979383148330E-007   1.1304504790358274E-006   7.0920144570605371E-007   4.0895070665334033E-006   9.4116209192761549E-008   1.4964651870186189E-006   1.2702255573817637E-006   2.2436557837187227E-006   2.5972008977281142E-006   3.1622444290231956E-007   1.4870729155829599E-006   3.9210956894837638E-006   2.2143995276562687E-007   4.8517703959920816E-006   8.0798996938243443E-006   6.1881922399357078E-006   7.0269742180698134E-006   2.8531630524639126E-006   1.3623557550505395E-006   8.9343773189350145E-007   2.2402424715981719E-006   6.5887874839160551E-006   3.2519426835814129E-007   1.8044515930621283E-006   3.1374740781827095E-006   5.8404364487242167E-007   1.5403466669209696E-006   2.1858632486002302E-006   9.6206832893971482E-007   1.7312929855533540E-005   1.8878751679566339E-006   4.4565069529710320E-006   2.1464282566119733E-007   6.8718716542859019E-007   8.1221033281893732E-007   1.6647750486816854E-006   8.0807081599434495E-007   1.6855337489737538E-006   2.0068621114110317E-006   5.8684571007459548E-007   9.8009715616882578E-006   1.2773885024306447E-006   1.2404605548467988E-006   2.0857626133482100E-007   8.9536245691617011E-007   1.0839595794958886E-006   2.4328936253866842E-006   9.0581529651785125E-007   4.4148935124118685E-007   2.5850787560368896E-006   2.3834002062777387E-006   1.8817468479174482E-006   1.7922927844760099E-006   8.2807226985898222E-006   2.0542623982152844E-005   5.0873461191765179E-006   7.1212512145203522E-007   3.2374174948194110E-006   4.1033522261839329E-006   2.6560568408698114E-006   2.8731618101765619E-006   5.4959251969759553E-006   3.4669882316040901E-006   3.7556046410747378E-006   2.8012757528547231E-006   1.3551853377926593E-005   7.1199400044189049E-007   3.9968169728185681E-006   2.6686659699907059E-006   1.3186097320280439E-006   5.9419902708230114E-007   3.2201102773382272E-006   2.5421159827987262E-006   8.7820812758424506E-006   3.5343781097922660E-006   8.9100646347848318E-006   1.8136856854906825E-006   2.2852432689207201E-006   8.4300058093654964E-006   8.4103332294285266E-006   6.2569088667417562E-007   3.7889898213518967E-006   1.4653873973055112E-005   2.1841531357270805E-006   1.0992515255419817E-005   8.3639117153249849E-007   1.0483691244761979E-005   2.3324571910866633E-006   4.2700852533974132E-006   6.4503271820959591E-006   1.1331936897560518E-005   1.4840422732771863E-006   2.5244253549030666E-005   1.8425610965081419E-006   1.8962706564373676E-005   1.2014607171517527E-006   2.9602218764434605E-006   1.9469268506909300E-006   5.1428992539347304E-007   7.0698125467207548E-007   3.3567657482681927E-006   4.4057207972336879E-006   6.2821081118659115E-006   2.4999864718900533E-006   3.5135356243141369E-006   4.8859866837063047E-006   4.9364257837104935E-007   4.0385469388423211E-006   4.3945209275342502E-006   1.4817579040579471E-005   7.4359035288043488E-006   5.1381102952845681E-006   1.3151650854319558E-005   5.6227474182304034E-006   3.6131333143169340E-006   1.2900689363885491E-005   2.7878776140228440E-006   3.0604844075766781E-005   1.1399569873990157E-005   4.6243708022470684E-006   1.2414887584323281E-006   1.8215420480830138E-006   3.8815553850300583E-006   2.7956723725418346E-006   5.4994265444955058E-006   2.9638967899723991E-006   5.4150061362768003E-006   2.2938613325114534E-006   1.0397865494220223E-005   1.1295554538272412E-006   7.0848294798986302E-006   4.4485080696879655E-006   3.8053674189260630E-006   4.4536287984428632E-006   3.3413822695666539E-006   1.2361996893551902E-005   4.1007162208315682E-006   7.7312144743211148E-006   8.2424867791360054E-006   5.7256912130771313E-007   9.3826901361911313E-007   7.4446134767107869E-006   4.4539707512140998E-006   4.9207344199965052E-006   1.0021295261753309E-005   1.1811682082416611E-005   6.2381440730435830E-006   9.6924403765356489E-006   4.0473396666683428E-006   2.2810672463818340E-005   1.2992526186215507E-005   3.3030841757057047E-006   1.8169451418607471E-006   1.3873690418375338E-006   1.6120374177613866E-006   1.9312019043914738E-005   2.1393975011007959E-005   5.8118310304774209E-006   5.0873554435543575E-007   6.6757214375761366E-006   7.4105830386059127E-006   6.7406794926892403E-006   6.0885975799416993E-006   2.0887269569785143E-005   1.4677474860507754E-005   1.9772849433773462E-005   3.6595838638946194E-006   4.3489404483698469E-006   2.4449692084682626E-005   5.9331909378948620E-005   7.0578380324536796E-006   1.4433421321307097E-005   7.4067293684483392E-006   1.9672913754338925E-005   2.9933042204430590E-005   5.8364104920673960E-006   3.0415380106664930E-006   9.1829108465167964E-006   4.6337369634657992E-006   5.3485887784564039E-006   1.3821305024170845E-005   8.2748068700822711E-006   8.0666479143534727E-006   2.9563773245330138E-006   8.1802210024878620E-006   2.1416800843941481E-006   2.2711915708253720E-005   2.9849910295383897E-005   3.2092343671266199E-005   6.5731757583440626E-006   1.6196360592057545E-005   1.6842404393238901E-006   4.9133863903332069E-006   2.5710990691428654E-006   6.5685836771844584E-006   1.4165687843169013E-005   3.3698589166967813E-006   2.6064866511535399E-006   6.1407198789330202E-007   1.7445951381867065E-006   3.7141433300133840E-006   4.5574563100173050E-006   3.8112509368003089E-005   1.7242167230298096E-005   2.5414659724528157E-006   2.1167957217937222E-006   2.1283135011998857E-005   1.7570890299068466E-005   1.5068184614392291E-005   1.7254296340510695E-005   8.9866995348063102E-006   3.9276159849490749E-006   1.1013599000103107E-005   4.1046163053650024E-006   2.6343706403314981E-006   4.8216967966738822E-006   1.6258000197478213E-005   3.8465606687683307E-006   5.4404964813535491E-006   1.2165695294109164E-005   6.5573536031079463E-006   2.6057504877635157E-006   1.3185999557951953E-006   1.4445661629427797E-005   4.0372173642326579E-006   6.7676755747804876E-006   3.6594348124869103E-006   1.5757360498936344E-006   1.7540860772668547E-005   6.7030323796460793E-006   4.2294234992073853E-006   7.6766410719597052E-006   2.3592961628786009E-006   7.0138043212662339E-006   3.8798041759990672E-005   6.5358266541508613E-006   3.6132821439294246E-006   1.1837577855552740E-005   4.6650457162730221E-006   2.1509009182310911E-005   2.9656514975723427E-005   4.6087985069550162E-006   3.0644109349333435E-005   1.4446055718192427E-005   3.1689460424665666E-005   7.4861662050731545E-006   3.3206665538278616E-005   1.4600297794145851E-005   1.0689167655736503E-005   1.0130988539380961E-005   4.0077723389090665E-006   1.3836712375062064E-005   1.0041051425200840E-005   2.3964217023369744E-005   2.9315209999824062E-005   1.8378305722934059E-005   2.8686495659842136E-005   1.1906808336327592E-005   1.1930166957632401E-005   4.4148125380769902E-006   1.1261408598246067E-006   2.4739179235657120E-005   1.4011944312587454E-005   1.2600398220419227E-005   4.8910657665436657E-006   1.2456252927333715E-005   2.6545929119013440E-005   1.1375286159358569E-005   5.5990596307178363E-005   3.5478767506055431E-006   5.6229745968644894E-005   4.1402959913787054E-006   1.0516382376953467E-005   8.2446928842743727E-006   6.4432676945521144E-006   4.8194720757959456E-006   3.4972035186093674E-006   3.2609763978983733E-005   1.6542449959141498E-005   5.0568032374490181E-005   1.6869123995761034E-005   4.1889994620186381E-006   1.9201368284805805E-006   6.4719213766934695E-006   6.2621767444888543E-006   2.5568963145702736E-005   4.2544673224396121E-006   2.4713488791162790E-005   2.0286851226975763E-005   4.9578778045148313E-005   1.9386498681354000E-005   5.2320676746621917E-005   1.2046060713268590E-005   1.0508083055695971E-005   5.4881047035444523E-006   1.1517878668615848E-004   2.9580761883424650E-005   5.3760720616393399E-006   1.2858557395112735E-005   3.4132252221891055E-005   1.2291817640356269E-005   1.2162721812968584E-005   1.1365069150785069E-005   8.6621002809466523E-006   6.8813363756843975E-006   4.2232876442973547E-006   2.2764104527777047E-006   4.7290598041218269E-005   5.4620755776009703E-006   3.0858085228346694E-005   2.5950917388705265E-005   2.1586624312433161E-005   2.0755637426278734E-006   9.3279142658511644E-006   1.4828394342094112E-005   5.2962037760832273E-006   6.2496902156613204E-006   6.1224166732191230E-006   1.7066064347879881E-005   2.0958180492783634E-005   1.1414360379129493E-005   3.5395006890380725E-006   3.5521573633966229E-005   8.2597681818381338E-006   3.1003123839877875E-005   1.2426915578926120E-005   9.4550600510399142E-006   3.6060638989003986E-005   5.8539084712790388E-006   8.8961632172427464E-006   9.6481389246739021E-006   1.1530230198309499E-005   2.9729091299463936E-005   1.5022824240047149E-005   6.9663915424760829E-005   7.3820569231422945E-006   9.8286589227727984E-006   7.0573182986628535E-006   1.5579502993519981E-005   2.2634093267587823E-005   1.1015081316232716E-005   1.7389691011237623E-005   2.1322550592353926E-005   4.6149654689519423E-005   1.3609714897082839E-005   1.9768815317846820E-005   1.1123257725254570E-005   5.4601881651695397E-005   1.3137758699460690E-005   2.9021779329689729E-005   1.6196208095312692E-005   6.0989245588289984E-006   4.7890994614787575E-005   1.2716562301389509E-005   2.1398152869820370E-005   2.1307529453238116E-005   5.8213703699927983E-006   1.7868798095541039E-005   2.9376735549334177E-005   1.8534562585669581E-005   6.6384257631580074E-006   3.7916699575396932E-006   3.1089210815447862E-005   2.3801215179289339E-005   1.1409141965908319E-005   4.4015815827484102E-006   2.3389863782302428E-005   8.6885515064136936E-006   3.1570787590804465E-006   1.4429667522741601E-005   1.5817697333457218E-005   1.4250928473391789E-005   1.9193294105838544E-005   6.8548899574576029E-006   1.2372978553277127E-005   2.3953527220999587E-005   8.8269743970428155E-006   2.9495755264177406E-005   1.2112123699431796E-005   7.7352953408663054E-006   1.0887223119136095E-005   5.6744459158260273E-005   1.0081291156974865E-005   2.1100322246738013E-005   1.4766124560820921E-005   4.4693864582549726E-005   2.5331246195573566E-005   1.1234481623536471E-005   4.2002223090338244E-005   2.6143270341081847E-005   1.1530235829339023E-005   3.1251292067298985E-005   4.1863404923886433E-006   1.9230001258157357E-005   1.2661936440162582E-005   1.0172471900997549E-004   1.0708693078229700E-005   6.3723041463725500E-006   5.7991838855072462E-005   6.0644034680351680E-005   1.8256082547233612E-005   8.6085483464126555E-006   3.9982706725820624E-005   7.2355092713833475E-006   1.0746121667669900E-005   2.3720200747337370E-005   3.0905914576653271E-005   4.9844951178670244E-005   7.3939299740664431E-006   7.5942561396384211E-006   2.2716642831223325E-005   4.1013587137860698E-005   4.0547006162890737E-005   1.7191917247454083E-005   3.6167541738521963E-005   3.5493073205955662E-005   2.0760484107171438E-004   3.4870615256006315E-005   1.6738544494582429E-005   5.1286062846562057E-005   2.9581028155951099E-005   1.3765620182647412E-005   2.1117353000156322E-005   1.7137405894493077E-005   5.0117993485398557E-005   1.4621388669765031E-005   1.2843612146634366E-005   1.2143237061667475E-005   2.9749620444103716E-005   2.3624042130930576E-005   5.6781116450523253E-005   1.3637909151703206E-005   2.3439876227127656E-005   1.3253148230249461E-005   1.5310561296112627E-005   2.2888713079410486E-005   3.3153872138306614E-005   9.0353264083453639E-006   2.0249707474444946E-005   5.5867739430693962E-006   4.3416323029557116E-005   2.1139853837935965E-005   9.0238750125426217E-006   1.3684667418461988E-005   8.5913589837912469E-006   5.4142009202935237E-006   1.0774134952617729E-005   2.0613124454579079E-005   8.9245859052261909E-006   2.2368340637313021E-005   1.2151714872419855E-005   1.0185592511575472E-005   1.7964811842225843E-005   5.6326625638170786E-006

   2.5000000000000000        3.0529411764705880        5.8097694242157860E-018   2.3535891150386173E-017   2.6166998181485094E-017   4.5491491231224849E-017   5.5530181082469798E-017   7.0153835970068113E-017   9.4785915779679419E-017   1.2211531305681575E-016   9.3599858579005015E-017   3.9903434287250870E-016   5.6218325820709508E-016   2.9538280351425027E-016   1.3421888766945525E-016   7.3592959140254714E-016   5.2215439448901950E-016   5.9489245874929993E-016   8.1979210211854884E-016   4.4685153886390606E-016   9.1219746656266677E-016   1.1282835200235599E-015   1.0394643721815981E-015   1.3617871236577821E-015   5.7186242459161261E-015   3.1444881334357874E-016   1.2943454193038045E-015   4.8073585946602324E-015   3.8736645752311046E-015   8.9340301127782996E-016   8.0668109229758236E-016   5.3573014871401144E-015   2.9825722487414733E-015   2.6758543158473111E-015   4.7809711660415124E-015   4.9098095021824942E-015   3.5317384259618749E-014   1.9104836712789289E-015   7.1961110615104477E-016   9.9623472045664590E-016   5.1862753276453768E-015   2.6433171216424271E-014   5.8426271221592130E-015   1.3617785616400081E-014   5.4498958258970907E-015   2.8407980955116160E-015   1.8102804415040901E-014   1.6765037177597134E-014   8.2941015913233711E-015   6.0830077959159999E-015   4.1700580303044586E-015   8.6872983189060401E-015   2.8913275838308711E-014   5.9300398520114840E-014   1.1086797025873404E-013   1.2060618031573655E-014   2.6959486841483247E-015   8.5783217694479287E-016   3.6694176315596230E-014   8.1955309030183274E-014   1.9848478153585098E-014   1.4262063159230382E-014   6.9507201547097950E-014   2.2446145832732926E-014   1.5120001772250965E-014   1.8866913654955556E-014   5.8534270864161041E-014   1.2752615863984608E-014   1.1142332523375845E-014   3.2493674619915504E-014   1.9821432664989828E-014   9.3372047935418587E-015   7.7571290909926198E-015   1.5338157991253553E-014   8.8788817608303592E-014   4.5332390166143337E-013   6.4647579635524554E-014   1.2970219386833595E-013   2.5280424263097639E-014   3.7328780265554432E-014   1.2676982112285861E-013   8.3014197931832288E-015   2.6579232691098839E-014   2.0873864433043972E-013   3.5295461870402505E-014   9.8145585148281247E-014   2.5547668574936503E-014   4.0078753215811936E-014   3.3004809316415393E-013   2.0849122711975635E-014   2.2647313111920929E-014   1.1779101176697583E-013   6.4444560256553571E-014   8.9606769600720423E-014   7.1845470538850853E-014   5.7522116608506566E-014   2.5567971421340052E-014   8.7159713814642911E-014   4.7207997481393030E-014   2.2285000177257913E-014   3.7664678070363973E-014   6.7791358072424098E-014   1.2754567604268447E-012   2.1328688026359135E-013   2.7846700168790824E-013   3.4853177813523509E-013   5.4980081747587388E-014   3.4956194775761921E-014   2.8686609279166553E-014   1.5193649841008536E-013   5.3458983469332565E-013   8.3677694080022923E-014   3.3848193271174741E-014   1.4459962389113139E-013   6.9189939080745958E-014   1.2353686863565809E-013   1.0275487846023600E-013   2.9006233880922856E-013   1.3712109752205194E-013   2.0561061472668940E-013   8.2156336160007375E-014   8.1796843783313246E-013   4.6086339897722788E-014   1.2947954157697902E-013   6.6592602439738302E-014   4.1369464343626573E-014   3.5546255324588009E-013   1.6238509837134807E-013   1.0611088605953395E-013   1.4069465350302857E-013   9.9399612019545706E-014   1.2003429060375725E-013   4.0081489935889824E-014   1.9847153678506873E-013   2.0912261151947648E-014   1.3381123175088206E-013   1.0362931798733100E-013   7.6467224583100315E-013   6.4823827073805689E-013   1.2397747203816052E-013   1.7639674212924306E-012   3.5990767519787504E-013   4.3388976545264487E-013   1.3327270261952988E-012   2.6490055492949004E-013   9.3854512478895008E-014   5.8597626246499187E-014   2.8068257954898859E-013   4.4113634149019556E-013   1.4319009063193445E-013   8.5355487273122667E-013   2.1436631390220081E-013   6.3341893510391331E-014   5.9792080587597421E-013   4.7139112960292287E-013   1.5031459672282835E-013   6.4012133851344657E-013   1.5569801467775773E-012   9.2877909733372980E-014   1.4927949261182601E-013   1.3120030267345911E-013   1.2335547547038975E-012   4.7526569447090567E-013   3.0148130946742071E-013   9.7979267361152869E-014   3.3587693187978386E-013   4.5243589207637112E-013   6.1319032054811023E-014   1.8067182624014136E-013   2.2751808529807851E-013   9.6999183462194708E-014   1.7948425485789339E-013   4.7924461879337915E-013   1.5373877003884108E-013   3.9537758556769543E-013   2.7558769489300030E-013   2.0844423875748567E-013   1.3051405957014494E-013   2.0580411394110743E-013   1.9278030138245279E-012   4.7263043994040720E-013   2.3629593436667361E-013   5.8175793931692590E-013   4.8111672466378259E-013   1.5222798182067212E-013   3.1199843884507309E-012   2.8551831735320170E-013   5.6574572496224569E-013   4.5587938001071928E-013   2.6012890592606500E-012   1.6220474099133718E-013   6.2613744652585570E-013   8.8363720275084533E-013   4.7776084209174052E-013   3.7520416693517592E-013   2.1351920389171232E-013   1.0515370709800782E-012   1.8169663038345404E-013   3.8195670147469939E-013   1.2335895566729275E-012   8.4672394070404483E-013   2.7920473063697830E-013   2.4229762571015534E-013   3.8810012938437623E-013   1.6858706626134055E-012   1.6806419454032021E-012   2.7635124311205911E-013   3.5488038776214139E-012   1.2828414337280793E-012   2.2473313740966355E-013   5.7963551444947586E-013   1.2243828789178381E-012   1.6020258641324035E-013   1.3525242971786346E-013   7.8921021653836577E-013   1.1646563819966453E-012   3.6746047836456073E-013   4.5057952599125996E-013   4.7922902536262854E-013   3.7262453033602133E-013   3.4396655587828917E-013   2.1334366914560047E-013   3.6952306359930766E-013   7.7374783017374166E-013   2.9425829190026267E-013   1.3867419399565531E-012   6.0412095260055921E-013   4.0602432350612266E-013   6.1948025461539089E-014   9.5204042417435833E-013   4.5712451337264167E-013   1.4434837337959046E-012   4.9978951301453830E-013   2.0991941288506542E-012   6.7055320930069990E-013   1.1333746966291184E-012   1.3143385557358360E-012   1.2343542924348020E-013   4.3718636955532733E-012   1.4541655034145611E-012   2.1984060606684600E-012   4.0543724156687363E-013   1.7090106470583199E-013   1.3672901943120157E-012   5.8454286575395383E-013   4.2425927626050293E-012   1.8980296640163238E-012   2.5067585790955875E-013   6.7781477645523763E-013   8.5793565234156514E-013   9.2942442667142568E-013   9.0027965620425695E-013   4.3319942366342606E-013   1.4454380621164613E-012   2.7122715985715721E-013   3.5190745734948990E-013   1.8791220531838894E-012   1.3311509153628488E-012   1.1929823496401966E-012   6.4309037598300576E-013   7.2759956607489275E-013   2.4599325199332536E-012   2.4774807782670234E-012   7.7847765022540115E-013   4.1365655724628071E-012   2.1239539935099804E-012   2.1732475768165893E-012   2.9504104293621781E-012   4.3361917181593085E-013   1.3559046230189723E-012   9.4366454848201719E-013   1.5498923914772342E-012   8.5347803669686285E-013   3.6857834096551420E-013   1.3563515824840411E-012   6.0261104335785802E-013   6.7289218019114118E-013   9.3676789500130803E-013   6.0007047458780198E-013   1.4093787522548391E-012   8.6639319973191950E-013   9.0339658481513432E-013   6.7054770772898186E-013   1.1939823776085899E-012   3.1276934585346432E-013   6.6481075290718766E-013   8.3430024066232312E-013   1.1098859939665320E-012   1.9635718615737691E-012   1.0151664632902891E-012   2.3661799340532110E-012   5.5320737640256311E-013   4.3504782560182287E-013   7.0997743979091236E-013   8.9334925993095797E-013   1.8934654518064197E-012   1.3305824747344744E-012   6.5687908000481610E-013   1.6399008330291164E-012   1.8840404178234856E-012   8.4020650645953682E-013   3.3993040668105240E-012   2.7877113069397481E-012   3.3701852844521879E-012   5.1272069897803780E-013   9.1998768751619412E-013   3.8782614651423149E-013   6.8250684790430791E-012   3.9551473967784016E-012   3.2838034018635217E-012   3.9333767020005618E-013   1.0148428175578788E-012   5.3269735239512027E-013   7.7053475684532890E-012   6.7478406560567253E-013   9.1907382807233482E-013   2.2436167261937701E-012   5.0484274092058758E-013   2.0784944769467620E-012   3.7449729452181260E-013   1.9362496375408499E-012   1.2737544686842325E-012   1.7101088782107131E-012   1.2263733176914411E-012   6.9558335131968898E-013   2.8501865167521187E-012   9.6609336175271431E-013   3.7843080543677052E-012   1.4095663939362030E-012   5.9204062176759044E-013   2.0254452632218234E-012   1.8837192747576684E-012   3.2782139723428950E-012   2.3544460399330307E-012   1.2592919600913462E-011   8.7286529102687347E-013   3.9162905593085821E-012   2.0766585972619717E-012   2.4513012884419045E-012   7.0569865415159671E-013   2.7039132727969569E-012   2.3076986382327152E-012   1.5913593752862136E-012   7.5632211986945271E-013   1.6128385521536007E-012   1.3828649197119372E-012   7.8433243751603757E-013   1.1701044388569213E-012   8.9781017926538923E-013   7.8448047392403379E-013   2.6682982709906601E-012   8.8572935873120664E-013   3.6151731815065006E-012   1.3896723921687779E-012   2.0367796554558709E-013   1.3810180518731648E-012   8.7605541512290357E-013   3.3616993205205905E-012   1.6352165696394116E-012   4.1455560913358592E-012   1.5853488212911084E-012   1.1093646947958953E-012   1.4034022464644596E-012   3.7682745102955013E-013   1.2418220198581645E-012   1.1661324960643397E-012   1.6896563057877197E-012   5.4179371263757942E-012   1.6318995135008656E-012   1.0903515117830377E-012   2.6923975750338739E-012   1.5283304336059488E-012   3.6476741099556889E-012   6.2975957509776513E-013   1.9680370957314186E-012   2.8672534530725292E-012   2.6992519327975434E-012   3.3831167394544327E-012   1.6520675289401850E-012   4.2095399981741574E-012   3.7767090982547029E-012   1.7496128404485779E-012   2.7549431402135860E-012   2.3864021387329257E-012   2.0027301858233618E-012   2.7987772141718438E-012   1.4857991389462600E-012   6.7885971413073835E-013   1.1647316978246681E-012   3.2458430088335841E-012   1.9856789975106826E-012   1.1109735327214268E-011   2.5236000704318368E-012   1.1728659748384378E-012   3.0251464532591698E-012   8.7249022646205217E-012   2.1866093268199845E-012   1.7082076636653261E-012   1.1534075119681849E-012   1.9199527363106614E-012   4.2118808254561652E-012   1.5101038896472300E-012   2.0428499522316714E-012   3.5928903047991216E-012   1.9859847764946632E-012   7.8147641801555434E-012   1.0768508735470331E-012   1.0628395651486270E-012   1.3819355971818637E-012   4.9178884537712118E-012   3.2179394405753646E-012   3.0488105001970222E-012   1.9018985213697036E-012   1.9823454611806499E-012   2.4591317963618420E-012   1.5012500045428488E-012   3.4862289900789690E-012   4.5692238424301176E-012   4.6458868970143299E-012   1.6195470599312977E-012   3.5026723087985976E-012   1.7089457897890657E-011   5.4523779072851217E-012   1.4786173116361769E-012   2.9943820964862664E-012   3.8528828688346352E-012   4.6310805516579838E-012   7.4852265377243548E-013   2.3873852849845754E-012   2.2461120473652880E-012   2.8603201504267611E-012   1.3676414366998304E-012   3.2530632078376390E-012   4.0698325162667342E-012   3.1561445586047836E-012   2.9870848325767626E-012   2.3196447546768928E-012   2.1465705093644072E-012   1.0916406116974514E-012   4.6168025798131832E-012   1.1174335848237414E-012   1.6750007976468021E-012   3.6019115749678733E-012   1.5180913536310838E-012   1.7902459120061869E-012   1.7098484716611448E-012   6.4306796651670605E-012   4.8221168175183459E-012   1.5295993962182012E-012   3.7469333978616594E-012   2.0194273244590005E-012   2.1216363813813896E-012   3.1646937432864677E-012   2.1779454358748835E-012   2.9663374025650012E-012   2.5273598614126535E-012   1.1838074884353508E-012   3.8206895806650322E-012   5.4085198637612965E-012   2.2089436257988720E-012   6.3648546131590862E-012   3.0477482617352627E-012   1.5887644377179418E-012   2.4632719461094357E-012   1.9143198513057221E-012   4.5598282962258287E-012   1.0539643044025768E-011   9.8939511498254594E-013   6.2807170908748200E-012   3.7813607653348542E-012   1.8097958393055132E-012   4.1905914556875229E-012   4.6222809647914863E-012   4.4361933892473324E-012   5.6653777762338665E-012   9.8760149898865923E-013   2.0014610113131893E-012   5.0704798185388574E-012   2.1136958132583830E-012   4.2395360296002447E-012   3.6827769239032110E-012   3.0667206007172149E-012   4.0806196932430761E-012   1.8817079203465893E-012   2.7764982271868675E-012   1.8122775894399090E-012   2.0951504246208462E-012   2.0030950955025021E-012   3.2010172915563662E-012   1.1851870362117676E-011   8.7369739812329214E-012   5.7125100321002642E-012   7.7862920359397276E-012   1.8885653866158062E-012   4.3521068666026792E-012   3.3722815022019135E-012   3.9061892073958702E-012   2.1010903167862359E-012   5.0559364943210698E-012   2.9755901610261842E-012   5.4297455102393063E-012   2.1586047749963052E-012   1.5513618049029852E-011   2.9649741627515300E-012   4.2216344017945758E-012   3.6698423589169325E-012   2.0002551852184261E-012   2.3206948391419505E-012   3.9603834889020765E-012   4.2832455505556955E-012   3.0984245268091383E-012   3.8959421930664090E-012   6.1345356453948894E-012   2.8068801313083786E-012   1.9567444608731075E-012   5.7903086331235071E-012   1.3000114623035990E-011   5.1402821422975300E-012   1.9345534092543012E-012   1.5563562181811934E-011   7.3292912956075305E-012   2.9472464734150290E-012   7.0717166402786133E-012   1.0698042562880582E-011   2.1410796469073403E-012   4.1501779696120783E-012   3.8757930989278885E-012   8.7575643735173105E-012   3.3909130535969407E-012   4.0344766367479265E-012   2.3555450135290595E-012   4.2801441484194876E-012   3.6783195110545650E-012   2.4450139111010358E-012   5.8342495970668207E-012   5.9036416812194844E-012   3.0136498869407836E-012   4.7004132542437395E-012   2.0028032953057785E-012   4.7063175851137680E-012   3.0374976367797444E-012   3.1690481475447606E-012   3.3798349865381552E-012   4.7501694823309535E-012   4.8031213285000736E-012   6.2495553553001053E-012   6.2066522546342722E-012   3.0195174838422782E-012   3.0843077159448931E-012   4.2730612440608916E-012   3.7699572861329098E-012   7.6088494610524431E-012   8.7485300396755081E-012   4.7327668745439113E-012   9.2912108580038146E-012   1.2591099092872885E-012   4.0322942841698513E-012   1.5883358084762446E-012   3.8791203128773255E-012   6.3815440317299877E-012   3.0105048029087371E-012   6.0542755519714830E-012   4.3185638693912961E-012
   2.5600000000000001        3.0529411764705880        1.4930130863086545E-016   2.1683312522848813E-016   3.4871564848614232E-016   2.6387905845718650E-016   8.9885147505915425E-016   1.3902956313985775E-015   1.1567098711058075E-015   2.6649358652087415E-015   2.5559343393534497E-015   5.7971736771228145E-016   2.8980412818821214E-015   4.4115931736770485E-015   7.4508237078217811E-016   4.3666761990258910E-015   9.9243151111921593E-015   9.9328524967996915E-015   9.0069213751039330E-015   3.1124126309820355E-015   2.0492256913004170E-014   8.3987311864858066E-015   4.0002904624053971E-015   9.0581209745159640E-015   1.7372167922992790E-014   1.4702854896177485E-015   1.9747199190585419E-014   3.8969640458212860E-014   8.9508456401237737E-015   1.0380393046871828E-014   4.6012781038066630E-014   5.1107536023495741E-014   1.2233265942553152E-014   5.4020392347163414E-014   2.8925605224131273E-014   2.1585293788615855E-014   6.7793393015993286E-014   1.1302299809962653E-013   7.4984273659302133E-015   2.1854859906710520E-014   3.0500460560133710E-014   1.2072715176921425E-013   3.4649271584876042E-014   5.9199341762214914E-014   3.1709756383133899E-014   6.8834310244785005E-014   7.9421858582204728E-014   5.4369597405571386E-014   7.3245250474957538E-014   1.5157218561913516E-014   1.5164154736895443E-014   1.6027906696596086E-013   5.8901031223981697E-014   1.6327202992499798E-013   2.4094680295317506E-013   2.7359534242808804E-013   1.0275870020534955E-013   3.3262165897181053E-014   1.9748177129599162E-013   2.8465535637897597E-013   5.5420890144608575E-014   7.0507833718096585E-014   2.9482638749271916E-013   6.3912963112795642E-014   2.2409666036277554E-013   7.0920708465569905E-014   1.4976068363862268E-013   4.0486007863060290E-014   1.1854587390042928E-013   1.0897299727385460E-013   9.3957151696774546E-014   3.4060968329049451E-014   1.2973602257740063E-013   1.7736903438826473E-013   1.6531072184058470E-013   8.8555914302380280E-013   3.0992742420768563E-013   6.1439779376067229E-013   2.3085529248335818E-013   6.1442558893533821E-013   7.5373743394160665E-013   1.2800928685582686E-013   1.0919866143136950E-013   5.2509053004887684E-013   2.1656911830396027E-013   2.3659858433648674E-013   1.4242094145476689E-013   4.6379693427095129E-013   9.1332252002337673E-013   2.4239771615828527E-013   5.6698461584271058E-013   3.1338497944252976E-013   3.2015721431346963E-013   1.8644596504997924E-013   2.3483558516546222E-013   3.5168221897315897E-013   3.2249959472273356E-013   3.5339916931991589E-013   3.9330985968440512E-013   3.4671306595839851E-013   4.0521254287055065E-013   3.2579624318975006E-013   2.5584074217458504E-012   3.7610249101430627E-013   1.6218455167770099E-012   9.3295574072693987E-013   1.9654855045555215E-013   7.5529293837432363E-013   1.3095859996118159E-013   9.6394263421267432E-013   2.5943917161191510E-012   2.7497985395094713E-013   8.5678562560192407E-014   3.7646322686071713E-013   1.6105885063796112E-013   5.6395795437595607E-013   3.5219819524577733E-013   7.9127910835094387E-013   3.7421506906809409E-013   1.2691955999215771E-012   1.5041754636208523E-012   1.7422179350278609E-012   3.3050484999990905E-013   2.2747245567612966E-013   1.2492884455886376E-012   1.7295405212828428E-012   7.8255303988283882E-013   3.8413427188792570E-013   7.4844695936997943E-013   8.1435311522050458E-013   1.2036030498353991E-012   8.0797615245529103E-013   4.8395237865192489E-013   1.1052648053704819E-012   1.0960166222070449E-012   8.4214811366889953E-013   3.4538888028830355E-012   1.7174057802026264E-012   1.1338050527380657E-012   8.5533243048985892E-013   3.3161774993280279E-012   6.9949499554508960E-013   2.9841541688687870E-012   3.2747377560052324E-012   1.4815783765934472E-012   2.4425397137788193E-012   4.3593969821569870E-013   1.0343636627403405E-012   9.4453175661536586E-013   8.5489911371270586E-013   4.3456258674926485E-012   3.9500314595570071E-013   3.2352788702528161E-013   1.2587612462344508E-012   1.2181851990047813E-012   5.5814747164188709E-013   1.9569136880977633E-012   3.2649497407695041E-012   4.0632835503294930E-012   8.4799455297495710E-013   3.5845170449050126E-012   2.6676976637819182E-012   2.5689509870060504E-012   2.5981354064673797E-012   7.8677770316798360E-013   3.0458929486881801E-012   2.3041559971994131E-012   1.6727162602783306E-012   1.6121569706345601E-012   7.0123936965979022E-013   4.1901568807755604E-013   2.4737536009486103E-012   2.0348388737631319E-012   1.4090792178755785E-012   2.6567224157070388E-012   2.0244841186178737E-012   1.7197938979770948E-012   1.4094326782482021E-012   1.4560698687982915E-012   6.5827633482376913E-012   5.5703934607616715E-012   2.3807734427773773E-012   6.1682882502230435E-012   1.5795035224527659E-012   9.6341252957978005E-013   5.5744870703311539E-012   3.2865306852534971E-012   3.2701862126503131E-012   1.3577146180509243E-012   8.7466248010370604E-012   5.5718456303644672E-012   2.7343763507397279E-012   3.3675709562758683E-012   1.0260792921858863E-012   1.1367328895922029E-012   6.0229831608573680E-012   2.8610763902652580E-012   3.4229917117296593E-012   4.0538007299479642E-012   5.0859611319730398E-012   2.3679794302528322E-012   1.3313775243603950E-012   1.6309707302691662E-012   5.4400781390396165E-013   3.6244921162816925E-012   3.4318028571278436E-012   1.4525010756777624E-012   6.6419713115505261E-012   3.4444832019243643E-012   9.6082825100522205E-012   3.2252149642577440E-012   3.2219321862808164E-012   8.4142051223613568E-012   8.4093079381321936E-012   6.5891219295332038E-012   3.6377172819308268E-012   2.3992256460522870E-012   4.6843002409283356E-012   2.6103151357497365E-012   6.7922867452300784E-012   3.0042805358144904E-012   2.3563298086845517E-012   3.4708318144787165E-012   1.5046290202858105E-012   3.3298025594236806E-012   9.2392792265170413E-012   1.9818816616834659E-012   6.6412279992603055E-012   3.5333698666914763E-012   4.1356608876541677E-012   1.4972703145040215E-012   6.2037377570576329E-012   2.9250440377012797E-012   1.3118780917553612E-011   7.1822344351244939E-012   1.4964122172113406E-011   2.7221390857843016E-012   1.9743817128577844E-012   7.5727564256648174E-012   4.9770039308463253E-012   7.0918278214593043E-012   8.7496004917336183E-012   1.7606901089315139E-012   1.0055087674339253E-011   6.6879061122748034E-012   1.5055904351767643E-011   5.0297059422965050E-012   4.5589682613885973E-012   1.4302251987420767E-012   8.6483485223611141E-012   4.0156401558205417E-012   1.3203961334192676E-011   4.7955722531617368E-012   4.9874616376004644E-012   4.1044157664642946E-012   5.2082771997964931E-012   7.4353018369403363E-012   5.2544425667711259E-012   8.7422441655254919E-012   9.4260022666181144E-012   7.0378799153869648E-012   6.9829669921744093E-012   1.0203048844142156E-011   3.0011625328093087E-012   1.4124149961070573E-011   1.1254320294746706E-011   4.7084202937486439E-012   1.1455804218428296E-011   1.9734058684909261E-012   1.2638494581221433E-011   1.6842638343312296E-011   1.6295896101738295E-011   6.9077993119879899E-012   1.3647416753388218E-011   2.1805452603664105E-011   1.3110763913437553E-012   7.8428295278976991E-012   7.3520036646119087E-012   3.8028870455764256E-012   2.8720139631232481E-012   3.5714859576790127E-012   4.3888855109981693E-012   6.8513170943260663E-012   2.3419596675446593E-011   4.8499954551009994E-012   4.4488971446795708E-012   6.1642718462301318E-012   4.7000411329559888E-012   2.1935822856064356E-011   1.0229685496010462E-011   1.0849541245982969E-011   7.1314047724849852E-012   7.1608035056429869E-012   6.9922658039196358E-012   4.8841270082877330E-012   1.0361630857117968E-011   2.2408215920667073E-011   3.5969518852983265E-012   9.9153250145333992E-012   2.0028094989204776E-011   3.6609477273567559E-012   3.1006146869923403E-011   7.1167248299283501E-012   1.5158775606439979E-011   4.5364657356203124E-012   6.1334264917131387E-012   2.2379875315746792E-011   2.1115568098908032E-011   1.0546634769084882E-011   1.9691278875708384E-011   3.1812881776670272E-012   7.5685517344210955E-012   9.7507267482362519E-012   2.7472522156291345E-011   1.4255539751259319E-011   1.8337146594152326E-011   1.3496405036788393E-011   1.0577940009722483E-011   1.0214102714786701E-011   4.2174492723096075E-012   1.7590775209586635E-011   1.1866896226040668E-011   1.0950625083393571E-011   1.0262325388912400E-011   5.1261584335463904E-012   9.2512719734982572E-012   1.0696954227207968E-011   1.0166686032908429E-011   1.4197241316315729E-011   1.2574334849869716E-011   1.2365099821949897E-011   6.1914503865313086E-012   5.2720306435936567E-011   3.2437851959778208E-011   2.9620590208033063E-011   1.5955641801254274E-011   2.2313741326545615E-011   4.0240419545743037E-012   1.7684759246567420E-011   1.4681121032134883E-011   3.5119130096318293E-011   3.0743211921220567E-011   3.9265274689727515E-011   5.1675910529243827E-012   4.3810707158383435E-011   6.2101828980394230E-012   5.3929673109230087E-012   1.3924378057476899E-011   8.0353587775662962E-012   1.1856356922216907E-011   2.3248608555613267E-011   2.6383652307906695E-011   2.9761092416967781E-011   1.2469895563790380E-011   1.8323275713920324E-011   1.2196958518222048E-011   1.6384442656928264E-011   5.5470806256830866E-012   2.4542990012631701E-011   3.4990992144614847E-011   3.4000251431690642E-011   1.4638861653458430E-011   5.9044765867784949E-012   1.4688566272507421E-011   1.4576557898345416E-011   5.0758855919580984E-012   2.8307526106587786E-011   3.3371509308100120E-011   9.8289883285385639E-012   1.6364296607738896E-011   1.7233130939017472E-011   1.0535562244593367E-011   3.2929710715058100E-011   3.6012376568934178E-012   2.6829175455185418E-011   1.9012469887276406E-011   3.8331264223758073E-011   2.8966894516448521E-011   1.1305375832568578E-011   2.8391640154412527E-011   9.5241890006826076E-012   2.9800411716588240E-011   7.3574112349042327E-012   2.1367787621618238E-011   1.4868463626532207E-011   9.9311508867226835E-012   1.0902587608369431E-011   8.1795365835704871E-012   3.7905970678594426E-011   5.1253881937713806E-011   2.6995753670996316E-011   1.7693271781951081E-011   1.3691302183853110E-011   3.3281081794025466E-011   4.3099718428808049E-011   5.8047071938873348E-011   2.4083190750685003E-011   1.6805429509256344E-011   1.7220963468149931E-011   1.7863815507354013E-011   3.1756094230797527E-011   2.1440593784145474E-011   1.7087026345554967E-011   2.2360501473326889E-011   5.5276657559033360E-012   3.1216705136094870E-011   1.6669647264381075E-011   2.2651679447541340E-011   2.7246294793515553E-011   2.1446586031974038E-011   1.2333955760225424E-011   1.4241355141677457E-011   5.5529889362512997E-011   4.4408939156291460E-011   2.1153104831616738E-011   1.4029250000623551E-011   4.2556385550513526E-011   1.7591666061359530E-011   3.7019485778099294E-011   6.8320914620972057E-012   9.6409211611989650E-011   1.0223438856373577E-010   3.8930010379650679E-011   2.1335312842952742E-011   3.9844155923455740E-011   4.1828185355948269E-011   7.7941256512213828E-011   1.0194978385777573E-011   3.0799210169457761E-011   4.1338737809441379E-011   4.6033343709089315E-011   1.8548317987507228E-011   3.8598702541459990E-011   2.8504634609376508E-011   5.4592671708104131E-011   7.1359351794287872E-011   2.0596679131340243E-011   4.9374769562523923E-011   1.7270140634318880E-011   1.5238210542047880E-011   2.9266229598866634E-011   2.5326134732686449E-011   2.9522527632083987E-011   8.6591896116378267E-012   1.5957943701297944E-011   1.7614378295157244E-011   8.6562309045271754E-011   7.7058112902421826E-011   2.4026011529407410E-011   6.4926905245092548E-011   5.9896643349751352E-011   2.5501398728360739E-011   1.0327381661943904E-010   4.6170560784708915E-011   2.0780703925240144E-011   2.2551957057246851E-011   3.9917118090533703E-011   6.4918102573117448E-011   3.6403110594051722E-011   1.9736378095723829E-011   6.3588524871914926E-011   2.9893585642880263E-011   2.1597808817275044E-011   2.7259895953315215E-011   1.3625496450808739E-011   5.8061110852991147E-011   1.1745053063882003E-010   1.4804943144254593E-011   3.9324386835803491E-011   6.6007059913916899E-011   4.0956199347535931E-011   2.0717939931774134E-011   1.2734044789537478E-010   4.3044410986712624E-011   3.0336603430199045E-011   1.8573901924608052E-011   2.2654296214103031E-011   6.3328650491294010E-011   6.4546724887620343E-011   9.6657653849836780E-011   6.1934071292080399E-011   2.3685331537387547E-011   6.6782054002391506E-011   4.3184411927525847E-011   1.9475951716463395E-011   7.7023035309870721E-011   1.7723959720869676E-011   1.8464167062028311E-011   1.2691190049716431E-010   7.8621403158292757E-011   6.0513993830098897E-011   3.3610379623955790E-011   3.9969965956535005E-011   2.8421506013829717E-011   8.5234717571098021E-011   4.3865624187191167E-011   3.6161865375902269E-011   3.2049635921903945E-011   5.8671413701514194E-011   2.7213929460674860E-011   2.8380840091529658E-011   8.8088143629054426E-011   6.5417496923370377E-011   5.2926831327031346E-011   5.3011828252902932E-011   1.3518733461065843E-011   4.8272587606706508E-011   1.5486876498235055E-011   1.3837713368532383E-010   1.1366083605324875E-010   3.7917856881549055E-011   2.7396237866429511E-011   4.9969606859050907E-011   6.1951461194947704E-011   2.3052504225288202E-011   6.5588454440318362E-011   2.0150564061201251E-010   6.4215958027815375E-011   3.6087810814156380E-011   1.4451206511262725E-010   7.4001791240773713E-011   3.7793544620908286E-011   1.0899184367690415E-010   1.3348165527498593E-010   5.4634311464192089E-011   3.3835661871261228E-011   9.5021972674196711E-011   5.8995409846464386E-011   3.7253423091317088E-011   6.3571767876547164E-011   2.6014807737922773E-011   4.8996651544360967E-011   7.9064022535245276E-011   3.3314813697746200E-011   1.2708171976433089E-010   3.4367874664546255E-011   1.1111111223421579E-010   8.3213655440173758E-011   5.1051915945192061E-011   3.2382323216316822E-011   9.6750455558358649E-011   1.1327918254941344E-010   6.8336880161171285E-011   7.4936213220020304E-011   7.5411479943968080E-011   3.6212293496278986E-011   1.4039248126421751E-010   6.0373381218725334E-011   7.0897414227108268E-011   1.1315622663301267E-010   8.6580613908730124E-011   7.8197941085953028E-011   1.2537201524321936E-010   8.8909438289260968E-011   9.7581579048971148E-011   4.1737731328183299E-011   3.9118524054222798E-011   1.4138743642695526E-011   4.1451050479979960E-011   3.7581434572343400E-010   1.0453181237555605E-010   8.1749596458506512E-011   1.3584624235230787E-010
   2.6200000000000001        3.0529411764705880        1.8055158057276270E-014   2.2217202006463776E-014   7.1306020813760951E-014   7.1829442561511099E-014   7.8646069143255252E-014   2.1122408604735714E-013   1.7625671398278559E-013   5.2223777651870747E-013   2.9841490976319186E-013   6.8731770022196095E-014   7.3924526475132471E-013   4.2666042946313268E-013   1.3885916720286633E-013   4.3573151356742702E-013   8.0175752873110770E-013   1.0688369873677365E-012   1.6281554638146869E-012   2.5019592375340262E-013   2.2830474172722034E-012   5.7151559651781535E-013   3.5863133602798315E-013   1.5087414327446145E-012   1.3844903141975984E-012   8.4703067019917468E-014   1.6320425970455496E-012   3.0332051734596558E-012   2.3335156276083499E-012   8.2256301872300264E-013   4.9927651965507808E-012   4.1598511779142435E-012   1.1953719729135719E-012   6.2779913461716316E-012   2.3059808088946762E-012   2.8656219011838267E-012   2.1101991150996658E-012   1.1408146724861058E-011   5.7709265468538165E-013   1.7590168548902456E-012   2.3516179141733174E-012   7.2599484185477023E-012   1.8164521800776315E-012   7.9361879024282569E-012   3.4066748344342146E-012   1.0324517167251527E-011   3.9078775227105267E-012   4.0889562865946422E-012   2.8578248770551904E-012   2.7213192833389075E-012   2.2803378167181513E-012   2.2113720825600139E-011   1.3145328486562561E-012   6.5467774362330136E-012   8.2230055336030814E-012   3.3009094316001229E-011   9.2538300541945889E-012   3.4421396921817069E-012   1.3534452478453876E-011   1.5150730587985110E-011   8.2902344549048895E-012   6.0697419159779122E-012   2.3386254305222575E-011   7.5523989124411803E-012   1.7856316292990523E-011   4.8407073844214199E-012   4.7890397770544350E-012   3.2157603212046427E-012   1.4143114138138623E-011   6.2839194012681477E-012   9.8397823393263106E-012   1.2432277007993495E-012   1.0972612891852099E-011   1.9899745467470491E-011   6.0544653523941453E-012   1.1903412628820814E-011   2.9835379903332144E-011   3.6599767857152723E-011   9.0487138040602947E-012   5.9854944653691709E-011   5.7244530124380653E-011   1.1030454205559137E-011   1.4831560201639728E-011   1.6447225744134603E-011   2.6456236983123035E-011   2.1561337789791914E-011   1.8573081475433281E-011   6.6168966077708927E-011   5.0515446100905383E-011   2.5279449399411678E-011   8.5929640937336739E-011   8.7904287697651381E-012   2.0581012529583143E-011   4.5404808458986270E-012   3.1674335251773209E-011   1.8151030118249004E-011   3.0422893074630490E-011   2.2990639086530075E-011   2.6467015530863727E-011   2.5228633721925281E-011   3.3448023382046976E-011   3.3080607178723608E-011   4.1762698988930165E-011   4.2454883040117425E-012   1.0393772897406689E-010   3.2888429014040467E-011   3.1594781406824568E-011   8.4942260427217233E-011   2.6190579286625259E-011   6.5951647278917964E-011   1.5203776896788360E-010   1.2376718246903083E-011   1.7346910943354762E-012   1.4768699809385750E-011   1.9071099242501906E-011   4.4519273297840796E-011   3.4661147033156536E-011   2.8580567994771254E-011   2.1760660761102143E-011   1.2898189831968977E-010   1.5524030203790238E-010   5.6654194670301748E-011   1.6546327598376448E-011   1.8669345294022817E-011   8.2825717041577176E-011   1.3379023068575602E-010   1.9717610318818311E-011   1.2952530689015589E-011   4.3412240588377559E-011   6.8594558866749922E-011   7.8462372530371154E-011   5.4745552205908690E-011   6.5234550920065855E-011   7.9989040857073060E-011   1.4496760091536412E-010   6.5317828505069632E-011   2.6014613065970296E-010   3.7948308979547089E-011   5.7495165073870068E-011   7.7569411784116426E-011   5.7518857013542127E-011   9.3270989437683920E-012   2.1758866974376867E-010   1.0318245472773487E-010   1.1384560918310330E-010   2.3947343738333441E-010   4.6829333209777899E-011   5.2507925706790464E-011   3.1310131585750397E-011   9.7255436383834782E-011   2.4318112127052642E-010   1.9098782685592590E-011   2.1042024809809902E-011   5.4659825605090299E-011   4.5122532482669732E-011   3.1126722472695309E-011   9.1611644760924350E-011   1.0139038183097758E-010   3.4424279020824837E-010   4.8585495701930844E-011   2.8963077384139226E-010   7.4023908890205882E-011   1.3299961378990486E-010   1.4041789563443184E-010   8.5962833340745699E-011   2.1657554567143377E-010   1.5209031972398608E-010   1.6885397179931418E-010   9.7524042789724075E-011   1.7022561113131613E-011   2.2683755578508832E-011   1.6566880698980575E-010   1.0871065279298969E-010   1.0436468922603784E-010   2.2507249458876455E-010   1.7514554370440018E-010   1.2358910108373798E-010   1.7793161678841330E-010   1.3706768730632924E-010   2.5162818874123458E-010   4.2513231361728890E-010   2.1812530680333126E-010   4.3174077451759368E-010   7.2881375792850637E-011   5.3828069308123847E-011   6.4048187588863398E-011   3.0492013368414171E-010   1.9289688383360369E-010   7.4216543409697495E-011   4.4010876908422642E-010   5.0088559349373733E-010   2.0101078209850577E-010   1.8751041063131114E-010   7.1818908880629295E-011   5.2067199935903642E-011   4.0187004504143216E-010   1.4490203220380200E-010   2.7900701301385187E-010   3.1549506465124642E-010   2.9158868247407249E-010   1.2615836800871778E-010   3.1236972386009892E-011   1.1290397374575712E-010   3.7324841161683982E-011   1.1993509725851902E-010   7.7409675527184429E-011   9.6244714104693874E-011   1.3987022197235954E-010   1.1996957632773890E-010   6.8907656596961280E-010   1.9770879348605810E-010   1.6941319872886594E-010   6.5421105815590745E-010   6.7176951059569974E-010   4.7768895191039028E-010   1.3729724573409037E-010   1.6848315388762012E-010   2.6489858739501284E-010   2.1286040649634757E-010   4.6915740447936185E-010   2.4969819566526109E-010   1.4031926425138451E-010   2.2242570805148502E-010   2.8518554433812925E-011   1.6009233249334612E-010   4.7549923234845752E-010   2.9772892417495298E-010   7.3435039875280641E-010   3.2307891745665896E-010   2.2107461905500601E-010   4.6636616959741422E-011   2.8568855640758776E-010   1.6141475857224640E-010   7.1857124652817141E-010   5.0900543024770130E-010   1.1284679659018567E-009   9.0770426211978914E-011   1.3477754268265069E-010   1.6109459375288609E-010   2.2317996210752734E-010   3.7733088830416556E-010   6.7841877589674313E-010   1.3834099978144337E-010   6.0883000544851178E-010   4.5456006215239534E-010   5.1849020975107834E-010   2.3955125271692714E-010   5.1206085515408666E-010   3.5870261398345655E-011   6.5556435577047316E-010   3.0462284421419200E-010   9.1306976659257850E-010   3.3191753084857475E-010   2.7700693730342623E-010   2.9298060552828098E-010   3.7555742709564802E-010   4.7303660806849196E-010   2.3939499134470222E-010   7.0431474933317340E-010   1.0327147331720257E-009   4.8823344309236581E-010   2.6762961089466532E-010   7.0446177574340119E-010   1.3297255449377566E-010   4.9320935400066988E-010   5.0302439662838333E-010   1.0807690895630244E-010   4.4443025638051226E-010   2.0664775635124638E-010   8.3193873629068638E-010   1.1642677694258324E-009   1.0347304481246032E-009   5.7640882452524405E-010   1.0645437352219815E-009   1.3435100578114614E-009   4.4952750445217126E-011   5.9197827260396964E-010   3.3467281203534686E-010   4.1849286063389202E-010   1.0907761355799197E-010   2.1308735500892550E-010   3.2604807280645322E-010   4.0527046130549746E-010   1.4538647776660671E-009   3.8397860158343987E-010   3.5657196032168510E-010   3.6658161340238734E-010   2.7987426448498004E-010   1.4074026816039031E-009   5.6875443132962760E-010   5.0836858397741366E-010   3.6676693945235896E-010   6.6663637949380940E-010   6.1640656473567789E-010   2.6351702715104277E-010   5.4358122413425103E-010   1.3876849592973523E-009   1.7566817654106399E-010   5.3890378228266514E-010   1.3431915640032114E-009   2.3497762847968374E-010   1.7307350217352648E-009   1.7415792819884196E-010   8.0776335672410223E-010   2.4289953852903152E-010   4.3167859989458407E-010   1.6110744358240273E-009   3.7360032551227268E-010   3.5463237437528583E-010   9.9988683561192052E-010   3.2809058939324905E-010   8.1603025042916581E-010   4.4537481994478280E-010   1.0676059402010778E-009   1.0610136720746491E-009   9.4339064775337227E-010   9.1688791419095971E-010   8.0251268901179208E-010   8.2517107675120690E-010   4.2743065182010898E-010   1.1335900856079911E-009   8.5633346367265926E-010   6.3384063437054977E-010   5.1539329137854983E-010   4.3154588567224596E-010   6.0180105612490140E-010   9.8146120955146033E-010   3.8027255312029015E-010   1.1651012275111659E-009   1.5712334128682354E-009   5.9867480766847407E-010   1.7581889030644631E-010   4.2531258918301643E-009   1.5638865267271781E-009   8.9091146769376473E-010   1.3838526315888358E-009   1.5160899759828505E-009   4.9800218749953824E-011   1.1631372239935296E-009   9.8438407958902053E-010   2.0301023363154728E-009   2.0438020277406844E-009   2.7305605933534912E-009   4.0764809128162879E-010   2.9010511721979265E-009   2.7940188134990172E-010   4.8024684240678162E-010   8.7551590669625249E-010   4.7296811785995417E-010   1.4084209573756635E-009   1.8292726955545445E-009   2.0565199852518873E-009   1.5767034633827667E-009   1.1877342563497749E-009   1.4847899145889340E-009   6.2609768203154643E-010   1.0339325752790227E-009   1.2206227189690999E-010   1.4491981978662466E-009   1.9540376827304732E-009   1.9045230102830334E-009   1.5483791714336556E-009   3.0152374911693219E-010   9.5946607723018480E-010   1.0952422066430578E-009   3.5953277572137207E-010   1.6371753497263532E-009   1.4241365115441617E-009   6.9300896683030017E-010   1.1068868917975461E-009   8.8999934774059920E-010   9.3182842066332510E-010   2.1660891160880285E-009   2.1318546158703695E-010   2.3045738012356498E-009   1.4617361280089131E-009   2.3741488056173638E-009   1.4051919353009902E-009   5.0000848194469590E-010   2.6988068259628787E-009   2.8070694190746957E-010   2.1658325156992632E-009   2.4297369884754533E-010   1.4672323948820940E-009   7.4498595504526715E-010   5.0728048229537409E-010   6.6437016844889654E-010   7.8675189298762980E-010   2.1704244758268132E-009   3.0031182073228857E-009   1.3735562619132531E-009   5.8780755375629562E-010   1.0187721897888663E-009   2.3221114316560035E-009   2.8682472092988822E-009   2.1192575990836146E-009   1.7195811170754709E-009   8.6355193846882824E-010   7.3553368217573099E-010   1.0624042828759139E-009   1.3215590822578972E-009   1.7448521835451814E-009   1.4562227748923675E-009   1.1727267465165124E-009   2.4709371298314494E-010   1.4190367387845957E-009   1.0833326639421826E-009   1.9558802391657866E-009   1.6065998585228703E-009   1.2004339744751473E-009   7.6653290590009333E-010   7.5969700530185937E-010   3.5239616879135868E-009   3.3668193126220213E-009   1.0845685063228146E-009   6.1699095543803429E-010   1.8337171704554328E-009   6.2306132030218304E-010   1.9326577665839182E-009   6.5200043508730581E-010   7.7328107759549826E-009   4.0601296077819899E-009   1.7341853995902430E-009   1.2163314057136607E-009   2.6674377675193683E-009   2.1499982709019670E-009   3.9931888237802874E-009   7.7516549055111424E-010   2.2088933095394162E-009   2.4816346594878271E-009   2.9306791970930543E-009   8.1253259829242365E-010   2.0032029007194287E-009   1.2212716841941706E-009   2.8442498319109120E-009   5.8508982462217181E-009   1.3872434514244405E-009   3.2978065892116048E-009   1.1777718821224324E-009   3.3359082738014768E-010   2.6446442614586569E-009   1.9114536392419693E-009   1.0993996116430140E-009   2.9991844619468815E-010   1.1358821466283002E-009   1.4140986636590751E-009   4.6442046738875169E-009   5.1835356042427644E-009   1.7547505164058585E-009   4.3769540684773367E-009   3.5631108719566313E-009   2.1295857050366434E-009   6.5339453970566820E-009   3.7443632061811595E-009   1.8796486792499566E-009   1.1663684788155539E-009   2.1295876410258186E-009   3.6442681565680073E-009   1.9056224356021623E-009   1.3496250770067454E-009   3.2916443419332616E-009   1.5496673395492408E-009   1.8596744763639681E-009   1.5700637252912710E-009   1.4862330226169690E-009   2.8411219247868294E-009   5.6109180576740309E-009   8.8286862006732839E-010   2.8886417655664177E-009   4.7980649853077017E-009   2.0108832415353543E-009   1.0701387381090924E-009   9.1367831888655333E-009   2.9779713063095470E-009   1.2710456386446361E-009   1.4997785234604578E-009   1.3684822479782301E-009   2.7811624103392219E-009   3.7261312194534626E-009   5.4394057377666955E-009   3.6224207895551960E-009   1.5537729631389731E-009   3.3269854656003274E-009   4.0457463872320591E-009   1.0427291557630570E-009   4.4722433223372780E-009   1.0572213115577803E-009   1.1338674978664156E-009   6.9103592810940624E-009   2.2329309886115378E-009   3.6474441160132133E-009   2.0237254509433075E-009   1.2549441151155932E-009   2.6706443200480745E-009   5.7670205654415880E-009   2.7503533400919706E-009   1.8572101682761566E-009   1.7293370618764002E-009   3.5362987362566802E-009   2.1499935165247710E-009   1.7968305448609850E-009   5.7331754879560853E-009   2.9545485970415024E-009   3.2772638640681215E-009   4.0338824674988823E-009   6.7947228240124220E-010   2.6148768640197206E-009   7.3683396317358946E-010   8.0413417720904981E-009   5.8527349755654994E-009   2.4115422480027939E-009   2.4348404078381045E-009   2.3482650897485268E-009   3.3340576713187167E-009   1.4290589325366765E-009   4.6152907739939663E-009   1.0206015273026033E-008   4.1913070805100891E-009   2.3489234266298039E-009   6.4181629067324691E-009   4.1595966657283415E-009   2.4085143753552721E-009   5.6880427253631540E-009   6.1032544939763717E-009   3.6700170660820302E-009   1.1284707893564265E-009   6.6025648251058835E-009   3.5321124384497554E-009   3.0831801369268721E-009   5.3520625608612022E-009   1.9800124946096064E-009   1.7818563126714375E-009   5.5591209176808880E-009   2.1152591515083851E-009   6.5037332211493738E-009   1.7655190988226826E-009   7.1293466529398704E-009   6.2307924411380920E-009   4.2604811388150963E-009   2.1063985268134368E-009   6.5780234590157867E-009   6.5034477329068057E-009   4.5079639308548640E-009   5.6459030850630003E-009   3.3132040329574342E-009   1.8228018516685603E-009   8.0579530274352251E-009   4.9370353433700774E-009   3.7022691339292116E-009   5.4636910091156959E-009   6.0133179435333148E-009   3.8380565756948421E-009   6.8507809890813087E-009   3.8549702358830669E-009   4.4246785461768829E-009   3.6384291833524901E-009   3.0151241785443758E-009   1.0540885623323315E-009   2.1838943111216556E-009   2.0427538492197946E-008   8.9467268822241447E-009   5.0490697487155897E-009   1.0135056758391087E-008
   2.6800000000000002        3.0529411764705880        1.8889848818319737E-012   2.7209045978883380E-012   5.7271446357466324E-012   7.1138475657095151E-012   8.5943450452015047E-012   1.4780444262284323E-011   1.7165146517262332E-011   4.6596045524137513E-011   2.4387238113102280E-011   4.6974276617690001E-012   6.2016694732961123E-011   3.0109376619188421E-011   1.4939454003614741E-011   4.1251790024556911E-011   6.2809053339834272E-011   7.3409289123995839E-011   1.2821887650842046E-010   1.8846929261308901E-011   1.7452084188135352E-010   4.6772677044606507E-011   3.1702598979108111E-011   1.1351824349139172E-010   1.1715151733800825E-010   1.0176534416063121E-011   1.1181235652329750E-010   1.8741894222673238E-010   1.7468298911012036E-010   6.1255323841697333E-011   3.6325724162059691E-010   2.9141475123171908E-010   9.4275789723279220E-011   4.9752937992840428E-010   2.0413717157329322E-010   2.0854264841231540E-010   1.7141364276433301E-010   8.1615176596678639E-010   3.2204549136496722E-011   1.0466651399244052E-010   2.1466290518783488E-010   4.0475284065474784E-010   1.5346980197077443E-010   5.0828472291733415E-010   2.1553068155290764E-010   6.6128579155561185E-010   2.8910436177646885E-010   2.9727360343627991E-010   2.3028758331280674E-010   1.9277005614737125E-010   1.9233772142417850E-010   1.5028638569782949E-009   1.0513298817296296E-010   3.2507283113076912E-010   5.6995905443135034E-010   2.0056991711591683E-009   4.9950583584528658E-010   2.1546879819855685E-010   9.2417959117969432E-010   9.2696763674462676E-010   6.5311272360308682E-010   4.3539165708356597E-010   1.3946113645559947E-009   5.7294688248179168E-010   1.0794744148540596E-009   4.7056915585850420E-010   3.0229510408148225E-010   1.8134135445227572E-010   8.0932404664797082E-010   3.6331867592678307E-010   6.2587877010278020E-010   1.2582487628157759E-010   6.1055480956690276E-010   1.5485699634278077E-009   4.4830767085053827E-010   4.3951897518298045E-010   1.7081988032213068E-009   2.0613846201820745E-009   6.7228160599552106E-010   3.4234165612893270E-009   2.7116214083393945E-009   7.4381176139083691E-010   1.3157295272705004E-009   7.8775878103956432E-010   1.7740890166781574E-009   1.5102542844249906E-009   1.2048457723754113E-009   4.1013725352103848E-009   2.8063965198627087E-009   1.4699049072986465E-009   5.9547069008479464E-009   5.2815446955395634E-010   1.3036591126023789E-009   3.2696242739097215E-010   2.3683179736853603E-009   8.0523745178490668E-010   1.6228199411640782E-009   1.2509397993833484E-009   1.6158905279286764E-009   1.3636671760840302E-009   1.8001272106672711E-009   2.5158015935683866E-009   1.4353855292117731E-009   3.2836104543946766E-010   5.2134903739384308E-009   1.7496751142774674E-009   1.9950293436078651E-009   4.6446183945801128E-009   1.8467939607648561E-009   3.3515824577034198E-009   6.5818024184234105E-009   7.9197517992349647E-010   1.4519652983088825E-010   7.8803876660932546E-010   1.4173273031751409E-009   2.6484903584657960E-009   2.4947682448875535E-009   1.7728366675269789E-009   1.5790137132980569E-009   7.1709091823719740E-009   8.1073118910163069E-009   2.8260502490809728E-009   9.0529177399973095E-010   1.2294560840664291E-009   4.9173596574363057E-009   8.1146332926885795E-009   7.7485293401588866E-010   7.9049728678020178E-010   1.8166191721078269E-009   4.8638602982072232E-009   4.7283756302676801E-009   2.8547851532674270E-009   3.8954234077241650E-009   4.5055349831763869E-009   1.0019559799127660E-008   3.6947246104038638E-009   1.2222337235711253E-008   1.4440244962750433E-009   2.7828072028902147E-009   5.6091394517959247E-009   1.9127258813805406E-009   5.0162706586083157E-010   1.0111270548470721E-008   4.6348659900835761E-009   5.5946000976445500E-009   1.2458919703676970E-008   3.1398960607301487E-009   2.8252424904586206E-009   1.8431349469241160E-009   6.3890476362331467E-009   9.9791743961996417E-009   1.2535421508884998E-009   1.1749787078122597E-009   3.4664971488118418E-009   2.4513795015653683E-009   2.0855596096265206E-009   5.4131524713471527E-009   6.1349819394011363E-009   1.6342033998878280E-008   2.5034290573204756E-009   1.4167378053195329E-008   3.5285873838977685E-009   5.7268928926140244E-009   7.8962602293595734E-009   5.5304825313872084E-009   1.0325429018213817E-008   7.7419638179330548E-009   8.9723431574116246E-009   4.6738735342465516E-009   8.3752373760511632E-010   1.2653761072447448E-009   7.1160723573204679E-009   5.1286158531475529E-009   7.2419407502104163E-009   1.0105696805196316E-008   9.4615914088616780E-009   7.5019080547000233E-009   1.0865004490255610E-008   8.5847335420818772E-009   9.0169634451770305E-009   1.9831311573928029E-008   1.2801420570357879E-008   1.8819794653098328E-008   2.6605618758912693E-009   4.2680269709050387E-009   3.2748733725024432E-009   1.7382042862667071E-008   9.2337144641112555E-009   3.6351699802509322E-009   2.0466507896203636E-008   2.6987876985933887E-008   9.1583313757447034E-009   1.1606335243687141E-008   3.6679304646763793E-009   3.1885580414511374E-009   1.9930532615168429E-008   8.7061775367903076E-009   1.6792208934886529E-008   1.6786649539986879E-008   1.1298915315416164E-008   7.3891970918970247E-009   1.9394138457305259E-009   6.1776911462426586E-009   2.8203814945233395E-009   6.2922291451978307E-009   4.1780925203120924E-009   4.8531520623993424E-009   7.1423533216874139E-009   5.5088877736835587E-009   3.0635953110183447E-008   1.0740035885492804E-008   7.9534410235845588E-009   3.0237728687675618E-008   3.1645430279859098E-008   1.8501320029333890E-008   6.0190493152405067E-009   8.0585836860932948E-009   1.0252336301142503E-008   1.2474044133632928E-008   1.7759643203673529E-008   1.5519883561577843E-008   7.1311151419219921E-009   9.4080599945795647E-009   1.4853362480363551E-009   6.5046027838375907E-009   1.6816745773891575E-008   1.1847322581765613E-008   3.6509019902384918E-008   1.9709918232725912E-008   9.3694813604150524E-009   2.1605999683131842E-009   1.1523627151354888E-008   7.3295344210358132E-009   2.7807172580513862E-008   2.0360193228791415E-008   4.9312392914312064E-008   4.4432827718477214E-009   7.9372708175632799E-009   8.3593699977242519E-009   1.0576690428591228E-008   1.7799224905770885E-008   3.0883029177596020E-008   6.7062522637743563E-009   2.7955640430913622E-008   2.0757250798444807E-008   1.8932983947282277E-008   1.1937576364696221E-008   2.9049163550516170E-008   2.0622435090136279E-009   3.1055403675847015E-008   1.6292126253918188E-008   4.2033359302006085E-008   1.5379618292071724E-008   1.2867271369181794E-008   1.5463434471446442E-008   2.3263177336354591E-008   2.0494941298086657E-008   1.0622519852266720E-008   3.4070668699671583E-008   6.0170759128017995E-008   2.7901887285102159E-008   1.1363042251993370E-008   4.0512646881848384E-008   6.9710343498370928E-009   2.0660018266670665E-008   1.8870804593146333E-008   5.5701151271330824E-009   1.7769263427029662E-008   1.1280003397034295E-008   3.2706369790592538E-008   4.9445506412305761E-008   3.7926839687797335E-008   2.2752966823237880E-008   5.2722080110997037E-008   5.0780406874408330E-008   1.8930712455276267E-009   2.4524561178589788E-008   1.6884708193988192E-008   1.5111897519372645E-008   5.9499585198910347E-009   1.0362468046237001E-008   1.3412933748630881E-008   2.6304369390912237E-008   5.0970862028019396E-008   2.0644851439534114E-008   1.9836667256451918E-008   2.0436115284984283E-008   1.9013127359059004E-008   5.3389174991015471E-008   1.8631464540720084E-008   1.7253615951453713E-008   1.7864405162049844E-008   3.4725219632569971E-008   2.9090224138877212E-008   9.9707678242888575E-009   1.9433642999365634E-008   6.3119337443805152E-008   8.4914205653249525E-009   2.2989059388278554E-008   4.6545300523662298E-008   1.1137983406000573E-008   6.5488992483539011E-008   7.3618071964140105E-009   3.6649921646898291E-008   1.1434406252604274E-008   2.1930555768444771E-008   6.1698102559641008E-008   1.2523539749571418E-008   1.8183333289087695E-008   3.8604176364146574E-008   1.7596284708859045E-008   3.4397090239366530E-008   1.8558595306768127E-008   3.3641043980360526E-008   3.8707244986064269E-008   3.9670858217455069E-008   3.7056127697215618E-008   4.7867234314207794E-008   3.6523416549439683E-008   2.5695300431738082E-008   4.8313124620774456E-008   4.5571163679707849E-008   2.6777847402757722E-008   1.8972873935341204E-008   2.1415989048275962E-008   2.5355996322097885E-008   5.1861193213296180E-008   1.6272234436491053E-008   4.9394717934529034E-008   8.6639857018960658E-008   1.8490504211762717E-008   8.4380805113124361E-009   1.8314202280271561E-007   4.6563541005771029E-008   3.6088754478398326E-008   7.3405923262573941E-008   6.8640712124213451E-008   2.8228171306580584E-009   5.7602431694145449E-008   3.2320617643842822E-008   7.0049201780736786E-008   8.8026961964872372E-008   9.6998737914824243E-008   2.3960140734156009E-008   1.0085603810437569E-007   1.5938357110638595E-008   2.1466199757923211E-008   3.0727193956905376E-008   2.0547791045241147E-008   6.7359951051145527E-008   8.8506266002089906E-008   1.0175208186646097E-007   4.8266193342384159E-008   4.9016673825620278E-008   6.6076608976744989E-008   2.7663298890352773E-008   4.4802992545021098E-008   6.8634122396864787E-009   5.2855510126138978E-008   6.8624788515554709E-008   5.9112318244270057E-008   8.2987612189518074E-008   1.3846862516732170E-008   4.0173326885384974E-008   4.9403774881082055E-008   2.1719617193104214E-008   6.2216646616010409E-008   4.2759457737958413E-008   3.1414897889641766E-008   5.3924635470434814E-008   3.2688520185247537E-008   4.8870949439465464E-008   8.5193113270455900E-008   9.9498146782674393E-009   8.8545499487464682E-008   6.8018430051544779E-008   9.0589452607496811E-008   6.3947909657358473E-008   1.8781679996996487E-008   1.1141265005892481E-007   1.3332461142838153E-008   8.7132902228257081E-008   8.7921517907933100E-009   6.7229474619811977E-008   2.6265420637722204E-008   2.2180225778645102E-008   3.2326193597808286E-008   3.7204447205689868E-008   7.4516464998083823E-008   1.0077438646924623E-007   4.6175563407527336E-008   2.0405076924628253E-008   4.4957328048640300E-008   8.4634844247341250E-008   9.6979157035704859E-008   6.5536833962324802E-008   7.1373940232769797E-008   2.8256200653058554E-008   3.3108601960003860E-008   4.8283366284951684E-008   4.8691668414867715E-008   7.8174590758029377E-008   6.8812900876099905E-008   4.2657092970836903E-008   1.1098239479204236E-008   5.2993680792281216E-008   3.8135517209242575E-008   9.0114692041117988E-008   6.6879828939709216E-008   5.1780265202489016E-008   3.4152121421643091E-008   3.3801418659484692E-008   1.1039802064694529E-007   1.4371210166418046E-007   3.7057101265219139E-008   1.8955032460314513E-008   7.1659511945162489E-008   2.8475545764852411E-008   8.2596073263808220E-008   3.3724129540179562E-008   3.1307761214376549E-007   1.2049401190956871E-007   7.2465869385023031E-008   4.5081977469923836E-008   1.1216070180294595E-007   8.3875723359952875E-008   1.2675385846591972E-007   3.0285222917988997E-008   7.5637041845697210E-008   9.0729189245671969E-008   1.0029252847245124E-007   2.8676108565603047E-008   6.3916966779066042E-008   4.5391213806614988E-008   9.5742618692918654E-008   2.2039417979093329E-007   5.6535566108911349E-008   1.1841396344403503E-007   5.0375024311816340E-008   1.6717425492841548E-008   1.1357883223519318E-007   6.7375786136190641E-008   2.9509027406089772E-008   1.5773225369530551E-008   4.7271392809773324E-008   7.3295498789220132E-008   1.4484542611808672E-007   1.9507016042508363E-007   8.3280306634297486E-008   1.6713560563136178E-007   1.2772128501543269E-007   1.0610559181749750E-007   2.4703723645975365E-007   1.5319247626860264E-007   8.0083014788810762E-008   3.6456079401312154E-008   9.4072532825336180E-008   1.2380821401087614E-007   8.3578538925925452E-008   6.5633808534929836E-008   1.1987045545710190E-007   6.4121590279315472E-008   8.4407934565835210E-008   6.1349636666519301E-008   8.3464251248836968E-008   9.3615252897464676E-008   1.8550992187809063E-007   4.5057068247662845E-008   1.3032914919938670E-007   1.9351433760026403E-007   5.2586044477015319E-008   4.8374174260235338E-008   3.2941509045006823E-007   1.3544723427488788E-007   4.3357112120360098E-008   7.1268237447199342E-008   5.7607280830155198E-008   8.2993669278479365E-008   1.2145134358607210E-007   1.8316767794422766E-007   1.1648845381280843E-007   6.2573191370966065E-008   1.0161531343830213E-007   1.7871921079722116E-007   4.3672401054329243E-008   1.5389932408954843E-007   5.8800937625873817E-008   5.4023500978239635E-008   1.9432340617673637E-007   7.0551602895738395E-008   1.2562114300182080E-007   7.2321399883769687E-008   4.1062451363222904E-008   1.3943349349277260E-007   2.2680108431488032E-007   1.2159317901684795E-007   6.3700175509265861E-008   8.1880202618102131E-008   9.7640872316161208E-008   8.6383988580950091E-008   7.0676145929462700E-008   2.0673859819255505E-007   1.2304137882816787E-007   1.4453791685111036E-007   1.5438078150180356E-007   3.2291671485445640E-008   7.3548956749856793E-008   4.3980621541034159E-008   2.8587794207956902E-007   1.6821160908441807E-007   9.4452144994138705E-008   1.0452396530571698E-007   8.0553564300125374E-008   1.0756979321105656E-007   5.3319337645176599E-008   1.6045975453550651E-007   3.2493233695862354E-007   1.8139033597129383E-007   8.2950969220126770E-008   2.0435482617399664E-007   1.4819650418167474E-007   7.9685079467903327E-008   1.8406425833346013E-007   2.1594515467340551E-007   1.3681232584034312E-007   5.5932230017515319E-008   2.4103553590386112E-007   1.5059548681106514E-007   1.2946411877007231E-007   2.0403923928475486E-007   7.8880781454893912E-008   4.1715064915341682E-008   2.0007023907911485E-007   5.8081095246319666E-008   1.7606250731020961E-007   7.7765574265686601E-008   2.5308220013730439E-007   2.1176639545133012E-007   1.6660244569988744E-007   8.3201917785141967E-008   2.6379576481351205E-007   2.3172032980975764E-007   1.9221839029867244E-007   2.1690777626683627E-007   8.2292909891405690E-008   5.6699027231702867E-008   2.6924146871475395E-007   1.9000448747713594E-007   1.2920995554387260E-007   1.7487926062858810E-007   2.2574604391526832E-007   1.2217491455124348E-007   2.1827353328623113E-007   9.1799617740591771E-008   1.2400438582735547E-007   1.6735654608356766E-007   1.5089425309990335E-007   5.3537385760100651E-008   8.3745243278698411E-008   5.6037347533994808E-007   3.9330014619547912E-007   1.9909449878183590E-007   4.0008474313095957E-007
   2.7400000000000002        3.0529411764705880        1.0694151108725764E-010   1.7247502405520431E-010   2.7429715334830464E-010   4.1232353118210405E-010   4.9311402086439059E-010   6.1696198522390565E-010   9.3236354898201650E-010   2.3889033476676143E-009   1.1373871804254593E-009   2.4722437352042612E-010   3.1236653885274413E-009   1.2783425926671239E-009   9.1294816850238800E-010   2.1007242287136409E-009   2.6654428716841542E-009   2.9057686455148439E-009   5.8993113116471352E-009   8.6111842949708779E-010   7.3511683691111112E-009   2.1204380816944074E-009   1.7305311012894411E-009   5.3279906898327254E-009   5.4787439812210331E-009   6.3787144705820353E-010   4.4297699267292075E-009   6.5827181691850684E-009   8.5076369052118095E-009   2.5364832286771757E-009   1.4389547854915839E-008   1.0896123401769766E-008   4.3253291426663587E-009   2.1156996688209926E-008   9.2943146126102325E-009   9.1343322140176269E-009   7.9270375462052080E-009   3.1634211701770028E-008   1.0706775233664619E-009   3.6015363631978487E-009   1.0349815273400288E-008   1.2936438289003410E-008   6.8602404285975524E-009   1.9879500461814532E-008   7.8993208517886067E-009   2.4906230986548567E-008   1.0976983241611634E-008   1.2539207070555913E-008   9.0446654757507059E-009   8.4721175986348451E-009   9.2327213901430192E-009   5.6210763175548578E-008   5.2151871957948619E-009   1.0033475821120997E-008   2.2734651047499446E-008   6.8066390820967196E-008   1.4067256815061766E-008   8.0559356506962773E-009   3.5345550890829103E-008   3.3058339356347525E-008   2.9104713485677637E-008   1.7354779941700259E-008   4.7991545494609929E-008   2.4872293395163564E-008   3.5751865392627553E-008   2.2729049207742090E-008   1.0299855500992388E-008   7.0773656751271987E-009   2.7025277761473432E-008   1.2636142574665199E-008   2.3882732053557794E-008   6.2928719488363507E-009   1.8177856170157996E-008   6.5723706164902987E-008   2.0414127136441580E-008   1.0292512888106334E-008   5.6292676972207730E-008   6.4901291612506071E-008   2.3037455984063932E-008   1.0841617607444391E-007   7.0606251455920885E-008   2.7946784396587688E-008   6.3244933535316673E-008   2.2045866396145982E-008   6.8002458522287354E-008   6.0568984487364030E-008   4.5724098802042393E-008   1.3906066160254056E-007   8.8095240127267858E-008   5.0577460695741790E-008   2.2246457338318297E-007   1.8435406496065550E-008   4.4560901930789096E-008   1.2339844699871188E-008   9.9644397526356265E-008   2.1565395466780066E-008   5.0118271691671696E-008   3.8034660457333702E-008   5.3297714607902536E-008   4.0562560472587616E-008   4.9876976573841353E-008   1.0496015775519517E-007   2.8005363618407004E-008   1.6395917821040216E-008   1.4591395820092238E-007   5.3221570548254907E-008   7.3822047211080130E-008   1.3978409554640680E-007   7.4523292486181982E-008   9.3324825480904528E-008   1.5761737209854744E-007   2.8085776356083654E-008   6.2565729358456904E-009   2.4291789935578568E-008   6.1117431537280005E-008   9.2476967283663275E-008   1.0147911781250432E-007   5.9095463708796965E-008   6.3959347798452589E-008   2.3222527241914460E-007   2.3112920737978071E-007   7.9875592671738257E-008   2.9239078676443013E-008   5.0033636342786352E-008   1.4526478695563942E-007   2.5492156800306936E-007   1.8500545518370355E-008   2.7596594890802146E-008   4.8327562704558499E-008   1.8848993428479486E-007   1.4844477631637828E-007   8.3928189244698693E-008   1.3663596596549417E-007   1.3408472567285474E-007   3.7285111129509697E-007   1.1430420749161831E-007   3.0197829121562743E-007   3.5609308237673108E-008   9.0388902837720566E-008   2.1478740687303521E-007   3.9583173196496513E-008   1.8460128424326269E-008   2.6500388846775714E-007   1.2163858979745993E-007   1.6083682746765534E-007   3.5246865551545123E-007   1.1406922749496957E-007   8.2272186968680296E-008   6.3718186651818443E-008   2.3364045571261184E-007   2.2432414521749862E-007   4.8850661354938535E-008   3.9502930382634697E-008   1.2492493661332366E-007   8.1628290102141666E-008   8.1102100373187747E-008   1.7266696502618859E-007   2.0601692998756815E-007   4.4108303016639593E-007   7.8000626229346550E-008   3.6348229011664482E-007   1.0073581513219556E-007   1.1669478093797076E-007   2.1685659107618918E-007   2.0231427051821300E-007   2.7300606975023711E-007   2.2181452373085107E-007   2.6542474879399372E-007   1.4265440999589182E-007   2.5234990301707753E-008   3.6783339758208339E-008   1.6507291416163889E-007   1.4650619510354861E-007   2.5363299197806225E-007   2.6767780057423443E-007   2.9303170637449917E-007   2.3073988275853429E-007   3.7137219701187143E-007   2.9538941908496366E-007   1.8894988355727693E-007   4.8876238121620579E-007   4.0859322578420299E-007   4.5000985578425356E-007   5.1789723067996970E-008   1.6030155044990267E-007   1.1042210292813997E-007   5.1008619406594818E-007   2.5543787471734647E-007   1.1012841450958532E-007   5.3439853409716484E-007   7.5197954334146955E-007   2.4097754561631755E-007   3.9324187046093542E-007   1.1756722973111389E-007   1.0353400522451842E-007   5.0957156253924185E-007   2.8259322204138691E-007   5.2628981970180932E-007   4.8582209217679490E-007   2.5164084698774370E-007   2.3097957321467273E-007   5.2999361838773122E-008   1.9872640740290750E-007   1.3535596539987109E-007   1.9681823052212635E-007   1.3404621502656107E-007   1.4801767878448477E-007   2.1779287302114413E-007   1.4290689896507826E-007   7.5130566670632280E-007   3.2521530937651994E-007   2.1603297315490914E-007   7.1910988264597558E-007   8.1306261044296487E-007   3.7397798336095891E-007   1.4856346600896397E-007   2.1990356464643706E-007   2.3553638272769401E-007   3.9667901906431893E-007   3.5244111588823657E-007   5.0408112875669721E-007   1.8841278474906421E-007   2.1767781024766364E-007   4.8349346716734911E-008   1.5033235549759079E-007   3.5030996306965140E-007   2.9886741130667485E-007   1.0104114825179575E-006   6.4632510911433239E-007   2.2867059180421461E-007   6.0383739770467415E-008   2.6463553477892548E-007   2.0673806845570636E-007   6.2165566394477156E-007   4.4172713058767240E-007   1.1413311933542300E-006   1.3338067760769036E-007   2.4892003083321481E-007   2.5860752785590862E-007   2.8675349845074930E-007   4.7395394925845216E-007   7.8004887642551939E-007   1.7756836926364923E-007   6.8774066477228061E-007   5.1103717837371828E-007   4.0969359492524778E-007   3.4474336620831074E-007   8.8048289613104137E-007   6.8511399803323548E-008   7.4719440102137830E-007   4.8284694314140250E-007   1.0049313958719382E-006   4.2804576835782438E-007   3.0988238232770755E-007   4.1698880546330292E-007   7.3015442778056053E-007   5.1027970075414590E-007   2.6233042464219248E-007   8.4605772029799634E-007   1.7964779559465530E-006   8.4066414653075033E-007   2.8636943245122117E-007   1.2643079019251384E-006   2.1368782716507278E-007   5.4634505107102542E-007   3.9886306837946051E-007   1.7080766140520274E-007   4.1464658434561667E-007   3.8400689491312965E-007   7.2295761659165409E-007   1.1605737883087975E-006   7.5235134512587322E-007   5.1706564082999919E-007   1.2901410679453103E-006   1.0087230713261730E-006   5.1293675658417353E-008   5.6964744133215037E-007   4.6805078159201413E-007   3.2460386632651662E-007   2.1572583344239534E-007   3.3680195209181836E-007   3.3582848727724969E-007   8.0051631292983040E-007   9.4776565723756902E-007   5.9542708681249671E-007   6.3299036515998367E-007   5.9219999470130548E-007   6.5944691378618455E-007   1.1108320177394439E-006   3.5500704746761347E-007   3.5656933119989065E-007   4.6441560764204941E-007   9.4138946697943596E-007   7.6432491458324750E-007   2.2842355321455948E-007   3.9347921995794193E-007   1.4857379561277665E-006   2.5581068095877082E-007   5.6295041198677968E-007   9.1747768414404393E-007   3.0526872927577998E-007   1.4110236615560999E-006   1.9927445453613312E-007   8.7966763095408967E-007   2.7561845787643684E-007   6.0840060716208447E-007   1.2953300744704329E-006   3.0371885724001897E-007   5.1193200656105660E-007   8.6117944864284697E-007   5.1207034483647207E-007   8.5945341552828046E-007   3.7521070127061971E-007   6.1642094421043696E-007   7.5513855713524816E-007   8.3885600838063385E-007   8.5122690994532042E-007   1.4377332881612584E-006   8.9402183042228259E-007   8.1430175389997514E-007   1.1487143149706686E-006   1.2190261994255201E-006   6.3826119882741254E-007   3.7973685247846917E-007   5.9056855601708421E-007   5.7482566574428384E-007   1.4235367063191901E-006   4.0211671616142341E-007   1.1065594372490930E-006   2.4852576147380989E-006   3.1300923490023424E-007   2.3515044280103406E-007   4.1441031769838910E-006   7.3936950305538926E-007   8.4353403052087671E-007   1.9625457540862741E-006   1.6922383005001762E-006   1.0012047678834798E-007   1.5593768552261896E-006   6.1900606356243400E-007   1.3043236479170111E-006   1.9989933978294993E-006   1.7587587665768450E-006   7.0527911933070316E-007   1.8875106153440707E-006   4.6617452616087020E-007   5.2744906318804737E-007   6.4067793557017839E-007   5.0364653449784188E-007   1.7302987291309368E-006   2.3277664601353307E-006   2.5003430949289887E-006   7.9188488636073091E-007   1.1613820632439629E-006   1.4710617888786888E-006   6.5785921832401240E-007   1.0699332859482704E-006   2.2954677314001932E-007   1.0817533564502433E-006   1.3024751808026628E-006   9.5702591545060839E-007   2.3218722424812046E-006   3.7115018375731777E-007   9.1806678845299212E-007   1.2445857345797630E-006   6.9967860749876313E-007   1.3113670148909588E-006   7.8883970314792869E-007   7.6590371637889242E-007   1.4438225770723615E-006   6.7372674969781247E-007   1.3399609851594200E-006   1.7905824506260848E-006   2.8651626845047442E-007   1.8835606336496390E-006   1.7057514519834211E-006   1.9132406908243763E-006   1.5046393024041491E-006   4.7341792516278168E-007   2.5426533032579380E-006   3.6816472238926554E-007   1.9730555820747962E-006   2.2851657392313197E-007   1.7419568054058498E-006   5.2213035323967627E-007   5.6872308484554518E-007   8.7863433940791571E-007   1.0055231877864232E-006   1.3031398302825809E-006   1.9176788138873411E-006   9.3097607623607994E-007   4.4312209685311040E-007   1.0502704192847880E-006   1.6410427622399231E-006   1.7706764001373756E-006   1.1686851129191603E-006   1.6279668240097016E-006   5.8197021319409077E-007   7.6425882176295672E-007   1.1808276479715824E-006   9.9777744200508020E-007   1.9119546293683138E-006   1.8070506467539730E-006   8.4818281838643741E-007   3.1413571226766214E-007   1.1242949601531477E-006   7.8227935764350150E-007   2.2126979249552381E-006   1.4383939625210544E-006   1.2050013611747864E-006   8.0234831128440629E-007   8.0874399323051293E-007   1.9704688151488068E-006   3.2560749129275605E-006   8.2248179118468418E-007   4.0673404708103475E-007   1.4010235637924138E-006   7.6719294279150619E-007   1.8382021192069312E-006   9.8118667702298411E-007   6.5360369208125128E-006   2.0312361010805326E-006   1.6918376674825462E-006   9.6702010359888574E-007   2.5243141435013379E-006   1.8206444629651851E-006   2.1395066982406975E-006   7.4388418014139181E-007   1.3994946666209258E-006   1.6861783850405575E-006   1.9118837316306866E-006   5.6149499991641427E-007   1.2157830850634453E-006   9.9128066090523605E-007   1.8637719130451499E-006   4.3578617975989824E-006   1.2227560828573402E-006   2.2974231140554857E-006   1.1940018993228048E-006   4.4286412879378907E-007   2.6549219698362699E-006   1.2784087830889530E-006   4.1477196829662500E-007   4.4595752647164883E-007   1.0365818801106279E-006   2.0843995067750250E-006   2.3570077823007743E-006   3.8201832330121447E-006   2.0965887016177699E-006   3.3110634063812427E-006   2.5087350067565139E-006   2.6868174986522145E-006   4.9252326752703898E-006   3.3377768077259105E-006   2.0321968525575872E-006   7.4703012220036935E-007   2.0552126400927755E-006   2.3958917800116324E-006   1.9356611425722964E-006   1.6859363559419859E-006   2.4291951105914211E-006   1.4432287378316677E-006   2.0080695113967480E-006   1.3960712319746215E-006   2.6193296991338091E-006   1.7360036053193143E-006   3.3491644341367230E-006   1.2228779432533091E-006   3.2734555786853472E-006   4.0524527077713195E-006   7.7839368160365464E-007   1.2010400785968858E-006   6.1700584403728322E-006   3.2148676009652048E-006   8.5403655731130594E-007   1.8521183605091722E-006   1.4687841567330830E-006   1.4140066954669995E-006   2.2974251178554518E-006   3.3720713358534054E-006   1.9401279636320075E-006   1.4316405191194288E-006   1.7623167003574664E-006   4.0670874544698610E-006   9.6321056902523359E-007   3.0254038869105301E-006   1.6219567901919034E-006   1.3722056477092734E-006   2.7435797556880400E-006   1.3384848254325747E-006   2.4031150502475815E-006   1.4414868587816262E-006   9.6045173528065896E-007   3.8450278571982796E-006   4.9205056499883759E-006   2.5927482001127186E-006   1.2184620415845998E-006   2.0382732188585527E-006   1.4483496581450846E-006   2.1111803952246797E-006   1.5978288099439415E-006   3.8678051863443752E-006   2.5884330433801024E-006   3.5742756117745142E-006   3.1606227147642536E-006   8.1596405556257308E-007   1.0993688364302451E-006   1.2596660013725857E-006   5.1533143831821159E-006   2.5874135093214306E-006   2.3764375392608050E-006   2.4191285346437817E-006   1.4956434641405450E-006   1.9692365995699160E-006   1.2840177788795660E-006   3.0055379150781497E-006   5.3775556023837920E-006   4.0604553080453421E-006   1.5118138046211883E-006   3.5573374046180202E-006   2.7123468514143910E-006   1.6064634596047666E-006   3.0891330556984769E-006   3.9550061388268391E-006   3.0330611347957121E-006   1.2750078191059248E-006   4.7925347989692773E-006   3.3316971359662288E-006   3.1688090729258912E-006   3.9225766780808720E-006   1.8361608468261969E-006   5.8818481772683793E-007   3.7263068468523340E-006   8.9077959180321126E-007   2.3366064284880462E-006   1.9157099837277441E-006   4.7490455247575356E-006   4.0561557495815530E-006   3.4893788840324842E-006   1.8655364979143821E-006   5.3716810500161303E-006   4.3841857688635504E-006   4.2237319644501872E-006   4.3564269493738487E-006   1.1764873401387092E-006   1.0181842497410589E-006   4.6404705536875257E-006   3.7722263623783287E-006   2.6413097071991762E-006   3.1304995763875325E-006   4.6325286132575976E-006   2.3319112150347552E-006   3.5091426104142959E-006   1.2679556866011236E-006   1.9688391760599317E-006   4.0126731333411201E-006   3.7905041860061657E-006   1.5523016791351236E-006   1.8534065214155262E-006   7.7319577517728951E-006   8.5998264047317881E-006   4.1633908421484580E-006   8.3317490044152804E-006
   2.7999999999999998        3.0529411764705880        3.5516959430451961E-009   6.3412797358729059E-009   7.6741502780738388E-009   1.3632860935446758E-008   1.6878640221875429E-008   1.5131197592286390E-008   2.8850466031940233E-008   6.9758637175571828E-008   3.2019979928946348E-008   8.1211199202449598E-009   8.8446940873375386E-008   3.3334766483497496E-008   3.1198560780113499E-008   6.1040405559080043E-008   6.7924069390133402E-008   6.9010933809807097E-008   1.5205436009999335E-007   2.4443245755076961E-008   1.7649560159128636E-007   5.9764844683898659E-008   5.4064776903595554E-008   1.4806916607422983E-007   1.4610521949916535E-007   2.3386721063079794E-008   1.1143308503520761E-007   1.3806718002269771E-007   2.3419841929290042E-007   6.5915854941088299E-008   3.2250644071418038E-007   2.3384102462431142E-007   1.1820670115404299E-007   5.0319535171215542E-007   2.3892477317615805E-007   2.3104036406317220E-007   2.0712933644219088E-007   6.9511194067173040E-007   2.5522422844700262E-008   7.7028444709588341E-008   2.8889874129946060E-007   2.4897069673171033E-007   1.8708909683695584E-007   4.4762464897018837E-007   1.7669079920591529E-007   5.3631200456719548E-007   2.3865715840636433E-007   3.1725049540264914E-007   2.2317681123014265E-007   2.1232776953911487E-007   2.5176436096158665E-007   1.1641868047961235E-006   1.5697254005387004E-007   1.9660901377798298E-007   5.1899223054304850E-007   1.2938073197977309E-006   2.1465589050343643E-007   1.8155907217958913E-007   7.7885073204138812E-007   7.0261655692378554E-007   7.1371304456792514E-007   4.0714058829278551E-007   9.4535333525334989E-007   5.9085656036255043E-007   6.8258321857448066E-007   6.1256469368535310E-007   2.0588632296943985E-007   1.7187990607507746E-007   5.3375281868806723E-007   2.7453919886760041E-007   5.1445799756870311E-007   1.8763755048942798E-007   3.0888089705394527E-007   1.5703934052809406E-006   5.2414825487405109E-007   1.7369403417861528E-007   1.0432414990313643E-006   1.1982301572102321E-006   4.7298130585082237E-007   1.9266009798365727E-006   1.0096470859157907E-006   6.1409767236794158E-007   1.6560406450596958E-006   3.7136060373648925E-007   1.4567131785714496E-006   1.3253656002947927E-006   9.8729044166355926E-007   2.4961965012822994E-006   1.5708387617563697E-006   9.9328674434718553E-007   4.4249416955778077E-006   4.0372428849411265E-007   8.6505263237926260E-007   2.7627202051035174E-007   2.2536138914049986E-006   3.6670008262922240E-007   9.1617361918235373E-007   6.6755578636215507E-007   1.0021873201535233E-006   7.2316575758431763E-007   7.3653530115930721E-007   2.4242217404293289E-006   3.4716192931151903E-007   4.5753179540924762E-007   2.3733768862554192E-006   9.3828046940449197E-007   1.5078702279877508E-006   2.3193879442786239E-006   1.6692931702952664E-006   1.4760219966411710E-006   2.0959748970526789E-006   5.9261414648034785E-007   1.6142995086599885E-007   4.4126496284648563E-007   1.4290501537232312E-006   1.8747726671968059E-006   2.2662721201962223E-006   1.1295000864389852E-006   1.4449455782273948E-006   4.2660649383192545E-006   3.4955984606786017E-006   1.3024682294909939E-006   6.1045673292928279E-007   1.1661991116580934E-006   2.3552349125226146E-006   4.4568284890748410E-006   2.9501810744797727E-007   5.6662638564180322E-007   8.5089149326876878E-007   3.9331751224825327E-006   2.5344932327816213E-006   1.4657487338826963E-006   2.7003805899198238E-006   2.1488681284707973E-006   7.5005454112033363E-006   2.0016493446644367E-006   4.1079339195390441E-006   6.1792283446119332E-007   1.5803968693763870E-006   4.4881745469094104E-006   5.3480342366950540E-007   4.4796104644498831E-007   4.0078919673103685E-006   1.9020562375654368E-006   2.7050701462650464E-006   5.3971054708512631E-006   2.2099706302559399E-006   1.3472550618009594E-006   1.2856477809382935E-006   4.5567881928479355E-006   2.8340665399986281E-006   1.0070529271542448E-006   8.1123630361213222E-007   2.5085019059557791E-006   1.6819536161460721E-006   1.8324773289682266E-006   3.0232144336111362E-006   3.8490969319767841E-006   6.9137870250693301E-006   1.5383412366456141E-006   5.0140311816106177E-006   1.6964257223210220E-006   1.1762018401686103E-006   3.3584968657045998E-006   4.0361111365024040E-006   4.1432607451799539E-006   3.5654543736802898E-006   4.4649096009513488E-006   2.6432770267693402E-006   5.4067291915623225E-007   6.1453277688587004E-007   2.1897177121826905E-006   2.5358621436062805E-006   4.8103464546039740E-006   4.0732149029454839E-006   5.1659791269379789E-006   3.7619916106394451E-006   6.8900566902213811E-006   5.5693219960234424E-006   2.4835393572311006E-006   6.5384125582683688E-006   7.1496420548343440E-006   5.8102242676099788E-006   5.7818345098063855E-007   3.3300589367855924E-006   2.1721827272177250E-006   7.7892815929110452E-006   4.1303028098899873E-006   2.0527021182787743E-006   7.7321589850235238E-006   1.0775187997090864E-005   3.6216765506986881E-006   7.3862021165482245E-006   2.0911427833902760E-006   1.8883154657060520E-006   7.1024470489977662E-006   4.8734477911392446E-006   8.8215129317737313E-006   7.6746289715535474E-006   3.2912177978713538E-006   3.8990214581696547E-006   9.1190091643849503E-007   3.7015077977356933E-006   3.4451828908283830E-006   3.5318175470518105E-006   2.5813464587193969E-006   2.6663036781046871E-006   3.9112900423416357E-006   2.1479758257279315E-006   1.0708673743787414E-005   5.7815325438191677E-006   3.3542375072244127E-006   9.0806778161921894E-006   1.1422465351137748E-005   4.0593592012223683E-006   2.2162676282928165E-006   3.5485380473947271E-006   3.4318371269421909E-006   7.0331199633339776E-006   3.8989216175589427E-006   8.7695050600305717E-006   2.8677199008205363E-006   2.9307426221507240E-006   9.8946554556424281E-007   2.1382810133445840E-006   4.5906801634718847E-006   4.2247712833285767E-006   1.4923006282736309E-005   1.1567520666590810E-005   3.3810833642222927E-006   1.1448411377665344E-006   3.7469235304886411E-006   3.5722706651109057E-006   8.1533597317168316E-006   5.1861792791837319E-006   1.4116289282686977E-005   2.3825677658148331E-006   4.4468610492714793E-006   4.5540859109039054E-006   4.5392578923328899E-006   6.8953523768637865E-006   1.1212362227157312E-005   2.6617803497987409E-006   9.5417938480163439E-006   7.0618328069687309E-006   5.4165316414852995E-006   5.7255259031166306E-006   1.4090127370266407E-005   1.3389420973651232E-006   9.4479088744981024E-006   7.7108753428491512E-006   1.2985746391599275E-005   7.1344847606826948E-006   3.7033798645992578E-006   5.9786307775640401E-006   1.2311537638466861E-005   7.1292057149629304E-006   3.8446986024199899E-006   1.0930808026424459E-005   2.7782985732717283E-005   1.3840609647066997E-005   4.2984638300449053E-006   2.0830306654470861E-005   3.7424073959559413E-006   8.5456741138108797E-006   4.9838467868448261E-006   3.0558052611955045E-006   5.7477011322335527E-006   7.5961240857483468E-006   9.2201291082045806E-006   1.5739067616065165E-005   8.1413380119803223E-006   6.4263728109191860E-006   1.6428610460785786E-005   1.0829881486877893E-005   8.6145987562819358E-007   7.6799048350370228E-006   7.7127755672726642E-006   3.6500095956165281E-006   4.2172337440852213E-006   6.5247538312866153E-006   5.1571999893476005E-006   1.2748845717431860E-005   9.7028109920519830E-006   9.2716801332586503E-006   1.0883005231407493E-005   9.1631604097207696E-006   1.2030434907944984E-005   1.2783417426085342E-005   4.1374411523467750E-006   4.3755000297680140E-006   6.8692365900483378E-006   1.3485667734612163E-005   1.0700894766544881E-005   3.4047533675025166E-006   4.6361294974011143E-006   1.8861923982249055E-005   4.4510698058406074E-006   8.3099707024824377E-006   1.0145328091809787E-005   4.9990984497123775E-006   1.7396370470575262E-005   3.1697744329653691E-006   1.1214060514895512E-005   3.6912955509651829E-006   9.4229364836303775E-006   1.5542615444231488E-005   4.9090298270250593E-006   7.9931272036899891E-006   1.1256298400544578E-005   7.9589427282556711E-006   1.1994892125247585E-005   4.4109221236078549E-006   6.9620756055588733E-006   8.5108632947195885E-006   1.0070857927327017E-005   1.0937879146115699E-005   2.2571134685355396E-005   1.1259558104300938E-005   1.3516782508578065E-005   1.5436970545135520E-005   1.7292369624915341E-005   9.1012656271208508E-006   4.2509804403586929E-006   8.9139390994231548E-006   7.2402551969137330E-006   2.0193859811659758E-005   5.6552684083379937E-006   1.2683735078028129E-005   3.5781360714373459E-005   3.4364419334417885E-006   3.8385475955102735E-006   4.9415981572473361E-005   6.5449589108327937E-006   1.1509437203848138E-005   2.6832505653357110E-005   2.2211110845130930E-005   2.1673841839311811E-006   2.3167860633954362E-005   7.8111844704942425E-006   1.3569576117193121E-005   2.3765033066112359E-005   1.6161807172976834E-005   1.1240342172227319E-005   1.9563699194532911E-005   7.2856157932209428E-006   6.9551596300196726E-006   8.1618187071321097E-006   7.6319377888708066E-006   2.3236048876792380E-005   3.2352141868358340E-005   3.1914553143500228E-005   7.3648158724613782E-006   1.4746397516114249E-005   1.6839665567292068E-005   9.0883094310695904E-006   1.4724388248647484E-005   4.1993787838936856E-006   1.2789503705913680E-005   1.3545767125082793E-005   8.2664822597748205E-006   3.3363138306394446E-005   5.7805549103368323E-006   1.1437846426838198E-005   1.7114054938090771E-005   1.2031252819642795E-005   1.6436419748903346E-005   8.6238986705039255E-006   9.8203384355206843E-006   2.2865411663931905E-005   7.8410730166129534E-006   1.8674176059488888E-005   2.0445479683273569E-005   5.0502657721184699E-006   2.0610445156306220E-005   2.2665585333449195E-005   2.2921111977059423E-005   2.0103354820935810E-005   7.8192257947860760E-006   3.0105112102305280E-005   5.5676416899705538E-006   2.5053155025265336E-005   3.9885622565249213E-006   2.5308142947685517E-005   6.2533677439638419E-006   8.8338815975522234E-006   1.3931496749002713E-005   1.5543659264346172E-005   1.2242948103866403E-005   2.0888728591075388E-005   1.2162250791377343E-005   6.5303590453691401E-006   1.3004737180976094E-005   1.7040203752956011E-005   1.7334874237323539E-005   1.2185205714831980E-005   2.0619370696214671E-005   8.0787951452092122E-006   1.0348216642543155E-005   1.5859410934907256E-005   1.1930845073468798E-005   2.5197535806066358E-005   2.5276748653477604E-005   9.6708362039088646E-006   5.0033042189325196E-006   1.2906501020849669E-005   9.8006953431023171E-006   2.8052063640150785E-005   1.6517085195382824E-005   1.5139547516952058E-005   9.6120269112077902E-006   1.0527178862038008E-005   2.0391604406942547E-005   3.8987640096912233E-005   1.2594136218464600E-005   6.0657866636502443E-006   1.5040267788145286E-005   1.1778098161729555E-005   2.1557908643749666E-005   1.5897327753249271E-005   6.9664003832518263E-005   2.0924295587839319E-005   2.3272089687865824E-005   1.2281576252738606E-005   2.9384865365757204E-005   2.3294307179195303E-005   2.0016775087380918E-005   1.1006742275574493E-005   1.3848033195209050E-005   1.6237101130865838E-005   2.0405211355382881E-005   6.7961463488548062E-006   1.4573920018093221E-005   1.2871563709444423E-005   2.1022601715379206E-005   4.3697093319288873E-005   1.4309181992189165E-005   2.5158573790583439E-005   1.5997202505683845E-005   6.3876920431904722E-006   3.2323763559903309E-005   1.2712059995453934E-005   4.1503327019030564E-006   7.4258636880764057E-006   1.2770110178550214E-005   3.1125986822855884E-005   2.0059015165890014E-005   3.9044805610816624E-005   2.8701717537843068E-005   3.3412632059960310E-005   2.7381882984063210E-005   3.4995926974128295E-005   5.1317480766809654E-005   3.8709003651432751E-005   2.8630405087304424E-005   9.8098881629789083E-006   2.4517479923664214E-005   2.6712605424984716E-005   2.2853990934118689E-005   2.2775332662640613E-005   2.6357483298617522E-005   1.8359017934538272E-005   2.3735597266226059E-005   1.8012218579157188E-005   4.3101288753773204E-005   1.8630160470080582E-005   3.3461782403032936E-005   1.7686578543996608E-005   4.3405761069154152E-005   4.2655646335961779E-005   7.7462863151321171E-006   1.6390168199974704E-005   5.9255888304133844E-005   3.8176782518390351E-005   1.0139131169415870E-005   2.6155781959010729E-005   2.1711869762802090E-005   1.3770191261596859E-005   2.6230491553998566E-005   3.4567769101781817E-005   1.7321027822395686E-005   1.8341228122817931E-005   1.9192325670818843E-005   4.6654848182675317E-005   1.1426252521781211E-005   3.4801734579409773E-005   2.3116841798670819E-005   1.8322154149444476E-005   2.0322130127093508E-005   1.5090127722224630E-005   2.4768062317086516E-005   1.6457756704062873E-005   1.4127630449169390E-005   5.3583438192458933E-005   5.7685078237090086E-005   2.8016211489829444E-005   1.2913443816208997E-005   2.7669950181140836E-005   1.1975543026463132E-005   2.9585896606549187E-005   2.0553474005234648E-005   3.9346256720241045E-005   2.8197437344158475E-005   4.8321726399521189E-005   3.2719069857104689E-005   1.1328664715559727E-005   8.9965025442099355E-006   1.9719249235928749E-005   4.7411244504998798E-005   2.2541084407289456E-005   3.5047292187520888E-005   2.8623995137488584E-005   1.5339469500820983E-005   2.1929378625974797E-005   1.9222964527522111E-005   2.9377484271252087E-005   4.8024287548113826E-005   4.8204337667792112E-005   1.3999335526644553E-005   3.4335991987201640E-005   2.6503998661981924E-005   1.9684035741101288E-005   2.7712920548974723E-005   3.9060348182512040E-005   3.7406276580079356E-005   1.6287030083950957E-005   5.0783413947353722E-005   3.9542585701603518E-005   4.0251035525452817E-005   3.6483058005724359E-005   2.4844689799163981E-005   7.0120179742827533E-006   3.5919675541679595E-005   7.6122391606231887E-006   1.5270852891626167E-005   2.6686467728792727E-005   4.7907384652607367E-005   4.2878642119885460E-005   3.8956943554756718E-005   2.2719812466402563E-005   5.6587450006743639E-005   4.5440888905240897E-005   4.8973566289718656E-005   4.5637789605091493E-005   1.0897888237290290E-005   1.1037660544063839E-005   4.3120327167782009E-005   3.7638737629191622E-005   3.1961534935156590E-005   3.3195031250575976E-005   5.2877679115916580E-005   2.6279299612291462E-005   2.8688557888614612E-005   1.2383205755824027E-005   1.7055811536156447E-005   4.9147355164955181E-005   4.9719416328479019E-005   2.5110546050697926E-005   2.3788341829463667E-005   5.6159202708367712E-005   9.1212131271387810E-005   4.5374447652473537E-005   8.8326474790491707E-005
[truncated: 10,364,447 more chars]
