# Supplementary material for: Experimental observation of quantum mechanical fluorine tunnelling
Source: Nat Commun. 2025 Apr 29;16:4027. doi: 10.1038/s41467-025-59008-6 (PMC12041236; doi:10.1038/s41467-025-59008-6)
Supplement: Supplementary file 4 — Source Data [file 41467_2025_59008_MOESM4_ESM.zip › Data For Figures/Fig8/cavity_116/evecs.r2r3]

   3.0000000000000000        3.0000000000000000        5.8772130947633405E-019   1.3959815813705885E-019   1.5689056654983772E-017   6.2952681493233900E-018   1.7689006786434830E-017   2.1048760664556459E-016   1.2693827829999416E-016   7.0174122525781718E-019   5.3203838577362628E-016   6.8434501130623595E-019   1.9689513816766884E-016   1.6095152670600446E-015   6.4481020836059467E-017   1.5095217595865247E-015   3.1630042191407882E-017   7.1133443322271734E-015   1.2394991525590273E-017   2.5524993228593526E-017   3.4851421397506258E-015   6.2546649267800193E-015   1.7726562965309358E-015   8.8222718438286874E-016   1.1142342325886691E-014   1.9516941712129809E-015   4.1516450433914859E-016   5.5818169459369675E-014   6.0974600532520699E-015   5.7201676224308483E-016   2.2597677236788529E-016   2.4386815963569750E-014   2.7135365672381560E-014   9.9902763633558117E-016   7.7050199949004354E-015   2.3966000110060835E-015   6.5799590595588323E-014   1.1998270938693649E-015   2.2232926287400680E-014   3.3489569276767240E-016   2.5181254537796651E-015   3.0156339910636738E-013   3.3434458386955725E-014   6.7075691462611463E-014   7.1213180042282375E-015   2.4885166821912066E-015   7.4669604546360993E-014   6.6185639277172908E-014   4.4971170480629378E-016   1.0370971236064881E-013   1.5638262036937158E-016   2.2652017908296954E-015   6.7996570797756441E-014   9.8417338195215090E-014   1.8954035588052673E-013   1.0456824359913737E-014   6.7017240172447663E-014   1.1912238091525991E-015   5.2768100912982628E-013   1.0433935779251745E-012   2.1235816966555316E-014   1.3085474518897837E-013   4.8418080899576003E-013   3.9099921299546680E-015   2.2444044057168776E-014   4.0999289860353158E-014   2.7481705391406432E-013   2.3344258581733555E-013   1.2484486573210811E-014   4.0714432805925575E-013   1.5842050047579496E-013   4.5283477080846457E-015   2.1935212308924600E-015   1.9359027633862309E-014   4.9423341069015392E-013   7.2946379753236037E-013   3.0801171404315193E-013   2.0611143555812620E-013   4.0833886612832876E-014   5.1836466299852393E-014   6.4370859124663480E-013   1.1554156969005464E-014   1.4812480436708330E-014   5.8539023246260555E-012   3.1894829366249540E-013   1.4220855398929704E-013   3.0917430202141858E-013   5.3269478626627478E-015   2.7633634233613189E-012   8.5108351826357626E-014   5.5677360595603544E-014   5.8059457174101933E-013   1.0831967689788476E-013   1.1323217813391442E-012   1.3566171138767982E-013   5.6803416298901069E-013   1.0747328718084841E-013   1.1969017314475040E-012   1.3131739786173687E-012   3.8341376007852235E-014   4.6486202843408284E-014   7.7849419551864674E-014   2.1249542312566388E-012   3.3631255316032595E-012   3.7949619191285147E-013   3.8533515019422039E-012   1.6458156584053591E-014   2.8463801635372602E-014   5.4624538330241507E-015   2.1522851358388992E-013   6.9953488688109800E-012   1.9880817411550951E-013   2.4130858803213462E-013   1.4363504753145500E-011   7.5993449220780462E-014   2.5601919566460171E-012   1.5368919234503990E-013   4.4148701678933448E-013   2.1108500266864145E-013   1.0625363629549489E-012   5.9302749089485504E-014   1.2273612112561509E-011   2.0312328426678835E-013   3.3261408049746054E-013   4.1305463332215109E-013   6.3500646426312655E-014   4.4987991977213700E-012   2.6447140397069366E-013   4.7736312952365763E-012   3.3108045295404291E-013   4.9859500078575267E-013   5.5899258907527067E-013   2.9813033472948406E-013   3.0975272218623416E-012   1.9852975092482354E-014   7.2019036518433352E-012   1.1678594665442589E-013   1.4566765571746183E-012   1.2585703342398263E-012   1.4193720796835920E-012   3.5652187346809706E-012   1.4226803490656490E-011   5.6538086074123878E-013   2.1325809535328929E-011   5.0839806471523494E-013   5.8244554374360981E-012   4.7564110863050610E-014   3.5144064966731990E-013   1.0484266504729069E-012   1.9031176648685484E-012   2.3235823205977884E-011   4.6500051395655412E-013   2.5350873276723020E-011   7.9553454800490594E-013   2.6846367114667430E-011   1.8795163370223433E-013   1.1124065676652570E-012   6.6230145411478546E-012   2.0312131752403990E-013   1.0823319578922593E-012   3.2154534170370381E-013   4.0271073072532611E-011   1.0891007650321824E-011   1.0663825576662392E-012   1.0824937943390765E-012   1.0301303701040180E-011   1.7349029253956192E-011   2.2712782737236111E-013   4.0172397413371182E-012   2.7954997763073110E-013   1.4547501097941637E-012   5.6928495112118480E-012   1.4071732170728093E-012   7.1994506745433785E-013   7.4230241682070549E-013   4.5558957022987744E-013   1.6579447766085960E-011   1.1494536992473073E-012   1.9780881200621662E-011   5.2318970867334890E-012   1.1253558263679883E-012   9.0576871734575173E-012   3.0674764858928613E-012   2.9524298167743696E-011   8.4452227013139075E-012   9.6718409415313736E-012   1.6789693063792739E-012   1.7794551767388562E-012   2.1832854840506056E-011   7.4645251130131990E-011   1.4661073404441024E-013   1.7111193603709649E-012   2.0249491039182108E-012   3.8156566443302571E-011   9.9342312803149639E-013   1.0326108692198082E-011   1.9832553552243858E-012   4.0361698706342330E-013   3.1907579515646863E-011   5.2674256801145690E-011   1.6080677544548189E-012   5.7420994517137531E-012   4.0396566277883280E-011   1.1726205735420569E-014   2.2304580955557951E-012   1.1982205422496148E-010   2.4678564836229196E-012   2.0517841574927931E-011   2.2100632475587855E-012   8.0913673470628470E-012   2.6967431303365309E-012   1.0756024030825062E-010   1.2681625141724764E-012   1.1637468965673538E-011   3.2363159512428741E-011   1.0067895053510034E-010   8.5947569851048383E-012   2.6026787570874201E-011   5.4171086568289105E-013   5.5533614462540299E-013   8.9195284481212167E-012   2.5842722055506234E-012   4.1449515322045117E-011   3.1171492261035699E-012   8.3910141388876251E-012   2.3809225430104642E-012   1.1253414200088781E-011   8.0631021918775419E-013   3.0907671202578171E-013   5.3685294727808683E-012   1.4183165679792739E-010   4.1922124555155989E-012   4.3208620497369657E-012   1.9992227429694614E-011   6.7337037540938806E-011   9.0767901667842790E-013   8.5464137293514021E-012   1.2041668182327200E-011   2.9330709105498072E-011   7.8298608417472732E-012   6.9175518582774227E-011   1.9109711655173672E-012   4.7745040088780723E-011   1.3163180653690646E-011   1.0897339461427141E-012   3.9237940498948486E-010   5.4546153595369544E-012   1.8589213417446590E-012   4.0753128959340236E-012   1.2181376646144527E-010   1.9049591485895548E-012   1.2986028988939804E-011   1.6704148642656176E-012   1.7868213337099083E-012   1.4871721731874366E-011   4.2302210298366112E-013   7.3366391068380441E-011   1.7779137273357003E-010   2.1828777770315728E-011   6.9151574008628149E-013   3.5121869278277423E-011   3.1166917388393632E-012   1.8876665202828355E-010   1.0301154582218780E-011   2.5169703106954993E-010   1.0744157082936426E-011   3.0508742757898573E-011   9.1611856480022942E-012   6.2381861616971527E-013   1.3842519990707631E-011   2.8754321571720787E-011   4.2131379988110022E-010   2.2185551043552190E-011   2.2500333132033884E-012   5.2483211533488877E-011   5.7374893172544485E-011   2.4398351716317304E-011   1.2782231134194168E-010   1.1027939695538124E-012   2.8866013761620634E-012   1.8459536300645760E-010   9.6209997806368944E-011   2.0785892431552892E-011   2.1323773567680038E-012   1.1914227213722114E-011   1.6427615093483792E-010   2.3711463824012050E-012   6.2048349912426473E-012   2.0313154118809891E-010   2.2194381547819604E-012   4.5356408774315826E-012   5.0726599018856458E-011   6.1498810803135576E-011   5.5304297798633561E-012   2.7548581912947082E-010   2.6967672515104042E-011   1.4014809675005841E-011   5.2996363457272589E-011   3.9953337945957595E-012   1.4952729345609315E-010   1.1642213618329479E-011   4.6266096505820454E-011   3.7472424974121750E-011   3.0621323664966259E-012   1.5851246944967905E-012   1.0257122673765490E-011   6.4755727990644822E-013   1.5220737077802789E-010   7.3791430836500152E-012   1.7357817223798951E-011   4.3132728989293850E-010   4.7688574567776284E-012   1.1138665716888810E-011   1.3468465720998323E-009   2.0173191549698756E-011   3.3512778278926062E-011   8.0061651011839632E-012   5.9592577210137615E-011   3.9954299536802269E-010   5.3866194263597448E-013   7.5750397500198336E-012   2.1540481714948192E-011   7.4842913560079180E-012   1.6251009919277288E-012   7.8378762257575384E-011   4.7669667520853841E-012   4.1361259747122218E-011   3.5104361816893434E-010   5.7944883778158825E-010   1.4117374936372605E-012   5.2283119583441480E-012   2.8022335592215544E-011   2.1686755188313769E-011   4.8279203454629327E-011   1.1270948319429400E-009   1.0136238602354059E-011   2.5504381005701341E-011   5.5634096155650077E-011   2.5472831913769481E-011   1.0420499752133466E-010   7.2720184344281914E-011   4.0894163199217172E-010   6.0683756597901774E-010   1.5617554269080477E-011   1.3603426581081869E-010   1.6186390311255652E-010   2.2881672743273406E-012   3.3026480292312890E-011   1.5472085391573059E-010   1.0042074378586365E-012   5.4478872465931547E-010   9.6077930603882789E-012   4.4917306179908409E-012   6.3111790400013502E-012   1.1422676271747150E-012   1.7714401529752745E-010   7.1960483936265396E-010   3.5303899857414612E-011   3.4785416677351056E-011   1.5345492850415078E-009   2.5054893374478933E-011   2.4466629790588945E-010   3.6205279600351857E-012   5.7146925103947272E-012   2.9282708763794892E-010   1.4224055676419621E-010   1.9462057993937818E-011   2.1731581299831679E-011   5.1114399977969977E-010   1.4319964328043223E-011   9.6829484070854562E-011   9.0659781161636362E-011   2.8705371199507944E-011   3.4814044290528303E-011   3.8982819087920323E-010   5.7643990455161855E-011   2.8905833621456905E-010   1.5510602383015247E-011   1.6830036695714518E-010   4.0979283810450604E-011   2.5325141832527203E-010   2.4478611057509346E-011   3.8342048218762983E-011   5.7178059649454992E-012   1.0868837050915559E-010   3.6630066831547590E-011   8.2363362553987377E-011   5.5184511400759443E-012   2.4435777899920220E-011   1.8738658554607768E-011   1.0024104028128001E-009   5.5862547516631900E-010   5.8555454181761710E-011   3.0158962546478764E-010   1.7189052043245671E-011   2.6118152984895446E-009   6.7843929486788328E-011   1.1035619704225213E-009   1.6188713182192153E-011   2.1368867620981806E-011   6.5578845404437914E-010   3.6854540006494136E-012   4.4482224479714745E-011   1.5781694755110707E-011   2.7860198187812478E-010   6.9956710357742122E-010   1.8866602224835673E-011   1.5668893978509947E-009   4.1765368165745237E-012   2.1923937522718084E-011   1.4289359832398049E-010   8.8087883304854377E-010   7.4531998970453765E-011   5.5318436756773346E-012   1.1472620435040145E-011   1.3084553246652656E-010   3.0345617753497990E-010   3.8498550076936966E-011   6.3192524844955080E-010   4.9910633188285204E-012   3.9202661172649674E-010   1.0313820344292388E-009   1.2740229908510369E-010   6.7226697968073029E-010   4.2620530433861730E-011   1.3981032357816774E-009   2.4602312450390071E-010   3.1833203526688633E-011   2.6131510622066267E-010   6.4224311021550758E-010   2.8014270745348044E-010   4.7773403737200932E-010   1.1036153946407517E-011   1.7738888197763544E-009   7.5968859919562942E-012   3.9940976859059696E-011   9.5983507139618185E-010   7.7568678407290676E-011   8.2159633765771378E-010   1.5852595684190043E-011   2.8629405119981629E-012   1.8164889462151631E-011   2.4375354866624253E-009   7.5894005629377030E-011   2.5106825944212065E-010   2.5867209429849332E-010   2.2676574585247336E-009   1.7406331896976296E-011   3.4100968516277515E-009   2.7245265945337598E-011   8.3469636099444726E-012   8.5738606581347655E-011   1.3230625460490981E-011   2.2110620573467409E-009   6.0423113500878105E-011   1.7101687844193503E-011   3.0182868500129581E-012   1.1204172023633436E-009   3.8392890094905479E-011   9.5793688426729317E-011   1.5580488728855398E-011   3.6636854400506517E-010   9.9999590842197676E-011   1.4805398197509789E-010   4.9634276268717114E-010   1.7068363706529588E-009   2.3962315559492628E-010   7.1275711481902175E-011   9.9270224414373747E-011   2.9648356494411465E-010   8.5648128027560266E-010   1.9535554137366434E-011   1.3920905995554561E-010   1.8088750314191752E-009   1.3709142982994632E-010   5.1039904663502081E-010   3.4108189577577338E-011   7.5471879236991618E-011   3.8389456443352970E-012   5.6904288597285044E-011   2.1805171379732018E-010   2.1879361466783826E-010   1.4294729908417323E-010   2.3261798076694567E-011   8.7021793638620108E-011   4.9317615736743777E-011   2.3192633661129750E-011   4.9573363365906684E-009   3.7631996717868889E-010   1.8445093414795350E-009   6.7051054299177080E-011   1.4371791729174973E-009   1.2097844056788121E-010   4.7311045091718670E-011   1.0416171808095271E-011   3.3487230775720886E-010   1.2533146130861959E-009   1.5197934314517239E-011   6.5843409733357609E-009   3.2231278544550506E-011   8.7786930411014370E-010   2.0287544083378162E-010   4.1837129555134127E-009   1.8951131954005059E-011   1.3471977403018067E-009   1.7757095156883500E-010   1.2156757375349581E-009   2.8688603349070867E-010   2.8003286480764197E-011   1.3306132416022247E-010   1.4312822275154849E-010   1.9758981954438015E-009   2.6691750653799697E-010   4.9798003427239386E-010   1.7331465770419676E-010   2.7205262661415137E-011   3.7643268919670309E-010   1.0892939850854256E-009   8.9881225694185797E-011   4.5154483500707877E-009   1.1024256571701903E-009   1.5724467005761567E-010   3.0594488924041637E-009   9.4863387392127837E-010   5.7447570970651017E-011   4.8341499332995823E-010   2.8485460891396960E-009   6.6448858958836888E-009   3.5548896368303799E-009   1.6758030378921947E-009   2.7459092634325344E-010   6.4028639552184451E-009   1.1625315677655435E-010   7.6697234278622096E-010   8.2272520490896595E-009   5.5630912065517246E-010   5.4687133888432978E-009   6.0432933427561018E-010   8.8333200749834294E-010   3.2448982753038744E-009   9.8802440395283106E-010   9.3272718026393616E-009   3.6050797636398684E-009   1.3566459172780566E-010   4.2077700249751541E-010   2.1963417246841778E-010   7.9313883951649201E-011   3.0221639256766356E-009   2.2375507291494397E-009   1.7927286542006170E-009   1.1744072161188288E-009   5.8534795382223644E-009   8.8960277229015049E-010   1.2107622174986801E-010   1.6529219514568386E-010   5.9877293528042491E-010   2.8929138300008579E-010   5.7193102770901000E-009   1.4002425182974933E-009   1.7316807217629120E-009   2.2299688447438487E-010   5.2857225112045270E-010   6.2266843114620155E-009
   3.0529411764705880        3.0000000000000000        2.3398374379959632E-017   6.0448987939235140E-019   5.6905763525386022E-016   2.1522569861437203E-017   5.9678986836362353E-016   6.7894799808409486E-015   3.6931918302622648E-016   2.3719876318586150E-017   1.6350897050654649E-014   5.1873679185037506E-018   5.3151248529911107E-015   4.5778193503818164E-014   2.1190435719119929E-015   4.0010061823063262E-015   5.5981807097885544E-016   1.9901731771604939E-013   3.3161232314206573E-016   1.3475146558696609E-016   8.2518709583148167E-014   1.7278366939537929E-013   2.9908218846162822E-014   4.9515849884343657E-015   2.8189937203995438E-014   6.1338810277412524E-014   5.9587063412072159E-015   1.4478961017162607E-012   1.5393720232347511E-013   1.8905043256746254E-015   6.7806146338697772E-015   5.3732892602373858E-013   7.7768660053898344E-013   2.4518493718156686E-015   2.2503814156922663E-014   1.9973226484790770E-014   1.8987199186836077E-013   1.7444150156214096E-014   6.8510006773119977E-013   6.0714818625990137E-015   2.8357275106418144E-014   7.4386865954837507E-012   8.2913554475060934E-013   1.6156134180550677E-012   1.3195782699010886E-014   7.4701585800232151E-014   1.6737674946283850E-012   1.5720001256583090E-012   1.4534669998316704E-014   2.9962287840334453E-012   6.0927494736171252E-016   1.0976719556826861E-014   5.3835676870996887E-013   6.1762738926849344E-013   5.2632468161471869E-013   1.3532082387860001E-013   2.0346227884473791E-012   8.6056262079624157E-015   1.3220988305727695E-011   2.5270404280790457E-011   1.4829969166673140E-013   3.1326069078919409E-012   1.1398536882303377E-011   9.7191199874946310E-014   1.2518516515583328E-013   2.8325921387538123E-013   6.3217535811833599E-012   6.1378819833211393E-012   2.9215732142891444E-013   1.0870756568012883E-011   3.7784773551690609E-012   8.7826538965318748E-014   6.2336239471401258E-015   1.9757908629841498E-013   1.0094766981524821E-011   5.1075268458092424E-012   5.7453621846016178E-012   3.2732535187446126E-013   8.5284217665319192E-013   6.5132455764033864E-013   1.1659806924254084E-011   3.5559226328062035E-014   6.1009993284920143E-014   1.4790543038979115E-010   7.3720041213200452E-012   6.4665304098766984E-013   7.0632957041916557E-012   1.0241519361889189E-014   6.4405146302671761E-011   2.1293894507204159E-012   1.3712413886883638E-012   1.3223072382464094E-011   1.4934968601454681E-013   2.7255237995297484E-011   6.8996400103167265E-013   1.3852428401381310E-011   2.0188637903341457E-012   3.1182994771872485E-011   3.1908796370029882E-011   5.5759579593886860E-013   1.0091404043024177E-013   6.3683336398673512E-013   2.3583638533565724E-011   8.0685177050827324E-011   6.0708201126370034E-013   8.3009598459954730E-011   2.4771002498640991E-013   3.7057496065515014E-013   6.2899559647101994E-014   3.0088412957286557E-012   1.5280875738371708E-010   2.8299863514240043E-013   5.5681194714939255E-012   3.6499422071776047E-010   4.6586822033665004E-013   6.0150649012396904E-011   8.0697032056854045E-013   1.1787590541824136E-012   8.6534569461484750E-013   2.1520155432262964E-011   9.5187823786363208E-013   2.8578051162195370E-010   4.2873199270425597E-012   7.3364678349010721E-012   9.5420120366876848E-012   1.5129335814826693E-012   1.0250684579780133E-010   4.8875955939556034E-013   1.1035624804026769E-010   1.5159770069777344E-012   1.2511351935846443E-011   9.2928480536780736E-012   7.3347796375937159E-012   7.9282666813275717E-011   5.0129390936273124E-013   1.6936725796443518E-010   1.0228302999522703E-012   1.5933315746850577E-011   2.3146933857320246E-011   3.1698214522633533E-011   6.1648812461689373E-011   3.4514898241684602E-010   4.3807238013779453E-012   4.5781849017832636E-010   8.2346490717315248E-012   1.3700180936173973E-010   2.7173734812175040E-013   6.4299648109392994E-012   2.2048682537051353E-012   4.4421609240264889E-011   5.1928448252312234E-010   1.5024000989191027E-012   6.3366377479212065E-010   4.0789910136065317E-012   6.2362220855999569E-010   1.1651517117852832E-012   3.0401058022837395E-012   1.1880317938737475E-010   4.3829792962391801E-012   2.1780581375309613E-011   7.1039248605009382E-012   9.1323348087585053E-010   2.4808041213536050E-010   2.2364132565773924E-011   2.6588422473747733E-011   2.3222458695514155E-010   3.8175209718977955E-010   5.3610825446026961E-012   8.9335206930390920E-011   9.2410888585245650E-013   3.3486077255074341E-011   1.3731013231422093E-010   9.1450506321455840E-012   1.6114355382030487E-011   1.3711385736975827E-011   3.2020608442976163E-012   4.0115639993384693E-010   2.8391899926026443E-011   4.4503132383816204E-010   8.1396996800444192E-011   2.0529928933050926E-011   1.9657161935127877E-010   7.3989846922276472E-011   6.9306317835714515E-010   2.0153916104163397E-010   2.1247615681039890E-010   3.0096541520348373E-011   3.7985500198312891E-011   4.8355168300938894E-010   1.5870724803339242E-009   2.5826208436366553E-012   3.6610752734218777E-011   3.0522628441783207E-011   8.4470408144272962E-010   2.6214050838124868E-012   2.2954231082541245E-010   1.0529533023874715E-011   1.5543893787153316E-012   7.0521225623438426E-010   1.1368013648644413E-009   1.2513059415420656E-011   1.2329723834760184E-010   9.8276077553756510E-010   1.1543590563849923E-013   1.2671191329227182E-011   2.6488650269206843E-009   5.2400182633811211E-011   3.9565458162831352E-010   4.4264898985099569E-012   1.9282888722997777E-010   5.4621399932963062E-011   2.3333327577051439E-009   3.1968852819047472E-011   2.5186038117906762E-010   6.9631343298659477E-010   2.1815389178537794E-009   2.0345122635246717E-010   5.5314016642562182E-010   4.6019816770605149E-012   7.4949734040496661E-012   1.8900150675708876E-010   5.9143158798645017E-011   9.1222028325013820E-010   2.8993077295212354E-011   1.9499701338640240E-010   2.1279122830339577E-011   2.5794620087602367E-010   1.8380102546077201E-011   6.7335739563220475E-012   1.0896982413777439E-010   3.1884016568046491E-009   6.4741603677804475E-011   7.5616065881822616E-011   4.4971464144704405E-010   1.4859893171214105E-009   7.5824284803268153E-012   1.6367654389975343E-010   2.7297529424020132E-010   6.8822748462093246E-010   1.7879608462183032E-010   1.4017938145740782E-009   4.2438822144201766E-011   1.0632280475767618E-009   3.1469680819346558E-010   6.3559762658452246E-012   8.1578708781964301E-009   1.0083756538747128E-010   3.7384752937452132E-011   3.0293759275537414E-011   2.5617621730096818E-009   2.4579891908205638E-011   2.6060783942540906E-010   2.0465125230695905E-011   1.3166536452641969E-011   3.2217125358845133E-010   1.0478892020804136E-012   1.4725881797669391E-009   3.7150143533597762E-009   4.9672411026875638E-010   8.0744609684005673E-012   8.4283308603820697E-010   3.0535494080006416E-011   4.0315384569838175E-009   1.7364144322095296E-010   5.1519576185125264E-009   2.0130857055580050E-010   6.6424419229779041E-010   1.6338364150650881E-010   1.0350022660203915E-011   3.0832582059009116E-010   7.0630773532659020E-010   8.7057562924779872E-009   4.5546093793120883E-010   5.7101323028083011E-011   1.0857257931529867E-009   1.1801994155833357E-009   5.6334888504560631E-010   2.6330689543239828E-009   2.2424995392702393E-011   2.6554134328681951E-011   3.7875209256160366E-009   1.9675756329069365E-009   4.2171653843835612E-010   2.8838148404179357E-011   2.7962772979446714E-010   3.3958089456713682E-009   1.9641991339972022E-011   8.3181516844051026E-011   4.3134132167547068E-009   2.4926851693545914E-011   5.4932970912496512E-011   1.0483412619494878E-009   1.2871343652479831E-009   1.1483033369574029E-010   5.9566834803329157E-009   5.9824743149640272E-010   3.2290737650484338E-010   1.1310867563264344E-009   7.9342657870227618E-011   3.1515015976211595E-009   2.3536257165417188E-010   1.0117310438130990E-009   7.4909072262203055E-010   3.0071899622576057E-011   3.1966871784083434E-011   2.1870975411364121E-010   2.7417207377505390E-012   3.4901806837051283E-009   1.1984705714706664E-010   3.1264452601385197E-010   8.8544257909068990E-009   9.7783039297754118E-011   2.2745505323239517E-010   2.6486452697281474E-008   3.9814494057610898E-010   7.8755600276902462E-010   1.5857193140858427E-010   1.1851735980010292E-009   7.8922269558194894E-009   6.6264325034222977E-012   1.6392302750210629E-010   4.4751035810642976E-010   8.1320429706042499E-011   1.4691394224507174E-011   1.5162329657199808E-009   9.5258912132264740E-011   8.5056601811088041E-010   6.7588653172147084E-009   1.2276162714950529E-008   2.6102027664992001E-011   1.0552157619798687E-010   4.4158473404565127E-010   4.9329127858421966E-010   1.0369003111279587E-009   2.1701742851772730E-008   2.2883772977361631E-010   5.2767290800598015E-010   1.2467484334538057E-009   5.4916182717148751E-010   2.0646335065087968E-009   1.6094147833605256E-009   7.9919292956302450E-009   1.1991397539342826E-008   3.2086036301926767E-010   2.9337642120050026E-009   3.0896809427055532E-009   4.0178860204067329E-011   7.3924910929886493E-010   3.0901394617219712E-009   2.0121280162487175E-011   1.0557281607471835E-008   2.0826297959535007E-010   1.9089089135753725E-011   1.3891579263646978E-010   2.8033918199403667E-011   3.4866934883008185E-009   1.4015583384836299E-008   7.1609073376823596E-010   6.8972330450340389E-010   3.0624803163303483E-008   5.0239377860421269E-010   4.9395759239790895E-009   4.1454332422324651E-011   1.2730143896278101E-010   5.5664446939850804E-009   2.7671691003075546E-009   3.8620110808042120E-010   3.6489483454998986E-010   1.0479111979865628E-008   3.0788230558373439E-010   2.0944160562491219E-009   1.6793592232135244E-009   5.9524583552407314E-010   7.4761875913207744E-010   7.8857262534092082E-009   1.2709534139063593E-009   5.6899642050584487E-009   3.1202544510499691E-010   3.3140671960556408E-009   8.6357020886650712E-010   5.4169015814099378E-009   4.8545110743297390E-010   7.8146765175731602E-010   8.3721006968903957E-011   2.0350723258974016E-009   6.9775427962351116E-010   1.6125237686771299E-009   9.3140392828147517E-011   5.0883214708322876E-010   3.6714634122647646E-010   1.9183831928291509E-008   1.2053281980465059E-008   1.3487224889949131E-009   5.9803344477725568E-009   3.4380503307292832E-010   4.8434902687995151E-008   1.5043906483602342E-009   2.0942038611550160E-008   3.6658503003166097E-010   4.1199606902394801E-010   1.2238462568862553E-008   2.2886532125352142E-011   8.6221052449918735E-010   2.3999123017505904E-010   5.2331944018438869E-009   1.2802448519666990E-008   3.5963233002531112E-010   2.9777441530574381E-008   9.0355702996174813E-011   4.8116688591812662E-010   2.8420637518603097E-009   1.8567110459264889E-008   1.5842962386755407E-009   4.8852959307732591E-011   1.0100238316928528E-010   2.6841424184062527E-009   5.5325173023977606E-009   8.2628294106297499E-010   1.1477123883280406E-008   1.0291352550907241E-010   7.2913975847481601E-009   1.8894665925580570E-008   2.6955694959952157E-009   1.2447649375683243E-008   8.7255686945350126E-010   2.5602384509824734E-008   5.2328287038125644E-009   6.5555781807507168E-010   4.8811474941816321E-009   1.1986997451687612E-008   5.2332073909136397E-009   8.7778451700719565E-009   1.3467207076521365E-010   3.2378562732686127E-008   1.4849260106700139E-010   7.9684114786809662E-010   1.7453585116299733E-008   1.6643343907534574E-009   1.6053332805770970E-008   3.3627258948759545E-010   2.1839926136903686E-011   3.7177005645096804E-010   4.5647354554748683E-008   1.6215611999241404E-009   5.4066665706970752E-009   5.5571006026012832E-009   4.3733099616214286E-008   2.2895391343668731E-010   6.3675032261232984E-008   3.4677149197386677E-010   1.5848937213569530E-010   1.5845996905493564E-009   2.8653269777374458E-010   4.0465520475098331E-008   1.2409286580766918E-009   3.0135496051310904E-010   5.1425685736381256E-011   2.0040922558128530E-008   7.2755436159944183E-010   1.8086994529475047E-009   2.2802085730034789E-010   6.6310651778628130E-009   2.1142412004045367E-009   3.1084706690650948E-009   9.0943556694164141E-009   3.2517289983841628E-008   4.8082077173118786E-009   1.5025453306984449E-009   2.0856907141203774E-009   5.5090103046942813E-009   1.5836903419621019E-008   2.8033272089725172E-010   2.7981748238272196E-009   3.5609216564688478E-008   2.7009127178754330E-009   9.1344420192398484E-009   6.7722062122025057E-010   1.4543529758291939E-009   8.4005663968016849E-011   1.1024566885065828E-009   4.6022937052125636E-009   4.0976099723698815E-009   2.4533888209079884E-009   5.0455042027718056E-010   1.7147803650220622E-009   1.1010974474601623E-009   4.4335376743035419E-010   8.9227066229878955E-008   6.7329705139953851E-009   3.7618198515506968E-008   1.3141505127758219E-009   2.5327244696871500E-008   2.6221241394742646E-009   8.2363820317264029E-010   1.5739551973477740E-010   6.1539452714475558E-009   2.1982612348753631E-008   2.7274403706382541E-010   1.1598008148055767E-007   6.2534504622304647E-010   1.7470667470757186E-008   4.2519659582662066E-009   7.2438263249113347E-008   4.3037466232820381E-010   2.3748860367670465E-008   3.7567469209848869E-009   2.5400543989644305E-008   5.2085835205339416E-009   5.1898685769575125E-010   2.7124363750537443E-009   2.8373050668595937E-009   3.6923166103892415E-008   5.3222638721249342E-009   8.7134488825898226E-009   3.3120368825246324E-009   4.3966278332942547E-010   6.6002049838070705E-009   1.9589598004423586E-008   1.5266649567562629E-009   7.7601159828810055E-008   1.8937755976094741E-008   2.8767739829740424E-009   5.3297801545936813E-008   1.6642017220070353E-008   9.8086362918670289E-010   8.2744576059379148E-009   4.9190595447190065E-008   1.1424918219047498E-007   6.4050116083966712E-008   2.8868541164906450E-008   5.3102074937367200E-009   1.1534557650125761E-007   2.1462440003247869E-009   1.5311131570379615E-008   1.4906894863551658E-007   1.0000070315853191E-008   9.6633675376386557E-008   1.0466003903948721E-008   1.5197107629217973E-008   5.5206643350564201E-008   1.6842752354291513E-008   1.6094638162730976E-007   6.1840353577917848E-008   2.6249230792074205E-009   8.0531654523741391E-009   4.1465119723452517E-009   1.5112979647742850E-009   5.3548425250254558E-008   3.9182863173658119E-008   3.1524477947915711E-008   2.0603856992871600E-008   1.0522194587971352E-007   1.6504315983990096E-008   2.3864110474144743E-009   3.0480056119954402E-009   1.0561278958335833E-008   5.0206361553968545E-009   9.6810108877742272E-008   2.4089837155524249E-008   2.9743184546235374E-008   3.9540414648359684E-009   9.3122232684640429E-009   1.0561682000777578E-007
   3.1058823529411765        3.0000000000000000        5.6118678465648149E-016   1.6961077508918072E-017   1.2725659030671487E-014   5.1100192651998850E-016   1.2780387600044968E-014   1.4116183509787311E-013   7.4545861831530141E-015   5.6804223208196954E-016   3.2533750124870141E-013   1.6908713539971663E-016   1.0148919494896887E-013   8.8392542568001247E-013   4.3193324792463227E-014   7.0030026982678540E-014   1.2103692275698545E-014   3.6766232724233320E-012   7.4565523456836115E-015   3.8269686430788146E-015   1.4577304346292313E-012   3.1213835468459456E-012   5.2263866698050469E-013   8.9461373550689741E-014   4.4337335821928790E-013   1.1557366620062497E-012   1.1802834233740801E-013   2.4858482924660343E-011   2.5788923366644453E-012   4.5374502928958825E-014   1.4280575506160591E-013   8.8153925314998208E-012   1.3216693792883164E-011   2.6858468452920895E-014   2.5858655125013394E-013   3.5167012016289741E-013   2.8833645108371082E-012   3.1835998586752580E-013   1.2062022828490176E-011   1.1433389652679246E-013   5.2460739484278307E-013   1.1887994656506780E-010   1.3130411186145793E-011   2.5010795205743086E-011   2.6806845418737234E-013   1.4702045136697930E-012   2.5696070299496524E-011   2.4472510896442980E-011   2.8840993862761433E-013   4.7927625880492689E-011   1.0529220850596409E-014   1.8441058935675338E-013   7.6351039409133498E-012   9.9147143157629431E-012   7.7956140950607782E-012   2.2684322857670853E-012   3.5349272077507294E-011   1.9262217854588580E-013   1.9946908310305050E-010   3.7628094834246246E-010   2.5139831863996870E-012   4.5699017626067514E-011   1.6392868576992023E-010   1.7971220734300951E-012   2.1812551706104728E-012   5.2747156097302926E-012   9.1381643764255119E-011   9.1215991772485726E-011   5.3220928724296635E-012   1.6192490115813114E-010   5.5672633538947229E-011   1.6540143938284039E-012   8.9286640570989542E-014   2.7103042145013824E-012   1.4722874306302627E-010   8.0057990458841928E-011   7.9542865783205866E-011   5.5765313119264664E-012   1.1747830292924702E-011   1.0173692377991528E-011   1.5868561097380606E-010   8.6746577895855615E-013   9.9488979599251642E-013   2.0919712794924197E-009   9.9891672143419934E-011   9.9208063627090210E-012   9.5402754885520267E-011   1.4159071061168806E-013   8.6291490545611060E-010   3.6144949233351003E-011   1.8995768315898847E-011   1.7997017734388950E-010   3.0782513904934916E-012   3.7694174335662250E-010   1.2287095250790191E-011   1.9264606886625769E-010   3.3970560760900815E-011   4.3982333641053103E-010   4.3164030802288314E-010   1.0157950548703220E-011   1.0237059700836546E-012   8.4403648090229582E-012   3.6533620243433979E-010   1.1101785691191815E-009   1.5109864972194469E-011   1.0707762870483949E-009   3.6356673426317854E-012   5.4561057101804081E-012   9.5255102557641261E-013   4.4182810310091907E-011   1.9311183682586556E-009   6.1268109978852522E-012   7.6406694767778875E-011   4.9026458876178562E-009   6.3149627528707432E-012   7.5885091456661543E-010   1.1569727771824742E-011   1.7573371749927580E-011   1.2375228906777708E-011   2.6788805001765518E-010   1.5049829836309349E-011   3.5721996525724089E-009   6.6571756846747972E-011   9.1928626018365860E-011   1.5108978975034222E-010   2.2119085163691055E-011   1.3251728897506980E-009   1.6154518034956237E-011   1.4255418813627957E-009   2.9368592839401721E-011   1.6797460366488694E-010   1.4492770562988563E-010   9.3978272672185803E-011   1.0711181190493431E-009   7.8966709845383229E-012   2.1193134823710793E-009   1.6356560198176335E-011   2.1818435504100050E-010   3.5111222560918743E-010   3.9218906212500432E-010   9.5380318925912028E-010   4.4710233360212060E-009   8.3173750129277048E-011   5.4699699635683411E-009   1.1470486093174714E-010   1.6792397523153536E-009   5.4821352891901525E-012   8.9904061446256592E-011   3.8477879468346150E-011   5.3731441004117486E-010   6.1386898437362716E-009   1.5231638318575343E-011   8.1940075805108517E-009   5.2701083579093121E-011   7.4795852958527563E-009   2.4345456000504143E-011   4.9378195025843022E-011   1.3739535141358325E-009   6.9154818584622297E-011   3.1270285074073455E-010   1.0558015487246499E-010   1.0625544734819638E-008   2.8862886992222178E-009   3.3676408255882409E-010   3.9183086811231214E-010   2.8599519562077428E-009   4.5777401161581821E-009   7.6190517503623131E-011   1.0595908259788687E-009   5.1879605069637018E-011   3.9608528248459257E-010   1.7316570731683505E-009   1.2472144446113855E-010   2.7544928518203741E-010   1.9188600209838422E-010   4.1104339734182069E-011   4.9770376534502349E-009   3.7349723793978469E-010   5.1884163184286016E-009   1.0672332942568038E-009   3.0514864860391818E-010   2.2276400119424259E-009   1.0268152172605933E-009   8.4937917603802172E-009   2.5061037103366030E-009   3.1732932796874718E-009   3.4840641612483276E-010   5.7681503805335710E-010   5.5000058549122003E-009   1.7667524934448895E-008   3.3711882809512532E-011   4.9048553125283739E-010   4.0853430623635965E-010   9.5154352381174249E-009   6.5287791068292380E-011   2.6370754673962088E-009   1.4835272742349095E-010   2.4856262582868572E-011   7.9103738731247541E-009   1.2456020940554784E-008   1.4874513351130438E-010   1.3530789594027088E-009   1.2304246883614791E-008   1.8001066678544025E-012   1.6672836667694872E-010   2.9709132882869085E-008   7.1579428527623327E-010   4.3399209683750761E-009   1.3869719335196868E-010   2.3969147206024055E-009   7.2140921039804189E-010   2.5319128946700897E-008   4.4949966428292013E-010   2.7304891273247343E-009   7.4964282746816713E-009   2.4371066082403006E-008   2.8497777796106205E-009   6.0585009371775214E-009   1.1318487889711757E-010   1.4033281636880193E-010   2.0339620219770665E-009   8.0753622034064456E-010   1.0118215344099441E-008   3.6232165035483541E-010   2.3740083583074833E-009   3.9343632057237666E-010   3.0127699593094576E-009   2.4844255256929403E-010   8.4448730437931292E-011   1.4485035412303337E-009   3.6189911827054249E-008   8.1017250922681279E-010   8.6865863269589522E-010   5.7302875117047667E-009   1.6759716057575177E-008   1.2838389649104515E-010   1.9584724958443196E-009   3.1582062651611226E-009   9.6341992857794561E-009   2.3552816671191379E-009   1.4592037873316803E-008   5.8360427117651783E-010   1.1911231611298047E-008   4.1555166469294029E-009   1.0851373958010134E-010   8.4485182658604953E-008   1.2604219078715176E-009   4.3332061669593011E-010   5.7192499739152044E-010   2.6789198098000984E-008   3.0538566620518643E-010   2.8351139070012006E-009   2.5770270219730695E-010   1.8957114820996616E-010   3.5893098834907764E-009   1.0405169398089778E-011   1.4989963418755681E-008   3.8288660609501500E-008   5.8234702872481817E-009   1.0325107630041276E-010   1.0436307895806632E-008   4.1234347019108756E-010   4.3099554170741168E-008   2.1488113354051791E-009   5.2050057096795472E-008   2.1690022169245423E-009   7.6661485052263471E-009   2.3906661397687366E-009   1.3289752238762620E-010   3.8713828082083142E-009   8.9440616581400639E-009   8.8125226361447609E-008   4.7050387864639881E-009   8.0468168379771088E-010   1.1117798813061529E-008   1.2933677107456725E-008   7.4348079345567208E-009   2.6509724209838885E-008   3.3896073157027876E-010   6.1250015549469358E-010   3.8001254616313050E-008   1.9988390105347743E-008   4.2473691974538621E-009   3.8616363036816912E-010   3.4718079760888807E-009   3.4438608943911066E-008   2.8485571965824045E-010   9.6982856972457821E-010   4.5799950032041229E-008   4.1607320630390915E-010   9.0524962047239924E-010   1.0719316509307463E-008   1.3377107059894719E-008   1.3516867511593355E-009   6.4253597555037670E-008   7.2171907933927276E-009   3.9090183827834008E-009   1.2095706278182546E-008   1.1007725512135648E-009   3.3412211855122919E-008   2.7666844764849286E-009   1.1742339007321548E-008   8.4108173186913731E-009   5.1500601620275917E-010   4.1145439737249420E-010   2.6466569192472160E-009   5.2549229520182903E-011   4.3034175370151485E-008   2.3882504131341322E-009   4.1320336278671252E-009   8.8728458754906182E-008   1.2148260830092543E-009   3.0910184192168353E-009   2.5425099386445170E-007   4.1270978912672922E-009   1.0028046667367664E-008   1.8432262210421590E-009   1.1442554025357720E-008   7.6029389767071919E-008   9.1047704509786298E-011   2.1846794896088726E-009   4.9225873874588670E-009   9.3416351673041537E-010   2.3931421223274944E-010   1.4280652806948105E-008   1.1582196145812917E-009   8.8966120370422171E-009   6.3615004334553297E-008   1.2747224045497294E-007   3.1323743050982209E-010   1.2920159681015118E-009   5.1327311829906378E-009   6.0535869322121235E-009   1.1799580489911312E-008   2.0181504079678041E-007   2.8296010023218366E-009   6.9462611675692222E-009   1.4420434836214161E-008   6.3863884082233497E-009   1.9845670822884394E-008   1.9123055749018691E-008   7.5304903818424585E-008   1.1454683238617053E-007   3.4171162404335072E-009   3.2113999635048283E-008   2.9087234263754197E-008   4.7259057493119728E-010   9.8241253863167298E-009   2.9600643402252522E-008   2.3567955183752467E-010   9.8032299869538374E-008   2.6937314605280294E-009   6.5249224455309930E-010   2.1714278495991656E-009   3.9808768671302719E-010   3.3502831787799729E-008   1.3116132192296735E-007   8.9603423681941350E-009   7.5256969764928340E-009   2.9636263231744360E-007   6.3153799724792429E-009   4.8518306758725861E-008   5.2632484019172522E-010   1.4597764242808856E-009   5.0460733833672328E-008   2.5788585619415928E-008   4.1256704038519733E-009   4.4694488595367077E-009   1.0507383088265838E-007   3.4431846118506513E-009   2.3467197785717074E-008   1.5308329930553889E-008   6.3928575112712083E-009   8.2850523151214385E-009   7.7475334471243555E-008   1.4470517081479060E-008   5.4619891252970463E-008   3.7995181408582376E-009   3.1985416760379781E-008   9.2431897259919667E-009   5.8485381729624919E-008   5.1707866100106004E-009   8.5172971242050996E-009   1.1650058942979709E-009   1.8075573961647346E-008   8.8194483842542234E-009   1.5703011453580828E-008   8.6236895569998132E-010   6.0423014235201401E-009   3.9573938816420160E-009   1.7551733941821803E-007   1.3958840899636453E-007   1.6367829892858713E-008   5.7225846061097906E-008   4.0178919221155789E-009   4.2995713114753508E-007   1.7806128777003653E-008   1.8920037958084313E-007   4.5579324695355561E-009   4.8890645362299540E-009   1.0979125206541324E-007   3.1549241259953015E-010   8.6221289472982908E-009   2.6499844211248273E-009   4.6847491983515217E-008   1.1241589307394553E-007   3.9186949951341396E-009   2.6827229195497899E-007   1.2015657132744910E-009   5.6208790752365714E-009   2.9626176238067116E-008   1.9043004835978572E-007   1.7213844696660804E-008   6.2361769777814537E-010   1.5489630065699876E-009   2.8711211728543734E-008   4.7733707942652073E-008   1.0794653023600309E-008   9.9100685949401264E-008   1.2814205209346311E-009   6.4617499308285197E-008   1.6601848022708979E-007   2.8819611384283010E-008   1.0901574300549234E-007   1.0056622021016331E-008   2.2095280784726344E-007   5.8391171930142935E-008   6.9304159963557691E-009   4.3144280793910180E-008   1.0706541750566116E-007   4.7203160766102702E-008   7.6916346162371421E-008   2.3962453494626991E-009   2.8084650868669820E-007   2.1615236628648891E-009   7.9776042169191968E-009   1.4899018229725063E-007   1.8092972933764125E-008   1.4819557445670087E-007   7.8253966080504257E-009   3.9923790007982754E-010   4.2685430595423034E-009   4.0476798465697361E-007   1.8148797637368395E-008   5.9255389840646264E-008   5.9359959764565350E-008   4.0485279345411606E-007   2.5074874359068450E-009   5.5968442304935804E-007   3.6794753270771663E-009   2.0362309024320140E-009   1.4678583005030884E-008   4.7863687982621083E-009   3.4671483921322852E-007   1.2688144627495400E-008   2.7661140213684700E-009   6.4745153231772974E-010   1.6706126946768232E-007   7.5587925658706372E-009   1.7428028925528127E-008   3.5196530209081291E-009   5.6675869757040625E-008   2.2962262288077439E-008   3.2411533198203519E-008   7.8356616741213281E-008   2.9550405633873415E-007   4.7788668069118350E-008   1.5673784403276134E-008   2.3485440624140518E-008   4.8652056298844185E-008   1.3904609452527391E-007   3.1217546315526201E-009   2.8306729646803202E-008   3.3558343847297369E-007   2.9415354750999630E-008   7.6736072473898102E-008   7.6905486737188201E-009   1.4948505432044267E-008   1.1799174004241538E-009   1.1827789705829814E-008   4.8996899776889675E-008   3.7487320490041362E-008   2.1589908176349947E-008   5.7149967192097072E-009   1.8817115634858423E-008   1.3573949382673754E-008   5.0032504068377005E-009   7.4728512943741319E-007   5.7039613751740654E-008   3.8992271014402808E-007   1.5998746519163492E-008   2.1419422891160428E-007   3.5119597571733197E-008   7.4010420716725032E-009   2.4109415987856079E-009   5.4252110245952120E-008   1.7984393420090886E-007   3.4749227718156655E-009   9.5478067470567007E-007   7.2183730653892729E-009   1.6683664470266802E-007   4.6007243200151064E-008   5.8540499972678197E-007   5.3392887748735494E-009   1.9560293208114456E-007   4.0321837537895395E-008   2.5961065810483556E-007   4.4775497296949752E-008   5.4820776353742356E-009   2.7463597813566610E-008   2.7712995411128448E-008   3.2400939136164211E-007   5.4752129024965381E-008   7.2227587181309282E-008   3.0177883646192065E-008   6.3533739197157109E-009   5.5778078490760417E-008   1.6544423466825220E-007   1.2823071390053057E-008   6.1940639664387936E-007   1.5176342650748379E-007   2.6090295148623076E-008   4.3083103618403840E-007   1.3918224753583043E-007   8.9036403269194889E-009   6.5222223667912586E-008   3.9407881154946653E-007   9.1161369552167923E-007   5.3328126658884170E-007   2.2843960435275750E-007   4.9871069137516761E-008   9.6714456594062628E-007   2.0579596479169622E-008   1.4659942529395546E-007   1.2602244439461047E-006   8.7689475755243072E-008   7.8764522242988025E-007   8.4117978128306975E-008   1.2149917777837587E-007   4.2919464405187156E-007   1.3361554258491590E-007   1.2671072219757091E-006   4.8562079996765458E-007   2.5780847094991554E-008   7.5307810427486478E-008   3.9839598694306312E-008   1.5159053230410879E-008   4.3718961404833751E-007   3.2290586179698716E-007   2.5605724345241367E-007   1.6750654876430027E-007   8.7783110130568290E-007   1.4659917556689067E-007   2.4080297436026432E-008   2.8750812100155978E-008   8.8486263223238912E-008   4.2554344996373818E-008   7.4694789344469620E-007   1.9009509997090389E-007   2.3434399756774897E-007   3.4761039035080735E-008   7.4841225058647023E-008   8.1905734353097179E-007
   3.1588235294117646        3.0000000000000000        1.0295424542581217E-014   5.0815316301415805E-016   2.1588799195814759E-013   1.3869648889696585E-014   2.0770527276272845E-013   2.2079966430536490E-012   1.8355473229605101E-013   1.0453296547533082E-014   4.8710883606543374E-012   5.4620153691457729E-015   1.4487769964829782E-012   1.2727813181903095E-011   6.6360783250113117E-013   1.5812262166335544E-012   2.0650056322430270E-013   5.0678140356254727E-011   1.3007962833113062E-013   1.1302445757836459E-013   1.9100245524119537E-011   4.1624604045706688E-011   6.8142752785316884E-012   1.4855566411884025E-012   9.4309246939681092E-012   1.6225538957296480E-011   1.8638669391548460E-012   3.1554262425941386E-010   3.1778307134287917E-011   1.2574199308505201E-012   2.3135169375193457E-012   1.0624119473190573E-010   1.6385520445333389E-010   3.2751615662683843E-013   2.9365574076635730E-012   5.1650341302668078E-012   5.5370493035150936E-011   4.5030253353940678E-012   1.5634190035618825E-010   1.6559324993948615E-012   8.0684443124582895E-012   1.3905354271652863E-009   1.5195006908181122E-010   2.8146800790172298E-010   8.0570018819955484E-012   2.2127784578723079E-011   2.8645737593096288E-010   2.7548177692375070E-010   4.4015018253759770E-012   5.5377526867589440E-010   1.7464655496738919E-013   3.0131406524824645E-012   9.0604840903468952E-011   1.4374298737960475E-010   1.5512035035883510E-010   2.9465659008697401E-011   4.4775849608747799E-010   4.1050703632330385E-012   2.1762706759377972E-009   4.0496339386646294E-009   3.8573956716003918E-011   4.8052409205742135E-010   1.6918313051189689E-009   2.5523176279977115E-011   3.5811069248528147E-011   9.2187828341849585E-011   9.4678931189991064E-010   9.7127524514872914E-010   7.4142689885360241E-011   1.7184559848641812E-009   5.9389196648053322E-010   2.4491334402329388E-011   1.6429365161773690E-012   2.7610194739995858E-011   1.5968907763273212E-009   1.1281675643051077E-009   8.1172600460782502E-010   1.7312386940197715E-010   1.1781465961993952E-010   1.2215050918375369E-010   1.5970559485691136E-009   2.2496282180468271E-011   1.7829480810362556E-011   2.1093944425602665E-008   9.6385661735381474E-010   1.5507704448892950E-010   9.1851230611094761E-010   3.2256010214908729E-012   8.1928483353447118E-009   4.5942891524700834E-010   1.8732120424220355E-010   1.7385492011743863E-009   1.0427006220098426E-010   3.7025429197968954E-009   2.2504395449382941E-010   1.9114815625949214E-009   4.3618449577922456E-010   4.3695523710861631E-009   4.1281397522393703E-009   1.4760223709877044E-010   2.1325479722328652E-011   1.0344482535453952E-010   4.7082963357274279E-009   1.1061507100332275E-008   4.9237684716128978E-010   9.8867969709989428E-009   3.9711670760930624E-011   6.1971876704667439E-011   1.1426436143991076E-011   4.9020910711912118E-010   1.7245756765829082E-008   1.8844033167531996E-010   7.4500708899918989E-010   4.6278743013929670E-008   7.5947591602508657E-011   6.6961481073337189E-009   1.5395408088190559E-010   3.5545574327623103E-010   1.7506475482214332E-010   2.3631950193074952E-009   1.8293204576501090E-010   3.1153016923060778E-008   7.6338096977053047E-010   8.0695326635077452E-010   1.7888321454027851E-009   2.3535218927443289E-010   1.2047271673298111E-008   5.3023399929162555E-010   1.3000649787848843E-008   5.9768249181023542E-010   1.5874131167047096E-009   1.7136184949071468E-009   8.3487942011982313E-010   1.0081453960470463E-008   9.3197078259246513E-011   1.8407700551797068E-008   2.2195303534710871E-010   2.3456918574149344E-009   4.1332902718970561E-009   3.5267995595761394E-009   1.1904874269640458E-008   4.1400491800964157E-008   1.4834142850511987E-009   4.6150529024297140E-008   1.1837673442728762E-009   1.4392172442754924E-008   1.0614605111304553E-010   9.1467566005468769E-010   9.0902625986962372E-010   4.5211938477400228E-009   5.0370673246005016E-008   1.5142738151424138E-010   7.3587531622001204E-008   6.5238075417504236E-010   6.1921517305897265E-008   5.0114815311460808E-010   1.0389670076567614E-009   1.1364279440667880E-008   7.9766304718855222E-010   3.2753356855007910E-009   1.1579672162936887E-009   8.5070919928210883E-008   2.3031712313511300E-008   3.8787996496196642E-009   4.2539947150645244E-009   2.4684058652575441E-008   3.8205310792904435E-008   7.8722351147805400E-010   8.8005641266868985E-009   1.6458230565159967E-009   3.2027827830527352E-009   1.5173007495917268E-008   1.5050570759997213E-009   3.8256332293914183E-009   1.9780593807700495E-009   4.7101745323012779E-010   4.2497796896794858E-008   3.4073881347249904E-009   4.1490706262111920E-008   1.0484363696162226E-008   3.4883358343997884E-009   1.7294476821375554E-008   1.0524824461897427E-008   7.4019705936760271E-008   2.2038944307317217E-008   3.8089178535510874E-008   2.9425948487495541E-009   6.6758727550195930E-009   4.3633045074660318E-008   1.3701206874477819E-007   3.2949843801566855E-010   4.6641028537728950E-009   4.2220341415878906E-009   7.3753003409508994E-008   1.6488402020916411E-009   2.0957070198967807E-008   2.0473387810976402E-009   4.3640067709049988E-010   6.0736877538753811E-008   9.3206715796275934E-008   1.3473783566055294E-009   1.0136668793629219E-008   1.0596266121717928E-007   2.4675605729547540E-011   2.1231246315973827E-009   2.2714796734972556E-007   7.1296591517540428E-009   3.3935450283303580E-008   3.9909920342804771E-009   2.0544500653266606E-008   6.8413091538932372E-009   1.8624932405862712E-007   4.5704210154678572E-009   2.0245739981195370E-008   5.4717004909007775E-008   1.8690932086306794E-007   2.9601002388327210E-008   4.5493337080832229E-008   2.4613177616662134E-009   2.4072327299534836E-009   1.4947797801605787E-008   8.3178036057728412E-009   7.5978921213210011E-008   3.3851685121276363E-009   2.0098746135285550E-008   7.0301251175440517E-009   2.4104142718982190E-008   2.4982079684435936E-009   7.4857507131959190E-010   1.3791068240038620E-008   2.8037989637188496E-007   7.6697093069448183E-009   7.4159682273714096E-009   5.2447969359368221E-008   1.3239913074472160E-007   1.8961528713472540E-009   1.7255953100375347E-008   2.5532898652273353E-008   1.0692911204169124E-007   2.3618884676078909E-008   1.0671393346739137E-007   5.8969901361315932E-009   9.0913918122884294E-008   3.8822236189715314E-008   1.8567426401453101E-009   5.9851414158659924E-007   1.1634264213452299E-008   3.8145940566051805E-009   1.0086125695715741E-008   1.9018169823417601E-007   2.8561940385573152E-009   2.1500507535952732E-008   2.4833045345043843E-009   2.5183938712977270E-009   2.7078050570838795E-008   1.3464084677508374E-010   1.0348573527956791E-007   2.6538331353973920E-007   4.6220755952675219E-008   9.9396137227641764E-010   8.8353078413864800E-008   4.8881807298959693E-009   3.1179140170259939E-007   1.9253310424747414E-008   3.5400506862939083E-007   1.7033878025571273E-008   6.2590556737055617E-008   2.9835373714753114E-008   1.3622601520096151E-009   3.4766247361424569E-008   7.7701516005295817E-008   5.9523757120545944E-007   3.3116018018265553E-008   8.4180063285982576E-009   7.5979832591827898E-008   1.0040999675348163E-007   7.2587287840482519E-008   1.7784173121091053E-007   4.2326847917496726E-009   1.2523082191472806E-008   2.5403896378749168E-007   1.3662165510731143E-007   2.8667507631436858E-008   3.8545254542458864E-009   3.1077725608948381E-008   2.3324110566100376E-007   4.0110106241418745E-009   8.0586108334342809E-009   3.2809393743191566E-007   6.2142865762473704E-009   1.4255285253949622E-008   7.3750895843844397E-008   9.3252539905355907E-008   1.1057003479967397E-008   4.7130656280300028E-007   6.0026685432584737E-008   3.2914936255498476E-008   8.7574020502589971E-008   1.1527391564905697E-008   2.4238057363612565E-007   2.5639396128847753E-008   9.6420187879761535E-008   6.7134239060491603E-008   7.9249121736996849E-009   4.1351488711148139E-009   2.2247803664227255E-008   1.0417491472780639E-009   3.9846674102513452E-007   3.9411647706950545E-008   4.5112913378172276E-008   5.9557972603342551E-007   1.1001327180548289E-008   3.3255943424341757E-008   1.6520728805142353E-006   3.1964222255172817E-008   9.0765481779222405E-008   1.5269761628095908E-008   7.4017317835808138E-008   4.8887810499737153E-007   9.9800652176021155E-010   2.1407059953885604E-008   3.7801327510556458E-008   8.2038717582150035E-009   3.4243539574969696E-009   9.0292888741855269E-008   1.0230072205481691E-008   6.2411643347362579E-008   3.9991701666163043E-007   8.8225231073451258E-007   2.6542002505870371E-009   1.1950470044429243E-008   4.3503091684662364E-008   5.1395693544479764E-008   9.3161616970145766E-008   1.2514060474266698E-006   2.6097001313666199E-008   7.4124233891880967E-008   1.1361194824907579E-007   5.3565105251948793E-008   1.2643411705587337E-007   1.6330754429565014E-007   4.7089850764339712E-007   7.2369075689258583E-007   2.5125330305177541E-008   2.4469175879741368E-007   1.8794729037753513E-007   4.1242954732346830E-009   9.8906698059366187E-008   1.8314959649126740E-007   1.9690961951488733E-009   5.9865722783980939E-007   2.7123257539480154E-008   1.5630844589510797E-008   2.9490635737545599E-008   4.3571428367251737E-009   2.1530298073791465E-007   8.0726514401561681E-007   8.6539682895234208E-008   5.6569914890988023E-008   1.9002580198091552E-006   5.7808553012948856E-008   3.1764247801437745E-007   6.2470917875120418E-009   1.1813424907893088E-008   2.9847277664447392E-007   1.5835693689887184E-007   3.1493007967740650E-008   4.6725419687519598E-008   7.0804353191505295E-007   2.6642300792796942E-008   1.7777131291627308E-007   9.1324917394040146E-008   4.7719315370977783E-008   6.5946863438011465E-008   5.0920334531415816E-007   1.1376699346244984E-007   3.5290156334241222E-007   3.3467773261391902E-008   2.0650874797497640E-007   6.7862136122551856E-008   4.2747534398707535E-007   3.8161409006992205E-008   6.7012141070956294E-008   1.3585517631104878E-008   1.0269875626567619E-007   9.0879939661101414E-008   1.0625093659163640E-007   5.4485568553642645E-009   5.5545588722477329E-008   2.9746147068904103E-008   1.0597467523302884E-006   1.2274195373759460E-006   1.4047364930772973E-007   3.5895755515412580E-007   3.4308763608453379E-008   2.5733010636409898E-006   1.4679500041338534E-007   1.1218050273932428E-006   3.9985507252794538E-008   4.1084861628754726E-008   6.6848553501045099E-007   4.0626184221934838E-009   5.9568022229766192E-008   2.2141729690990331E-008   2.7875214652124172E-007   6.6337437832031704E-007   3.0138541406756807E-008   1.5782528272947150E-006   1.1418145115689838E-008   4.5803654223117524E-008   2.1421235942254680E-007   1.2918694457973357E-006   1.2615466604885296E-007   7.4506364205005878E-009   2.0630958424614163E-008   2.1176479592332649E-007   2.6944001070953435E-007   1.1333258314044984E-007   5.6426311501031154E-007   1.3222985121407451E-008   3.7300448071631381E-007   9.8535460067782856E-007   2.1408195919759437E-007   6.2600967391549995E-007   9.0402999677364468E-008   1.2448876027497197E-006   4.7109755762644927E-007   5.0858566868639990E-008   2.4790818431692344E-007   6.3343906348905700E-007   2.9070250438855107E-007   4.4821128264490770E-007   3.5333559276065698E-008   1.6146870767382687E-006   2.4667021587442702E-008   5.3246815318055463E-008   8.2824790926692222E-007   1.3439481078189765E-007   8.6961537385356397E-007   1.3973660664180597E-007   6.2264852567697907E-009   3.3776743033946777E-008   2.3435615267443932E-006   1.4721233960354612E-007   4.6255783775162673E-007   4.2981560367339284E-007   2.4739775743838022E-006   2.2059387493946009E-008   3.1806367856736330E-006   3.1391600794772344E-008   2.0510642777831989E-008   9.2031995828602180E-008   6.5264034616813229E-008   1.9164007281550634E-006   8.8711765995163897E-008   1.8183254883757662E-008   6.3374786494329663E-009   8.9002948484783336E-007   5.2818608676916212E-008   1.1896011057036923E-007   4.6410263045070661E-008   3.1382380526623010E-007   1.6789248612604967E-007   2.2659860901372777E-007   4.3982286313127432E-007   1.7785556125214516E-006   3.2518743608543866E-007   1.1046715571927896E-007   1.8909207088892418E-007   2.8344288088655722E-007   8.0315662964363567E-007   2.5247347876293312E-008   1.9908635645555579E-007   2.0857962445973661E-006   2.5392128326883675E-007   4.2013272632454611E-007   7.0533359214738554E-008   1.1121719915939375E-007   1.2928636643497907E-008   9.4702143375190252E-008   3.6558694219065844E-007   2.3503537022908957E-007   1.3033891353050718E-007   4.4792433130995065E-008   1.5288535015545311E-007   1.1783076057217332E-007   4.1286615061362631E-008   4.0207924914694914E-006   3.2063016509096498E-007   2.8982992949971806E-006   1.6252787095677500E-007   1.2477331071570641E-006   3.7879334719084720E-007   4.7407168169744036E-008   3.0972786812945675E-008   3.2278757627315536E-007   9.6197811864558320E-007   3.4350718725503172E-008   5.1738553491697736E-006   6.8060738921526390E-008   1.0419819649943383E-006   3.4175453273244091E-007   3.0949569161441676E-006   4.8958769329953245E-008   1.0547171117440716E-006   3.0377207160874794E-007   1.7661445991210345E-006   2.5010731840921672E-007   4.4992563792961945E-008   1.8440439688606017E-007   1.8159713115879317E-007   1.8299515224281349E-006   4.0098663068810188E-007   3.9727759067278955E-007   1.7925696744983764E-007   7.6013001907259052E-008   3.1728475386463321E-007   9.2245442388727793E-007   6.9171595866463425E-008   3.2303996746130705E-006   7.9963020566053431E-007   1.6846116127149520E-007   2.2507449831336509E-006   7.8889762254956179E-007   6.7038461973198689E-008   3.3042888855894229E-007   2.0496709525916827E-006   4.7293324078955003E-006   2.8042841881380657E-006   1.1515391263041796E-006   3.0726931838835554E-007   5.2489350857862540E-006   1.4115663899931693E-007   9.2626717362602761E-007   6.8740988836647729E-006   5.1673854610107414E-007   4.1012238574121970E-006   4.3665828826760204E-007   6.3089540944071859E-007   2.1040917264672413E-006   6.9898036225873481E-007   6.2474278833841728E-006   2.4173794503422307E-006   1.7015912071988062E-007   4.9358916531070821E-007   2.7361487705624768E-007   1.1617970551633661E-007   2.2804379915626032E-006   1.7645731789438494E-006   1.3331393987489895E-006   8.8794304040554726E-007   4.7145343400498843E-006   8.5601824507175973E-007   1.6580869000913518E-007   1.8754040619183511E-007   5.0065601562694111E-007   2.5532622787887426E-007   3.6548557280461170E-006   9.3963553353541250E-007   1.1878424618017331E-006   2.1139614970178155E-007   3.6756247276623899E-007   4.0805632851733521E-006
   3.2117647058823531        3.0000000000000000        1.5144127808881619E-013   1.2432568034281931E-014   2.9112897193999287E-012   3.0902121752867290E-013   2.6919770087289162E-012   2.7183563920530260E-011   3.7251161302971043E-012   1.5381569823570093E-013   5.7653166585161105E-011   1.2831645448003238E-013   1.6139433873753683E-011   1.4256259329386412E-010   8.0862039824518632E-012   2.9502885954790205E-011   2.7993557610661493E-012   5.4717764210998420E-010   1.8336207460817905E-012   2.4427789852618500E-012   1.9294782519352068E-010   4.2728941659120424E-010   6.7222547749555804E-011   1.9979017982793713E-011   1.6511721227333223E-010   1.7878855227659842E-010   2.3217569018338924E-011   3.1084753320974476E-009   3.0145763536950212E-010   2.5345819206364129E-011   3.0219452473815828E-011   9.7554409557136887E-010   1.5499979961278315E-009   3.0308082901755596E-012   2.4146697675972163E-011   5.9879927588399879E-011   8.7675094433714633E-010   4.9438261455987963E-011   1.5730080570843008E-009   1.8980934380862089E-011   9.8899328314429913E-011   1.2497427381080985E-008   1.3499941885384799E-009   2.4093660258643548E-009   1.6157596124877999E-010   2.6707820906418789E-010   2.4105613658788217E-009   2.3296191152725349E-009   5.4543331216241591E-011   4.8522073548788743E-009   2.3179322635251257E-012   4.1776767956970264E-011   9.0002455559471896E-010   1.6770478573051954E-009   2.4743388111555409E-009   2.9347156856759474E-010   4.3486663635213070E-009   6.9398503528254234E-011   1.8067333738218462E-008   3.3118323567055755E-008   4.7478136741533231E-010   3.8316463570821837E-009   1.3142167525031127E-008   2.8936875241836232E-010   4.7952279208131074E-010   1.3016207626324268E-009   7.3398620713810205E-009   7.7924601924571988E-009   8.2641584395706062E-010   1.3598927041293713E-008   4.8271962690085481E-009   2.9445762061495314E-010   2.5694169289239088E-011   2.0602503476506537E-010   1.3698435133528875E-008   1.2881231993071933E-008   6.4489179865468585E-009   3.3064308797153973E-009   9.0856770879482300E-010   1.1159956464626981E-009   1.2481339649337595E-008   4.0509864629247993E-010   2.5394686203640292E-010   1.5964693220358002E-007   6.9626966189250695E-009   1.9339119361749989E-009   6.6391618250322599E-009   5.3299914627507286E-011   5.7939410176019738E-008   4.5738620678541261E-009   1.3853689381680284E-009   1.2483475321366080E-008   1.9865116258099902E-009   2.7169208329790538E-008   3.2135852272013278E-009   1.4293089850523270E-008   4.4341573007846816E-009   3.2025956196073527E-008   2.9330430754974432E-008   1.7066336955358184E-009   3.8784226320311518E-010   1.1709614565499268E-009   4.8559179471173822E-008   8.5443652404952981E-008   8.9692386749546543E-009   6.9455803530825460E-008   3.2770909047394733E-010   5.5135318951353323E-010   1.0862903848272119E-010   4.1003211837328747E-009   1.1494956745300321E-007   3.3580851130917243E-009   5.4325345116164127E-009   3.2308045875696722E-007   7.2189441090383697E-010   4.3547874678286064E-008   1.6032846772757500E-009   5.1893768724031566E-009   1.9914533111167392E-009   1.5652159103972779E-008   1.7617537047347113E-009   1.9982119231966685E-007   6.7413423831438158E-009   5.2281518076908343E-009   1.6521056481131864E-008   1.9321151259785690E-009   8.1101444860405495E-008   9.4938741842368262E-009   8.8570178689929156E-008   8.7498733833208161E-009   1.1160861199924967E-008   1.5841178114154200E-008   5.3934979860307895E-009   6.9426324894699210E-008   8.7071560240161180E-010   1.1613639500237937E-007   2.3960297944992783E-009   1.9683140234383499E-008   3.8418573860431289E-008   2.5083912154207999E-008   1.1934101414756826E-007   2.9420613647279208E-007   1.9790783883411876E-008   2.9290854987737528E-007   9.2219305735251390E-009   9.1645377214992753E-008   1.5349245864805052E-009   6.9479874734130392E-009   1.3930980968990858E-008   2.8033337674941629E-008   3.0288161818438389E-007   1.1752568914684411E-009   4.8204772348350399E-007   6.4116409164875289E-009   3.7205969971917664E-007   7.2666550269979095E-009   1.4706870458960027E-008   7.2032735551091638E-008   7.0179326279773150E-009   2.6114570267962633E-008   9.8716592130736024E-009   4.9424694914684345E-007   1.3260932091301408E-007   3.5145293875806847E-008   3.5630374688326874E-008   1.5857855607589228E-007   2.3496544926523553E-007   6.2114876983552052E-009   5.4546433608340757E-008   2.7773440349999140E-008   1.8593100379330896E-008   9.7734927792427970E-008   1.4654209161783090E-008   4.1961652065177945E-008   1.5669912357035884E-008   4.4108024572090681E-009   2.6273524727573172E-007   2.2765578643959602E-008   2.3885435750565609E-007   7.8759860176508478E-008   3.0663694291151539E-008   9.6545793740559357E-008   8.3309947534179888E-008   4.9531188130974243E-007   1.4716160427301060E-007   3.6511859356175877E-007   1.9384829568843051E-008   6.0474657151688159E-008   2.5914011082576178E-007   7.9387891652768098E-007   2.4967573587771034E-009   3.2711469833397015E-008   3.4011212754419173E-008   4.1800063840925445E-007   2.5588417143995513E-008   1.2268944044187239E-007   2.1869707988957032E-008   5.6641627090486272E-009   3.3747586294509850E-007   5.0365819300445328E-007   8.8825672324226314E-009   5.4764311678875106E-008   6.5947496874048947E-007   2.8549786260103607E-010   2.1398001939055584E-008   1.2466385626274220E-006   5.5195570295273848E-008   2.0432349227248302E-007   6.0509977803981650E-008   1.2720394026515633E-007   4.9085752965366184E-008   9.7856048300567295E-007   3.5603700100072876E-008   1.0911326854424320E-007   2.8749980163077143E-007   1.0448003182483628E-006   2.3783763177574205E-007   2.4783893225936876E-007   3.4682165241837835E-008   3.1285326538402057E-008   7.9300020913635553E-008   6.7655836746418663E-008   4.0636784972312901E-007   2.3399522449434677E-008   1.2581064456100818E-007   9.1758926516705375E-008   1.3982379466729890E-007   1.9882469090304147E-008   5.0510348321522304E-009   9.8148392230534686E-008   1.5666161554719630E-006   5.7496836824207166E-008   4.9920672243423553E-008   3.6131453112409861E-007   7.9175575944379954E-007   2.0283016349180391E-008   1.2153841168729965E-007   1.5487802309405808E-007   9.4367915071902205E-007   1.8655650996631894E-007   5.9835787448970684E-007   4.5975715209091439E-008   4.9793810197909287E-007   2.7095546541722154E-007   2.2163562035317246E-008   3.1042182328504803E-006   8.2405090604778333E-008   2.7901705969185589E-008   1.2646980685328321E-007   9.7370665031323011E-007   2.0109805271729126E-008   1.2217653907718920E-007   1.8994521843493940E-008   2.5195425067140558E-008   1.4561630975516416E-007   1.3884186398118592E-009   5.1461413044602502E-007   1.3039692252573731E-006   2.6071615860725243E-007   7.3197987481945508E-009   5.3833507194145918E-007   4.6797355768602464E-008   1.6132690065453275E-006   1.2984529306440125E-007   1.7182865936466710E-006   1.0591093532940987E-007   3.8119342220061908E-007   2.9892801575286341E-007   1.1362608237777595E-008   2.3626568655281042E-007   4.8395275128356754E-007   2.8180430312621659E-006   1.7036849998846521E-007   6.7773050246433334E-008   3.6371379024909201E-007   6.0667088832393506E-007   5.4329728786092879E-007   8.3543908167228494E-007   4.1412763508378437E-008   1.6448733822890064E-007   1.1906395915674013E-006   6.6407416448424684E-007   1.3757811653082063E-007   2.8984368068888440E-008   2.1227980213791395E-007   1.1089543787917272E-006   4.5585561219203700E-008   4.9205487938631477E-008   1.6780802231988287E-006   6.8472942334176489E-008   1.6933774204835793E-007   3.6277020273651860E-007   4.6067677520878284E-007   6.6335229293326320E-008   2.5019146523090835E-006   3.6016247049542436E-007   2.0415548897552230E-007   4.5639282556854302E-007   9.4226286903217918E-008   1.2921709461059424E-006   1.9939914067123973E-007   5.8880778976809664E-007   4.1098711191264651E-007   8.4650101417904049E-008   3.6567179688638057E-008   1.3852865490635117E-007   1.4338874008187443E-008   2.8751337151309672E-006   4.4565781159850880E-007   3.8852549115014506E-007   2.8330930980406099E-006   7.7609285969533345E-008   2.8392534607867621E-007   7.8324622407854979E-006   2.0436012418263268E-007   6.1668927390447915E-007   9.5605664703453532E-008   3.4162725603020453E-007   2.2234336260665776E-006   8.9773104641294894E-009   1.6117284482652019E-007   2.1620983373057802E-007   5.6660284966434924E-008   3.6394016193734302E-008   4.1064131274115311E-007   6.7725453362349003E-008   3.1040066561787798E-007   1.7886630672515922E-006   4.2820564207063272E-006   1.6704598514186841E-008   9.2020874191048169E-008   2.8120914664564280E-007   3.1971598816091806E-007   5.4515992895373390E-007   5.5256787092204387E-006   1.9146921070219405E-007   6.3902464633410397E-007   6.4252589887572716E-007   3.4865732326182257E-007   5.6357902975749388E-007   1.0618151911303131E-006   2.0744779413413908E-006   3.1830606677248127E-006   1.3754982490599018E-007   1.3745811929089086E-006   9.1400585864582369E-007   2.8026876437199619E-008   7.5590293172093460E-007   7.5031747299728293E-007   1.2616960862911009E-008   2.5432771059779103E-006   2.1425482485964014E-007   2.0632880902823313E-007   2.9873640467023517E-007   3.6707196589722478E-008   9.8793906334170456E-007   3.4323873706596723E-006   6.6174224851211591E-007   3.1159055591152286E-007   8.5246872140963994E-006   3.9524264103550972E-007   1.4652462991630035E-006   6.5176284554929293E-008   7.2559152049479592E-008   1.2017367861717028E-006   6.7791495688139902E-007   1.9093482011383561E-007   4.1118872831052562E-007   3.4311908295818112E-006   1.5266267756451338E-007   9.4772065194130379E-007   3.7507978432654280E-007   2.6823680566865165E-007   4.0886821033171494E-007   2.3917897798134790E-006   6.5831779948503075E-007   1.6535459498321756E-006   2.2386602169563486E-007   9.6127276816745493E-007   3.6466300819289269E-007   2.2564610955192070E-006   2.0841202268534892E-007   4.1686181086913557E-007   1.2118550877846142E-007   3.9825279708325317E-007   7.5782221544557055E-007   5.4545060612297794E-007   2.5398087355261250E-008   4.0600074457138721E-007   1.6495779565989371E-007   4.4883298112889735E-006   8.4201568662182256E-006   9.0494183666732934E-007   1.5354723152947994E-006   2.2944442918576120E-007   1.1300415572133082E-005   8.9240244177604077E-007   4.6260710161044421E-006   2.6183417215623449E-007   2.5938891936122047E-007   3.0146264934863186E-006   4.0360609729308792E-008   3.0251556989314368E-007   1.4887467396761597E-007   1.1887326715674163E-006   2.8322407818055124E-006   1.7759119201515548E-007   6.3883568149390495E-006   8.2181351838942118E-008   2.7898098112818529E-007   1.1524499491786543E-006   6.1141218474452875E-006   6.6289219152520223E-007   7.0765113007689774E-008   1.9293407585649677E-007   1.1513829919123389E-006   1.0619133324026018E-006   9.4256359222432995E-007   2.2679756941934088E-006   1.1121543659836759E-007   1.4736458336535356E-006   4.3361822931540077E-006   1.1929319834829741E-006   2.4990688397547606E-006   6.6359963537833683E-007   4.8695068949987098E-006   2.9016823196684776E-006   2.8093229871254575E-007   9.7149177328924380E-007   2.6718949478755510E-006   1.3638616017750787E-006   1.8556988149103751E-006   3.4753644359857612E-007   6.5814060078389697E-006   2.0488889433182493E-007   2.5080285833805931E-007   3.2040765644488276E-006   7.1669050824678224E-007   3.2963318264395632E-006   1.5235990818740870E-006   6.7430279352802095E-008   1.9463320669800605E-007   9.4052166662116687E-006   9.0965421722994519E-007   2.7223077223449334E-006   2.2565040274349267E-006   1.0599114001652971E-005   1.5900307455563531E-007   1.2253040994475687E-005   2.3427678828051600E-007   1.6215756773228654E-007   4.1990462577899147E-007   6.2103920030554868E-007   7.1732587402178622E-006   4.5526763611168286E-007   1.0156364328706709E-007   4.9186307382430343E-008   3.1648718431241966E-006   2.6116695996827717E-007   6.4040914814823075E-007   4.5093746858641495E-007   1.1908939672077701E-006   8.6611642588997342E-007   1.1204465618656430E-006   1.7095557121614756E-006   7.6155711282883570E-006   1.6374193225089992E-006   5.5894060612834145E-007   1.1666959733889292E-006   1.2108976104003223E-006   3.2822239792624188E-006   1.5404831790332910E-007   1.0438520085262908E-006   9.1112827729024205E-006   1.8171468706590489E-006   1.6050089935105656E-006   5.3002759907714709E-007   6.6768304449931394E-007   1.1052682251121437E-007   5.8349365896445477E-007   2.0604180177326062E-006   1.1064445447543031E-006   6.0406979220742690E-007   2.5977209206962973E-007   9.3491438946770918E-007   7.5959766524471174E-007   2.6538948065293947E-007   1.4574955021480897E-005   1.3116949735122810E-006   1.6206770575876406E-005   1.2841545844169525E-006   5.5544843930765069E-006   3.0564030464045996E-006   2.4010162741188916E-007   2.9622204201332079E-007   1.4373853731815842E-006   3.6390237765889688E-006   2.5505801348642349E-007   1.9972885540315580E-005   5.2361179278724762E-007   4.5293012429893599E-006   1.8542987659141665E-006   1.1486708874768480E-005   3.4999033071671683E-007   3.9991137458994479E-006   1.7437553073699845E-006   8.5181923850607346E-006   9.5724172596734717E-007   3.1039585449381689E-007   8.6472867529883407E-007   8.5849347279838208E-007   6.9888246473344654E-006   2.3056799642151501E-006   1.5540606195695473E-006   7.4409040112033227E-007   6.3933561363068641E-007   1.3536244216306766E-006   3.7008681985467298E-006   2.5084291163558394E-007   1.1925781787878016E-005   3.0023808373223076E-006   8.5435503542356261E-007   8.0817337502022764E-006   3.3162563625084974E-006   4.7573430964493883E-007   1.1469957147230772E-006   7.3799130876348046E-006   1.7046406799293455E-005   9.6117422321135089E-006   3.9177186773445904E-006   1.3184174087340608E-006   1.9678658427985220E-005   7.6730065405050941E-007   4.1207271971109406E-006   2.5580374994820605E-005   2.1672919852141765E-006   1.4392125014257131E-005   1.5685760541472699E-006   2.2826068342583700E-006   6.7970366809642390E-006   2.6465336744253918E-006   1.9933046097192148E-005   7.9869375439995946E-006   8.1932152337036322E-007   2.5230336880146287E-006   1.4823861315211743E-006   7.5018862628784516E-007   8.0963740039723489E-006   6.9393119904837374E-006   4.7457239445643566E-006   3.3425675574065067E-006   1.7371652325768147E-005   3.5448025457416381E-006   8.3842295626654755E-007   9.3607081668579868E-007   2.0896680123889420E-006   1.2147674517435242E-006   1.1979499139110401E-005   2.9895094348231458E-006   4.2258429018233202E-006   9.7005970452997388E-007   1.1137479333017353E-006   1.4119134337606677E-005
   3.2647058823529411        3.0000000000000000        1.8174131873011641E-012   2.3778601334336764E-013   3.1728438263467074E-011   5.3792528909062641E-012   2.8381663404190365E-011   2.6746178549330892E-010   5.9031965609071224E-011   1.8340016473362819E-012   5.4997647455137788E-010   2.1630615439040957E-012   1.4248363425473484E-010   1.2581522205891933E-009   7.9725032047469317E-011   4.2824231242843313E-010   3.0299471675903108E-011   4.7158745818206658E-009   2.1264106402378479E-011   3.7752940119499109E-011   1.5231367774751913E-009   3.4134828206777474E-009   5.0158682761160942E-010   2.1506954413830499E-010   2.2274072772396393E-009   1.5765752775180322E-009   2.2816153409292036E-010   2.4200930011249329E-008   2.2360993317734743E-009   3.6182755543155935E-010   3.2377482932257741E-010   6.9048791425114495E-009   1.1296526623446100E-008   2.2179320348797048E-011   1.4809650876745506E-010   5.4928901484149372E-010   1.0698655409980438E-008   4.2597482428545524E-010   1.2512478693071115E-008   1.7584383230906143E-010   9.5062972917424906E-010   8.7823684753134367E-008   9.3728627320042861E-009   1.5928468895046546E-008   2.1948611111095410E-009   2.6175628708345140E-009   1.5496245952394721E-008   1.4916811734810141E-008   5.5667666680881665E-010   3.2566583954149084E-008   2.4855883480524085E-011   4.9079707751052893E-010   7.7443541478566105E-009   1.5465047496563118E-008   2.9428016867034991E-008   2.2526656364871462E-009   3.2894240983315387E-008   8.7692234019133131E-010   1.1597162545034040E-007   2.0907749789249515E-007   4.5190773266547426E-009   2.3539088709813591E-008   7.8017500169872448E-008   2.6327568622588913E-009   5.0563415806875731E-009   1.4023257368794266E-008   4.3074132535420009E-008   4.7675084860145258E-008   7.4667087957931527E-009   8.0749981549379246E-008   3.0365530622481798E-008   2.8761791764341195E-009   3.2933215722463647E-010   1.2353721782872512E-009   9.6227488255068450E-008   1.1529168899780053E-007   4.1189275486570226E-008   4.1505196211345126E-008   5.5382019274144583E-009   7.7665858116078169E-009   7.7619091370890596E-008   5.0132332073246238E-009   2.6722687342219396E-009   9.1887602001623036E-007   3.8220101997727272E-008   1.8151609566246952E-008   3.6650112802506036E-008   6.1840321859702261E-010   3.1022729743306151E-007   3.6082369582195649E-008   7.8217980645435770E-009   6.7562971813836120E-008   2.4132277294179032E-008   1.5089104341145964E-007   3.3457264741730127E-008   8.1834903825108423E-008   3.6073952083749252E-008   1.7441743796872963E-007   1.5581580026312643E-007   1.5533163139806887E-008   5.3693722578387898E-009   1.1691629303316446E-008   3.9141891408409309E-007   5.2835308684376654E-007   1.0466850768002831E-007   3.8115105652800663E-007   2.0792023350724575E-009   3.9114730892170147E-009   8.5505601510259053E-010   2.5930281033790637E-008   5.8165939529825921E-007   3.8207460627356250E-008   3.0030689933630746E-008   1.6813624515700226E-006   5.4147690328392564E-009   2.1074523256768105E-007   1.2559609429003726E-008   5.2088189457302329E-008   1.8188929358666326E-008   8.0609655137709410E-008   1.3653595103809906E-008   9.5487724519540997E-007   4.6418161612933695E-008   2.5477036977024932E-008   1.1948988860476864E-007   1.2552560403387126E-008   4.1037872636556580E-007   1.0705380884109495E-007   4.5883907716546739E-007   8.8140482767872327E-008   5.9664046185738502E-008   1.1564874633882145E-007   2.5434978391124556E-008   3.5372943592190377E-007   6.5031578214102262E-009   5.3075824447096695E-007   2.0216301466121239E-008   1.2997957824684899E-007   2.7687207935935938E-007   1.4753934436053810E-007   9.2698612531526158E-007   1.6578161234769242E-006   1.8921770721847091E-007   1.4382876219784384E-006   5.4385606621239495E-008   4.4292491399858025E-007   1.5739749675781811E-008   3.9944688824674902E-008   1.3978308525838451E-007   1.3026712601606148E-007   1.3523405721346977E-006   7.1629526180661266E-009   2.3121942921369611E-006   4.8494275648610360E-008   1.6293039126087922E-006   7.2256652338169372E-008   1.3780628573131815E-007   3.6996201962600820E-007   4.7982951500025930E-008   1.6084767144250037E-007   6.6845897598264134E-008   2.1059707066896607E-006   5.5491107592297074E-007   2.4714849334986561E-007   2.3077258984249043E-007   7.7624666994204396E-007   1.0830328535081201E-006   3.7870531001068970E-008   2.5736970738216960E-007   2.9241150206093942E-007   7.8044823544150352E-008   4.7381545671526720E-007   1.1098882240454850E-007   3.4574191497476078E-007   9.7503644343208277E-008   3.3383024716766205E-008   1.1855846586832820E-006   1.1348125028457615E-007   9.8759003625431861E-007   4.5778783083913748E-007   2.0276832031438637E-007   3.8686173499247777E-007   5.0853459724595530E-007   2.6371872749432632E-006   7.6940159858053020E-007   2.6782221383925202E-006   1.0216705632448408E-007   4.2581024451143798E-007   1.1865290297581141E-006   3.5373875544981648E-006   1.4972888210171657E-008   1.7030461543006435E-007   2.1054942649960957E-007   1.7627662808083618E-006   2.5434548100887745E-007   5.4175528982786540E-007   1.6923382800323824E-007   5.1157625464848284E-008   1.3710333174893866E-006   1.9847820129159315E-006   4.3608640751416488E-008   2.1559347942787992E-007   2.9819546945961466E-006   2.6975524397057431E-009   1.6334282328537922E-007   4.9323657472332881E-006   3.4107968528021941E-007   9.8829639833723345E-007   5.6017745737755913E-007   5.6972608528611978E-007   2.7255119414175910E-007   3.6912311060971537E-006   2.1575285935575789E-007   4.3699368631972135E-007   1.1222156030912409E-006   4.3408998503952852E-006   1.4616165823153939E-006   9.9207426251190184E-007   3.1919619435414671E-007   2.8812494071736389E-007   3.0843599996927353E-007   4.2835799485569966E-007   1.5596541159514579E-006   1.2235173617647294E-007   5.9879330164102970E-007   8.2290648173865031E-007   5.9972416959946783E-007   1.2674353113262504E-007   2.7354756051648781E-008   5.2957973218919671E-007   6.3753328605842502E-006   3.4557987791784721E-007   2.7084713861134440E-007   1.8624072730909287E-006   3.7150689575612179E-006   1.5248078223412581E-007   7.2575193761010876E-007   7.2555851833525656E-007   6.3098649072512649E-006   1.1303894815137726E-006   2.7021864809145536E-006   2.7941136977000348E-007   1.9610787341926677E-006   1.4365080193900910E-006   1.7650135050977709E-007   1.2108597742931348E-005   4.5035877802170832E-007   1.7111539287712779E-007   1.0675901093808336E-006   3.6545343449706472E-006   1.0607529143510853E-007   5.4131620210235283E-007   1.1856867424846151E-007   1.7975494878918968E-007   5.6210061827858808E-007   1.0751817171612628E-008   1.8738726694960833E-006   4.5622265377093869E-006   1.0533069432767295E-006   4.2510801898003997E-008   2.3877728760098016E-006   3.5234298267204315E-007   6.0413166790872208E-006   6.6948215973260672E-007   6.0391538617519568E-006   5.3910687754685179E-007   1.7360203383189878E-006   2.2236943411609952E-006   7.4138455011478760E-008   1.2293255581882266E-006   2.1568842340480689E-006   9.3131166816647562E-006   6.6308286467280869E-007   4.1274409976475531E-007   1.2252120481684888E-006   3.0031079081353406E-006   3.0574891076978124E-006   2.7427800652556229E-006   2.9701187481337128E-007   1.3973301024784001E-006   3.9161554627347540E-006   2.3034228138194662E-006   4.8087953998638440E-007   1.6519631306061711E-007   1.1123621253081818E-006   3.7056859468608688E-006   3.7915721925415826E-007   2.2912611075005420E-007   6.2286795266960618E-006   5.2394730457298332E-007   1.4020741093647575E-006   1.2990836583870411E-006   1.6306060043245395E-006   2.9970196991865240E-007   9.7840926650810391E-006   1.5626137559593903E-006   9.5028750450350457E-007   1.7463379751569223E-006   6.0073890465193851E-007   5.2277892477495537E-006   1.2572135948678858E-006   2.6885188192403328E-006   2.0184318927849235E-006   6.0794765428356101E-007   2.9086418641957088E-007   6.7843577892428036E-007   1.3314827174040307E-007   1.5794541327881183E-005   3.3671227488905195E-006   2.4548456688902857E-006   9.5954913077522574E-006   4.3348259627604564E-007   1.8135291704043234E-006   2.7983476557255548E-005   1.0934530260689422E-006   3.1547905617196610E-006   4.6500465835222865E-007   1.1435422403905248E-006   7.2134793364741488E-006   6.7545296904949608E-008   9.3310448358907316E-007   9.4483572542869813E-007   3.1801075664395618E-007   2.7937071831309827E-007   1.3753598011878285E-006   3.3583315674418745E-007   1.1104409380337943E-006   5.8220506745438622E-006   1.4607465303083860E-005   7.9912763073911654E-008   6.1321419805412027E-007   1.3951873146402884E-006   1.4949768694883441E-006   2.4291534566260040E-006   1.7806601772517754E-005   1.1071418946845550E-006   4.1761362186058602E-006   2.6382880069267452E-006   1.7891867215840548E-006   1.7691712790484770E-006   5.2422284440983065E-006   6.5297181178654160E-006   9.7245379340768949E-006   5.8248906297214909E-007   5.7187785301038353E-006   3.5785440042053467E-006   1.4918346582635914E-007   4.1759832884267918E-006   1.9596860572916353E-006   6.4108003685183498E-008   7.6647346248892557E-006   1.2611942788559538E-006   1.6809675452248343E-006   2.0798219953543273E-006   2.2804816716561194E-007   3.3268574505321924E-006   1.0029162463056444E-005   3.8449799462228945E-006   1.2954668131763035E-006   2.6962343252203923E-005   1.9716539003493623E-006   4.8001777875876674E-006   5.3357371538036270E-007   3.4848675284905269E-007   3.2279616780292328E-006   2.0438951817891109E-006   9.8677975203684556E-007   2.8083977145776812E-006   1.2261908807070145E-005   6.6941481421448002E-007   3.5248217167397987E-006   1.0815488226515435E-006   1.1819243371373885E-006   2.0003794640961696E-006   8.2121255598053460E-006   2.8732924980805522E-006   5.8166909787167947E-006   1.1433690039672744E-006   3.3903373101612471E-006   1.4729703476014673E-006   8.8252104250044467E-006   8.6726959422651511E-007   2.1138620220488982E-006   7.7529926120971443E-007   1.2682678186211514E-006   4.7282962856274999E-006   2.2065357261531107E-006   9.2590739420956930E-008   2.2514525816258297E-006   6.9215460375621522E-007   1.3547902232792372E-005   4.3212988148747695E-005   4.4057527478171098E-006   4.3723386676291738E-006   1.2355804397006118E-006   3.8032536997807642E-005   4.0453503742283898E-006   1.3366644101202152E-005   1.2900645833711117E-006   1.2670750610307750E-006   1.0519260914043597E-005   2.9170676107307206E-007   1.1516774082114536E-006   8.1524428879521367E-007   3.7810789092116860E-006   9.0011318393071063E-006   8.4484858496442726E-007   1.7746444229750284E-005   4.5737310850851805E-007   1.3312101923625377E-006   4.7398001520782621E-006   2.0342124662046446E-005   2.5525132447683151E-006   4.7636168863597112E-007   1.1969876366143411E-006   4.8403935221825054E-006   3.0157952937712948E-006   5.8164318106637459E-006   6.5980733737994003E-006   6.9461828473062217E-007   3.9573370080781242E-006   1.5024485526308589E-005   5.1463378443327508E-006   7.0110527784583661E-006   3.7892068745118152E-006   1.3415407940193027E-005   1.3441050172535826E-005   1.2073325700608081E-006   2.5669964438597787E-006   8.2930269170266284E-006   5.2662520512927038E-006   5.5127216686129689E-006   2.2037990943361025E-006   1.9268291172506064E-005   1.1725249834932539E-006   8.6804791204121794E-007   8.9817852017851319E-006   2.7444740196134581E-006   7.6312581384708822E-006   1.0323220336451479E-005   5.0382820809021091E-007   8.2737317920199091E-007   2.6471894337158402E-005   4.1935156095759595E-006   1.1995179282990412E-005   8.7921876126925458E-006   3.2364282020073253E-005   8.9824710984158698E-007   3.1556044473699619E-005   1.4954605922833595E-006   9.8928937704779415E-007   1.4417522600520755E-006   3.9055733920735271E-006   1.7956402110870076E-005   1.7690144598038232E-006   5.6553776987290030E-007   2.9306834660122520E-007   7.5918872379326623E-006   9.6054618969732739E-007   2.8914257423682408E-006   3.1051153519849308E-006   3.1262319143879722E-006   3.1515957553861204E-006   3.9646408742390640E-006   4.6570768931723684E-006   2.3884281771641728E-005   6.3643258328299711E-006   2.0693949375490711E-006   5.5881224728258250E-006   4.3130415970692874E-006   9.8695926641667969E-006   7.1663912155730425E-007   4.1316907214681817E-006   2.8498912228106198E-005   1.0053370099229995E-005   4.4309749357221954E-006   3.0249254593133363E-006   3.3823194859387777E-006   7.0242901798414159E-007   2.6539530231306479E-006   8.9501356181780551E-006   4.0955929431431745E-006   2.3271759711027867E-006   1.1485993237234869E-006   4.0588812537158359E-006   3.6649432766499073E-006   1.3219974763529419E-006   3.5022594347131018E-005   4.1957001704848771E-006   6.6582426502823436E-005   7.3297202247192072E-006   1.9864722411686415E-005   1.7511563256700855E-005   9.9709426115496657E-007   1.9821773662695836E-006   5.1366358708315365E-006   1.0133108085334175E-005   1.3725995869106155E-006   5.6938326723949208E-005   3.0175638525415792E-006   1.4065636940380826E-005   7.4733689101575705E-006   3.0575376743340813E-005   1.9464436194658457E-006   1.0988453633826467E-005   7.7993137175888697E-006   2.9757741273286419E-005   2.5215894063781532E-006   1.7148743798441876E-006   2.8722824176267138E-006   3.0636009545547901E-006   1.7992326375806979E-005   1.0711843664365214E-005   4.3848499137909806E-006   2.2634579793703247E-006   3.5302894892766454E-006   4.7404370316861743E-006   1.1396065808281237E-005   6.3371844589831768E-007   3.2697942223067562E-005   8.3523597369804850E-006   3.5062673646776928E-006   2.0212789025669934E-005   1.0881002187051438E-005   2.9197214462635258E-006   2.7833887196306865E-006   1.8619863870096624E-005   4.3242286887598954E-005   2.0559118023806834E-005   9.2465196880620449E-006   4.5538295645080567E-006   5.1960282194532563E-005   3.4922083684175572E-006   1.3176828774131971E-005   6.5231213014810908E-005   6.4367281038879528E-006   3.4128493610728568E-005   4.0263499786668704E-006   5.9245133243538550E-006   1.4232057301922332E-005   7.7221329354639893E-006   3.9367083873080686E-005   1.7205825331629068E-005   3.0794524391093048E-006   1.0468457172983376E-005   6.4847617353459426E-006   4.0217966487252278E-006   2.0171875804870728E-005   2.0449759074744545E-005   1.1836158671029647E-005   9.4557224464582951E-006   4.4679446096456701E-005   1.0881669056643160E-005   3.2213559564947673E-006   3.8385909520629898E-006   6.6466070816051896E-006   4.7719144214519265E-006   2.6236670590759057E-005   5.9213870975256939E-006   1.1384534636066816E-005   3.4378872708778441E-006   2.1243747465943431E-006   3.5521178775809729E-005
   3.3176470588235292        3.0000000000000000        1.7973241033689968E-011   3.5518363189241615E-012   2.8187198388030881E-010   7.2809134488429275E-011   2.4634511495250090E-010   2.1166166221053404E-009   7.2423627364571408E-010   1.7823679890125051E-011   4.2752545053262427E-009   2.6787731177395672E-011   1.0035424853710788E-009   8.7720777244814019E-009   6.4335434034446433E-010   4.7835842925779332E-009   2.6126259909847042E-010   3.2760377839763282E-008   2.0461541490325030E-010   4.2523765071787686E-010   9.4340966776836329E-009   2.1200994861148940E-008   2.7821813020421187E-009   1.8320182104168917E-009   2.2880828485107207E-008   1.1240384250424594E-008   1.7543914560784846E-009   1.5018383755314460E-007   1.3047467358059084E-008   3.7249497701528854E-009   2.8630641472122548E-009   3.7776625377859562E-008   6.3202228784558463E-008   1.5434177693478334E-010   9.2872251908509640E-010   3.9876308470969142E-009   9.9112280281498580E-008   2.9042134015905547E-009   7.9348114318437808E-008   1.3378933559020927E-009   7.0320524151333155E-009   4.8573199824605862E-007   5.1207957590053045E-008   8.1792195611437603E-008   2.0980955932288531E-008   2.0841443757363783E-008   7.6282982452794362E-008   7.1989369924668916E-008   4.6765871768795717E-009   1.6663388934201838E-007   2.1911496960032354E-010   4.8264081942675903E-009   5.8253356141334779E-008   1.1076895343799378E-007   2.5921496604343285E-007   1.3294732002002005E-008   1.9481531970301147E-007   8.2195460644199735E-009   5.7806722144236170E-007   1.0231559408644516E-006   3.2431801411419468E-008   1.1194124168570453E-007   3.5685374977344978E-007   1.9127080330544085E-008   4.1221445732124129E-008   1.1246262436024848E-007   1.9188792398828410E-007   2.2194416938924999E-007   5.4630850329971187E-008   3.5641797146520983E-007   1.4786061954054260E-007   2.2579745215802140E-008   3.4290590134739750E-009   7.7647575130395122E-009   5.6431919291826280E-007   7.9205793742217127E-007   2.1565395837885742E-007   3.6537369805409149E-007   2.7107496939951464E-008   4.0961811087273949E-008   3.8754580972814863E-007   4.3803085918430925E-008   2.0462244468833749E-008   4.0159903789273323E-006   1.5975200665105436E-007   1.2526889938875796E-007   1.5587068145628025E-007   5.1807573335950726E-009   1.2689344527188162E-006   2.2540888473970612E-007   3.4055367352632764E-008   2.7695861520069839E-007   2.0018657663053936E-007   6.3367287256545603E-007   2.4994908615214353E-007   3.5940733828326173E-007   2.3410377272875521E-007   7.0178327062693004E-007   6.1045434012626676E-007   1.0968605614281968E-007   5.5599855586011716E-008   9.7195588567639110E-008   2.4072134034923858E-006   2.6665095992913014E-006   8.4490929085706878E-007   1.6611159835142692E-006   1.0352076348823375E-008   2.2428580956046032E-008   5.8179839901056024E-009   1.2349051463882604E-007   2.2488825885836859E-006   2.9473257516094289E-007   1.2570054686458817E-007   6.4573255614870523E-006   3.2909148396441689E-008   7.5480749129971215E-007   7.2219350098377099E-008   3.6456764513117483E-007   1.3328020474105365E-007   3.3690794170106573E-007   8.5443154960093180E-008   3.4109134221707881E-006   2.4955519132870653E-007   9.5093323382521452E-008   6.7072351796607831E-007   6.5415993634165279E-008   1.5653631610788892E-006   8.1585169859349736E-007   1.8122698478036555E-006   6.1619455180238368E-007   2.4851410823780124E-007   6.6381856687886964E-007   8.6466263977064935E-008   1.3393585411654508E-006   3.8627067314374423E-008   1.6984787017747841E-006   1.3093412335560253E-007   6.8797551160353969E-007   1.5165542353543077E-006   7.2931115974568649E-007   5.4414050285025329E-006   7.5444130292004621E-006   1.3076056333433359E-006   5.5462309937485006E-006   2.4187414720285215E-007   1.6407272276412992E-006   1.1463927480188505E-007   1.7695221842477266E-007   9.4983261577356897E-007   4.5687475313784516E-007   4.4727313801805649E-006   3.4476466506668659E-008   7.9841166805235569E-006   2.8442655723063640E-007   5.1028122069662589E-006   5.0228984901852902E-007   8.7465935585021781E-007   1.6237983428661815E-006   2.5777306555164345E-007   7.6734488879695894E-007   3.6271345836458595E-007   6.5676538158049851E-006   1.6784363424236550E-006   1.3151826690292261E-006   1.1392476477787032E-006   2.9353688606559296E-006   3.7539054066812183E-006   1.7799593432944891E-007   9.2976544319008391E-007   2.0651935690932952E-006   2.3667579296205826E-007   1.7774542202834112E-006   6.3328718154486053E-007   2.0799373491781493E-006   4.8250694262292849E-007   1.9948040096326194E-007   3.8811931792647462E-006   4.2787189526556444E-007   2.8415754817349581E-006   2.0707714270151987E-006   9.8547955349481608E-007   1.0882441381451933E-006   2.3544754105191660E-006   1.1372272461546411E-005   3.2029839798381515E-006   1.4604768520191189E-005   4.3894980059948695E-007   2.3054644333969169E-006   4.2594024558772410E-006   1.2341593160851932E-005   7.2173155282587701E-008   6.5525013481981297E-007   9.8327573050744200E-007   5.5580226054221143E-006   1.6870411477417275E-006   1.8306915704449843E-006   9.3014987496855737E-007   3.2148035214141988E-007   4.0489966815622239E-006   5.6804720031670301E-006   1.6826411105513897E-007   6.1827478074589125E-007   9.6859869686056974E-006   2.0415337530984063E-008   9.5662503960021915E-007   1.3829644151354424E-005   1.7000338510873476E-006   3.9450392810635393E-006   3.3866578365917538E-006   1.8175714609789181E-006   1.1879297008005694E-006   9.8820458617806898E-006   1.0166406406698080E-006   1.3311368696565381E-006   3.4701234876241847E-006   1.3500525367933068E-005   6.6939848272458978E-006   2.8966105959693012E-006   1.9892986876921675E-006   1.8758947549359800E-006   8.9908239603009761E-007   2.0567526803036942E-006   4.2948366576829121E-006   5.0125495041881123E-007   2.2269250265224598E-006   5.0930671106254855E-006   1.9383069730438169E-006   6.4312262359541402E-007   1.2599286155276683E-007   2.1734016356996470E-006   1.8725505811065129E-005   1.6811293729912288E-006   1.1768008555691184E-006   7.0465668797065070E-006   1.3912625918239060E-005   8.1591107742325945E-007   3.7893520353837456E-006   2.6579913484546938E-006   3.1036556339503084E-005   5.1131366344016977E-006   1.0095241141296691E-005   1.3229875237718457E-006   5.4151339796061873E-006   5.8139032710094538E-006   9.4600473889370103E-007   3.6014057166768028E-005   1.9006348171708114E-006   8.5088269929316774E-007   6.0456025561370852E-006   1.0054762789057623E-005   4.1816079860431070E-007   1.9296972093901826E-006   6.1228639870191465E-007   9.1000332100687182E-007   1.5541912270160893E-006   6.2873625647671131E-008   5.0182806938501746E-006   1.1199714385284426E-005   3.0579372440418612E-006   1.9918453641835731E-007   7.7419451532883700E-006   2.0961786375395624E-006   1.6373735016383458E-005   2.6476123889002058E-006   1.5411589794982366E-005   2.2651010868360338E-006   5.8311179990181982E-006   1.1818201531610999E-005   3.6240547072371009E-007   4.8589364987403418E-006   6.7437372014028523E-006   2.0819680862077664E-005   2.0177782212201638E-006   1.8470284028762875E-006   2.9305938524676224E-006   1.2417142270323887E-005   1.2474444175482554E-005   6.1341350908520773E-006   1.5089729768566655E-006   7.9675168765115030E-006   8.9176599466951442E-006   5.5840329913291995E-006   1.2653157776467068E-006   7.1400222427507976E-007   4.4222799255744272E-006   8.6233669279129468E-006   2.2492918158276201E-006   8.7166683447777076E-007   1.6983556039081162E-005   2.7704718159266959E-006   8.0650396577680006E-006   3.4358414562326628E-006   4.1405527340414272E-006   1.0643744008665838E-006   2.8234968965446008E-005   4.8332081664893478E-006   3.3509329176779142E-006   4.9577440841028165E-006   2.9371924581091410E-006   1.6395189254697178E-005   6.0704964168258100E-006   9.0770337628289157E-006   8.2923009860860164E-006   3.0052729433993642E-006   1.9334045680470642E-006   2.8575918109991373E-006   8.4640406706941688E-007   6.4207440643424096E-005   1.7275425726955245E-005   1.0984761582629750E-005   2.2641021521121249E-005   1.8932608305680152E-006   8.2221166781955225E-006   7.7001858255160466E-005   4.6973637772326676E-006   1.1896201626697235E-005   1.8135012282980223E-006   2.7770217885740436E-006   1.6443450318530117E-005   4.2246774555039753E-007   4.0981439999650854E-006   3.2366501093240444E-006   1.4780591097822975E-006   1.5650761108519136E-006   3.4534274616783627E-006   1.2782372032552365E-006   2.8739453909383870E-006   1.4119376817473227E-005   3.4421292448255358E-005   3.0211820406278516E-007   3.4752559629312934E-006   5.3529848163352906E-006   5.4224538600727340E-006   8.3353745815783413E-006   4.2701117403808771E-005   4.8713708351019784E-006   1.9758899532267636E-005   7.9248045706288832E-006   7.1311676550902764E-006   3.8791740067730599E-006   1.9112560179476982E-005   1.4676510300008577E-005   1.9921544229765204E-005   1.9499330606293237E-006   1.7326695457055947E-005   1.2166170434473433E-005   6.2311618883180835E-007   1.5890046140556903E-005   3.3635773053173850E-006   2.6741769638770996E-007   1.7177124965345230E-005   5.3308917045718570E-006   9.0446804744491410E-006   9.8252051514528663E-006   1.0155279950211431E-006   8.4825413117466944E-006   1.9439704424372469E-005   1.6264810414014859E-005   4.2310687957764722E-006   5.9730927059649139E-005   6.9449434106199188E-006   1.1071394822199836E-005   3.2148046315430808E-006   1.3326299287095020E-006   5.5061081100953425E-006   4.3383228396605917E-006   4.5174620426766858E-006   1.4310064570625612E-005   3.2712932122956147E-005   2.3178426041280850E-006   8.8160024613465613E-006   2.4168678138048991E-006   4.1796412390699793E-006   7.5441953920285119E-006   2.0830340680515013E-005   9.5833567758807652E-006   1.5777371305684090E-005   4.3922953356459304E-006   9.5865573438000868E-006   4.5774234746405956E-006   2.6064844375055654E-005   2.8406528933466358E-006   8.8609114861345009E-006   3.4886521031517690E-006   5.3121199288273003E-006   2.0793689399046841E-005   7.0810105085136739E-006   2.8876071116211600E-007   8.9843096859427942E-006   2.2465766783457323E-006   2.9252175491394552E-005   1.5950598883583214E-004   1.6010931556221821E-005   7.7924980998634954E-006   5.3391640779444507E-006   1.0084003065478233E-004   1.3538935904404583E-005   2.6751393200873047E-005   4.7168499039751363E-006   4.8588133669688197E-006   2.8973812520362836E-005   1.5263819142218158E-006   3.3228919188213468E-006   3.5865125380321621E-006   9.2612797686900244E-006   2.1624290207669892E-005   3.3969946110734520E-006   3.2718713598664969E-005   1.9744264861937421E-006   5.2137977596309387E-006   1.5029058610857569E-005   4.7355537464597326E-005   7.3063305652524764E-006   2.1507962359642901E-006   4.8148095785657899E-006   1.6612414156675273E-005   6.5880369939965877E-006   2.5624151639305066E-005   1.4211603718438092E-005   3.0248517373041126E-006   7.1736773683258812E-006   4.2835832353129176E-005   1.7362544853564532E-005   1.3856040733339640E-005   1.5991795609202208E-005   2.6184367048107595E-005   4.4828862358948314E-005   4.0545935684459964E-006   4.4473939990267518E-006   1.9402194904299641E-005   1.7478582089073869E-005   1.1495708418269512E-005   9.0959555474324142E-006   3.9913950996228600E-005   4.5581628724116790E-006   2.5011673217288174E-006   1.9793013647977617E-005   7.4165485488978409E-006   1.1168318223039972E-005   4.5040249593383378E-005   2.6677699556750663E-006   2.6046108030806540E-006   5.2223942096199919E-005   1.3850221364779002E-005   3.8465883583340390E-005   2.5637743539351327E-005   7.0792264965580627E-005   3.8011164454601419E-006   5.1335011136475445E-005   7.5028824565909263E-006   4.6843471818227647E-006   3.8708804109570875E-006   1.6114655413629848E-005   2.8341963404514471E-005   5.3592107782564903E-006   3.0383616953506713E-006   1.3305958714861281E-006   1.4195901746214561E-005   3.1582810081453882E-006   1.1157319765381105E-005   1.5418369861530722E-005   5.6708652153552879E-006   7.9558688070733365E-006   1.0102016777481923E-005   8.8906236768333423E-006   5.5827153319397548E-005   1.9679615000894306E-005   5.6328303975498156E-006   2.0534282368957945E-005   1.4510120978679094E-005   2.2865307501482216E-005   2.6381394113728577E-006   1.2290447270023958E-005   6.4250035520420389E-005   3.9700552104353761E-005   9.3687136075937952E-006   1.2356364227717223E-005   1.4492427394420468E-005   3.1891818877796679E-006   8.5717403322027566E-006   2.9928607097918184E-005   1.2123217586231839E-005   7.8955645081154132E-006   3.9147541865632505E-006   1.1564594069217013E-005   1.3150513345838346E-005   4.9472228412643073E-006   5.2263334332524262E-005   1.1460284002992824E-005   1.9295500388561787E-004   2.9770022026263962E-005   5.7986822330520230E-005   7.0092959696957719E-005   3.4463425413183666E-006   9.1184011025116356E-006   1.5348585946506531E-005   2.1664852578330683E-005   5.2874799129256526E-006   1.2222789517465013E-004   1.2221074358994912E-005   3.2374592618571158E-005   2.2327743876500069E-005   5.8533282186206670E-005   8.3284302369099317E-006   2.2475472173239595E-005   2.6629634150389680E-005   7.6193004661116213E-005   4.6115009777365031E-006   7.0010559428950820E-006   7.0413635810395200E-006   8.8949472870801491E-006   3.0718159849871830E-005   3.9527977220118867E-005   8.8148543882859204E-006   5.4782072088994095E-006   1.2606388784750346E-005   1.4541277772016292E-005   2.9254089080313660E-005   1.4083568056831554E-006   7.0149456126498844E-005   1.7742151333950082E-005   1.1508811930390021E-005   3.5077191336810229E-005   2.9211102004136060E-005   1.3529066088497998E-005   4.8285274024368933E-006   3.2693278058610147E-005   7.5987045113444260E-005   2.4923035555628224E-005   1.6721275592927156E-005   1.8158356623025488E-005   9.7044730332670169E-005   1.3440192264756387E-005   3.0532966811078853E-005   1.1222667620316984E-004   1.3103205094517415E-005   5.4718319612001531E-005   7.8507418587742060E-006   1.1604797835371109E-005   1.9205377641185060E-005   1.8044946071067060E-005   4.3573960123560881E-005   2.3299555162317083E-005   9.7536177614978517E-006   3.5005350277003964E-005   2.2399118019330183E-005   1.6837265522369108E-005   3.7370024425491838E-005   4.6534442413734945E-005   2.1361874726632413E-005   2.1448934104408381E-005   8.1012689735941081E-005   2.6629544647299397E-005   9.5601744073636528E-006   1.3802072969955923E-005   1.6141344850496890E-005   1.5305426493458974E-005   3.7547929988748626E-005   8.1596406823004974E-006   2.6197000580840606E-005   9.4898799272824272E-006   5.0782101952490893E-006   6.8515209540289366E-005
   3.3705882352941177        3.0000000000000000        1.4759899659451482E-010   4.1909572565332097E-011   2.0531201075353851E-009   7.7288425895475439E-010   1.7772386240062119E-009   1.3511382207454711E-008   6.9206813338173790E-009   1.4175387537836432E-010   2.7307814180431430E-008   2.4870692989689585E-010   5.6618503066528217E-009   4.8193316339086408E-008   4.2865885809783120E-009   4.1289100427449531E-008   1.7866874797983134E-009   1.8469731060960190E-007   1.6411621522380871E-009   3.5503505564326155E-009   4.5945303469222378E-008   1.0152952832962775E-007   1.1073691787795282E-008   1.2251487925212190E-008   1.7983331073310202E-007   6.5263836580743717E-008   1.0436624166406960E-008   7.4662329003900351E-007   6.0083863616147571E-008   2.8080797197120148E-008   2.0924671740103695E-008   1.6014671639757160E-007   2.6781366997036818E-007   1.2595626201121556E-009   9.1385673772997133E-009   2.2955899527780024E-008   6.9761186644332630E-007   1.5888380278042491E-008   4.0312865523351918E-007   8.4756003072313031E-009   3.9278222420020359E-008   2.1202854432294494E-006   2.2096752249363194E-007   3.2852041444489241E-007   1.4430305316958735E-007   1.3438752731260479E-007   2.8891099536337573E-007   2.5970047632041256E-007   3.2132201157368737E-008   6.3951030671917691E-007   1.6252840131641715E-009   3.9040721633786042E-008   3.7797890486612406E-007   6.0934384442254985E-007   1.7073764174296349E-006   6.0432025891365798E-008   9.0448070450175878E-007   5.7436833258633817E-008   2.2354796207619758E-006   3.8761293092646236E-006   1.7284322219701737E-007   4.1248723090534102E-007   1.2755091774303426E-006   1.1036720939311577E-007   2.5835035640228284E-007   6.6324800627224669E-007   6.5237821821609459E-007   7.7727075902076795E-007   3.2170076976656155E-007   1.1449918688180667E-006   5.5197010873531720E-007   1.4074806096326020E-007   2.8936756927589494E-008   6.0527016118974197E-008   2.7851768662478950E-006   4.1204299677394584E-006   9.3815976880725018E-007   2.3433328673863902E-006   1.0783131595586390E-007   1.6330316568770132E-007   1.5566416830086522E-006   2.7516009736746525E-007   1.1415696349861582E-007   1.3205110357215616E-005   5.0904581590089882E-007   6.3188047919858821E-007   5.2117736881173872E-007   3.2349399518568128E-008   4.0423688351009987E-006   1.1113829455292090E-006   1.1631047017206320E-007   8.6802051037551349E-007   1.1711332749886360E-006   1.9949406793113460E-006   1.3325628816908338E-006   1.2014412823461526E-006   1.2018123272572731E-006   2.0746438247053757E-006   1.7051583302089806E-006   5.9321825986964295E-007   4.3479183603018029E-007   6.4320015213008728E-007   1.1140884062105711E-005   1.1095694756937652E-005   4.9262567874955488E-006   5.8138147142785611E-006   4.2287012587690759E-008   1.0467604947135808E-007   3.5285059891202787E-008   4.4581282165952051E-007   6.6654003848028435E-006   1.5808500970466250E-006   3.9521839463586082E-007   1.7848928057198618E-005   1.7179497207440741E-007   1.9787068603158972E-006   3.0089277435776755E-007   1.8110632013616904E-006   7.8293202736184843E-007   1.2131186394390905E-006   4.3176492573442216E-007   9.1900936455268223E-006   1.0456705897080111E-006   2.8381362689247031E-007   2.8843591958827411E-006   2.7561166430980925E-007   4.5056085105126255E-006   4.3367202257418818E-006   5.4277481289959810E-006   3.0047335400653820E-006   8.4869703651033022E-007   2.9698703288214010E-006   2.0926708038058357E-007   3.8398751557256633E-006   1.8085893152310871E-007   3.5282388680446750E-006   6.4070057288487650E-007   3.0128083719144108E-006   6.2069555425740062E-006   2.9996483496227191E-006   2.3799145481467954E-005   2.7992959916537888E-005   6.6429404149301733E-006   1.7003871770605478E-005   8.1729799389236913E-007   4.6954258367673298E-006   5.9963859727376082E-007   6.2851820130725417E-007   4.4389549832424827E-006   1.2302302934741027E-006   1.0912291078664408E-005   1.3473473451594064E-007   1.9164350656949845E-005   1.3529289045984578E-006   1.0977066002872300E-005   2.4889240400420450E-006   3.8181395417503332E-006   6.3042494573835245E-006   1.1009459978740683E-006   2.8443120207779845E-006   1.5820624728148748E-006   1.5039069571999237E-005   3.6937282474035527E-006   5.1746895042869144E-006   4.2051575819148694E-006   8.6843185335198667E-006   9.7491131642626313E-006   6.4443913760342078E-007   2.5707835831777230E-006   1.0117831737471763E-005   5.3334337121175690E-007   5.4579354370472225E-006   2.6519751149667284E-006   8.9961515997861692E-006   1.9193172412011375E-006   9.3230561145186029E-007   9.1550214408176353E-006   1.2456690633085213E-006   5.3158418524118204E-006   7.4922753653722385E-006   3.4875149838968363E-006   2.1429777352637702E-006   8.1418668932043060E-006   3.9862376073604054E-005   1.0716722609759710E-005   5.8585711017348889E-005   1.5720288014458690E-006   9.5348409865124193E-006   1.2083465835614736E-005   3.4122078536002357E-005   2.8380947165012498E-007   1.8644360398626445E-006   3.4346196079868241E-006   1.3112266825860730E-005   7.5815235172013141E-006   4.7972875051969314E-006   3.6217417043593767E-006   1.4131664677593624E-006   8.6411697533310165E-006   1.1817486177728148E-005   5.7774157380119547E-007   1.3197523008271152E-006   2.2304052894438638E-005   1.2241812392779836E-007   4.4661918469006975E-006   2.6614715226998442E-005   6.8196856991370169E-006   1.3265174850142334E-005   1.3693756353939402E-005   4.1099429611710809E-006   4.1238411335583940E-006   1.8661362716346311E-005   3.7050408341110831E-006   3.2444911459885518E-006   9.6552458377712485E-006   3.1691830273691764E-005   2.2136279748186251E-005   6.0668635868665665E-006   8.6051579507368148E-006   8.7352652015717052E-006   2.2238761668072247E-006   7.3262356889816368E-006   8.7702029048046176E-006   1.7206904540535888E-006   6.7253080231573090E-006   2.1950272127485186E-005   4.9385625052985633E-006   2.5768248613254855E-006   5.2236217239137789E-007   6.8249196167515999E-006   3.8895935990806616E-005   6.6487560557984828E-006   4.0841716359298689E-006   1.9139690881856767E-005   4.1584668320537631E-005   3.2481414326053819E-006   1.7110039927751264E-005   7.6408492516551137E-006   1.1094981055655522E-004   1.6955090149854618E-005   3.1430013840422910E-005   4.8683952651470821E-006   9.9279550639739869E-006   1.7982050394588874E-005   3.4506579955827659E-006   8.2716550369182776E-005   6.2854693121036428E-006   3.2537787642149928E-006   2.2795367291284925E-005   2.0136408759174053E-005   1.2858537976954065E-006   5.6480477606937865E-006   2.6315722708515662E-006   3.3475094743344162E-006   3.1831437664062228E-006   2.8686553069268741E-007   9.9779549627175689E-006   1.9199753492004363E-005   6.6207941254667541E-006   7.7254911721045793E-007   1.8837432095096190E-005   9.9569266464769166E-006   3.2537885733637263E-005   8.1728767781273831E-006   2.8846180997985369E-005   7.8552785475053875E-006   1.4300418677783857E-005   4.4120563524937764E-005   1.2945830549674154E-006   1.4368270710950567E-005   1.4543442640002456E-005   3.0199485995317859E-005   5.0150380811958863E-006   5.9018676288839840E-006   5.5506183756033908E-006   4.2098561515739453E-005   3.5398886677603643E-005   9.1000095008092827E-006   5.3319824722745292E-006   3.1389581996853394E-005   1.4368881938108292E-005   9.0489643121850710E-006   2.7043823708133885E-006   2.3683168499659499E-006   1.3271772231835707E-005   1.4792043423030196E-005   9.5190879923090143E-006   2.9853145864462400E-006   3.5397803817491132E-005   1.0231443678056448E-005   3.2577669911348139E-005   7.0186278578373104E-006   7.7735531548776681E-006   3.2463654945025937E-006   5.9867675923312406E-005   1.0458536783926199E-005   9.0806791232038867E-006   1.0651620849152521E-005   1.0805586433265435E-005   4.0624896665897479E-005   2.1438898820828018E-005   2.2690718794768631E-005   2.9363812493760036E-005   1.0831716898371247E-005   9.7924910284095039E-006   1.0934540637666536E-005   3.7288200946851747E-006   1.8989827387834476E-004   6.0968974694182553E-005   3.4261677773816756E-005   3.5556381650965025E-005   6.2936478413522458E-006   2.5328284638940468E-005   1.6633562732864285E-004   1.5285058230969072E-005   3.1743216387122736E-005   5.8389130933293417E-006   4.9069216388075488E-006   2.5583994394482645E-005   2.1497298295735608E-006   1.3407720279424751E-005   8.9600687208273488E-006   5.7840580909157066E-006   6.5292556109301964E-006   6.8155343684682402E-006   4.0549855754807141E-006   5.5127876010508459E-006   2.7257167206231574E-005   5.5327261468561301E-005   9.7462451137927852E-007   1.5810108339960249E-005   1.6169652810483219E-005   1.6308370501865279E-005   2.2092822323119522E-005   7.8838770324312632E-005   1.5734579849308192E-005   6.6079367219332066E-005   1.8179867078162728E-005   2.1480055519062893E-005   6.0880046340207469E-006   4.9418854280272560E-005   2.3698022382260412E-005   2.5811930032695460E-005   5.1993288944088911E-006   3.7063151259501927E-005   3.8350193545147977E-005   2.0589196332430178E-006   3.9433344892149162E-005   8.3122171946162564E-006   9.5303915279541938E-007   3.3272076618049174E-005   1.5911821246642211E-005   3.3485989763915346E-005   3.1672650841880760E-005   3.2089047333778576E-006   1.7687552568239691E-005   2.4164525316779430E-005   4.8538522373574560E-005   1.1652674237987683E-005   9.3604879935279962E-005   1.6898844543885319E-005   1.8272986203027649E-005   1.3857808820568082E-005   4.1439285299069189E-006   6.7910535872199384E-006   6.6712446807958951E-006   1.7910470627164928E-005   5.4114523769473008E-005   6.5742496841693907E-005   6.6065855749549297E-006   1.4079824261532337E-005   5.7987223110710044E-006   1.1840887784635493E-005   2.1051997220546539E-005   3.9534971024595507E-005   2.4711081543971616E-005   3.3968984953827216E-005   1.2416955652479854E-005   2.2765938078942480E-005   1.1263930876487387E-005   5.9970430609512217E-005   7.8243747829255413E-006   3.0681777190026568E-005   1.1227261333853279E-005   2.7614369866439444E-005   6.1794214198659012E-005   1.7599970575286213E-005   9.0412274216697843E-007   2.4734190155903570E-005   5.7979109821895332E-006   4.6245369227776400E-005   4.1311759945876627E-004   4.3025748214890444E-005   9.4454493302403433E-006   1.7974242156871925E-005   2.1367635220937128E-004   3.2743119781763733E-005   3.6798369435477431E-005   1.2474665481683007E-005   1.4769568360274794E-005   6.2468413974915422E-005   5.8770964222046863E-006   7.4032989579114441E-006   1.2503451718736381E-005   1.7817953500408044E-005   4.0335599162827194E-005   1.1906227956833229E-005   3.8044531181579784E-005   6.5484898568947172E-006   1.7039272272114008E-005   3.6486092012006049E-005   7.8557263105571442E-005   1.5930967525297430E-005   6.2826959957114475E-006   1.2214332800451675E-005   4.9026663757832607E-005   1.3153177568788462E-005   7.9428630065970926E-005   2.3608569717625752E-005   8.8599502852195305E-006   1.0722860986069981E-005   1.0154622034607380E-004   4.5721474077756271E-005   2.0508255881012997E-005   4.8382260543874824E-005   3.7470835613234706E-005   1.0179566528376982E-004   1.0463242550832280E-005   5.6700151833008022E-006   3.4911645693435234E-005   4.8502802034573294E-005   1.5946023463321644E-005   2.4667512602476273E-005   5.6628698238057800E-005   1.2453766228786919E-005   7.5992344319244468E-006   3.9340694797470832E-005   1.4030340743052754E-005   3.0759578268174022E-005   1.2958138246513273E-004   1.0319766568014790E-005   6.1936600948315119E-006   7.4058344589582794E-005   3.1343037331622875E-005   8.7451828318036638E-005   5.6182363549531020E-005   1.1270696441234416E-004   1.1928448025428602E-005   4.8410990310018782E-005   2.7201177311125732E-005   1.7722008469545487E-005   8.9064217379243217E-006   4.3294254059549747E-005   2.5253892625909921E-005   1.3312694715651292E-005   1.3226268973023367E-005   4.7362053712927691E-006   3.4714698851189923E-005   1.2017285613340782E-005   3.5580642886364120E-005   5.6511971560634727E-005   7.3603628255388925E-006   1.3617391459223639E-005   1.9132198887934316E-005   1.2386697167299064E-005   9.9098643182980311E-005   4.8961446528271235E-005   1.1300158050372696E-005   5.7083849833012802E-005   4.4216900344448997E-005   4.3481267247060100E-005   8.2791362694578097E-006   2.7222016903536694E-005   1.0650078086307892E-004   1.0564154157546977E-004   1.7196573581945052E-005   3.5296777472490829E-005   5.1662474725883062E-005   1.0009585257628097E-005   1.9722642794325805E-005   7.6296145727048202E-005   2.8139901441221543E-005   2.3800967513544073E-005   1.0214490068171000E-005   1.9543447620895701E-005   3.5089032909196739E-005   1.3491210807281835E-005   4.4479292565395601E-005   2.9566768553949710E-005   3.7881184150150607E-004   8.6957103811301069E-005   1.3744218071682509E-004   1.9554133123799797E-004   9.8800479859670340E-006   2.8660802314698514E-005   3.8265453287680788E-005   3.7885212552619041E-005   1.4805261901343587E-005   1.9848527550439296E-004   3.3510620538385172E-005   5.9370084699354974E-005   4.9161954187030840E-005   8.0681321400223244E-005   2.7172225790090143E-005   3.6143855166456938E-005   6.5872928149274135E-005   1.4446051659207590E-004   6.7915969127428794E-006   1.9920162841320532E-005   1.5209176673704122E-005   2.3296112760033385E-005   3.7348001810931575E-005   1.1057647044128107E-004   1.2736270628667276E-005   1.1895294275254628E-005   2.9048424599495114E-005   3.8771750578039505E-005   6.7917994789003865E-005   4.3874521943844436E-006   1.2266012249172111E-004   3.0610057454754414E-005   2.9478887332123741E-005   4.3409847916594350E-005   6.7012049107446220E-005   4.3383824557121496E-005   6.5722386757948999E-006   4.0381992112132585E-005   8.9543808884284457E-005   2.2594488848435514E-005   3.1026330023457629E-005   8.3129732600832994E-005   1.2965265091006233E-004   4.1927446075796432E-005   5.1967402267980630E-005   1.2964494333168140E-004   1.8068389990547238E-005   6.7995420537080381E-005   1.3837373196274570E-005   1.9784055525998264E-005   2.3468498476846998E-005   3.2884195149919816E-005   3.5111571518767929E-005   2.4846026667806776E-005   2.7061443539370292E-005   9.0904766918335433E-005   5.8434697570603416E-005   5.1889306423415129E-005   5.8702161431771896E-005   8.3619174598415289E-005   3.0680671095859240E-005   4.1779501739663035E-005   1.0865654371340645E-004   5.9863823455528238E-005   2.1868671444341280E-005   4.4987048461630069E-005   2.9178805522611054E-005   3.8497748445843741E-005   3.7634005542411744E-005   2.0531341913646488E-005   5.8344242760166552E-005   2.0474665404945561E-005   2.6562371387613758E-005   1.0881643598040648E-004
   3.4235294117647057        3.0000000000000000        1.0127745803736691E-009   3.9569706199111578E-010   1.2309636027657942E-008   6.5039256787586539E-009   1.0744888754354621E-008   6.9573390049672046E-008   5.1953974054404663E-008   9.2627970511199411E-010   1.4430955795083907E-007   1.7518105168764289E-009   2.5685281426153812E-008   2.0696364617675255E-007   2.3751145739747237E-008   2.7738734557340931E-007   9.6471388811435559E-009   8.4934477603751135E-007   1.0994098857783776E-008   2.2152565575197585E-008   1.7669221152468741E-007   3.6818662462365453E-007   2.9813703858839004E-008   6.3943199052985881E-008   1.0888811816810440E-006   3.1028704908403175E-007   4.7334975052439911E-008   2.9827297995503745E-006   2.1944183814674815E-007   1.5582868329281405E-007   1.2624016807162002E-007   5.3259402173335891E-007   8.3564236760993397E-007   1.0729117007251114E-008   9.7289519709895357E-008   1.0604058427354604E-007   3.7486873842189455E-006   7.1921557140099456E-008   1.6454852566926587E-006   4.5146794604588164E-008   1.6222894851068269E-007   7.3041422378338649E-006   7.5454898024400377E-007   1.0501228159108253E-006   7.1893103247438496E-007   6.9875485903591963E-007   8.5823443609219506E-007   6.9924489078893327E-007   1.7895785466391544E-007   1.7771549650599506E-006   1.0385254208460029E-008   2.5546574422852543E-007   2.0670164766069706E-006   2.5505641028190692E-006   8.4857822778386466E-006   2.1589572010399519E-007   3.2872551852141755E-006   3.0003666900321255E-007   6.6786305130801106E-006   1.1313162484983704E-005   6.7843714418219541E-007   1.1823588843169943E-006   3.6943561602655761E-006   5.0497133586192233E-007   1.2470268630856096E-006   2.8359366255889069E-006   1.7319530531206481E-006   1.9986623573037762E-006   1.5119234062046818E-006   2.5896782567711514E-006   1.5449164907090491E-006   6.8794271809091614E-007   1.9762853927025782E-007   4.5335610096374796E-007   1.1518467169000008E-005   1.6109081075265162E-005   3.4060347708754143E-006   1.1213607162688291E-005   3.5074969309673210E-007   5.0292336630456217E-007   4.9983320205377928E-006   1.2476502761779459E-006   4.6586604428474524E-007   3.2074992073080321E-005   1.2501434337414162E-006   2.3467328880706927E-006   1.4557447692584217E-006   1.5551631923438552E-007   1.0501911844284487E-005   4.3125529470068098E-006   3.2341960208992547E-007   2.1394703016522579E-006   4.8880239269470923E-006   4.6292452513151026E-006   4.9937484645318831E-006   2.9974602792527082E-006   4.8330336729271211E-006   4.6039177934710830E-006   3.2089237844170657E-006   2.4215407103884621E-006   2.5908682422948384E-006   3.2916812993016841E-006   3.8368915377569062E-005   3.8090317092055381E-005   2.1278826692345007E-005   1.6472814208173557E-005   1.5320367685982372E-007   3.9835756066836645E-007   1.9105419373034804E-007   1.2734236124941201E-006   1.5271884070597362E-005   5.9000114244709243E-006   9.2557341736041813E-007   3.3850706703496581E-005   8.1057608417762226E-007   3.8243340200372027E-006   9.1604276349554604E-007   6.5212694936429623E-006   3.6803005095117618E-006   3.9643708403766677E-006   1.7620462706040894E-006   1.9336888908441364E-005   3.4182513369745771E-006   7.4209348169379529E-007   9.3854549107773614E-006   9.4123827724049650E-007   9.8465455080214774E-006   1.6241278825579357E-005   1.2118632558352835E-005   1.0121587883557553E-005   2.5925522822124624E-006   1.0264592434793626E-005   3.7656697021115590E-007   8.8885798252645079E-006   6.6263648864045890E-007   4.1398540118043705E-006   2.3397617325013860E-006   1.1408114117340152E-005   1.8745564518681557E-005   9.9279787954626815E-006   7.7048849661782052E-005   8.4590131178029554E-005   2.5214022329397259E-005   4.1747669772361757E-005   2.1976552248247119E-006   1.0435070390838697E-005   2.2864375662743188E-006   1.9176485591750027E-006   1.4167263078189950E-005   2.6937831823515341E-006   1.9794172527784448E-005   4.6330626689644794E-007   3.0244228265152132E-005   5.4946737816082592E-006   1.5075206961513391E-005   8.9245467303060624E-006   1.1545325870464777E-005   2.1542399788351741E-005   3.7979530369749792E-006   8.2788135992029247E-006   5.5511371677420355E-006   2.6210369547825980E-005   6.3677049793537019E-006   1.4723186012115388E-005   1.1342755651016672E-005   2.0343584032730995E-005   1.8835666430681173E-005   1.8150024050966508E-006   5.5658866346526625E-006   3.4814373690890321E-005   1.0266219401915931E-006   1.4928489475476471E-005   7.9069666319485080E-006   2.7582376450420479E-005   6.2231632227654634E-006   3.3903152191633268E-006   1.5824914774127754E-005   2.9037347665199867E-006   5.9794483080600099E-006   2.2794268993014572E-005   9.2121483474636222E-006   3.9033767427139271E-006   2.0752341185763592E-005   1.1237614351679210E-004   2.8899438622625399E-005   1.7219707774933826E-004   4.8378008605167009E-006   2.9977479012370267E-005   2.7011995012919646E-005   7.5419540324625473E-005   9.1319027829976357E-007   4.0737809755330658E-006   9.0950333380693794E-006   2.3166996140195960E-005   2.2920634153963263E-005   9.8216391786502949E-006   1.0136802699052656E-005   4.3463788026870144E-006   1.3733040389562695E-005   1.8954412890419451E-005   2.0170620074563729E-006   2.3860898489972546E-006   3.7449720468279417E-005   5.7929471096871916E-007   1.7164041631608731E-005   3.3976245317769653E-005   2.1784997864814877E-005   3.8262179849978071E-005   3.7067397918662473E-005   7.3869650286256985E-006   1.1629606336720980E-005   2.6463264798042296E-005   1.0420590901665392E-005   6.8436803328840555E-006   2.6156687143038187E-005   5.7084541024560626E-005   5.0902618667932654E-005   8.9852117046082214E-006   2.6327936877590641E-005   2.9427424275841085E-005   6.4339187893962003E-006   1.9179548510744045E-005   1.5521065363651255E-005   5.2607112514021023E-006   1.7203652460693297E-005   6.5845485471958034E-005   1.0851718738676014E-005   8.1306908247485837E-006   1.9982492782683058E-006   1.6789648390510097E-005   5.5598217724226240E-005   2.1429766068599182E-005   1.1494616498615084E-005   3.7470041129139623E-005   9.7337958154272483E-005   1.0579506377112938E-005   6.4019001604763385E-005   1.7170114626500735E-005   2.8737785556956876E-004   4.0735381436288705E-005   8.0201800655296457E-005   1.3874028560980168E-005   1.1046531439101158E-005   4.2383671291466476E-005   8.5993479927214853E-006   1.4855185927020194E-004   1.6649419741713991E-005   9.0740706295557063E-006   5.5508305881953777E-005   2.8922928683446250E-005   3.5077132815572258E-006   1.3543180241535072E-005   9.4648226357969941E-006   9.4302309322036249E-006   5.8785357653501318E-006   1.0830655915192819E-006   1.5428939246247474E-005   2.5970154322229424E-005   1.2288242712251093E-005   2.5244863630674157E-006   3.8131508363396895E-005   3.7259414087191399E-005   5.1079780748208784E-005   2.0527244500522468E-005   4.1233775570812301E-005   2.2562873925137408E-005   2.6646326496719785E-005   1.1440863820636560E-004   3.4092598464599160E-006   3.1453393672268082E-005   2.3350579377833810E-005   3.1489669485513180E-005   1.0647015137501827E-005   1.3180160449248351E-005   1.1426390253987094E-005   1.1142622663064924E-004   6.6038965772500946E-005   9.9983449851512399E-006   1.2837670291214676E-005   8.7677691627673489E-005   2.0805677099023041E-005   9.4221533680862589E-006   5.2193634004849498E-006   6.3605609667157951E-006   3.0633023182677887E-005   2.6583350131511095E-005   2.8767062370129773E-005   9.4669812332502044E-006   6.2604086989040061E-005   2.6812740277315027E-005   9.2978834851235563E-005   1.2516722241128037E-005   1.2571311295984775E-005   9.3462312724397078E-006   9.3191873843526886E-005   1.5990442457022285E-005   1.9526503478759032E-005   1.8144167895092822E-005   2.9474756665281135E-005   8.0648253388527016E-005   5.3651981932929883E-005   4.4629744555612445E-005   8.9652989392898394E-005   3.1750774474619811E-005   3.5598236065269228E-005   3.5900121751132171E-005   1.1406314824165610E-005   4.0517384504563388E-004   1.4855290292243580E-004   7.3858311157362988E-005   3.5474655613521540E-005   1.5418590110501229E-005   5.0629899188179616E-005   2.8677728987953270E-004   3.5789502444954985E-005   5.6005245447712437E-005   1.5446174654596616E-005   6.6232729902542829E-006   2.6505608021350710E-005   8.6817265894534227E-006   3.2230984536362939E-005   2.0561351957876677E-005   1.9247558582760928E-005   2.0786061212396270E-005   1.2587751135272098E-005   1.1767913341619503E-005   8.8755982273245388E-006   4.7710350128584995E-005   6.6143975648607091E-005   2.9739714839309555E-006   5.4528215973599699E-005   4.0120605900890674E-005   4.4842279432633853E-005   4.5050499043459772E-005   1.1760989796250919E-004   3.6390614666577066E-005   1.5402190300672954E-004   3.6679029504896511E-005   4.7706350846309633E-005   8.3715940941289993E-006   8.6463273811940625E-005   2.8821852642512513E-005   2.2217166595148525E-005   1.0846712284746329E-005   5.4319199776678903E-005   1.0851749883703077E-004   5.5097387923824371E-006   5.8558473932489882E-005   4.0975882971458759E-005   3.0074273043870735E-006   6.6219566713379889E-005   3.3864702005139918E-005   8.8182736035013798E-005   7.1109971585176583E-005   7.2962936394433746E-006   3.4955245013772481E-005   2.3710535772677341E-005   9.9816966222420590E-005   2.9303096440166448E-005   1.1492165604273323E-004   2.9222585770211039E-005   2.5838390922659311E-005   4.1818978738420447E-005   1.0726777862088356E-005   1.7125648940834974E-005   8.4858400707827847E-006   5.7675178307770492E-005   1.5235807202821657E-004   1.0029007019743500E-004   1.6273444378951166E-005   1.4823157501701472E-005   1.7567908499504796E-005   2.6177218858726708E-005   4.1640126207983938E-005   5.7560916194555238E-005   5.0301722730664573E-005   6.0071663098225805E-005   2.5293435694983032E-005   4.5131854550187616E-005   2.2498443984694486E-005   1.1442104131716652E-004   1.9834468272245443E-005   8.7748357243064897E-005   2.7608796700494165E-005   1.1165849476610677E-004   1.1889934271733165E-004   3.2075733231488899E-005   3.2759052228129771E-006   4.4756946486258898E-005   1.1938275253987539E-005   5.9162449875982442E-005   7.3860938537034391E-004   8.8286929705987490E-005   2.3121318872701411E-005   4.5038366461297131E-005   3.6100255394867732E-004   5.5820423973482581E-005   3.7988561789629183E-005   2.3222509705937260E-005   3.5369006306323322E-005   1.0154153514317935E-004   1.7028795127364040E-005   1.3306277119475939E-005   3.5115083979786922E-005   2.7098825247240370E-005   6.3071438564237274E-005   3.6338351397711239E-005   3.1013815104831812E-005   1.6283892240765334E-005   4.4595066487028593E-005   6.6195426542723355E-005   1.0650302247666707E-004   2.7960273249947802E-005   1.1602931935728640E-005   1.9170229053994821E-005   1.2284056769669828E-004   2.8624813100790513E-005   1.7314329540639298E-004   3.2037346432252641E-005   1.7187487407636546E-005   2.6386293772394954E-005   1.9470692286404652E-004   9.3680679265228318E-005   3.0067804481782719E-005   1.0380810214781857E-004   4.5102370229990297E-005   1.4742104154123265E-004   2.0206758234550422E-005   1.0845821642518588E-005   4.8707126741955709E-005   1.0241874142218827E-004   1.4125935199747005E-005   4.4882388833986983E-005   5.7073355544768866E-005   2.7516432239046518E-005   2.4439601593922814E-005   7.2758424658097420E-005   1.9857524472220458E-005   1.6036102493730228E-004   2.5277234975945589E-004   2.9819241291345228E-005   1.2209660290258741E-005   8.9135387733468656E-005   4.6508189556247498E-005   1.4086200061790715E-004   9.3327599697372188E-005   1.3751883192131796E-004   2.8751844636519027E-005   3.7361812511458902E-005   6.6432451145000227E-005   5.4835483033125596E-005   1.9918712443416207E-005   7.4760244212914549E-005   1.6498228816164879E-005   2.9470967464383837E-005   4.1251612032939583E-005   1.4063988409866124E-005   1.0996301251558590E-004   4.6606925985821231E-005   8.8247743589442025E-005   1.5412804634489302E-004   8.4869727681044050E-006   1.5712432202933874E-005   2.9534773661525671E-005   1.6168356362936375E-005   1.3647369589116530E-004   9.6042532975781754E-005   1.6957172319717828E-005   1.2041433132753490E-004   1.0351355084701978E-004   7.2013609236723912E-005   2.3110205302850902E-005   4.5070635960885218E-005   1.4009096833465014E-004   1.8032356857428518E-004   3.1298434973657459E-005   7.1230010280324478E-005   1.5037088966389966E-004   2.1051285967084728E-005   3.8416490173133080E-005   1.4659834668923587E-004   4.8489276446497160E-005   6.1598781455074114E-005   2.0004923978403348E-005   1.9643276018901489E-005   7.1950518233429152E-005   2.7284814773674485E-005   3.9804863741280356E-005   7.4230486076604896E-005   4.8916257186231490E-004   1.8604238960460680E-004   2.5986870202751068E-004   3.7795062985131894E-004   2.3261985107826638E-005   6.1674067786545182E-005   7.7211077763994249E-005   5.8920583591397997E-005   3.1081709995991764E-005   2.3981447345813395E-004   6.1158594613634209E-005   9.4829929155338454E-005   8.1272170644003109E-005   8.5446836573561138E-005   6.7324622081025941E-005   5.0453892244495870E-005   1.1033224112088434E-004   2.0405238941329439E-004   1.2019966095401896E-005   3.8763207372076306E-005   3.7890231864633977E-005   5.7876191078289590E-005   5.1134136830619001E-005   2.2236346389655322E-004   1.7410066860489006E-005   2.4184284432413336E-005   4.4770534428104127E-005   8.4365858327926010E-005   1.4313939272373583E-004   1.4901673626079801E-005   1.6959960270437592E-004   5.2100610147938351E-005   5.8688662802621162E-005   4.6694583398928597E-005   1.2942183441265692E-004   9.0641193293683497E-005   9.1069151975132672E-006   4.1007916768757529E-005   7.6266460611083080E-005   7.0223374296467784E-005   6.7910310678146748E-005   2.8989458779006099E-004   1.3487736835583747E-004   9.8850902212498399E-005   6.7698305154008725E-005   1.1313466813519102E-004   2.1067088813079226E-005   1.0526408691666602E-004   2.7882062704450622E-005   3.5785108553418875E-005   5.2926680499054277E-005   4.2580866908142049E-005   9.5630135539805688E-005   5.5126524061627766E-005   6.3128313908159987E-005   1.7515823414070028E-004   1.1016474491032655E-004   1.1301386709782031E-004   8.7801887920913954E-005   1.2163091205495559E-004   4.2398728020748629E-005   7.1796990174639549E-005   1.2909907165822276E-004   1.3590137516664659E-004   3.7293578685763388E-005   1.2953937339453306E-004   3.8145235908980157E-005   7.2357511632547566E-005   4.8118680978967425E-005   8.2954164295142994E-005   1.2474481252207825E-004   3.5354159990696968E-005   1.0514245960215107E-004   1.5278579552898281E-004
   3.4764705882352942        3.0000000000000000        5.8354612823890861E-009   3.0239489373617301E-009   6.0881878205237125E-008   4.3796367854773715E-008   5.4828083167029447E-008   2.8807523564972853E-007   3.0869234981143913E-007   5.0008599736854115E-009   6.3449523407334733E-007   9.4006696900353289E-009   9.4271547936084032E-008   6.8376199335471168E-007   1.1008905177838569E-007   1.4589734274110039E-006   4.1058271115869534E-008   3.1975230590405367E-006   6.1538963112495747E-008   1.0318226618801184E-007   5.4470908895539407E-007   9.7662569139969030E-007   5.4636324814275110E-008   2.5968987915561970E-007   5.1074033718038953E-006   1.2129367528480426E-006   1.6108548116680166E-007   9.5876083730106058E-006   6.4413531848460757E-007   6.3261764850184929E-007   6.2693407917207383E-007   1.4471649199096490E-006   1.8106954953754647E-006   7.5811583372155930E-008   7.8456364950545350E-007   4.0510514875367063E-007   1.5424373448023116E-005   2.8409396253688916E-007   5.4035191794278357E-006   2.0250783381262571E-007   4.8332618462868384E-007   1.9816829967055594E-005   2.0453685803794266E-006   2.7933432684983525E-006   2.5772952741355768E-006   2.9167502987089747E-006   2.1174080816842131E-006   1.4711097383467729E-006   7.9940322604068964E-007   3.3048594752325143E-006   5.8027419860172419E-008   1.3338329596332379E-006   9.2770084311655078E-006   8.0761534813284650E-006   3.2035193406388860E-005   6.5046847133827429E-007   9.3220362901326725E-006   1.1662691681404340E-006   1.5305223823829174E-005   2.5217878140394103E-005   1.9804692890153849E-006   2.6933727830734237E-006   9.3146739532179312E-006   1.8412401395486089E-006   4.6745690328600819E-006   8.5443719040606243E-006   3.8267619928344805E-006   3.5948944104836519E-006   5.6160078883456004E-006   4.0255534475504277E-006   3.1476707913962810E-006   2.5963545345720995E-006   1.0884637085234099E-006   2.6177524586631237E-006   3.9357576109944394E-005   4.6951268913782564E-005   1.0278725803985053E-005   4.0621873476384900E-005   9.3405590413652615E-007   1.3089470014900050E-006   1.2701002262654801E-005   4.0352090844320735E-006   1.4032420743030681E-006   5.5893245300246236E-005   2.5045055202184642E-006   6.6697784222731808E-006   3.8869345403334340E-006   5.9656338549674881E-007   2.4064832121651497E-005   1.3188761459661727E-005   7.8355912173673512E-007   4.4394577014853128E-006   1.4543610325644056E-005   7.6961208374556868E-006   1.2673634857889500E-005   5.3609936295878337E-006   1.5070620095617364E-005   8.7472126855491950E-006   4.1510017335822394E-006   7.3004468301656308E-006   1.1818662850513113E-005   1.2721140007424049E-005   9.7432037721896121E-005   1.0676327302411716E-004   6.9241877909676511E-005   3.7817269131352933E-005   5.2896307950757829E-007   1.2343623118684664E-006   9.0374993388070494E-007   3.2150946937088243E-006   2.7601279683604566E-005   1.4926302982470610E-005   1.6512287902535246E-006   4.0124815443174143E-005   3.3927347254882067E-006   6.2108334405496457E-006   2.1850934805694769E-006   1.7710969286886917E-005   1.3790475604374482E-005   1.1758070826893765E-005   5.8194730711202238E-006   3.4379473728652000E-005   8.8049294919496261E-006   1.8997557202495515E-006   2.2905849858944393E-005   2.6028877996634335E-006   1.6790288979344543E-005   4.2640992352830062E-005   1.9562355705665772E-005   2.2801131287498736E-005   7.6245527141444750E-006   2.7279123219511465E-005   6.7557477613827106E-007   1.8915504008942059E-005   1.8982376832659655E-006   4.8351691898644689E-006   6.3754416018031190E-006   3.8003408609666971E-005   4.1239551050726435E-005   2.5240766958225952E-005   1.8356603156403833E-004   2.0574014276737522E-004   7.2462984694147454E-005   8.2352052936685987E-005   5.2710353515160777E-006   1.7976813033921124E-005   6.5888570218840851E-006   5.3703048697547858E-006   2.9825354577217979E-005   5.4860379859588715E-006   2.8569425351460851E-005   1.6007968846322912E-006   3.0834740979016565E-005   1.9217971710691433E-005   1.2470262338475619E-005   2.3544555397463890E-005   2.4733145384947084E-005   6.2499859734614472E-005   1.0797036353064615E-005   1.9516813578510704E-005   1.5692500982223308E-005   3.8632485564771617E-005   1.0565648722641487E-005   2.9826595901305048E-005   2.1871714608340687E-005   3.7847711901883105E-005   2.6989154121317408E-005   4.1399235909794430E-006   1.0864665694213161E-005   8.4145561683240217E-005   2.1847151901592310E-006   3.8304109320708001E-005   1.6052197110160294E-005   5.8912775747737715E-005   1.6792349784703007E-005   9.6604805392006408E-006   2.2447715174936190E-005   5.7659225341142274E-006   8.0171513613452203E-006   6.1278260654575443E-005   2.0637030398938093E-005   1.3115862822916317E-005   3.8828606091859177E-005   2.4913655336729573E-004   6.2602835412845721E-005   3.7060468261882064E-004   1.2902805366144394E-005   7.1370024597228567E-005   4.6678850978115864E-005   1.3353054037065285E-004   2.3685905331611052E-006   7.8009173498212970E-006   1.9003930860809757E-005   3.0594910121183392E-005   4.5575477595046115E-005   1.5637319299270444E-005   2.1669610218229871E-005   9.4035922080127730E-006   1.9351139846332117E-005   2.9423224867070435E-005   7.0381901393362820E-006   4.9055834796543973E-006   5.6943666496257327E-005   2.1848758129735534E-006   5.3771015955424723E-005   3.1401115537341094E-005   5.4486693702301832E-005   9.5675406570214881E-005   6.6857103949554395E-005   1.6119603635258084E-005   2.7413141017950074E-005   3.6706641584426121E-005   2.3052468536022028E-005   1.2907018358587346E-005   6.0714990591384556E-005   8.1699344152174442E-005   7.7511707708495943E-005   1.0706939244057720E-005   5.8675828446965986E-005   7.2409580277122215E-005   2.3959999488638455E-005   3.7592874520160466E-005   3.0932015594228296E-005   1.3826395461476843E-005   3.8033788072692112E-005   1.3573187201900282E-004   2.2518084753874695E-005   2.0321215547155531E-005   6.9022465094105490E-006   3.4619914887809529E-005   5.5271771522702455E-005   5.6014339394044765E-005   2.7806775518396186E-005   5.9961965923650503E-005   1.7204628666402116E-004   3.1756849243243354E-005   1.8955115125562195E-004   3.0049512496258193E-005   5.3961397885058532E-004   7.0141980803237162E-005   1.6224628531109656E-004   3.0490743512701948E-005   8.6531763983369012E-006   7.5374933878724989E-005   1.4993519985775743E-005   2.1153223945295221E-004   3.5519190373448027E-005   1.7509518960265370E-005   8.2013848672620544E-005   2.9487410523254307E-005   9.8922853031189131E-006   2.6257616320928005E-005   2.8609472645260031E-005   2.2292066813890415E-005   1.3697372788405395E-005   3.6088616866694288E-006   2.1081151695666398E-005   4.3959904425835463E-005   2.3797003442561356E-005   7.0062618641912633E-006   7.7804683724488785E-005   1.0610251138230248E-004   7.6292043904158650E-005   4.4983600845130031E-005   4.8932274120370918E-005   5.3448967418251966E-005   4.5197197008046535E-005   2.0495716997410664E-004   7.2471748267460452E-006   5.2922647165038179E-005   4.1415080763506515E-005   5.0001532150518757E-005   1.9337899437195585E-005   2.1149152926326157E-005   2.7647550682072938E-005   2.1400221333565006E-004   7.4981402534383992E-005   1.5235119100021451E-005   2.0422285196378793E-005   1.8077936350544056E-004   4.1914785440382675E-005   9.0522246105139165E-006   9.3727578969516636E-006   1.5560169967132803E-005   5.8109977817344735E-005   7.1861332858710316E-005   6.1929506273684999E-005   2.4814878741775834E-005   1.0799595610280077E-004   5.1327537837300905E-005   1.8665687206192270E-004   2.2883261017111104E-005   2.3619150367682744E-005   2.4735482767147269E-005   1.0989428412041859E-004   2.0450091000381837E-005   3.5602354217933389E-005   2.6401000144686309E-005   5.9552120925605468E-005   1.2884278249274822E-004   9.4155794165967643E-005   8.4649878268801200E-005   2.2969506227311950E-004   8.6151436762049076E-005   8.9840066668517136E-005   9.0416945478804389E-005   2.4048177772308682E-005   6.2290761582976589E-004   2.4892298689399296E-004   1.0911964128280658E-004   3.0241150799295967E-005   2.7024995383886651E-005   6.3832539610826598E-005   3.9838907909939660E-004   5.8984418677149011E-005   5.8639721435929705E-005   3.1670773553758931E-005   8.6694374742263320E-006   2.1559043518109392E-005   2.7187567733792025E-005   5.7871776280999899E-005   3.9209073878210932E-005   5.4778172422537995E-005   5.2232530324870821E-005   2.8791953177826388E-005   3.0207488173352922E-005   1.6925320675825098E-005   8.2939921411460043E-005   8.7391487306150866E-005   8.7423871446800958E-006   1.3830851980135074E-004   8.4609724764760403E-005   1.1695052018219370E-004   7.0356547629986675E-005   1.4595108268607122E-004   6.0663051182178028E-005   2.4910661732490671E-004   7.7338373074676319E-005   7.8244753057285290E-005   1.5214123944504149E-005   1.0251635683087842E-004   3.0711953688478122E-005   3.2432982582092917E-005   1.6988486167814696E-005   5.8695485465567627E-005   2.4069928161667042E-004   1.2485371099551035E-005   4.5103769986346098E-005   1.3932682056658942E-004   8.4579311257303593E-006   1.2094987244614516E-004   5.4804352937053415E-005   1.7182259420689874E-004   1.1958202958741339E-004   1.2916724309235886E-005   7.3364427194599354E-005   4.1996064687896819E-005   1.4107692478568560E-004   6.8735875672920499E-005   1.4563427567376071E-004   4.3962435782468044E-005   4.8190798291746615E-005   8.5463181038053761E-005   2.3436486381949528E-005   6.9515747477836965E-005   1.1304592168223859E-005   1.4171523586504919E-004   3.1676597804710879E-004   1.1701615194027847E-004   3.5756310844109555E-005   1.9940651418161212E-005   4.7307075941952711E-005   4.4684254012977706E-005   5.7093097082908712E-005   6.7104148381005304E-005   8.5324414306561740E-005   9.0666608334504084E-005   3.7837927366306567E-005   7.2907677111795573E-005   3.6856762641864612E-005   1.9929115378100354E-004   4.7677051597490628E-005   2.0896455162536538E-004   5.9154091534639307E-005   3.0399677016770078E-004   1.4282356233083040E-004   3.9155225242561880E-005   1.2769856689639754E-005   4.9777987571427340E-005   1.8915302905948280E-005   7.6024068296875224E-005   9.0482153508174973E-004   1.5638593832583645E-004   9.5007778418259423E-005   8.0394952660333828E-005   4.7844621959990759E-004   6.7859359374741881E-005   4.4466799370799938E-005   3.0829352241666464E-005   6.5063940660553042E-005   1.2061162831915543E-004   3.7810902976102791E-005   2.1166354037932611E-005   8.4576075329319752E-005   3.5850809057335793E-005   9.6578250663339487E-005   9.2974477629535201E-005   4.8043747318981214E-005   2.9216745294172792E-005   8.7773586963507395E-005   8.6213769987039890E-005   1.6110233253083652E-004   4.4141127399284993E-005   1.5955380772471732E-005   2.5743902375561295E-005   2.4161385281958552E-004   6.1174472397249215E-005   2.7047463797799659E-004   3.6687293137275680E-005   2.3971750481125864E-005   8.5734165235807001E-005   2.9244904817690069E-004   1.5172304163654486E-004   6.0291531773036374E-005   1.6002544732777381E-004   5.8349962080765484E-005   1.3953983071358710E-004   2.9238081196111650E-005   3.1211034774843151E-005   5.2836647233544253E-005   1.4500647303459938E-004   1.2657616030214329E-005   6.2290043027629137E-005   6.5712707398657877E-005   6.0426359565846377E-005   6.2837535285121344E-005   1.0673447172699769E-004   2.7572787303361641E-005   4.9167256301722894E-004   3.6391994502233934E-004   6.4751577918376326E-005   2.4420964789466400E-005   1.3452088337976482E-004   4.4940497026904849E-005   1.7640752089874607E-004   1.2024761113840939E-004   1.4574518742459445E-004   5.8951589638672190E-005   9.2948462107991092E-005   1.0085955087829242E-004   1.3775351515364544E-004   4.3723335949338187E-005   8.6369413839924622E-005   4.8607694319724250E-005   6.2674289790982772E-005   8.7960426856857794E-005   3.5976401356998982E-005   2.5671210309134376E-004   1.3527266476179070E-004   1.6338286874475897E-004   3.0637513047027755E-004   1.4528595508348778E-005   1.4574382901867856E-005   4.3146322236669161E-005   2.9814177636289006E-005   1.4992310110120667E-004   1.4299613685081445E-004   2.1184663850045558E-005   2.0095022884472088E-004   1.6821847842997625E-004   1.0886163054209656E-004   5.2029679914033548E-005   5.8895063015008777E-005   1.7390224697392588E-004   1.9111952463997647E-004   5.6159955839582928E-005   1.0874474783380064E-004   3.5255481393940609E-004   2.9558232905614696E-005   9.1707466752489314E-005   2.1222481551906822E-004   5.8697795552666012E-005   1.2990682561353517E-004   3.0295187164615424E-005   4.0324308050854352E-005   1.2486389012608375E-004   4.7435846758193906E-005   1.1911635424624741E-004   1.6586120837893054E-004   4.2840605811893332E-004   2.9534002275837792E-004   3.8350380508199249E-004   5.0149370548227231E-004   4.4820962480116170E-005   9.4684101075405563E-005   1.2128122600603400E-004   8.6558002210486250E-005   5.1580807297308631E-005   2.2072923933611475E-004   8.1060148387098547E-005   1.3651442252777865E-004   1.1392583120475127E-004   1.0327519459031660E-004   1.2759549025131338E-004   6.8525840088264401E-005   1.2265880205415805E-004   2.1094345667173033E-004   2.4451078768247387E-005   5.5879844386268871E-005   9.7905558534667876E-005   1.3047820704953936E-004   1.0631879011738772E-004   3.0474037546728325E-004   3.9214143634972935E-005   4.2765668216596837E-005   5.7417648866694427E-005   1.4212951064476259E-004   2.5635183851990432E-004   3.5050518612509706E-005   1.6455675802086087E-004   1.0861824236936015E-004   9.4604268056776501E-005   6.5030940094045421E-005   1.9215179488590544E-004   1.1885342823217614E-004   1.6175155265955004E-005   5.1821413360581404E-005   8.9267430260524784E-005   2.0995305258785326E-004   1.3008459886994353E-004   6.2608887010490166E-004   1.6110975590083543E-004   1.6521255245306309E-004   7.4198704913869419E-005   1.1659683337485527E-004   3.4636743422438686E-005   2.0952622329355875E-004   6.1589625957163038E-005   6.7033516640905845E-005   1.1795663979568265E-004   4.1430124003746360E-005   2.4506306526039112E-004   1.5380051273879090E-004   1.1702243373421646E-004   2.4373822354488610E-004   1.4859952363202909E-004   1.7109079743719260E-004   1.1960667048056353E-004   1.5440962102617641E-004   6.4133424147487834E-005   1.0655695395069462E-004   1.8018870364988946E-004   2.7694615367537665E-004   4.4925342731349080E-005   3.0708144753038234E-004   4.1402151791263946E-005   9.7062121801548353E-005   1.1124425806924454E-004   2.1893190609270906E-004   2.2793656682892029E-004   5.0790021381703225E-005   2.4620480999883708E-004   1.9591244808297856E-004
   3.5294117647058822        3.0000000000000000        2.8343131460178574E-008   1.8882252890753278E-008   2.4846799259458163E-007   2.3770202002662872E-007   2.3758086820437448E-007   9.5214460720861446E-007   1.4590206969688605E-006   2.2518239680737593E-008   2.3315667678012297E-006   3.8383994076344786E-008   2.8377440803882615E-007   1.6888562458134790E-006   4.2896929208262074E-007   6.0283499392375753E-006   1.3927520230468966E-007   9.8766778513008687E-006   2.8766701190102128E-007   3.5547778021801357E-007   1.4023153816497959E-006   1.7701432153628310E-006   1.5988795057239576E-007   8.2329098613851078E-007   1.8603164946885006E-005   3.9103333254370531E-006   4.0997915996220750E-007   2.4791163668940959E-005   1.5773879334463121E-006   1.8457398858442813E-006   2.5527450208621470E-006   3.5102371892316275E-006   2.3732261040410627E-006   4.0295668522158318E-007   4.5287181552333943E-006   1.3560318199131351E-006   4.8612801778018755E-005   1.0366436420352629E-006   1.4281645872071399E-005   7.5846517232168458E-007   1.0271991324719599E-006   4.2171424627650966E-005   4.4457940004560316E-006   6.7174512891364370E-006   6.5377316234152165E-006   9.7302635627141458E-006   4.8028903758948502E-006   2.9168216546407908E-006   2.8273642982429237E-006   3.2970092780469006E-006   2.8324075308900227E-007   5.4985648909318418E-006   3.3304165490155771E-005   1.9349745654342749E-005   9.2104242552356141E-005   1.8774600696341402E-006   2.0553458807250972E-005   3.3229312514428021E-006   2.6745599222328616E-005   4.2476804133886938E-005   4.6325381776120220E-006   5.2953856166309765E-006   2.2121315950684893E-005   5.4404396422571813E-006   1.3869404570820784E-005   1.7054282102840487E-005   7.8239662670548840E-006   4.0818884582537627E-006   1.6293507080930205E-005   5.2702818162660457E-006   4.8738880229867604E-006   7.3991603573368645E-006   4.8080388518454625E-006   1.0976512519489157E-005   1.0868204262801779E-004   1.0124724320990771E-004   2.5408527500107943E-005   1.1244130392116992E-004   2.0309834113143871E-006   3.4051504058385639E-006   2.5257460926427843E-005   9.0017667346436499E-006   3.2185126618983062E-006   6.7022148177475725E-005   4.8306546703308268E-006   1.6126220526228156E-005   1.1228198446339617E-005   1.8914068308594079E-006   5.1428855749022509E-005   3.2126322781890582E-005   1.7804526964192803E-006   8.6417477600591934E-006   3.0766177556750610E-005   8.8502566321603840E-006   2.0017351285910193E-005   6.4695121594290698E-006   3.6093018184593813E-005   1.8793586012146101E-005   8.9911583555502379E-006   1.5689581496565795E-005   4.1244129310871506E-005   3.6333850196801591E-005   1.8052015877193707E-004   2.3945480279119791E-004   1.7162918328620091E-004   6.9843957712325842E-005   1.7269051815754850E-006   3.1420766850363995E-006   3.6367229409476004E-006   8.0679747805784287E-006   4.1309245804965040E-005   2.3831249550121066E-005   2.6332590343360714E-006   2.5056983958452953E-005   1.1705302343429771E-005   1.2774017934434613E-005   4.9491419186066844E-006   3.9414195372970866E-005   4.0872408302052749E-005   3.0121666430378999E-005   1.5626846805551125E-005   5.5836351850182858E-005   1.8411166358347325E-005   4.8928559315892746E-006   4.2281900123787081E-005   5.8442505844554246E-006   2.4127298290657563E-005   7.7593320120646002E-005   2.2379192699466044E-005   3.2641005973787316E-005   2.1183144326669062E-005   5.6057268382052004E-005   1.8119851279364135E-006   4.0473753453114580E-005   4.3359544157275276E-006   3.1832379987325069E-005   1.3604168153913017E-005   1.0760115761629074E-004   6.5431532838789968E-005   4.6522454258127464E-005   3.2019550947240844E-004   3.9395697940572633E-004   1.5975673603814836E-004   1.2981864365749622E-004   1.2528706749962598E-005   2.3754289388547048E-005   1.5704435847279977E-005   1.3999560461429649E-005   3.8071495324105261E-005   1.1895259125986128E-005   3.9717857490941086E-005   5.6373447533031372E-006   3.5243772040874191E-005   5.5030334005182534E-005   1.3925777319232471E-005   4.7026762177126215E-005   4.1425743252899267E-005   1.4788479573290368E-004   2.5787735600357362E-005   3.9482916257719876E-005   3.6013639110686868E-005   5.3738869670873069E-005   1.8874371585299808E-005   4.4190360114751863E-005   3.0226907917833585E-005   5.4857381848797326E-005   3.0702197076912202E-005   8.3112130275158567E-006   2.6323060287781361E-005   1.4244619275377115E-004   5.1186945869300679E-006   8.8612551104126863E-005   2.1208973947931162E-005   8.6870763633967421E-005   3.8716938592919396E-005   2.2006445160166280E-005   3.3849260372299568E-005   1.0958062963181246E-005   3.8339852241806430E-005   1.4439896538808366E-004   4.9271635866176983E-005   5.3885946259165503E-005   5.4557540165152732E-005   4.2120798411505425E-004   1.0806484266135107E-004   5.8445331791874620E-004   2.8800762118498252E-005   1.2883586204416288E-004   6.0445919701960356E-005   1.8855282181765617E-004   4.8977591503265746E-006   1.5654851493342205E-005   3.2952968435227619E-005   3.0065672571597656E-005   6.0613084965959890E-005   1.9982576564231481E-005   4.1943023748958456E-005   1.5415322173264857E-005   3.2701839364040672E-005   5.6102267070934831E-005   2.1520899073338237E-005   1.2032426277386724E-005   1.1072531914128776E-004   6.7871573489127846E-006   1.3114827606423504E-004   3.7256021876558457E-005   1.0484825250337592E-004   2.0211626162443811E-004   8.5265572908579143E-005   4.6756487815381579E-005   5.6190653531688438E-005   6.0998607081888389E-005   4.3147269208657298E-005   2.0036733138085355E-005   9.6408956923978780E-005   9.8132914117535439E-005   7.6253467029811393E-005   1.9907402766481433E-005   1.0270347829736846E-004   1.3126372052888171E-004   8.3196662158131909E-005   6.0409282438636325E-005   6.6725464976726023E-005   2.7170366033953695E-005   7.1500673686679267E-005   1.8807723150107732E-004   4.3535778333889638E-005   4.0895944936795207E-005   2.0597022668488359E-005   6.7241748274073836E-005   5.1287239440597197E-005   1.1757921186580621E-004   6.1985488453316352E-005   1.1042527616460227E-004   2.1917255401517763E-004   8.8859965336538811E-005   4.3015336335619627E-004   4.1610752694057754E-005   7.3758788597924380E-004   8.5492896561336159E-005   2.4902693426217100E-004   5.1790680708297587E-005   1.9776060377083909E-005   9.9518448334685517E-005   2.0873075906163968E-005   2.4240238084436260E-004   5.8619725398560205E-005   2.2877145374986454E-005   7.1597766828507294E-005   2.5789452252383248E-005   2.7930753240666623E-005   4.2703398953346705E-005   7.2711697588766051E-005   4.8705123805411813E-005   3.5838118229848598E-005   1.0987365609146702E-005   2.9969740216964818E-005   1.0188001884617560E-004   4.5977926956796705E-005   1.6540374761042011E-005   1.6578412153791047E-004   2.2226693762877818E-004   1.2180366455055940E-004   8.9487704450151728E-005   5.1536427186349441E-005   1.0085603446934784E-004   8.5022044629205550E-005   2.6031136552516926E-004   1.5499424182797423E-005   8.4118648659325035E-005   9.8435260473885925E-005   1.2174719574079733E-004   2.7645160368111850E-005   3.0098729381757807E-005   5.4558623324989018E-005   2.6976350392084099E-004   5.4604980232177879E-005   3.6376654168149770E-005   2.0878365330166024E-005   2.9672735508215383E-004   9.3149982731733283E-005   2.4209194773453735E-005   1.4785536550428973E-005   3.7831674231655164E-005   1.0014056848655522E-004   1.9643563240649914E-004   9.5263019330424386E-005   4.6105866074781641E-005   1.8411928902377310E-004   7.5789333584410639E-005   2.5824352073767739E-004   4.3046927958464661E-005   5.1263811939936157E-005   5.2818265284067610E-005   1.1211881072712980E-004   3.3528768270455319E-005   6.0603819628302507E-005   3.4335803027927488E-005   9.3235108663512674E-005   1.6429584190242810E-004   1.2409982264816147E-004   1.8702016025573702E-004   4.7793047934859733E-004   2.1680112868549257E-004   1.5482414808369187E-004   1.6168362013622341E-004   3.4811511942083577E-005   6.9518710661525883E-004   2.8827881053649479E-004   1.1118749708179892E-004   5.9620520544451072E-005   3.3811745510028065E-005   6.4391889574471866E-005   4.4303140226402920E-004   7.5481841007538788E-005   3.9471517313264025E-005   4.7376667063419193E-005   1.6388517171402237E-005   2.8288452247726668E-005   6.4805122077375783E-005   8.8866435592424475E-005   6.1326663440011047E-005   1.3241318624934213E-004   1.0832952480410656E-004   7.3749313729705397E-005   6.0263574269781904E-005   4.2085804724266195E-005   1.3214650800348520E-004   1.5048350108245773E-004   2.2612669445530185E-005   2.6142101923527160E-004   1.5022335389725886E-004   2.6375493098383044E-004   8.5648573651185287E-005   1.4771421079400247E-004   8.0998478871339622E-005   2.8694869827656155E-004   1.5822951763296684E-004   1.0265616958895857E-004   3.2875584329456701E-005   1.2287612238024725E-004   3.4755158561681283E-005   8.9452003288141254E-005   1.9607266111032726E-005   7.4892317671498048E-005   3.5792535943472356E-004   2.5197969901296226E-005   3.0729949060031196E-005   2.6030741696702562E-004   2.0893134367073591E-005   1.5924793771588257E-004   7.8615135469109988E-005   2.6011883930309539E-004   1.8150969076018259E-004   2.1641398821293243E-005   1.5247323647687823E-004   9.4454330452519610E-005   1.5312800079391549E-004   1.4425614724901484E-004   2.1590742617954870E-004   7.5694643116493745E-005   1.1106663326959293E-004   1.1257260497292438E-004   4.2619808928653161E-005   1.9181408040152127E-004   1.6306345606290950E-005   2.5581259752986772E-004   4.6807305901093107E-004   1.0863285805216667E-004   6.9368230270467981E-005   5.0401678597597759E-005   9.0994130425755309E-005   6.6108235684692816E-005   6.0810873484396482E-005   6.7452139516098792E-005   1.3263048655618695E-004   1.2165354941821137E-004   4.9744828189469326E-005   1.0433330444444934E-004   5.0468824695906941E-005   3.4165086482842657E-004   1.0035409025488880E-004   4.2140196330672195E-004   1.2046992082793475E-004   5.5769807736319509E-004   1.2187776867959843E-004   2.9568651542003769E-005   4.4206028284840456E-005   3.3171894948197775E-005   2.3908284858249146E-005   1.0852158591035200E-004   7.6787784136182931E-004   2.7026582053037482E-004   2.3591573307202562E-004   1.0303009937623675E-004   4.8948386294401104E-004   7.1703327429098904E-005   7.7456180784470346E-005   3.5362986132940549E-005   8.9341206530535293E-005   1.2170406961281650E-004   6.5353279963040526E-005   3.5092029815842099E-005   1.8972801533549035E-004   5.4843971995061000E-005   1.5957317623255590E-004   1.8896366037763612E-004   1.2746334062579460E-004   3.7243350577397234E-005   1.3065310037384492E-004   8.0235164316641165E-005   2.7388602533237567E-004   7.1502511327131699E-005   3.3551958909542371E-005   7.1190733003913021E-005   3.4663893929780801E-004   1.0400734431794691E-004   3.1948259112881761E-004   3.7432575830365639E-005   3.5860748689338016E-005   1.9958603781483343E-004   3.4410996421306090E-004   2.0426999936853625E-004   1.2667646388048770E-004   1.8871773069807020E-004   8.5235322223629174E-005   1.7792697778280437E-004   3.5678222625175117E-005   6.3850395867654921E-005   5.3789863276871256E-005   1.2487082453702079E-004   2.4571099369764989E-005   9.9239621716117055E-005   1.1667162033016040E-004   1.2304996973977337E-004   1.0556021722215327E-004   1.1435013667911326E-004   4.5719076564871902E-005   7.9043721115178817E-004   4.7541887783558923E-004   1.0393581936685808E-004   5.3634636458156667E-005   2.6259146054639004E-004   3.8931236043929381E-005   2.2194074016619985E-004   1.2527218786688703E-004   1.6365954280157555E-004   1.1504555207232271E-004   2.2459952250738525E-004   9.0109007103388448E-005   2.7029950505283310E-004   8.3247286619974104E-005   9.5643839199173415E-005   1.5363858272776732E-004   1.2663928424968711E-004   1.3474117001899231E-004   7.5591151824905446E-005   3.6782245939001677E-004   2.5261035723536695E-004   2.3386920687062853E-004   4.1755152955620293E-004   3.5581923093189164E-005   2.4875675057420724E-005   6.7925480337168841E-005   6.1715201796075958E-005   1.3932361378493884E-004   1.6439833849506711E-004   3.0436038362326548E-005   2.8848127192454711E-004   2.0323909428078974E-004   1.6112907770787384E-004   7.9261714663676801E-005   7.5110186367450705E-005   2.3289858706815976E-004   1.4264688740123162E-004   9.3241938972246755E-005   1.4657215006371743E-004   6.5848323472513176E-004   3.4901078243800230E-005   2.4519016658217823E-004   2.5025841370508576E-004   5.8717325014714951E-005   2.1347813115948314E-004   4.4949965668671721E-005   1.6074662995541281E-004   1.9997003663977324E-004   8.7402860404915027E-005   2.5643181240496979E-004   2.9210183449956522E-004   3.2358465708295014E-004   3.4828537204627713E-004   4.2908888883703435E-004   4.6058285900204871E-004   7.2016770303684699E-005   1.2273160357833656E-004   1.4002178872494922E-004   1.1645959198681754E-004   7.4100771453180781E-005   2.2167453262475411E-004   1.2031090492171604E-004   1.7064066727387063E-004   1.7203532151191482E-004   2.0504348489553165E-004   1.9338388710961302E-004   9.4670466867116093E-005   1.3395610275087518E-004   1.5322159289920823E-004   3.7235736649645402E-005   7.9708214563077812E-005   1.9459976938818332E-004   2.5425260781330994E-004   1.9675355254639124E-004   2.7789314776579860E-004   9.5282907707708179E-005   6.4694452330894340E-005   9.4491556593116202E-005   1.8434399277591555E-004   3.7220519827679068E-004   5.0294460566373285E-005   1.0080352773226773E-004   2.1719646757610195E-004   1.3214584533347392E-004   1.0661035456704772E-004   2.1127240851295188E-004   1.1089964681346948E-004   3.0963238999682039E-005   8.0322892421122712E-005   1.5262942936448585E-004   3.1613073220622027E-004   1.8201380970831593E-004   7.6197316706523739E-004   3.1406673255820312E-004   1.8958705110084869E-004   7.7170214914057926E-005   1.6927451027754252E-004   6.1861934727383232E-005   3.2609909752847856E-004   1.2358400322602756E-004   1.1321394621389561E-004   1.6081503033515504E-004   6.7701368181125434E-005   3.0956300425852626E-004   2.6853575652696177E-004   1.7387136730482019E-004   2.7302279049092721E-004   1.6713008273707902E-004   1.9006125448537938E-004   1.4495159643858384E-004   1.9964278888194640E-004   9.7292680278457036E-005   1.4066487088185411E-004   2.8945093291881746E-004   4.2525769961230468E-004   4.4888715395558807E-005   5.6053974582554041E-004   7.0506531230964619E-005   9.7465189962780995E-005   2.2885788336752361E-004   3.5656728563588698E-004   3.3756012143226571E-004   6.4895796477645279E-005   3.5644535662068870E-004   2.1372558743487194E-004
   3.5823529411764703        3.0000000000000000        1.1638076121934454E-007   9.7075128044682327E-008   8.3519450990841642E-007   1.0449291621247299E-006   8.7888786331699920E-007   2.4790067557416794E-006   5.4988098752945956E-006   8.5962620797343571E-008   7.1850592758679545E-006   1.1956335328983099E-007   7.2126928698947049E-007   2.9682150208471211E-006   1.4111176198910996E-006   1.9573657088804856E-005   3.9598353044492589E-007   2.5051369565561856E-005   1.1217940091499803E-006   9.0049748634244196E-007   3.2565850900348175E-006   1.9336252248255027E-006   1.1468817761097881E-006   2.0874106683169863E-006   5.2584057569433341E-005   1.0420840409514593E-005   8.4827249986854883E-007   5.1473402835506943E-005   3.4950931130068823E-006   3.8082717130645945E-006   8.4781243633804514E-006   8.3131710316449994E-006   1.2995906382176148E-006   1.5746838882258155E-006   1.8887647798010377E-005   4.2452731150961397E-006   1.1694291288717662E-004   3.5262378338012171E-006   3.0402154400493135E-005   2.3341715915465294E-006   1.7674783280496175E-006   7.0086033760361415E-005   8.0244243253039889E-006   1.5792817199094666E-005   1.1790987923109342E-005   2.5823154458334066E-005   1.0663027907492316E-005   6.9464037124327271E-006   7.7870402469976750E-006   5.7600485694854393E-007   1.1903133163263180E-006   1.7745046143287911E-005   9.3122738726997834E-005   3.5972628547719515E-005   2.0161053469659285E-004   5.5065175036150969E-006   3.5247721675476692E-005   6.7438373455109099E-006   3.5925787516203832E-005   5.3675173958798223E-005   1.0615141938053353E-005   1.0807657158808692E-005   4.9515589618188491E-005   1.3479891205205947E-005   3.3773717855474625E-005   1.9421655323671876E-005   1.5697568600606038E-005   2.4957869313059365E-006   3.6369968113580537E-005   1.2549985193108288E-005   9.5819657197109069E-006   1.5385582087497654E-005   1.6920294690344800E-005   3.3222107124416727E-005   2.3574497525814331E-004   1.6058478045583705E-004   5.0209274634968589E-005   2.3905806190234499E-004   3.6308023236566920E-006   9.3367949678663785E-006   3.9282231228729673E-005   1.2972060133386518E-005   6.1662120106091773E-006   5.4242231237130437E-005   1.0951292339521811E-005   3.8145187298499892E-005   3.3041066296401018E-005   5.0680877613275127E-006   9.8298921855042036E-005   6.4063527146189912E-005   3.8507391465036371E-006   1.6986177136556077E-005   4.8166483380545686E-005   7.5735462637426033E-006   1.6843426978196351E-005   6.0049175827017189E-006   6.5950976850207376E-005   4.6720382603261871E-005   4.5379880533476435E-005   2.2921265647223494E-005   1.0955752143493292E-004   7.5017315978030149E-005   2.4236122381200473E-004   4.1690297119042200E-004   3.2670003012404288E-004   1.0159673735155616E-004   4.9785539287851706E-006   6.8116330157703165E-006   1.2167806755917568E-005   1.9358850181835109E-005   5.5625344596314893E-005   1.9833528074772981E-005   5.1470312752586958E-006   1.3593030497366592E-005   3.1222574968976720E-005   3.6488649474722945E-005   1.2375056843896658E-005   7.9169301800402635E-005   9.4662458769349925E-005   6.3353908792881445E-005   3.4387422364541577E-005   8.0177302529467760E-005   3.2990638324882542E-005   1.2044081286402455E-005   6.2823092054112127E-005   1.0948494945246193E-005   3.3464030647032150E-005   1.0009197693386417E-004   2.3847973692766603E-005   3.3367802025366849E-005   5.1396889855773452E-005   9.1411371374477905E-005   5.6806661458134218E-006   8.0454473073676166E-005   8.4686162264263378E-006   1.5274900320967548E-004   2.7039150816574154E-005   2.4244087378951971E-004   7.5336917934460266E-005   5.7969836746790278E-005   4.0732456347563391E-004   5.7551632112930488E-004   2.7427589193122147E-004   1.6100599217492553E-004   2.8010849528259826E-005   2.5022735966237469E-005   3.5265350303967476E-005   3.3352192726544056E-005   2.5439838681909624E-005   2.6350635235345913E-005   6.2375377977189788E-005   1.7127657292251210E-005   8.6181879823681067E-005   1.2148800872097360E-004   4.6798218591774464E-005   7.4749217123529888E-005   6.7049062174041998E-005   2.7533121524826048E-004   5.2219267082214014E-005   7.2669792447283010E-005   6.8513449225841082E-005   6.6092375018132572E-005   3.0022678660081025E-005   5.8760516688003661E-005   3.4531073638951584E-005   5.9964879733886166E-005   3.9935766448951536E-005   1.5998680501580587E-005   7.8472549277905878E-005   1.7336879581490109E-004   1.0261140930713536E-005   1.7101228459146946E-004   2.4298728831129797E-005   9.5657405189875287E-005   7.7625917154366955E-005   4.1536367783680630E-005   5.8586754503054975E-005   2.3430888398043682E-005   1.3992813047527877E-004   2.7813533595748844E-004   1.2508695044590433E-004   1.6106458071063096E-004   6.3752937478637589E-005   5.2379980063162396E-004   1.4684561613200736E-004   6.7787745241725222E-004   5.0565662058958710E-005   1.8175009343830906E-004   5.7903453751320816E-005   2.0983255515225042E-004   8.4810936810087975E-006   3.1568285060839381E-005   4.7347010788087342E-005   2.3759230984702483E-005   7.5047827678142916E-005   2.7359896180374749E-005   8.9229854871203742E-005   2.5915928032313745E-005   6.1977657079619251E-005   1.0856580859413936E-004   5.1920166605313480E-005   2.6407727507804609E-005   2.2208340479917154E-004   1.8247452973728659E-005   2.3873843832460291E-004   6.3345433520083924E-005   1.5376103459847592E-004   3.3466862668824079E-004   1.0363954948195516E-004   1.1232569729971343E-004   1.0441103943502969E-004   9.1373302445465842E-005   7.7309892122769038E-005   2.3311311036695908E-005   8.1750069743380757E-005   1.0874135641043524E-004   6.8026037895009846E-005   6.3272507294093912E-005   1.6268782769457768E-004   1.7646808379543291E-004   2.2282163023730776E-004   9.5325308845651391E-005   1.2204279489728712E-004   3.3982050115674625E-005   1.1116708244596518E-004   1.7822600290795962E-004   7.1379865715377635E-005   6.8216085244912541E-005   5.1031583645681901E-005   1.3136379810414650E-004   7.8645412701288444E-005   1.9773169068904175E-004   1.2687756571984988E-004   2.4446121274270558E-004   1.9514796356610471E-004   2.0582545901918570E-004   7.3632578975359924E-004   4.8957962294398434E-005   7.4160464267907845E-004   7.4498716981641772E-005   2.7706127369211503E-004   7.0249818099222302E-005   5.9419731550726234E-005   1.0082242429423389E-004   3.3373182125997023E-005   2.2723070027987703E-004   7.0296131744244196E-005   2.5926555408206479E-005   7.8181218110150196E-005   4.3693678048727344E-005   6.8422981708965303E-005   6.8574374208538150E-005   1.5383918108672097E-004   1.0125922366004827E-004   7.6217287928574340E-005   2.9875955348371993E-005   4.2805671559452105E-005   1.9645013041219648E-004   7.3176956996395627E-005   3.3697489755874818E-005   3.0031689527454906E-004   3.4170654478860041E-004   1.7658158316895443E-004   1.5539727938236448E-004   4.7637752288804112E-005   1.4190166136932223E-004   1.4832188997820374E-004   2.6257940606158251E-004   3.7685452888279839E-005   1.6796200715364339E-004   1.8815134869663294E-004   2.0512883184786444E-004   2.7693635668544190E-005   5.0055654648723551E-005   7.2140391923928326E-005   2.0154561820969781E-004   7.7945718574847574E-005   7.5036894442237416E-005   1.6121785764320960E-005   4.2483460763263401E-004   1.5963555190903582E-004   7.9558577246296511E-005   2.0974374840378503E-005   8.3501286845095798E-005   1.6203285789398412E-004   4.1104242449712037E-004   1.1151213603273007E-004   5.4792643212878542E-005   2.7665893804841785E-004   9.3329135269413157E-005   2.3631258042907584E-004   7.4665778519967626E-005   9.6321740371082491E-005   8.3196004032805239E-005   1.2451487474720045E-004   7.1656886749154729E-005   1.0101080972292628E-004   4.1378165207197575E-005   1.2950601358431650E-004   1.6712432705514145E-004   1.5791379077124729E-004   4.0587594819308447E-004   7.9241809760462743E-004   4.4516620037568586E-004   1.8415868875302463E-004   2.0352893339704373E-004   3.7541236869096127E-005   5.7524622125519110E-004   2.4462935437920996E-004   8.7759797105944345E-005   1.2903112037828928E-004   3.5989118681354251E-005   1.0609235713787747E-004   3.8187145303844431E-004   1.0648708174352913E-004   7.7320016474853489E-005   5.8506017615068006E-005   3.9709937684205431E-005   5.5748545223857980E-005   1.1679393409685656E-004   1.5364306449024568E-004   7.9175720887877143E-005   2.6581287698356046E-004   1.9243757923836954E-004   1.5019201585370894E-004   9.2236468366039016E-005   8.8888894112474400E-005   1.7680843203255427E-004   2.0654086051572138E-004   4.7624612933766659E-005   3.9662374271988389E-004   2.1431600394961452E-004   4.5189628542817434E-004   8.9842181597253427E-005   1.2226459025111415E-004   1.0932059404960399E-004   2.5843681842910299E-004   2.5155417639565971E-004   1.3077716972998769E-004   6.0831542179384180E-005   2.6739260720930137E-004   4.4010170855786923E-005   1.6587872785858888E-004   2.3583991827398139E-005   1.3989858724293926E-004   3.1897348304912708E-004   4.4710489354360111E-005   1.0687592693201992E-004   2.5533251328849058E-004   4.4924209588137128E-005   1.4778006837734404E-004   1.1235876425640488E-004   3.1587392276695908E-004   2.9192254543762732E-004   3.9651691440962026E-005   2.7226342913775172E-004   1.5648247185921053E-004   1.8130566114828552E-004   2.6147576725796712E-004   3.0482758909276776E-004   1.2178839927128516E-004   2.1602790158330089E-004   9.4193889647862795E-005   6.1521835949887433E-005   3.5598470578326094E-004   2.3377844952441510E-005   3.4423705748130932E-004   4.5293082120701758E-004   1.0256612887188909E-004   1.1304470141454013E-004   1.0818675624311649E-004   1.2896047258914258E-004   1.1263877141676242E-004   7.8060403065667209E-005   7.2726111441968400E-005   1.9468198824744063E-004   1.4878512774027148E-004   7.8626402172793795E-005   1.5905338247541173E-004   6.3082460556565788E-005   5.6111678480948580E-004   1.7111692955311018E-004   7.2652543137155350E-004   2.1750346540285256E-004   7.1619118049639488E-004   1.4119699983572011E-004   3.0223010367956736E-005   1.1940624950576749E-004   2.7620817584733686E-005   3.6536455005791607E-005   1.4484173203573310E-004   4.7453147409298757E-004   4.0528487177346484E-004   3.2533020569736401E-004   1.1573757875352508E-004   3.8544170542989141E-004   9.8629724600226684E-005   1.3120292207369311E-004   4.7745157817746018E-005   9.8935527342712792E-005   1.7513550134660468E-004   9.3211760776633787E-005   6.8218790482840660E-005   3.9319771837753652E-004   9.2786934767623064E-005   2.5112104616101629E-004   2.9421503711789943E-004   2.2659404070390741E-004   4.4491665569463263E-005   1.7813997481829608E-004   7.6344808060570198E-005   3.7316051448348499E-004   1.2131887665460234E-004   9.7076632561281042E-005   2.1026793157342488E-004   3.7363029137539583E-004   1.2855004278183358E-004   3.0930760175506796E-004   4.8638011654654771E-005   7.4067577761452620E-005   2.9993706376885848E-004   3.3056261114430027E-004   2.4261186979334496E-004   1.9823584559111319E-004   1.9448387056571304E-004   1.2247014577475282E-004   4.1636163387888614E-004   4.6040727953832060E-005   8.3631640438523516E-005   8.5327658090224707E-005   1.0680048883551123E-004   3.9827635357790376E-005   2.1780736911609943E-004   1.5711909597115255E-004   1.8141268483187721E-004   1.0337199001225884E-004   1.3241210854495183E-004   6.9177591106300130E-005   6.4885960439847788E-004   6.4617538784060731E-004   1.1947789478352582E-004   1.0544645824032313E-004   4.6544349132432731E-004   6.3724742783773482E-005   3.1568574343722894E-004   1.1273516627130584E-004   2.0583754883547016E-004   2.0607324493754527E-004   3.3141321943082206E-004   8.3040462545702333E-005   3.9254685639646543E-004   1.3036794600638436E-004   1.5418896516216355E-004   3.0008483730491388E-004   2.2297640684199095E-004   1.9470292795939142E-004   1.2065724623545539E-004   3.5177790918219069E-004   2.8680909850416171E-004   3.1077937692776218E-004   3.4313074321899880E-004   7.5839413335688976E-005   6.9719469289261193E-005   1.1887665704192769E-004   9.9245148241843228E-005   1.3442447926010194E-004   1.8215580289227437E-004   5.4995344262428966E-005   3.7946058661778866E-004   2.4863370914469913E-004   2.4262536894813995E-004   7.3282286096592632E-005   1.2437109328696384E-004   3.1226387043041786E-004   1.2747386761413111E-004   1.4730457646889772E-004   2.0100829529037022E-004   9.6865334420413664E-004   6.2535804869425296E-005   5.0031896935902548E-004   3.1733310493078172E-004   1.0351833263801610E-004   2.7130377603295521E-004   8.6219564807429974E-005   3.6197557363977967E-004   2.6571911749801108E-004   1.5262487669925366E-004   2.9255497192041274E-004   3.8716005791906830E-004   2.7416523184180784E-004   3.0614286158744323E-004   3.6404691737203378E-004   3.2226521716377559E-004   1.0341409226184242E-004   1.7103541088975122E-004   1.2158589984612294E-004   1.3594218436447478E-004   1.1100936290577735E-004   3.6296626096046764E-004   2.5055119450153121E-004   1.7517977723885327E-004   2.8100909937222619E-004   3.8898274638974364E-004   2.6732513603535253E-004   1.2612672732125461E-004   2.5942751456596802E-004   1.0487257691926172E-004   4.4034579274660607E-005   1.3200001231465020E-004   2.6529589421494588E-004   4.2183869025198795E-004   2.7017507618962855E-004   2.0421515994768947E-004   1.5399135952249546E-004   9.5037755331799160E-005   1.8675477395641130E-004   1.9694984618680514E-004   4.4337409687227107E-004   4.5752134297330409E-005   6.2793756120977618E-005   2.8264128749208958E-004   1.5807704785430435E-004   1.6621795697590008E-004   2.2551213102387223E-004   1.2710279801761429E-004   5.1343615653845754E-005   1.0873121077200705E-004   1.7100605767263866E-004   2.6907580903934807E-004   2.0187836265864997E-004   4.8654228262117090E-004   6.2659275980367899E-004   1.6717992319044672E-004   8.4062356695823874E-005   2.2825663335008039E-004   9.4007827502848263E-005   3.6308408647990257E-004   2.1318744918003411E-004   1.7751772318915033E-004   1.5094297722136960E-004   1.7809662524307803E-004   2.8450283861109063E-004   2.8974544854246120E-004   2.2026880780885336E-004   3.6495060936431623E-004   2.3068631197500463E-004   1.9323825003604621E-004   1.7035786364550388E-004   2.8209238886047150E-004   1.2976991946226962E-004   1.9554937994481695E-004   4.2562044783719455E-004   4.7350290211353442E-004   8.5775486975805490E-005   7.6841988373768633E-004   1.6872707869404537E-004   1.1482484206622042E-004   3.4201200370418268E-004   4.0141498736100931E-004   4.5311025617115358E-004   9.0118563960520055E-005   3.4833174503003138E-004   1.8788309976161159E-004
   3.6352941176470588        3.0000000000000000        4.0482751642775698E-007   4.1340000170620365E-007   2.3020126127121596E-006   3.7303339769444418E-006   2.7886730026290920E-006   4.9724437074738373E-006   1.6516629244240622E-005   2.8548253283243805E-007   1.8611683906299270E-005   2.9846528969465962E-007   1.6268672416422713E-006   3.4921741307004884E-006   3.9343033140013948E-006   4.9794087755124773E-005   1.0695951261272207E-006   5.2132702149583046E-005   3.6443318280344165E-006   1.8005555825302723E-006   7.3066642348283206E-006   1.6437195510013867E-006   6.2512945087953569E-006   4.5706517444580691E-006   1.1485547089231015E-004   2.3009578330256615E-005   1.9618507021308873E-006   8.5570153282377224E-005   7.7815208747490135E-006   6.1741075864089163E-006   2.2809518492819518E-005   1.8696325935514003E-005   2.3170098054550857E-006   4.4980342594523857E-006   5.7362666611940944E-005   1.2615930614820528E-005   2.1315679614781710E-004   1.0578870070561455E-005   5.2305392271341957E-005   5.8047419040148452E-006   4.0510060444216862E-006   9.0845649564594335E-005   1.3210094714263590E-005   3.5757897823272640E-005   1.8793549768328770E-005   5.4279495610349215E-005   2.1633702226945620E-005   1.7723591404964266E-005   1.6360923520859110E-005   5.6639777773865567E-006   4.2242611088511583E-006   4.4503179682138597E-005   1.9674686897756135E-004   5.6556384876006267E-005   3.3480070913526023E-004   1.4662482995122129E-005   4.7736382214304746E-005   9.4142987667071681E-006   3.9565395130643894E-005   5.2052983685617312E-005   2.7268536303161193E-005   2.5913162332101046E-005   9.5921673207870274E-005   2.9429432755409970E-005   7.1071956479628354E-005   8.8969358541434232E-006   2.9059282176353370E-005   3.4298997547628859E-006   6.1272319218738295E-005   4.1278203287611889E-005   3.6278647394230110E-005   2.2363076358253097E-005   4.7109735262472759E-005   7.2823907209153859E-005   3.8692414151035104E-004   1.8895523577980595E-004   7.6546021630512738E-005   3.9129084204026551E-004   5.6186868494269056E-006   2.3187488080963992E-005   4.9111532886235184E-005   1.1409960685299458E-005   1.1529578076480375E-005   3.8509232091025245E-005   2.7350945443100589E-005   8.6935629992024375E-005   8.5186121861389327E-005   1.1482273135955168E-005   1.5274494935329488E-004   1.0966681057053284E-004   7.5767388853357098E-006   3.2788381861692710E-005   6.9757005911426679E-005   1.0318335263788897E-005   1.6613351908477105E-005   1.3584130182062559E-005   9.2325300863496166E-005   1.0127486743023981E-004   1.7098211060415384E-004   2.4272516164243658E-005   2.1996361856845719E-004   1.1021815586952171E-004   2.3766480206581370E-004   5.3972959793851096E-004   4.7977196700243688E-004   1.1185098525443424E-004   1.2117842826352281E-005   1.3330211230816134E-005   3.3144686751241595E-005   3.9222017423851958E-005   7.3116504522411583E-005   5.1895943763970181E-006   1.1466253900257398E-005   3.9743660840919667E-005   6.2972814531036796E-005   9.5591424942848027E-005   2.9860303935517445E-005   1.4128567769731355E-004   1.6885798924958336E-004   1.0661290552221226E-004   6.2803633144504220E-005   9.4087623354602849E-005   5.3411607436039152E-005   2.7706470804073761E-005   8.8415129134403664E-005   1.8626982953339645E-005   5.0640805700074159E-005   1.1525277175898441E-004   5.2605530311015630E-005   6.8374374705350670E-005   1.0292709665886433E-004   1.2412466044349637E-004   1.6376076847082527E-005   1.3142283869806113E-004   1.6125081944843081E-005   4.1616196638260693E-004   6.1211301497090878E-005   4.0929991953318854E-004   6.8693135864705745E-005   4.8151597002614486E-005   3.7977922866866941E-004   6.1449093866308539E-004   3.7443329056101245E-004   1.5252890034687759E-004   5.2276051431906476E-005   2.8502614871924364E-005   7.5359991913765461E-005   7.1005929845301290E-005   2.1036131866381658E-005   5.2664182626650235E-005   9.7058289838598033E-005   3.8293564951468163E-005   1.5929314904582906E-004   2.0318956343307531E-004   1.1652813525159702E-004   9.9404732236992109E-005   1.0889868471395701E-004   3.8970515201919488E-004   8.9226019856868499E-005   1.2094899517401438E-004   1.1211325107663281E-004   6.9779149383294970E-005   4.4543482831749826E-005   1.0027985910277927E-004   4.8798388484897127E-005   5.7442886922634907E-005   8.5181517788030737E-005   2.9736531405769975E-005   2.0279944973933226E-004   1.7741795548727551E-004   1.6005395964065569E-005   2.6177467883936064E-004   6.7327200661117552E-005   1.1282113620522557E-004   1.3347387731620314E-004   6.8205262206151107E-005   9.3126203635203090E-005   5.6741593482698605E-005   3.0436210130390111E-004   4.0825055115035537E-004   2.6347707251635357E-004   3.3260259535240728E-004   7.7512919875163738E-005   4.6206455213093601E-004   1.5444057258878793E-004   5.8412528328309577E-004   6.7876097686974814E-005   2.2448107191392166E-004   4.7483157233808268E-005   1.8258191363720432E-004   1.4700433935397538E-005   5.3241312146411455E-005   5.3768612710402492E-005   2.6032712222577187E-005   1.3976081791518456E-004   5.5035436245964948E-005   1.9549330902609362E-004   5.8986497337960312E-005   1.0226696312310635E-004   1.6802187636478412E-004   9.3236937130376758E-005   4.5211462388217353E-005   3.1532428678274958E-004   4.3890468415713167E-005   3.2749849317598319E-004   7.8417404874861127E-005   1.7616239482468228E-004   3.9406825303993039E-004   1.4989064603126596E-004   1.8600629657669884E-004   1.7766068950966966E-004   1.0934368929937318E-004   1.3573992205007573E-004   2.5358644126090912E-005   3.9157904783615263E-005   1.3922592261853123E-004   1.2317919813765573E-004   1.7104545172992236E-004   2.5421484259963417E-004   1.7766651066370838E-004   4.4239309138602355E-004   1.5995632714329509E-004   1.7440208057518947E-004   2.9237025896044354E-005   1.4179510110362610E-004   1.6251097643934034E-004   9.4066553999746350E-005   9.8728975372351890E-005   1.0223653682257351E-004   2.3718086980518293E-004   1.3961453968420746E-004   2.7006290873643978E-004   2.2182325282036497E-004   4.5442389116189154E-004   1.3942314756982649E-004   3.5330911205423005E-004   9.5220389507447286E-004   5.5001503800985180E-005   5.6034611860139756E-004   5.5134677530096992E-005   2.1835903531452068E-004   8.4471362103821142E-005   9.9427400048891361E-005   1.1088289512942521E-004   7.3556171422985465E-005   1.7902997572347674E-004   6.5002513219127595E-005   5.2158492755506995E-005   1.8189549782715318E-004   1.0903136666959563E-004   1.3573459681285899E-004   1.2127414147802131E-004   2.6595792774127312E-004   1.9342045800569172E-004   1.1997445728254649E-004   6.9068198385036328E-005   5.1769875424058479E-005   2.6607518594623129E-004   9.4866910189923251E-005   6.1442727802194853E-005   3.9210750370913239E-004   4.1547215153051585E-004   1.9594923571788185E-004   2.1931751488399410E-004   4.3152428827089015E-005   1.4074663362957781E-004   1.8131397373120271E-004   2.3847404860164519E-004   8.7872700884011272E-005   3.5173424460366488E-004   2.2730857801675066E-004   2.3112516202547775E-004   2.5761526933504137E-005   7.4161515999037400E-005   7.6655360107887767E-005   1.6384719152354678E-004   2.0505927461707165E-004   1.2798610668364411E-004   2.0452734149149696E-005   5.3389869859414552E-004   2.1777669375272414E-004   1.9620754657887014E-004   3.2433511583941441E-005   1.4343886765636070E-004   2.3064585784811042E-004   6.5282248968802630E-004   1.2603064122148250E-004   5.0964329171936869E-005   3.3399731640512193E-004   1.0513145412854689E-004   1.4880552701647032E-004   1.1596084043266337E-004   1.3937015639798711E-004   1.0378017178829026E-004   1.6847028718054030E-004   1.4118681718677814E-004   1.5334841322880267E-004   6.3286305344910438E-005   1.8248558548213424E-004   1.4956879870255718E-004   2.3024554428624695E-004   6.8524475348357122E-004   1.0407258995371459E-003   6.7535338604200344E-004   1.6699705149259496E-004   2.0353615201162029E-004   4.6950209274575231E-005   3.7012732116608005E-004   1.8449170199156140E-004   9.5486368167247625E-005   1.7118171705898859E-004   5.9036974001136318E-005   1.8493004714057254E-004   2.3863146640609557E-004   1.8594383002962315E-004   2.1253373733142692E-004   9.7684658882723116E-005   8.8374666459565369E-005   9.3264271181913331E-005   1.6411994013718303E-004   2.9268545474166007E-004   8.8152708596702411E-005   4.2459172481649490E-004   2.9223495376147973E-004   2.0833328200060939E-004   1.4904103855041615E-004   1.2377917039355099E-004   2.1934833240780670E-004   1.8008612143670453E-004   8.2345099427296798E-005   5.2859391679793233E-004   2.4176511866565967E-004   5.4150016477123202E-004   1.0077155469251152E-004   9.5203812289042862E-005   1.5453849569626942E-004   1.9888611142802873E-004   2.7508461427939377E-004   1.7977999679964188E-004   9.4316447467765677E-005   5.3662412508262035E-004   6.8692490036447170E-005   1.9755271511187828E-004   6.1331836747096957E-005   2.3459124918733578E-004   2.3729574572765036E-004   6.5572934871653495E-005   2.8031958368755072E-004   1.4771374148428380E-004   8.4221231726434975E-005   1.5209816348573491E-004   1.4993001861060296E-004   2.9927149526399593E-004   4.3263296174466455E-004   6.9887037272518531E-005   3.7995371172084506E-004   2.4385094663241841E-004   2.4713115831875843E-004   3.9605177604685749E-004   3.6037149323410803E-004   1.3368599979692765E-004   3.3198521307262110E-004   7.6555976065525714E-005   6.6769718965275292E-005   4.9152389978395579E-004   3.6551947908626703E-005   3.9154070718407216E-004   2.7702298224560655E-004   1.5826727624668888E-004   1.4545927128458737E-004   1.8625008035590832E-004   1.7769279290023794E-004   2.1755895376950068E-004   1.3481817910590809E-004   1.1810411736292791E-004   2.3843114431288829E-004   1.6925861466775876E-004   1.3035455699526846E-004   2.4593509328350442E-004   8.2265603841670242E-005   7.8118979520554936E-004   2.3826020444778971E-004   1.0494613191033674E-003   3.2653596817866124E-004   6.9649430412167389E-004   2.0750063999517155E-004   9.7492507627890102E-005   2.3643813784056668E-004   5.6924495157046847E-005   8.1132763328224043E-005   1.5937819484435263E-004   2.2974424871603368E-004   4.2016524279847735E-004   2.7194898934565921E-004   1.6025975858517840E-004   2.5131266135207245E-004   1.6209546991055202E-004   1.7589466161595349E-004   6.2243392335118529E-005   1.2055420771124283E-004   3.2582984304370123E-004   1.3415677806249816E-004   1.3784430885930359E-004   6.6827897111728838E-004   1.2735139357265084E-004   3.1794397907263379E-004   3.6324566703979742E-004   2.5398336352300878E-004   9.7526485256767468E-005   2.6810684885904284E-004   1.4117958730252601E-004   3.4708283674624718E-004   1.9137857391783434E-004   2.0333761724391431E-004   3.8489650337454341E-004   3.8200347799652957E-004   1.2010310846480907E-004   2.5395264961088364E-004   9.4758688566839820E-005   1.4185701455169726E-004   3.1689247802836579E-004   2.7012755898123066E-004   2.5629446261240537E-004   1.9924283120824869E-004   1.9924040432379718E-004   1.6867045114770735E-004   6.4925198569507612E-004   5.8774419009737866E-005   8.5042365626086051E-005   1.5972296083702187E-004   2.1510550650000312E-004   5.8738834728098375E-005   4.3324449378127292E-004   1.6601958600304757E-004   2.0898282403228051E-004   6.1306593516184644E-005   2.4667404800201724E-004   8.6001415560638044E-005   3.4026298030288886E-004   7.5241397926463960E-004   1.0152832920439879E-004   1.5336908450218109E-004   6.3748469977430102E-004   1.3572176906913511E-004   4.1516436418486481E-004   1.0779215783130036E-004   2.2497848530201654E-004   2.8583676832884990E-004   4.1300263406652432E-004   1.7566487521109451E-004   3.9318211510842947E-004   1.7640507186988540E-004   2.1973036067170977E-004   4.2801193166428549E-004   3.1762873832397702E-004   3.3984864633709367E-004   1.4759372945891689E-004   3.8607648466895727E-004   2.2598897438194586E-004   4.4675727835436527E-004   1.5934206476139246E-004   1.1989904965481144E-004   1.3465671966953494E-004   1.9430009183559033E-004   1.2325398384189080E-004   1.8378810723062141E-004   2.4894085259089481E-004   8.5169550108081399E-005   4.4696213977243524E-004   3.2058610549958735E-004   3.4167535658946482E-004   6.7303612980468443E-005   2.3010502717035820E-004   3.7897363124051527E-004   1.5010075032210394E-004   2.3368275324733018E-004   2.7846181364676371E-004   1.1221106718144326E-003   1.3339694661451679E-004   6.7726369969973435E-004   4.9783608051913171E-004   2.5279442448782947E-004   2.8997543351867245E-004   1.6147224724729757E-004   4.6540449622600190E-004   2.3196894050339745E-004   1.9610489150523127E-004   2.0976532548692614E-004   4.2252729053426463E-004   2.0577882064513414E-004   2.2894079318660631E-004   2.8761657719163024E-004   2.4350057055960085E-004   1.4824854950356526E-004   2.5071188801739744E-004   1.3534714228618575E-004   1.5489278955333472E-004   1.9581292573270958E-004   5.5704092829069601E-004   4.4822440482696313E-004   1.5267591025668436E-004   4.0471034006552041E-004   5.1132137299572775E-004   3.9700473880604993E-004   1.4455212282356387E-004   4.3458264888341719E-004   1.8367711774845393E-004   6.8037465445383854E-005   1.9533344094148963E-004   2.5354551655161749E-004   5.8057208282512069E-004   2.9429700966004783E-004   2.0871038472242894E-004   1.6402442933832910E-004   1.4700201391107769E-004   3.2961086652796872E-004   2.1763906645823632E-004   4.6229118300611150E-004   4.1025070624245297E-005   8.5031064113472106E-005   2.0223421947242177E-004   1.4882799036528599E-004   2.8306140166156613E-004   2.7489393424980264E-004   1.6856330525333063E-004   7.3350008102405134E-005   1.3733416541356953E-004   2.0058745528506847E-004   1.9938926970457319E-004   2.3594369184694292E-004   3.1364712180705003E-004   9.1945530370999087E-004   1.8365428723901746E-004   1.1435995913974439E-004   2.2685484386897873E-004   1.5878208558721502E-004   3.8678737244456470E-004   3.2130209954440731E-004   2.6987471715921480E-004   1.6699886882687190E-004   3.4794469520091749E-004   4.0141535980570711E-004   2.5140353960332955E-004   2.3809654101464298E-004   5.8459494635631625E-004   3.5822498702522601E-004   2.2359294199764763E-004   1.8844244814854397E-004   3.9475076985761079E-004   1.4649637671237343E-004   3.0081920995080611E-004   5.0445384268979281E-004   4.6975839099937141E-004   2.1584120181941294E-004   8.2973555244892510E-004   2.9391813220469576E-004   1.9490600645527068E-004   3.7423869765231097E-004   3.8280229200781253E-004   6.1996368101915238E-004   1.5492361185413266E-004   3.0430280081004740E-004   2.0701116047816437E-004
   3.6882352941176468        3.0000000000000000        1.1946392039725611E-006   1.4653482200865030E-006   5.1617838057735553E-006   1.0818037829514390E-005   7.6216495244185576E-006   7.4178004156319508E-006   3.9390804515312578E-005   8.5218715921456962E-007   4.0568062119880483E-005   7.4355140476406509E-007   3.4321371430977483E-006   3.5406487406633045E-006   9.3364518083931715E-006   9.8569622154142913E-005   3.1306776818071133E-006   8.8762172760755911E-005   9.8472791771076222E-006   4.1151535914115893E-006   1.5405699550545166E-005   7.5404228157827594E-006   2.1982057342473615E-005   9.9448342192562586E-006   1.9233565845396658E-004   4.2235078652814023E-005   6.1404422812353346E-006   1.1351262865390693E-004   1.7889119498673748E-005   1.3902449905404749E-005   4.9244436590076149E-005   3.5287477938444961E-005   2.2542834712188002E-005   9.3834545036875289E-006   1.2635118978280262E-004   3.3638637444765530E-005   2.9086879788424837E-004   2.5982989498297230E-005   7.3542540803279432E-005   1.1604861072329478E-005   1.3100464206524184E-005   9.3027055181034196E-005   2.3067469348982986E-005   7.1374426774889000E-005   4.7105205198906122E-005   9.0098794218753376E-005   3.5874668886632994E-005   3.8311271505131494E-005   2.5882126950680979E-005   5.1394945053036739E-005   1.2453002725447857E-005   8.6160296397684582E-005   3.0152183241218130E-004   8.6787205433783802E-005   4.1940498219820906E-004   3.0709400444341058E-005   5.3836849978806812E-005   9.7574424822313362E-006   4.2765965063848471E-005   4.4193710157242435E-005   6.5184035217999962E-005   6.3635457606988689E-005   1.4854317652449782E-004   5.8904388611638051E-005   1.3408810420744894E-004   2.0506351729850215E-005   4.5521548705913801E-005   1.8922306689453455E-005   7.6481975583577073E-005   9.9387338860624662E-005   1.2833638929048624E-004   2.4091150436071891E-005   1.0313355634626000E-004   1.1663510372596610E-004   4.5543163202692647E-004   1.7301672811802018E-004   8.6559976303586094E-005   4.9199255248861238E-004   8.8277288965666532E-006   4.6342032228879279E-005   5.3264694819878591E-005   1.2445778742987137E-005   2.2338201198327325E-005   4.7305109961967146E-005   6.1294259026223918E-005   1.6139394594744867E-004   1.7658703765329009E-004   2.1833966475499233E-005   1.8441079989776969E-004   1.6932928030557106E-004   1.3319118056690875E-005   5.8359223977973932E-005   1.3055323269719140E-004   3.0391088612731706E-005   8.9984066118131435E-005   5.1457175388505977E-005   1.0236036974232054E-004   1.6358106442047421E-004   4.1616122515903314E-004   4.0785593643617055E-005   3.3283701389289530E-004   1.1898981151965816E-004   1.7871605060614310E-004   4.8634925566610175E-004   5.4247105291075270E-004   8.8683632320196411E-005   2.5017363837888197E-005   2.4446072704435225E-005   7.1903429121927885E-005   6.4681370937725210E-005   9.4656691918683749E-005   1.8736548998058929E-005   2.0528537001836177E-005   6.7208233329707116E-005   9.8885340235990355E-005   1.9132898634675863E-004   6.0139929740464374E-005   1.9181958299479914E-004   2.3042738902744847E-004   1.4333305423369248E-004   9.7117048113201857E-005   1.0959235866175012E-004   7.8089296316008816E-005   5.9865684439976012E-005   1.3608106820061180E-004   3.2279714457106074E-005   8.9755666625965783E-005   1.8429624909114344E-004   1.4279662339367397E-004   2.2968356651312060E-004   1.6591523871369290E-004   1.4540050427584017E-004   4.2895957709095244E-005   1.6774347702856477E-004   3.2171923629431110E-005   7.2636642174011114E-004   1.4059770297692007E-004   5.0113683213200784E-004   6.8563943766959264E-005   5.1113977411961443E-005   2.6941300044964280E-004   4.5154868044257215E-004   4.1662437366997884E-004   1.0934116728049562E-004   7.9983485663243640E-005   4.7455834689655798E-005   1.3133236970344723E-004   1.2664931942495719E-004   8.7839356050464066E-005   9.0730829127634924E-005   1.3063243099194970E-004   5.9972399107151944E-005   1.4669730881813770E-004   2.7215958638021701E-004   1.9631243354586869E-004   1.0855547079149977E-004   1.3723167615071579E-004   4.0874535144849419E-004   1.2795365985992385E-004   1.6782726077913020E-004   1.6282126608808254E-004   1.0662409573713956E-004   9.9770724906504292E-005   1.9229481874789083E-004   8.9614269079786040E-005   9.3392502224289340E-005   1.9218010743467611E-004   5.1880728785542708E-005   3.8224203197836389E-004   2.1011197672532778E-004   2.2544775475813995E-005   3.0686301132598376E-004   2.2114669428115007E-004   1.8091448708688651E-004   1.8728965358305569E-004   1.0350218650496575E-004   1.2060355032414840E-004   1.2750772903710313E-004   4.3573039837553460E-004   4.4586332487804413E-004   3.9455827725333014E-004   4.9122202775750260E-004   1.1398263551306891E-004   2.8705492388169860E-004   1.2355452813058988E-004   3.8591113225077171E-004   8.0587496005665447E-005   2.8904074327808807E-004   5.2651779422911603E-005   1.3438732500930929E-004   3.0536125054178080E-005   7.1547304808131071E-005   5.6500099184488874E-005   5.0377487499973280E-005   2.2033569438698373E-004   1.0285562430385776E-004   3.6573324117813750E-004   1.3682971973768141E-004   1.4533507961506529E-004   2.0809485895483676E-004   1.3112537045990226E-004   6.4531792030089689E-005   2.8512744669616425E-004   9.3340430859447212E-005   3.7707248185835465E-004   7.4020694380304354E-005   1.7408578174513581E-004   3.1451809902018502E-004   1.6481950983164410E-004   2.3106112229305133E-004   2.6166263229601103E-004   1.5171331166004319E-004   2.0044930273044746E-004   4.6400770621517793E-005   1.5246683077792405E-004   2.2655511391663876E-004   2.4369985855280025E-004   3.3020467847139811E-004   3.5384210203021538E-004   1.5081500107794527E-004   6.4666089799068362E-004   2.4827148437558830E-004   2.0126933353768899E-004   5.7726294047434997E-005   1.5061102803215753E-004   2.6295654297808817E-004   1.0727070059881594E-004   1.3481011378818796E-004   1.6353484779475089E-004   3.4530478748030769E-004   2.0864851097689860E-004   3.0796881221129430E-004   3.1768951456930558E-004   6.0298739407972180E-004   1.4167015095523650E-004   4.3079822443025615E-004   9.4987260082523227E-004   6.2598423052862638E-005   3.3759831085446987E-004   5.5697098853899613E-005   1.3488408606545133E-004   1.0383411754495818E-004   1.0820833843001394E-004   2.0252335897213302E-004   1.7323130192410812E-004   1.2678845212710433E-004   7.2418457085108488E-005   1.3516712145258226E-004   2.4112406563771334E-004   1.8865573685601043E-004   2.1566374880585283E-004   1.9349761027272794E-004   3.7117075746173286E-004   3.2371013136373836E-004   1.4423405683942407E-004   1.3110063662199098E-004   5.7616640545130662E-005   2.9306575668575232E-004   1.3500466805232281E-004   1.0311778664993421E-004   3.5160207158619705E-004   4.6024437614223445E-004   1.6444367176031774E-004   2.4568508538661720E-004   5.0408122694320323E-005   1.0946040952348346E-004   1.5119605412798243E-004   1.5466201932948164E-004   1.6782931593656473E-004   5.5158042998404140E-004   2.4053586182410321E-004   2.6765051627982393E-004   5.3658034204511009E-005   7.2086459712681687E-005   1.2130576267840228E-004   3.9250403016803079E-004   3.6347702459054392E-004   1.9138510107734042E-004   3.6798409759134686E-005   5.2911607172256858E-004   2.8344308601870743E-004   3.7492979943392642E-004   6.1663452637622664E-005   1.8779094911559535E-004   2.7748015754046340E-004   7.9430616824608421E-004   1.6871057752425379E-004   8.7180937104670381E-005   3.0166225573654252E-004   1.2301752502122225E-004   1.5230558909695970E-004   1.6048077829853259E-004   1.6795503345664364E-004   1.4354427366901579E-004   2.8547610085356975E-004   2.1783169404860983E-004   1.9370503256761222E-004   1.4016262177794854E-004   2.3919193433458684E-004   1.6610257892113784E-004   3.0246947659273601E-004   8.2493740650183467E-004   1.0656057229776156E-003   7.4187881208949587E-004   1.5592076791881682E-004   2.0622263231491185E-004   9.6529793851975459E-005   2.0266576950076919E-004   1.6513672736610739E-004   1.8502248498488761E-004   1.6630881793986668E-004   1.4328706420798336E-004   2.0542504309395537E-004   1.1408325776391571E-004   2.9643815181745021E-004   3.1548848972907430E-004   2.0729646458432339E-004   1.6164253623399542E-004   1.3250526432707164E-004   2.0115486906228426E-004   4.4751523496407570E-004   8.9587303348574851E-005   5.0712809811944586E-004   3.6805422196133645E-004   2.0574110041750217E-004   3.2220126917341342E-004   1.3124359665517857E-004   3.0148935951149420E-004   1.5917310431105272E-004   1.2560936963888455E-004   5.9757698116228450E-004   2.3088853597912884E-004   4.7203150781731390E-004   1.2516104289034456E-004   7.3178818191518656E-005   1.8415489082189922E-004   1.1806450134514845E-004   2.1578039318673425E-004   2.3906646495919649E-004   1.3049238073669533E-004   6.4092720040416105E-004   1.1740152461955102E-004   1.9802031179333275E-004   1.8456524888131064E-004   3.6148626880497210E-004   3.8140051723182600E-004   8.9909833482320226E-005   4.8212634464796033E-004   2.0516854495404363E-004   1.3578062347294382E-004   2.1826236679326223E-004   1.9280665547353820E-004   2.0869457618890748E-004   4.7600793781900358E-004   1.0455186572653334E-004   3.9358283511777085E-004   4.2222613339486795E-004   2.4867258673288669E-004   4.6710304196791245E-004   3.2661897127374203E-004   1.0517118096401790E-004   4.2467507745757818E-004   1.1932941836452179E-004   6.1339275835411780E-005   5.3447578467319705E-004   6.2926313476610230E-005   4.4233922966969161E-004   2.8953655480394163E-004   3.0551000798543159E-004   1.4326270382207165E-004   2.6980062976283070E-004   3.0480692058663868E-004   3.5281796444937193E-004   2.1027865712267550E-004   2.1896594180531337E-004   2.2537038349106190E-004   2.0339352922820123E-004   1.6133480411110296E-004   3.1959754989749665E-004   1.1625690643413414E-004   7.8333690382518162E-004   2.8580675248529499E-004   1.2154867313867875E-003   4.3681381995763378E-004   6.0221614608201653E-004   2.3589240905765461E-004   2.2544433853628778E-004   3.3425696204421806E-004   1.0925291153052440E-004   1.5150047018436816E-004   1.7205874459243521E-004   9.8712672674945489E-005   2.8259131622150634E-004   2.4316884141719480E-004   2.5230335494071137E-004   1.8475766582672101E-004   2.5542973071614509E-004   1.9958368492919596E-004   7.0920742064444145E-005   1.5808217790274764E-004   4.7519839380033053E-004   2.2538435446162460E-004   2.3706597927837669E-004   8.1554977538905444E-004   1.5481345853467259E-004   2.9939553044744361E-004   4.2233812372746124E-004   2.4030005125617209E-004   2.4498790161909032E-004   3.5528090172085714E-004   2.8063445899355989E-004   2.5667182145320042E-004   2.4383087720581821E-004   2.9386032694494812E-004   4.6228177345905867E-004   4.3199159894545997E-004   1.0178009263281229E-004   1.9071353856834754E-004   1.7637810802700218E-004   2.2162609931788155E-004   3.5173672806826053E-004   1.8888708002818660E-004   2.3766402190535398E-004   1.6407380696534276E-004   2.2033720121297733E-004   2.2987116295943507E-004   5.1873459455038047E-004   6.7480288931940559E-005   8.9871699228546165E-005   2.1006468025110671E-004   3.1685343921365977E-004   1.4355937810090394E-004   6.0232546745986218E-004   2.8273000558982203E-004   3.3402385226370028E-004   6.7568079128170326E-005   4.5268165173780470E-004   1.2608235898169598E-004   4.5761540425920573E-004   6.0708870716052446E-004   9.9125488793458776E-005   1.5139572742476202E-004   6.4573509887887344E-004   2.5048926386340135E-004   4.6013222244857852E-004   1.4498952354683343E-004   1.8759616665245382E-004   2.6512987218166550E-004   5.4948425412306334E-004   2.6674273949349599E-004   2.5075246916042169E-004   2.0334853949198402E-004   2.1208843966069192E-004   4.7585278337774909E-004   3.6511795885459520E-004   5.2014764527916636E-004   1.8239404375150053E-004   5.9884355741089863E-004   2.5696991844408626E-004   5.8097293877157992E-004   2.7351308342477525E-004   1.5631855968972582E-004   1.6733476680138768E-004   2.5223975588814328E-004   1.4819641541089515E-004   2.9124921694024218E-004   3.3333931037014250E-004   1.0206305779343115E-004   4.4744452806181251E-004   3.0519890991261201E-004   4.0853607335596429E-004   1.3471171690724904E-004   3.5879713503070949E-004   3.9990958833874523E-004   2.0766818180311528E-004   3.4536097757300970E-004   3.5393234849607298E-004   1.0535278011592195E-003   2.3022169704894926E-004   6.1449761866676396E-004   6.9433803413723847E-004   4.3638779676618362E-004   3.1918369254836990E-004   2.1965255129731496E-004   4.2373829057322992E-004   1.5768584443499309E-004   1.8468045520429914E-004   1.8126195289837487E-004   4.5315473462760554E-004   1.5615918552429781E-004   2.1791575454384053E-004   3.1400435577297152E-004   2.8744975645165181E-004   2.1485769828270598E-004   3.5575080454588478E-004   2.0414514380758520E-004   1.9596940592226576E-004   3.2441859880271155E-004   5.8076182208592641E-004   5.6322781957310818E-004   1.6925340881451483E-004   5.0984999458188152E-004   5.0227089295782799E-004   5.9798114102041576E-004   1.3629917557139609E-004   4.1229984239101559E-004   3.2969149015665014E-004   1.1655435179267414E-004   2.3721647726428622E-004   1.9330934628069635E-004   6.3640989036316297E-004   2.5783014887947609E-004   2.3195242049927817E-004   1.6673977405824649E-004   2.2514554002409668E-004   4.7154682511691136E-004   3.3188077381743640E-004   4.6779019328868317E-004   6.5137036178823307E-005   9.9326112464330374E-005   2.1013745101870418E-004   1.4110245533989545E-004   4.8206801488379970E-004   2.2620111429634741E-004   1.9029976190114640E-004   1.0388939471848433E-004   1.9538354024019593E-004   4.4737128945229211E-004   2.0731508789570470E-004   3.3304628472242601E-004   5.8224444210800167E-004   9.3473136006108929E-004   2.8988887371057435E-004   1.9576528586568736E-004   1.8158291478183130E-004   2.5715737192418090E-004   4.9377629250419244E-004   4.2004388267365193E-004   3.5734778505085195E-004   2.3721308485068017E-004   4.7304879569535607E-004   5.3274262346833339E-004   2.9980025886544240E-004   2.1597710619201596E-004   6.7759150112259596E-004   4.1703558508058837E-004   2.5651559031262075E-004   2.1727762059553651E-004   4.9155192691750847E-004   1.5262415893758591E-004   4.0081863965610185E-004   4.7601974712151049E-004   4.9855975151994120E-004   3.3728267904114861E-004   8.0334695093933132E-004   3.4568635502023283E-004   2.5734192814495625E-004   3.2951323283018257E-004   3.9349343580000347E-004   7.4410576498917943E-004   2.4558977609680970E-004   3.7170526947738638E-004   2.7802284456008647E-004
   3.7411764705882353        3.0000000000000000        2.9937385669690203E-006   4.3401576002952544E-006   9.2948602077155979E-006   2.5426791832515186E-005   1.8014106488018094E-005   7.9002014619033821E-006   7.4019397717200100E-005   2.3479343461162115E-006   7.4368551516379227E-005   2.5173154751464816E-006   6.8475338209367155E-006   1.0013373631060194E-005   1.8956617079908906E-005   1.5011231510269054E-004   9.4601678833435296E-006   1.2293398958599909E-004   2.2093253569288969E-005   1.4639296639020403E-005   2.7443715066295480E-005   3.5820791789956997E-005   5.2116606500666963E-005   2.3121374596854998E-005   2.4398356722269435E-004   6.4824696596841002E-005   1.8275696428972617E-005   1.1996010708366317E-004   3.9284066012134254E-005   5.0770295648015452E-005   8.4175460292761669E-005   5.1214297176929632E-005   8.7416124045688914E-005   1.4685710535352749E-005   1.9805659171839664E-004   7.4711104522775739E-005   2.9214632734753728E-004   4.9301917708489463E-005   8.6831951261688949E-005   1.9214578282116683E-005   3.5087124649712330E-005   7.9147861742053630E-005   4.5198235564716920E-005   1.1741218997991101E-004   1.4985612273462126E-004   1.1832903729159085E-004   4.6405410251360973E-005   6.6605077787957597E-005   3.3113643944356672E-005   1.7447965587679123E-004   3.0171850257754506E-005   1.2817721974231860E-004   3.1562623278890383E-004   1.3326484692693255E-004   3.9334277450528307E-004   4.7130860053551066E-005   5.6960717124602671E-005   1.4540726310822374E-005   5.3637071915565830E-005   4.4294395447961248E-005   1.1832428425206291E-004   1.3481906506487333E-004   1.8119328424235831E-004   1.0766506908427223E-004   2.2273336167823849E-004   1.3495130724518761E-004   5.8377520949651364E-005   5.8176866548625777E-005   7.2302118181267872E-005   1.6354251829403904E-004   3.1368915633896068E-004   3.7904895065186148E-005   1.7691505316444706E-004   1.4080890787355254E-004   3.5201923783732879E-004   1.3536939468592409E-004   7.3864993929849879E-005   4.6956421643854147E-004   1.7462647026431195E-005   7.4821605292675974E-005   5.6280337618971886E-005   4.1327459333338244E-005   4.0962332455836940E-005   7.2292601203533590E-005   1.1077900911509991E-004   2.1764223556596844E-004   2.8792235150105583E-004   3.5489969337095832E-005   1.8881846935603385E-004   2.3869463896261133E-004   2.2222319854261449E-005   9.4190535181619972E-005   2.6031358448240987E-004   8.0326938468396598E-005   2.9446050408048468E-004   1.3214284871255599E-004   9.8034918762684751E-005   1.8944625119022787E-004   6.8254042728619507E-004   1.2958187254837075E-004   3.8663978983031328E-004   1.1740506664198688E-004   1.1320353606546743E-004   2.7238696289892369E-004   4.6255519067101952E-004   5.9619911989606365E-005   4.4899767195118251E-005   4.3569713120767043E-005   1.2195434301998070E-004   9.1728852433427529E-005   1.1777489813849515E-004   8.9971997952315047E-005   2.6909772461196092E-005   6.6392613238149020E-005   1.3056371777425688E-004   2.8604298806352924E-004   1.0180812686674627E-004   1.6759750971094361E-004   2.4872595596564745E-004   1.5748812574510116E-004   1.3011817143806316E-004   1.8834064390205936E-004   9.8620203288510470E-005   1.1841528277038324E-004   2.1159016829723224E-004   5.6615814997772773E-005   1.7967828040013284E-004   3.2990888292901529E-004   2.6101347258410438E-004   5.0861893537963211E-004   2.0924769167432122E-004   1.4228839164776399E-004   9.6247277789708352E-005   1.6911634603191446E-004   6.1265765668214300E-005   8.6263779769561212E-004   2.5830983848507556E-004   4.5613197271642398E-004   1.0517801770724404E-004   1.3092386221393284E-004   1.6666294984539384E-004   2.1063106940292419E-004   3.8243251215041711E-004   8.1775985782323875E-005   1.0855317464780482E-004   7.6333830742258190E-005   1.6473344758810915E-004   1.7238735437214296E-004   2.3291677322888945E-004   1.3650355020789593E-004   1.6593389707302299E-004   8.1047960795939362E-005   8.6783930268077251E-005   3.2107890696567295E-004   2.7464285039139068E-004   8.6530503520654357E-005   1.3318400313264332E-004   3.3123225736674455E-004   1.5775637392921225E-004   1.7583462938124443E-004   2.0582037924085549E-004   2.3448107668532403E-004   2.6122773500381633E-004   3.0276501250178279E-004   1.5205611364807733E-004   1.9854080322881000E-004   3.2228239733247277E-004   8.6552648588111340E-005   5.0467038687217148E-004   2.9300891602226676E-004   4.0887709774920055E-005   2.5648183266490331E-004   4.5742959894858455E-004   2.7018706461271223E-004   2.0453810950418419E-004   1.5739576146828925E-004   1.3485895649794228E-004   2.2467128058265026E-004   4.5704439679272561E-004   3.8143016936458365E-004   4.0266396831998305E-004   5.4401615330866191E-004   1.8349425784467129E-004   1.4668875370657107E-004   8.0472312445969580E-005   2.2659150194028632E-004   1.2481603317789157E-004   3.7806929962108237E-004   8.2385898958188696E-005   1.1729645389723184E-004   6.8345000607359903E-005   8.5611206522612289E-005   8.8769996356614269E-005   8.6225317948536377E-005   1.7069755777711766E-004   1.2250627018599707E-004   5.3003322371673824E-004   2.5817159362086380E-004   1.9275790417996636E-004   2.4900202596969201E-004   2.0283329482927032E-004   9.6172072998158814E-005   1.9559416513220462E-004   1.6917156958512735E-004   4.0916743039265798E-004   1.0463515018346296E-004   1.6650041406719650E-004   2.2711156132816296E-004   1.0871816597559275E-004   2.8056670396674839E-004   3.0012834780749747E-004   2.6144971472154255E-004   2.1616145043104330E-004   9.7586955994583284E-005   4.9274314984022629E-004   3.0576650305584840E-004   3.5125251662421517E-004   4.5620806608756505E-004   3.8405935634102138E-004   1.8985220768288796E-004   6.8508862751008430E-004   3.1128103316916279E-004   2.0805008996798208E-004   1.5686026195831028E-004   1.3801286203700877E-004   4.7232604883901358E-004   1.3657243560755475E-004   1.9931881719105225E-004   2.1005703535551009E-004   3.7243048159733556E-004   3.0432352688180832E-004   3.0039227838635929E-004   3.7720606323430927E-004   5.7269104928564898E-004   2.1148206073581520E-004   3.8767921873276713E-004   7.5036528550684323E-004   8.1758457497895496E-005   1.9023609235392511E-004   7.5839412919208459E-005   1.0250935691864528E-004   1.2964762963556370E-004   1.2860708772142830E-004   3.6781681896236090E-004   3.5031625062200518E-004   1.0050382598788797E-004   1.0946219808541091E-004   2.7345123280927747E-004   1.4355664302681878E-004   2.0994365283534560E-004   2.7572237013720772E-004   2.2590234121193874E-004   4.2990706715777553E-004   4.5364002378824638E-004   1.5007995352940844E-004   2.0429336731343258E-004   1.0016360790575577E-004   3.8782527569571605E-004   2.7942267027897098E-004   1.5531559374749312E-004   2.3778890577148755E-004   4.6588751970440636E-004   1.2142403084996807E-004   2.3581414699474151E-004   6.8807354638031473E-005   1.0671851803056846E-004   1.4896217169645478E-004   4.1711064234893935E-005   2.4981633054311250E-004   5.4750400637199124E-004   4.1653430414052421E-004   3.9180339970165592E-004   1.0646284500647988E-004   1.0278648042661863E-004   2.2655219505281083E-004   6.1546248189684773E-004   4.6687905879432267E-004   2.3826685067857009E-004   4.7019358361039240E-005   3.8367990893217399E-004   3.6088144591739954E-004   5.5554232562254847E-004   1.1974952128173376E-004   2.4426991593157410E-004   2.8801710279891169E-004   7.0245287012614410E-004   2.0650433521705481E-004   1.7173666598736131E-004   2.0074703465338482E-004   1.5968239467268176E-004   3.4684769109688155E-004   1.8635358601028906E-004   2.1079808416395635E-004   2.4671503452523022E-004   5.0753287546173207E-004   2.4967046213766170E-004   2.2252082333880846E-004   2.5744956651149541E-004   2.4964534395329152E-004   2.5433796092589792E-004   3.1487761398461865E-004   7.0402126469890091E-004   7.9594474646686557E-004   6.2997600406619007E-004   2.0995709996841908E-004   2.0926652226653289E-004   1.9382283174101988E-004   1.1719486621680513E-004   2.1907551234475725E-004   3.0368142882899416E-004   2.0109215797072409E-004   2.7856831271917795E-004   2.1461560874595385E-004   9.2893231894452066E-005   4.0686763302201192E-004   3.3632002400944090E-004   3.5621603186222495E-004   2.3709724729796804E-004   1.8312434243453459E-004   2.4481431765998739E-004   4.6050318957796738E-004   1.0787581610608259E-004   4.1900315103762375E-004   3.8188047970934779E-004   1.9248024539348019E-004   6.3078964118257110E-004   1.8656850624887346E-004   4.0727786876443588E-004   3.3367715733781541E-004   1.7525075945345407E-004   4.9406435274206093E-004   2.4117051417256325E-004   4.3367074056302230E-004   1.3936617805931993E-004   4.9621188584203861E-005   1.8387673821010733E-004   9.6679949648092206E-005   2.0982675867882647E-004   2.8849647947951209E-004   1.5908099115219585E-004   4.2375300690356606E-004   1.5753101927796291E-004   2.3095576665320666E-004   3.9909717258780039E-004   5.7052992337465306E-004   4.8986728023103505E-004   1.5314674866271041E-004   6.4256112659483004E-004   4.3180490692358076E-004   1.8091825249949215E-004   2.6767063776668827E-004   2.9729110344093240E-004   1.4443306696176604E-004   3.6552688373880460E-004   1.4262187767782281E-004   3.0887587458247286E-004   6.2579734753774640E-004   1.5943101921688134E-004   4.0510112129402555E-004   2.2317138922690831E-004   1.0378976098945330E-004   4.5020515689192102E-004   1.9443605253980593E-004   8.9812930057205675E-005   4.4635957663943988E-004   1.0633210819642773E-004   4.3401884627325009E-004   7.2234285251223719E-004   4.5813297356819924E-004   1.2247044873985028E-004   3.2334895890863560E-004   4.8577663655875676E-004   4.2666769293605141E-004   2.6172911195580843E-004   3.0047463256916031E-004   2.3435099294558887E-004   2.9147879204686171E-004   1.5976000102149352E-004   3.4561755422766002E-004   1.7579775317666798E-004   4.5504158290803781E-004   3.0748424947085149E-004   1.0854236231643559E-003   5.4123101505232558E-004   5.6222510351146802E-004   2.6982198189316004E-004   3.1955760394813531E-004   3.4226999452325907E-004   2.3161265741530643E-004   1.9831928215939394E-004   2.7336647968260471E-004   6.2508513841222317E-005   1.8203360616162015E-004   3.8360233383769179E-004   3.9506000035750480E-004   1.9007640451731411E-004   3.9012630152608651E-004   2.4217348452407805E-004   1.2618299775561234E-004   1.6605708233423511E-004   4.8308327254515212E-004   3.4098745087806352E-004   3.2290929118216298E-004   6.4338487279134722E-004   1.8481983391566953E-004   2.2809371829636031E-004   5.2634530328524859E-004   2.9944865415979378E-004   4.0985163338213133E-004   3.6044202380848528E-004   3.8495792913729722E-004   2.7370855727505027E-004   2.3700419906927349E-004   3.4349100952672367E-004   4.8683208489972807E-004   4.1936773804876286E-004   9.3031981527630722E-005   1.9323015466492880E-004   2.7261625398276461E-004   3.0138352298493033E-004   5.5688367249802850E-004   1.1515643036617944E-004   2.0317282262177774E-004   3.1734231004849336E-004   2.8838382648616837E-004   3.3482388831903887E-004   2.5453139934370942E-004   1.2792409260485601E-004   1.0480565564632484E-004   2.1507066906724045E-004   2.8697469710505923E-004   2.8818420916448134E-004   5.3880174896457818E-004   4.3208697170814378E-004   5.6043263490062191E-004   1.4045365507029019E-004   6.5098881357519899E-004   2.4775915530581802E-004   6.7719270504522507E-004   3.6036844297626620E-004   1.6885200708783638E-004   1.0483344129039377E-004   4.7719033295722939E-004   3.7751703559056913E-004   4.4525299424810267E-004   2.1291669499684846E-004   2.2398765845947857E-004   1.7342145052977724E-004   6.4236982092127860E-004   2.8485586215820522E-004   1.4771066735546541E-004   1.8462944970181776E-004   2.4296601118198598E-004   4.1456285782513904E-004   3.7911738142175209E-004   5.2755826245403476E-004   3.0713207928880491E-004   6.8321284343002590E-004   3.9066790260613353E-004   5.5165567391214784E-004   7.7788253771250953E-004   2.1182466023284509E-004   2.2197031314191766E-004   3.0252485697526471E-004   1.9449875581101960E-004   3.3883402626021524E-004   3.5156362674448356E-004   1.4583685591916412E-004   3.9407224347924716E-004   2.5112941576080941E-004   3.9592073417782484E-004   2.3140039635778209E-004   4.4193193984669185E-004   3.8529192857720651E-004   2.6148410453885601E-004   4.0387245671297549E-004   3.7311014643117286E-004   8.4163578180503876E-004   3.6392349436244090E-004   4.4317195450233353E-004   7.0252746000968756E-004   4.9152143538851688E-004   3.7756273032227907E-004   2.2498940785128482E-004   3.8344528317112229E-004   2.9417541768065637E-004   1.8294748357671801E-004   3.5411970944368871E-004   4.9178648179942980E-004   2.0679127054580105E-004   2.8182820398687652E-004   3.4939014765438274E-004   4.1234808250064628E-004   2.6559427969128144E-004   4.8970724055857841E-004   2.1368480227264489E-004   2.2417661876775332E-004   4.0375394688327125E-004   4.4694293173751324E-004   5.4380917037057965E-004   2.4522242114093367E-004   5.7545675784103311E-004   4.8782787955757296E-004   7.2848593574593307E-004   1.7013759936684758E-004   3.2687614003964544E-004   3.1177799521605421E-004   1.4662926732372103E-004   2.7883807393084620E-004   1.6288243699018388E-004   5.4996562303479977E-004   2.0206470068620958E-004   2.1969430524663275E-004   2.3311200193425237E-004   3.3946769583939216E-004   5.2199089472700414E-004   5.8075047860888527E-004   4.6499963901493972E-004   1.1675178119145527E-004   1.3584510638678011E-004   5.3367219065035088E-004   2.3062515842468270E-004   6.4377232106356552E-004   1.4955982640558869E-004   3.0422341543044477E-004   1.5856034954990687E-004   3.0419203133120548E-004   6.4907909585943952E-004   2.2657577645588130E-004   4.7541012272075311E-004   7.0919738529986098E-004   6.3446451576621387E-004   4.0951759041225617E-004   3.0559274037630045E-004   2.2240521463330956E-004   3.0661873319798874E-004   5.5110754486927753E-004   4.5801019426283701E-004   3.8589172845342434E-004   2.8414252144804434E-004   4.7984984257194426E-004   5.1841394017555840E-004   3.9858811923966433E-004   2.4099298025236673E-004   4.3532844226679330E-004   3.3418432383534066E-004   2.6420758464789685E-004   3.0399432271971329E-004   4.7708677712924474E-004   1.6366353026391585E-004   4.0703418091138393E-004   4.1413555576820386E-004   4.3378440234679536E-004   3.1113442859771008E-004   7.3678653171443378E-004   3.4100694931527264E-004   2.5467659714197401E-004   3.4111360861483207E-004   4.3890877911687644E-004   6.9574093256076323E-004   3.2025809839060894E-004   5.2264474399064877E-004   2.5761265707709103E-004
   3.7941176470588234        3.0000000000000000        6.3755795231072673E-006   1.0775701348249382E-005   1.3162179083906628E-005   4.8166383667858422E-005   3.6959213900752318E-005   6.6601639381761960E-006   1.0819001721594317E-004   5.9905708571945249E-006   1.1429493318815066E-004   9.9254791934901021E-006   1.2378162471102114E-005   3.6933989915108029E-005   3.3156359627483425E-005   1.7285185580532888E-004   2.5152145657979621E-005   1.3705394528086494E-004   4.1085517651565741E-005   5.2755197697606474E-005   3.7728429490292718E-005   9.8974802439624532E-005   8.5241877228768608E-005   5.1775576934986382E-005   2.3071944967760938E-004   8.4045618823512004E-005   4.0219748560681291E-005   1.0152701073757746E-004   7.6061332403402793E-005   1.5781130338025665E-004   1.1170338979656435E-004   5.9131026648916011E-005   2.0065439353317673E-004   2.0118399495120046E-005   2.1411162753305789E-004   1.3108091208394884E-004   2.1111061633493182E-004   6.9501062942759604E-005   9.0711915892022427E-005   2.8994860073176972E-005   6.6876364175473213E-005   6.2853378068387499E-005   8.8737988073033332E-005   1.5719863884263184E-004   3.6070411064757492E-004   1.2469182224246337E-004   4.7989822341230631E-005   9.5937870034520611E-005   4.9654190307234024E-005   3.6320774009212690E-004   5.9794092453329562E-005   1.4675278749428213E-004   2.1163226221862134E-004   1.7291919135991498E-004   2.7373179052641612E-004   5.4078261379986888E-005   6.6588021053259295E-005   3.9574625265842931E-005   7.1753590213682102E-005   5.8696990130027787E-005   1.5867742646330472E-004   2.3071871805368109E-004   1.8846575742216589E-004   1.7201326286468620E-004   3.0539321235644693E-004   3.6114585053962934E-004   6.3704082207588852E-005   1.1120997428275023E-004   6.5417126681566889E-005   1.9277953295313236E-004   5.1834997370938621E-004   1.1272247984533306E-004   2.3862388643704013E-004   1.4121204115349903E-004   1.5573137779606414E-004   9.2491714254300594E-005   6.8094609450719995E-005   3.2686267828435910E-004   4.3522679273822108E-005   1.0344308375868081E-004   6.7827654232681972E-005   1.0960472902912883E-004   6.9391015971501154E-005   1.1225059333648746E-004   1.5590959743945463E-004   2.2652723116438621E-004   3.7491127861759982E-004   5.2459421204700249E-005   2.0351180113913767E-004   2.9699140511197855E-004   3.7570840418275317E-005   1.4348767760287949E-004   3.9258726906524324E-004   1.5566131692901322E-004   5.3051400518701775E-004   2.2598950819627186E-004   9.2560240827753838E-005   1.5963738217079226E-004   7.6873757702720653E-004   3.0632471368792551E-004   3.6991065273272588E-004   1.5094267445780730E-004   6.2760486244584055E-005   8.3013564361392905E-005   2.7783977868665324E-004   8.6288349902635455E-005   6.9982511864493237E-005   8.6481065552142627E-005   1.6249493279733648E-004   1.1802552702129566E-004   1.5380070352635355E-004   1.9830906306392726E-004   3.5192089046716016E-005   1.4786614099322873E-004   1.5443847646723677E-004   3.1950494095995082E-004   1.4777749930767334E-004   1.0943844615754558E-004   2.4305430149310794E-004   1.5208741015747558E-004   1.5138702372356408E-004   3.4162270679032969E-004   1.0898668039150886E-004   2.0388396475777058E-004   2.9348876383486938E-004   8.8801815437278416E-005   3.1449559126009696E-004   4.4976579332671999E-004   2.9522309304140916E-004   7.0342564088775826E-004   1.9410951555356494E-004   1.1353617496003902E-004   1.6858611530392296E-004   1.5335754035130452E-004   9.9721001124622357E-005   7.2477845523932175E-004   3.4305754265520801E-004   3.5368096836646898E-004   1.9384927835962426E-004   2.9263661538328126E-004   1.2539774767254559E-004   6.6346053064465722E-005   2.8475050694690276E-004   1.3146072804434862E-004   1.3302716487455387E-004   1.0110982776582634E-004   1.6695334167348729E-004   1.8631038049375469E-004   3.9974366849544431E-004   1.8048111246964207E-004   2.3457846390300031E-004   1.5078662988704679E-004   1.6440453635048816E-004   3.2581674146480452E-004   3.3660493604960052E-004   5.0566609216248483E-005   2.0838828808600646E-004   2.5958471676482473E-004   1.8060544272244187E-004   1.3764240354906138E-004   2.1098524539696746E-004   3.9491203416524613E-004   5.0545616911727904E-004   3.7558010688460591E-004   2.1918567760864784E-004   2.6924481445355909E-004   3.5701825148581700E-004   1.3716421597262884E-004   4.6615504105840532E-004   3.9248691560586776E-004   9.3008777776333940E-005   1.3379448689580277E-004   5.8248275370076201E-004   3.1443974605288382E-004   1.8881951877168683E-004   2.4911828212368639E-004   1.6651243284540804E-004   2.8682959870400017E-004   4.0207753185062678E-004   2.8303645870340758E-004   2.8950918372496918E-004   4.8175552164128718E-004   2.8043308401783361E-004   9.9591981010185767E-005   7.2594232618082853E-005   1.6758825165420893E-004   2.3908140047721382E-004   4.0524245021789497E-004   1.2998002760739507E-004   1.4916592099717624E-004   1.3011727982515671E-004   1.0467746282365939E-004   1.6256781380153250E-004   1.1811047414348904E-004   1.0779008188906966E-004   1.1559359114101181E-004   5.6721963975804156E-004   4.0157666172305673E-004   2.3837993741169546E-004   3.2855111757717988E-004   3.9055021699771833E-004   1.7296993133174350E-004   1.7951721199642939E-004   2.5365218717594975E-004   3.7572204035931571E-004   1.8123647336602355E-004   1.4932550698849661E-004   2.5162663163739307E-004   1.8423655419182769E-004   3.6646924657703171E-004   2.4735246578863601E-004   3.6589482358958522E-004   1.9671294980898668E-004   1.5252527297913036E-004   7.4403532762122419E-004   2.2436592438997548E-004   4.2015306153131183E-004   4.5992240066073829E-004   3.1766021424418033E-004   3.9209199777484464E-004   5.0592620040989644E-004   2.9809011231005306E-004   2.5163866805331481E-004   2.3176662223010349E-004   1.2825020060133055E-004   6.2251463464045663E-004   2.1580384564625653E-004   3.3652673023770578E-004   2.2490937790233415E-004   3.1723549449367118E-004   4.4741187453465399E-004   2.5911323769090537E-004   3.6539443897072468E-004   4.1080578729962695E-004   2.8058756794740417E-004   3.1917904274238353E-004   4.5786271007432249E-004   1.4832234655873900E-004   1.2101575789876567E-004   1.0576795253861781E-004   1.3001416896475516E-004   1.4725321490012200E-004   2.0501719704117818E-004   4.4614192171430942E-004   5.2115026557716915E-004   1.1321081088439854E-004   1.4688511000354328E-004   4.2228150466078521E-004   1.9264273985745138E-004   1.9616074928863799E-004   2.9448952433003007E-004   2.0844289457705071E-004   4.5490946391326721E-004   5.1486023628208256E-004   1.8816677967156811E-004   2.6992348651365264E-004   2.2762393692394119E-004   5.6055893068843047E-004   5.6590508408417854E-004   1.9967775289013703E-004   1.7215781273740573E-004   3.6344201053716745E-004   1.0912962405574782E-004   2.6947592281849163E-004   1.0737841135643344E-004   1.4003219321472303E-004   2.5323586371887066E-004   1.1773034181867630E-004   2.8899682945509963E-004   3.0515576868744490E-004   6.7356199936169001E-004   4.7045673709473162E-004   1.2197258694346462E-004   3.0183665336817688E-004   2.8771201190740770E-004   4.4655755221900613E-004   5.0779938735284161E-004   2.4979838496960879E-004   5.8520211243879880E-005   2.6533365587868283E-004   3.9126514521618507E-004   6.2747353100960882E-004   1.9148939584456105E-004   3.9940348969050700E-004   2.5521726909916604E-004   4.1443942740615930E-004   1.8942884542697997E-004   2.2011225905057218E-004   1.6477658852336364E-004   2.0665358445676036E-004   5.8548444159857210E-004   1.9282703676042445E-004   2.9778552990886842E-004   3.7940519663535880E-004   6.6995462200426000E-004   2.6651326155341593E-004   3.0354319033198003E-004   2.8546673663242531E-004   2.2348412242532986E-004   3.5710248991019231E-004   2.9666058822209166E-004   4.5777831985928266E-004   3.6376719496625237E-004   5.2278491935792691E-004   3.4906348535102786E-004   1.8974774064827306E-004   2.8205341098154458E-004   9.5523513061893670E-005   3.2743761449509899E-004   3.0844618521402297E-004   3.1035222816816347E-004   3.5957086913159620E-004   2.8647214899122449E-004   1.3725216484181235E-004   4.9492883865058469E-004   4.3439910346060491E-004   4.7714212526604494E-004   2.7736010609891463E-004   3.1291322259668517E-004   2.7004182536578998E-004   3.1711468762052710E-004   2.4804518188325223E-004   2.4309197531724745E-004   3.4634179936578988E-004   1.9976448495750472E-004   8.7147920429762535E-004   2.7642585491965092E-004   4.2169877873690376E-004   6.3169784366007330E-004   2.1188886556110792E-004   2.8996221037441505E-004   3.8029820308748460E-004   5.3589193328256943E-004   1.5613058533211558E-004   6.0654796642909781E-005   1.9834615388068479E-004   2.3380058916850496E-004   3.7652178681661126E-004   3.1329452657010012E-004   1.7782008669066127E-004   2.1880026305943774E-004   1.7400652205728243E-004   3.1368710219322263E-004   6.0757741850845683E-004   7.0033312972399427E-004   2.7968758334887092E-004   2.5096633286644321E-004   6.0790513913312077E-004   5.4402435585774024E-004   1.9681721287743664E-004   2.6480340689758955E-004   4.6763262964681748E-004   2.1883127515668913E-004   2.4799478943968536E-004   2.0568108424714253E-004   2.3866791226910303E-004   6.7640965053978371E-004   1.6412118938173369E-004   3.1214342664202804E-004   2.0911223091281072E-004   1.6205892336612141E-004   3.9395091966202818E-004   3.0752628983299400E-004   2.0286321024492974E-004   2.7331461809777623E-004   1.8412388072039471E-004   2.7708680016992333E-004   1.0952976865670479E-003   4.7355490004039535E-004   1.3913747184615374E-004   4.1626011314080185E-004   5.4564624954439481E-004   3.8728762258497912E-004   2.4321188672270173E-004   2.9096707266420039E-004   3.5958778551968475E-004   3.8158712968351324E-004   2.3801977699834694E-004   3.2363678464766111E-004   2.6188662924960681E-004   1.1271716317527895E-004   3.3707387430819769E-004   7.3387371840989083E-004   5.5210022845601987E-004   5.4531925766860309E-004   2.5433313580361388E-004   3.3032358538823690E-004   2.8220542528119280E-004   4.9524908471312054E-004   2.0151787370977832E-004   4.7404952857113840E-004   6.0371712530690756E-005   1.8664442192980657E-004   5.5879793393179440E-004   5.7082979475921722E-004   1.8085993619759919E-004   5.2124462485030748E-004   3.5410339206956912E-004   2.5530923120654561E-004   3.0250415921629189E-004   3.4450241934738337E-004   3.5268921199139091E-004   3.6789245613767899E-004   3.3360108775254410E-004   2.1440213780704067E-004   2.3018841738408160E-004   5.7391458618665100E-004   3.5650031920305070E-004   4.1094883413953816E-004   4.5231092557426305E-004   3.5693217964927643E-004   3.5152547155256093E-004   2.2558140657225455E-004   3.9914788447546241E-004   5.7419352119315252E-004   3.3354833766726755E-004   1.2095741677898905E-004   2.4331570897328131E-004   3.6114086787092576E-004   3.3908295070891707E-004   7.8061293604456518E-004   8.0713631289252262E-005   1.7813803368480833E-004   6.3237460897122848E-004   3.9725845787806359E-004   5.1276374802148531E-004   2.8104910167939419E-004   3.2403933685850521E-004   1.3528431566317342E-004   2.7681611935126313E-004   3.2880836246779800E-004   3.6502002965586405E-004   3.4604642158697358E-004   3.7501681459240236E-004   5.2714847905825299E-004   1.9885072908109756E-004   7.0173251901013332E-004   4.4156533835896145E-004   5.0839367428578476E-004   2.2781676320007780E-004   2.8650779354219601E-004   1.0317261626678827E-004   2.6549361453940759E-004   4.4173494145893332E-004   3.8566165958516712E-004   2.6091231910807305E-004   3.7224640023871149E-004   1.8746310043889469E-004   5.5396323403005595E-004   4.4505266652590324E-004   2.5921355901599642E-004   1.6410528244056085E-004   4.9134906221416684E-004   3.2050263239857092E-004   4.0713244060490683E-004   4.3257769402499076E-004   5.1139661971338543E-004   4.6731095003650039E-004   4.1790830471519772E-004   3.7694078383730721E-004   9.8736370746268934E-004   3.1744966262979243E-004   3.6092697883362165E-004   3.8954669797132603E-004   2.5164324329516365E-004   2.5430854212279952E-004   2.9532764874057375E-004   2.9649674003419125E-004   3.8171813389612110E-004   3.4440156953004307E-004   2.8651584901213744E-004   3.1185340023341435E-004   4.4460903174267023E-004   3.9259027370987877E-004   1.4935633689547404E-004   3.5791779844019002E-004   3.7256470321573708E-004   5.5828452374080001E-004   5.1709538398228127E-004   3.7671854832354337E-004   5.6570582713129640E-004   3.8914531755114285E-004   4.2120729003871786E-004   2.4443473533904635E-004   4.0114147151632077E-004   5.6569244182394843E-004   2.2206272964820774E-004   7.2625129674491003E-004   4.8175886013012922E-004   3.2032306561371473E-004   4.0963164712374872E-004   2.8889954253788979E-004   5.0079139050905402E-004   2.4560729508628170E-004   5.6985724637150360E-004   3.4362469139638340E-004   2.5458878471867213E-004   4.2740059039528462E-004   2.9736021856411764E-004   5.0125772113548473E-004   2.9851060103739833E-004   4.5878421407069038E-004   4.9258666355646926E-004   6.1010142358653709E-004   4.0351650456917684E-004   5.1294773640112219E-004   2.1217105030757680E-004   2.0163652349961198E-004   3.2448053132669242E-004   2.3049373099376006E-004   3.9716637404501627E-004   2.4008516247171042E-004   3.4217511661534180E-004   3.2079799227732411E-004   5.1747530810102840E-004   4.7254513017822611E-004   7.9055000574089940E-004   3.7505458284654858E-004   1.7293784403339199E-004   2.9836062140547174E-004   7.3934067138651095E-004   3.6786072250028125E-004   6.3813314632731684E-004   2.5039588257718971E-004   4.2712533539802716E-004   2.5661091652250594E-004   4.4565784710443127E-004   5.0467732420079298E-004   2.4832464607223609E-004   6.4235466797217923E-004   4.2055755415040428E-004   2.7738834144822836E-004   4.5583348293604841E-004   3.4942936591082205E-004   2.9546305119903740E-004   2.6420594869122898E-004   4.3277338086730017E-004   4.1228475045397339E-004   3.8534700652473016E-004   2.7402016991094245E-004   4.6989174067260978E-004   5.5550109433125106E-004   5.0084496008385786E-004   4.2179136205292662E-004   1.9832444806279416E-004   2.2371272129878363E-004   2.7812562012380782E-004   3.6329862428007904E-004   3.0337960669148757E-004   1.8256932742145610E-004   3.7905708742058648E-004   4.1927769527523795E-004   4.0842067497021345E-004   2.7333924561173277E-004   5.7114151103284489E-004   3.1553231151981031E-004   2.8059668718911852E-004   4.3099929506339895E-004   4.1821108611918420E-004   5.3637478661020704E-004   4.1105056744263389E-004   5.9010655302284948E-004   3.6648099995347828E-004
   3.8470588235294114        3.0000000000000000        1.1545686102085848E-005   2.2486508457995967E-005   1.4169033867596527E-005   7.2783629312174350E-005   6.6052292950514362E-005   9.7502064580796869E-006   1.2055367181939422E-004   1.3849338709557772E-005   1.4614137908642612E-004   3.3783446430017579E-005   1.9302724698889236E-005   8.9309995881309393E-005   5.0403710400183034E-005   1.4677696471121577E-004   5.3033615902506796E-005   1.2075329726406849E-004   6.3236414673239406E-005   1.4453801336308548E-004   3.9670303175260197E-005   1.8074366313905501E-004   9.8764482452422012E-005   9.8116529717151213E-005   1.5960326338660473E-004   9.3488057314567951E-005   6.2220139442259684E-005   7.0705361471912022E-005   1.2569305266386667E-004   3.4067548291352582E-004   1.1185141301569094E-004   6.7474825375673649E-005   3.2133519056976023E-004   3.3544528536464008E-005   1.6266652604050196E-004   1.7561049122933768E-004   1.0678275218932242E-004   7.1808812497243016E-005   9.0218226202758235E-005   4.5296142450139407E-005   1.0177608516741180E-004   5.3565895526927048E-005   1.5567687254051441E-004   1.7787827008071088E-004   5.8660656419711669E-004   1.0930831370797221E-004   4.1062096542141327E-005   1.1124281349383621E-004   1.1393621257064734E-004   5.3201382221252042E-004   9.7002771744604261E-005   1.3156018273348405E-004   1.2667592716034722E-004   1.5746485376279940E-004   1.3880956252985507E-004   5.5799966081248195E-005   9.2928769794278968E-005   9.5677823332389068E-005   9.1033960462023628E-005   8.2162963555138324E-005   1.9076529184670722E-004   3.1833561601278082E-004   1.9443026413913956E-004   2.2816402309248240E-004   3.2368284871503911E-004   5.3993088503281558E-004   7.3403475315572615E-005   1.4955163173766749E-004   8.9108463419173073E-005   1.7909723637233411E-004   5.7373186348833353E-004   2.6686166830588358E-004   2.5786655117446765E-004   1.4259404275508830E-004   6.2861824337791502E-005   4.6214527672862756E-005   1.0869275318448098E-004   1.4711174134719341E-004   1.1331333269279145E-004   1.2358419814644371E-004   1.0687082636982229E-004   2.1264946379973308E-004   1.1674134014735448E-004   1.9500901058260812E-004   1.6986509337408359E-004   2.5526397299058696E-004   4.0836028570899626E-004   7.4135989691156211E-005   2.3412860183985319E-004   3.1225359375896839E-004   6.0879736411255236E-005   2.0657166803438886E-004   4.0717502687259851E-004   2.0881504714680339E-004   6.0399161961307267E-004   2.7845291107834834E-004   1.0143144719001406E-004   1.2803361039695905E-004   5.9287447426308233E-004   4.4842775018132970E-004   3.2624847389234302E-004   2.2737961372279445E-004   3.2085776047673133E-005   5.0384132388046859E-005   9.9567802610195418E-005   1.9045178782028382E-004   9.0869978979809030E-005   1.9745788773647505E-004   1.8396742142296572E-004   1.4558097656900310E-004   2.3072995295580237E-004   3.6144393838376552E-004   6.8644675868989425E-005   3.4267345391200541E-004   1.6492692218913243E-004   2.6919470880789947E-004   1.6951081485078843E-004   1.7869767881892277E-004   2.5411422025823201E-004   1.5006112852190164E-004   1.4511152608979140E-004   4.4876007992745152E-004   1.3153115959150556E-004   2.9410354308124733E-004   3.5320419167811579E-004   1.1929860810466722E-004   3.6413898473059363E-004   4.6464266062557912E-004   2.1271124282498991E-004   6.4901777343844642E-004   1.2524481362731428E-004   1.0935179069134580E-004   2.1843077613132141E-004   1.8381436040880046E-004   1.3769744622039645E-004   4.6010081356492850E-004   3.2788819424614909E-004   2.6661340069522951E-004   3.0782649102149070E-004   4.6968833950017998E-004   1.4212033510541531E-004   4.6387382134010112E-005   1.7999440383978488E-004   2.5687553709544163E-004   1.2797179352843816E-004   1.6191949008635621E-004   2.2398703330480868E-004   2.3805593465779803E-004   5.4085434923836382E-004   2.0746064188201089E-004   3.3661792947009816E-004   2.9632350003348996E-004   3.1732483722615718E-004   2.4672209710959342E-004   3.2449094640579377E-004   7.5398514442769646E-005   4.3509470855001707E-004   2.2829352043583640E-004   2.0801219147977600E-004   1.4346480271898654E-004   1.7732026483243603E-004   4.5428916470407717E-004   6.5969076696244548E-004   3.9507324284922116E-004   2.6824757183895634E-004   2.0067676842926155E-004   2.4687198098006456E-004   1.8850545541279851E-004   3.1412540538442623E-004   4.9546685412318599E-004   1.8989338829228784E-004   7.1852635262556090E-005   4.7244796077057933E-004   3.0743008343597745E-004   2.2459232075318220E-004   3.7384752821918244E-004   2.5572398374437146E-004   2.6390209367498291E-004   3.2116351396118341E-004   1.8913200175692959E-004   1.8633961896800702E-004   3.6157766926992786E-004   3.6359931337372772E-004   1.0477767817371950E-004   1.2880553504127399E-004   1.4804456940041490E-004   3.8650551115434361E-004   3.2738531607007731E-004   1.9008666426970886E-004   1.9151319320508771E-004   1.7979892694526564E-004   1.2890781376136311E-004   2.2894560699688687E-004   1.5886792455663748E-004   3.0478206427168506E-004   2.2135385173340040E-004   4.3271300826119798E-004   5.3352695264032675E-004   2.8580336500286366E-004   3.8809957529795585E-004   5.7371940661343583E-004   3.1665414683144396E-004   2.1337163046156269E-004   3.0812418987716575E-004   2.4023703739125347E-004   2.6350850414172611E-004   1.6308906920216223E-004   2.4128467909589996E-004   5.1546357314387944E-004   4.0658133026978964E-004   1.8330881006021216E-004   3.5704923872549290E-004   2.8608366001902475E-004   1.7586224181338316E-004   6.2490445985968648E-004   1.3445818726060590E-004   4.5562260501271108E-004   3.5091902833574314E-004   2.1827015739709358E-004   6.5778195473528559E-004   2.4792652420096365E-004   2.2443186242260385E-004   3.9113150389247301E-004   2.0729514109434207E-004   1.7049792979220938E-004   5.8285781153015405E-004   3.1563796460840120E-004   5.4954215336568460E-004   2.1858202161331299E-004   3.1986881038223610E-004   5.3341059254807051E-004   2.1903919883663105E-004   2.6922360747484909E-004   2.4157366928723043E-004   2.8903831361840840E-004   3.6421148504821397E-004   1.9011293299826124E-004   2.7417290903346432E-004   7.7787310833156596E-005   1.4910835365629325E-004   1.9645432230963001E-004   1.5573566885723666E-004   3.1065476124720042E-004   3.2949093365203821E-004   5.1494808608710998E-004   1.5711626473540981E-004   1.9218240600162839E-004   5.3049920097029274E-004   3.8828720576605487E-004   2.4367563163577916E-004   2.8848941564552132E-004   2.5516440760804047E-004   4.7782811060229904E-004   4.7496930668219499E-004   3.3716122046034388E-004   3.1255693051444720E-004   4.2527686596784164E-004   5.3802327294784672E-004   7.6131004540009955E-004   2.2247246984911088E-004   1.6429799094231157E-004   2.1638826413267147E-004   1.4078013439632208E-004   4.6825196751539878E-004   1.8007699672130354E-004   1.8507150441194960E-004   4.0397264234586872E-004   4.0400052826032492E-004   2.7823754108019202E-004   1.3984186332119934E-004   6.7219981026033686E-004   3.7856381618884356E-004   1.2259794735307203E-004   5.7688407058130572E-004   2.2971549296552823E-004   3.1696834911544141E-004   4.8173922026716298E-004   2.4331478535516120E-004   1.5841807566979168E-004   2.7576880850736270E-004   3.3930789833516294E-004   5.5913907567894906E-004   2.3590798576058434E-004   5.7881819128536335E-004   1.8544499106016115E-004   1.6989900574460287E-004   1.8191052738724458E-004   2.4120905826040376E-004   2.5099599666822365E-004   2.4788321986979550E-004   6.1918331584861141E-004   2.6702757782683340E-004   3.8884080296895109E-004   4.6539774793734562E-004   5.3920380507584424E-004   3.6360452903335565E-004   4.3700423530012986E-004   1.9286601228853641E-004   2.2794789622787036E-004   3.7760515792073876E-004   2.3980097034534314E-004   2.8269021590040594E-004   7.5341469444223819E-005   5.7088901498100883E-004   4.8768345960273942E-004   2.1705897147217016E-004   2.9637965936026999E-004   8.0938932644628020E-005   3.4748434798145182E-004   2.0004289334513354E-004   4.2752138851053065E-004   3.4128799234820129E-004   3.1091650624392200E-004   1.6427088028539698E-004   5.0650429465301430E-004   5.5786343158176818E-004   5.2765961183751542E-004   2.6338418053590537E-004   6.3815410842604694E-004   2.1233249533786008E-004   2.1632086130876738E-004   6.1102979299132302E-004   2.2523442415771646E-004   3.2613141643167805E-004   2.0248130639973107E-004   8.2196931248913567E-004   2.7853341812001476E-004   3.0833094175426317E-004   6.6890406612486850E-004   2.1257230529284801E-004   2.1171577809240479E-004   6.5824356138266830E-004   5.5237697406582045E-004   2.4903275259657604E-004   1.4309391056299928E-004   2.4473166585995581E-004   3.8534644830281214E-004   5.5498712775174761E-004   3.0597625330404274E-004   2.4244721057705009E-004   2.8907595274796220E-004   2.0868495894219642E-004   4.3017482890891201E-004   6.8533166072345811E-004   5.3753388658548252E-004   1.8583836089480009E-004   2.9272284489273122E-004   4.0426578600222994E-004   4.7945126603013731E-004   2.0216808662726585E-004   2.3942544229766475E-004   5.6029206418225228E-004   3.4921764528746509E-004   2.5101211469702678E-004   3.0277858310787695E-004   2.4704032857596799E-004   5.2467550057606145E-004   3.3037165905085874E-004   3.2349017546491377E-004   2.8682809333240397E-004   2.9549211415751613E-004   3.3344131382118233E-004   4.5226054237015970E-004   4.1432936089738452E-004   1.6214076155760877E-004   3.6126385877296486E-004   1.5294892923706230E-004   8.5411699909234209E-004   3.7156262299637110E-004   2.1322708064943583E-004   5.8631793318409753E-004   4.8900336129952405E-004   2.6908551989108750E-004   1.7251597791409224E-004   2.9487589055564865E-004   4.6304193053450321E-004   3.4023707681470847E-004   4.4310514195832574E-004   2.4517805375444938E-004   3.2123861148881255E-004   9.8363004395373490E-005   4.0271611669840648E-004   3.9646488485440483E-004   4.4303398754960439E-004   4.6275822807594628E-004   1.7874889462757856E-004   2.8394746468853087E-004   2.3495611744287048E-004   7.6832551531443255E-004   1.7101506515803077E-004   6.0615308634630544E-004   5.4787910165762503E-005   3.0114894647302018E-004   6.8497051859065764E-004   5.9003183976507972E-004   1.5842732229040502E-004   5.3796239623645609E-004   4.8499533655258951E-004   3.7866989826908828E-004   7.3976292092363730E-004   2.2082945242769204E-004   2.5192349409974835E-004   3.6068189607816909E-004   2.6092403231310694E-004   4.3485629782324096E-004   3.5423753040363467E-004   4.2868525364341329E-004   3.2777798050477532E-004   2.4965052073123615E-004   7.2646149813565574E-004   2.8003258811071539E-004   3.1429939396730348E-004   3.0569288459409083E-004   4.3587871888302782E-004   6.0646488101334163E-004   3.4029829578347394E-004   2.5218756547030851E-004   2.5628815003446919E-004   3.9450020543040895E-004   2.8404977541208169E-004   7.3929562271933503E-004   1.2588344569693281E-004   1.8656273513710365E-004   6.7589576682916866E-004   4.5641974585347697E-004   6.3514936641987871E-004   4.1687694217136089E-004   5.9708216152397266E-004   1.7586109942354007E-004   3.5267583003144651E-004   3.5520061802036553E-004   3.4776539002604227E-004   2.9947830135134079E-004   2.7238244071186722E-004   2.5648961947938857E-004   2.2457879128694774E-004   5.8582308170293594E-004   5.9108112601985203E-004   2.1850209169058343E-004   1.2732159212107668E-004   4.3393164039993038E-004   2.1470395821819558E-004   1.5875251058658995E-004   4.0564964725938184E-004   3.2020357618627000E-004   2.8868551507594148E-004   3.5562095781041612E-004   3.3669808191095346E-004   3.7801925240891744E-004   6.2350683590916450E-004   4.6883793278395560E-004   2.3145474779869005E-004   8.9910994748086128E-004   2.9504734372155940E-004   4.0383387422620091E-004   5.2703633764364149E-004   6.2142655235016908E-004   3.0615340371819086E-004   4.0184424886083260E-004   2.6305440668359075E-004   5.9308239211394416E-004   4.4336320436851436E-004   4.4092542267134990E-004   4.3344332008712016E-004   3.3851551020314005E-004   3.1595200194664086E-004   1.9663629165402862E-004   5.2931479925548051E-004   4.1934711349053699E-004   4.7468291667759313E-004   1.8806023665581575E-004   4.1576134935931714E-004   3.9590077272559198E-004   3.9842345900219337E-004   1.1644563347767722E-004   3.1970471690485571E-004   4.6226364310716342E-004   2.7828413067541743E-004   4.7830781007961810E-004   4.1668982849091274E-004   4.3617856524259504E-004   2.4996020638978848E-004   5.1097204943674696E-004   3.5576817737778446E-004   4.3487459143572155E-004   5.9681197329056006E-004   2.5043084893446651E-004   9.9595878939687677E-004   3.7655193947779681E-004   3.9280607752949909E-004   6.2378914567440020E-004   2.4762262225604690E-004   4.5854004587620963E-004   2.0259044437497979E-004   5.2583866949696355E-004   6.9499612372136467E-004   3.4286584379635769E-004   5.5385223204032898E-004   1.5985984730614505E-004   4.7937615526629396E-004   3.2562945760231934E-004   1.9304329094359994E-004   4.4374734843922672E-004   3.5108849355264564E-004   8.3110739663835832E-004   6.1180550959066696E-004   3.5764281652883768E-004   4.1966369786317911E-004   3.2296237713291012E-004   3.6751048341402174E-004   2.8042761535533356E-004   3.9353195495618880E-004   5.7328809755415381E-004   3.6806475238972049E-004   7.1652182928244167E-004   4.4757425102426529E-004   6.6933352227807120E-004   2.4819410656714820E-004   1.8863204867639285E-004   5.1834245549863694E-004   5.0337401919936834E-004   3.9734326013043724E-004   4.8570569903447290E-004   3.1387182580843288E-004   3.0323920475033687E-004   4.0875238385069609E-004   5.3998585892647659E-004   3.2151278445200458E-004   3.4748637617341239E-004   8.0165845053094059E-004   1.5540012836634754E-004   1.7260952826602302E-004   4.2708850981892812E-004   2.7440722547243765E-004   2.6755986166050776E-004   2.5793803101849006E-004   3.0021212820169162E-004   3.5798430696384605E-004   4.2219126984801029E-004   2.3817328794795381E-004   5.3308278865107830E-004   5.1117141278621411E-004   7.2861137761839390E-004   6.3714706113984787E-004   3.0014381333468243E-004   1.7527080251963846E-004   3.2543702284486861E-004   3.3234791500945274E-004   1.5328168129548185E-004   2.2447027328280887E-004   3.7708625211884604E-004   4.9318155493402319E-004   7.1303307139015666E-004   4.1798643112384893E-004   3.8143221265842366E-004   2.1365538464572365E-004   2.8919778929468543E-004   4.3811878724641572E-004   3.4134946120720552E-004   3.1992505864089464E-004   5.2565324252988989E-004   5.4562851198652733E-004   5.8627601061114071E-004
   3.8999999999999999        3.0000000000000000        1.7789926240572361E-005   3.9531705395184868E-005   1.1061990395931393E-005   8.6193538269410889E-005   1.0313689025850171E-004   2.5638467029525805E-005   9.9370755674811211E-005   2.8125180638667099E-005   1.5303451580260308E-004   9.0402071753158150E-005   2.5836241272830367E-005   1.4244869633662488E-004   6.7321177185822670E-005   8.8749099999662725E-005   8.4622622316311754E-005   8.1606298518815669E-005   8.0523467398899317E-005   2.8862418806153571E-004   3.8983665229287524E-005   2.3699383722228167E-004   9.8886124081272887E-005   1.4911598575884373E-004   7.9857595861204892E-005   9.0994664224078900E-005   7.1825405331166483E-005   4.4097101325789367E-005   1.7673198775900549E-004   5.0677389015719998E-004   8.1716256663438727E-005   8.5409400956686372E-005   3.9323908640017362E-004   6.7818637436732772E-005   1.3779153785246838E-004   1.7425845774832774E-004   3.7090888745067766E-005   5.9808377796130067E-005   9.0758235539617528E-005   7.5683254114268107E-005   1.5976030910220567E-004   5.1176791586219797E-005   2.3475067676515755E-004   1.8321039135613733E-004   6.3710095985365070E-004   8.4661399828852367E-005   3.1098673552800956E-005   9.2209357233967719E-005   2.5784668627462502E-004   5.7853431655926590E-004   1.2970513104447964E-004   9.6438153053844190E-005   2.0721307493898087E-004   8.5176053607419216E-005   4.7411023135498709E-005   6.7268116051647127E-005   1.3795371382299224E-004   1.9502588706092348E-004   1.0801859817428774E-004   1.0031076749376146E-004   2.7127382620917702E-004   3.6536343605548898E-004   2.0661086785451384E-004   2.3987429202367494E-004   2.5923211231747691E-004   5.1177403367935509E-004   1.0767962602505343E-004   1.5779819299587819E-004   1.5419096804011247E-004   1.6856250385368515E-004   4.1109592878191633E-004   4.0180589362459525E-004   2.3398327993146887E-004   1.6932195863105130E-004   1.2458312451010819E-004   1.5975805441987071E-005   1.7967327189289124E-004   3.1831849909351035E-005   2.6190315180026232E-004   1.2312013840466769E-004   1.7730851776291635E-004   3.9880762979850598E-004   1.9153122385106371E-004   2.6987741384379188E-004   1.4933023986789194E-004   3.4509059215704539E-004   3.9580450780668866E-004   9.5645405620859285E-005   2.2605240333375601E-004   2.7188344942573095E-004   8.4103125377765723E-005   2.4873460441435377E-004   3.1498525697623000E-004   1.7646941105056837E-004   4.8575632972692974E-004   2.7873927840658843E-004   1.5330767662914615E-004   1.8646823762608124E-004   3.1362175953648707E-004   4.0172909628142156E-004   2.7490389620938227E-004   3.2286586346966500E-004   2.3451255628686262E-005   1.0350122862058873E-004   3.0180889136728774E-005   2.9366173496650852E-004   9.3363415844593549E-005   4.0694540322651948E-004   2.1357588625169459E-004   1.9195885851146233E-004   3.2205541750276811E-004   6.2338216678422414E-004   1.4070794250889345E-004   4.1922618898751539E-004   1.7660861850922119E-004   1.8577900300395671E-004   1.5136812288694932E-004   3.8166143272991575E-004   2.6091586429124851E-004   1.6745217051562610E-004   1.0337535810869323E-004   4.0095459072750676E-004   2.2699813244678481E-004   3.4869631068561109E-004   3.6379921695967548E-004   1.5355315598397754E-004   2.2151930902221381E-004   4.3757556607519870E-004   1.6740424775409069E-004   4.3561679034638415E-004   9.1881146594580032E-005   2.0515823245828582E-004   2.1025550368112460E-004   2.9593417282058638E-004   1.7373462612278192E-004   2.5876002971912145E-004   2.3938630294384608E-004   1.7508179130794292E-004   3.7178839248198226E-004   5.9734399330489425E-004   1.8170663836584923E-004   6.8163285213019290E-005   1.4343761562948782E-004   3.6282511620105968E-004   8.2424449995715097E-005   2.9791750589901065E-004   3.5938179539291248E-004   3.7528373023812319E-004   5.8394211371943605E-004   2.1116176685807294E-004   3.8145452482693607E-004   3.9493663923180581E-004   3.1423858019561225E-004   1.5803574560477478E-004   2.4137744563590774E-004   2.3359729411498824E-004   5.9788517048485674E-004   1.6546654239081419E-004   2.3451056488919272E-004   3.2594105436814866E-004   1.8461079909302603E-004   3.9106107770182908E-004   5.7453037533601798E-004   3.6760590993042497E-004   2.6594243973382831E-004   1.7306332794830718E-004   1.8113664544355202E-004   2.1123480114236751E-004   1.8030798149333774E-004   5.5159863297129510E-004   3.2244310545387063E-004   1.8028943191168877E-004   2.8814650290373653E-004   2.7665955614071796E-004   3.8091410555360301E-004   4.6072910782322610E-004   3.4831293061017170E-004   2.0495044194062781E-004   2.2579415065818656E-004   1.3339505386691312E-004   1.9272012053385987E-004   2.2754236180498521E-004   3.5705536423872474E-004   1.3465156502618541E-004   2.3556368061506479E-004   9.8214578053589714E-005   4.7302968412554156E-004   2.5009316348246292E-004   2.6499100576157813E-004   2.0003247111665813E-004   1.7595232500491420E-004   1.4902837490715434E-004   2.6613872096128451E-004   2.1656987090211511E-004   4.7306491621415113E-004   4.7678214074837414E-004   2.5383843306157991E-004   5.6855521385529718E-004   3.7815834075447555E-004   3.2374563347301413E-004   4.8939951362018562E-004   4.8385412126135846E-004   2.2292632016828216E-004   2.9588272622895205E-004   1.2437032226087643E-004   3.4704834429245173E-004   3.4828384375377715E-004   1.2362171258056796E-004   8.0352687359914240E-004   3.4654577584163694E-004   2.3879667246198919E-004   2.4108896708520836E-004   5.3213748522623150E-004   1.6043437967229874E-004   3.4729187067860902E-004   3.8780392178598385E-004   4.3572477469182151E-004   2.2165978375338996E-004   1.3617029121781656E-004   6.8642118278984293E-004   9.4526875215792766E-005   1.7475569210437705E-004   5.6421973429886826E-004   2.1343881647593982E-004   2.9244810961290637E-004   3.9347862027222530E-004   3.3787225139599199E-004   7.1116624288600997E-004   2.1526901054232174E-004   4.2078269098145974E-004   4.4526102131432158E-004   1.9262528729969451E-004   1.6650654213980716E-004   1.4421613676664495E-004   2.4317375999499081E-004   5.1761977124859795E-004   5.9339648876341976E-005   3.9024069661605833E-004   5.2802420663280604E-005   1.9019983269783524E-004   2.7448886479366076E-004   1.7112405421310713E-004   4.3982027229645519E-004   1.5022778259584315E-004   3.7825095300347231E-004   2.2305180541775266E-004   2.6525889167679012E-004   6.0735738807075575E-004   3.4310381372115397E-004   3.3076540619696702E-004   2.8067766283950329E-004   4.1277868256879238E-004   4.6566267974846719E-004   3.9286128974024714E-004   5.8916082547980433E-004   3.1448850630243908E-004   6.2803149343181486E-004   2.6156121881713921E-004   6.1010571919369201E-004   2.4923075658982369E-004   1.5866662032915969E-004   1.5269410548455494E-004   2.0036103660694488E-004   7.7630578924518497E-004   2.4682193846112287E-004   2.4084751895521198E-004   5.1195942977084921E-004   6.0698801602418234E-004   2.6978600016160364E-004   2.4558538418427694E-004   4.5206458465513844E-004   2.5426772329714697E-004   1.9683620202676032E-004   6.5002872661082530E-004   1.5774953330447935E-004   5.1699435036429617E-004   4.1600458534321973E-004   2.0064298677961679E-004   4.4826687606316841E-004   2.8278837905401850E-004   2.5083766339062982E-004   4.3973313217286736E-004   2.3725349657157684E-004   5.6332008689121750E-004   1.2211426202328186E-004   8.6957556649448284E-005   2.6171489757410258E-004   2.9848497645216366E-004   2.9053018486329183E-004   2.9043409719367835E-004   4.2750580649895980E-004   4.6786060678669978E-004   4.1618927259008068E-004   4.9498168063584740E-004   2.8099544302812236E-004   4.4004200588867353E-004   4.6526467241717485E-004   2.3314393692414246E-004   2.3253899052484285E-004   3.3464789386059918E-004   1.4289394297448363E-004   2.1089644883165134E-004   5.9221373998304434E-005   6.3355096132232652E-004   4.9773835810671655E-004   3.1917694213680667E-004   2.6965415668035812E-004   6.5630840035190056E-005   2.8550692371171409E-004   1.4899318041811604E-004   5.0865327953959717E-004   3.7288153501804455E-004   3.7257617336404827E-004   1.9016436130753404E-004   4.5847215299415155E-004   5.2049169088481538E-004   4.5550607356338455E-004   2.2116812300386403E-004   1.0455995939298759E-003   1.2403110372174114E-004   2.5657575785644295E-004   9.6003280869440949E-004   4.5102725477150153E-004   3.5997483875123019E-004   2.4813671636419413E-004   5.3599372830751035E-004   2.6676491066753613E-004   2.0698014961508828E-004   3.7971132803415168E-004   1.8745595808471131E-004   2.4976477816288019E-004   8.2188901599129847E-004   3.7972228824967194E-004   3.9031687309991689E-004   3.1948213280297213E-004   2.8922865506076268E-004   3.8384348816424615E-004   4.7510909152266340E-004   3.0169878279828381E-004   4.0527389206813501E-004   3.9980191285219534E-004   2.2236694828914693E-004   4.8286645901627755E-004   6.3589605429672255E-004   2.8382562638218600E-004   3.0652096158797641E-004   2.9857228505799136E-004   2.9803802740267879E-004   3.4209338661495003E-004   2.5072657080438574E-004   2.1417917000565376E-004   5.1672447044817562E-004   3.9235947299992390E-004   3.4554435139192211E-004   4.0100007499416674E-004   2.5178768963748981E-004   3.0774764278478339E-004   4.4929854632927890E-004   3.3302549125171566E-004   2.4130396241344644E-004   5.2746464733147960E-004   3.1370565352979225E-004   4.9918430524876416E-004   7.1235987833614880E-004   1.9835231544973000E-004   6.7715799020973166E-004   2.1050737006490585E-004   3.3867489868552575E-004   3.2289857283473246E-004   2.8107430405411416E-004   6.5263990493265452E-004   5.5717036336797195E-004   1.6683190929185147E-004   2.2050793038024387E-004   4.1144497781032995E-004   3.8788020793390426E-004   2.7246327239627760E-004   5.7598944441471494E-004   2.0343859718157945E-004   3.0610507296840203E-004   2.4679934516464152E-004   3.8850725477769049E-004   2.4455914663340728E-004   3.2250620745769330E-004   3.9354777467107772E-004   3.8684406464196204E-004   1.9620119156505832E-004   2.2788839173486718E-004   7.9897790734362491E-004   1.4400640811923870E-004   5.8930342482493077E-004   6.9390578740904373E-005   5.4654934976905531E-004   7.4914316860010628E-004   3.8663025711893238E-004   2.0600282648981867E-004   4.1107538830561228E-004   5.4155988585059746E-004   4.4705599718141765E-004   9.4540924489586913E-004   2.6886632194524708E-004   2.2444199594765258E-004   2.7920266757460653E-004   3.9812080033952980E-004   8.5982051103711753E-004   4.6060134529308822E-004   2.5948352082646515E-004   3.1967740849611924E-004   1.8751443869945031E-004   7.2620303014115696E-004   3.2469232583435864E-004   2.5474496573977927E-004   4.1289753718762117E-004   3.4000682119570422E-004   4.9092927133911576E-004   4.3907100954982694E-004   4.3603045065659994E-004   2.6677952748514885E-004   3.7011868254169532E-004   1.8202903514490383E-004   5.0025866729740240E-004   2.1622895784879808E-004   2.3178508350807933E-004   4.5432822001536074E-004   4.0168103812055053E-004   5.2921226131958765E-004   3.7047308503206837E-004   7.8574172526172444E-004   1.8536401141337953E-004   2.8192990844958665E-004   2.3808985137938889E-004   3.1445876478180987E-004   3.9048819382952110E-004   2.7618816049760264E-004   2.3304361977591630E-004   2.5201665231332107E-004   5.0113869110738924E-004   6.0412643589252582E-004   1.0762886709157910E-004   1.6450757293975951E-004   6.8764969012429368E-004   3.1740673764590871E-004   1.8875988143069703E-004   3.5857227960662267E-004   2.8402695886188095E-004   3.0133783871151592E-004   1.8800524166883014E-004   4.0753101581041893E-004   2.8369879741677566E-004   5.4805331410451188E-004   6.7731257493380739E-004   4.1082548457533534E-004   1.1843624379523901E-003   3.4595961006322228E-004   2.9188114090074384E-004   6.1088108550228447E-004   5.0712307074069081E-004   3.8002997005238135E-004   4.8795182241553300E-004   2.6330477716232073E-004   2.5149631627266136E-004   4.9134019474811655E-004   4.2394620982153701E-004   3.8871799814023270E-004   4.7457207692606121E-004   6.9603755065494020E-004   1.3005058028629039E-004   6.7760392789456352E-004   3.6331603036589375E-004   4.4954319658884091E-004   2.6801084497165249E-004   5.0390361838650291E-004   3.6284439288584644E-004   3.8160045518160720E-004   4.1885447567741746E-004   3.5779642054852847E-004   5.2556119909232381E-004   1.4097339598211680E-004   2.3708516219167724E-004   4.5989363741334266E-004   3.1325651377938848E-004   1.5912448271291385E-004   7.1569334595707711E-004   5.6623265414017937E-004   4.1317539588310158E-004   4.1624419788625065E-004   2.9643329094420636E-004   9.0405275013040237E-004   2.5590471513679998E-004   3.3119806203327532E-004   7.8184679269687461E-004   2.7833285175459373E-004   3.2914677728134009E-004   2.3126684326632888E-004   4.7504767121439383E-004   6.9452691644585312E-004   3.4775421202405790E-004   6.8226955275115387E-004   1.3235518106172650E-004   3.8500509168703346E-004   3.5429646311805675E-004   1.7001917677015246E-004   4.0548944401943893E-004   2.4220262999771289E-004   1.0963083217237198E-003   3.8599559870556140E-004   6.3997197418295580E-004   7.4550569196647960E-004   3.4861659869758684E-004   4.3083135404123200E-004   2.2433251838535243E-004   5.9965129494614897E-004   6.5347689353942534E-004   3.6632587307027311E-004   7.4195382733672458E-004   4.9720687323663527E-004   3.4610247625742715E-004   2.4638468079849293E-004   1.4252272208840948E-004   5.3699178659270830E-004   2.3936398776094173E-004   3.4747558391909583E-004   2.9995068306567016E-004   2.9638695584205822E-004   1.7399364112880364E-004   5.8408241451577488E-004   5.6131923816969784E-004   2.3965199297081176E-004   5.4542771179145284E-004   7.7519481209124309E-004   1.0663826177837299E-004   2.5749733895839789E-004   3.4024846202536857E-004   2.1991258884004652E-004   3.7540304342383610E-004   4.9967315515090142E-004   2.7073528575340485E-004   3.9104413574886853E-004   4.4601917271773955E-004   2.6113491821145684E-004   4.2838178194951136E-004   2.9180832522279207E-004   7.0689875743839539E-004   6.4437396603832871E-004   4.7840168195289659E-004   1.9665905711727726E-004   3.7425082699544182E-004   3.5222935817392782E-004   1.3272716055373349E-004   2.6100033717139080E-004   3.1660259345707187E-004   5.5258561817321473E-004   9.1946777925840648E-004   5.8781676025093492E-004   3.2980115853873228E-004   1.3073175930451906E-004   3.4025086570434740E-004   3.8917243922316789E-004   4.1027217597485675E-004   1.7637697833772033E-004   6.7685691531248150E-004   5.1212711854435719E-004   5.4341722156448500E-004
   3.9529411764705880        3.0000000000000000        2.3338262411358325E-005   5.8671405837297756E-005   6.5089275810790481E-006   7.7646685348011220E-005   1.4102364826464828E-004   5.2978040796241670E-005   5.8220754776457739E-005   4.8912218178019049E-005   1.2730017421860707E-004   1.8948598632874679E-004   3.1602299705662502E-005   1.5523711141864007E-004   7.9923037358900370E-005   3.6582570914991209E-005   9.8947802413701104E-005   4.0856928739529730E-005   8.5041335059934280E-005   4.2128145577866532E-004   5.0338113093358251E-005   2.3922749260018802E-004   1.4859001503594800E-004   1.8249849449121950E-004   3.0707746157265372E-005   7.9065760899149450E-005   8.1692876246609387E-005   2.9770210201417963E-005   2.1184558507392396E-004   5.2038567068466953E-004   4.4761497965347072E-005   8.7801119005366822E-005   3.9753508671373241E-004   1.1946477710568807E-004   2.3079727344837501E-004   1.2247497493842754E-004   9.6323094311275853E-006   5.9213579823497162E-005   9.2704682864480983E-005   1.3269326861395109E-004   2.7372046918555383E-004   5.2722640033274448E-005   3.0696434314554920E-004   1.8616535217683022E-004   4.5351559165809479E-004   6.2254841949791126E-005   3.6585331044354740E-005   5.6664317200625702E-005   4.3542270498525651E-004   4.7389065408873254E-004   1.4502479398504243E-004   6.1144318386076004E-005   3.6115173553333214E-004   2.4727230896037911E-005   9.6956570456237679E-006   8.5645252649482116E-005   1.7737577525826334E-004   3.8440920476691322E-004   1.1628619091500454E-004   9.6545821308246163E-005   3.8709176636950507E-004   3.6704636854955681E-004   1.9751512916548383E-004   1.8961022508901456E-004   1.7824720959752770E-004   3.3772368369261300E-004   1.3847413759768946E-004   1.7432533536340693E-004   2.4336068560820142E-004   2.1150395936404414E-004   1.8618275280098118E-004   3.8416540369905645E-004   1.9437863666051935E-004   2.3002546497939960E-004   1.9772989593685037E-004   1.4011367376717642E-005   2.1529336674695621E-004   2.6079153974038410E-005   4.8665254501414288E-004   1.1150088194841073E-004   2.2246069243624854E-004   7.0849020056260406E-004   2.7352964166239363E-004   2.3342604359971456E-004   1.2394056155141624E-004   3.7082124800903802E-004   3.4910595067009608E-004   1.0212447583510859E-004   1.5613079537420583E-004   2.0578134703852426E-004   9.4160298020301992E-005   2.1725863439990483E-004   2.5027220162691238E-004   1.2681705127365859E-004   3.2043796928627182E-004   2.7077578177202565E-004   2.7572425435028371E-004   3.3837553630623209E-004   1.2635929953677420E-004   2.1877889206055892E-004   2.2310255583823612E-004   4.1771706397110235E-004   2.2915404092129848E-005   1.2580691653706221E-004   6.8532298862773559E-005   2.9068634725780494E-004   7.5175993441363499E-005   6.1891511701195399E-004   2.8093041719534048E-004   2.4145433937798757E-004   3.1169110293749355E-004   8.2725211836355713E-004   2.4865489801172022E-004   2.6983483706937187E-004   2.2565842518224927E-004   1.3715665308176495E-004   1.8113116235278542E-004   5.1212503166085514E-004   2.1468092114279976E-004   1.9103868354856159E-004   5.6537521343246119E-005   2.5089112735356421E-004   4.4454181195216686E-004   3.3696548800672070E-004   3.1215663007193512E-004   2.0626396155907695E-004   1.1051861180976001E-004   3.9310609968567578E-004   2.9246904315677281E-004   2.3818593631874763E-004   1.8220405457483927E-004   3.8562323099277371E-004   1.7167383967619238E-004   4.1098404229412505E-004   2.1013583936173202E-004   1.7595648559849217E-004   1.4903969062353043E-004   1.2302276335898258E-004   3.4895126382177130E-004   6.2333188692974479E-004   1.8242193311197898E-004   8.6298420289808848E-005   1.6131386750328311E-004   3.4490360749314121E-004   5.0409986203413277E-005   4.0386031260341649E-004   4.1178855310420741E-004   4.2373122453698845E-004   4.9036212588753352E-004   2.0627155620140159E-004   2.9335785490691002E-004   3.9790612221452508E-004   1.8661616426006705E-004   1.6278992260910870E-004   1.9065786534683843E-004   5.0635363914386009E-004   5.1472430406760924E-004   8.6142025184783908E-005   2.3274347819332990E-004   6.3746729806229486E-004   3.0014349060878168E-004   2.8392926646027451E-004   3.2760283849862511E-004   2.9584350551551612E-004   2.1855255306023501E-004   3.5178549853798571E-004   3.5091878825810097E-004   2.1189576661834501E-004   1.1263263601694350E-004   4.4872936044755514E-004   4.9819845140356496E-004   3.6004624496795281E-004   2.2842551275428568E-004   2.3434796265885696E-004   5.7681130195596391E-004   4.2116072066266909E-004   3.2326330811978089E-004   1.7845548704859180E-004   1.7559575290826274E-004   1.3623599291794026E-004   2.9092610873941472E-004   1.2527508860383485E-004   2.4076085215641265E-004   1.9446163807330713E-004   3.7680110266425504E-004   6.1200096341456755E-005   4.6076509857756118E-004   2.3521749139257796E-004   3.6452750371235526E-004   1.6302056298747388E-004   1.7132973914127172E-004   1.8618763265548576E-004   3.2672169316194118E-004   2.8400842690370367E-004   3.2987899702089968E-004   6.2928149542893505E-004   1.8704763197468144E-004   4.2884454101208957E-004   5.1473913798788713E-004   2.0880237966463028E-004   3.4961854437233069E-004   5.6558145346359708E-004   1.9607232165496971E-004   2.2232080756654995E-004   1.0976019301478408E-004   3.9756987247623505E-004   6.8955594660460428E-004   6.5203169099437895E-005   7.9543964338396503E-004   2.7252831527413771E-004   3.3638627177682721E-004   1.1799032289935236E-004   7.1391360939599877E-004   1.2781138585534315E-004   2.0590177100651789E-004   7.1129314376703852E-004   3.7813964197894471E-004   1.4269938912052376E-004   1.1515349286411047E-004   3.8986425083286790E-004   6.7137644819601785E-005   1.8094400966514333E-004   6.2881494871213381E-004   3.2836685809836387E-004   4.2759663701525617E-004   2.0181939960628076E-004   2.5975138815578129E-004   6.4789704931605225E-004   2.2538158301055214E-004   4.3563105714642661E-004   2.8242141963849413E-004   1.4957163339363066E-004   1.6963880232773564E-004   1.2543359251682290E-004   2.9627822217916496E-004   5.4978161207732529E-004   5.4110779453657124E-005   4.6163486099347882E-004   5.0908861491139406E-005   2.2116562432400913E-004   3.3106553401786548E-004   1.8427268859293528E-004   5.6758737266209144E-004   8.3397896938056747E-005   3.9970500438732572E-004   3.0791105540876006E-004   2.8509517887180259E-004   6.6847449817989855E-004   4.5992154256339505E-004   3.6479519913376238E-004   2.8534379931590223E-004   5.2566450688104084E-004   3.9152740807622827E-004   3.5954190495445242E-004   7.7612810592590147E-004   2.6768219508808131E-004   6.9813557933748414E-004   1.0547934728546258E-004   3.4737321560851655E-004   3.3151617017013424E-004   1.4017948510433947E-004   1.3697710128201911E-004   2.5110105365526046E-004   8.7509150689537760E-004   3.2374064119660535E-004   2.8204000684932141E-004   5.2840092866304126E-004   6.3040175769213164E-004   3.0037545943895278E-004   3.6956700871719977E-004   3.0207488163864029E-004   2.4332298986567955E-004   3.0616245640804212E-004   5.0812425842588951E-004   1.7307336239583089E-004   4.9643107079605237E-004   3.5092388762916207E-004   1.2698821363970564E-004   8.7744147549443448E-004   2.6799747514090353E-004   1.8631268146734753E-004   3.3965998966809327E-004   2.2104261915394601E-004   4.0932612723068736E-004   1.0076910400655395E-004   6.8227487101792640E-005   3.7100724020055922E-004   3.6185858509078794E-004   1.8268077587325429E-004   4.0021102401005998E-004   2.1311004637338126E-004   6.1089081230937189E-004   3.8216629613725965E-004   4.8131034996939188E-004   2.2458861437275245E-004   3.6631462995380658E-004   3.1894921167137028E-004   5.5489860566685159E-004   1.7609120274813156E-004   3.5520735302823096E-004   2.2320218334516599E-004   1.6869301137862155E-004   1.3562567939142694E-004   4.5723446607690287E-004   4.3951772570992759E-004   3.8716387777983855E-004   2.6312316576738710E-004   1.1306991327308595E-004   3.3573548235307267E-004   1.9979794041288392E-004   5.4845616528601145E-004   4.9541374012415553E-004   5.5752522371486522E-004   2.4880387179690943E-004   3.9379658144646495E-004   4.1463489830274397E-004   2.9883262284880981E-004   1.9097172173637218E-004   1.0901840121409787E-003   1.4320400200771666E-004   2.9316192118146402E-004   8.8355391229556117E-004   6.7315422114840138E-004   3.9933673673693277E-004   2.9464352041789327E-004   2.5675357650193281E-004   2.7217259009473512E-004   2.2990570115778589E-004   1.5390724321871389E-004   1.7263683089792270E-004   2.3301821563372240E-004   7.0504768755399593E-004   2.1639297110265330E-004   4.4157397676304746E-004   5.4834771910313113E-004   3.1455124896305497E-004   3.2387827204295949E-004   3.5387364003688796E-004   3.2817521651271129E-004   5.7326080012373140E-004   3.5336509638464372E-004   1.7454594449375533E-004   3.4907833992868216E-004   5.6073418232793098E-004   2.4828524106008389E-004   2.9264124654842166E-004   3.8522695498556823E-004   3.1167660632757397E-004   2.6548547061995364E-004   3.2564311268278977E-004   2.2333697512029875E-004   4.5145885241321641E-004   4.7912476665356685E-004   4.7699367206846522E-004   4.9246928308426712E-004   2.0772059275265503E-004   2.0291832021219439E-004   3.9824605891978278E-004   2.4783788691221272E-004   1.2717735681415279E-004   8.0731467459994898E-004   2.8346521929549441E-004   5.9324734606659181E-004   9.2638212335939454E-004   2.9847651914444422E-004   9.7877347961417157E-004   2.6685144929793070E-004   1.2364304970288766E-004   3.6450376368901081E-004   2.8599578061771764E-004   5.2210260420036236E-004   6.3156127763527197E-004   1.6328602616445548E-004   4.4504454407297739E-004   4.7559547582465446E-004   2.6662840835906253E-004   4.0430036370626374E-004   5.2797908729211964E-004   2.9579756165701613E-004   2.8187408231302092E-004   3.1257040090058175E-004   2.5131465954719571E-004   2.4412639451125851E-004   2.2839084646998642E-004   3.9634365622794428E-004   7.0071243711144018E-004   1.7624228582042149E-004   2.3085707379711526E-004   6.2886240887043588E-004   2.8429719002048592E-004   5.3319330638079991E-004   1.0256286912154729E-004   6.6238451535659173E-004   6.7275377417566791E-004   2.8290350202171124E-004   2.7600810701588059E-004   2.3651485873103426E-004   5.3451554286666108E-004   4.5228497172571271E-004   5.3394297525233888E-004   4.6965237556866849E-004   2.7414867207973989E-004   2.3220215289949844E-004   4.1023424868650053E-004   9.8588609895414897E-004   4.1695094336967662E-004   3.4726322361997101E-004   3.4418121693723585E-004   3.2596702026094866E-004   3.4783294740018680E-004   4.6898021016215637E-004   2.9197539447394009E-004   4.3628462052505121E-004   2.5290253801734302E-004   3.6948374249083887E-004   4.4243420601544636E-004   4.9855247911724130E-004   2.8277725365650016E-004   4.2509864091125083E-004   1.5878702271426349E-004   3.0726258057139330E-004   1.9876958955005500E-004   2.6244800197150567E-004   3.9765519780909122E-004   3.2367660684983976E-004   3.4061020560977203E-004   2.8660090707269579E-004   7.7974266668008466E-004   1.6629903719555058E-004   1.6327752166751247E-004   2.9671873445392423E-004   2.9016919209176871E-004   4.6063835971954997E-004   2.5214371125402744E-004   4.2655876573737136E-004   2.6712301146949709E-004   4.5467093695678067E-004   5.7951553101180219E-004   1.2028734805066237E-004   4.0175893921569941E-004   9.9114503766234083E-004   2.5186219223935187E-004   2.4339173928110305E-004   3.8542745540622568E-004   2.5009787744160382E-004   2.7066809362434450E-004   3.0202794341211759E-004   2.9793052774107303E-004   2.4502848339703106E-004   4.6616998960494232E-004   9.3901075591586289E-004   6.5048194463358789E-004   1.1007431105247618E-003   4.4693630754461824E-004   1.5112652028989132E-004   3.5694857625501967E-004   2.7469747223591884E-004   4.2621023757805321E-004   5.4954330841853658E-004   2.5398173032033575E-004   2.1310239832835281E-004   4.3903740437878158E-004   3.7110511193076689E-004   2.8081441495783215E-004   5.7410590730878691E-004   8.8613389875315067E-004   1.9281273138358935E-004   6.0230796517633572E-004   2.5582828290522284E-004   3.4077693880914939E-004   3.4144295355938181E-004   5.9365896086331074E-004   3.3441622495238021E-004   4.4852161167620037E-004   6.8251246625179827E-004   3.9187923236030031E-004   4.5050814957828803E-004   1.5956129842208353E-004   2.8258483710932668E-004   4.7756571331899464E-004   2.5364450932112339E-004   1.4123333038353921E-004   8.3372384235461659E-004   8.0266913804860509E-004   3.1286772875627699E-004   2.8132777958808387E-004   3.9239040618920678E-004   6.7465169310037903E-004   2.2363406790573158E-004   2.1200164385015187E-004   6.9618837067707674E-004   3.7277864264803352E-004   2.2459984837676386E-004   3.0739540062306155E-004   4.7537500556585403E-004   5.7380516255596330E-004   2.8764060105738141E-004   5.3203998355955671E-004   3.0668779700482877E-004   2.6497484039260556E-004   4.4509244254031831E-004   4.1439616366026544E-004   3.7758593536230421E-004   3.1164071525548951E-004   9.6159123817335043E-004   3.7426751462871102E-004   7.1258348343240666E-004   8.9759432390798099E-004   5.5483832805854635E-004   3.4022711398497789E-004   2.1768875814009501E-004   8.4734733137850691E-004   5.8466347967110624E-004   2.7861276276304670E-004   4.7809331767244436E-004   5.3458355397392450E-004   2.5491536168344506E-004   2.7438479581733832E-004   9.6765873690881808E-005   3.1857683810066422E-004   2.0432577733787475E-004   2.9688975259122827E-004   1.9385850075095319E-004   3.0028885238231757E-004   3.0371433040949372E-004   8.1686360805567593E-004   5.3792231767245977E-004   1.7782493088991334E-004   5.9377386263662296E-004   5.2572626115375250E-004   1.4250054776290716E-004   2.4104278646226254E-004   2.0886592580555296E-004   4.3114564504732753E-004   6.5039701035130698E-004   7.8915712225737325E-004   2.2052464040460558E-004   4.3100988397940930E-004   3.6262355143785774E-004   4.2132400864088553E-004   2.0120258414324925E-004   2.9112192012824289E-004   2.8977013711349158E-004   4.8532307068317444E-004   4.1276388168920192E-004   2.6643217078903573E-004   4.1503591785468821E-004   4.1114853757900943E-004   1.5196449925408652E-004   2.0233250714163064E-004   2.3047869724269872E-004   5.1757612585698245E-004   6.8117333065889651E-004   6.1240697943008133E-004   3.9192385806075875E-004   1.4218529737798031E-004   5.4369031783246336E-004   3.8789194128227127E-004   5.6906052772037925E-004   1.2388352292773698E-004   8.3391346397078132E-004   5.0600011556529664E-004   6.1089697320574796E-004
   4.0058823529411764        3.0000000000000000        2.6087535308167953E-005   7.3656731669937732E-005   6.0317581382085344E-006   5.0831145934874165E-005   1.6908271576787900E-004   7.4558176111745589E-005   2.3757611770367664E-005   7.1717280042013875E-005   7.9486841525888867E-005   3.1519459735640363E-004   3.8806900729944279E-005   1.1811782041111175E-004   8.5202109850557268E-005   1.0498363935280971E-005   8.1203722563497250E-005   1.6000515529628697E-005   7.5169317610852140E-005   4.4832679804580433E-004   6.9362778423173865E-005   2.0944652153487574E-004   3.0589046401654829E-004   1.8737400864822162E-004   1.3394966274403713E-005   6.2579282301094432E-005   1.2409386222820670E-004   2.6734850827540629E-005   2.1561233629742527E-004   3.6589757258244588E-004   2.8124488321415067E-005   5.0532356448443017E-005   3.5453967397862206E-004   1.5776806804440938E-004   3.6806647347640572E-004   5.6791760338823646E-005   3.6769405854894737E-006   8.3773919619148165E-005   9.0242129561148466E-005   2.5136913332151251E-004   4.0660937246846698E-004   5.6259561579057722E-005   3.5782969655453800E-004   1.9780937701432491E-004   2.0683935739796176E-004   4.8811856488771660E-005   6.9026905718077333E-005   6.9810794266152398E-005   5.2224213302636739E-004   2.9035679210219186E-004   1.3874169552163942E-004   3.4447647511602419E-005   3.7488166901530543E-004   2.5040338023904905E-005   1.6330341029284423E-005   9.3541390846789725E-005   1.6838457496674299E-004   6.9208324079383997E-004   1.0665754160864570E-004   7.5498887253433133E-005   4.0788297354636563E-004   3.3519761492979331E-004   1.4900398456907729E-004   1.0508117778121558E-004   1.5663792277620999E-004   1.8648447101314198E-004   9.9104965867192059E-005   2.8449878718811883E-004   3.4621326935537427E-004   2.9141126908609715E-004   7.6132361007603689E-005   2.7087326702096169E-004   1.6751118712580391E-004   3.1371031453358600E-004   1.9217858705696171E-004   1.9126302192432386E-005   1.8802106119423262E-004   8.3235639926360110E-005   6.8945429476774422E-004   1.0862290046029551E-004   1.7592027260231147E-004   9.5074115710079923E-004   3.2256897976404411E-004   1.1784012125153242E-004   1.1841321180466283E-004   2.4865369195236736E-004   2.7053742183297941E-004   8.5913983249745609E-005   7.4081063582708269E-005   1.6724357529016918E-004   9.0119435639048160E-005   1.4363287613624099E-004   2.4094689972029544E-004   2.9103569371284312E-004   1.9402958587171607E-004   2.7319587024629045E-004   4.3083972397978555E-004   4.6382408353594508E-004   6.9616325407787785E-005   1.0231433716401609E-004   2.1617386024793490E-004   4.5452505382995195E-004   1.8612739871254267E-005   1.1156127780205794E-004   1.1124433063020526E-004   1.8289391726572079E-004   5.3158147680865063E-005   6.4070884946047758E-004   3.6320169360720288E-004   2.1519069887771612E-004   1.6653488500597335E-004   7.4539796239418081E-004   4.4721602319388806E-004   9.6232605234460798E-005   3.0116792363060990E-004   1.3131846056862906E-004   3.6806069773216753E-004   5.0402433876207812E-004   1.4634441593569362E-004   1.9477139838403059E-004   5.9503275348114991E-005   1.2115745413262383E-004   7.1297808024089289E-004   2.6734307966418716E-004   2.4051846058261106E-004   2.5282848777627724E-004   3.0226615861879647E-004   2.5879894024568521E-004   4.7838506352424550E-004   1.1985054853432048E-004   3.2979906790116584E-004   4.9124512396458812E-004   1.6520536427351028E-004   4.0892180467354473E-004   2.3023544727810173E-004   1.8632951393234880E-004   8.5266981111086464E-005   1.5344359464134508E-004   3.0005674215636744E-004   5.3252128190011316E-004   1.0740203418345956E-004   1.0878294614127174E-004   1.4186801460797156E-004   2.1599764583984869E-004   8.6818505833546972E-005   3.4918190861050091E-004   3.0824004910579120E-004   2.7424675111089469E-004   4.2905994806864727E-004   2.0827629040726868E-004   1.5352636493392389E-004   5.7172382008161687E-004   1.0238299890088223E-004   2.0661216177215015E-004   2.1254649312959354E-004   7.6789122590033407E-004   3.4036706702961889E-004   6.3316567821701539E-005   1.9203270487156562E-004   7.8295692984141818E-004   4.2383557774695749E-004   1.8592201794293846E-004   1.3494755893453728E-004   1.9985951338570001E-004   1.8771846401538365E-004   4.6735858429451134E-004   5.4782660981028068E-004   2.3644993635321972E-004   7.9938052485057986E-005   2.3201619501953699E-004   7.3234993474934908E-004   4.0635339628624154E-004   2.7685920977820421E-004   1.8145435809038425E-004   6.6932728822922038E-004   2.7321856696965540E-004   2.0380990268860583E-004   1.6463894766907279E-004   2.2067838596805979E-004   1.3503416870516778E-004   3.5829182771336812E-004   1.1705459697341746E-004   1.2862573507088732E-004   3.0269492261891134E-004   5.8005002712650040E-004   7.9415203705397952E-005   3.9987989536813511E-004   2.0069308446433288E-004   4.3280984410736830E-004   1.0449041038350773E-004   2.4248922775760247E-004   3.0761845049887015E-004   4.0867132523421005E-004   3.6740775784916427E-004   3.9657290900476755E-004   4.9887468137957305E-004   2.1588761188053610E-004   2.3320772792113513E-004   5.9313080642812695E-004   1.9793577869698346E-004   5.0866073569811861E-004   5.0942548715902979E-004   1.4438297700559530E-004   1.5541426956974620E-004   1.2710570419224770E-004   3.3447817117594335E-004   8.4530093957429565E-004   9.7197599277492659E-005   6.5699313486118269E-004   2.5255565823000171E-004   2.8411094847059022E-004   7.1661473411570081E-005   6.3599280731099219E-004   1.0219022361896053E-004   1.4675589943917935E-004   6.1196586994032639E-004   2.9252200156225399E-004   1.2899591223121913E-004   2.3172607808247456E-004   9.1810016391590291E-005   7.6814968512344353E-005   1.7457979811587827E-004   5.4562522403084769E-004   5.5316841917503999E-004   4.2994189276682773E-004   1.1075631563553639E-004   2.1530547667738504E-004   3.9793733483045081E-004   2.4194274893868972E-004   3.0658870177013576E-004   1.9367413376874938E-004   8.5116750104117562E-005   2.8207869484190413E-004   1.3350357997016173E-004   5.8254394087100462E-004   3.3448091818819226E-004   7.4068381803725744E-005   5.6460138925567259E-004   4.5285665220675064E-005   2.5485367135504592E-004   3.4336679574211012E-004   1.7248827104157050E-004   5.9182940333830133E-004   1.1672115803650548E-004   5.5628317283106638E-004   3.8230346759959486E-004   1.9013510488320742E-004   5.9930212707615929E-004   1.0197270238403609E-003   3.5789137928371885E-004   3.3139257300549615E-004   4.6580317665543685E-004   3.4151094258279746E-004   3.8207599713322641E-004   7.4545957251553213E-004   2.1239986311868001E-004   4.8965787133242635E-004   1.6692541264857577E-004   2.4553248534328332E-004   4.8629793496776495E-004   1.3133691997020493E-004   1.2458789978655525E-004   2.6598246331061611E-004   6.5523411436489340E-004   5.4477722095033299E-004   3.5907937195500406E-004   4.7194960002157875E-004   6.2327362381504382E-004   3.5639466754174980E-004   3.1271128775796342E-004   2.4980882363467220E-004   2.2209774418642137E-004   3.6604708996753666E-004   3.6853040816354284E-004   2.2472880248030890E-004   2.4114768005555819E-004   2.9433652071495864E-004   1.4572159680476478E-004   1.2688519843404229E-003   3.3011279626425259E-004   1.7945504938587814E-004   2.5330850232477769E-004   2.0876852024098854E-004   3.7584924893852142E-004   1.2388753727825884E-004   7.0611953998824184E-005   4.2865518731005495E-004   5.1636166329134872E-004   1.1299010734738746E-004   6.1659162308271172E-004   1.0797571455041452E-004   4.7371166915161658E-004   3.4860951375137114E-004   3.9684670087487410E-004   2.5994187297317592E-004   2.5456243820510350E-004   1.8876146734991855E-004   8.0401012516810545E-004   1.6390721495235759E-004   4.9289259260193832E-004   4.4739882914600652E-004   1.3382016837871179E-004   1.7921707241373862E-004   1.7504411373269344E-004   4.4434789868420127E-004   3.6177235907200385E-004   2.4026828515318822E-004   1.6913292265086590E-004   4.0609277862408392E-004   2.7301762816553724E-004   5.6482165032638201E-004   4.8873276286949281E-004   6.3407857376422097E-004   2.6162848126262033E-004   2.9429612181854195E-004   2.9583858609998136E-004   2.0188543129370502E-004   1.6461854655287631E-004   6.3977202811783004E-004   2.3657646056816594E-004   2.2467573725062231E-004   5.3200277708859210E-004   6.4499002499384306E-004   4.7670282618629903E-004   2.4948270849519977E-004   1.3138344685129807E-004   2.4463470697525295E-004   3.3989575260830624E-004   1.0790432960708234E-004   1.9030453959774821E-004   2.2139585561473468E-004   5.3298254240337513E-004   1.5617183679857591E-004   3.9980901674505721E-004   6.3796660585139532E-004   3.5027450092890022E-004   2.6602628754563952E-004   5.5448754211805335E-004   3.2287831657544492E-004   6.1126576991312365E-004   3.1703635546714750E-004   1.5616810848490215E-004   1.6269175619807320E-004   4.7027821222451099E-004   3.6510833351064662E-004   2.2594417951160448E-004   5.5426430443131442E-004   3.4369504726438770E-004   2.9083097709183052E-004   3.2828697739153821E-004   2.2233882694739539E-004   4.0894589948319899E-004   6.7399952945731913E-004   5.6815770422030047E-004   6.3832445466733710E-004   1.6760153533947327E-004   2.2324945723428113E-004   2.9700201879745121E-004   1.8625501603330438E-004   2.2408481202430223E-004   9.3046558475998122E-004   2.5808333886808023E-004   8.7608246747070714E-004   7.4233861413884996E-004   3.9233931668398384E-004   1.0381136067051404E-003   2.7110217730938219E-004   1.4662894021684597E-004   4.2136171275707898E-004   3.0187209728975293E-004   2.6385503695851444E-004   4.1214207596295159E-004   2.3304445052085043E-004   6.1636422117291917E-004   3.6761412598873653E-004   2.4901976762513979E-004   5.2224484792865442E-004   4.7551786825826461E-004   3.6681966636488943E-004   3.1345500095678107E-004   3.5527403501713171E-004   1.8408407081433456E-004   2.3446390156730196E-004   1.8849058728117346E-004   3.7273911003139840E-004   6.1447292863582332E-004   3.5582115444677230E-004   2.1563148461581718E-004   5.3459547578937113E-004   6.1420069473045770E-004   4.8214632840695812E-004   9.8837686013918336E-005   5.2704548183112878E-004   5.2571883860916236E-004   3.7995391324339143E-004   2.7285524301182292E-004   1.5093095744050572E-004   4.5762220849844375E-004   4.5799079189204854E-004   2.9333236455583034E-004   7.4567027451791332E-004   2.3621917782302827E-004   3.6712635929549983E-004   2.6651424890197610E-004   8.3724167318162683E-004   2.8851587731337352E-004   5.4927839177623813E-004   3.9506285202319533E-004   4.1274663817507547E-004   1.9717484827927033E-004   5.6882866819116880E-004   2.8792915269113711E-004   3.6928341630554075E-004   2.8491680625133595E-004   3.0429828947849233E-004   3.3449977458848898E-004   4.0957291421514410E-004   2.4455310852490938E-004   5.8766791873048388E-004   2.3659031655470661E-004   2.2069198321132222E-004   1.0661503200850553E-004   2.2100054563027260E-004   4.4079293084510631E-004   3.4531826773903586E-004   2.6493836468971087E-004   3.7629205513194119E-004   5.2553761227440681E-004   1.7826104543696531E-004   1.4113087737970667E-004   4.1654807367654429E-004   2.6235552348059126E-004   5.0559041651428399E-004   2.4797705042910000E-004   5.4555515481159635E-004   2.5389179262007435E-004   3.0709835968833246E-004   5.6012198457606435E-004   1.1816849301531809E-004   4.1813572016382282E-004   1.0845039041020446E-003   2.2905895328457498E-004   2.1996444486892404E-004   3.9894792033424363E-004   2.0920527468444461E-004   2.8363958640564363E-004   6.1144386312680260E-004   1.7798201252699166E-004   1.6331741420625408E-004   4.5588398216602605E-004   9.8924927794285036E-004   8.3941116456913727E-004   7.3407674565565382E-004   5.3313157976745578E-004   1.0839167085416477E-004   1.3813655604746195E-004   1.2768691480424056E-004   3.1714055415754113E-004   5.3567462147620772E-004   2.8878705412114847E-004   2.6086500122614911E-004   4.1161230731000947E-004   3.1827690069143966E-004   1.5628109053726516E-004   5.3746737879613977E-004   6.4723436036287626E-004   2.6767886121806066E-004   3.7105759980575779E-004   2.7456645329579013E-004   3.4554245956808693E-004   3.0635791544808007E-004   7.5633404682629989E-004   2.5815147998551962E-004   5.1546269767364277E-004   6.5834272206729692E-004   4.0688308865374724E-004   4.4944898402971483E-004   1.9009994740791815E-004   6.5761724506146698E-004   5.0780992338916755E-004   3.3944125373732803E-004   1.8142278594730622E-004   7.2300870515144985E-004   8.9092703276340962E-004   2.8448930647387793E-004   2.7008116995704397E-004   4.2507783488229605E-004   4.8194416128710736E-004   2.0334735978523252E-004   1.3818107256561161E-004   4.2432398545899283E-004   4.8115362706394646E-004   1.5552918781436558E-004   3.2909703394686310E-004   4.4710782861134233E-004   9.8395033543568003E-004   4.1336923629916645E-004   3.1824699489482928E-004   5.3929680099856954E-004   2.7221421755185962E-004   6.5929009352753336E-004   5.0136926875770152E-004   2.9225416794087755E-004   4.1109513436637739E-004   7.4095438103316546E-004   3.6612030960604382E-004   5.1674763688792339E-004   7.2406291939821786E-004   8.0683242492960252E-004   2.0065376962680404E-004   2.5995249164292449E-004   1.0508274498170209E-003   4.7228810551548287E-004   1.7060217764294352E-004   2.0337711218058663E-004   5.1075553300688147E-004   3.0333729635769781E-004   2.6447932586527392E-004   1.3699245362588437E-004   1.8042665436673088E-004   2.7280219187948929E-004   2.1797609011556897E-004   1.7754962838034552E-004   2.1966951662319106E-004   4.0272230068729326E-004   1.1919776308928604E-003   4.4874255262464951E-004   2.0510627700037827E-004   3.6219332415653996E-004   3.7600489720932771E-004   1.9940360319242392E-004   1.5493678678700742E-004   1.1426188242448988E-004   9.0316659021663821E-004   6.3699061310626740E-004   8.1304382429755356E-004   1.4648570442570537E-004   3.4955327786176019E-004   2.3881253678184692E-004   6.3741136406029845E-004   2.0450551324853911E-004   4.5557702475817108E-004   1.4291923262245394E-004   3.6556311034152515E-004   2.2974465415137821E-004   2.9149904256419199E-004   4.6170734330423400E-004   3.1434699771433169E-004   2.6307200719186965E-004   1.8996975890280625E-004   2.1649958037743775E-004   4.1596868596424771E-004   4.3809211887647578E-004   6.2214852126784084E-004   4.8646531918437424E-004   1.2795751335632587E-004   6.1047341718036268E-004   3.4063880360581008E-004   5.3679790834476311E-004   1.0301301862470689E-004   7.1920124032198154E-004   4.6083751821397886E-004   7.7334496420593452E-004
   4.0588235294117645        3.0000000000000000        2.4868514981394567E-005   7.8363047667907417E-005   1.2779083940445012E-005   2.3992479913753906E-005   1.7780496414028505E-004   7.2053852236117515E-005   8.0053962718677338E-006   8.7973365353804278E-005   3.4650422866687957E-005   4.2148191759322127E-004   4.8088061395214580E-005   6.9014021126483091E-005   8.2093673201157215E-005   4.7816365469783717E-006   4.4642515625722523E-005   7.6592460777181904E-006   5.6847013052088727E-005   3.4408999747790518E-004   6.8522760643527188E-005   1.9813762733318367E-004   5.2201081953457708E-004   1.7240487834476863E-004   1.0671121015355158E-005   4.6681394391302293E-005   1.9151598824177025E-004   3.0462161075457833E-005   1.8604681452821328E-004   1.8131519548583123E-004   3.2605699852313495E-005   1.6422019154584927E-005   2.8271922608531428E-004   1.5372247290449677E-004   3.8693730065380075E-004   2.1115703541973310E-005   5.6848816842433717E-006   1.1213561676233620E-004   7.5648249240632302E-005   4.8814444410203822E-004   4.4930085587001589E-004   6.2559462983215129E-005   3.8126387304539711E-004   2.2114929634932574E-004   7.7038099136983538E-005   4.8655982524904244E-005   8.8814621357806482E-005   1.3753921056822719E-004   4.4479893807351870E-004   1.4086511630995055E-004   1.1683910517361940E-004   1.8691095469584615E-005   2.3835832576898829E-004   5.6821376103505704E-005   4.8554667396587318E-005   8.5890518232093041E-005   1.0520477704837846E-004   9.8068389866646458E-004   8.2024514992685540E-005   6.4278056968158432E-005   2.8051266766306585E-004   2.7540023789374873E-004   7.9181844104007909E-005   4.2281700179728837E-005   1.8325407678495618E-004   1.1295057435691902E-004   3.8863106589439027E-005   5.3617273600857062E-004   4.5978528501963120E-004   3.4695512281931632E-004   6.8282872566313835E-005   2.8257465839137019E-004   1.6642186320194705E-004   3.7218404788178915E-004   1.6023191011774277E-004   1.5062225216308865E-005   1.3671194831544451E-004   1.1329736805370004E-004   7.2930972699680112E-004   9.6237153834539434E-005   7.7428748364906196E-005   8.3444892407501410E-004   3.3053886249751477E-004   4.0652660625619092E-005   1.1834355169723443E-004   1.0398130900634188E-004   1.8817804279807368E-004   5.9815001095268125E-005   3.3641485895776500E-005   1.7026410834758041E-004   8.3706618996196098E-005   1.1696554973644417E-004   1.9012759733579848E-004   7.0107560482408275E-004   1.0303089670606767E-004   2.5094866330753701E-004   5.0422261284380752E-004   4.7517681156501686E-004   1.0169259204542306E-004   9.8077424564049597E-005   2.3594310564387208E-004   3.8032119645139945E-004   1.4296046082484718E-005   1.1011516119832524E-004   8.6826662580075033E-005   7.6112627834056871E-005   4.0686636361488660E-005   4.4370763400651704E-004   4.0890210961018594E-004   1.2889023181437162E-004   3.9656869990253295E-005   5.2526514367243953E-004   8.3534092283891787E-004   3.7976532024204853E-005   3.6719124422589472E-004   1.3421241873841136E-004   6.2642002992523106E-004   5.0678379092404849E-004   1.1998094467189968E-004   1.7096555606061826E-004   1.1702766695745185E-004   5.9574506885829753E-005   8.2485721790734193E-004   1.8798430920729145E-004   2.2255788892126168E-004   2.4530367021714176E-004   5.6163781470681528E-004   9.5656131689023747E-005   5.2079894060821843E-004   7.5649265576851831E-005   3.5865696130599640E-004   3.8575203214479952E-004   1.9851719591948959E-004   2.9612369710124248E-004   2.1314234577004699E-004   2.2347431184425171E-004   4.5163362411806167E-005   1.6515264153823598E-004   2.6254160285378017E-004   3.9953229817790866E-004   3.6699661395419934E-005   1.2447516881697936E-004   1.0113889620124300E-004   9.3531067716905240E-005   1.4718902003773348E-004   2.0469725647055396E-004   2.0611991269843733E-004   1.5631347127732936E-004   5.5963879276380241E-004   2.1008313057445551E-004   8.0680533518356291E-005   9.5054348615372024E-004   9.8546730460327331E-005   2.2872453952099429E-004   2.3277075287300917E-004   8.8496552522966069E-004   2.3921112976287161E-004   6.8594022279852186E-005   1.4694279633937140E-004   5.9773898060035938E-004   3.9642787172974593E-004   1.2068326920017604E-004   8.1754338622625861E-005   1.1455732264527114E-004   1.9612202430056746E-004   3.4513361633120224E-004   4.6656805118033839E-004   3.0036041815589831E-004   5.9240345379060260E-005   1.0382537187367419E-004   9.5462182587781547E-004   2.9366104912272473E-004   3.8645240561798014E-004   1.7801225811000254E-004   6.4859073320256994E-004   1.5861931240798911E-004   1.2835234460956997E-004   1.6329268480382505E-004   3.0109614386151682E-004   9.7423456445834734E-005   3.0388416210684155E-004   1.9397423696738720E-004   1.3615196417971008E-004   4.5559658687340231E-004   8.6595781997692175E-004   9.5000739443358166E-005   3.5722105330037465E-004   1.2705295813779345E-004   3.7617194284715328E-004   6.1243321124395910E-005   2.9922147738025182E-004   4.6660814663222934E-004   4.0475781434116948E-004   4.4604950411028169E-004   8.0400385953801874E-004   2.5831387076683118E-004   2.2494542464235483E-004   2.2031323021716483E-004   5.2881942884513066E-004   2.1783220940167005E-004   5.9436104015506207E-004   4.2553715683023709E-004   9.8699997284982350E-005   1.6763122561935350E-004   1.4732082990652622E-004   1.8303973229176777E-004   6.1610594122239303E-004   1.3117662473807615E-004   6.4566034179056823E-004   2.6003581314257117E-004   1.5016643662077336E-004   7.9063167453401458E-005   4.1106431332581152E-004   8.0466282134496306E-005   8.6446725375073665E-005   3.5201226819517550E-004   1.8097770016902709E-004   1.5511896276083003E-004   4.0514472738928576E-004   6.1956221895304907E-005   8.2745900342829840E-005   1.3299117727587191E-004   4.0246326693362520E-004   9.6635769147830099E-004   2.6744327606756531E-004   9.9223895762635164E-005   2.8233281297743726E-004   2.0590466349410550E-004   2.5525627562718106E-004   2.1083019735685955E-004   1.3833519910338524E-004   5.3772169069031994E-005   3.4116027050575757E-004   1.2332596751295002E-004   8.9057069086190580E-004   1.3490642119531760E-004   9.2353626436151651E-005   6.8099311443129752E-004   3.2368022769996032E-005   2.5078715455250522E-004   3.1215548089372008E-004   1.5136029023540647E-004   5.5566496089665552E-004   1.3282264690336309E-004   5.3869464928714764E-004   3.8620827671624554E-004   9.4144097859935025E-005   3.7890631878384669E-004   1.1753495999405005E-003   3.6316230913470345E-004   4.0130437441800648E-004   3.2023448771814118E-004   3.6836303713880817E-004   4.4402164758517468E-004   5.5048443196905868E-004   2.1760553167820049E-004   2.3849865561725248E-004   2.3548134677387947E-004   2.0284903249744745E-004   6.3635097419866471E-004   1.4814278347051181E-004   2.1061377945849044E-004   2.4985322557176441E-004   4.0812446245217020E-004   8.3752785960591143E-004   5.7280927074609988E-004   4.0940047817678818E-004   5.6438198850114897E-004   4.1870752926877479E-004   2.4274833636378750E-004   2.0707967927831281E-004   1.0637558410792428E-004   3.6584704051473998E-004   3.7946341024716433E-004   2.4200679167754173E-004   1.9896465127852911E-004   2.7097873973244138E-004   2.4961068800125280E-004   1.5500126121622472E-003   3.2522316586415376E-004   2.3448184106395566E-004   1.8657760704350390E-004   1.8746035658300273E-004   4.2095049659550215E-004   1.6711976572525647E-004   1.1428840529020068E-004   3.8499084292379347E-004   7.4309260593340522E-004   2.4117893276824151E-004   7.2911602065139263E-004   1.1073339652293352E-004   2.2765554097364750E-004   3.4812012818240712E-004   2.4536666851018374E-004   2.1132310918202350E-004   1.9947010445952825E-004   2.2954933316269931E-004   6.0052993505321339E-004   2.5055190297035236E-004   6.4663467579379971E-004   4.0268841037904097E-004   1.2533303896311538E-004   2.5181117045651225E-004   6.5906370618068301E-005   4.6318652035680716E-004   3.1465299742707557E-004   1.8711005747087912E-004   1.4028691651238746E-004   3.0370097414857372E-004   3.0681746456154031E-004   6.3066231875726943E-004   2.9090719901982538E-004   6.1621768503242896E-004   1.7661637320446475E-004   1.8579834356854711E-004   1.5122943058234990E-004   1.9823137039711334E-004   1.1144451481575478E-004   2.3635357638562685E-004   2.6986399862467429E-004   1.6649619467225661E-004   3.2422574364829939E-004   4.6711412310763208E-004   6.1557534158622094E-004   2.2576154128496498E-004   1.3666491501866689E-004   3.4506869342048306E-004   4.7545355463158282E-004   1.1574238791323259E-004   2.0622037750761270E-004   2.2997674827834441E-004   4.4114262289568739E-004   1.2353219680548471E-004   3.9498996440222973E-004   5.3127670862455705E-004   3.9670704292904204E-004   1.8745509716749863E-004   7.2074894787867183E-004   2.3093076733495937E-004   5.3555775916141579E-004   4.1101642956034248E-004   1.8063903527986555E-004   1.4929181410054069E-004   3.4288137077469958E-004   3.6839072809423715E-004   2.1389145258587309E-004   7.4950937666342689E-004   3.8394419842755303E-004   2.6562908624085986E-004   2.3120887670800890E-004   1.6771280943601510E-004   3.9127513081513835E-004   6.9591887824939141E-004   5.5143287460169188E-004   8.4808774126376833E-004   1.3036691436755769E-004   2.2153541063069074E-004   2.9422961179505691E-004   1.9544994804865143E-004   4.5101251223163350E-004   6.8132361467131304E-004   2.9675389336807014E-004   9.2070276572383712E-004   3.3860530528575345E-004   5.4379219866557637E-004   8.6494981208698951E-004   3.4217906628387858E-004   2.0809086438229978E-004   4.8530649781917587E-004   4.4448324063539618E-004   1.4247239528684857E-004   1.6856704538246368E-004   2.7070429700813909E-004   6.5782138165675227E-004   3.0781898212132043E-004   3.0051407459365389E-004   3.7968080205655807E-004   4.8891970147827910E-004   3.2400420563626357E-004   3.6621426698079914E-004   5.1474595793971859E-004   3.0108052420088784E-004   1.8884838068202980E-004   2.2262201526545287E-004   3.4358045034197542E-004   3.5085453487594518E-004   5.2693909693844342E-004   2.1284074688655738E-004   5.8960359479167637E-004   7.0561931348754495E-004   4.2365701879378291E-004   6.9291105613896126E-005   3.6965321172238231E-004   4.0058909844364681E-004   3.8447035121654650E-004   2.0518066844961753E-004   1.9503164170033615E-004   3.3502122683430320E-004   6.2482841472541733E-004   5.9973571604084110E-004   9.6845652343779606E-004   1.8448138139071590E-004   5.3372467069408302E-004   1.8290502208879363E-004   9.4335742897977176E-004   1.9363520357587913E-004   4.9421025938625501E-004   4.4872660734280716E-004   3.3051493116808270E-004   2.5049626918378275E-004   6.1005390926988610E-004   2.3275238007439632E-004   2.4603059616025940E-004   1.7544135985261890E-004   2.5000822981906999E-004   2.8792916922707162E-004   3.7449434207641169E-004   2.3203168878916473E-004   5.9470281697054364E-004   2.5394278543499808E-004   1.9169993848530638E-004   1.5306466202998686E-004   1.6918178619388532E-004   3.6628316764119603E-004   4.0731395895050003E-004   2.3615379397939158E-004   5.6724576730523895E-004   2.3556160049209395E-004   2.2128409548942884E-004   1.5536991366025919E-004   3.5155515381733889E-004   2.0264018498626860E-004   5.3247771102951310E-004   3.1947659790354359E-004   5.2757017070518544E-004   2.3364869283341326E-004   2.2035454933711952E-004   3.8787061818425553E-004   1.1541112743376514E-004   2.1804331649154262E-004   8.6526736594647491E-004   4.3668049014448473E-004   1.5420208982489116E-004   3.3310326737520212E-004   1.9925341889252471E-004   4.9309392728516532E-004   5.9179950448554920E-004   2.4623638192981773E-004   1.1093339203737518E-004   4.2004749815169117E-004   6.8946033220681959E-004   8.9555674331890582E-004   4.1869026338090269E-004   4.9450828789455504E-004   1.6129148275219590E-004   2.5302996471928237E-004   8.2320068372018087E-005   1.8755792094972914E-004   5.1177206461290928E-004   4.0463633798941190E-004   3.6547506235255479E-004   4.5594162162935516E-004   3.5241352943649073E-004   1.1436221883314368E-004   3.9707215845941285E-004   4.2824572556095903E-004   1.9293418328037169E-004   1.7007315550376478E-004   3.6625037360782148E-004   4.3350715672113078E-004   3.5610366438737506E-004   9.5901130055421407E-004   2.0703181136255390E-004   4.2519974923096548E-004   4.6938481869979187E-004   3.6580358230686629E-004   5.6233098262123632E-004   1.9868617927098399E-004   7.2783513371897982E-004   5.3046910665732196E-004   4.3274549815993741E-004   2.7031435057984327E-004   5.7096078431075905E-004   7.5785634741771775E-004   4.6320506236465360E-004   3.3665504134984683E-004   3.3047877375637970E-004   2.5845529476936337E-004   2.6497173152070596E-004   9.4446549216810265E-005   1.9346098752077989E-004   4.3616166282933668E-004   1.2547573896171428E-004   2.4060431391192486E-004   4.1440326310211560E-004   1.2056972072183151E-003   6.4219138416299500E-004   2.9938116526897731E-004   6.4212166507333966E-004   3.0943449747641437E-004   8.3236972137163247E-004   3.9903666294422043E-004   2.1559082182881357E-004   4.6764476977527507E-004   7.0092431201969417E-004   2.1573997442851691E-004   2.9916096250686314E-004   5.3266094441680367E-004   9.4901054759879251E-004   2.5950730845269732E-004   2.5906850627399695E-004   1.0372435792689234E-003   3.2630766281218135E-004   2.6117107926770442E-004   1.7832405086124495E-004   4.5733034254537199E-004   2.4027310634273241E-004   3.4900817860262736E-004   2.6092135048378875E-004   1.6574637245759556E-004   3.3867437108321398E-004   1.6616620810764557E-004   2.2589574035647680E-004   1.7206460202481554E-004   2.7368571697803024E-004   1.4493852335233611E-003   3.3598120874586533E-004   2.0761268887794761E-004   2.2787951091233677E-004   3.9879772008780243E-004   2.0250915463407659E-004   1.4339548780274779E-004   1.5077901453452639E-004   1.2410208101686401E-003   3.7763147714511386E-004   7.4254019739213235E-004   1.4414794489980883E-004   2.6257368198669270E-004   2.4976439463088903E-004   7.4681030711718779E-004   2.5226870737972185E-004   4.3988566520561709E-004   1.5992128801295568E-004   2.6887400810361804E-004   1.8709543598586625E-004   2.5704092575774313E-004   3.8830233419111536E-004   1.5863842075266606E-004   2.8664160960186836E-004   3.7430614022395498E-004   2.3962214642472536E-004   2.8053843926431778E-004   3.6396146978982368E-004   6.6555767688780221E-004   5.8909601636845878E-004   1.2009962766998886E-004   4.8341754148449189E-004   2.9957620271172552E-004   4.8299260387887736E-004   1.5315870975445332E-004   4.0929006802005441E-004   3.9822263835644371E-004   5.8321042213356608E-004
   4.1117647058823525        3.0000000000000000        2.0237329697556192E-005   7.0779329931733783E-005   2.3565591595646913E-005   1.4076829403728723E-005   1.6386348642878889E-004   4.7290480361753192E-005   3.7266162986055757E-006   9.0014398686607148E-005   1.5693585592912588E-005   4.5767539288781890E-004   5.4242557629664144E-005   4.4956108624227412E-005   7.1630185036263076E-005   7.0047810848898367E-006   2.1806026983491258E-005   5.0875430326296235E-006   3.8292548383828133E-005   1.9625445205834904E-004   3.9561113559248867E-005   2.3377183788001138E-004   6.5737552641976203E-004   1.5161446570637527E-004   1.0743529445311847E-005   3.5022510520489155E-005   2.1833119159329412E-004   3.4371979407233348E-005   1.4175717465202698E-004   8.3360998799679724E-005   3.6912536599424584E-005   3.6400622017138978E-005   1.9146587393902768E-004   1.1456021733021975E-004   2.6624209846780452E-004   2.9942290740383858E-005   1.2574186743857969E-005   1.1622325297376063E-004   4.9921681207374585E-005   8.4276042707138619E-004   3.5914554075301984E-004   7.6178361344854268E-005   3.7362058419368346E-004   2.3607475892904557E-004   7.0740370232245391E-005   5.9160264562309630E-005   5.5566787019056082E-005   1.6845949410378285E-004   2.8403459023025325E-004   8.3141217167665072E-005   8.8674322582613235E-005   1.3977759792911801E-005   1.1217691818859337E-004   6.9710251604173580E-005   7.0881473225681583E-005   6.3088610009604207E-005   3.9057141777088600E-005   9.9942135778872455E-004   5.7090689312478595E-005   7.1134102611188725E-005   1.2201471073232706E-004   1.9953819658174630E-004   3.2895084503880072E-005   3.0598838019729904E-005   1.9614118882574247E-004   8.3395800982936970E-005   9.5513253459168494E-005   8.5288375171702524E-004   5.5313255328040881E-004   3.7341188774024821E-004   8.3550718809845343E-005   4.5478278083628711E-004   1.7957557914261685E-004   3.5276404407158534E-004   1.5193535528250468E-004   1.0342004246503967E-005   1.0155039526424153E-004   8.4024361306126314E-005   5.9205304967167209E-004   5.8922453063197916E-005   2.9534113458406294E-005   4.5218698163890854E-004   3.2439275427964803E-004   2.3809563495915919E-005   9.5771754376230037E-005   4.5608694300940560E-005   1.4200665879212065E-004   3.9528479398196858E-005   3.8586060447912707E-005   1.6394794881844304E-004   8.2206734026071606E-005   1.3435680158673896E-004   9.9102730700438173E-005   9.6341593339561548E-004   5.3898505401782434E-005   1.9229886240989405E-004   4.1935138958962851E-004   4.1358635210699294E-004   1.7079602745708828E-004   8.9141945911931227E-005   1.9874288586505857E-004   2.6095494189170589E-004   9.4698799733211515E-006   1.3247037435886667E-004   3.8207901619316312E-005   4.6971663446467009E-005   3.1964335907476653E-005   2.4198059724272607E-004   3.9864217615231685E-004   1.1283506286203311E-004   3.3598890345432247E-005   4.8445796657941594E-004   1.3372980315537418E-003   6.2906975800981085E-005   4.5185988472622727E-004   1.3189843772191056E-004   7.4857164365366049E-004   5.9646467112560496E-004   1.2165001105871162E-004   1.3730062928620675E-004   1.6536460890042965E-004   4.6424725258158611E-005   6.6304858754968226E-004   1.5088429716787004E-004   2.6875129888294890E-004   1.9438567562553907E-004   5.2838324914466182E-004   5.9264460122116712E-005   3.7624744782351836E-004   7.2162279492501725E-005   2.2420082475642464E-004   1.8845142951561862E-004   2.2073512190980734E-004   2.1418203121161808E-004   1.7526472838771530E-004   2.0668979395619210E-004   2.6655205741876625E-005   1.1138911454739339E-004   1.9646211144788901E-004   2.9738932518190019E-004   8.5551392147093994E-005   1.0535101672176562E-004   1.2381792014553390E-004   4.4952006387641819E-005   1.5185265847116064E-004   1.1901273963974500E-004   1.9892101356666612E-004   1.9827949506844600E-004   7.1568972101230936E-004   1.9823194847369549E-004   7.1575586785846683E-005   1.0102258563845451E-003   1.0770328137986488E-004   2.9033673538435918E-004   1.9484861087733406E-004   8.4809249893594188E-004   2.2422837224279056E-004   6.0932878245936356E-005   1.4694284836939080E-004   3.2608168310353721E-004   2.5699047122142133E-004   9.7826148270305520E-005   8.7539289517031215E-005   7.6631725104618905E-005   2.0976379569544531E-004   2.4741017146348972E-004   2.4712887756065462E-004   3.7114839760097571E-004   5.5248931806209453E-005   1.0984556171001806E-004   1.0102425008678500E-003   1.9836385917110203E-004   5.5730243204329954E-004   3.1543776668944528E-004   6.0476323413168466E-004   1.8923644785705349E-004   1.0827925560809407E-004   1.7767452383407446E-004   3.3716343064497012E-004   6.5001820212091520E-005   2.0445608128199990E-004   2.5504044885447019E-004   2.1944419197060197E-004   5.6741845571676476E-004   1.1500188419538216E-003   7.4669340933712563E-005   3.6731794511530842E-004   9.6634272422472503E-005   2.8527284300615738E-004   4.4868693140341549E-005   2.2684138209047426E-004   4.4327134503605340E-004   2.7893295736586667E-004   4.7922189629856005E-004   8.8224255728576017E-004   1.3865254069772445E-004   1.7611131629822704E-004   3.8544505611263938E-004   3.5926825901842942E-004   1.3676507005431625E-004   3.6555616891598841E-004   4.3106199495711398E-004   7.8504622466225529E-005   2.2434195202382568E-004   2.3130741463809227E-004   8.4585613486621574E-005   2.8484223180441631E-004   1.4816384422806903E-004   7.2997172411308573E-004   2.5452346201233067E-004   1.3634836123227581E-004   6.8051960043941930E-005   2.6328528022756016E-004   5.8317309374069763E-005   1.0104652126252652E-004   2.7460441490548488E-004   1.2860654062193854E-004   1.6488612012231492E-004   3.9890504663720236E-004   1.7066013010169021E-004   8.1346964739715987E-005   1.2058061509874783E-004   2.9000587982384591E-004   1.2829582806400130E-003   1.5016783143576270E-004   8.5249764222138341E-005   3.0857398807259410E-004   1.6421840707068534E-004   2.6014738345508655E-004   2.3557203895991675E-004   1.1656426731241109E-004   9.1840757325827892E-005   2.3582790335428428E-004   1.0889314189806735E-004   8.7310506541756643E-004   1.3563301792758508E-004   1.2629939748679919E-004   6.4744251935686765E-004   3.1115559768903745E-005   1.8393494963767464E-004   2.6723238922956460E-004   1.4533301217120031E-004   6.8355608931466795E-004   1.0026114980677752E-004   4.0254943821124874E-004   3.2004578268694437E-004   1.4285976249394638E-004   2.5273817570662028E-004   6.8269380760054769E-004   3.5584383375523429E-004   4.0665145789557390E-004   2.4342425861054368E-004   3.7082451258255411E-004   5.9013477112310935E-004   3.5507235790278749E-004   2.9933490650532030E-004   2.8215557441043656E-004   2.3756040310601750E-004   2.3989877813099310E-004   6.3360392765354745E-004   1.6816785621041232E-004   3.1051640312443546E-004   2.2083966881325412E-004   2.7065850843454784E-004   8.9351906117617346E-004   8.2521346176981281E-004   3.3626134743458362E-004   3.5013613408207094E-004   4.9813835301312488E-004   2.5866535490206817E-004   1.7366631625333686E-004   5.7612419009393646E-005   3.1290948708093369E-004   5.2372203332741831E-004   2.4924670778431624E-004   2.6524778371176999E-004   2.5812644288136408E-004   2.2612987506977138E-004   1.7811879573999532E-003   1.7988201535066404E-004   2.9489407699044313E-004   1.6525313925629839E-004   1.3844700301772736E-004   3.7917358700971954E-004   1.9099772168573972E-004   1.4873585514607081E-004   2.6910757248335275E-004   6.9724181815391736E-004   4.3135848779419275E-004   5.4797283833575257E-004   1.8939376462184795E-004   1.9018005227049251E-004   3.4506804608115644E-004   1.4616547337433221E-004   2.2414345169129642E-004   2.4403259747376519E-004   3.3522949883606028E-004   1.9682914163999794E-004   2.5808639854741369E-004   6.5950276691827884E-004   2.0108046994046460E-004   1.2338323876081951E-004   4.0456251046321322E-004   1.1869451852798226E-004   4.5929227333863193E-004   3.3334996429140252E-004   1.6455231309078753E-004   7.9325290237755532E-005   1.4875548407839020E-004   2.3285695692615830E-004   7.6289422885960387E-004   1.1997253017768661E-004   6.1152941591390052E-004   9.3061772394018586E-005   1.0232044219849291E-004   1.6218403483983279E-004   2.0395169681212101E-004   6.8487382160787157E-005   2.4356187621864345E-004   2.3044758531612705E-004   1.9454146068745954E-004   2.3773177664274215E-004   3.5473359058471832E-004   5.1929133201001644E-004   2.6948856259569081E-004   1.7703195286049289E-004   4.6681600569669696E-004   5.8010764044335900E-004   1.6276077366259286E-004   1.7070041039344994E-004   1.4507864155528208E-004   3.2249625670458106E-004   7.5208711518845865E-005   5.0594612306169003E-004   4.1854515691535250E-004   4.1452982762780707E-004   1.7786857119969401E-004   4.9893261034764547E-004   1.7759033905567014E-004   4.2007026565204445E-004   4.9636656469489407E-004   1.5964592170125951E-004   2.2888612658541010E-004   3.1681941144349855E-004   2.8713532102282382E-004   2.2966849412662678E-004   7.7651782249624386E-004   3.7505488034071541E-004   2.0275015171627086E-004   1.2657832159313642E-004   1.2348737298427024E-004   3.7344392570317812E-004   5.2518197578652146E-004   4.2544203726637043E-004   9.7333862289214381E-004   9.4706663198135783E-005   1.5125502755296516E-004   4.9687826061989347E-004   2.6492687717862001E-004   4.5464721275617224E-004   2.9658527330389398E-004   3.8982346484179074E-004   5.4203577120005570E-004   3.2380109004926533E-004   6.8478563883723846E-004   6.4038173522000899E-004   3.5898588790891591E-004   2.9516594180270018E-004   4.7132183067595421E-004   6.2918934297912562E-004   2.3353499259927871E-004   1.7524307354526656E-004   2.3411747724900561E-004   7.2137508020489731E-004   4.3028788992087555E-004   3.8726285756999297E-004   1.9276011911456163E-004   4.9119791190057748E-004   2.6511801245607085E-004   4.0508187929149341E-004   6.8166583116252458E-004   4.9412629719187712E-004   1.7699698149017178E-004   2.1909760474581876E-004   3.6890271401001517E-004   2.4063796898726785E-004   4.0617529416879359E-004   3.0496515251923349E-004   7.0053913638973178E-004   3.7698284643439316E-004   3.5894502334215509E-004   5.6446089638983324E-005   3.0644730624348478E-004   3.2334726561779710E-004   2.2110908922187326E-004   1.1569097867049619E-004   3.0044509317051280E-004   3.1682152184465598E-004   8.0893578976507505E-004   7.9387606343734847E-004   9.5358282906419373E-004   1.9223638063502283E-004   4.9286704384391106E-004   1.7616760650370099E-004   1.2344796567956883E-003   1.8549030830815371E-004   3.3215513484331012E-004   3.9221139602552726E-004   3.3076275660688458E-004   1.7535693893294200E-004   6.1020354541063953E-004   2.6218052084231512E-004   2.1777483686223839E-004   8.4199252311873663E-005   2.0257959704597379E-004   3.0188754071299329E-004   6.5213799446859765E-004   2.5703278105013963E-004   3.5762455785434585E-004   1.8839344761031749E-004   2.1047222827535309E-004   2.3756939682607360E-004   2.3269269775388139E-004   2.8334634117927539E-004   3.8221244186228921E-004   2.1155788328611265E-004   6.2311608733114389E-004   2.2589471503448597E-004   1.9011170382209877E-004   1.9151006766032178E-004   3.1430732969234970E-004   1.2538005281485286E-004   4.5715407783370750E-004   3.2857150600109828E-004   3.9768130097323574E-004   2.0848227533951688E-004   3.4542592380456980E-004   2.0693360425288708E-004   1.1974411365910986E-004   1.6166898366032072E-004   5.3486971400433351E-004   5.4111496362992736E-004   1.1655161607815960E-004   2.3273488982351919E-004   1.7813229919621875E-004   7.2267655751800366E-004   3.1181848637697543E-004   5.4661669620703927E-004   1.5216892979887597E-004   4.6293661113297393E-004   4.4814912276846494E-004   8.0273504781876821E-004   3.0338929775860070E-004   3.6270279108956507E-004   2.7267125016892696E-004   3.2435739816469853E-004   9.6885886411409895E-005   1.3960156171326468E-004   3.9986558480121365E-004   4.0643208364952792E-004   3.5447662992325819E-004   4.8210313277908900E-004   3.2829103712438075E-004   8.9105212192266113E-005   2.7079325598926621E-004   3.5156000783107856E-004   1.1854803858426904E-004   7.5155109108854812E-005   3.7568163306169394E-004   3.2400194647232573E-004   3.3000745675010627E-004   1.0989771135880798E-003   2.2507238384143147E-004   3.0619390012213873E-004   3.0373120836617773E-004   2.9356434428718146E-004   5.1906261558140392E-004   2.2596422517066103E-004   4.2668486889102042E-004   5.3128625051180592E-004   3.8600962595379898E-004   3.9555880433925293E-004   4.4300940228242288E-004   5.6284893765873724E-004   7.4259144504429842E-004   3.3385142700907374E-004   3.8375324493797065E-004   1.4810302158437422E-004   3.5253258239018102E-004   8.0391205580449009E-005   1.7505445935702438E-004   3.0028916217758177E-004   1.5182625994947070E-004   1.2230774203429281E-004   4.1156117247236740E-004   8.1425359784363909E-004   7.7452188371493307E-004   2.6963680799353343E-004   5.7200383055749633E-004   2.6049196247284232E-004   8.1432351987889562E-004   3.0836586104976004E-004   2.1548190928806932E-004   3.9225984438139830E-004   6.1793947458126618E-004   3.9673412451859844E-004   2.1523659081607857E-004   8.5992093357267806E-004   9.8968340261895867E-004   4.5201562744719479E-004   1.7511131177420125E-004   8.3032868329177155E-004   1.8826394837852958E-004   5.3165592596805464E-004   2.6873702774680958E-004   4.2835005685036494E-004   2.1709532841857171E-004   3.9723346528406489E-004   3.9933487391116684E-004   1.3109082741510520E-004   3.3889125857869472E-004   2.1831371237608134E-004   2.3538754907495387E-004   1.1036733266215102E-004   1.3766701662445139E-004   1.2317265592821181E-003   2.1295404692226323E-004   1.4852981554274041E-004   3.6147334362942278E-004   3.6324578931747162E-004   1.7674782692558483E-004   1.8959545790676573E-004   3.1355199603895712E-004   1.1029425203234573E-003   3.0531073700098145E-004   6.0891720898815658E-004   1.3698849463625006E-004   2.9384986903105523E-004   4.8996371364392992E-004   6.8513768407234494E-004   2.3270664102069573E-004   3.2911326883229146E-004   1.2383347956503778E-004   1.9120222997398247E-004   2.7857374065518351E-004   2.7390988037108508E-004   2.5063828732819560E-004   1.6339275567308178E-004   1.8543773723948674E-004   4.1907176981207875E-004   2.5485085390477310E-004   1.9551601209239454E-004   2.6601130682248731E-004   5.4463380544070067E-004   5.9243459621768078E-004   1.9296620887344803E-004   3.2743807541135874E-004   3.4149715250818670E-004   6.0837443022702313E-004   1.6399063372763366E-004   2.5952789730705170E-004   3.3967557833558011E-004   3.3069269715782637E-004
   4.1647058823529406        3.0000000000000000        1.4074178404375392E-005   5.4370361684632076E-005   3.1289115099128719E-005   2.1588840772232137E-005   1.3212967148695294E-004   2.1023299514836630E-005   4.4695878501574441E-006   7.6790861519122767E-005   2.6676674746660512E-005   4.0658436232514047E-004   5.0476937192559285E-005   4.0667665180027727E-005   5.6519674570498580E-005   8.1866972792189350E-006   2.8901932860913570E-005   3.3630064444546567E-006   2.4122288342462632E-005   1.1651754960177918E-004   1.2481452215469006E-005   2.9546430695078624E-004   6.2285466808120185E-004   1.3081783704475583E-004   1.1737285585920134E-005   2.8156335775909480E-005   1.6320449567270966E-004   3.0470803444457579E-005   1.1011891233191191E-004   5.6885847531817644E-005   2.8313885320955775E-005   7.3205355876898101E-005   1.1327610258581058E-004   7.2061106916254252E-005   1.3835978232992549E-004   6.6790407883925531E-005   1.8366637254023483E-005   9.5286350107934230E-005   2.7062038222642891E-005   1.1742094212294875E-003   2.1826120258142039E-004   9.7192795458212172E-005   3.3182701119979546E-004   2.0281767662078535E-004   1.0366158354694571E-004   7.0582147803179116E-005   1.3199340800747422E-005   1.2045750541781565E-004   1.8322915988096763E-004   7.9766008830719029E-005   6.1062489173742304E-005   1.5536814348028570E-005   6.4828079454301005E-005   5.3270307151461617E-005   6.0201681723977462E-005   2.9261905456555433E-005   1.3034243528865199E-005   7.1308251319976955E-004   4.3350160058702691E-005   7.4380747652413629E-005   3.9702482604269712E-005   1.4145420327861137E-004   5.8991316250688755E-005   4.8563883993356247E-005   1.8487291255951327E-004   7.0700804933416833E-005   2.2059321991512525E-004   1.0723485715358964E-003   5.7486940203901101E-004   4.3084317474910146E-004   1.1737750634058006E-004   5.4365489468770518E-004   1.7269215247939291E-004   2.6797097493948003E-004   1.5471949040038007E-004   9.0124165789261696E-006   8.3229232200213022E-005   4.1886864389872557E-005   4.3775422706400036E-004   2.8876429912262835E-005   4.5402923361813845E-005   2.0312015781778834E-004   3.1170018987375012E-004   4.0467648511442834E-005   5.3859200320546515E-005   3.3187249304181539E-005   1.2275535613366807E-004   2.6660545551052503E-005   5.1741127960866537E-005   1.1210964614913148E-004   8.4261773058297605E-005   1.4379129872953855E-004   7.5288438524471023E-005   7.6961617014838159E-004   4.5084641410215018E-005   1.4026362557243121E-004   2.5485006530066910E-004   3.4972796193265878E-004   2.0076404019463289E-004   4.9040866000403825E-005   1.4766783035734788E-004   2.0325799446723389E-004   8.3395606075217940E-006   1.4760444746213385E-004   2.8306158796760239E-005   7.0847454755209517E-005   2.5305048813035159E-005   1.9389700685387291E-004   3.4758896312537396E-004   1.6448363889583594E-004   6.6927440311441961E-005   5.5951629357135746E-004   1.6207566130257893E-003   1.0122801538013833E-004   6.1398506184143632E-004   1.2699430665023871E-004   6.7905260466249355E-004   7.0002765566103608E-004   1.0715400790755009E-004   1.1608185959835620E-004   1.5873384626607638E-004   6.4323882675956307E-005   4.0152523083435474E-004   1.6882841508204783E-004   3.1649403956460025E-004   1.4922653240191693E-004   2.9870136200324293E-004   1.2193664683265210E-004   1.7180153412244266E-004   6.6151253924777144E-005   7.8219748290040924E-005   1.2801364106223133E-004   2.0856644453054639E-004   2.1654423614344930E-004   1.5708464678049978E-004   1.5042217800533469E-004   2.7509842029404573E-005   7.2537696051544649E-005   1.1775192998298363E-004   2.1541354742466123E-004   1.7231913687492547E-004   7.3399195925774485E-005   1.5305391887938409E-004   2.9593501091661457E-005   1.0424379471394358E-004   1.0488329402516030E-004   2.1993588677838327E-004   2.3431309076478793E-004   6.5777441739545747E-004   1.8262585467377555E-004   8.0773998881456994E-005   5.9774190344817147E-004   7.6418580559994636E-005   4.4437623745934300E-004   1.2668335562901638E-004   7.4295489697166794E-004   3.0176164277816115E-004   5.5169972055768756E-005   2.0007439478272312E-004   2.4383577956852413E-004   1.8627349946017923E-004   9.0636520758824047E-005   1.0119517676298681E-004   1.0886289506330935E-004   2.2657612837421299E-004   2.7328206747998397E-004   1.6454929586527526E-004   4.0565404170069501E-004   8.5783888592442210E-005   1.3025231953440946E-004   8.1902893199871612E-004   2.1857674668331116E-004   6.6134589628760862E-004   4.6863719394411505E-004   5.7316070164273325E-004   3.3287649426318525E-004   1.0260564421054786E-004   1.2532014781961028E-004   2.9988712965097044E-004   4.4161538439760585E-005   1.6642156775671131E-004   2.3577388563336652E-004   2.8441827081530718E-004   5.3445072177069259E-004   1.2577735341767306E-003   5.2587874757679964E-005   4.2976795303697785E-004   1.2076562700580040E-004   3.6727055246358389E-004   6.5136080298685393E-005   1.1870657469525403E-004   2.8891814983937646E-004   1.3956063349134483E-004   4.8986282825519412E-004   5.1842008224790240E-004   1.7262378905291448E-004   1.0463514534150857E-004   4.7045619506637783E-004   2.0279402064979284E-004   5.9709221152863011E-005   2.4214107606269886E-004   4.5582650400938782E-004   7.4180991327923421E-005   2.1466487378388660E-004   3.2985419207706056E-004   8.7934894156169966E-005   1.3629145576542269E-004   1.3879475077536489E-004   6.2987283157222803E-004   2.2106971268368727E-004   1.9883830335251060E-004   4.7962477439522636E-005   2.4302823193710109E-004   4.9556377198848332E-005   1.4414533987925916E-004   2.3151891873366277E-004   1.5009284924365606E-004   1.3088204593434582E-004   2.1083501922735651E-004   1.9027367790051605E-004   7.6614875876601115E-005   1.7159570564372561E-004   2.3877524561303121E-004   1.0581299309093087E-003   2.2912425885959349E-004   5.4871792193544538E-005   1.8578613235752166E-004   1.4065413787910257E-004   2.5397034930520407E-004   3.1808458799331349E-004   2.0266417395267301E-004   1.5385115027887600E-004   1.7533664974241149E-004   1.2810623838074021E-004   5.6625318178758462E-004   1.9614250383649030E-004   1.9090589576923033E-004   4.6241974478867338E-004   3.3108994724314056E-005   1.2664309889496870E-004   2.5138619514758221E-004   1.3936715852646352E-004   1.0759831640298739E-003   7.8977483498526941E-005   3.6407786381135467E-004   2.7160316482973741E-004   2.6144182512376240E-004   3.2332801315655235E-004   2.7003234202764548E-004   2.9125979146682614E-004   3.0812233356312366E-004   2.3861685302046883E-004   2.9299791730998928E-004   7.1701140828507701E-004   2.7739378311908072E-004   3.9724511968345641E-004   3.5990011524721045E-004   1.8141438920781235E-004   3.8566798743516219E-004   4.3893145679546510E-004   1.5887321402512393E-004   2.3997804435554144E-004   1.8501702542264800E-004   1.5809147056532381E-004   6.5095003101123055E-004   9.5542397597386613E-004   2.7483858306257632E-004   1.6652826896010377E-004   6.3668799386700967E-004   2.4214548018222068E-004   1.6308340585349332E-004   1.0319212723716194E-004   2.4771944624476340E-004   5.7744863634657411E-004   4.0072811096706376E-004   2.6978588733564288E-004   1.9047049946531233E-004   7.5506524742961558E-005   1.9583260357164565E-003   7.2934493945136248E-005   2.8935672484842526E-004   1.7040821512738307E-004   1.0347686186737141E-004   3.2575888505172770E-004   1.7505470059268663E-004   1.2269831594158680E-004   3.3660333454286811E-004   3.9901344528238018E-004   4.4579766519140722E-004   3.0986212427099009E-004   2.8127870488732623E-004   2.7151293424436358E-004   2.9421114650131152E-004   2.2914164212346270E-004   3.0832712291022091E-004   3.0927834290022234E-004   3.5671852361029841E-004   9.9282009050431414E-005   1.3869425984544279E-004   4.7938956202380341E-004   1.1735794484092801E-004   1.1128059217835570E-004   5.1472930371901230E-004   1.9536917708244217E-004   4.9739563894678923E-004   4.0435679963475167E-004   1.6085365408321822E-004   4.6950391641994635E-005   9.6116013045315288E-005   1.1884883832458180E-004   8.2110106866082027E-004   1.4626250406739533E-004   4.5025433222098220E-004   8.3216133019515159E-005   8.8360181453013138E-005   2.6487395780598616E-004   1.7921455542374586E-004   1.0009887880257470E-004   3.4891700619464286E-004   1.5838344940176429E-004   1.9441593213664164E-004   1.8640254072555147E-004   2.8724202762366865E-004   2.0704406683625922E-004   2.9666648058630481E-004   1.7829639140267746E-004   3.9028676404704666E-004   5.5973615150045326E-004   1.9470947131147511E-004   1.1869958273444815E-004   1.6088514342943889E-004   1.8819279667870676E-004   5.9191373869090637E-005   6.9329385929916079E-004   3.6325501895661719E-004   4.3242299279039315E-004   2.0543926721735322E-004   2.3315068920068069E-004   2.5515691373632953E-004   2.9880422311021721E-004   4.3628940442799963E-004   1.0799341652059110E-004   2.3221059181536150E-004   4.7617783856929445E-004   3.5312241438020711E-004   2.9593492256625443E-004   5.0449829479608731E-004   3.0496939999672762E-004   1.9780860484405909E-004   9.5567924881133731E-005   9.3924023253790024E-005   2.8510408396511074E-004   4.1038476379035845E-004   2.8688995514501448E-004   8.4831531390701777E-004   9.9014889249415651E-005   1.1102450852717248E-004   9.1151329809084983E-004   4.2348836964949842E-004   2.4304802529999969E-004   2.5394369290057146E-004   4.9249252946966307E-004   2.2685612844342752E-004   5.2478300100094457E-004   6.2696102234886353E-004   4.6590028153393022E-004   2.2878207732386489E-004   3.2482203808587500E-004   2.9774888785379517E-004   6.1622600559462610E-004   2.0167957589254398E-004   2.0117026528991005E-004   1.8713893423306718E-004   8.2271037454880694E-004   5.2113817503922615E-004   3.8990942685904260E-004   9.5762171346613380E-005   4.8613971221437473E-004   2.6929920494526781E-004   4.1538718023161303E-004   5.3446107098198024E-004   5.8699105760529936E-004   1.9444012001504346E-004   1.7158763525165416E-004   3.0667893671099377E-004   2.0529537924948360E-004   1.9217402215770385E-004   5.3954149120973341E-004   7.9930854618606587E-004   1.1572671287243835E-004   2.4753151882582719E-004   5.0496606976349247E-005   2.8424676068928629E-004   3.4115438512681936E-004   7.7668019141297572E-005   6.1591905524066362E-005   4.4954929201859511E-004   3.3360473187302376E-004   7.8718817570964288E-004   6.5169942838289269E-004   7.2893755780566703E-004   2.4527923567083565E-004   3.1815107350562186E-004   1.5442812905092440E-004   1.3663090371321544E-003   2.6294152409213426E-004   3.4603347056369520E-004   2.5407698650603029E-004   4.8459877093289037E-004   1.2391417657595062E-004   5.8338543460984731E-004   3.0930862172180419E-004   3.0140213807480895E-004   2.2560483049816551E-004   1.6781366529202010E-004   2.3191601423712299E-004   1.0727089771747345E-003   2.1401639830910643E-004   2.1599405119047098E-004   2.4505625881035391E-004   2.5927635496669391E-004   1.6460376580072943E-004   3.1364384121246943E-004   2.7309074218220141E-004   2.7684520117219778E-004   1.9026925355070036E-004   4.6047910834468952E-004   3.1204636750629960E-004   1.3290751338526584E-004   2.4659948732293278E-004   2.4732556016501372E-004   1.1635396835190645E-004   3.3820974138695011E-004   2.5316300293444467E-004   3.2458292551699043E-004   1.6290654901122991E-004   4.7660281067097389E-004   1.7822464316436453E-004   1.1514051759182842E-004   2.4207057054358055E-004   3.2831695034038982E-004   5.9147151750005332E-004   9.8854820364332319E-005   1.7240393198387553E-004   1.2943096200213077E-004   6.2197431486016384E-004   1.5514371268643176E-004   8.8091234486240184E-004   1.7005255634301613E-004   5.1199890687607429E-004   4.3370971987030264E-004   5.9973414209744860E-004   2.9259328939539421E-004   2.5050283645566400E-004   3.7825364919825499E-004   2.0042643068296357E-004   2.3634170335519201E-004   1.4908705801786000E-004   2.1904229887532233E-004   3.2104810264378545E-004   2.3355888501150094E-004   4.3938575711976536E-004   2.2655032754044746E-004   7.4128346845083286E-005   2.0961469298275880E-004   2.8097565709894252E-004   1.6752519172863524E-004   7.5657860989152909E-005   2.8196905066743593E-004   1.5040352266739771E-004   2.2263558623328915E-004   1.0314902365671313E-003   2.3400345039929193E-004   2.5512589296669249E-004   2.2568585645706428E-004   2.8070338138015851E-004   3.5933342673732146E-004   2.2570388603534292E-004   1.9697959753738430E-004   5.7865625650800601E-004   2.8492454647946160E-004   3.9562096793720642E-004   2.5018010269606798E-004   4.3968859338139397E-004   9.3216118901591743E-004   2.1148957616807577E-004   8.1097145364419172E-004   2.2687345583209000E-004   2.6725110607926558E-004   9.1870704581921927E-005   2.9983847409829553E-004   2.3342424881658244E-004   1.4153808125927370E-004   1.0679798385478567E-004   3.7275455209267305E-004   4.4334227456876041E-004   7.5925134628630579E-004   2.4496612623259507E-004   4.0583814963101884E-004   1.8784463278681568E-004   6.4415956347945217E-004   2.0967811318124707E-004   2.5483057308281270E-004   2.3466506768633985E-004   3.9513678844694389E-004   4.7888019341829662E-004   2.2113170833645506E-004   1.4356574632900323E-003   7.7282671240118492E-004   4.7834932678586604E-004   1.3007095903174067E-004   6.4057881204386471E-004   1.1090966549307932E-004   7.4300241419632642E-004   4.0172022321141007E-004   4.5354496552177419E-004   2.9504253339439736E-004   2.5926184892138452E-004   6.4224991657830578E-004   2.0112877315510826E-004   2.5758313828555611E-004   2.7704887339174728E-004   1.2569294697839750E-004   2.7086859268513216E-005   1.0501744929958204E-004   7.6374096416249892E-004   1.1782063815439656E-004   1.4508904743637684E-004   4.8840847671321346E-004   3.0574715763880136E-004   1.8095249742981119E-004   2.2452961242887257E-004   4.4725529320446925E-004   7.0818523649700520E-004   3.7186013635214790E-004   4.4185571638418548E-004   8.5724752385117704E-005   3.5147377718759346E-004   7.7344059882813944E-004   5.4661103550366686E-004   3.1483157194206490E-004   2.6291701694081002E-004   2.2425796369053951E-004   2.2958474526944445E-004   3.4507320363878150E-004   3.3542650024036421E-004   3.2878127472343426E-004   2.8946966384202957E-004   1.6765694880289090E-004   2.6196457232381611E-004   2.5324438208471393E-004   2.1349721037838845E-004   1.6490642879828457E-004   2.8659046589097102E-004   4.6680916350341724E-004   2.2469133580364269E-004   1.6617402055456949E-004   2.7866808433062217E-004   5.7223865435622782E-004   1.8476533119592082E-004   1.8217867388378058E-004   3.4999225109217112E-004   2.2016661848749125E-004
   4.2176470588235295        3.0000000000000000        8.3748219575289024E-006   3.5581639356918249E-005   3.1260087429406328E-005   3.3127872155122316E-005   9.3013014873646353E-005   9.9794481902733623E-006   1.2858607897118095E-005   5.4657137650221085E-005   5.1296661734500134E-005   2.9707739817993675E-004   3.6945023051378873E-005   3.2283643649778552E-005   4.0229110893947471E-005   5.5795690612375574E-006   4.9712512986725372E-005   9.7799110920567107E-006   1.4514219420866080E-005   1.2552643268734005E-004   1.1876910225084747E-005   3.2770048449642095E-004   4.6127361015471007E-004   1.0861172565228129E-004   1.2858212527889418E-005   2.3948978917296821E-005   7.1675008559616456E-005   1.6937131770305151E-005   1.0135498897865404E-004   5.1736950278109268E-005   1.4453567084733601E-005   6.6088681503968609E-005   9.7002012926544049E-005   4.5454033809667728E-005   9.3002617990428703E-005   1.0455779837711623E-004   1.6668677191248051E-005   6.8802198942516957E-005   1.9922603894359690E-005   1.2766400439751552E-003   1.1695969625026215E-004   1.1040502907076611E-004   2.6070263714252789E-004   1.1432692894155084E-004   1.1294488426650414E-004   7.6627656982477545E-005   1.6936491706146362E-005   5.9558330986246211E-005   1.8049070647504600E-004   6.8603675728587485E-005   3.7796152049710511E-005   1.8201960995007760E-005   5.2299245874542123E-005   2.8472654143768149E-005   3.2531396560629763E-005   8.4396646645315161E-006   1.7165074399397707E-005   4.1045894887438943E-004   4.5616648705582197E-005   6.5784421904747323E-005   2.4618589085634887E-005   1.2671040722304265E-004   1.4605496047275798E-004   6.4586456596132127E-005   1.8478216176522305E-004   6.2172832459769805E-005   2.3048678380011489E-004   1.0950057547924605E-003   5.0101914986869754E-004   5.3809961709103073E-004   1.5219873839861944E-004   3.9412404094992540E-004   1.2678410731385104E-004   1.8329790868983005E-004   1.4123235875044155E-004   6.0100321009840380E-006   6.7103021738042665E-005   2.5444357962964455E-005   4.0928642552371769E-004   1.7521123931491009E-005   5.7929014480552249E-005   1.9507240957103826E-004   2.7141068740365768E-004   7.5395786345316517E-005   2.1912407908465546E-005   2.0338314012990714E-005   9.3886592198197654E-005   1.7812591787763475E-005   5.0481577894723096E-005   5.6341121444279256E-005   8.4127475304847011E-005   1.4123773961913832E-004   1.1695414303397738E-004   3.5751125769290388E-004   5.2371692871491176E-005   1.2019192360773447E-004   1.7488215932730285E-004   2.9362115941324491E-004   1.7889169428007330E-004   4.1946584327447649E-005   1.8263700662376540E-004   2.0373032348989836E-004   1.7089473450065978E-005   1.3803193629573397E-004   5.0938977184120966E-005   7.8892046793758446E-005   3.2601597762348133E-005   2.3244405086908024E-004   2.7779122716898588E-004   1.7395421617204165E-004   7.7015238946614943E-005   4.9749029127985338E-004   1.4283949028566986E-003   9.2595042444920995E-005   8.7406075791977215E-004   1.1179219527566333E-004   5.2253597319974743E-004   7.4904442602718839E-004   7.9117040098725482E-005   1.0617567905126137E-004   1.2621331838231535E-004   1.0336162313063134E-004   3.1131213295909177E-004   2.0600754300331039E-004   3.2929463635987793E-004   1.1258008277074741E-004   1.2928263967858556E-004   1.5211408612648191E-004   5.3819869013915435E-005   5.4190565346427626E-005   4.4040012853083532E-005   1.7759683298250244E-004   1.7964213242736648E-004   1.9394880145305257E-004   1.6575972817183793E-004   1.3186599418730391E-004   4.2939060272001633E-005   6.7195904800894794E-005   9.7403255345709558E-005   1.3977253615562313E-004   1.3647004153159717E-004   6.7748151804260652E-005   1.0263796355043558E-004   1.5775359460329501E-005   5.4840159750506711E-005   1.0026575786810046E-004   2.0779021024636723E-004   1.9314654079023003E-004   4.2520167121985888E-004   1.8618513435270087E-004   8.3090852635409290E-005   2.8272755512285538E-004   5.3039540804110368E-005   5.8470226707562115E-004   8.1003139378755848E-005   6.0522496572216079E-004   3.8769970749160320E-004   5.8110310563853576E-005   2.5788186152268821E-004   2.7988010683215449E-004   2.2824021250070198E-004   7.4586031556807752E-005   1.3056205514850989E-004   1.7524486316247866E-004   2.4668774735771943E-004   2.4569928986433338E-004   1.6978047015028583E-004   3.6837945667808722E-004   1.1607043722639928E-004   1.1384821211400260E-004   4.9317447521975296E-004   2.3557061814451761E-004   5.7889428181947557E-004   4.1570329339506157E-004   5.2846551303762669E-004   4.8441882247831909E-004   1.4824666641858266E-004   5.7203529640796913E-005   1.9979750248828870E-004   3.3789057334286154E-005   1.7535969554374945E-004   1.7459998576162481E-004   3.1609953460507231E-004   4.1268419070848098E-004   1.0920493109498441E-003   4.4490060529533828E-005   5.0771766643775424E-004   1.2995954309014297E-004   6.5438106938003080E-004   1.4106496574051804E-004   9.3991277403429534E-005   3.6736183214726502E-004   6.9707751690011507E-005   5.5999811228021380E-004   1.8545125645416915E-004   2.7497668132858981E-004   5.0045677114525920E-005   3.5712200260087625E-004   1.4882253174118893E-004   1.1354393434178712E-004   2.3046247681971275E-004   4.1433894444379345E-004   5.3003374724801319E-005   1.5201402261936765E-004   2.9867953145272150E-004   9.6723307369847770E-005   1.1252527945501550E-004   1.1203457344655792E-004   3.4198773396339893E-004   1.7638106063438426E-004   1.9782284864039304E-004   6.2763758703614822E-005   2.4393025722586965E-004   4.9545547479140094E-005   1.1623622331793512E-004   1.3996783294886254E-004   1.4225626873969676E-004   1.0758939281721897E-004   7.2589134135110333E-005   1.2518763615554043E-004   8.7872936379973073E-005   2.3522692735554321E-004   2.3995928444541596E-004   5.5180975166246404E-004   3.2810932736928797E-004   5.1923747888800888E-005   7.6939097507726844E-005   8.6270843867804016E-005   2.3445059655837028E-004   3.3666009428928414E-004   2.8047383884906795E-004   1.6336668682006875E-004   2.3076047052141867E-004   1.5288907720023239E-004   2.8321848890991885E-004   2.2793778450432478E-004   2.4967671196849019E-004   3.2227170212863643E-004   2.9151292234418131E-005   1.2256186438900924E-004   2.8784443264384869E-004   1.1435244720617390E-004   1.4919118983872455E-003   6.0806912187501356E-005   3.2711036603141446E-004   2.9674583708508436E-004   2.3656043896384409E-004   4.1857042303937041E-004   1.7814224675723775E-004   1.9459277345692993E-004   1.6768164064863645E-004   1.9621447456534500E-004   2.1635433123450579E-004   6.1716968084538873E-004   3.3070433443742575E-004   4.3996350403919485E-004   2.0663981864528697E-004   1.5076568758886586E-004   4.4999149514704431E-004   2.1560187500870999E-004   1.3190849412857098E-004   1.7963781397864790E-004   1.4632577102947962E-004   9.5958163503068769E-005   3.5417368608376770E-004   9.5351808248149222E-004   3.5421892414868472E-004   1.9464110617792369E-004   7.3023038119271173E-004   1.6840817912119757E-004   1.5654303018973001E-004   1.0832004566793461E-004   2.7197738658395524E-004   4.1255122307233192E-004   7.1366382262944472E-004   2.9388541797975272E-004   1.1838904945915844E-004   1.3478593533855455E-005   1.9519915526845706E-003   4.8541869320878766E-005   2.6082213353740874E-004   1.7406980731427354E-004   1.3132440545589243E-004   3.2284018346551721E-004   1.2647992844375602E-004   6.8733721132336700E-005   7.4471768748689531E-004   2.7308191544445597E-004   2.7142212674886461E-004   3.2918071925861549E-004   3.6146474514101772E-004   2.2872271596038765E-004   2.1384854380730874E-004   3.5768333406531791E-004   2.7981615535181144E-004   2.4728454234360672E-004   3.0549564780094491E-004   2.7835489813761563E-004   7.2496079770088882E-005   2.3419079316133704E-004   5.5568067530812892E-005   9.9628883351359415E-005   4.1026229494013492E-004   2.2133219259755295E-004   4.5197603926427595E-004   4.1120094739618707E-004   1.3464281939581046E-004   4.0321872762428309E-005   1.2212691742373102E-004   1.1013523772667187E-004   6.9340995369860476E-004   3.3061607170936305E-004   1.6664713158391628E-004   9.7971356998220957E-005   1.4545000527772459E-004   2.0845459995082451E-004   1.5438449814581586E-004   1.7951645108790651E-004   2.8090684995984072E-004   1.1817805558781036E-004   1.2373969679483913E-004   1.6958749937064609E-004   2.1348325843973911E-004   1.6749338566244312E-004   3.0595328264715918E-004   1.4101337213703061E-004   2.5090557018223329E-004   4.3454958248829675E-004   1.5448932247988476E-004   9.8428635785632312E-005   2.5314023533106036E-004   1.0985864909528535E-004   7.4817570719480422E-005   7.4376004085643346E-004   2.9527340436087191E-004   4.3872767640329788E-004   1.5262205423535291E-004   1.6040351323023540E-004   2.9832698088891525E-004   1.9865022504382925E-004   2.8133363994408864E-004   1.0408243815980143E-004   1.5915652173008958E-004   5.9894170745541985E-004   3.8549378529883355E-004   2.7230196278873358E-004   2.0892901172982857E-004   2.2439512415912453E-004   1.9178547158674625E-004   1.1236465643338397E-004   7.0719201145475423E-005   1.7492780485911660E-004   3.5282199784438168E-004   2.6357585713366157E-004   5.7536499529692428E-004   9.5614799687884295E-005   1.1752023902931358E-004   1.2479204694571002E-003   5.6579277974055302E-004   9.4863278820225957E-005   5.4109722726212420E-004   5.2263530596090193E-004   3.7988062352335564E-004   4.3667517689166107E-004   4.2422751040996375E-004   3.5244043224152212E-004   1.0590131447556320E-004   2.7071360183653396E-004   1.3584059889676974E-004   3.7120248954198573E-004   1.4351323435199043E-004   1.5682175517436442E-004   1.6888596315772363E-004   9.0401249168444483E-004   4.3512006822384551E-004   2.2652015277029399E-004   7.9421819110500440E-005   4.4250667876064530E-004   3.0918908072910778E-004   3.8192385795623600E-004   2.4310259285701931E-004   5.4757296367639494E-004   2.2108000994859351E-004   1.5497627489908754E-004   1.4184296189523405E-004   1.6266796036601509E-004   1.9367075906388109E-004   7.8453583177994835E-004   8.1655699899914889E-004   1.2440371792593754E-004   1.3846100788324602E-004   4.1202609284063194E-005   2.6266617556695062E-004   3.7148581195532260E-004   4.7454850611065826E-005   8.2354551112973147E-005   6.2508249185544494E-004   2.5191069889440800E-004   8.1347158005186273E-004   4.2538124155013060E-004   4.8914506863428269E-004   5.0109546316631608E-004   2.3437610683231907E-004   1.2976709914662771E-004   1.2454881728034652E-003   3.0949375228418361E-004   2.7000747433626493E-004   1.6231838784177898E-004   5.2966516996033532E-004   1.2679527180459551E-004   5.8334169603188439E-004   2.6320141447653541E-004   3.2637559763903950E-004   2.8688888126780337E-004   1.6878183423174944E-004   1.1102977035949841E-004   1.1952773986402293E-003   1.5642859119918232E-004   4.8567088311386633E-004   3.8265607007906006E-004   2.7320748460611855E-004   6.7241224907944538E-005   2.4851431565762376E-004   2.9360882639867676E-004   2.4838768785506846E-004   1.5091384160895930E-004   2.2968893785661892E-004   2.7078849916846394E-004   3.2644291549198206E-004   2.6065736178452602E-004   1.1707692086232623E-004   2.2871941674547106E-004   3.0292701848268861E-004   1.9922540672399189E-004   3.3837151419734759E-004   1.3049475480264334E-004   3.7025586146425664E-004   1.6154011850909878E-004   1.1874867503369820E-004   2.9306826863570185E-004   2.8806140229478661E-004   8.8020644777987646E-004   7.3378906738126031E-005   2.5809476403739547E-004   1.6057764314646733E-004   3.5355974554619784E-004   1.1690841676714196E-004   9.2485918091081963E-004   1.2945603850263396E-004   4.7557316257166178E-004   4.6262450740963153E-004   4.2193682948800805E-004   2.7735708770512630E-004   1.3597606143969624E-004   3.6764296480100867E-004   1.0087077860799300E-004   3.4512523206091530E-004   1.4835887142107066E-004   1.2658707563476025E-004   2.7860617599500235E-004   1.5481175716320950E-004   3.3985798942387643E-004   1.6773960934722977E-004   1.1239851191957340E-004   1.7201398331751283E-004   2.1044725201874694E-004   1.8594917056418238E-004   1.5174487330440036E-004   1.7790620307518674E-004   2.2146544387019045E-004   1.5294342190885855E-004   7.7979315928581390E-004   2.0544165568625318E-004   2.1742075966252751E-004   1.4286735868621604E-004   2.1089336153512741E-004   3.6853817886530230E-004   1.8307794008469658E-004   1.7464083187258375E-004   5.9243212147953492E-004   2.4830119243033928E-004   2.2809102192933295E-004   1.0211400676220656E-004   3.5239849351613022E-004   1.0357011558774368E-003   9.5434735188828268E-005   1.0788301468584202E-003   3.0740200113298229E-004   1.8140167172524987E-004   1.3355362618456342E-004   3.7115072560815841E-004   2.3577149768908823E-004   1.0483516767225672E-004   1.6184610957875161E-004   3.1355826244843806E-004   3.3914217698290935E-004   6.0871705467477951E-004   3.4629008840814232E-004   2.6050082782610101E-004   1.2345835936564692E-004   4.2638809067347663E-004   1.4393193815940897E-004   2.8784774955362987E-004   2.2177421230675588E-004   3.0410894994361513E-004   2.5789342297925560E-004   2.8854075809515485E-004   1.3647499860485776E-003   4.1956544584223807E-004   3.6720842227814718E-004   1.3940134566344783E-004   5.5716966681173326E-004   8.7975762246275902E-005   7.6756710886052338E-004   4.7142232239603499E-004   4.5248207029718179E-004   3.6058895252880720E-004   1.0738387937573306E-004   1.2248053788117233E-003   3.6454886278766902E-004   1.6865941148120391E-004   2.5080855199715717E-004   7.1104513026296699E-005   6.8783384385853126E-005   9.4388903270172883E-005   4.1721735708486184E-004   1.3323180111815173E-004   1.5207556110538408E-004   5.1505109472915582E-004   3.0560884611151177E-004   1.3585429818660014E-004   1.7841462736435090E-004   3.9871617493809528E-004   5.3399019815036388E-004   3.3546026339468913E-004   6.0524521134799935E-004   7.6536631075181967E-005   3.1483069657368848E-004   8.0236701556684145E-004   5.6527373927822938E-004   3.5100451436014093E-004   2.2690363749368293E-004   2.9053267334601889E-004   2.7755933027279986E-004   3.5275174729703870E-004   4.2111157084925122E-004   5.1539228541514750E-004   4.6017367727144170E-004   1.2262103079973129E-004   2.3520026053915188E-004   2.6040264228266593E-004   1.7143418738721212E-004   1.1631220228817557E-004   2.1906201842003295E-004   2.8788648349570528E-004   1.7534495385803113E-004   9.2680156486191993E-005   1.9471358727645306E-004   3.7750912279632085E-004   1.7325589649195644E-004   1.3106599944505138E-004   4.3042722637040033E-004   1.4233318351272134E-004
   4.2705882352941176        3.0000000000000000        4.2692364818985828E-006   1.9871186119952942E-005   2.4496396714041938E-005   3.6412972647501599E-005   5.7023256789873253E-005   1.2479972829323981E-005   2.8069565515224315E-005   3.2493000795525526E-005   6.7838980559386180E-005   1.7916859771799137E-004   2.1178566436288969E-005   1.6382896651326840E-005   2.5777943409451743E-005   6.5016799112825274E-006   5.8686504441384890E-005   3.0524658703274645E-005   8.0691096379146055E-006   1.5727326079828489E-004   2.4782878285587722E-005   2.8956779055254992E-004   2.7960163939346220E-004   8.2865603107427972E-005   1.0039124380698136E-005   2.0100792125441369E-005   1.5749718218553229E-005   5.7151121871790500E-006   9.9563405160704501E-005   6.8283463269109350E-005   6.5203686016784440E-006   3.2239189209789466E-005   1.4603483305170771E-004   3.1803748385344168E-005   9.9814589251573916E-005   1.2216532079796039E-004   1.1129467998805904E-005   5.2400912835940564E-005   2.5157936239849156E-005   1.0779367871163708E-003   7.1354466550986953E-005   9.6031633006369221E-005   1.7704219605841939E-004   2.7816345443553756E-005   8.2684506515575993E-005   7.7278195281508304E-005   3.7621766047656560E-005   3.4325003148180990E-005   1.9950537222427576E-004   5.1367508075782135E-005   2.0882063649755077E-005   2.0791457584111266E-005   4.7219605273205888E-005   1.7478469190652948E-005   1.4987122746552718E-005   1.4006102536688226E-005   2.5512633309931094E-005   3.4573727548709758E-004   5.9400128875768598E-005   6.1620411371740460E-005   2.8743511982877215E-005   1.3889094006551623E-004   1.9280156444468217E-004   7.3287700720407240E-005   1.8896820071106344E-004   6.0327626594307209E-005   1.2531046327510716E-004   9.6213205119004221E-004   3.5773297547017554E-004   6.1767139177682851E-004   1.3130847779814663E-004   1.5458994800419249E-004   6.7403194667988060E-005   1.3991946075431883E-004   1.0193062212746641E-004   4.5434865036048540E-006   4.8675104654741942E-005   2.1762038574489658E-005   4.6865168568950246E-004   8.4912057037739240E-006   4.1259144790650002E-005   2.1637521723348312E-004   1.9975328679601114E-004   8.9322863528766650E-005   1.5222559546586724E-005   1.7611744195584454E-005   6.1595255978676145E-005   1.2762411423864596E-005   6.7032507011141219E-005   4.9532298278252093E-005   7.3140956076105527E-005   1.1780326892139555E-004   1.2700344217371351E-004   1.2382216619215056E-004   6.1028407104334373E-005   1.0673430219101024E-004   2.2096591273234649E-004   2.4071362571839248E-004   1.7408722988041290E-004   6.0921058708226006E-005   2.3035942663810979E-004   1.8518447447155126E-004   1.9628099275953427E-005   1.1847327591887767E-004   6.5802826002298967E-005   5.1284808795977307E-005   4.8462026484868848E-005   2.5276225804192709E-004   2.0461040055257067E-004   1.2840597178625040E-004   8.6212214886020254E-005   3.1848160175732465E-004   8.9707554477452378E-004   6.3298067372067875E-005   1.1322365928711318E-003   8.7371289677007236E-005   3.6641491770597509E-004   7.5508762774662203E-004   5.1617428376055024E-005   8.9315166188014787E-005   1.2040268203624018E-004   1.2643291335048419E-004   4.3261585585252342E-004   2.1442474246124996E-004   3.3403534852863840E-004   6.5013550565886402E-005   8.4824272909609773E-005   1.3298285931261384E-004   5.0218228463586678E-005   5.4183008829197579E-005   6.9862268647191776E-005   1.6708603147620223E-004   1.3322575645877558E-004   1.2994853241191613E-004   1.6634878006266572E-004   1.4583510534905891E-004   6.1239436939992123E-005   7.0862350798337116E-005   1.2256588893803252E-004   1.0764138003020102E-004   4.9034485355721358E-005   7.9383128368805191E-005   5.1739111523030164E-005   1.6339129316147065E-005   3.9436906317676669E-005   8.8224258744050790E-005   1.5610150627365658E-004   1.4366518213913270E-004   2.1211285127796574E-004   2.0143880767520253E-004   8.0115056739705451E-005   3.3390731731740015E-004   5.8119579903174001E-005   5.4572551222503457E-004   7.1176040475170874E-005   4.2981591165795182E-004   3.3828027419011055E-004   6.3474514304418845E-005   2.5846631452155436E-004   2.5884700619499009E-004   2.6278008973582495E-004   7.5399193322292989E-005   1.4369223869012515E-004   1.9289352438221408E-004   2.0970080750919997E-004   1.2827597152099176E-004   1.2200843368598474E-004   2.6546886200058629E-004   7.9764614849539735E-005   9.0332511852776582E-005   2.4733297283240443E-004   1.5146950507427030E-004   4.1832088765579015E-004   2.1912278798742158E-004   4.4004195700214041E-004   5.6489412877939863E-004   1.9240951762438711E-004   9.5575349258593813E-005   1.0857641242726123E-004   4.5087989284370667E-005   1.6456069085994852E-004   1.3759133772589104E-004   3.1767617034206725E-004   3.5552769308408390E-004   7.6286253505238716E-004   3.9066579024837424E-005   5.3769610760638837E-004   9.3410739821410448E-005   9.8839406903199331E-004   2.3853685601172542E-004   1.0973751346708214E-004   5.7146109667857920E-004   5.7146921290898013E-005   7.7797146980325600E-004   6.5833472211243501E-005   3.5347805790545778E-004   3.8231362728012008E-005   1.8454315059811963E-004   1.8433371065233964E-004   1.7962936897417226E-004   1.0354550790746355E-004   3.9928397940588301E-004   2.4701205421410591E-005   1.5257821809342521E-004   2.0749196592925940E-004   6.5525996703905275E-005   9.5336618243172202E-005   1.0209828323755990E-004   2.1183306359647726E-004   1.5595897096675848E-004   1.5993014854889115E-004   8.8968229166779526E-005   2.0142671471326423E-004   4.6648704815368481E-005   7.5269470079037911E-005   9.9971648805513989E-005   1.2866016458688715E-004   1.3551046624690830E-004   6.3278601806477535E-005   9.4048878499088895E-005   9.4247053161013874E-005   2.2781171576733165E-004   2.3572687192623714E-004   3.2040510236544891E-004   2.6544295344471620E-004   5.8562065379983483E-005   1.0709115966167244E-004   7.0161253782837310E-005   1.9931670307980886E-004   2.5526859898169206E-004   2.2881441552189682E-004   1.0880353448270635E-004   1.6810106991140312E-004   1.3022821734068012E-004   1.6963088845438795E-004   2.5459263622343742E-004   2.1852911756080928E-004   2.8973150316280802E-004   2.7759097698488845E-005   1.2785526562944313E-004   3.2538582103219701E-004   8.0273981987232843E-005   1.5190800741344984E-003   4.4815731844151419E-005   2.2235495760938534E-004   3.1477596332287041E-004   9.0816328430048761E-005   4.3730764375409360E-004   1.5130599876644164E-004   1.2778466760393541E-004   7.2118521779524904E-005   1.1603065756921541E-004   1.6782038488247566E-004   3.6432913839043961E-004   3.9612903766545561E-004   4.1037969123176415E-004   1.0189659065011474E-004   1.4788812063535692E-004   3.7534601511013540E-004   1.1717982686187481E-004   1.0363507726979451E-004   2.0311638074167361E-004   1.0315165111961949E-004   9.7776550952617737E-005   1.6819619642322384E-004   8.3752408038657150E-004   5.4728068980631507E-004   2.5183026869948837E-004   5.4824179966894910E-004   1.2804228936139721E-004   1.2937848864013249E-004   7.4071952750087472E-005   4.6009115128994654E-004   2.1375576611188109E-004   8.3193852730632518E-004   3.0121465341328480E-004   1.1622365150570183E-004   5.8831392242613105E-005   1.6792959661953218E-003   4.5636641204178872E-005   2.9462004215539381E-004   2.1876774688217240E-004   1.6503539273162162E-004   2.8041564689897265E-004   9.5639358497094678E-005   5.9732195526469388E-005   1.1586441988004051E-003   3.7590052562294255E-004   1.0793617037692739E-004   6.1309576584151458E-004   5.2927064300747071E-004   1.1867056771311807E-004   1.6290492561945046E-004   3.1238792600204502E-004   1.5162602442316366E-004   2.8807344230472574E-004   2.5699725963108412E-004   3.4442249322964744E-004   1.1461271546960315E-004   1.1526937794999459E-004   7.9827724648411148E-005   8.6677012037857036E-005   1.9854293494181083E-004   2.0556564589669469E-004   2.3690684951791191E-004   3.1439479856760312E-004   1.0243347860839456E-004   4.0274046450775566E-005   1.3480027616493787E-004   1.4655216445194890E-004   5.1093662437933722E-004   4.6459383051854051E-004   6.5595241462132296E-005   9.3959282527471551E-005   1.5735634446584288E-004   8.2525725010018818E-005   1.3598451592128301E-004   2.1926963198569028E-004   1.7122915848751585E-004   1.3193450405776292E-004   6.9212565423511628E-005   1.3241534071550446E-004   2.2093299989306807E-004   3.2776757473732568E-004   2.7106964514378592E-004   1.1181861582254498E-004   1.6717062264624445E-004   3.3074572008337213E-004   1.1023924349951448E-004   8.0263817380458145E-005   1.9524597814753311E-004   7.8980209740821885E-005   6.6114831376211578E-005   5.3659307304332381E-004   2.2398800122017245E-004   3.4454176910396836E-004   9.7675433324066193E-005   1.6353287458012117E-004   2.3776773519978742E-004   1.2852363539024805E-004   1.5542615151841848E-004   1.0706550848481336E-004   8.0997719992492164E-005   4.9336765790988573E-004   2.3139480975718172E-004   1.3268902320991629E-004   1.1799415287845120E-004   1.5786950474994726E-004   1.7436652511752787E-004   1.0910656294940746E-004   7.3250585055339358E-005   1.2037904690747410E-004   2.6740621150640509E-004   3.0435949692471462E-004   4.3812198345295446E-004   5.3185547514912863E-005   1.0157535305951588E-004   1.2125135928722046E-003   5.4063361545315198E-004   6.7766726079349708E-005   7.4427262720039267E-004   4.2695090053816069E-004   8.5390050106981042E-004   5.3930903135688949E-004   2.5674122294546954E-004   2.7790537617235228E-004   7.0725309970725531E-005   1.9839625886419141E-004   1.1802022906233647E-004   1.3113112029856765E-004   2.0237752282764940E-004   1.3475208873767837E-004   1.3397849163277698E-004   9.1135793134374768E-004   2.7669603112973664E-004   1.0616410171898876E-004   1.7169632798149544E-004   2.9226041226919727E-004   2.1453492668732898E-004   2.9226798652522943E-004   2.1486794974558972E-004   4.5160282574497056E-004   2.2298789627145962E-004   1.5024675126400135E-004   1.0884511408183028E-004   1.0723681707096246E-004   2.8887317562902606E-004   7.4041628980090813E-004   7.4187143018033662E-004   1.8681007267704999E-004   1.1585604135456258E-004   3.2445277021968372E-005   2.3589336861764001E-004   3.2715086725949947E-004   8.2800195342261132E-005   1.1812965692774557E-004   7.0059261810263092E-004   1.5458523923055385E-004   1.0985980147680935E-003   2.2635768322295255E-004   3.3734855537776793E-004   8.2093112526762245E-004   2.2634918890205994E-004   1.3565959513304993E-004   9.3532725776204035E-004   2.6714292404886520E-004   9.0590714577207530E-005   1.8643798388627000E-004   5.1640707732709273E-004   1.0146131224751842E-004   5.2703920354110582E-004   1.6320200352713330E-004   3.1978050529936098E-004   2.2568774738722795E-004   1.9276287349603526E-004   4.3413661524137795E-005   1.1107516119329842E-003   1.4651911133937935E-004   1.0298528282567520E-003   3.7230181792447680E-004   2.9332029921604643E-004   7.4545077810286452E-005   1.2981583474754729E-004   2.9856557777689288E-004   3.4506393605795559E-004   1.3468694502481198E-004   9.4870748659175308E-005   2.4904832686893955E-004   7.2197334065191639E-004   3.2147383939434718E-004   9.9581634567840705E-005   4.3938769341087067E-004   2.4386386491922333E-004   1.7862270052192988E-004   2.8651289962400143E-004   1.1525878297153347E-004   1.4506229981350871E-004   1.6826676283113545E-004   1.0252908609952847E-004   2.3506411828628072E-004   2.8311350557604710E-004   8.4295392723195747E-004   5.9782719892128397E-005   3.2916949564883380E-004   2.1130050228105706E-004   2.8275629140911380E-004   7.6955323406502409E-005   6.8025076744884327E-004   1.0687298383254026E-004   3.6077610566891079E-004   4.5918344725423999E-004   3.7014588164970523E-004   2.2754606138869455E-004   5.7137749811839048E-005   2.5389422075340531E-004   7.7757912941353612E-005   2.6194593807243822E-004   1.3856882362113307E-004   1.1276998257120600E-004   2.6167689557259679E-004   1.1187902108480861E-004   2.6890823697514897E-004   1.2484603181633734E-004   1.2044684260844472E-004   1.4399489908005565E-004   1.4805885698346036E-004   1.2226847578679159E-004   2.2289318932101703E-004   1.0702151921944563E-004   2.8499947327030692E-004   1.0367842920115012E-004   5.6819478045441881E-004   1.6880210719868232E-004   1.8805245531041003E-004   1.0225767420570390E-004   1.3902124214591974E-004   3.9916152097231036E-004   1.2929186974815749E-004   3.0744621839115267E-004   4.6193556779578219E-004   2.3596953833894237E-004   1.0361975193536416E-004   7.5060855295838090E-005   2.6166916561362629E-004   1.0194889225493703E-003   8.4890286631050257E-005   7.4793461884800497E-004   2.7897372177207756E-004   1.6667614264379057E-004   1.5607724154895948E-004   3.3147777921950722E-004   2.4985004491782914E-004   9.6920338765390211E-005   1.8095478442245119E-004   2.3634396221971409E-004   3.0260365013782842E-004   4.3968617480644303E-004   3.3922422465423971E-004   1.8790855243356710E-004   1.2801256281375705E-004   2.5996662622693780E-004   1.1808606656320613E-004   2.8455782338022105E-004   3.3157858599537892E-004   3.9307353353065783E-004   1.1808766922393046E-004   2.8338097971942545E-004   8.1708842415872702E-004   2.7382516004882321E-004   2.5309937339722179E-004   1.3992539214783317E-004   4.9251751437828870E-004   6.6252138343161310E-005   5.7457648155402163E-004   3.6906997913816548E-004   3.6621740388920437E-004   3.3482198932150835E-004   1.0763016560775784E-004   2.0726146134431747E-003   4.3685974537437344E-004   2.1643385641284359E-004   2.5420814644698812E-004   1.0440505139115067E-004   9.7736283668894527E-005   8.7087177026044297E-005   2.5221661034779752E-004   1.5898772624258541E-004   1.4844215992040408E-004   4.4770025153176849E-004   2.9817339036994399E-004   7.7357971638032861E-005   1.0303804817463548E-004   2.5337732054253452E-004   6.2689973909412172E-004   2.1421722476307035E-004   8.6306462845168455E-004   1.3581020021688576E-004   1.8514524141424830E-004   5.9344828766358295E-004   7.5178508774456025E-004   2.8544163332447998E-004   2.1434359264632359E-004   2.4246596891185326E-004   2.2210319938019207E-004   4.0429843827161289E-004   7.1234094476011194E-004   5.1254336020875742E-004   5.7176842205859516E-004   6.1237565300470873E-005   2.7509451837181453E-004   2.4401072735993071E-004   7.7202963561456776E-005   1.0678878941957132E-004   3.6335744307264240E-004   1.4545040341180319E-004   1.5456315231955218E-004   9.5162202393804510E-005   2.9915377007871648E-004   3.4924188484501982E-004   1.1956305555529900E-004   1.8043362926650967E-004   3.7864832003801788E-004   1.1573056093422986E-004
   4.3235294117647056        3.0000000000000000        1.8667933248952958E-006   9.4854017718858648E-006   1.5468380366723366E-005   2.9728995659133727E-005   3.0372336568523983E-005   1.6882218875725851E-005   3.9968501565481755E-005   1.6150199354737568E-005   6.5781247415522382E-005   8.9370617089529520E-005   1.0123383150546700E-005   5.7450933281957779E-006   1.4848239654245058E-005   1.8762648683238009E-005   4.8348707247128814E-005   5.6895915761875412E-005   3.8872703573064235E-006   1.5238819024028370E-004   2.8062564571337434E-005   1.9515972402537677E-004   1.4764328954522204E-004   5.5069734955779921E-005   6.1705269915470391E-006   1.5867979102552099E-005   1.0035617250644768E-005   1.3483377771754882E-005   8.4801686342583018E-005   1.0773890289574921E-004   5.2137290295944197E-006   1.8129889823336425E-005   1.9746331243941583E-004   2.2781233623057831E-005   1.0155241522604874E-004   1.1231357235795109E-004   6.6533914906333502E-006   4.7727661738202495E-005   2.9471482142720510E-005   7.0959796218854419E-004   6.1844813247745960E-005   5.7326149101029971E-005   1.0231617722294707E-004   1.8986874886644739E-006   4.9999593302641622E-005   7.1490370129212701E-005   3.3918928631305685E-005   2.7923185795405587E-005   1.7411542179749832E-004   6.8635421676011175E-005   1.0557838783078483E-005   2.2474940078308853E-005   5.2394361944088152E-005   2.8763265610397628E-005   1.3766377730300750E-005   2.3599733374677720E-005   3.1479814290279731E-005   4.4715797731190735E-004   6.6816182401805444E-005   6.3163776674010538E-005   2.9026995182429306E-005   1.4003844866868157E-004   1.3213453546298296E-004   7.8132306551029979E-005   1.5451091320612892E-004   6.5582799984306036E-005   4.3251960864452630E-005   7.8019313795923918E-004   2.0356780243972359E-004   5.6741211536880294E-004   6.4538336020516802E-005   2.8212786909139673E-005   3.0680635553140041E-005   1.2383737217845970E-004   5.5736448576546577E-005   6.6442015350263394E-006   3.2185375498327972E-005   1.4589264628437890E-005   4.8368165239210835E-004   1.2286548856917322E-005   2.4268453570311276E-005   1.9168317395848117E-004   1.2601636127999689E-004   7.0783019402941740E-005   2.1751601067769734E-005   3.0015985508778764E-005   5.6559734693743036E-005   9.5827924098583712E-006   1.0870643805514038E-004   8.4802140092705115E-005   4.9810316027291527E-005   7.1323355603086590E-005   9.8349615749460293E-005   1.3347360460348414E-004   6.4625739839812378E-005   8.5350244259626198E-005   2.6798745000184364E-004   2.3655654251824364E-004   1.9210864991768995E-004   5.6424341550286481E-005   1.7306625949017085E-004   1.2965653731497774E-004   1.0145904779882694E-005   9.3634556235785044E-005   5.3354376253856126E-005   2.6678996655541558E-005   4.9708024023133051E-005   2.4559256342949836E-004   1.3517416967762430E-004   7.8298315889003365E-005   8.8033823140834034E-005   2.0862469292490135E-004   3.9434258751489145E-004   6.7169950185652728E-005   1.1647180914432186E-003   7.3482327681110204E-005   2.3720128181144534E-004   7.3873693186723088E-004   2.8340413812062219E-005   6.3109825091212023E-005   1.4503887997931598E-004   1.1178959283274124E-004   5.9121073281542715E-004   1.7885906296195652E-004   3.3127449817454762E-004   2.2132967114263565E-005   1.0345888153816389E-004   9.3460571992157553E-005   6.9429734158383123E-005   6.0924899587660956E-005   6.6398168699789080E-005   1.1681498292850974E-004   6.6888079632035585E-005   1.0506347589363322E-004   1.3312522881873864E-004   1.5247049968561817E-004   6.9791219523208527E-005   8.7936226104695425E-005   1.2559129904802325E-004   1.3044004737060511E-004   4.5314807976838159E-005   8.7545550481233326E-005   7.4008117785469136E-005   2.4345935889050016E-005   6.5275291176383732E-005   9.1665146507855243E-005   9.6727844057685071E-005   1.0593556567528169E-004   1.1320011214177217E-004   1.8820221007713386E-004   1.0231065172888640E-004   4.0551323891770249E-004   4.2286273235192333E-005   3.9612970376725097E-004   7.8708422005013311E-005   2.8301604291913935E-004   2.0860829303096908E-004   5.4876975030404527E-005   1.8801727133391279E-004   1.9143177729245801E-004   2.1743917476372941E-004   1.0367130001106799E-004   1.1231296859782965E-004   1.4789188835238963E-004   1.1431474044495206E-004   3.9853388152310511E-005   4.8780676957638956E-005   1.5523521541666369E-004   2.2348934833944640E-005   8.8565516871235214E-005   1.7865345674019707E-004   5.6360753011114220E-005   3.3233652169462437E-004   7.8145105333304001E-005   2.9026197482663038E-004   5.4174933972054185E-004   1.4871258996653234E-004   1.4580277687616943E-004   7.9334792330270062E-005   5.2838999153761780E-005   1.1926997917888698E-004   1.5393114304923527E-004   2.8151420738970883E-004   3.7771374905944832E-004   4.7908071057183781E-004   3.2735941742956320E-005   4.8145197759390576E-004   6.6250281011728790E-005   1.1466921625477994E-003   2.8887259429356349E-004   9.2433821077195574E-005   4.6455640492375401E-004   7.3118936117210048E-005   1.1416075388161835E-003   5.6829978202826474E-005   3.4956880152641650E-004   5.8524407335089558E-005   9.1084075145664753E-005   2.3553153318842901E-004   1.2019531657848646E-004   6.7911272731586481E-005   4.7581245839319297E-004   3.1170591952891139E-005   1.9486167343135750E-004   1.7846686967805644E-004   4.2332082562177581E-005   6.8642873351606676E-005   1.0743230284660609E-004   3.1246815401949263E-004   1.6290893576244693E-004   1.3428574740535600E-004   8.8268168988095492E-005   1.6676372827432624E-004   4.3789802887611217E-005   6.4558374798867195E-005   9.8076834291499235E-005   1.5199788199098083E-004   1.4113310562314553E-004   1.0134199453265594E-004   9.7792815602585186E-005   5.6635761730099430E-005   1.4343056418630155E-004   1.7327194984782148E-004   3.7000589182417074E-004   1.2769886275566708E-004   3.8904599835301708E-005   1.5784111624074119E-004   9.3975382485475076E-005   1.5023331846378765E-004   2.4457770652415358E-004   1.3358372197527841E-004   4.7257633539285959E-005   5.7134071699208527E-005   9.2796118013955430E-005   1.7978820849057987E-004   2.4231609483185522E-004   1.2169864491733176E-004   2.6161272449210622E-004   2.7583096891705400E-005   1.0172016002879426E-004   2.5710138209153899E-004   5.5046278946261253E-005   1.1096420915319718E-003   6.7754750063929710E-005   1.6247391577938107E-004   2.2769189008692056E-004   2.8552709212415395E-005   4.0158637686130562E-004   9.5622933426468457E-005   1.2569247328207090E-004   5.1926902117348830E-005   9.1062189359265955E-005   1.0561693081778182E-004   2.1826465188779905E-004   3.5226656708177618E-004   3.4058193519080474E-004   1.6512367764989828E-004   1.2122875738281698E-004   2.5180701201789357E-004   1.1024147422600780E-004   6.3580133067097744E-005   1.4627856291978393E-004   6.3002820678121778E-005   1.0147386766847538E-004   8.3102011446640732E-005   6.1983059834381452E-004   6.4296627976000143E-004   1.8361151104042119E-004   1.9586239005708821E-004   1.5418825704934262E-004   9.0494907228008122E-005   6.3679733119862558E-005   6.7659358482973322E-004   1.3130109233959076E-004   5.7739444706871599E-004   1.9854315391090472E-004   1.5693495949943695E-004   9.6944737376460346E-005   1.2389698741560999E-003   4.9181018219240700E-005   3.2563349005578987E-004   3.2505807430779243E-004   1.3864713404633853E-004   1.9828873344289726E-004   1.0174222882477716E-004   1.0116590578737261E-004   1.1713331626606481E-003   4.4844780576655665E-004   5.6693553277819184E-005   9.9303676558383470E-004   8.5017423940540857E-004   6.9123029335204061E-005   1.5554934463835702E-004   3.6620909930900556E-004   6.9467428072855664E-005   5.4300954809844131E-004   2.1382690826412645E-004   2.1887543626150177E-004   1.4200752981541795E-004   1.3265710737546304E-004   1.3238581462472540E-004   7.6334089013686048E-005   1.1528350691415306E-004   1.8361044857642734E-004   1.3902895251003699E-004   2.3663561255148522E-004   9.2907136895356714E-005   3.6069155061792660E-005   9.6696676457609963E-005   1.1306859439718373E-004   4.4114773108700319E-004   3.8615130101155433E-004   2.1565189637343199E-004   8.1946375659529353E-005   8.8760986549287762E-005   6.9251460842993789E-005   9.3527513731221138E-005   1.8697964196396618E-004   1.3640987867705263E-004   1.0500615085079361E-004   4.9808965162148962E-005   1.4200654341962180E-004   2.5106766943061104E-004   2.8278847728944117E-004   1.7341857894342648E-004   1.0788292701414301E-004   1.1785092234688575E-004   2.4201658284190943E-004   1.1734614786908578E-004   4.6853207163654246E-005   9.5874226942361968E-005   6.6107675029252868E-005   6.5580816730889996E-005   3.6995790667648706E-004   1.9065647112159916E-004   1.8250702902544401E-004   1.1332220721170406E-004   1.5948267267419484E-004   1.6840245304097724E-004   8.2517580304421577E-005   1.0251390706321172E-004   6.3436509361361500E-005   4.5227105703914859E-005   3.0212297629859394E-004   1.7960605587021445E-004   9.7592172126491266E-005   1.4201597621994118E-004   1.1294265608888837E-004   1.7583391219735405E-004   8.1213980501176178E-005   5.0281835158389895E-005   1.0085511888058780E-004   2.0301518458702388E-004   3.4821817926668653E-004   4.3563878372158065E-004   3.7117325484251588E-005   6.6662914768919135E-005   9.5213708186000568E-004   3.7668976629092116E-004   7.5477988659157467E-005   6.6771392820712087E-004   2.6772010794196487E-004   1.0795487195963144E-003   9.8088963346547081E-004   1.8422726702742114E-004   2.2041331670726255E-004   8.4716441435918100E-005   1.3772501584219439E-004   1.3671546276615548E-004   7.2736035925513096E-005   1.8356019538797659E-004   1.0903946383635998E-004   8.0309698611739387E-005   7.5192145869296394E-004   1.5506884633551956E-004   9.0865527810694515E-005   2.3446041595176742E-004   1.3328327352026779E-004   8.9267039732038376E-005   1.7465334936528519E-004   2.6291514797632652E-004   3.4056182546915844E-004   1.6889237671786707E-004   1.3944728191031441E-004   1.6001384748166308E-004   6.7805549333354974E-005   2.5050869882758926E-004   4.0969954497992335E-004   6.2719301272146891E-004   2.9685834460389788E-004   1.1697801353960989E-004   2.9187772386143298E-005   1.9398822061661683E-004   2.7587831584881928E-004   1.0350630524424336E-004   1.2233886671949920E-004   5.9900173130958813E-004   1.0369813525760662E-004   1.3615467637105025E-003   1.2386493073691119E-004   2.6537503482795133E-004   8.3214389376216197E-004   1.5022116626583939E-004   2.0462039123272946E-004   5.6730778884311493E-004   2.4855734220325244E-004   1.1646761433207675E-004   2.5769823972137524E-004   7.0031302364312971E-004   7.7802812400069442E-005   3.5052639234416089E-004   7.9751379138293259E-005   3.0406295385536006E-004   1.9354122478374699E-004   1.8392535390819616E-004   2.3352648490811044E-005   1.1211070163637100E-003   1.5086354137537798E-004   1.2897078983390153E-003   2.8994212457310006E-004   4.1814182538671819E-004   8.3954251637454326E-005   6.6899023593885876E-005   2.5399696917212118E-004   3.5901112221626164E-004   1.3637001122869714E-004   8.7711016687033389E-005   2.5186117700406834E-004   1.0583285677387712E-003   6.1477719853904051E-004   1.5130370535385067E-004   6.9037219698868163E-004   1.2562687279469296E-004   1.3954155916567538E-004   1.7090022724355414E-004   7.3758665597798483E-005   8.9315830582737836E-005   1.7115441534886768E-004   8.7723720246779630E-005   1.3406414796838414E-004   2.1356119328810481E-004   3.3357343470635179E-004   3.9262563526104345E-005   2.1053550556320196E-004   1.3967680563966642E-004   3.2071215756223958E-004   4.3923184420592112E-005   4.6493651382770271E-004   9.2058923298020902E-005   2.1062964587085687E-004   4.7205660615515948E-004   3.8627552620640099E-004   1.8928381689355228E-004   1.3638434546323278E-004   1.4679860347954638E-004   8.5583924239671230E-005   1.6645905228208384E-004   1.4329914117480034E-004   7.9317798957475265E-005   2.4525153762316396E-004   1.2564933453843361E-004   3.0797934398458040E-004   1.0044324294445710E-004   9.9493041407274139E-005   1.3798539504752789E-004   8.5817064255647808E-005   7.9335644418650059E-005   2.2708122148155702E-004   7.5457320533508840E-005   2.1404370318354134E-004   7.3314736942391303E-005   4.8907921572055731E-004   1.3820573142278231E-004   1.6006972688437267E-004   1.0780753430784628E-004   1.7688763381391748E-004   2.3522196502759733E-004   9.6911804427254227E-005   4.3868642694365836E-004   3.2586341373405805E-004   2.0954837263670710E-004   8.2870631195013856E-005   6.8185561741405438E-005   2.0073870499460022E-004   7.0736511631453965E-004   9.2757134109706501E-005   2.9579632277895192E-004   1.9749445818558164E-004   1.1746777235171787E-004   8.7777582142669448E-005   2.3936747003338064E-004   2.1175064800953700E-004   7.3518089832475602E-005   1.4439459144712294E-004   1.2349158718558617E-004   2.4059027026612149E-004   3.2250856045248964E-004   1.9256553519856999E-004   1.6288366706594128E-004   2.0220473067573977E-004   2.4356025983669532E-004   6.2684313296575706E-005   2.2270102701726587E-004   3.6236269223137050E-004   4.4240987777783674E-004   1.0593949260839086E-004   1.9743479050097405E-004   6.0355766156276541E-004   2.7829907255636725E-004   2.0556484752682000E-004   1.3365917201344220E-004   3.7902619985564383E-004   5.5612190246275556E-005   3.4992190454084685E-004   3.7756940266252151E-004   2.8171813957415641E-004   2.4696220210070020E-004   2.4072283044242646E-004   2.6563753029728771E-003   4.2913964446305105E-004   3.4233485838420472E-004   2.9235133889020430E-004   7.1679503669282431E-005   6.9755094638588577E-005   1.0086475671953071E-004   2.7581212489524395E-004   1.2872352405805080E-004   1.5578008470333585E-004   2.8610679800752069E-004   2.6810533527929568E-004   6.7519274172608812E-005   9.1241008399668537E-005   1.5735724079331755E-004   6.7286827984483976E-004   1.2023594028440099E-004   6.7566823168668962E-004   1.7068760003338755E-004   1.2033975235738638E-004   4.2771395612513927E-004   8.2691622332322593E-004   2.0287919273667291E-004   2.7418836287074178E-004   1.5637306955995178E-004   1.4217810187699284E-004   6.9464651854706362E-004   1.2961684808869616E-003   3.0971227117727136E-004   4.2881298722655911E-004   6.2662376090742144E-005   4.6874935234647759E-004   1.7200784607076738E-004   6.8591259701209059E-005   1.1162737341474569E-004   4.1633236009892930E-004   1.3494303506849219E-004   1.4858725415385884E-004   1.3912418017143446E-004   3.4259664582980345E-004   3.1712996445577688E-004   1.2984765429771390E-004   1.8822915486779582E-004   2.1177914439773465E-004   1.2401510131160841E-004
   4.3764705882352937        3.0000000000000000        7.0106463917320511E-007   3.8760334292313356E-006   8.0104037861930815E-006   1.8876590893984618E-005   1.4023964912388639E-005   1.6116901402388329E-005   3.9983645631073730E-005   6.7158073719667457E-006   4.9523420826638903E-005   3.6884880524212565E-005   4.9002647804869339E-006   5.0847916466734001E-006   7.6719916835508035E-006   3.6217094487976216E-005   2.9269196080314190E-005   7.1523756467218618E-005   1.5299503155415006E-006   1.0972717875862866E-004   1.9553617985089880E-005   9.6844395669737706E-005   7.3786390830963988E-005   3.0584729577585632E-005   1.2419357538060211E-005   1.1606568533016891E-005   2.0688765023174200E-005   4.0708775276409948E-005   5.6204766651854596E-005   1.3432163046173180E-004   5.2347678093521284E-006   2.2661048732526937E-005   1.9082441939465228E-004   1.5382330069775690E-005   8.3948170986421599E-005   8.2478618525316135E-005   3.7904642833137771E-006   4.6008589580786092E-005   2.5939381471642279E-005   3.6626433476653902E-004   6.8283673734286686E-005   2.5474552692015178E-005   5.0868823625160323E-005   2.5110775451590918E-005   5.8677588366855305E-005   5.7091295872687684E-005   2.1336916265032770E-005   2.3191290942843360E-005   1.1262515581190366E-004   1.1500662690023644E-004   5.3181308714705173E-006   2.0989101283086107E-005   6.1705688065376234E-005   5.0626680735283030E-005   1.7928213955388900E-005   1.9730646181347721E-005   3.6169426570532592E-005   4.9090758746682048E-004   5.2776029922873577E-005   5.1861537821812398E-005   3.3307373704831869E-005   1.1382189703566518E-004   3.6142584169101276E-005   7.2453835846501556E-005   8.8954023944932153E-005   6.2941685254779684E-005   2.5621435165128915E-005   6.1296756528189938E-004   9.1805690994698370E-005   3.8615917208698769E-004   1.8883379892568431E-005   2.9463867608709081E-005   2.0264157050256861E-005   1.0340719616608176E-004   2.9603341065574743E-005   8.9603372665988742E-006   2.0726424166140313E-005   1.3146201521668931E-005   3.9680766186222057E-004   2.9718819061056028E-005   2.3615120242951003E-005   2.1234085765264079E-004   7.9659563637590693E-005   5.9522040619579569E-005   2.4084738486891672E-005   3.4313355831134443E-005   7.3861681169739798E-005   5.3189751874504116E-006   1.0573173536872557E-004   1.2163687472003909E-004   2.5031122284582133E-005   4.0349774842011248E-005   7.9982720334186093E-005   2.2701898734107684E-004   5.5393092507654826E-005   8.0207645694908511E-005   2.1727935528686857E-004   2.9070616611006093E-004   1.6635592129195448E-004   3.3442401657442497E-005   6.5268706130275440E-005   8.4742364022888326E-005   6.0866432922097840E-006   5.9999772948388243E-005   2.5828062165201051E-005   3.5928833206625655E-005   3.2645027648551251E-005   2.2606122937380562E-004   7.7116251253008143E-005   5.8100126689250442E-005   6.7106352574028706E-005   2.3700103774307817E-004   1.3777306402740921E-004   7.2896572818926449E-005   8.8625435351489168E-004   7.8613551985796007E-005   1.4671232303947309E-004   6.5652219221785360E-004   1.9649756050596567E-005   3.8490508448441647E-005   1.5500154817215485E-004   9.6866767830369860E-005   6.3784421381303980E-004   1.2086365674596617E-004   2.7752446275828554E-004   5.4111264214231842E-006   1.1084985484010130E-004   5.0891240596930675E-005   5.7059427535690638E-005   5.7424606059904950E-005   4.4060330062930331E-005   1.1899916229394756E-004   1.7589032190063129E-005   1.0742048559621626E-004   8.1871564346939598E-005   1.6214003523560091E-004   6.7945599395054790E-005   8.9122228516695995E-005   1.0128654748268342E-004   1.5400977623401447E-004   7.1577170762092288E-005   8.1718340510406824E-005   9.3217439632197128E-005   2.8950061578734373E-005   8.8626320215241328E-005   1.1392201611127449E-004   5.9504306355812827E-005   7.9388389383739302E-005   1.1201916097686159E-004   1.3073801454813142E-004   1.2624652385369591E-004   2.8259466471837360E-004   2.8618602184962061E-005   3.0399179280544882E-004   8.4446526587942668E-005   2.4704624137878735E-004   2.0553359967761701E-004   2.6938986654416848E-005   9.5399027257205674E-005   1.7059321452839461E-004   1.4901032068662372E-004   1.1298840674675634E-004   6.3540200365738342E-005   9.8529656890848673E-005   5.6366159932557630E-005   5.0193089250187189E-005   1.6700611194051563E-005   8.2788542301605702E-005   1.8858754772316571E-005   8.9971638735864408E-005   1.8956673271333175E-004   3.3239160834373690E-005   2.9879241460947559E-004   3.2806947592141707E-005   1.3159647468279602E-004   4.3835673089576230E-004   7.8484425112434867E-005   1.0318698310664615E-004   8.0165683429083578E-005   4.3240131351855607E-005   8.0417428356896963E-005   2.1190625533394473E-004   2.0714029459066444E-004   3.7270826376930948E-004   3.3634603845041983E-004   3.0584862684169811E-005   3.6685858606149709E-004   8.4644841597865397E-005   1.0005579309701833E-003   2.6871443275881850E-004   4.9520595157327853E-005   1.5834840790139479E-004   9.6762461338371157E-005   1.4643523802552300E-003   8.1820517510593934E-005   2.6945449990714397E-004   6.7025160443398343E-005   7.4014040168582138E-005   2.4553163844596727E-004   4.4692990902296771E-005   1.9475905929841619E-004   5.2318416461927123E-004   3.8352499242045546E-005   1.7019050506949851E-004   1.6003821570589828E-004   3.5135608775228472E-005   4.8807465774098932E-005   1.0095860957780579E-004   3.6281132339891929E-004   1.4914254560744497E-004   9.3228960028110457E-005   6.6044657944078729E-005   1.7711587552262539E-004   3.7352618482096298E-005   5.5695545624195220E-005   7.4933270025995659E-005   1.3382819812335228E-004   7.7203145136038251E-005   1.3301641170921554E-004   9.6096215841996372E-005   1.4173580449901472E-005   6.1823649618984223E-005   1.0608392004793323E-004   4.1267026182191632E-004   5.1839029587521299E-005   2.1885321621261102E-005   1.3673176529506410E-004   1.2016419788530499E-004   9.6733082602632725E-005   3.2648808447978856E-004   1.0570412591492464E-004   2.2584179911144826E-005   6.1048244371264261E-005   8.4511114114394818E-005   2.5897320869190665E-004   1.6876926764237469E-004   5.7395888002217374E-005   2.0962541929161284E-004   2.0213539587910107E-005   5.1889004456253506E-005   1.1969362483900296E-004   4.6411403588120402E-005   6.9417567573908687E-004   6.4645806135459291E-005   1.3971007701205469E-004   1.1299662892397597E-004   4.6511745818248634E-005   3.1395962373059077E-004   6.1536632979519102E-005   1.5697150545017114E-004   6.4250300330377094E-005   1.1295598628319501E-004   5.2752567895126513E-005   2.2253515921756570E-004   2.2928229852454328E-004   2.5627958368964121E-004   2.1439627820592336E-004   1.3069705851256926E-004   1.3939167809527643E-004   9.6866068145979247E-005   2.7020428609676910E-005   7.7893451599341020E-005   5.0799937700327311E-005   9.0777398092270860E-005   7.5759981107965816E-005   4.0694450861664567E-004   5.4620659758738207E-004   1.3541869922574458E-004   3.7480524263079089E-005   1.8331822235250365E-004   7.6674716293905488E-005   7.4203623987167933E-005   6.3730755667608060E-004   1.2422984304830337E-004   2.5022217551643220E-004   9.0904398364584696E-005   1.8402932862910315E-004   8.6626019346922278E-005   7.9751209453856220E-004   5.3519250411764878E-005   2.6012281881449066E-004   3.6247124338680643E-004   8.2795410034822742E-005   1.4045811082015258E-004   8.8286726536093590E-005   1.1648611220815930E-004   8.4179697542219529E-004   3.7424764165980051E-004   4.2986280388680256E-005   1.2793990768613631E-003   1.1978124758083113E-003   5.4870853484092463E-005   1.4723612794787565E-004   8.8683361716874391E-004   7.6386767218931625E-005   6.4022576959724218E-004   1.9849387481615956E-004   1.0244437627416094E-004   8.9819522117444808E-005   1.4419361679895201E-004   9.0876646852422580E-005   6.8355955184358142E-005   1.4520948511009740E-004   1.8233989681166839E-004   2.3378164406793209E-004   2.2059349867696986E-004   1.0859243933609494E-004   3.9012578891724309E-005   6.2835908510350911E-005   5.6383401107079156E-005   4.3216408625474875E-004   2.0510815351926752E-004   3.5964179896252093E-004   7.4824492300294850E-005   4.8445094741660841E-005   1.1300208393742141E-004   5.1696878075693117E-005   1.2244544449469447E-004   1.5318269123477840E-004   5.0678668907326269E-005   3.9287386503527254E-005   2.0548940109452310E-004   1.7209316312782346E-004   1.2638654909045768E-004   1.3261332429181756E-004   1.0897796218991944E-004   9.4747260586652333E-005   1.3379416979025758E-004   1.2446475177297229E-004   2.4942488259596175E-005   5.3033276931078884E-005   6.6429129697167540E-005   9.2444768117207153E-005   4.2616474931789385E-004   2.0321672935514712E-004   7.3954188753032929E-005   1.2677827563329960E-004   1.2024346217806576E-004   9.0336378241471249E-005   5.9825641832039235E-005   1.3126145231665340E-004   7.2261457180761190E-005   4.2005660104153157E-005   2.1588564190866337E-004   2.2775647009086122E-004   1.2721466050552840E-004   1.6016365891877529E-004   9.2723494813615754E-005   1.7260037610349936E-004   6.4881850552550935E-005   3.7564865265099474E-005   7.6423205487376921E-005   2.1646903944763215E-004   3.8187697832795902E-004   3.4713268645397255E-004   4.3111408746974284E-005   4.6664674508023958E-005   7.5216323533044928E-004   2.0547967204659692E-004   8.3109567844031175E-005   4.4541614107688381E-004   1.3545743129979003E-004   8.1684445474682467E-004   9.2659868979392363E-004   1.8432156395626950E-004   1.8862368681597813E-004   1.1023324693403030E-004   1.1716388840289002E-004   1.1038141065382076E-004   1.2427283470551069E-004   1.2710103580329551E-004   1.1095885004529163E-004   5.4582516792735477E-005   4.5923527958134620E-004   7.9497215382158927E-005   6.7409849682208278E-005   1.7986510441056684E-004   1.1366034280963694E-004   7.3094232578536212E-005   1.0414667926760218E-004   1.8152078192294914E-004   2.5052016922860862E-004   1.0366326550645665E-004   1.1493873978572679E-004   1.5041982326326791E-004   6.0747397372502477E-005   1.3030916444282289E-004   1.6509142728214792E-004   5.1354236394389821E-004   3.5077886371384561E-004   8.2913477295593061E-005   3.2201432547904347E-005   1.6836270550782536E-004   2.5870414660971472E-004   8.5048332560815830E-005   1.0924046398234455E-004   3.9723051209730747E-004   8.9483071393386073E-005   1.2931159546911966E-003   1.1442257642104952E-004   2.4126250033823288E-004   6.2270045404458547E-004   5.8590472953283762E-005   2.8261832230605370E-004   2.6655631220755374E-004   2.4365101821023562E-004   1.7043350475468312E-004   2.3761972990346989E-004   8.3135653178838395E-004   7.2370750325790134E-005   1.7373107714007083E-004   4.2589027561441758E-005   2.1700057552472417E-004   1.6288798826585130E-004   1.2561368754966226E-004   2.8733476773013180E-005   1.1285130946957721E-003   1.4670794795111446E-004   9.8217508830802870E-004   2.7064836641898789E-004   5.7090217317577697E-004   3.7973072997992644E-005   3.4295928226260066E-005   1.7109383936741868E-004   2.1805468766984489E-004   1.4876218063906250E-004   1.2907769679862440E-004   2.6381506555086718E-004   1.3973787603411983E-003   1.0892358976430201E-003   3.0555225154573563E-004   9.4087949002005301E-004   1.0426220571331330E-004   1.8214715708493985E-004   1.1029246772132981E-004   3.6339779368983208E-005   1.9612608302561606E-004   1.2427259694594792E-004   7.5613977190802284E-005   1.2959210096046076E-004   1.3645289968419838E-004   1.5851260451617665E-004   1.5907466099300806E-005   1.1147490318563057E-004   1.0239611560756416E-004   2.6407238946712442E-004   4.4619962641101734E-005   4.1679442971903185E-004   6.6788118608305142E-005   1.1447982956985168E-004   4.8774619254823663E-004   3.7166154611872470E-004   1.9273551976833469E-004   2.3366415125681335E-004   9.3272175383737438E-005   1.0211409612759500E-004   1.3941799200501724E-004   1.5066456836311046E-004   4.3855268942485557E-005   1.7316256344346669E-004   1.5412504756432118E-004   3.3473515054927754E-004   7.2843490128338205E-005   8.4220030032488774E-005   1.1214145302616368E-004   3.3071560954080369E-005   6.8092729624491356E-005   1.7966410621403286E-004   6.9489481712128328E-005   1.6506250364194510E-004   4.2600138478703533E-005   4.4236215392477084E-004   1.0653613626559123E-004   1.1739260540370094E-004   8.6847290553417796E-005   1.6395970964860532E-004   1.2333250109409580E-004   8.0048181696709480E-005   4.1945389828223286E-004   2.9495975189379540E-004   1.7952099075441735E-004   7.7009610218754467E-005   6.7681537173858934E-005   1.8843289145285266E-004   3.9067108896169320E-004   7.1172826832989556E-005   1.2694654628743270E-004   1.5810649789338552E-004   6.7684022811125111E-005   5.4355462540147057E-005   1.5528189906411640E-004   1.7134623605454769E-004   4.5682317188907979E-005   8.1806446210891460E-005   8.0990912275296452E-005   1.9121640810438800E-004   2.5710382137892127E-004   1.2740772319888016E-004   1.6297499014577329E-004   2.2609556400319652E-004   3.6274282711210552E-004   5.0804802271233344E-005   1.3315648414202324E-004   3.0918453996661905E-004   3.9140715218809484E-004   1.1026909186022279E-004   1.6144778859094564E-004   6.5864645393718150E-004   2.8162299518988621E-004   1.7708415318508965E-004   1.1304462649705615E-004   2.5915746270583457E-004   7.1510642650608468E-005   2.9897010503428814E-004   4.5943545477923799E-004   2.3934895874907022E-004   1.9942852412340302E-004   3.4996345205565746E-004   2.5107886540254752E-003   4.0315660633213381E-004   3.2703952233564766E-004   2.3526185650055988E-004   3.6932400289741300E-005   4.6068723683122603E-005   9.8162817974780696E-005   3.7013325856705300E-004   8.1725913973861866E-005   1.3494672642881458E-004   1.4755010418054701E-004   2.1885021444224741E-004   7.4468129256907917E-005   8.2928052915744611E-005   1.2175165837190216E-004   5.5022044274031937E-004   7.6328772878074330E-005   3.5380935453652705E-004   1.0227119373713077E-004   1.5292103417680557E-004   4.1606382118595045E-004   7.0796764962855754E-004   1.1288802705033773E-004   3.3792835593667513E-004   1.2068143868846556E-004   1.2997987425564020E-004   1.1169798582126992E-003   1.8828678158335620E-003   1.2063739874091324E-004   2.0364767223949879E-004   5.8905797950230440E-005   7.6939169083722458E-004   1.1782572355367396E-004   8.1442014155161659E-005   1.0468767795159238E-004   2.8350970075200372E-004   1.4734256167309111E-004   1.0338021058197863E-004   2.0187707349463146E-004   2.0632846643949912E-004   2.0862888932077236E-004   1.1369720368967657E-004   1.1933017366687533E-004   1.0439561179673929E-004   1.0380971108222282E-004
[truncated: 17,537,558 more chars]
