# Supplementary material for: Experimental observation of quantum mechanical fluorine tunnelling
Source: Nat Commun. 2025 Apr 29;16:4027. doi: 10.1038/s41467-025-59008-6 (PMC12041236; doi:10.1038/s41467-025-59008-6)
Supplement: Supplementary file 4 — Source Data [file 41467_2025_59008_MOESM4_ESM.zip › Data For Figures/Fig8/cavity_116/evecs.r3r4]

   3.0000000000000000        2.5000000000000000        2.4167801135950469E-018   9.7802544633597284E-018   9.3585742701774452E-018   2.6326943635530541E-017   3.2028356502538202E-017   4.7983235312325275E-017   9.0784398949433505E-017   1.8628922705990176E-017   6.7939312334031900E-017   2.2004637384218538E-016   1.3999567126415532E-016   2.6805339731474708E-016   5.1291788600280408E-017   7.8850230574121033E-016   1.6622694341996185E-016   5.9197188369293221E-016   3.7459287746341994E-016   3.7168839556389062E-016   8.2214773728921920E-016   9.0129904468898690E-016   1.0325074773311437E-015   6.8017414721403270E-016   5.9152689040351030E-015   1.9734543109622116E-016   8.2991966499168782E-016   5.0651935435617613E-015   2.0379270023063071E-015   7.6159600298151263E-016   6.8103651830240097E-016   5.3508137085912151E-015   2.6004490749009337E-015   1.0081750680434156E-015   4.6721154444086729E-015   2.3806972098239617E-015   3.6539794359911749E-014   8.7563768678713074E-016   5.2008096285928728E-016   1.2196532098748494E-015   3.6202168648185920E-015   2.7166884932890326E-014   4.5169687040297350E-015   1.0334693706105360E-014   4.5926203018714218E-015   1.2513673614236756E-015   1.5626212502742850E-014   1.3737616486285002E-014   5.8387626404472105E-015   4.6758211742438903E-015   1.2805987994619834E-015   4.8249510800077224E-015   2.9074136508559576E-014   5.8609723941689789E-014   1.1111056187114134E-013   7.1759540920662873E-015   2.0860869554634997E-015   8.7574240034358725E-016   3.3918660372719792E-014   8.0570388667972399E-014   1.7281978148702168E-014   1.2504733965823818E-014   6.7442427821443536E-014   9.5204881398633162E-015   1.4247398505070256E-014   1.6408146056325198E-014   5.6772552041288609E-014   1.1504568063797238E-014   6.3573729908302679E-015   3.2555805705299072E-014   1.5793412394015120E-014   7.8896859607148040E-015   4.2096790793215106E-015   1.3888099971019408E-014   8.2849642590940257E-014   4.4544939391387222E-013   5.7800218493816781E-014   1.2516786474404706E-013   2.1052213364047565E-014   3.4548901521971708E-014   1.1997886753022292E-013   5.5399536871740554E-015   1.5222484530956522E-014   2.0137278341377808E-013   2.8992009556277336E-014   9.8520965071679779E-014   2.2154452358461471E-014   9.9650637332839234E-015   3.1610266477290376E-013   1.7134753947236055E-014   1.4759963228448778E-014   1.0482119428506643E-013   6.1641445163546329E-014   7.2928733587311847E-014   6.1236519459950287E-014   3.3120589264600668E-014   2.4727115041425675E-014   8.5449380382066026E-014   4.2272321994750166E-014   1.7734774228298986E-014   3.4258179400376195E-014   6.3191812481819803E-014   1.2199003466892030E-012   1.9258954638210520E-013   2.5271008094832554E-013   3.3449593231306851E-013   1.7314419054292999E-014   2.1767611514742563E-014   1.1595457211938438E-014   1.4933406160060201E-013   5.1383648089734282E-013   8.7580038113616213E-014   2.8819049522143163E-014   1.3311359206396065E-013   6.8170214723020139E-014   1.1562104434884798E-013   1.0076412417961837E-013   3.0520436790036626E-013   1.4385848560356075E-013   1.9478373745264824E-013   6.9116940974679144E-014   8.2005174257916494E-013   4.6149593162493433E-014   7.3509080326253870E-014   4.8226293826895914E-014   8.7535686633849471E-015   3.4786355500543409E-013   1.5250905583579770E-013   9.8382988655298434E-014   1.2754971822610239E-013   6.0203072460835073E-014   1.2658677549994594E-013   2.3984095838531911E-014   1.8099538501916927E-013   1.6581720682814031E-014   1.1792566007872825E-013   8.7335173528684722E-014   7.4863079328989246E-013   5.2666453361286231E-013   1.1488113330971651E-013   1.6267487385015806E-012   3.0391078494941248E-013   3.7710008330504095E-013   1.2404650793005514E-012   2.5763192168327250E-013   6.9641536119478306E-014   4.7240635496911217E-014   2.7374566648432826E-013   4.5810429939450379E-013   5.4969129483588298E-014   7.9614443658506707E-013   2.1797175347927310E-013   6.2385694207372226E-014   6.1730022195175395E-013   4.5237475547386279E-013   1.4939276830254102E-013   6.5682660054154753E-013   1.5997233587969514E-012   7.7539938901849404E-014   1.5329858582847380E-013   1.2055615602864913E-013   1.1935251390126071E-012   4.0389189892810913E-013   1.8961733481257350E-013   4.6755245788326668E-014   3.2110643541973118E-013   4.3068209378588768E-013   3.2822481446416841E-014   1.5832703851308872E-013   2.1574828423441253E-013   5.5487805421865473E-014   1.2501672651374755E-013   4.4733338218127840E-013   1.4831954091850783E-013   2.7874869090499180E-013   2.5621725009936918E-013   2.0038731659885511E-013   8.7083758781560772E-014   1.7368542751443968E-013   1.8627933553292964E-012   4.2408507466528013E-013   2.1418278564184548E-013   4.8188585882992747E-013   4.1031921740495946E-013   1.6125845679537206E-013   2.7813359885469462E-012   2.8985896873274457E-013   5.1563579362292307E-013   3.6126282650288431E-013   2.4782049515637847E-012   2.1035898694321977E-013   5.0289551283826249E-013   9.0625280057384292E-013   3.9954092034714693E-013   3.7240893484810875E-013   2.1447664729884759E-013   1.0815709029893923E-012   1.4770319432806399E-013   3.6221791946194356E-013   1.0761430237656093E-012   8.7724799548758858E-013   2.4476910719101379E-013   2.4215771311611071E-013   1.2819567537454147E-013   1.7398788283855297E-012   1.7238165659141079E-012   2.9001430756949975E-013   3.6677999864032689E-012   1.2750457670912410E-012   1.9623849233877163E-013   5.7312830134404302E-013   1.2023428752810443E-012   1.1792639761993960E-013   1.5682783309114234E-013   6.1996824189827838E-013   1.1414528312062470E-012   3.2073474466162079E-013   3.5464756862193758E-013   3.6181657327132470E-013   2.8479745296456109E-013   3.1587888655104014E-013   1.7742908494147507E-013   3.1561950282116101E-013   7.9047287692746240E-013   2.2171306600479929E-013   1.3048252898957274E-012   2.3486919434681947E-013   2.5286855897334821E-013   4.1440045103445908E-014   9.2740937527513815E-013   4.9683662914095268E-013   1.3966346448825849E-012   3.9630840276016200E-013   1.9726850944018401E-012   6.1270942307817125E-013   1.0962424529042535E-012   1.2881411359046772E-012   9.9862069090751142E-014   4.0112424790658520E-012   1.4662418946979511E-012   1.9285827988345654E-012   3.4552405027453045E-013   1.6694016964698492E-013   1.3917281350127213E-012   5.5079302782278640E-013   3.8660559662866740E-012   1.9388492577422045E-012   1.9491355666294585E-013   6.2248286529207801E-013   7.5650829058783745E-013   8.8936777281491255E-013   9.1773145536642732E-013   3.2845745895925000E-013   1.3393995423762607E-012   2.5238925749529070E-013   3.2854839365926214E-013   1.7910348972156910E-012   1.3073945711604026E-012   1.0346706718817796E-012   3.8728936847385743E-013   7.6284592891216292E-013   2.4593058910550886E-012   2.6098153225424585E-012   8.6718508897209528E-013   4.1980040973533755E-012   2.1154365966886177E-012   2.1749431820668530E-012   2.9042857904148099E-012   2.8785468644152084E-013   1.3101565240499941E-012   7.4006921304350890E-013   1.3194780135922637E-012   5.5915450923438119E-013   1.7122938244731368E-013   1.1413897233748628E-012   4.7085729989204892E-013   6.3244191949065721E-013   7.9615522724296544E-013   6.0106224397492482E-013   1.4921759420813557E-012   7.8217571146599935E-013   6.3289149159662692E-013   3.5939951694467790E-013   9.0432688438484192E-013   2.8175781624842262E-013   5.3994666287341644E-013   9.7561425659452149E-013   1.1847305859638063E-012   1.8415095898225427E-012   7.8817743898453688E-013   2.1511202507686567E-012   6.2267337079965030E-013   2.7910113129060550E-013   6.4298646246609372E-013   8.6046729881943578E-013   1.6585172733248558E-012   1.2202095795329284E-012   4.5336057421059411E-013   1.4696796336855211E-012   1.5089124356184326E-012   8.0752867255899520E-013   2.8672716347905956E-012   2.7300763868742200E-012   3.3896740750351765E-012   3.8066419642642134E-013   9.1143449732466370E-013   2.6912747121812185E-013   5.9431698971314285E-012   4.1076130129378506E-012   3.2081340189322387E-012   2.8717434723701598E-013   6.0072456405809667E-013   3.8108507950410156E-013   7.5800473087320944E-012   5.7561523811143208E-013   6.8114365527090366E-013   1.9701437038324017E-012   2.7223526483807245E-013   1.9497834659178741E-012   3.0988569568435322E-013   1.8724665754612510E-012   1.3128924184161281E-012   1.7062890527920723E-012   1.2731605662672882E-012   5.4650581157395259E-013   2.4823566748263365E-012   9.4355197662251142E-013   3.9792327630188997E-012   1.1649574631810708E-012   3.8510254444643079E-013   2.0393299217039150E-012   2.0264044145663267E-012   2.7841929019543371E-012   2.2214027561378358E-012   1.3253968074892135E-011   8.4901919135388586E-013   4.0584123436528020E-012   2.1232562659601618E-012   2.5467683045522406E-012   6.6397317351411519E-013   2.7301421542946389E-012   2.2457203225539106E-012   1.2802016387003391E-012   4.6476052955178036E-013   1.3593916282413081E-012   1.4929990243826547E-012   6.4368648933227730E-013   1.1587886322925961E-012   5.7581686872512882E-013   1.4677225963974301E-013   2.3774728386593530E-012   6.8609221537826150E-013   3.5647017645136445E-012   1.0919610141220920E-012   7.3251491854183113E-014   1.2185881160724366E-012   8.0194968142231615E-013   3.5492144648702377E-012   1.5345635270396473E-012   4.2714467021853038E-012   1.4071251026862851E-012   9.0192287980083410E-013   1.2914855505254142E-012   3.3623428176071463E-013   1.1442350040227329E-012   5.7312584859548380E-013   1.6455281813738444E-012   5.1587047891728344E-012   1.4469422326789916E-012   1.2923086805851942E-012   2.5046145724169690E-012   1.4172645143696624E-012   3.5979759427401468E-012   5.6558687105009558E-013   1.1258135808286123E-012   2.7795975158313081E-012   2.6349377549170398E-012   3.1651915470425824E-012   1.3685619272871284E-012   3.3083983508594731E-012   3.8224558681890929E-012   1.7060555515750207E-012   2.4986171153585343E-012   2.3943262343952295E-012   1.8866036993749651E-012   2.8912000706558943E-012   1.2648311189606548E-012   4.0972364943403709E-013   9.1441412323216811E-013   2.8451796445677882E-012   2.0570764036807036E-012   1.0970775661144161E-011   2.3279817822392187E-012   8.8340797801551541E-013   2.5990883268829186E-012   7.5880813777202332E-012   1.2896920773325479E-012   1.4355560854451611E-012   7.0185906736639469E-013   2.0037758837425634E-012   3.9429393062745480E-012   1.2976478128877675E-012   2.3891326405480408E-012   3.5997540087707061E-012   1.9609379076933293E-012   7.4297703854696617E-012   8.8225764996472626E-013   9.1203061566684528E-013   9.1935630736463145E-013   4.8061630203279845E-012   3.1240238901154717E-012   2.8283469548941563E-012   1.2621082837623410E-012   1.9562063208099712E-012   2.3913379810872155E-012   1.6096865147937928E-012   3.7107481838913699E-012   4.6442057016773858E-012   4.5208286102567539E-012   1.1437256868350851E-012   2.6949544116660627E-012   1.8338973097635281E-011   5.6708377113941879E-012   1.2904170637184952E-012   2.9115678797236883E-012   3.7923582533378612E-012   4.9131460448483055E-012   6.5193925634613947E-013   1.9538315195000442E-012   2.1697745524606642E-012   3.0942265575526052E-012   1.1301889736331919E-012   2.8781148524316571E-012   3.5325470872738298E-012   2.8312413843959037E-012   2.1726430011075593E-012   1.7146497741095032E-012   1.9065564784173706E-012   9.0416762130855547E-013   5.0099066096772741E-012   9.9914797657341595E-013   9.7097301787179973E-013   4.1241303152451228E-012   9.4436232383268373E-013   1.8774205268905243E-012   1.7152204792058890E-012   5.4646206931274682E-012   4.3947691407311857E-012   1.1401607245970092E-012   3.3341190622507547E-012   1.4757258686375140E-012   1.9372565758655211E-012   2.4485773185777105E-012   1.6840514289057333E-012   1.9685116079073597E-012   2.1954289469601022E-012   1.0851625702997181E-012   2.7705099014575161E-012   5.4587581490139565E-012   2.0065095729219206E-012   5.8937485508198111E-012   2.3482481679892533E-012   1.5093738942399144E-012   2.3987332620207475E-012   1.1189171488850886E-012   4.0677924330042752E-012   1.0299297888086043E-011   9.9735151603152530E-013   5.9264900467446046E-012   3.4510894030790963E-012   1.7580958453787753E-012   4.3579788311418473E-012   3.5975272820339380E-012   4.1206171813142616E-012   5.5657599789256157E-012   7.4991306567394162E-013   1.5506184046740301E-012   4.5813981507162015E-012   1.6093025288135957E-012   3.6082112411327118E-012   3.2106459247062046E-012   2.7298862885978747E-012   4.0647156923878866E-012   1.1388438211000981E-012   2.6764587069402293E-012   1.3781794247643581E-012   1.8466812752421364E-012   1.7252064263987075E-012   1.9098516947176292E-012   1.1067141407457684E-011   7.8810941645972218E-012   5.4061669674416489E-012   6.4952330143304401E-012   1.5539568892640806E-012   2.8849970973541072E-012   3.3146386852885449E-012   4.0746225622803821E-012   2.0470110496920311E-012   5.0264739405984061E-012   2.3652947829978565E-012   5.9112988918271403E-012   1.9107979033509005E-012   1.6439998026535604E-011   2.9964668427179214E-012   4.3666008461197144E-012   3.5706543862590999E-012   1.8047785824685405E-012   2.5396604458167081E-012   2.4874962145326488E-012   3.3923930738211105E-012   2.3043366016453393E-012   3.7236226910864732E-012   6.2415444608283029E-012   2.2329329037069852E-012   1.7107688299121637E-012   4.6688593424895716E-012   1.1599526304075186E-011   5.3231229067445259E-012   1.8407130627663860E-012   1.4912082855198961E-011   7.1808817845405281E-012   2.4320341999032741E-012   6.3332873847070865E-012   9.6075112745672618E-012   1.0383704976567165E-012   2.1940205539417368E-012   3.1897215429542581E-012   8.7622582875240683E-012   2.1330544017951829E-012   2.8140163011478767E-012   2.4124146109295439E-012   4.2098977371128168E-012   2.9185652454223100E-012   2.1806370739710885E-012   4.3695090936861259E-012   6.0874730562064139E-012   2.7016713018701662E-012   2.9482071960927041E-012   1.0029562106612074E-012   4.1971482120018978E-012   2.7036824544010090E-012   2.7277653901821497E-012   3.2834500229581969E-012   3.9120590183785489E-012   3.5140547753341126E-012   5.1773623327207425E-012   5.5407560232452539E-012   1.7499265180809151E-012   2.1804389290189464E-012   3.1448474834033081E-012   2.2255674527019345E-012   7.2135601815393073E-012   8.1272275309783914E-012   4.0414301489358456E-012   8.5797076272239811E-012   8.5575630683584963E-013   4.0483840443284766E-012   1.6955705878284375E-012   3.5840505452957053E-012   3.3035035032716102E-012   2.4502485262261276E-012   5.9152150143432903E-012   4.0827989757770535E-012
   3.0529411764705880        2.5000000000000000        5.8097701667149753E-018   2.3535893045999293E-017   2.6166997552031820E-017   4.5491490463795408E-017   5.5530185033190438E-017   7.0153835614214894E-017   9.4785916500927795E-017   1.2211531060465228E-016   9.3599861297507578E-017   3.9903435287904535E-016   5.6218325415166244E-016   2.9538279906646311E-016   1.3421888710111329E-016   7.3592959369561364E-016   5.2215440401941889E-016   5.9489246415326396E-016   8.1979208985257814E-016   4.4685152067395037E-016   9.1219745787021398E-016   1.1282835238875006E-015   1.0394643745946205E-015   1.3617871233546834E-015   5.7186242470837925E-015   3.1444881006298500E-016   1.2943454115490829E-015   4.8073586089935984E-015   3.8736645631247765E-015   8.9340300212160308E-016   8.0668107655262896E-016   5.3573014776775685E-015   2.9825722420293564E-015   2.6758543107103317E-015   4.7809711336139137E-015   4.9098094788040286E-015   3.5317384267345092E-014   1.9104836627984911E-015   7.1961109577746558E-016   9.9623471653805686E-016   5.1862753476995881E-015   2.6433171218454045E-014   5.8426271268020279E-015   1.3617785537542789E-014   5.4498958283170398E-015   2.8407980745288156E-015   1.8102804398373022E-014   1.6765037128971095E-014   8.2941016369926557E-015   6.0830078104577442E-015   4.1700580241059738E-015   8.6872983752798721E-015   2.8913275820447739E-014   5.9300398531649426E-014   1.1086797024752663E-013   1.2060618050397820E-014   2.6959486807863151E-015   8.5783219528084018E-016   3.6694176309212351E-014   8.1955309050272784E-014   1.9848478138829789E-014   1.4262063150096317E-014   6.9507201447284478E-014   2.2446145715152435E-014   1.5120001741883301E-014   1.8866913673135001E-014   5.8534270905536745E-014   1.2752615886555243E-014   1.1142332519448672E-014   3.2493674680517496E-014   1.9821432607746957E-014   9.3372047668477997E-015   7.7571291226430130E-015   1.5338157972449873E-014   8.8788817558101494E-014   4.5332390142557511E-013   6.4647579560868891E-014   1.2970219386683315E-013   2.5280424252576645E-014   3.7328780212875171E-014   1.2676982116564431E-013   8.3014197134037454E-015   2.6579232690218154E-014   2.0873864430920547E-013   3.5295461913484919E-014   9.8145585131326607E-014   2.5547668581711061E-014   4.0078753172913819E-014   3.3004809281299445E-013   2.0849122590342122E-014   2.2647313214130213E-014   1.1779101175345498E-013   6.4444560018263620E-014   8.9606769663555706E-014   7.1845470678644667E-014   5.7522116538689359E-014   2.5567971453723776E-014   8.7159713728935319E-014   4.7207997564402944E-014   2.2285000174089873E-014   3.7664678118016063E-014   6.7791358089509298E-014   1.2754567606478897E-012   2.1328688032851919E-013   2.7846700163597116E-013   3.4853177806005708E-013   5.4980081836474348E-014   3.4956194709911662E-014   2.8686609246538919E-014   1.5193649829211769E-013   5.3458983491871439E-013   8.3677694114550923E-014   3.3848193350285474E-014   1.4459962389846098E-013   6.9189939159821059E-014   1.2353686860030210E-013   1.0275487840724862E-013   2.9006233870420464E-013   1.3712109750864565E-013   2.0561061458245223E-013   8.2156335900787517E-014   8.1796843831343752E-013   4.6086339918779189E-014   1.2947954160741449E-013   6.6592602431083627E-014   4.1369464283833384E-014   3.5546255327285878E-013   1.6238509837499230E-013   1.0611088593685996E-013   1.4069465341930302E-013   9.9399611970168643E-014   1.2003429056470714E-013   4.0081490053122014E-014   1.9847153696170759E-013   2.0912261222268271E-014   1.3381123166431958E-013   1.0362931803592231E-013   7.6467224575232244E-013   6.4823827025347739E-013   1.2397747256841969E-013   1.7639674209261980E-012   3.5990767487364392E-013   4.3388976537965002E-013   1.3327270264161193E-012   2.6490055503095452E-013   9.3854512357611191E-014   5.8597626307157391E-014   2.8068257973800264E-013   4.4113634152956040E-013   1.4319009071490719E-013   8.5355487287500584E-013   2.1436631402069647E-013   6.3341893457350697E-014   5.9792080605072743E-013   4.7139112967800446E-013   1.5031459644827519E-013   6.4012133816601849E-013   1.5569801470754377E-012   9.2877909503941735E-014   1.4927949240473910E-013   1.3120030163592642E-013   1.2335547554079090E-012   4.7526569453467531E-013   3.0148130932036780E-013   9.7979267513237665E-014   3.3587693196391869E-013   4.5243589198304910E-013   6.1319032173379291E-014   1.8067182628675502E-013   2.2751808511474269E-013   9.6999183476431539E-014   1.7948425481011647E-013   4.7924461896457373E-013   1.5373877010875180E-013   3.9537758594848922E-013   2.7558769495586477E-013   2.0844423887751539E-013   1.3051405963794553E-013   2.0580411591214610E-013   1.9278030117956493E-012   4.7263044001215431E-013   2.3629593413374855E-013   5.8175793941373572E-013   4.8111672471982670E-013   1.5222798153931896E-013   3.1199843894072163E-012   2.8551831872324751E-013   5.6574572298315115E-013   4.5587938022296441E-013   2.6012890585526727E-012   1.6220474076978550E-013   6.2613744637868864E-013   8.8363719980467941E-013   4.7776084455093334E-013   3.7520416686324428E-013   2.1351920404694101E-013   1.0515370708299062E-012   1.8169663052352055E-013   3.8195670146031612E-013   1.2335895567221638E-012   8.4672394047280624E-013   2.7920473066018232E-013   2.4229762562932393E-013   3.8810012947482750E-013   1.6858706626764186E-012   1.6806419450527512E-012   2.7635124488641711E-013   3.5488038749741742E-012   1.2828414347262900E-012   2.2473313748956663E-013   5.7963551376324270E-013   1.2243828787521053E-012   1.6020258635430464E-013   1.3525242996988844E-013   7.8921021626008362E-013   1.1646563816324431E-012   3.6746047828287649E-013   4.5057952570869801E-013   4.7922902538273008E-013   3.7262453033563299E-013   3.4396655659909019E-013   2.1334366947799694E-013   3.6952306327465119E-013   7.7374783049224689E-013   2.9425829179739682E-013   1.3867419404062311E-012   6.0412095207413812E-013   4.0602432337677002E-013   6.1948025618550556E-014   9.5204042424337722E-013   4.5712451349604184E-013   1.4434837343292947E-012   4.9978951256278420E-013   2.0991941290879048E-012   6.7055320960141943E-013   1.1333746973115470E-012   1.3143385550301453E-012   1.2343542919826297E-013   4.3718636946991286E-012   1.4541655033423766E-012   2.1984060614749288E-012   4.0543724068757427E-013   1.7090106517688646E-013   1.3672901943371700E-012   5.8454286590598603E-013   4.2425927623011592E-012   1.8980296636806117E-012   2.5067585817018981E-013   6.7781477670915340E-013   8.5793565251913755E-013   9.2942442684860632E-013   9.0027965620296953E-013   4.3319942385738022E-013   1.4454380620025551E-012   2.7122715990162317E-013   3.5190745733484819E-013   1.8791220527817702E-012   1.3311509164821629E-012   1.1929823495791607E-012   6.4309037699331590E-013   7.2759956615614285E-013   2.4599325170031533E-012   2.4774807798030986E-012   7.7847765019103933E-013   4.1365655737994793E-012   2.1239539935895259E-012   2.1732475714417571E-012   2.9504104336639216E-012   4.3361917145180957E-013   1.3559046220255835E-012   9.4366454989730706E-013   1.5498923909492629E-012   8.5347803683164644E-013   3.6857834076927883E-013   1.3563515819328659E-012   6.0261104384137194E-013   6.7289217964466530E-013   9.3676789496817497E-013   6.0007047448988559E-013   1.4093787517265987E-012   8.6639320038569622E-013   9.0339658500738050E-013   6.7054770767150695E-013   1.1939823775600669E-012   3.1276934588315134E-013   6.6481075302589787E-013   8.3430024058852502E-013   1.1098859929092248E-012   1.9635718620527018E-012   1.0151664630555156E-012   2.3661799338077916E-012   5.5320737658767920E-013   4.3504782540842195E-013   7.0997743966817711E-013   8.9334925983707034E-013   1.8934654516673887E-012   1.3305824742833033E-012   6.5687907972107730E-013   1.6399008329163458E-012   1.8840404176891729E-012   8.4020650576975513E-013   3.3993040663851573E-012   2.7877113119963876E-012   3.3701852782576900E-012   5.1272069920458765E-013   9.1998768792043906E-013   3.8782614623226963E-013   6.8250684786086478E-012   3.9551473973646715E-012   3.2838034021976264E-012   3.9333766926719522E-013   1.0148428187732438E-012   5.3269735278536656E-013   7.7053475671908547E-012   6.7478406404898031E-013   9.1907383020543167E-013   2.2436167259294568E-012   5.0484274087573727E-013   2.0784944763621719E-012   3.7449729450115004E-013   1.9362496369208182E-012   1.2737544689849185E-012   1.7101088784808960E-012   1.2263733178159096E-012   6.9558335038396535E-013   2.8501865171604733E-012   9.6609336178692841E-013   3.7843080543179209E-012   1.4095663933781976E-012   5.9204062148517147E-013   2.0254452633493728E-012   1.8837192749187278E-012   3.2782139719736938E-012   2.3544460404598789E-012   1.2592919545760650E-011   8.7286534526469244E-013   3.9162905528813701E-012   2.0766586019563025E-012   2.4513012876920527E-012   7.0569865395882102E-013   2.7039132710392280E-012   2.3076986385790983E-012   1.5913593757394454E-012   7.5632212038433508E-013   1.6128385529840930E-012   1.3828649184278875E-012   7.8433243772828251E-013   1.1701044389836060E-012   8.9781017964605619E-013   7.8448047365355229E-013   2.6682982722196845E-012   8.8572935852283962E-013   3.6151731818148164E-012   1.3896723912208759E-012   2.0367796555435495E-013   1.3810180520446085E-012   8.7605541564065452E-013   3.3616993184441196E-012   1.6352165666120532E-012   4.1455560955053786E-012   1.5853488210544725E-012   1.1093646953072633E-012   1.4034022461180375E-012   3.7682745110155983E-013   1.2418220192545182E-012   1.1661324961873723E-012   1.6896563067682628E-012   5.4179371280768911E-012   1.6318995132797064E-012   1.0903515117849090E-012   2.6923975753156093E-012   1.5283304333641295E-012   3.6476741104305519E-012   6.2975957489092666E-013   1.9680370962246896E-012   2.8672534530950198E-012   2.6992519335603748E-012   3.3831167392588638E-012   1.6520675300708401E-012   4.2095399997583819E-012   3.7767090977861059E-012   1.7496128394951219E-012   2.7549431397910683E-012   2.3864021417853219E-012   2.0027301825048146E-012   2.7987772131094446E-012   1.4857991391077260E-012   6.7885971366766079E-013   1.1647316980886461E-012   3.2458430095879393E-012   1.9856789959580824E-012   1.1109735330082664E-011   2.5236000728402305E-012   1.1728659743281550E-012   3.0251464530857580E-012   8.7249022636758072E-012   2.1866093278627628E-012   1.7082076635835597E-012   1.1534075124295576E-012   1.9199527366547608E-012   4.2118808264528249E-012   1.5101038899131591E-012   2.0428499528900534E-012   3.5928903042355487E-012   1.9859847750731008E-012   7.8147641810486384E-012   1.0768508734248426E-012   1.0628395646526276E-012   1.3819355982715998E-012   4.9178884550236093E-012   3.2179394406832677E-012   3.0488105000477177E-012   1.9018985206741162E-012   1.9823454622016016E-012   2.4591317966689272E-012   1.5012500039032659E-012   3.4862289831150384E-012   4.5692238504857994E-012   4.6458868977094799E-012   1.6195470586972332E-012   3.5026723077471145E-012   1.7089457901051136E-011   5.4523779094326223E-012   1.4786173102126688E-012   2.9943820956294519E-012   3.8528828678200376E-012   4.6310805496008777E-012   7.4852265353130284E-013   2.3873852844006614E-012   2.2461120478733005E-012   2.8603201507170955E-012   1.3676414366714133E-012   3.2530632074734582E-012   4.0698325161912419E-012   3.1561445601619148E-012   2.9870848308525300E-012   2.3196447522628316E-012   2.1465705094438929E-012   1.0916406116335476E-012   4.6168025809973544E-012   1.1174335855944835E-012   1.6750007982954000E-012   3.6019115740563404E-012   1.5180913535047269E-012   1.7902459157960492E-012   1.7098484675809417E-012   6.4306796636817398E-012   4.8221168172564455E-012   1.5295993980411223E-012   3.7469333978225307E-012   2.0194273245496612E-012   2.1216363813003170E-012   3.1646937431765569E-012   2.1779454365469920E-012   2.9663373999902226E-012   2.5273598614016485E-012   1.1838074883822549E-012   3.8206895805079527E-012   5.4085198619284234E-012   2.2089436285158817E-012   6.3648546130810695E-012   3.0477482604272377E-012   1.5887644378807732E-012   2.4632719463757822E-012   1.9143198517210900E-012   4.5598282952454089E-012   1.0539643043943242E-011   9.8939511504900029E-013   6.2807170900321912E-012   3.7813607636677904E-012   1.8097958389202986E-012   4.1905914560757404E-012   4.6222809623005288E-012   4.4361933905451473E-012   5.6653777757077134E-012   9.8760149914435497E-013   2.0014610118092396E-012   5.0704798142114653E-012   2.1136958183621868E-012   4.2395360298709121E-012   3.6827769230721231E-012   3.0667206005177359E-012   4.0806196935723440E-012   1.8817079206225179E-012   2.7764982272975215E-012   1.8122775886399626E-012   2.0951504246468959E-012   2.0030950942191459E-012   3.2010172918000690E-012   1.1851870357950070E-011   8.7369739828974818E-012   5.7125100296796421E-012   7.7862920329498413E-012   1.8885653883054256E-012   4.3521068675606513E-012   3.3722814997884844E-012   3.9061892076275882E-012   2.1010903162164062E-012   5.0559364928467617E-012   2.9755901617179059E-012   5.4297455107075673E-012   2.1586047752977721E-012   1.5513618047974645E-011   2.9649741895611398E-012   4.2216344007698388E-012   3.6698428596334432E-012   2.0002551842166886E-012   2.3206948386039261E-012   3.9599661823922279E-012   4.2832455525004577E-012   3.0986719542242083E-012   3.8959421994049438E-012   6.1357614079610779E-012   2.8068801258688558E-012   1.9567444613706244E-012   5.7877898171821260E-012   1.3000114622292600E-011   5.1402821424769733E-012   1.9345534088127031E-012   1.5563562186461694E-011   7.3292912939509915E-012   2.9472464752396255E-012   7.0717166397451020E-012   1.0698042561836872E-011   2.1410796468876124E-012   4.1501779692468724E-012   3.8757930990017636E-012   8.7575643755928924E-012   3.3909130706598442E-012   4.0344766350974621E-012   2.3555450142683598E-012   4.2801441515786996E-012   3.6783195120833313E-012   2.4450139098737809E-012   5.8342495979906538E-012   5.9036416831940534E-012   3.0136498865459151E-012   4.7004132533559647E-012   2.0028032960155431E-012   4.7063175833871440E-012   3.0374976378992958E-012   3.1690481484566638E-012   3.3798349868624289E-012   4.7501694831600510E-012   4.8031213278181569E-012   6.2495553552304282E-012   6.2066522548419131E-012   3.0195174831375971E-012   3.0843077158880919E-012   4.2730612463941572E-012   3.7699572861908076E-012   7.6088494588376331E-012   8.7485300428242988E-012   4.7327668487967952E-012   9.2912108679052828E-012   1.2591099084072915E-012   4.0322942931184317E-012   1.5883358204065486E-012   3.8791203400002410E-012   6.3815441786010980E-012   3.0105048178562708E-012   6.0542747636465609E-012   4.3185664148707636E-012
   3.1058823529411765        2.5000000000000000        1.4980429456652763E-017   1.3192556446962317E-017   9.1048239808254813E-017   5.6908750036452535E-017   6.2854618979473593E-017   2.9888137687054810E-016   1.5666951393588152E-016   4.7715959586529040E-016   4.0946725141599983E-016   7.0068278233903234E-017   7.3839518997977647E-016   7.6618768806587513E-016   6.9979328553793089E-017   1.1409767779604077E-015   1.0479707896958310E-015   2.3567650394007177E-015   1.4009109748645847E-015   2.4915128752767692E-016   2.7891421249125668E-015   1.7352959805740333E-015   8.1139379241538221E-016   2.6536251815428638E-015   8.3339795173611742E-015   2.5461636246104531E-016   3.7296865416064923E-015   1.1936094743808875E-014   3.0097453216449972E-015   1.6924585922843587E-015   5.5359843551432450E-015   1.1536825907059318E-014   4.7114867721929286E-015   6.8573074940776873E-015   7.1345847425552341E-015   6.8879980904873956E-015   4.9442271733601865E-014   1.3507927706421866E-014   2.0787505367559393E-015   4.3639827822366272E-015   6.2433899381984861E-015   4.9186576347657572E-014   7.1472952830831927E-015   2.1089699192170349E-014   1.0215296836205278E-014   1.3926601632229884E-014   2.2997761743709898E-014   2.3557868104945506E-014   5.3968739644916972E-015   7.7783707429223156E-015   3.8713686257492450E-015   3.2256850161722959E-014   4.1906019994991180E-014   9.5811205253916745E-014   1.5694435392747425E-013   6.2479097897142156E-014   2.1624640122619086E-014   7.3429467156042301E-015   6.3655780582196583E-014   1.4202425310681928E-013   2.7103930865200580E-014   2.5734414341930811E-014   1.2120596069136397E-013   1.0494498902989282E-014   3.5817935621192892E-014   2.0895732673388831E-014   8.2976396794196251E-014   1.8982766890227603E-014   2.9652684729115049E-014   5.3730607887675080E-014   2.2574149285639405E-014   3.8466909245429348E-015   2.1851926944775167E-014   3.2016756727285158E-014   1.1924591299713526E-013   6.8919729729999876E-013   1.2121233045825926E-013   2.4124674470403646E-013   2.5480874671603881E-014   1.3102964164146194E-013   2.8647257610611235E-013   2.3411832451280370E-014   2.3915542739591233E-014   3.1809454937362936E-013   6.6924050176986785E-014   1.2943027674413043E-013   4.6843495774629275E-014   9.8294014657244827E-014   4.6919012369150166E-013   4.4354257989624427E-014   1.1066887436321698E-013   1.5410490855448199E-013   9.6502718331580196E-014   8.4355433508757755E-014   8.2019420133968755E-014   7.9211967902891573E-014   7.5413498421964354E-014   1.4876412189891149E-013   7.6513664556929996E-014   7.0629965034899204E-014   8.7489553904255781E-014   1.1963788463063046E-013   1.8715826426623529E-012   3.1555165633340852E-013   6.0639193984097971E-013   5.4297096386301948E-013   8.0974268394707207E-014   1.7238384124067240E-013   3.9317832628948622E-014   2.6565959045168730E-013   1.1052497548423412E-012   1.2047460066044361E-013   1.8033939454226596E-014   2.3263332405754022E-013   8.5712953318462870E-014   2.3997159167622746E-013   1.2775114983138583E-013   3.7498360523633438E-013   1.8303879361410373E-013   3.9744482421211989E-013   2.5292131050148645E-013   1.2219754722878489E-012   6.6143636916797330E-014   8.3262698546158202E-014   1.6741628340654753E-013   1.6497513074628228E-013   5.0590325025793672E-013   2.1127272726378326E-013   2.9312560962207091E-013   1.9234913833166065E-013   1.6218176865372343E-013   2.3757159113024825E-013   1.3312886481111533E-013   3.2110895786278645E-013   1.5861845507665425E-013   2.4870155431349454E-013   7.0004803898420598E-013   1.2080617323824052E-012   8.4306794530103522E-013   2.0465353674414540E-013   2.7945591332261812E-012   5.5020158139921676E-013   1.0116814641246813E-012   1.9569874728380284E-012   5.6654951358956546E-013   4.3598835569902431E-013   7.6567076832262649E-014   4.0055333271716617E-013   5.9475387678101203E-013   1.5022844227010554E-013   1.7136870098021299E-012   2.6316327583753666E-013   1.1497439619953756E-013   7.7627762641639457E-013   6.4359120770949130E-013   2.1383576971907251E-013   8.7523482741273283E-013   2.0059940496339010E-012   7.1449696841190416E-013   2.6501493582351656E-013   6.1580344988457572E-013   1.4926004353552301E-012   8.3364038678831306E-013   4.2868939628301815E-013   1.6922438822530330E-013   8.6512560952307216E-013   7.8799935645278800E-013   3.1127695955430581E-013   6.1729008466414823E-013   3.2552845307729473E-013   8.4424030875970323E-014   6.6244905589535169E-013   8.7143471060469399E-013   2.7205841731822291E-013   7.9515896261782106E-013   6.5573372817002733E-013   3.3445501253559186E-013   3.9523022920262101E-013   4.2503155027481222E-013   3.1647323217898386E-012   1.3275620614168337E-012   5.3448094578414497E-013   1.4772234221495845E-012   8.6497545289668958E-013   2.4384646735026843E-013   4.1687828497628370E-012   6.5788083111252888E-013   1.0486221784049980E-012   8.5114448774215522E-013   4.7483109689048265E-012   8.0949607978662237E-013   9.1559339935644630E-013   1.2253138524281230E-012   6.6750125889628866E-013   5.1120588322950596E-013   7.9498183486064818E-013   1.4297598985624682E-012   6.4590651862547219E-013   9.5951597227155690E-013   2.3330647875738983E-012   1.1583333502082905E-012   2.3802709701192312E-013   4.6512868310845532E-013   1.4617057359372049E-013   2.3158568956541720E-012   2.2698398170668773E-012   5.7811932639656227E-013   4.7779141991295651E-012   1.9008524914589863E-012   1.8181387300674674E-012   9.7992358792620398E-013   2.0044125912181116E-012   1.4667964398639646E-012   1.3853007540987662E-012   2.3217718461999411E-012   1.8478147254305284E-012   6.7711373696659055E-013   1.3532721327063869E-012   6.4016109029273653E-013   1.8346055534389265E-012   7.3064775661767546E-013   4.3474501076279085E-013   1.0196684944590783E-012   1.0096666281351047E-012   7.6574086306956224E-013   3.9866591211276834E-012   9.2239178302597645E-013   1.1765783313498714E-012   3.8561495423575790E-013   1.6824770264029375E-012   6.5764646051500201E-013   2.9523958251273642E-012   1.1006833104047327E-012   5.5354753732611467E-012   2.0844228510254274E-012   3.5036183642636075E-012   1.9224741389179822E-012   3.5598465241729344E-013   7.1081001704081044E-012   2.4175588076854891E-012   3.2838519392910737E-012   2.0200169366965745E-012   4.5326716936366348E-013   3.1074081421365530E-012   1.4394885297033198E-012   6.4810342671821778E-012   2.8362512082170107E-012   6.3109799768820090E-013   9.4042938729343599E-013   2.3598955696534655E-012   1.5347604779050065E-012   2.5404798974102458E-012   1.5680098320912675E-012   1.9757270288057025E-012   7.0018171450605771E-013   5.6769126330293287E-013   2.8994306034704163E-012   2.1602862773681169E-012   2.4560527958327079E-012   1.6956081135773488E-012   1.6567446955080136E-012   3.5322310122071320E-012   3.5747704578038327E-012   1.2202671274088689E-012   6.3199296431009109E-012   4.5236946055383566E-012   2.6697391131837619E-012   4.4233125127655871E-012   6.3573517260750702E-013   3.5552780246618417E-012   3.4758918489896101E-012   4.1211314566854343E-012   2.5394541088772365E-012   2.0565384712416511E-012   5.1869647621845274E-012   8.9408339629607748E-013   1.9819272142812089E-012   1.7709394818766481E-012   1.0782543261315773E-012   1.8059510522471468E-012   1.1386817813720236E-012   1.8407720174726241E-012   8.0530296379083393E-013   5.6962820179433339E-012   9.9490720295096183E-013   1.1393322523135388E-012   1.5359908709096645E-012   1.5382636757119558E-012   5.1785520650176219E-012   3.1295976210912454E-012   4.6668372285317663E-012   1.4381277252794101E-012   1.4739358919659165E-012   1.6648061226743090E-012   1.9581008177949188E-012   3.4113579867960634E-012   3.4892351940299122E-012   8.7008574619344695E-013   3.5177198674250782E-012   5.8041438635743430E-012   1.7955485615584065E-012   7.7655857251800780E-012   3.8195151951152997E-012   4.9910462110219878E-012   9.0934299871272083E-013   2.0032571751758390E-012   5.0268015246769290E-012   9.1874874135915563E-012   5.3260665291776225E-012   6.8479138588959020E-012   9.0416063832546326E-013   2.3356922046441637E-012   1.5518810919578169E-012   1.6613703114883545E-011   4.4836894983816785E-012   3.5584586361073067E-012   3.9811247116113946E-012   1.0879801630852823E-012   3.6089255641954366E-012   6.7292428451811090E-013   4.9775684899418405E-012   2.6234564711272319E-012   3.8623690611152678E-012   3.2835759731704184E-012   1.8448280658936838E-012   4.0518245996938549E-012   2.3703293530291977E-012   5.8028653807219993E-012   3.3632759397107592E-012   2.4624253043655004E-012   4.5381363881142909E-012   2.3290944117440779E-012   1.0981664628601927E-011   9.4289989933591959E-012   1.6826238825351908E-011   2.5370400017856732E-012   8.4126423747803651E-012   2.4813727631382174E-012   4.4160690824882650E-012   3.6925526308870880E-012   8.4377402683518288E-012   6.9826014374764158E-012   9.1316030435220656E-012   9.8387705876408013E-013   1.0157265303629661E-011   1.7124241492551601E-012   1.6192116292704969E-012   4.6498063792360197E-012   2.1851686491757594E-012   2.5710762066256632E-012   5.4802337230850568E-012   3.5396643350563134E-012   9.6315174240569328E-012   2.4614306471241143E-012   2.7620957650943757E-012   2.4598571923543643E-012   3.3893975343554122E-012   4.2536036222803085E-012   6.6899135906279049E-012   1.1504861814411424E-011   8.8268743096875891E-012   2.9576518026063195E-012   1.9486723157585631E-012   2.4495295879366836E-012   2.7073903944510237E-012   1.5652270082934009E-012   7.3492737329787507E-012   1.4802864264003648E-011   3.1904458587766759E-012   3.8463549617516654E-012   5.6046382564811492E-012   2.4760177137921624E-012   8.8849501929966904E-012   1.2207836542759887E-012   8.2063303345419505E-012   4.4280313701743507E-012   9.2414677479963158E-012   7.1571120068928770E-012   4.0544148929953852E-012   9.3424984334731169E-012   5.3874395910194460E-012   6.5873846976478893E-012   5.4137233646491178E-012   5.5988291257013940E-012   5.4527800709670674E-012   4.5233800385148546E-012   2.7421321025495530E-012   2.0211530529882282E-012   7.8443599090600885E-012   1.3746532541057591E-011   8.3962165124014374E-012   2.0374399719817231E-011   4.3656559748670355E-012   7.1613788718053861E-012   1.0781281189098609E-011   1.7319332985292691E-011   6.4448923056108115E-012   5.0112028259062663E-012   2.6195004727410975E-012   5.0884764107585135E-012   7.1686513587803636E-012   4.1288978551351985E-012   3.8591054006000241E-012   7.7288849709038522E-012   1.7297708001230232E-012   1.1752229762547452E-011   4.1988610964928850E-012   2.9325580021186271E-012   2.8728798535356427E-012   7.0959864217771524E-012   4.6081751989973698E-012   4.5587921842370894E-012   1.3997643049608391E-011   7.7548768071009820E-012   7.4820195588594588E-012   5.8353075680092356E-012   7.5976083670940240E-012   7.2240647050705017E-012   7.6670815275180143E-012   2.3920898668307640E-012   1.4701725024915791E-011   4.5089940704573279E-011   1.2876506742849662E-011   6.2134233687037426E-012   8.9135211440997773E-012   9.8476441295874950E-012   2.0125627855940670E-011   2.7325788757790662E-012   8.9126638936175402E-012   8.0171794702165047E-012   1.4011933867780498E-011   3.1233591536653258E-012   9.2977070437495122E-012   7.6280662683912563E-012   1.4184973321166978E-011   1.5073562025142495E-011   4.7038539270781845E-012   1.0561156864509052E-011   3.1356526527418184E-012   5.3820212263567374E-012   5.5027055474940248E-012   5.5317546810263080E-012   9.6687007577051214E-012   1.5989067971895104E-012   4.7668567235410326E-012   4.4820159697129443E-012   2.1740854757851852E-011   1.5207872190915222E-011   4.3287199840688073E-012   1.4529246301240157E-011   1.2983845673329629E-011   4.5092861543900929E-012   2.1489587540212949E-011   8.8667638453003058E-012   7.1814666111588609E-012   7.6641173447176920E-012   3.8299533446318121E-012   1.4549682663976818E-011   9.9112510351940175E-012   3.9607956176871698E-012   1.9729470173415398E-011   6.9748736627620440E-012   4.9261500150754474E-012   6.3224514414944705E-012   4.3469189246407169E-012   1.6884784929577575E-011   3.2322298858841441E-011   2.2435337278512350E-012   9.5914104942812312E-012   1.0734271669343532E-011   1.3785280376832643E-011   7.2034982892867396E-012   2.8137882134709039E-011   9.4632476329537701E-012   1.2695816769821305E-011   3.2014143289821455E-012   5.6253273648913884E-012   1.8729467996757871E-011   1.7014167670454549E-011   1.9706796972624863E-011   1.2631773661565926E-011   7.0665209774052419E-012   1.8495732818374864E-011   8.3745537480476852E-012   5.6354396370782985E-012   1.6160069046014652E-011   3.4413992156240158E-012   4.7781111426157679E-012   2.8848203159952903E-011   2.5362260869803041E-011   1.7595036740467104E-011   1.2330483697793265E-011   1.6695024512376265E-011   5.7875875887879337E-012   1.4929223680490947E-011   9.6545039775146323E-012   1.0552275759760337E-011   5.2907021565325629E-012   2.8841468039287504E-011   7.1867658405444262E-012   1.2594642909314692E-011   1.6275600390121655E-011   2.2746379478734869E-011   1.0630894182472995E-011   1.1042273625553308E-011   5.7429509294546528E-012   1.5065750124336773E-011   3.4405391574909195E-012   2.1728106819438326E-011   2.7115470926260227E-011   1.0328735680259375E-011   7.8497511081978906E-012   1.2710324533733922E-011   1.4822678787759022E-011   5.6457996689032320E-012   1.9180630080112349E-011   5.0134190935951736E-011   1.4336779007465055E-011   7.2756048457007334E-012   3.3177741549582421E-011   1.7133524899167164E-011   1.2541158493593166E-011   2.8513178110879515E-011   2.9854763557938741E-011   1.1789413394280926E-011   3.5532778289622645E-012   1.6723922025322639E-011   1.4638399670586017E-011   8.8857245540157325E-012   1.2991915165672516E-011   8.1516788403567385E-012   1.2312632303990020E-011   1.7213726124563939E-011   9.3665649240309022E-012   3.7975972264033133E-011   9.9132666867921244E-012   1.8242373240421557E-011   2.0915326449982173E-011   9.9215884103583181E-012   9.2050382525448033E-012   1.3260070923613351E-011   2.2514969428700635E-011   1.1640131746418198E-011   1.7799717151586186E-011   2.6216569763639565E-011   1.6649455298366277E-011   2.7243113031976988E-011   1.3292317579713853E-011   1.5849030924640239E-011   2.1486036441681445E-011   1.6619224693655610E-011   2.4165200563195785E-011   2.7064729970612339E-011   2.8922292558414119E-011   3.4416624088834227E-011   7.9630868586153146E-012   8.7800133558042429E-012   4.7388123923360099E-012   1.1541978623410875E-011   8.7654204660953588E-011   1.4875889891609956E-011   1.7787786036249609E-011   2.9411168692298235E-011
   3.1588235294117646        2.5000000000000000        5.0898292302486851E-016   3.0663892660970557E-016   2.9077754241855367E-015   1.0786917408341956E-015   1.6003919141657216E-015   1.0204420912831522E-014   2.2124383163916430E-015   1.3779296800843721E-014   1.0558297186190764E-014   2.0808358913984639E-015   1.8045363856911576E-014   2.2004283214681667E-014   1.3387256847263766E-015   6.8918725889190318E-015   3.6524624401210850E-014   5.1011308303330346E-014   4.0146563682099264E-014   7.3951212046087778E-015   6.4084290139473221E-014   2.8739588424774881E-014   8.5685550444337389E-015   5.8911291025840117E-014   3.2076299069580414E-014   5.7274684582107462E-015   1.0804745086970357E-013   1.7408913374444356E-013   4.9254596210946617E-014   2.9731081694504777E-014   1.4986363870480190E-013   1.3425305885104480E-013   5.0273222207323138E-014   1.8027200373372975E-013   4.3339668534654162E-014   1.3669297785613333E-013   1.0757503681611313E-013   3.8998751244734520E-013   5.8806999171282599E-014   1.1316513780619947E-013   9.6037824516934102E-014   4.9109666192832226E-013   8.1392407303192312E-014   2.4735474590478612E-013   1.2969778512389259E-013   3.3011188176636913E-013   1.4452400546804638E-013   1.6906202057485483E-013   9.9231276459293645E-014   1.0352062404395952E-013   7.4089523924785003E-014   6.7117522733225507E-013   1.3606280899945027E-013   7.9437086165264613E-013   3.7891041875369075E-013   1.3543686057650262E-012   5.6360858418200504E-013   1.7051609288569537E-013   5.2594784814440242E-013   8.7836763281220618E-013   1.6450110762376930E-013   2.3630361934948479E-013   7.4841538575170179E-013   1.7750356696064758E-013   5.8215792407441380E-013   7.2683444274094844E-014   5.0311023979281642E-013   2.2805303430312471E-013   5.5153731056904496E-013   3.6431534012338477E-013   2.8575881356506083E-013   1.2971496593281503E-014   5.6297568992294462E-013   3.2179717039562553E-013   2.7141557827409066E-013   2.5979909451027831E-012   1.3879813125382679E-012   1.8014224343716413E-012   3.2355244588197075E-013   2.1658354331365417E-012   3.7498374972595699E-012   4.2111833156372862E-013   2.0818307397247831E-013   1.5587717316561409E-012   7.2680862622853671E-013   4.3262786318994630E-013   5.2368167439847127E-013   2.0815757651053444E-012   2.1438024634278879E-012   1.0024765398875005E-012   2.0671864719160612E-012   1.3253865651894813E-012   5.4456430850475613E-013   2.8279188640667643E-013   4.2102120095137447E-013   1.9536653589496526E-012   1.1725029172434632E-012   1.0741540326712220E-012   9.1098930288186831E-013   1.6343909191249564E-012   1.2582552444581246E-012   5.8818377318485866E-013   8.9584012637961223E-012   5.8253168078315873E-013   5.2953878000157589E-012   2.0898840126185048E-012   1.3678608592363790E-012   3.1154845156474183E-012   3.7322048745933575E-013   2.8078591047768957E-012   1.0057081063350452E-011   5.9962595771313380E-013   8.8280361747432488E-014   8.9688194727875141E-013   2.8567993842160352E-013   1.8535157579891203E-012   6.6397441952340011E-013   1.0563335471017785E-012   8.1650536342107921E-013   3.8069586330251615E-012   5.6394206424452643E-012   3.2376021205258858E-012   8.4690065649471049E-013   2.7340940524598076E-013   3.2276984694707092E-012   3.8354576776261116E-012   3.6569499569483103E-012   6.5990852325221373E-013   5.0938263400423536E-012   1.4087068848338163E-012   3.5387795301417221E-012   2.0201369689396913E-012   2.1465808950606712E-012   2.4427664209566297E-012   2.4411226644608651E-012   2.3278063482770881E-012   1.4454266586592163E-011   6.3311114697094240E-012   3.1404854455425962E-012   1.7567528173700931E-012   8.7081770461700448E-012   1.9247969671443064E-012   1.0307214092153687E-011   9.8569623248182050E-012   6.0389306472073469E-012   7.7319862414564666E-012   1.1457090493475213E-012   1.9326654307633986E-012   2.2953581851878874E-012   2.3477440606710303E-012   1.7272378554593964E-011   6.7356147467767669E-013   1.1100775199507902E-012   2.1349069428509313E-012   3.5761481346777506E-012   1.4552020029075050E-012   3.3380425447535650E-012   4.9944909843906752E-012   1.5707490385740908E-011   2.4386856153280258E-012   1.1886254769567550E-011   5.2584771216273378E-012   1.0510619042506601E-011   5.6120505049972808E-012   2.4589305207363676E-012   1.0290017969608646E-011   5.9582509909967664E-012   7.1259063383110690E-012   1.2009945736830584E-011   2.9845069129697453E-012   7.8644611928848845E-013   1.1928817628023073E-011   7.5490623941579553E-012   3.3195621449358352E-012   1.0304022097062143E-011   7.3536904338319586E-012   3.1301777252805328E-012   5.6882711252080616E-012   4.3910054024054057E-012   2.9985259042942747E-011   1.7298559344991045E-011   5.3286690821508318E-012   2.4274599466466660E-011   7.3015773344273614E-012   1.5208407813926899E-012   1.3599916180743904E-011   7.9457925321821193E-012   7.5099043645734908E-012   5.3568041657604337E-012   2.3127935892820508E-011   1.7361141507358707E-011   1.0081751586656803E-011   6.6586935868269894E-012   2.6212090131963364E-012   1.5438590327728753E-012   1.3115342494744389E-011   5.2301118762927073E-012   1.2241727286920933E-011   1.2321601848264153E-011   1.6924661177807627E-011   3.7021943842214459E-012   1.5057379218314693E-012   4.6993665238546990E-012   9.1976721428432293E-013   7.4921102089472877E-012   7.3876433037537534E-012   5.8400978564503335E-012   1.9229816452020954E-011   5.6802810926439159E-012   3.2408589618921447E-011   6.5784446530946994E-012   9.9054128879242402E-012   2.7587656384477723E-011   2.7644894672482699E-011   3.5856698382194763E-011   1.0140285617948667E-011   9.0219951707837770E-012   2.1192067649242263E-011   4.6713573800383976E-012   3.7115111430329907E-011   8.1729517587241580E-012   5.9586653841952295E-012   1.0323932703068237E-011   2.5593596929484565E-012   1.4316433306448952E-011   5.1683711193187224E-011   1.2402308695730508E-011   1.6695834263136373E-011   8.1067302771765871E-012   1.0735541260338525E-011   6.0923229549971880E-012   2.5537177372031097E-011   1.7415560837786405E-011   5.1353672023037751E-011   2.3733313212407788E-011   3.8617781293817872E-011   8.2035491185107091E-012   5.1443809426448926E-012   1.7730693865688868E-011   1.3078851920764904E-011   2.4768639476574887E-011   3.4793179734380192E-011   5.9598628198531195E-012   3.6165322444795459E-011   1.7926461883834215E-011   5.3036804280478058E-011   1.3920067142981706E-011   9.6712345932279895E-012   2.1191784832561925E-012   2.9847551564790535E-011   1.2102764020345455E-011   2.8083087374962002E-011   2.7665375369620715E-011   1.2713581451016371E-011   9.6570686849552275E-012   5.8423095859282091E-012   2.2672568523312836E-011   1.5973299267158276E-011   2.2791860449066623E-011   2.2212982424947292E-011   1.6759700403414799E-011   2.0224570605199694E-011   1.3701069905840531E-011   6.8363321475864468E-012   4.2358982085826629E-011   4.5962217647289175E-011   7.0958397729284547E-012   2.7675151764868464E-011   7.1136251904713437E-012   4.0219405204460762E-011   4.7057594105512668E-011   6.3038855134126988E-011   3.5269184965150531E-011   3.2527706492038387E-011   7.8423865668737437E-011   2.7279410360883367E-012   3.0849530852426839E-011   1.6700012107817960E-011   1.9069249900683831E-011   1.0388958688515057E-011   1.5023743909591589E-011   2.3212493778579882E-011   8.4903410887707834E-012   1.0176495752361235E-010   1.2500440696009443E-011   1.7161446526714225E-011   1.0513865782920295E-011   5.9506308589699548E-012   7.1765716313620641E-011   5.5728955758123545E-011   6.2206517584564103E-011   2.6572606817584846E-011   1.7617872411548510E-011   2.3829549386358782E-011   2.1054086811245102E-011   3.0177482099051673E-011   3.9568883538230295E-011   1.1832842713787710E-011   4.2255160140549078E-011   8.7371610312138675E-011   1.8457881606761803E-011   9.9671825885485243E-011   1.7543641604623500E-011   2.7185185880190147E-011   1.2905093182062734E-011   1.9009409561459464E-011   1.0082930146809982E-010   6.0791862891458885E-011   1.5235193979436860E-011   7.6591088789120881E-011   7.6188912174713179E-012   3.2993618165227352E-011   2.0300866446678645E-011   1.1468699903815873E-010   7.2783915770765290E-011   5.8033195495575700E-011   3.3328373122491420E-011   1.6418497665824369E-011   3.0286895969614371E-011   6.0211188890814399E-012   4.3555412072057387E-011   2.0567034664991656E-011   4.2400287170744051E-011   3.8709502128360419E-011   2.4347384849587185E-011   2.9321819423097059E-011   1.9091827235647733E-011   1.9128982526053569E-011   4.5134568425654772E-011   4.1303879856697130E-011   6.0525828539482832E-011   1.3895173250665881E-011   1.1929764861928586E-010   1.6470723384098330E-010   1.0738392252032767E-010   2.6676470179047861E-011   6.7269185961058016E-011   5.8740003012582552E-012   4.6291205247734299E-011   6.5592265071237401E-011   1.2207084370026032E-010   1.2551758542879711E-010   1.4091717806629297E-010   9.8691572897960716E-012   1.3487160574216432E-010   1.6817826160600523E-011   1.9328914230457782E-011   6.1655085754384760E-011   3.8156243236331049E-011   3.5064499187991385E-011   6.8213864322361213E-011   4.4137203034054874E-011   1.4328192978348536E-010   2.6620366717446182E-011   4.5416761192219598E-011   3.7185368051249556E-011   5.6754516784394547E-011   1.4112463841724178E-011   1.0086275887386065E-010   1.1307710783937296E-010   1.4020842397969455E-010   2.7719557456501876E-011   1.3279564494325740E-011   4.2959488600815311E-011   2.8928849100417680E-011   2.3132016858762846E-011   1.1045032078161267E-010   1.7760298228474541E-010   3.5876671996885201E-011   3.8934482000592265E-011   5.5851123069125935E-011   1.5342309457793782E-011   1.0972635678444892E-010   1.3493184465856506E-011   1.2416753833393032E-010   2.8692093461361673E-011   1.1624765381574286E-010   8.6538278972140416E-011   6.7038149196661098E-011   1.2225244833133772E-010   3.1193952327140831E-011   7.2677344023451352E-011   4.0106177606697818E-011   6.8687633422790010E-011   5.6517503378678918E-011   3.1137125102114926E-011   3.3640199026668889E-011   2.9203375552218620E-011   1.1844151005536298E-010   2.6652153143699844E-010   1.3899964756213930E-010   1.3427080297218111E-010   2.7112390136035610E-011   1.0143687204526764E-010   1.3596551069797283E-010   2.1015149690435786E-010   8.1288378866537122E-011   8.7269298840284325E-011   4.0633570163741506E-011   5.4810897831185637E-011   1.1720520940585844E-010   3.8016155104331107E-011   3.6289485239048403E-011   7.9382746430326700E-011   1.2323505472398589E-011   8.5968308299549197E-011   7.7091466751092167E-011   3.4359460840368886E-011   4.2808917544968825E-011   4.8761722262837138E-011   2.7946382323966634E-011   3.6394539815014840E-011   2.5925701302415982E-010   1.0626238672298488E-010   1.2909437498070647E-010   6.7874139670917741E-011   6.3927888683343069E-011   4.2690251525017499E-011   5.2847444849928591E-011   2.5465724165976967E-011   1.8143185325983453E-010   4.5896650688175727E-010   1.2547377964961830E-010   8.1766645019870818E-011   8.4275108992033093E-011   1.0434215408227512E-010   2.5390029494322190E-010   5.5276356742821340E-011   1.6006115297472433E-010   1.3076342242108929E-010   1.7645520338731536E-010   4.2240390382081879E-011   1.4689103006448947E-010   7.3237855495320824E-011   2.4722810097708616E-010   2.0081017916055078E-010   5.3203853255294603E-011   1.9875604032733267E-010   4.7303721422971326E-011   1.5463999886615261E-011   1.0099696949545829E-010   6.6202493749508521E-011   1.4232055669990907E-010   1.6850986219011498E-011   3.9189163975141204E-011   5.6551757332237966E-011   3.0120205151017536E-010   1.4191492384740888E-010   4.2643584829958339E-011   1.8293088169790698E-010   2.1294386091349494E-010   4.9099676445337664E-011   3.8914203185000842E-010   1.0156068942209902E-010   6.3949317736927100E-011   1.2246729309758469E-010   4.9485675731948904E-011   1.8985118837810807E-010   1.2658829328501551E-010   4.2899194720195607E-011   3.1625071083314430E-010   9.6986625960853687E-011   6.2704902800135309E-011   8.6047543478055658E-011   5.0675172137255098E-011   2.3319767088586985E-010   3.3447127193936538E-010   2.7916006861781064E-011   5.0723667231719557E-011   1.1844221439968272E-010   2.2392645065252512E-010   4.5151088373663482E-011   4.0689503437348489E-010   1.0116580687756774E-010   9.1676121275921064E-011   2.7042996256809248E-011   7.9469037582135107E-011   2.5928211958780581E-010   2.9170730358443502E-010   2.5321124455818155E-010   1.5210969941727169E-010   8.0350799306004147E-011   3.0028889505664625E-010   1.0563352886084601E-010   5.8589221398171373E-011   2.8828297303330001E-010   2.6133343791917789E-011   9.4279762848583499E-011   5.3333425941877690E-010   1.3905933615139337E-010   1.5458851230737142E-010   1.6577402445255238E-010   2.0026782174767788E-010   7.5780930296027937E-011   1.6069866669553393E-010   1.2001346735687735E-010   1.4298959294898266E-010   6.8896743015687225E-011   3.7077013512340789E-010   1.1404257023146650E-010   1.0493520666643550E-010   2.5439482085777332E-010   1.6344611586261786E-010   1.3819380038387251E-010   9.8655051138010437E-011   3.8601042652211881E-011   2.0243712385319661E-010   2.5055944214174871E-011   3.2327868634723706E-010   4.0924921109372990E-010   2.2236905049878584E-010   6.2353449720009636E-011   1.9951477745404327E-010   1.9670166134717047E-010   9.3508282718494120E-011   2.2769322633072493E-010   6.4400764161430962E-010   1.7615693392277971E-010   9.3869098842017536E-011   4.9309618200632123E-010   2.0275672942186066E-010   1.7738667176709203E-010   2.8612301516267839E-010   3.6264449876415183E-010   2.4376412042860477E-010   5.1969927620698398E-011   1.5950007624632364E-010   1.2102541032107819E-010   1.4469075527063855E-010   1.9190572416033102E-010   9.3338091715872114E-011   2.1928341442488759E-010   2.2586356095806281E-010   1.6526291736626620E-010   5.4078842704595945E-010   8.5033127951553892E-011   2.7043164680080296E-010   3.0108105151308005E-010   1.3051323576733535E-010   8.3746932404991526E-011   1.9571961616480166E-010   3.0338837719102440E-010   1.2716245518748016E-010   2.9513139913808258E-010   4.8665444552690642E-010   2.1196261644760847E-010   4.3920648690825339E-010   1.7495913434050829E-010   3.2615301339397109E-010   3.6026577462398498E-010   2.2442239077902563E-010   3.5931598370792130E-010   4.0061148675341504E-010   4.8551953442322360E-010   5.4835914197744396E-010   1.2624825509715093E-010   6.9446351742016937E-011   6.5936295485788796E-011   1.3807310008453540E-010   1.3292137895193412E-009   2.1089827613908523E-010   2.2546440361351343E-010   3.9653578724674564E-010
   3.2117647058823531        2.5000000000000000        1.3854188079336630E-014   6.3758996358857900E-015   7.2110061703361311E-014   1.6507551032007239E-014   3.6153735500695386E-014   2.5639822176206938E-013   3.9714013804446618E-014   3.0122535241243814E-013   2.4029440377549399E-013   4.1495317872781529E-014   3.2698029527980744E-013   5.4653766652235755E-013   2.8911746821987517E-014   1.2406486242792054E-013   9.5991759710267413E-013   1.1107208200753489E-012   7.7461364018981338E-013   1.6609946986226047E-013   1.2613130242952534E-012   6.0978127059325999E-013   1.7850424904524980E-013   1.2746003948178692E-012   3.7499112858385193E-013   1.9686985061807503E-013   2.6336411845877220E-012   3.6672936731253166E-012   7.2881420812984227E-013   5.4150387093204690E-013   2.8658191916054758E-012   2.2339003751882185E-012   9.5530136910430367E-013   3.8298483073180936E-012   5.8377480541085990E-013   2.8968155356566139E-012   1.1480509816493438E-012   8.2713703613354282E-012   1.6067913822663342E-012   2.4461461949946023E-012   2.0858457464419533E-012   8.9507341855220720E-012   1.5714264353179378E-012   3.4465265176434085E-012   2.0209404109277872E-012   5.6711740749672568E-012   2.7320157545315861E-012   2.1126133252048396E-012   1.8450034652892436E-012   1.9743318043351380E-012   1.3853999049861206E-012   1.1458407266757820E-011   2.2638153947621725E-012   1.6215739423490152E-011   2.5586629619773737E-012   2.3702166431885683E-011   1.2112045854660506E-011   3.2822430968231678E-012   8.8313255124846220E-012   1.4613611644976271E-011   1.9764400868267199E-012   4.1892386255536832E-012   1.0078316386363160E-011   2.7131529112182288E-012   9.2247798337262357E-012   8.0606669229547542E-013   1.2036349939750259E-011   4.7000531131483756E-012   8.8171628825413277E-012   5.8965161319163848E-012   5.0824517201054247E-012   2.3231181036280479E-013   1.1853463049027950E-011   4.2544281042877789E-012   1.5878672039141837E-012   4.6516437970503828E-011   2.3635187477382086E-011   2.6906403974249586E-011   5.3293637958580098E-012   3.5034747348340330E-011   6.4768961693387019E-011   7.1008906019576219E-012   2.6925259972918153E-012   1.8633802925112502E-011   1.0322928797539611E-011   4.2756339170072868E-012   8.0667630674851732E-012   3.4574845301183895E-011   1.8754524106180581E-011   1.7682775629574573E-011   3.0940248957825234E-011   3.0885557371695311E-011   5.1590441389414836E-012   3.3484873764177788E-012   4.2539316369880963E-012   4.4303316842329915E-011   1.6933921273283150E-011   1.3874555396671901E-011   1.5857319862717491E-011   3.5402486735317044E-011   2.0731609179673960E-011   7.1168126559111657E-012   1.2436031875136303E-010   6.2275721860643129E-012   7.9252412471180941E-011   3.1567825857406896E-011   2.0877294510795271E-011   4.8641478785937077E-011   3.8988741412393046E-012   3.9241900601545287E-011   1.6455608439258523E-010   8.2325381384738829E-012   1.6387040743534333E-012   1.1778355223078404E-011   1.8486951043486864E-012   3.1156624648721283E-011   8.8997130399633850E-012   1.0457214768866671E-011   1.3030924630445836E-011   5.2796665979672834E-011   9.6153389248931304E-011   4.0149983704230271E-011   1.3530587464589084E-011   1.8430139578081505E-012   5.6531661944984632E-011   6.2935814212992137E-011   7.0686728766686040E-011   1.0007512724373003E-011   1.0265086889556871E-010   2.3172618342823779E-011   6.8282047258394106E-011   2.2463945259683248E-011   2.9360139504782483E-011   3.1402987205063976E-011   2.8117891486228354E-011   3.3915395596018239E-011   2.5046259750827080E-010   1.1936258202191472E-010   4.6613425494591148E-011   2.1000367444186968E-011   1.3317290850708735E-010   2.5997246407812250E-011   1.3117505285362940E-010   1.0865138147627423E-010   1.0492718035460006E-010   1.1017568336404358E-010   3.0349012415458425E-011   2.3445226014121289E-011   3.0239936578358059E-011   3.2113750362379754E-011   2.2854612736146345E-010   6.6105354497410715E-012   2.0318677916367187E-011   1.8537556383800236E-011   4.8614103998400366E-011   1.9569696846520059E-011   3.1942115152138536E-011   5.6139119153330336E-011   2.4587954005285772E-010   3.3921482597326139E-011   1.7819200530902353E-010   3.6894350421576779E-011   1.8302223963463420E-010   8.5288722268984423E-011   3.6823574790954745E-011   1.4995677538116188E-010   6.6457568224872605E-011   1.1299782026645902E-010   2.4871155899671251E-010   6.4085952512362532E-011   1.0785588261013773E-011   1.9406238786880407E-010   1.0691094675547808E-010   6.4833729912661752E-011   1.3668765401936931E-010   1.0220294449420571E-010   5.3012254916348804E-011   8.9724065714229916E-011   6.5123396061158684E-011   4.5464148369883651E-010   2.4473555372035131E-010   7.1072287364672721E-011   3.2604103066319085E-010   1.0607349085077946E-010   1.9207819573252749E-011   1.0906203809625698E-010   1.1573408052068411E-010   8.4300931538855291E-011   9.5974105855019444E-011   3.4408582452646434E-010   2.8619960927277157E-010   1.5453303895591232E-010   7.4622341017420977E-011   3.2673477497999130E-011   1.8528565521916669E-011   1.7034597517013244E-010   7.0148824764428860E-011   2.3241767488073063E-010   1.8290613841911318E-010   2.1469483406299089E-010   2.9507141800108944E-011   2.2814303911552753E-011   7.5137807194704079E-011   1.7626820256174657E-011   9.0181390564887696E-011   1.0517477998070913E-010   9.2356539527151985E-011   2.6906077667482483E-010   5.1458439439791530E-011   4.4767013349576301E-010   6.3138892691995268E-011   1.3163168569232954E-010   3.9794505441869288E-010   4.2903975633902580E-010   5.4876361141882199E-010   1.1421365064314427E-010   1.3461752575718829E-010   3.2503082762125597E-010   4.3612157583119522E-011   6.1392450184160387E-010   1.4729483465071099E-010   7.8816063421488680E-011   1.3357074541070740E-010   1.9021551830161286E-011   2.8778757790739453E-010   9.1500588137057032E-010   1.5677947576223167E-010   1.7869555642343335E-010   1.1490168415937323E-010   1.0666415845932240E-010   1.0943446474566444E-010   4.1320658636598399E-010   2.9644499844835124E-010   8.1164107300523331E-010   3.3249320640323655E-010   4.2511171681680785E-010   1.2214623647378195E-010   9.1306436261327995E-011   2.5729255126501867E-010   2.1868293632828920E-010   2.9326581801826892E-010   4.9213058087975242E-010   8.2234652358037031E-011   5.7695508811837813E-010   2.2980423398205949E-010   6.3590985142356696E-010   2.1319867936943015E-010   1.0495816074511879E-010   1.4285787804910039E-011   4.1321139791848777E-010   1.5766216600390995E-010   2.9730138014259399E-010   4.6960483315371234E-010   1.4863460427575317E-010   1.4336420613185295E-010   6.3179633392919680E-011   2.3532291414772808E-010   1.7152790162676155E-010   2.9389434694469725E-010   2.8310200978543896E-010   2.1295272713745413E-010   2.6713611178642196E-010   1.3322167694062742E-010   1.0500344998609710E-010   7.5719953538541222E-010   7.5030179507439096E-010   8.8247976940040231E-011   2.9667508979015152E-010   1.0370012014963967E-010   4.9614555175816558E-010   5.0183484881581765E-010   8.5296323745222382E-010   5.4017582529044793E-010   4.0915401300272679E-010   1.1071828855311592E-009   2.9453187709436807E-011   4.5664729422875610E-010   2.8399576728763411E-010   2.5998494610585437E-010   2.2119924226341811E-010   2.8098139661171676E-010   3.3055655557766205E-010   1.2674883948783502E-010   1.4667221889573561E-009   1.7152181550693768E-010   2.9275295775989926E-010   1.1006043755376128E-010   5.0586856428399325E-011   8.6806731711775371E-010   8.5521340529013035E-010   9.5351498076763292E-010   5.2167125309653946E-010   1.9321815294419888E-010   3.1725153395209118E-010   3.0870337427245062E-010   3.1433243524229162E-010   4.1802989843973793E-010   2.0786435999914560E-010   6.8115447082760519E-010   1.2006608217391530E-009   3.1390563183260084E-010   1.2170706747222330E-009   2.6136945905845342E-010   3.5250223246708068E-010   2.0219119392390652E-010   2.9444612161560103E-010   1.4838531311653061E-009   8.1908102955266762E-010   2.1717154064369838E-010   1.2081936300758733E-009   9.0107335667498416E-011   4.2616048199045750E-010   2.4895504335400869E-010   1.7534668965905172E-009   1.1185293566123307E-009   8.5334464811667757E-010   3.2741824649539136E-010   2.3392186605949831E-010   3.6118408771644059E-010   9.3353814399324165E-011   5.3079505418024846E-010   2.4220875938938209E-010   6.1390407702095741E-010   5.9457363836718334E-010   3.7496444599781191E-010   3.9742256392837584E-010   1.7217665267370126E-010   2.4737766681073415E-010   5.4708607269419135E-010   6.6810766991631460E-010   8.7576677580988145E-010   1.5468091739357200E-010   1.2653683166937625E-009   2.4533733562347903E-009   1.3004504976586532E-009   2.7612042503334386E-010   8.0226246281582080E-010   6.7879487026906347E-011   6.1513676762798441E-010   9.8400828507872992E-010   1.4942629015978514E-009   1.8078883265843054E-009   1.8244147636556464E-009   1.3086133929246788E-010   1.4057755572180890E-009   2.7603040870441523E-010   2.9994014332675204E-010   9.9289470027683266E-010   6.5528319424490115E-010   3.5650522157221562E-010   7.4231591731912066E-010   4.4694817218300740E-010   2.0640103975287751E-009   2.4597489638521487E-010   4.8340214461434663E-010   6.4142829851696929E-010   8.2750734445016894E-010   1.9781871984177703E-010   1.3961586807274005E-009   1.4517537371314001E-009   1.9381965257626484E-009   3.7641927953072992E-010   1.3338733880081701E-010   5.1091755930867710E-010   3.8620450373568186E-010   4.1385575696737150E-010   1.5662206663953529E-009   2.9931301483330313E-009   5.4539124299480561E-010   3.7357052812286406E-010   6.6065038286070398E-010   1.7155901526279942E-010   1.3968596527145921E-009   2.1699167049313258E-010   1.4953843335969745E-009   2.4917722961890427E-010   1.4194203646525113E-009   1.1958491756713608E-009   1.0585219087847745E-009   1.4910459944894620E-009   4.5264928899427656E-010   6.7165675352031218E-010   7.0175558808045373E-010   9.7404269753834142E-010   7.0492959112082301E-010   4.6039576079113484E-010   4.7596141843665500E-010   3.7975279188156388E-010   1.3417339730414695E-009   3.8838413964878227E-009   2.2792591025587091E-009   1.5907621111364929E-009   3.0963493811357892E-010   1.1370365746151294E-009   1.4609324853418798E-009   3.0675105576569951E-009   1.0218269270943698E-009   1.3742802070386207E-009   5.2387730280535650E-010   7.4172964519189644E-010   1.4195709885091483E-009   3.3395336028167056E-010   5.4149968035555248E-010   1.1970589877768289E-009   2.0394237361717741E-010   1.1918249524650915E-009   1.1468051299847479E-009   2.8440041432685542E-010   4.7753428092215402E-010   6.1610275226661500E-010   3.4113786432011738E-010   4.1106810797592354E-010   3.4880036185652440E-009   1.2221066607016953E-009   2.1281317267988497E-009   1.0128487539473997E-009   5.1585061884438681E-010   6.8949022461434227E-010   5.8537993919103798E-010   4.3184402222023714E-010   1.5214469791487072E-009   6.5947672325755636E-009   1.9503228568465409E-009   1.1795945700424473E-009   1.1359449593487600E-009   1.4378510943722923E-009   3.3019033835786047E-009   8.7738711135547280E-010   2.3555755675451519E-009   1.6892947389344730E-009   2.1469226665336463E-009   4.6470719872205680E-010   1.8877728948299554E-009   1.0530320081403269E-009   3.4459131325770711E-009   2.0067885276931568E-009   8.0886821639024083E-010   2.7424220429969011E-009   4.8928916198347215E-010   2.2625590627791863E-010   1.5020148330840274E-009   5.4949893580232376E-010   2.3100654715761430E-009   2.9992856742503070E-010   5.5036567487677925E-010   7.7190240150416356E-010   3.7005192615276996E-009   1.0424703263121654E-009   5.1132690533271582E-010   2.1697185578883109E-009   2.5864586760759012E-009   4.9677636771795704E-010   5.0463370180645956E-009   1.0116925716686414E-009   7.6221828100031817E-010   1.9894754042919000E-009   5.0785877313496649E-010   2.0103599845697266E-009   1.7986045383644066E-009   6.2445141742276657E-010   4.5969424647455909E-009   1.5046603318049452E-009   8.3417410579880088E-010   1.1399438783776176E-009   8.9018503525947334E-010   3.3593451249992639E-009   5.0083114131689743E-009   3.9251663355518126E-010   3.5851325001793559E-010   1.2487366748445984E-009   3.1309274992562315E-009   9.0119118714501909E-010   5.0646085210922175E-009   1.3429634351388209E-009   1.6299356105242819E-009   2.5386206906609991E-010   9.6713087285226299E-010   3.6335688029310975E-009   3.7876583629560117E-009   2.5636437145813231E-009   1.5753266180535638E-009   1.0065222926181114E-009   4.2389855156619397E-009   1.0022721856190032E-009   8.2582801177352906E-010   3.4002499912820488E-009   3.8748474647871349E-010   1.5277962157223303E-009   6.7852321923032552E-009   2.6462560562845170E-009   2.1104046603563554E-009   2.1111001432966718E-009   3.4987471675636687E-009   9.4009371730990012E-010   1.3528876016050513E-009   1.5262551451507334E-009   1.9064202901013300E-009   8.7483731237685403E-010   5.3340110605352140E-009   1.6074582346898092E-009   1.1912978223264740E-009   3.1261456630201391E-009   1.6596572516054674E-009   1.6322371527131252E-009   9.4663805202145669E-010   5.6395515420052788E-010   2.6572042886217886E-009   4.4172063874720897E-010   3.2750111416710599E-009   4.6287203642659727E-009   3.3005702744460375E-009   7.7093836998911348E-010   2.5413880652503334E-009   2.1322328363747594E-009   1.4420617180051848E-009   2.6370458481154721E-009   7.8740672631986781E-009   3.2062062879445865E-009   1.1426206918715103E-009   6.2933829811890462E-009   2.2649417027206020E-009   2.5721830762237147E-009   3.2554480471697785E-009   5.1818881037249833E-009   3.2932773466671413E-009   7.5544387120001832E-010   9.8019704194318419E-010   1.4577894642749590E-009   2.0679450814530930E-009   2.4029192377936063E-009   1.1383565126949666E-009   2.8984061453438212E-009   2.2468180969790265E-009   2.2064870160885891E-009   6.7531727085491397E-009   9.6776039683667202E-010   2.3292834490165467E-009   3.7347683216673433E-009   1.4057239648436492E-009   9.0016999790057425E-010   2.1757904233733573E-009   3.3167731230854992E-009   1.4250429671056318E-009   4.0833750974470217E-009   6.8049908330058266E-009   2.7529302099695794E-009   5.0293657124613707E-009   1.8739955965367782E-009   4.1701725188520101E-009   4.0096797129232334E-009   1.9029418397552281E-009   4.5217496563594170E-009   4.9263496730503352E-009   6.6001292183623667E-009   7.5720616625231759E-009   1.7003938858062120E-009   7.8744599390200733E-010   1.2127751502222952E-009   1.5982501796032791E-009   1.4618333439017700E-008   2.2950048521461684E-009   3.0873893772573497E-009   5.3414652023696399E-009
   3.2647058823529411        2.5000000000000000        2.7460384865362821E-013   8.6843325809374343E-014   1.4255795207610302E-012   2.2540973519843282E-013   5.7377219147979215E-013   4.8483356292069528E-012   7.1103364258964719E-013   5.2457318421709071E-012   4.1348942017101070E-012   7.2486011219846345E-013   4.9264396507977260E-012   9.6431644447595196E-012   5.8253287009504039E-013   2.5647677095836597E-012   1.7721924707507204E-011   1.8777988279529035E-011   1.1438897977392942E-011   2.3956299710429973E-012   1.7278043874527379E-011   9.7295312194119845E-012   2.8991708567821162E-012   2.2557296613609801E-011   6.5640529859658782E-012   5.0850431156389449E-012   4.7500466148218709E-011   5.9074039345834102E-011   9.2608888772663964E-012   6.9464144510825539E-012   3.8878399290565865E-011   2.6784776280448773E-011   1.4221077658724051E-011   5.8457758847881643E-011   6.5548262821064808E-012   5.0074572836281923E-011   2.3048692714915390E-011   1.2214220744861752E-010   3.2476163760638368E-011   3.8811391521248394E-011   3.5163410734452989E-011   1.3753110446265794E-010   2.4342099310647941E-011   4.1276189695040418E-011   2.3660900476705465E-011   7.2939343125955139E-011   5.0430209431983344E-011   2.3317869239289264E-011   2.1283652181547683E-011   3.3077977663448591E-011   2.4399247407904056E-011   1.5274570017822595E-010   4.0363598247391645E-011   2.8951339953983106E-010   3.2152491924802759E-011   3.1452412913836701E-010   1.9150419811205425E-010   4.5757554191440809E-011   1.1184449269674474E-010   1.9673187279917000E-010   2.5433506217817898E-011   5.9369318282030879E-011   1.0111718910494705E-010   3.4496245927840468E-011   9.9931968709532882E-011   1.1787883108614031E-011   2.4891673417505095E-010   7.2948147934989247E-011   1.0153006112260652E-010   7.1768153133216702E-011   7.7290577754112417E-011   8.3350245866721323E-012   1.7836225365685892E-010   4.5586224447216134E-011   2.7878431190415533E-011   7.5608685596539192E-010   3.2540736546219514E-010   3.4299989525031183E-010   6.2413694384768342E-011   4.0006747722040538E-010   8.9793970488503268E-010   8.3337490470036974E-011   3.1882509287767261E-011   2.4339902380217248E-010   1.3342932596325016E-010   4.5795417172630898E-011   1.0725329671050753E-010   4.5107960808132611E-010   1.8736216713519727E-010   2.2920210353996536E-010   3.5922078857765620E-010   5.7905102207026379E-010   4.5212812504859754E-011   4.9794205458336655E-011   4.9307672726881877E-011   7.1239554019329663E-010   1.6634439738613067E-010   1.5237132306836349E-010   2.1270436327660647E-010   5.6522342585146839E-010   2.4201008157190225E-010   8.3347415635581493E-011   1.9738448237268762E-009   1.0618833271621801E-010   9.2134278262631563E-010   3.8516638715827578E-010   2.9195819257515422E-010   5.6648490447521245E-010   5.7393442452160405E-011   4.5616611975337928E-010   1.9563071225766319E-009   9.7935905617206948E-011   3.1668434362746700E-011   1.3008058125785158E-010   1.4105868987868489E-011   4.2301351934176553E-010   1.1539202020734730E-010   1.1263042471415637E-010   2.2477752344566265E-010   5.6447560722708688E-010   1.1496203221583119E-009   4.7726135150199909E-010   1.6619361038164870E-010   3.1883222826229526E-011   6.7671189387545374E-010   6.6916865256041523E-010   1.1630584247015127E-009   1.8352246695152183E-010   1.5110010287272295E-009   3.2675978068635613E-010   9.1624659567556714E-010   1.6596141174868139E-010   3.0730518859964937E-010   3.6311254713637484E-010   2.3436173578720016E-010   4.1544023533768504E-010   3.1267242907550302E-009   1.7470632904180703E-009   5.8518111681097179E-010   2.7189694443729260E-010   1.6577093382606158E-009   4.0940915374260879E-010   1.2955484540332970E-009   1.4747431926574908E-009   1.3985537265001004E-009   1.1100491920331839E-009   6.5203810310877415E-010   2.3852811825227904E-010   4.6859311594975849E-010   3.4469875986965507E-010   2.4792303458017056E-009   8.1299696343465965E-011   2.7176687721588763E-010   2.1899188761888849E-010   7.0136828644534110E-010   2.6528443992868960E-010   3.6542916694205733E-010   8.9952631758767575E-010   2.7426131148725685E-009   3.7541620574205327E-010   1.9093837470326767E-009   4.1385746092546044E-010   2.4392464420840353E-009   8.8680815514309916E-010   4.3263050699897621E-010   1.5658267511882859E-009   6.1464762292724483E-010   1.2351968132340410E-009   3.5910432423935939E-009   1.0515533665907923E-009   1.3119322132524887E-010   2.4954608336721287E-009   1.1839699013859607E-009   1.1086227080220777E-009   1.3636442337930699E-009   1.2726531489539868E-009   7.3308541487897401E-010   1.0454085772151073E-009   7.5973625728930938E-010   6.0864069566058707E-009   2.5507368520839708E-009   7.0524323041881938E-010   3.5235423533154900E-009   1.3988955185609325E-009   2.6001464558653917E-010   1.7260890781114644E-009   1.1928699055495671E-009   6.5439766712320303E-010   1.2320341081718320E-009   3.8276887760518735E-009   3.3159364102490128E-009   2.1221519136726056E-009   8.4692135161819505E-010   3.6036395665737725E-010   3.6453059198888203E-010   1.5126619508022759E-009   9.3389684717635764E-010   3.3194756524967016E-009   1.9089919407912272E-009   1.8854215047831665E-009   2.8608930736128337E-010   2.4394896661852358E-010   9.8709883513241705E-010   2.6116358164478514E-010   1.1000305689459420E-009   1.7114521401164769E-009   1.1374105559916076E-009   4.2549231503885220E-009   4.1051675767892338E-010   4.3185487058041110E-009   4.8766292441906883E-010   1.6613893171433372E-009   4.1099574087818206E-009   4.3581324015284851E-009   6.5427589927203205E-009   1.2811975389074142E-009   1.5932225416809048E-009   3.6060123027368759E-009   3.8478808640374568E-010   7.1612972923243107E-009   2.1796795328535343E-009   7.2668829385526574E-010   1.2069774401341160E-009   1.7653243073148241E-010   4.0765560236847789E-009   1.1495487150157954E-008   1.6154394961907307E-009   1.4024425611953812E-009   1.1044162107827206E-009   7.9946036981644711E-010   1.7644306934582468E-009   5.0348227955453460E-009   3.9837209756227267E-009   8.9176363261708356E-009   3.2552197773741616E-009   3.3093005368085114E-009   1.6890331761615277E-009   1.1959231938024755E-009   3.4774664900057959E-009   2.7083138154397398E-009   3.6544271017361537E-009   5.0976912688082421E-009   8.5333433048461890E-010   7.3836396995395957E-009   2.2389820637349237E-009   7.6635579827430468E-009   3.4721292609282035E-009   1.0601860516161310E-009   1.4977331988030567E-010   4.2433446001136134E-009   1.7207137809485386E-009   2.3186829813584334E-009   5.8329379681230906E-009   1.7294143466641703E-009   1.5864160561427470E-009   6.1412172074406422E-010   1.9527016255014255E-009   1.9155986743759967E-009   2.8803233549041984E-009   3.2056150156739749E-009   2.3412082516810216E-009   3.0133193692825374E-009   1.3025172097475907E-009   1.1632027862764770E-009   9.7434918037572524E-009   8.4606861646226264E-009   1.1585415479268216E-009   2.8812342339221038E-009   1.2119673481562484E-009   4.4181194411699887E-009   3.7805273209183173E-009   8.6526376928632198E-009   6.1663033889974369E-009   3.5942427103725552E-009   1.0715860831905241E-008   3.1502094971431054E-010   5.1191202376586320E-009   3.3590145043463119E-009   2.4641584639465677E-009   3.4808065551040967E-009   3.7931118189278153E-009   3.5512113526364171E-009   1.4391440087894443E-009   1.4625431773598994E-008   1.5927726507239881E-009   4.2552237199487906E-009   8.8950577479277291E-010   3.9688123583967595E-010   8.3425301217149004E-009   1.0208069207760441E-008   1.1987229940476851E-008   7.7293931751047046E-009   1.5788258637774090E-009   3.3734672946504413E-009   3.3877849663230904E-009   2.1711779878340647E-009   2.9951198686505036E-009   2.5341178946563914E-009   8.4903090829222337E-009   1.2142867984652624E-008   4.1719395416998429E-009   1.1630994899802375E-008   3.3241840549292818E-009   4.9637716676048211E-009   2.6817074470407591E-009   3.4203305394208287E-009   1.4761150838129710E-008   9.1303366529559964E-009   3.8863196369677713E-009   1.3691543173153427E-008   1.0520201718923847E-009   4.2832090656660471E-009   2.0513546670016215E-009   2.0091041847385188E-008   1.1798961470608926E-008   8.7935124211823180E-009   2.5095110829421733E-009   1.9918239491881320E-009   3.3125266250830879E-009   1.5202479828070933E-009   5.2632815016251048E-009   2.7509439475794619E-009   6.9922395972053737E-009   6.7360579756552980E-009   4.4817498428374213E-009   4.6082715359227305E-009   1.0802572623750718E-009   3.4781805144702380E-009   4.9721671374502127E-009   8.5410716335541264E-009   9.6400976673853160E-009   1.6559574932316562E-009   9.3469463981939524E-009   2.5692828224880907E-008   1.7697425584115399E-008   2.4981529238812339E-009   8.1605987916812950E-009   9.1169073690415255E-010   6.6740880139873485E-009   1.0289987314503934E-008   1.3900616498768982E-008   2.0088596144793287E-008   1.6281287387374326E-008   1.5006152450619729E-009   9.0233805521945686E-009   4.4166739229604553E-009   3.5066615168000540E-009   1.1138852967265111E-008   8.2571471983257249E-009   2.8215552981043676E-009   6.6359648114167065E-009   3.1150891458341009E-009   2.1732104060612476E-008   1.5099954162580651E-009   3.2290670780218304E-009   8.3636379599565622E-009   8.5779438269077414E-009   2.6777908814397619E-009   1.5522234993107081E-008   1.3695913451606481E-008   1.8257172092004495E-008   4.6254746188473268E-009   1.0957771179836309E-009   4.0400182968886538E-009   4.0223219288181756E-009   6.0976427938212285E-009   1.6939116043070826E-008   3.4562570467894037E-008   6.6399803285045378E-009   3.4832742376383046E-009   5.4536063740309929E-009   2.4847634168070336E-009   1.6341636776570491E-008   2.4318769674886396E-009   1.3037840586627285E-008   2.5818925879697586E-009   1.3152616567028669E-008   1.4138840535647440E-008   1.1928523663530610E-008   1.6249286721163422E-008   6.3524769172544766E-009   4.6879046679010509E-009   9.0077739207840323E-009   9.8561513078273944E-009   6.6643173107729467E-009   6.3000037083155554E-009   4.7691722980076510E-009   3.7257676274773883E-009   9.7054504693892909E-009   4.0554553879909798E-008   2.5937775417712966E-008   2.1569783068916382E-008   4.3250698820459917E-009   8.7980488819109260E-009   1.0664289797394585E-008   3.3020597677025403E-008   1.0413426763186425E-008   1.4765828261292591E-008   4.6117436695402307E-009   8.3072594428038566E-009   1.5713847966143850E-008   2.2632112323015316E-009   5.9133085029018038E-009   1.3461211960241991E-008   2.7221256889704852E-009   1.2922531367497672E-008   1.2981684570258185E-008   2.2378573180653569E-009   3.5626638950134109E-009   6.4783978232121029E-009   4.2557193363620119E-009   4.8025508457907219E-009   3.3219270660492100E-008   9.7976561204610609E-009   2.5165223365488896E-008   9.0363613756081627E-009   2.5071510102797849E-009   7.9475163851418021E-009   4.1677873444186680E-009   5.9976681393686250E-009   9.1750109036224270E-009   6.8114985189062409E-008   2.0780420757593931E-008   1.1911474167076493E-008   1.0340380094204854E-008   1.4886431087946692E-008   2.8838866082725011E-008   1.0027591633168660E-008   2.7678377236740953E-008   1.7241879709606134E-008   1.8893952291935558E-008   3.6086676714316555E-009   1.8935959256984150E-008   1.2179357539541621E-008   3.5012018655243024E-008   1.2862376924211951E-008   8.9748478435336095E-009   2.7272732304540654E-008   4.2400867913440287E-009   2.8930179425073155E-009   1.6117207757773791E-008   3.1503649375264433E-009   2.5343114678904753E-008   3.9577261333372689E-009   6.6291479077179816E-009   7.6924390170621714E-009   3.3840043628281568E-008   4.2288340877598290E-009   5.0456819267832452E-009   1.9118897616407681E-008   2.1911407218077752E-008   4.9345098080294837E-009   4.7153435019015283E-008   7.4049393427582427E-009   6.6821239819964294E-009   2.2986077541364849E-008   3.5615521060331504E-009   1.4380609657649295E-008   2.0929343295310756E-008   8.0194580584904566E-009   5.1434005398872766E-008   1.6014780475504991E-008   7.9549666314176779E-009   1.1644898465799993E-008   1.1536160992817490E-008   3.3977032766151297E-008   5.0162239039229043E-008   3.3365343973703771E-009   2.8692154171261128E-009   1.0245726765279858E-008   2.7672008419219817E-008   1.3796076291743245E-008   4.3043543807757427E-008   1.2476049067451466E-008   1.9208367876689923E-008   2.0354505443162226E-009   8.7290793443131610E-009   3.5342242148755996E-008   3.3412303723763656E-008   1.7466120103386593E-008   1.3927819072736785E-008   9.9126832243291775E-009   4.2987580077541578E-008   6.4731177711168901E-009   9.0407232236489175E-009   2.5996719616014793E-008   4.3888541949140423E-009   1.8022721145768966E-008   5.9419387209821594E-008   2.1098358971031209E-008   2.1463937611660331E-008   2.4309197455721102E-008   3.9747043228272979E-008   8.8941167994033341E-009   9.3124019317280708E-009   1.6769340320901491E-008   2.0327537703845531E-008   8.1449210699759369E-009   5.4259811991751676E-008   1.8116124119825815E-008   1.2611779116574884E-008   2.8011990135762057E-008   2.1499840186285901E-008   1.5229485306767655E-008   8.1099334343328838E-009   8.5571651554575398E-009   2.3025095005304180E-008   6.2908671836887979E-009   2.2477607141031120E-008   3.5377222571911482E-008   3.4843870003717994E-008   7.2300723405748518E-009   2.5764228420540137E-008   1.5942436522108926E-008   1.5833195663754419E-008   2.3717337511645197E-008   6.6180679815588943E-008   4.5254800851938518E-008   1.1195130459431540E-008   5.7466775998454432E-008   2.1298872890232610E-008   2.5112790455776564E-008   2.7053474193662304E-008   4.6296554550220537E-008   3.2046206942808585E-008   8.1215750255950395E-009   4.4149701537863355E-009   1.8091604096376752E-008   2.1538307568568946E-008   2.1039514923402436E-008   1.0373511027349139E-008   2.6465688966232880E-008   1.5169066936062032E-008   2.0251309577140530E-008   5.9552010592792937E-008   7.8891288020487064E-009   1.7204696815721507E-008   3.6829237922806289E-008   1.3447710398894750E-008   8.5557078273162552E-009   1.7720731149095666E-008   2.6695275984873832E-008   1.5125019063225329E-008   4.0582241116769421E-008   6.8584409138814885E-008   2.7675521666042476E-008   4.4054980055203672E-008   1.5075825577964441E-008   3.7057955413904207E-008   3.0345321612012278E-008   1.3113522050590787E-008   4.1057048058120486E-008   4.6304516937664283E-008   6.2520279222822393E-008   8.0675256554356450E-008   1.7574993549113908E-008   7.8739888611923961E-009   1.5076170323754320E-008   1.2786019733239329E-008   1.0656938675315462E-007   1.8737771257148845E-008   3.4356791386991775E-008   5.0155728658367345E-008
   3.3176470588235292        2.5000000000000000        4.2744945976103448E-012   9.1534338374593646E-013   2.1522164319254589E-011   2.8891518777598517E-012   7.4500353055739438E-012   6.8468148535519767E-011   1.3594639790850431E-011   7.0462326122331476E-011   5.5976943107500712E-011   8.8345480584016850E-012   5.4329890657361489E-011   1.2473443003103946E-010   1.1049662964791798E-011   5.1230175484943854E-011   2.5012572007741842E-010   2.4355449040233000E-010   1.2491383130394429E-010   2.4417916013627756E-011   1.7122635825798400E-010   1.1170184962943024E-010   3.4660532319841161E-011   3.0768544213367362E-010   1.1289376664591812E-010   9.5965676471125336E-011   6.3723711764812902E-010   7.2971662899882145E-010   8.7299325448580023E-011   6.3110048182563160E-011   3.8908093790415383E-010   2.5417527587965544E-010   1.5667038831302337E-010   6.7525482243144487E-010   5.9895594770034657E-011   6.5914361349946825E-010   4.1423150240025623E-010   1.3560453997023149E-009   4.8692154388402258E-010   4.5070614435881243E-010   4.3141290970746044E-010   1.5641569217718569E-009   2.8871667678263020E-010   3.5383552465028945E-010   1.9112524803727905E-010   6.9073327355139929E-010   7.9639044870867482E-010   1.8067289135801587E-010   1.7704161314319048E-010   4.1599077229370824E-010   3.3851042755480014E-010   1.5326332813087590E-009   5.3754034545293926E-010   3.7673500571141295E-009   3.8365091547682801E-010   3.0283315415318569E-009   2.2670351486118588E-009   4.5195058265799453E-010   1.0947698260146293E-009   2.0779945163601378E-009   2.3481259503831058E-010   6.5770055749284454E-010   7.9134386712996798E-010   3.2835345872579559E-010   8.0625803054989248E-010   1.5553340845158303E-010   3.8227450189186185E-009   8.3759424759223152E-010   8.0699833312123432E-010   6.3250747617498053E-010   9.4886051934045603E-010   2.2631510460264837E-010   1.9878239039562381E-009   4.1822896543985097E-010   3.9992902101041664E-010   9.5724150724132631E-009   3.1858877490684811E-009   3.3491593297091589E-009   5.7492329556404330E-010   3.4030987000907437E-009   9.0123467206089332E-009   6.7442969016270455E-010   3.2700117355818508E-010   2.1967557131853732E-009   1.4062217364748431E-009   4.0497619160139020E-010   1.0702473267943354E-009   4.3611991548202916E-009   1.5043966868508476E-009   2.1382197070770732E-009   3.0286998203450726E-009   7.8018811520724649E-009   4.6544654108038657E-010   5.7762763956001419E-010   5.3815850472269575E-010   8.3051159071903761E-009   1.0534832037217085E-009   1.2653865919651750E-009   2.2990713995029005E-009   6.7836145521517111E-009   2.0332266435376066E-009   9.7176348995415227E-010   2.1623543108135792E-008   1.5073786225279108E-009   8.0941138992353504E-009   3.7246289869863085E-009   3.0934659590029825E-009   4.9019118680345175E-009   9.4344239154729334E-010   4.5280109724719581E-009   1.7165249742716603E-008   9.1873253862058848E-010   4.2727461422836746E-010   1.1230338049277113E-009   1.3300759170520567E-010   4.5876037208525504E-009   1.2640546044969072E-009   1.1250371077225937E-009   2.8148489595767767E-009   4.7040655533898297E-009   9.9221719570633321E-009   5.1203358687434867E-009   1.5289519169714741E-009   6.9974498369436249E-010   5.8312935025228474E-009   5.1344150869848539E-009   1.3275276761884840E-008   2.6722164184564374E-009   1.5721322477641114E-008   3.6179309701601348E-009   9.3883794761797656E-009   6.8724149106855741E-010   2.2748978617722440E-009   3.4611107594057877E-009   1.5461835620342665E-009   3.9125591164294424E-009   2.8890667868998864E-008   1.9550236683769053E-008   6.0137142154297929E-009   2.7630962280082310E-009   1.6879147465350801E-008   4.9072035528216976E-009   8.7794197224521586E-009   1.4556291690885658E-008   1.4555207344830812E-008   7.8617255828717941E-009   9.9260406512782153E-009   2.7811654639418310E-009   5.6397315560342859E-009   2.6292877085798195E-009   1.8301921870881053E-008   7.8433251606816682E-010   2.7827006947583382E-009   2.1267044575314798E-009   7.6518899673567723E-009   2.8078686342412801E-009   3.6381827635678213E-009   1.2087902290154081E-008   2.2140000734756025E-008   3.1825628736599723E-009   1.4797678619786382E-008   4.7394498234031114E-009   2.4016727322129110E-008   6.7016863295989297E-009   3.7913875574783490E-009   1.2168922383712782E-008   4.1664927702122954E-009   8.8979106756162915E-009   3.6033507782248951E-008   1.2181831985861467E-008   1.4130368222557935E-009   2.4316788459222768E-008   9.0008433629229728E-009   1.4056428196521381E-008   9.7249025608588902E-009   1.2373822541989263E-008   8.9163316373871360E-009   9.0282232152435423E-009   6.5526831381870559E-009   5.7003488205328669E-008   1.9583782547442961E-008   5.8102761463272700E-009   2.6956124256012578E-008   1.3226289394639099E-008   2.6407550615589478E-009   1.8665785779454757E-008   9.3023814392911456E-009   3.6312911432513193E-009   1.2073977164832375E-008   3.5410589063222509E-008   2.8432047109544751E-008   2.3183535943408391E-008   8.8529801655079898E-009   3.4430879556098555E-009   6.1175639574046261E-009   1.0012116506465637E-008   1.1124959137138139E-008   3.4781296528693985E-008   1.4377170477510610E-008   1.2904920583440850E-008   2.6074931448376268E-009   2.0883832935021232E-009   1.0132269986069295E-008   2.8061834484917790E-009   1.0469056395047126E-008   1.9760438804918529E-008   1.0190289522043560E-008   4.5243858695597676E-008   3.0479972671335233E-009   2.9656849298509509E-008   3.1234633651724666E-009   1.6703246822908370E-008   3.0981543218252719E-008   3.1227954733799087E-008   5.5085219025723842E-008   1.0929888972441295E-008   1.3766840332849075E-008   2.8664885439870270E-008   3.5246365136912591E-009   5.7303951313418571E-008   2.3022423797128497E-008   4.9064956029069594E-009   8.9194027923470669E-009   1.4890101287765111E-009   4.4344867689553460E-008   1.0596730429082510E-007   1.2966343836771797E-008   8.3892408897500334E-009   7.6264733770866804E-009   4.3935469256502254E-009   2.0012620868558748E-008   4.5279712160527752E-008   3.6477767496829769E-008   7.3150184066962662E-008   2.4921292128735322E-008   1.8742547560395822E-008   1.7484126621049057E-008   1.1978343056088877E-008   3.5048286854303867E-008   2.4801575701145124E-008   3.4452833432956584E-008   3.7494782285742015E-008   6.4716602496009913E-009   6.9383152276895880E-008   1.7005950899988521E-008   6.6721400931623257E-008   4.2048918313091186E-008   9.1895009273161637E-009   1.3917415204112452E-009   3.0528172561263958E-008   1.4612678033549893E-008   1.5760416411359506E-008   5.0601543289818016E-008   1.6478323830716761E-008   1.3457374062066301E-008   6.4207604330690122E-009   1.0997854166819127E-008   1.6248068321349010E-008   2.2931829783475236E-008   2.9198137604224883E-008   2.0540579482359422E-008   2.6360877526384993E-008   1.2674428262715157E-008   9.8832431175867197E-009   9.5989708465192137E-008   6.8159948825839368E-008   1.3122279499521287E-008   2.3031943212918353E-008   1.0019684645436778E-008   2.9620007430512581E-008   1.9570002121573616E-008   6.2093981067777112E-008   5.3433061776194777E-008   2.2622260402145491E-008   7.4093010051652265E-008   3.3351807649576157E-009   4.1510542900330616E-008   3.3797430683760762E-008   1.5960253608008753E-008   3.7336320924556573E-008   3.5259218098030407E-008   2.5779046548004373E-008   1.3607146486587959E-008   1.0011397873477860E-007   1.3549690535248442E-008   4.1906629793758039E-008   6.0858561641652541E-009   2.9173956357648124E-009   6.0107121915264560E-008   8.8170833035778836E-008   1.0558270803133176E-007   8.7863046838687786E-008   1.0263089318430768E-008   2.5393334931363890E-008   2.6575181208036029E-008   9.1039391221447206E-009   1.8136907958602409E-008   2.1716622961943178E-008   8.0548909136796631E-008   8.9190145448481198E-008   3.5719493949444437E-008   8.3980051391600750E-008   3.3419473584718197E-008   5.8175606041078409E-008   2.7175458635756620E-008   2.8538081566334874E-008   9.7889582814457348E-008   8.4006934020819955E-008   5.1985807291885358E-008   1.1625881604685347E-007   1.1059360626355686E-008   3.3024384384209548E-008   1.2473292504178155E-008   1.7162989309205633E-007   8.6327961828672034E-008   6.4965691228585954E-008   1.8632784131628559E-008   1.2686350923494032E-008   2.0341976893377584E-008   1.8420928342319383E-008   4.8506441932647765E-008   2.5864743828230346E-008   5.7542639057686777E-008   5.7732947488727268E-008   3.8829982397024001E-008   4.0921624617625436E-008   7.0796635240160019E-009   4.1029714254821768E-008   3.2057790292915078E-008   7.8888491332923698E-008   7.3244753086879239E-008   1.1874267462005565E-008   5.3091950940778054E-008   1.8862720119732112E-007   1.6282012068399958E-007   2.0538970268679837E-008   6.0761595556900577E-008   1.0286372047722996E-008   5.1830846796726416E-008   7.7210119040283017E-008   9.2315843079062496E-008   1.6122045611233171E-007   1.0676957743659315E-007   1.3931936962248192E-008   3.3048965646910805E-008   5.2702186743027106E-008   2.9989288856365818E-008   9.5764633082726852E-008   7.4097583394651261E-008   1.6425864427649247E-008   4.7817331405467525E-008   1.8317872228194459E-008   1.5905958105843006E-007   7.1815909185770775E-009   1.2904637064517150E-008   7.9838560242934975E-008   5.9978386547918224E-008   2.6690651475143607E-008   1.3170283501762330E-007   9.9007719093838024E-008   1.1955224604411597E-007   4.4138895702435263E-008   6.4502953463554791E-009   2.2315184599549972E-008   3.5020352006685497E-008   6.0460261357141060E-008   1.3901578397407411E-007   2.9062893199221634E-007   5.9737935263989509E-008   2.7783817147467728E-008   3.1501023254941329E-008   3.4617996701042707E-008   1.4848796916554030E-007   1.9660935133166188E-008   7.3180595694235217E-008   2.5083645922392857E-008   9.0350904192762301E-008   1.2218849097104954E-007   8.8182331152987105E-008   1.2662991647375704E-007   6.2049220224568756E-008   2.6012059878312918E-008   8.1866518855230611E-008   6.9052394500815008E-008   4.4834212721894263E-008   6.4029554674411598E-008   3.2585481877749831E-008   2.5347589552775708E-008   4.3682218090353174E-008   2.9335211479136039E-007   2.1278638133124249E-007   1.6313481692285738E-007   5.0817637532102397E-008   4.7156963610770135E-008   5.5704058431623637E-008   2.7129305104497326E-007   8.3377816206905044E-008   1.0730996016799444E-007   2.8483319194916946E-008   7.1676536345880648E-008   1.2240245011366788E-007   1.5510322293504002E-008   5.3887839614591487E-008   1.1598571218326237E-007   2.7690947892546052E-008   1.1462209269814717E-007   1.0846118389982552E-007   2.3504869796739918E-008   2.4311134012649290E-008   6.1575829954623082E-008   4.3106658668692556E-008   4.7961187427830504E-008   2.1933755780342527E-007   6.0213121398828150E-008   2.0276841354847024E-007   5.3612875269849988E-008   1.0394045421594233E-008   7.1593628535301119E-008   2.6209506400279566E-008   5.8244395117063585E-008   4.7101281489632570E-008   4.7700904929147362E-007   1.6095887552612332E-007   8.6729100945263690E-008   8.1863355417157705E-008   1.1924929147639193E-007   1.8600026778781691E-007   8.0563659945458559E-008   2.3575699825245211E-007   1.3404666364478565E-007   1.1907735459638068E-007   2.1123754269740112E-008   1.4384246877271640E-007   1.0488325956468076E-007   2.5339669651416547E-007   5.6772163340153426E-008   7.3784945566652860E-008   1.8636908305033954E-007   2.9940290633217984E-008   2.7932719791668755E-008   1.2909012151173836E-007   1.8559080122552562E-008   1.8963039848166338E-007   3.9413283460381503E-008   6.9960701333740194E-008   5.3829725600859075E-008   2.2777625066670947E-007   1.1367583855996595E-008   4.6158800842193443E-008   1.3081454899359617E-007   1.2588682239268930E-007   4.0676519289754351E-008   3.0242813383904118E-007   4.5560626259944194E-008   5.0561018929607434E-008   1.9497842796799171E-007   2.0785452500986245E-008   7.3117670807107534E-008   1.6563442190059410E-007   7.6957485085134704E-008   3.9775731772285563E-007   1.2075691709430824E-007   5.7895742822211806E-008   9.6213661747386487E-008   9.9416653155788041E-008   2.5829426031120145E-007   4.0213933829480649E-007   2.0068616101805260E-008   2.9383638355076123E-008   8.1320019204655858E-008   1.5802147112026994E-007   1.5071348928532848E-007   2.6731493639471946E-007   8.5796680292773750E-008   1.8013621112605758E-007   1.3867874011368752E-008   5.8246618889546321E-008   2.5637625688535578E-007   2.0147604744511545E-007   8.6279805301499984E-008   1.1229384129141855E-007   8.0914168377519335E-008   3.1202645462159828E-007   2.6151758658654842E-008   7.5158384831486922E-008   1.1944593440199855E-007   4.1566371113227763E-008   1.3404015805069317E-007   3.5369594785883790E-007   1.5790547856595803E-007   1.8831940979369119E-007   1.8778760084922829E-007   3.3813485390332194E-007   6.2193434461163097E-008   6.0971236259468830E-008   1.4233743970341297E-007   1.6035199187914849E-007   5.7849989710081965E-008   3.8370561859190146E-007   1.4709167702984684E-007   9.6469522580034560E-008   1.8940108691888295E-007   1.9649584602931746E-007   1.0913445613607701E-007   6.3523121018145968E-008   9.4289350740436541E-008   1.4020337559541507E-007   6.4339171009844286E-008   1.1372899609636851E-007   1.8746170402822295E-007   2.3830495354701714E-007   5.5575379876938926E-008   1.8833407063429434E-007   8.5835773501865829E-008   1.2796874727256438E-007   1.6294714541790367E-007   4.1614322001215799E-007   4.3290985587117061E-007   8.5654029492694521E-008   3.9492598789159446E-007   1.6173132251183399E-007   1.6854590182832958E-007   2.0740008561866025E-007   3.2624030519237488E-007   2.2210832712541139E-007   6.4187371403160737E-008   6.1352148822305038E-008   1.9340636959939171E-007   1.6140332536329303E-007   1.3615335613031304E-007   6.6811505952400518E-008   1.6319106327383713E-007   7.8913602502562779E-008   1.2548001673625860E-007   3.6944484631246808E-007   4.8034522337964207E-008   1.0809075119493194E-007   2.7607229242395345E-007   1.1149305468088924E-007   6.8323867638721265E-008   1.0863921070842600E-007   1.6581717393689893E-007   1.2965868020608414E-007   2.8166396077209659E-007   4.5432892532797649E-007   1.8415015961520923E-007   2.7981966577332539E-007   9.1035563111137153E-008   2.1183204362413873E-007   1.5459100787024396E-007   7.4565580414986077E-008   2.5094742226114679E-007   3.3267933497548063E-007   4.1103841191113943E-007   6.0610340153731393E-007   1.3393195218406314E-007   5.9436517433726886E-008   1.3835825288755510E-007   7.3300603577821887E-008   5.0889588435672931E-007   1.2254354089445918E-007   2.9625034885708592E-007   3.6222748581329405E-007
   3.3705882352941177        2.5000000000000000        5.2442663702193352E-011   8.0888809983662665E-012   2.5102719975552118E-010   4.1238020665461535E-011   7.9619737186227322E-011   7.2902856807354811E-010   2.3260512831007601E-010   7.4549276799069372E-010   5.9831158673931971E-010   7.9176521610094654E-011   4.5292216881795453E-010   1.1758901455506604E-009   1.7459567096306919E-010   8.0556617704077809E-010   2.6944392301559733E-009   2.4482389591259705E-009   1.0389138387276699E-009   1.7519384389593855E-010   1.2688630638279043E-009   9.0629210231006619E-010   2.9696694335528515E-010   3.2526662047328712E-009   1.6069257713740363E-009   1.3238291239949252E-009   6.3110701996439702E-009   6.8529752978082003E-009   6.4365149046885927E-010   4.0119282221455744E-010   2.9040585067953193E-009   2.1962082914343732E-009   1.2144150706198536E-009   5.9301077109022591E-009   4.5087592407002141E-010   6.6046595476940339E-009   5.2994230488433492E-009   1.1332368485868347E-008   5.4355127443625359E-009   3.7845825819780743E-009   3.6639376384616561E-009   1.3503691995764545E-008   2.6218008563312756E-009   2.3392143374934783E-009   1.0707157566645370E-009   4.9092471831931744E-009   1.0101315365456698E-008   1.2443314140345425E-009   1.0070302085721714E-009   3.9562681803334801E-009   3.6991354637590997E-009   1.1705150042656003E-008   5.0840439583113596E-009   3.6515602402144211E-008   4.3090334480154612E-009   2.1384324023540596E-008   2.0142978349782057E-008   3.1208799703825406E-009   8.0628448278576010E-009   1.6155937455407706E-008   1.4294212661641988E-009   5.3899917642577388E-009   5.0932366846027847E-009   2.3535558546878635E-009   5.2497987435177514E-009   1.5351914364658648E-009   4.2563753863141225E-008   6.9990148917480439E-009   4.3467450256107779E-009   4.0844671904593662E-009   9.5221351250484939E-009   3.8002295668135102E-009   1.6608115796243114E-008   3.5498009600357686E-009   4.4581539539456354E-009   8.6303291134683770E-008   2.2447129886632919E-008   2.5480252674249120E-008   4.1958639644770078E-009   2.3416544750067396E-008   6.7129443445484244E-008   3.6566855149944435E-009   3.0839389480226538E-009   1.4920927649529271E-008   1.2492779242210690E-008   3.1967317433802937E-009   8.0596265762812386E-009   3.1944996996756322E-008   1.2705395293721174E-008   1.4471525238574323E-008   1.8815367678195271E-008   7.4226314180740572E-008   5.6737582343906021E-009   5.1930494298573752E-009   5.0870798121652114E-009   6.9531635661599425E-008   4.1625527356806999E-009   9.0605568712351749E-009   1.9178183748022436E-008   6.0493467947271618E-008   1.2842605816096436E-008   9.5989951381312930E-009   1.7550953876254557E-007   1.5081763667873802E-008   5.2866478438289534E-008   2.6261842988382913E-008   2.5378364808223053E-008   3.1673274831973472E-008   1.2495615016993902E-008   4.4069542890851837E-008   1.0681181462733150E-007   6.6881022490330006E-009   4.0263770306252556E-009   7.0982305368970165E-009   2.4386682144524050E-009   3.8451390522597196E-008   1.1309137336274422E-008   9.8782876273872849E-009   2.5007118325158381E-008   3.2372915450430910E-008   6.2527281872011620E-008   4.6919280840254018E-008   1.0520586939935811E-008   9.9709042823831471E-009   3.5662661654908346E-008   2.8638969939707275E-008   1.0717045525333463E-007   2.6978393490316047E-008   1.1432362011796800E-007   2.9300205653009668E-008   7.3341746932842971E-008   2.7208346925602791E-009   1.1712545495761549E-008   2.9322822098879483E-008   1.0296769664400711E-008   2.7890097631990686E-008   1.9692837589968297E-007   1.5475952168765203E-007   4.4539651770674203E-008   2.3000109654554136E-008   1.2108100242451269E-007   4.2498195893283369E-008   4.1662112078963041E-008   1.1575916115234375E-007   1.1900010675027154E-007   3.9699944753967346E-008   1.0313641985419154E-007   3.5899261436529669E-008   5.1860234185487210E-008   1.5018412744062485E-008   9.8544809817637723E-008   5.9113522965256708E-009   2.2160212759845145E-008   1.9399591747066182E-008   6.2333312605746917E-008   2.3733237848973335E-008   3.0611092697647661E-008   1.1104329822606876E-007   1.3133229334604560E-007   2.0861860446214326E-008   8.3916000114216432E-008   4.7395221157114391E-008   1.7070007955804945E-007   3.5625398155208634E-008   2.4878463055045136E-008   7.3270194454528080E-008   2.1936112224554365E-008   4.0348790715520850E-008   2.4711808163157273E-007   9.7034298684190588E-008   1.3364313409065738E-008   1.8476987058073289E-007   4.5668495611207915E-008   1.2744181961543383E-007   5.1462588643342617E-008   9.4673120039195499E-008   8.3531021529770634E-008   5.5279797509653882E-008   4.1406755302817329E-008   3.8640093009017910E-007   1.1292150002342858E-007   3.9646947346079660E-008   1.5332243078429539E-007   9.8034471610997043E-008   1.9729058876172061E-008   1.4537252689442800E-007   5.6647550813333835E-008   1.6024716358497376E-008   8.3958159937719442E-008   2.5018555494709280E-007   1.8198863637803767E-007   1.9095458583843303E-007   8.4979106943658823E-008   2.6620065759740174E-008   6.7686593180950744E-008   5.5036331702891591E-008   1.0639601677999963E-007   2.5495728960097423E-007   7.7603549469057560E-008   7.4455687324951304E-008   2.3289831400985018E-008   1.4250009641517044E-008   8.1972189007420126E-008   2.0497383903661604E-008   8.0756963027247301E-008   1.6721717067887908E-007   6.6337914856280337E-008   3.4301426556648797E-007   2.1622095658125873E-008   1.4609176188549114E-007   2.2444068511818521E-008   1.3532689237157743E-007   1.7076677712933211E-007   1.5803102850530946E-007   3.3621179247550874E-007   8.4406503747324483E-008   8.7925861458704249E-008   1.6446020553101089E-007   3.1780047113153393E-008   3.1340371414367385E-007   1.6289207205864358E-007   3.4356717963609358E-008   5.8626739491022954E-008   1.2638183860866846E-008   3.6316787243001597E-007   6.9517506848148742E-007   8.4452507622779631E-008   4.6031284521725551E-008   3.9642081169060439E-008   2.6596237122806928E-008   1.5982626264450691E-007   2.9425054366725660E-007   2.2516039716909022E-007   4.3419362319238174E-007   1.4834190248995581E-007   9.4362564820572210E-008   1.3826567493784368E-007   9.0106887240096784E-008   2.6327919717422362E-007   1.7808592759240094E-007   2.5043858315433417E-007   1.9663265436856873E-007   3.5323098218994641E-008   4.7697429861267025E-007   1.0662048932543524E-007   4.3932014169130888E-007   3.7883448172889754E-007   6.9200534634591382E-008   1.0850865148551090E-008   1.5158177416475923E-007   1.0307997822172471E-007   1.1517252633882362E-007   3.0216493381999931E-007   1.3079883566572953E-007   8.4734296014555862E-008   5.7107966113367876E-008   4.7252481342507569E-008   1.1589168699421093E-007   1.4785386312772113E-007   1.9637834811651280E-007   1.4635132491385871E-007   1.8313042318128845E-007   1.0303187641512600E-007   6.0346453667987552E-008   6.6339213990438146E-007   3.8595649511160367E-007   1.0532815645233059E-007   1.4487756296557278E-007   5.6717705930999423E-008   1.5856675444513731E-007   8.2588468162518731E-008   3.2057376223909814E-007   3.5361299608520078E-007   1.0088089282569344E-007   3.8082275434768265E-007   3.1641925965133810E-008   2.5014663920618384E-007   2.7607347884677177E-007   7.1352052798954304E-008   2.6922534474813225E-007   2.2206182486673982E-007   1.2787123173312582E-007   1.0245210615223205E-007   4.7059985419644250E-007   1.2150426269342405E-007   2.8018098725332859E-007   3.6434201988251916E-008   2.2618917541066123E-008   3.4581047963154368E-007   5.5537259454168786E-007   6.6933741925944682E-007   7.2927920520084115E-007   6.8639173661314411E-008   1.3965879887702048E-007   1.4566305045089165E-007   2.3280704684515489E-008   1.0847754072075488E-007   1.2466214489935383E-007   5.6260291446101653E-007   4.7143180002685904E-007   2.1045845148075921E-007   4.3412778422585587E-007   2.4025747839155704E-007   5.0230977712191614E-007   2.0257285390296779E-007   1.7475459688227174E-007   4.1429618047483646E-007   4.9705274152518103E-007   4.7543506634880194E-007   7.1700178309553990E-007   1.0049449707545094E-007   1.9536735546818290E-007   5.8210503638510318E-008   1.0955705172964319E-006   4.4035477973528195E-007   3.3553681864603737E-007   1.5923404874462446E-007   6.1456662429025533E-008   9.1000952170211092E-008   1.6015632454295527E-007   3.5268958099844880E-007   1.9530300006836436E-007   3.4427343423766581E-007   3.7697990021355690E-007   2.5417985233334744E-007   2.9353136845256938E-007   7.7690765847719122E-008   3.6251588021157081E-007   1.6415492399916590E-007   5.0781890408525312E-007   4.2894672965773149E-007   6.6352958283350247E-008   2.4564931418325333E-007   9.5365705787055521E-007   1.0689978292228310E-006   1.4609257077194267E-007   3.6069319642595808E-007   7.9859980940653033E-008   2.9994037705644147E-007   4.2098599898060274E-007   4.6915505675371936E-007   9.2666718440770091E-007   5.4978385289732837E-007   9.8036800850640999E-008   6.9565463075826456E-008   4.3727138784330330E-007   1.8881713988639165E-007   6.2575551093754136E-007   4.6209655928212402E-007   8.0343105001691251E-008   2.9646785992554996E-007   1.1319512224879446E-007   8.0375398122214823E-007   4.0371073515919369E-008   3.6851947962428340E-008   5.4615622793079369E-007   2.7944905843151543E-007   1.8216164120986187E-007   8.7765021842002503E-007   5.5597101476073992E-007   5.2998421533709045E-007   2.8504399017178769E-007   3.4993453547119991E-008   1.0459495164178078E-007   2.4534961485102235E-007   4.0314443117946212E-007   8.7465788111836159E-007   1.7002684150577653E-006   4.0062034876238396E-007   1.8949630235836485E-007   1.4683338620710098E-007   3.3525409342301859E-007   1.0682720055293316E-006   1.1595948897690791E-007   2.6074754647822611E-007   1.9174770649758058E-007   4.8999094318467726E-007   7.9546193172644915E-007   4.2443459468708622E-007   7.4281144577344571E-007   4.3450410876807217E-007   1.5451701232721594E-007   5.3161826627318570E-007   3.3947356205908225E-007   2.3988842400433513E-007   4.7883331369880081E-007   1.5177313348421533E-007   1.1773180661224801E-007   1.3003240380607836E-007   1.5155619990659577E-006   1.2549003333342988E-006   9.7699586292049310E-007   4.3014516401876814E-007   1.8142855449046381E-007   2.7002507605994809E-007   1.5358532239098275E-006   5.1509009058287270E-007   5.1971584019130900E-007   1.2298756799188213E-007   4.9790486490802429E-007   6.8285946681097389E-007   1.0908980076142189E-007   3.8544009306109676E-007   7.2890979610470469E-007   2.0623802220177386E-007   7.2369615336901178E-007   6.7980504128149891E-007   2.3233248873556475E-007   1.7553207739912108E-007   4.3920781162222916E-007   3.2384538844300223E-007   3.8296787451645638E-007   1.0176238146246800E-006   3.2473520472681875E-007   1.1246530416356233E-006   2.3041698014424169E-007   8.1512490478374430E-008   4.5710062861415568E-007   1.6508125155921523E-007   3.8115313666397969E-007   2.6347849821718240E-007   2.3861756562866778E-006   8.5752410049624591E-007   4.4863214044679802E-007   4.8716192407055628E-007   7.3683924041537111E-007   8.5638943603235631E-007   4.5421818967357886E-007   1.4626428897723405E-006   8.3000647297838178E-007   6.2658607377447118E-007   1.0462532292120680E-007   8.4139603529447568E-007   6.8203811310579745E-007   1.3168506040890700E-006   3.0086029305372091E-007   4.3975011448982491E-007   8.9029091671812687E-007   1.8664704239792005E-007   1.9727180814504456E-007   7.6914194510505292E-007   1.6975113601695269E-007   9.6352877481094421E-007   2.7986081885765519E-007   5.9161650044444233E-007   2.7994428970604415E-007   1.1346071298209173E-006   1.1753511982127392E-007   3.3699988050831951E-007   7.3194297067428328E-007   4.7924822916046524E-007   3.0250637272345804E-007   1.3389069032671624E-006   2.6673626020968555E-007   3.2523859799822411E-007   1.1602182402555405E-006   1.0902496867017132E-007   2.6884892994241903E-007   9.2443778036519765E-007   5.2379475759113932E-007   2.1423089054805479E-006   6.0943200877380462E-007   3.3434275035097222E-007   6.4193495480567392E-007   5.3386370996971312E-007   1.3906725779565082E-006   2.3375553299023738E-006   8.9957000646371546E-008   2.8597635850434760E-007   5.6711967362064787E-007   6.2482996141328610E-007   1.0975306271288222E-006   1.2886468523525421E-006   4.2181220592576111E-007   1.2432358985829954E-006   7.3310804090692642E-008   3.0701618500402392E-007   1.3102276333885350E-006   8.9576410935454290E-007   3.3826462867243851E-007   8.0318706464457966E-007   5.7672413461741577E-007   1.6603868236449995E-006   8.8996735709618439E-008   4.5990381442627690E-007   3.2635947749553643E-007   3.1565690434243949E-007   6.3752063349253560E-007   1.4213923220837685E-006   7.6558268128975630E-007   1.2275239729253009E-006   1.0975087440393974E-006   1.8777471687769467E-006   3.4991345737421421E-007   3.7217557040927950E-007   9.2620328979336493E-007   9.8330930436737412E-007   3.3159811193661855E-007   1.9665943240867164E-006   8.7286657138561165E-007   6.2134375910080095E-007   9.8805899465071636E-007   1.3934751476839745E-006   6.0931508911063768E-007   4.2456307638994525E-007   7.6380057514601553E-007   5.8097396306135994E-007   4.4887386345773725E-007   4.7860383321735743E-007   7.7692305490162857E-007   1.0635827314548040E-006   3.4627595064342939E-007   1.0574112122834592E-006   3.6924189239532449E-007   7.4432845680793508E-007   9.3263894157544061E-007   1.8670847567000408E-006   2.7084226909824262E-006   4.7233722389628383E-007   1.8325297706928539E-006   9.4972665923509667E-007   7.4158516471208217E-007   1.5131117901586869E-006   1.5820527603552693E-006   1.1051682338124546E-006   3.5367085853877490E-007   8.5266505595541111E-007   1.4698777352816329E-006   8.5549596632130859E-007   6.9223253304040747E-007   3.2815031340018067E-007   7.2830759738222246E-007   4.8248740009677475E-007   5.1885409879114810E-007   1.6358586287878403E-006   2.2356238888725548E-007   6.2342143737710678E-007   1.5616377159920045E-006   7.5720600564394950E-007   4.4907581969265274E-007   5.1788662284495805E-007   8.2964324089770564E-007   8.9047400909347362E-007   1.3925404644407553E-006   1.9739821529060382E-006   8.3269589002667371E-007   1.3426989701818211E-006   4.3732782859296522E-007   8.8213395349153578E-007   5.6529209938117228E-007   4.2741023446365084E-007   1.0597919702968580E-006   1.8568137574092613E-006   1.9058003616571341E-006   3.2814995294193335E-006   7.5691649913654514E-007   3.1096703680667636E-007   9.7801485172057747E-007   3.5410416748833133E-007   1.5713755244464967E-006   6.7383799934558690E-007   1.8748820900234508E-006   1.9240198732992196E-006
   3.4235294117647057        2.5000000000000000        5.1375940604703718E-010   7.3982435917203405E-011   2.2734819540141256E-009   5.7325726337188197E-010   7.1294138736486976E-010   5.8505850874237501E-009   3.0526631019518715E-009   6.2644147490095113E-009   5.0935225376947371E-009   5.1704320143558115E-010   2.8939925627815028E-009   7.9926367360214186E-009   2.1445318010276536E-009   9.3040793038258168E-009   2.2245615568961198E-008   1.9170871465850325E-008   6.6448130087371797E-009   8.8696857902176201E-010   7.5918137531078735E-009   5.0103411974103914E-009   1.7546160206254959E-009   2.6568639416432074E-008   1.6855025832238738E-008   1.3561257116535172E-008   4.5845179010746915E-008   4.9508745940792147E-008   3.8292953232333847E-009   1.8209070035721875E-009   1.6449850691413484E-008   1.9952529575031407E-008   6.5584147253052315E-009   4.0137470563353892E-008   3.0187279887280368E-009   5.0622202058378099E-008   4.8902532667487414E-008   7.1790292025444059E-008   4.5538158823557784E-008   2.2781315954298991E-008   2.0672291736411154E-008   8.7694129504560158E-008   1.8025932163656004E-008   1.2558151319052828E-008   4.4033915365735771E-009   2.6747969544374009E-008   9.6758578071657628E-008   1.0920840200343289E-008   4.1246573916661889E-009   2.8103906819422176E-008   3.1665569421382307E-008   6.8527340046723560E-008   3.5357845535764755E-008   2.6110741131471982E-007   3.8018232306461488E-008   1.1264263762297173E-007   1.3528353557012492E-007   1.4769144547274430E-008   4.6853287381855461E-008   9.5158042439385203E-008   5.9759343202550912E-009   3.2322827519260378E-008   3.2910613954324435E-008   1.2762497716086493E-008   3.1346858373403295E-008   1.0642909341791759E-008   3.4026977205131170E-007   4.2816943858783191E-008   1.6274364117412479E-008   2.2536828514715925E-008   7.3765361637389737E-008   4.1140850888797564E-008   1.0596184248436961E-007   2.6860993607653253E-008   3.5667463095042897E-008   5.6958639047333788E-007   1.1256701947750443E-007   1.5219538666783671E-007   2.4727641483436279E-008   1.5185245606945510E-007   3.6951082250645259E-007   1.3450176012007557E-008   2.6259346082610877E-008   7.3908357019281581E-008   9.0904307139492277E-008   2.8864223195609449E-008   4.3806626451179792E-008   1.7869954043044253E-007   1.0776778077325029E-007   7.0589000207482809E-008   8.7346007307101687E-008   4.9917408608337604E-007   5.4836246396502794E-008   3.6301121938535439E-008   3.6309889677887515E-008   4.1465420127860218E-007   1.4425943865203178E-008   6.3219924282593771E-008   1.2019265825138424E-007   3.9745786246649989E-007   6.5230408510767849E-008   7.6428131630877114E-008   1.0193818017191040E-006   1.0998370967835256E-007   2.6273081891966875E-007   1.4867492799364855E-007   1.6140720102068020E-007   1.5415317507659604E-007   1.1410210327050802E-007   3.8991843763337369E-007   4.8748265980337812E-007   3.9055082555015858E-008   2.6073034515627497E-008   3.5176966189773179E-008   4.0059510629010987E-008   2.4851080414094734E-007   8.1324590004715965E-008   8.1187342094188787E-008   1.5624243731709435E-007   1.8818385259670031E-007   2.8964681777143880E-007   3.4431514039180658E-007   5.4672093048747290E-008   9.0194751650795085E-008   1.5346469349277537E-007   1.2293240656466427E-007   6.0595229628066337E-007   1.8645709139905384E-007   5.6948460739021354E-007   1.6816107473167309E-007   4.4472439281694731E-007   3.7947711214695774E-008   4.2503676132532648E-008   2.0252157928623316E-007   7.4862811607296500E-008   1.4516690811709963E-007   9.9283368312299294E-007   8.7989608111942191E-007   2.4534949559214488E-007   1.4452378347379872E-007   6.3747759243801743E-007   2.8046296737496505E-007   1.3836880953394004E-007   7.2092910123212012E-007   7.6354819050088031E-007   1.4896431097949084E-007   7.1813293777161673E-007   3.6817950213280301E-007   3.5094550570769026E-007   6.7788430303789210E-008   4.1141944503929302E-007   3.5346263691019172E-008   1.4808253598743625E-007   1.7341551930333626E-007   3.8211358962795171E-007   1.5321473653206982E-007   2.0181580180359030E-007   7.1409316255628131E-007   5.8259750645461793E-007   1.1204336043286265E-007   3.5577683526413858E-007   3.8606906836517573E-007   8.8514939669451084E-007   1.3339078144009368E-007   1.2269085648995388E-007   3.9528706832169554E-007   9.6442828705984343E-008   1.1045570184955783E-007   1.1526692834770901E-006   5.3809179044065169E-007   1.0571948141992953E-007   1.0970994728805954E-006   1.5156582379936923E-007   8.0287515187507295E-007   2.2284552480726984E-007   5.4565239879556451E-007   5.6362794089182767E-007   2.3559132175901943E-007   2.0259233923216139E-007   1.8574697723840672E-006   5.0148387535324666E-007   2.2439655106118368E-007   6.6456704527436917E-007   5.7089377933495272E-007   1.0464409305397110E-007   8.2803826656802522E-007   2.8662934789203028E-007   8.2875768229484756E-008   4.1605568284999692E-007   1.3790743013047717E-006   8.7848568077482918E-007   1.1443531526044775E-006   6.9920027182775325E-007   1.7281209594262469E-007   4.9134183817977014E-007   2.8065430860922122E-007   7.7748747802654121E-007   1.2581143262585917E-006   3.1427120861768449E-007   4.3310724584089890E-007   1.8166079252716285E-007   7.9112857685946431E-008   5.2402990549721632E-007   1.0276198612176578E-007   5.3808830126693280E-007   9.9038841154599074E-007   3.0242283493192258E-007   1.8173883954365878E-006   1.3965060452505503E-007   5.4146051098085105E-007   1.6663167612705809E-007   8.3405289056043160E-007   6.9095086171337314E-007   5.8926316497413597E-007   1.4984384221565886E-006   5.8847985332866872E-007   4.3165170776063249E-007   7.0556298169138084E-007   2.2875993876646524E-007   1.1784332376136648E-006   7.8432006334229288E-007   2.9678065202415052E-007   3.6616140236363542E-007   9.5314492367765030E-008   2.2225904455643502E-006   3.2493882599248093E-006   4.5608528685927067E-007   2.5562032933676292E-007   1.7545535326099961E-007   2.0070522326757139E-007   8.8077210390092512E-007   1.3812216913412478E-006   9.2154605578139030E-007   1.8491431878879324E-006   7.3612809694322825E-007   5.0347857330889451E-007   8.2305993902278514E-007   5.0068003870645283E-007   1.3554369341142935E-006   9.3749201206325182E-007   1.4022209497188480E-006   7.4137193018288409E-007   1.3685137079705462E-007   2.3245447375906389E-006   5.6539392297103698E-007   2.1811403591357304E-006   2.4335988355360033E-006   4.2888601319637502E-007   6.9399604467207193E-008   5.3438020101218508E-007   6.3008333601793594E-007   7.7629608969800977E-007   1.2406591761933022E-006   8.1822428611354981E-007   4.0126193031381765E-007   3.6350088148246468E-007   2.5658981746144954E-007   6.5611239736359125E-007   7.9645874167689077E-007   9.0614670063100746E-007   8.2819727027916630E-007   1.1289270898615685E-006   6.2499556911418191E-007   2.9532816477593623E-007   3.2353559334578981E-006   1.5650044687843319E-006   6.1251007103474949E-007   7.4990961650445360E-007   2.2705600957970405E-007   7.7419439509689065E-007   3.7630942861739337E-007   1.2258631740513493E-006   1.7742684882354793E-006   3.3930239611273853E-007   1.5606632504297013E-006   2.4082858746974370E-007   1.1377498545667484E-006   1.7351416749189779E-006   2.3202975279096635E-007   1.3308952680190885E-006   9.4657838832336682E-007   4.5477614098234024E-007   6.0133130655089924E-007   1.5511482935342999E-006   1.0234185134927332E-006   1.2540090450549888E-006   1.9344400959194779E-007   1.7636673961738616E-007   1.6129623341920120E-006   2.5110663881506309E-006   2.9955271433515507E-006   4.3031540929819260E-006   4.8449938345301309E-007   5.6477471819443245E-007   5.6762555471787961E-007   1.0119193452294607E-007   6.4497363210719141E-007   4.6887625912186372E-007   2.9665485903032981E-006   1.8057917241746046E-006   9.3602740192247922E-007   1.6821907358963910E-006   1.2878375482320549E-006   2.9854677842235685E-006   1.0494533395553107E-006   7.7224943562194396E-007   1.0720080068518194E-006   2.2404761664466537E-006   2.9413560377576295E-006   3.3300256516932709E-006   6.9378278250601064E-007   8.8768105480162529E-007   2.2769029664907543E-007   5.0450525366005412E-006   1.5889059178545962E-006   1.1958996614890645E-006   1.2014881817128526E-006   2.5264477865462082E-007   3.3095993574733237E-007   1.0851922953183809E-006   1.9215869412903437E-006   1.0538269421239845E-006   1.4913544392092741E-006   1.8577302890397776E-006   1.3050464163196300E-006   1.6629499869981538E-006   8.0052827588767854E-007   2.1487903249907788E-006   7.4381848937850379E-007   2.2744332131055071E-006   2.0464576606079312E-006   3.9945539009668734E-007   1.0484268138920021E-006   3.4147472767791154E-006   4.9476874402367798E-006   7.9550371506090344E-007   1.6008263837813791E-006   4.3909593013765658E-007   1.2591485479548113E-006   1.7239811870743409E-006   1.9040730391632555E-006   3.8768618579230949E-006   2.5076281974202432E-006   5.1479470089417792E-007   2.4559002672328356E-007   2.5780225834531880E-006   8.7882218388919386E-007   3.1574679083769342E-006   1.9450460744987386E-006   3.6513612223885081E-007   1.7176148389312847E-006   7.3227467001815454E-007   2.8375680839822686E-006   2.8913798028730996E-007   2.0421583403841878E-007   2.6183957210186087E-006   8.6708100936747112E-007   9.3052063493120856E-007   4.4717841651528371E-006   2.4407080485688709E-006   1.5726393845661360E-006   1.2547811937756775E-006   1.9853702555725131E-007   5.2456719685549611E-007   1.3384506093475671E-006   1.7493086683229157E-006   4.0769842562907328E-006   6.8994864430552848E-006   2.0119785712412268E-006   1.0339153012120954E-006   6.9705641071415309E-007   2.0212027645339265E-006   5.6694891912206334E-006   5.4175342555255069E-007   6.0861929239750884E-007   1.0421685186380399E-006   2.0540343784609381E-006   3.7750457743409126E-006   1.4785524386149150E-006   3.1325591710492568E-006   2.1383358072542745E-006   8.7563534646993550E-007   2.3598183090709831E-006   1.3116203795625061E-006   1.0094532450686990E-006   2.6359258018686043E-006   5.7063686452233831E-007   4.3758606847673107E-007   4.8733114742470993E-007   5.9079488694281302E-006   5.4476730815652196E-006   3.8031004929912362E-006   2.5002377446221748E-006   5.4381856918427615E-007   1.5544106559436067E-006   6.2998348583187997E-006   2.3597386700565004E-006   1.6866849048895720E-006   3.9826961677800512E-007   2.6607517745027269E-006   2.7836439073334070E-006   6.5011703918683451E-007   2.0853603765065975E-006   3.3713135381787960E-006   1.1425062016461032E-006   3.4258172575223454E-006   3.1789673037983167E-006   1.5638573371735601E-006   1.1623926008325243E-006   2.4955001936476048E-006   1.7100027663012325E-006   2.2914107350392882E-006   3.3640953242923332E-006   1.6995333367069371E-006   4.2694389618001348E-006   1.2238494124734462E-006   6.8981353154166381E-007   2.1940935887006291E-006   9.8847238597524984E-007   1.6648260696215675E-006   1.3331050801500248E-006   8.1732256527171280E-006   3.1845494831791909E-006   1.6725111534746298E-006   2.2353748968467168E-006   3.4157216930503218E-006   2.9233363563078912E-006   1.8038594314856655E-006   6.3588542699859288E-006   4.0410510268094130E-006   2.8191266345465485E-006   4.6672758654440626E-007   3.8928486009576397E-006   3.1669058784923333E-006   4.9859083337518837E-006   2.2512526873949265E-006   1.8699784336389067E-006   2.9817633769599582E-006   9.6732588261881994E-007   1.0474205121476478E-006   3.3643517467498546E-006   1.2875706502919176E-006   3.4014835562419037E-006   1.3519291821361552E-006   3.6032284369275175E-006   1.2079122412773768E-006   4.3151268379635307E-006   1.3574026471088233E-006   1.7251696857159691E-006   3.4819418670517571E-006   1.2445866080319046E-006   1.8236420907471970E-006   4.0086200367546829E-006   1.4662741235343703E-006   1.7576465464651822E-006   4.9124717355143858E-006   5.5760423372304264E-007   8.7524155725879565E-007   3.5839988525647245E-006   2.5462771420553019E-006   7.7397702825545512E-006   1.9524494372632665E-006   1.5472823958032468E-006   3.2988361030091046E-006   1.7210794422397737E-006   5.3819191372679474E-006   9.7480022936283225E-006   3.9404185974951772E-007   1.9852833410325442E-006   2.9498722680392796E-006   2.5364021058452570E-006   5.1550939399263908E-006   5.1616225227446258E-006   1.4804076108227476E-006   6.1316150775283523E-006   3.5292709485493250E-007   1.4583439128787305E-006   4.7304143048230990E-006   3.3621913330706912E-006   1.3955490492024260E-006   4.0727722492786965E-006   3.6733213977463902E-006   6.5465049024966926E-006   5.5970896641467391E-007   2.1241680943224159E-006   9.6032820436010988E-007   1.8509607893012796E-006   1.9355862300830532E-006   3.9926603926100520E-006   2.7514767430836761E-006   6.0753519463987622E-006   4.5756224251755673E-006   7.1684394971243811E-006   1.6091360946947060E-006   1.7449193620570495E-006   4.3885133742834731E-006   4.5454623495872755E-006   1.6280033659298304E-006   6.9776216661592468E-006   3.5996215132893818E-006   2.9844462385222267E-006   4.0458042155591697E-006   6.8803467346054917E-006   2.5057059183998936E-006   1.9445234812197014E-006   4.3070998370599360E-006   1.6770936832693646E-006   2.0636422460617112E-006   1.8340988704895277E-006   3.2357124966850203E-006   3.1910614963323714E-006   1.7048871852771932E-006   5.0873668544492909E-006   1.5761153694424786E-006   3.0691849938190248E-006   4.3291983225282043E-006   6.2150671511592515E-006   1.0953693362004044E-005   1.7269614189792283E-006   6.1182884173126934E-006   4.5928737105383405E-006   2.0379426818914553E-006   9.2117469471456884E-006   5.6143572261026346E-006   4.0022195626566530E-006   1.3430850142471640E-006   6.1132664347919576E-006   7.6124338724162593E-006   3.2349609203014354E-006   3.0856989267489915E-006   1.5195099140848604E-006   2.6779012268752673E-006   3.2753615849971530E-006   1.4443363239989464E-006   5.1873014041507573E-006   1.1117133106474886E-006   2.8805009692323553E-006   6.4280480224702643E-006   3.8706225957411265E-006   2.2924943290570372E-006   2.1765878066281233E-006   3.3834995319910323E-006   4.4291762508699968E-006   5.1464105886522173E-006   5.2744392883489861E-006   2.4331538083524186E-006   4.9797083596763620E-006   1.8128938663705894E-006   3.7052345932644955E-006   1.8333701593740995E-006   2.2779737918582463E-006   3.2722971880856833E-006   7.8585672118399291E-006   6.5942835429002007E-006   1.2547299864424250E-005   3.1982718830714143E-006   1.1492947455555268E-006   5.4096204034074138E-006   1.7098170102133013E-006   3.3414530267546383E-006   3.0724213303113703E-006   8.2791621247910090E-006   7.5889655438958777E-006
   3.4764705882352942        2.5000000000000000        4.0498030416506622E-009   7.4711420831801514E-010   1.6048645874946795E-008   6.4579827615107271E-009   5.3409695993599341E-009   3.5283032981067536E-008   2.9431560875808870E-008   4.2093209896703736E-008   3.4659430628553409E-008   2.4816339781990146E-009   1.4762237585550944E-008   3.8272351255173092E-008   2.0132521179141065E-008   7.7789869702860540E-008   1.4059798893935788E-007   1.1778422330213974E-007   3.3252461847845123E-008   3.2942950175832788E-009   4.2703875864043678E-008   1.7874376330366334E-008   7.0912083756709248E-009   1.6762792403921025E-007   1.2804690570996783E-007   1.0446930389003380E-007   2.4117491592533211E-007   2.7567342651771773E-007   1.8816588445185208E-008   6.5565352873290732E-009   7.3367100168839504E-008   1.7057837229503847E-007   2.4443252062852495E-008   2.1211533148148190E-007   1.9817695888761712E-008   2.9754965676768357E-007   3.2271435663301057E-007   3.4561758351656232E-007   2.8755759075737965E-007   9.6818961959895884E-008   7.2882136574080028E-008   4.3247614276123640E-007   9.3056064093230141E-008   6.2228298345375357E-008   1.7126075151045927E-008   1.1714595767197737E-007   6.7861295269027672E-007   1.0397671687875288E-007   1.5998589918367208E-008   1.4909079206615394E-007   2.1290073558159289E-007   3.0802236746466971E-007   1.8737973681641469E-007   1.3863978107915488E-006   2.5453355403995176E-007   4.6993479176967522E-007   6.8821330028753200E-007   4.7310867167303916E-008   2.2303952627331873E-007   4.2280377227623224E-007   4.6574988297195156E-008   1.3548488352513237E-007   2.1512050430109926E-007   5.3858022186475420E-008   1.7702858419924247E-007   5.2748504353799507E-008   1.9446433296924468E-006   1.9158796049103151E-007   5.6154651771992969E-008   1.2902394235222947E-007   4.2234660907089444E-007   2.9657172655875188E-007   5.2786062689690536E-007   1.6864360161955690E-007   2.1099715238852903E-007   2.7218162159492821E-006   4.0542273249862526E-007   7.1968791505724192E-007   1.1722440923856191E-007   9.6542250903389881E-007   1.5239768624349343E-006   4.2364561135584979E-008   1.8823543635944183E-007   2.8027165699432317E-007   5.2609229169870130E-007   2.9446550163343792E-007   1.7636606832740377E-007   7.7155875977669677E-007   7.4423281693964704E-007   2.5251960042135619E-007   3.1650931057908864E-007   2.3505758206748866E-006   3.6467337714280220E-007   1.9732571451284367E-007   1.8859959625573719E-007   1.7292763375325524E-006   1.1065900670529672E-007   4.1040280557131407E-007   5.4561726432480014E-007   1.8946625821445943E-006   2.8862620584184424E-007   4.5724751699026573E-007   4.2866365625802684E-006   6.1292129733856336E-007   1.0040436870961440E-006   7.4012970297733126E-007   7.9850538224606190E-007   5.6208124309199267E-007   6.9726151700316391E-007   2.6945369307549653E-006   1.6887128099063418E-006   1.8373787464956637E-007   1.1602150838592651E-007   1.5176741949187550E-007   4.1395958617869422E-007   1.2386063098926944E-006   4.7497036128574176E-007   5.9054154057402430E-007   7.2474671182214496E-007   9.0148071509659489E-007   9.9974581913215833E-007   1.9586971490425737E-006   2.2545280847070478E-007   5.3965159872679171E-007   4.6362642653643225E-007   4.6715294364481625E-007   2.4579046629029955E-006   8.9887149176551122E-007   1.8874212188402002E-006   6.8048035820913158E-007   2.1079550765841940E-006   4.2028725957298044E-007   1.2976721653418738E-007   1.0670719358636946E-006   4.8012053265360039E-007   5.5395032020464973E-007   3.6827261428039889E-006   3.5484518122400725E-006   1.0123800455601947E-006   6.5530195992967712E-007   2.4767790857922828E-006   1.4363413146328652E-006   3.7106619199669816E-007   3.5745573132333577E-006   3.8030551214092603E-006   4.7550819092908413E-007   3.3033168578320132E-006   2.6171611577846737E-006   1.7171390459685253E-006   2.8170467318964538E-007   1.5734059083012399E-006   1.8158862097580641E-007   8.5981491301733665E-007   1.3194382066560972E-006   1.7333710818746049E-006   7.1879303453490706E-007   1.0170462267056747E-006   3.2371476633636983E-006   2.0069589842786589E-006   5.2977403417318714E-007   1.1704844851895922E-006   2.2528404155840856E-006   3.3246195064325612E-006   3.7060738090064307E-007   4.7439454591053106E-007   2.0531838398325089E-006   3.8976788165930664E-007   2.9499832813223958E-007   3.7486197240755591E-006   2.1092074755861000E-006   6.5284843398501944E-007   5.0642581647305373E-006   3.5615003229413191E-007   3.4724970257544687E-006   9.0231300972569537E-007   2.2961777935292520E-006   2.6820184837992371E-006   7.1372452750041454E-007   8.6363499591937747E-007   6.2699626749718628E-006   1.7483572713322912E-006   1.0008838101709653E-006   2.2682907963046799E-006   2.7100754943271999E-006   4.0745163431922158E-007   3.3296993105518427E-006   1.2504991376275100E-006   4.8295065813473014E-007   1.4703174239851437E-006   5.8765759314925020E-006   3.1887200220929081E-006   4.7856532488160955E-006   4.3594816066686655E-006   9.4742712887030430E-007   2.3614887809528487E-006   1.2910103116628171E-006   4.1063971119763880E-006   3.9513312261734335E-006   1.0929412272673620E-006   2.2602074329583952E-006   1.1438652378769285E-006   3.6005020707748166E-007   2.6435290375724092E-006   3.6220171682328699E-007   3.1208448138533405E-006   4.1383585973996036E-006   9.9376292314390644E-007   6.8437815887475126E-006   7.6499736017746954E-007   1.6636496122918365E-006   1.0623002173884546E-006   3.7962679614279864E-006   2.0603708250512829E-006   1.7846888384457795E-006   4.9847481855570907E-006   3.3307401558172625E-006   1.7412772702712598E-006   2.4525015780601070E-006   1.2293693825404474E-006   3.2792073950953798E-006   2.7215987774371042E-006   2.2584851400945331E-006   1.9110199040571652E-006   5.2354288359539149E-007   9.9420376129887826E-006   1.0702300536432090E-005   1.9698336930594421E-006   1.3194188558561802E-006   7.9633518554258723E-007   1.1997355826446463E-006   3.3263577274844051E-006   4.8387202173233759E-006   2.5719752591177099E-006   5.7303261642351944E-006   3.1046350552725300E-006   2.5827862295359499E-006   3.7631013511955561E-006   2.0035666293081435E-006   5.1274914086612335E-006   3.6628896209635175E-006   5.8466348103060321E-006   2.0875951945415927E-006   3.7282993855865409E-007   7.9225264192277851E-006   2.5610689017955000E-006   8.0304827809432350E-006   1.1159250894104984E-005   2.1041825937650105E-006   3.6896522684472102E-007   1.4930485337322993E-006   3.2607249999880022E-006   3.9162950775474026E-006   3.7033928443564055E-006   3.7377053094318558E-006   1.5304617012091620E-006   1.5879778439397607E-006   1.7304026086143612E-006   2.8540087341657460E-006   3.5037433505748028E-006   2.8665062934711746E-006   3.5982049718340065E-006   5.8337327073757742E-006   2.8179919176822509E-006   1.4045965757612963E-006   1.0973968672928924E-005   4.8070213146154007E-006   2.6433358060244549E-006   3.0094594220261811E-006   7.9397200626708773E-007   3.6325023457872560E-006   1.7997799043084156E-006   3.6695306714382482E-006   6.6740754815432273E-006   1.1129422168752688E-006   5.6345282686751713E-006   1.4067789065322748E-006   4.0861093110568250E-006   7.9732614103019147E-006   6.4414948903426000E-007   4.7210994731243153E-006   2.7873750048355414E-006   1.4899126558127152E-006   2.7991946843860196E-006   3.9682199148042370E-006   6.3376546353920502E-006   3.8262735090845826E-006   8.3284259436814108E-007   1.1540753800206733E-006   6.0666631104309188E-006   7.9340178383065127E-006   9.4168296597438850E-006   1.7371564782875917E-005   2.9072513910667145E-006   1.8025747762077565E-006   1.6161065389250098E-006   7.7387695779462222E-007   3.1341583255032590E-006   1.2166879062964699E-006   1.1809160151767463E-005   4.8909309084967356E-006   4.1914768066182819E-006   4.7097306270190957E-006   5.0717631804347805E-006   1.2110760060733994E-005   3.6250777368602712E-006   2.6126526328178316E-006   2.0436713589979641E-006   6.9541408206590453E-006   1.2502948117322096E-005   1.1644793119645108E-005   3.4814654766343643E-006   3.0779980902016629E-006   7.7392836306835015E-007   1.6991243070366495E-005   4.3794519119689531E-006   2.9481730190745576E-006   6.4004378479480403E-006   1.0000987123162247E-006   1.3015574630590618E-006   6.1564348730912769E-006   7.4209694601418225E-006   4.0111907388769094E-006   4.7756864376131855E-006   7.0989194243349050E-006   5.5598875682978851E-006   7.2748101665622918E-006   5.4698917501100769E-006   8.4147230749693281E-006   3.0941770395568769E-006   7.7410469651841095E-006   8.3894378741111685E-006   2.8353316350115293E-006   4.0445337574830929E-006   8.9996550449472068E-006   1.5618676074095553E-005   3.2048191629855360E-006   5.4992595915193325E-006   1.6329953389581420E-006   3.9829311330146416E-006   5.5641248001714428E-006   6.5701380201732210E-006   1.1503270390683688E-005   1.0284074467417963E-005   2.0525868131650109E-006   1.7625390435981828E-006   1.0620248102491988E-005   3.1471753390207935E-006   1.2347125455770469E-005   5.3231950885028810E-006   1.4719933768796706E-006   8.0685351466020093E-006   3.9006915559071525E-006   7.1857310765377577E-006   1.7999032403150704E-006   1.5281228345043915E-006   8.7212119554599616E-006   2.0820244514638297E-006   3.7104254093659142E-006   1.7014688791339012E-005   8.2300348020063263E-006   3.2978771114457954E-006   4.0836445297734413E-006   1.1492671985066921E-006   2.4100059680948608E-006   5.5777262146822245E-006   4.8376518993038286E-006   1.3790519369587902E-005   1.9009081660747802E-005   7.7881326203422904E-006   4.3935558148972330E-006   3.2312290733268471E-006   7.2013325130410215E-006   2.1565812323170289E-005   2.2055689448210279E-006   1.7127159028122593E-006   4.0214892139597681E-006   6.6700006400419174E-006   1.2897992431827573E-005   5.2629583238251557E-006   9.2838361013735834E-006   7.4951838595523797E-006   3.9104849585175786E-006   7.1436870581278623E-006   4.7080246795657527E-006   3.4816568377140861E-006   1.0498518214648395E-005   2.7684736198077801E-006   2.1385706364657478E-006   2.9743727504463240E-006   1.8421326289872632E-005   1.7471347802379147E-005   1.0704984039599229E-005   1.0325243470331483E-005   1.5016891643944091E-006   8.0720589334039604E-006   1.7828645580301507E-005   7.8391729972625934E-006   4.2142730171046436E-006   1.1406718464658424E-006   1.0439988506426427E-005   8.3754878637555096E-006   3.0142561458947702E-006   8.1837016442865399E-006   1.1178964602283539E-005   4.8343805076235606E-006   1.1829573672357590E-005   1.1149349653859210E-005   6.9729304082902917E-006   5.7470309361611258E-006   1.0648739300034074E-005   6.1363802942981820E-006   9.5988459172731308E-006   8.5462310075082367E-006   8.2090116031051044E-006   1.1149733415376090E-005   8.1471058163703569E-006   3.6294965607965383E-006   8.1308351395071981E-006   4.6145180733454881E-006   4.9731288222916864E-006   4.7534680746504496E-006   2.0373033850162263E-005   8.9138919516031065E-006   5.3086526246245671E-006   7.8776991775324575E-006   1.2146898811094618E-005   7.6166291011439614E-006   5.2067146102684433E-006   1.8764910330384196E-005   1.5031262186422560E-005   1.0937516898484468E-005   1.8412040209335417E-006   1.4367126611251849E-005   1.0936650182049865E-005   1.4452675796719026E-005   1.2720050012643346E-005   5.8798959125185720E-006   7.3235567770897066E-006   4.1059216910261377E-006   4.4990830905178473E-006   1.0550363168463386E-005   6.0668690566686756E-006   8.9570475705239826E-006   4.3363376745986994E-006   1.5013087172734483E-005   5.0441854243970895E-006   1.2558593035688423E-005   8.4920578912337762E-006   5.8847707016465245E-006   1.3976768013201250E-005   2.8428949314995828E-006   8.3358346552495485E-006   8.1674220168746727E-006   6.7821639600342893E-006   7.5831306254411457E-006   1.5315980309857035E-005   2.6297238915443817E-006   3.0565931083355132E-006   1.0196289299894867E-005   9.1383107761287451E-006   1.8314931343621647E-005   3.7128890262405009E-006   5.6618679178484724E-006   1.2277355521877879E-005   3.5379862347424651E-006   1.4677403195287213E-005   2.8638699285562611E-005   1.8842041739520044E-006   9.2170968466361099E-006   1.0533203074260792E-005   1.3230386159568076E-005   1.5457962063488158E-005   1.7466232212781290E-005   3.6427585075292457E-006   2.1654880851352605E-005   1.9194936565094444E-006   5.9903346269540972E-006   1.1615475336471574E-005   1.2242297537318887E-005   5.7360357534473183E-006   1.3032009830292132E-005   1.9318940589256402E-005   1.9283530548131505E-005   4.0233679208279772E-006   7.4304208015764165E-006   6.7516325951036858E-006   8.0745108346936044E-006   4.3617192443473310E-006   9.2870977816149898E-006   6.9873351341114693E-006   2.1558011687742817E-005   1.4279158163739235E-005   1.7771524716737701E-005   6.3749905400243640E-006   5.8813458866303405E-006   1.4659031547162052E-005   1.6021751395302510E-005   6.7597762324859371E-006   1.7513850089338118E-005   9.9814745576453451E-006   1.0588070546361375E-005   1.2972298232466621E-005   2.3266205665375125E-005   7.5494728446476402E-006   6.3343419808894201E-006   1.6635800894684338E-005   3.9937744903438422E-006   6.2396018954947614E-006   6.0287338378241099E-006   1.3888895539646500E-005   7.9326762019076236E-006   6.7276235047291542E-006   2.1218899135209455E-005   6.7280727237130758E-006   8.9508778010043397E-006   1.5531522366425293E-005   1.5123532587186293E-005   2.8916794111410251E-005   4.0541725634818209E-006   1.3889913233445831E-005   1.8247248667521511E-005   3.8381856436061068E-006   4.0144367619401128E-005   1.4857272299524521E-005   1.0806029371889228E-005   3.7601155959982992E-006   2.3920739987418527E-005   2.6324589631133944E-005   9.3335872109699907E-006   1.1807294025111335E-005   7.9348815380732978E-006   9.2583373445604096E-006   1.6669359400280193E-005   3.3190733318846235E-006   1.1992111945725794E-005   6.1697062971832664E-006   9.8710525896578948E-006   1.8940624288683142E-005   1.4727469322209064E-005   9.0618245241828454E-006   9.5562670788185571E-006   1.1390047464471883E-005   1.6904285604513498E-005   1.5329932796867239E-005   8.3492372326623416E-006   4.6533527855362891E-006   1.4724627810159816E-005   6.5995591958049598E-006   1.8386193254584613E-005   6.5022805632304424E-006   9.3129032869372662E-006   8.6296624282590051E-006   2.3895397959722217E-005   1.9149651460044820E-005   3.3651593552956351E-005   1.0604093419363625E-005   3.4477687347783459E-006   2.1687522592821221E-005   7.5578263128209524E-006   7.9708713563750646E-006   1.1431904487959163E-005   2.4855122705254843E-005   2.2148027805886058E-005
   3.5294117647058822        2.5000000000000000        2.5854458603993461E-008   7.0777431817480337E-009   8.8414563220927346E-008   5.5008459642874518E-008   3.3233898650416648E-008   1.5857192955078167E-007   2.0807014298382760E-007   2.2683101139851295E-007   1.8924800980600993E-007   8.9332472506434058E-009   6.4564250909131780E-008   1.2428726105447269E-007   1.4536620339932937E-007   4.7372606308935139E-007   6.7797836913214201E-007   5.7091746419964730E-007   1.3359957625351109E-007   1.0789307191715454E-008   2.4746161805557559E-007   3.8579408769506498E-008   2.3457670541921824E-008   8.1700776487377184E-007   7.0392770038595337E-007   6.1090117529941574E-007   8.9831827543509748E-007   1.1893720133987287E-006   7.8045058925731249E-008   2.6600997029126499E-008   2.7736526278534705E-007   1.1531948048418311E-006   7.2025281978080338E-008   8.9208429500258133E-007   1.2662387678950198E-007   1.3494871172957823E-006   1.5425551894676622E-006   1.2734274010937762E-006   1.3698247570950993E-006   2.8677821435482148E-007   1.7324640016283876E-007   1.6214440911508576E-006   3.5162279187106945E-007   3.0704199663519082E-007   9.1402873101964109E-008   4.4808261537923527E-007   3.4314488977286348E-006   7.5754731750968637E-007   8.6157975296581464E-008   5.9109476896405544E-007   1.1297217453659502E-006   1.0577012485096148E-006   7.9752725185979070E-007   5.4660641274703016E-006   1.2547553399891538E-006   1.7387704275184684E-006   2.6499781319558699E-006   1.1045554429835819E-007   9.2219622195114398E-007   1.4485659997184055E-006   6.1301739073129614E-007   3.8281049708535347E-007   1.1989665897050998E-006   1.9841696167382862E-007   8.5914727086987500E-007   2.1943630566672370E-007   7.8700957454571076E-006   6.3007764546056286E-007   2.9260219654462915E-007   7.4371651885556909E-007   1.7221831079730931E-006   1.4360529444611731E-006   2.1064100166943686E-006   8.2716194389453022E-007   9.5948116383934469E-007   9.4630869487918155E-006   1.1067375893104204E-006   2.6751560419191065E-006   4.3186967167945551E-007   5.2571752792821730E-006   4.7648035894237501E-006   1.8877900659647157E-007   1.0660297931155074E-006   8.5812106812558001E-007   2.3688225429396267E-006   2.4297007720286963E-006   6.4587039137196593E-007   2.5953042215712660E-006   3.7546990831345380E-006   7.3639153043838162E-007   9.8975395963101180E-007   7.7031088846102521E-006   1.6862662784629466E-006   8.5397210555533685E-007   7.3425599340116469E-007   4.9040204881990542E-006   9.0162982229212096E-007   2.1859997876388323E-006   1.7921731430329136E-006   6.4063653597103561E-006   1.1478029128500075E-006   1.9974253676249455E-006   1.3007603676806862E-005   2.7278920014664448E-006   3.0374575309913784E-006   3.4601022228247309E-006   3.0668599159410398E-006   1.5131828476981704E-006   2.8330429851343320E-006   1.3342223557106467E-005   4.8468761021160944E-006   6.8777640992367702E-007   3.6385113240390644E-007   6.7867272170574224E-007   2.7024546175237450E-006   4.7572209627702540E-006   2.2835821279011771E-006   3.4198181003850157E-006   2.8195071882636510E-006   3.3845812177835090E-006   2.6828164822947779E-006   8.2169655977585780E-006   8.2116825601323056E-007   2.1844161196463521E-006   1.0742109145111374E-006   1.8447355560326329E-006   7.5803657103313269E-006   3.1818203078723459E-006   4.0666895869982263E-006   2.0316725269808066E-006   7.8404393221658309E-006   2.5273571997749420E-006   5.3163275733748794E-007   4.3032802370202010E-006   2.3387406290203445E-006   1.6564428812217635E-006   9.9088459235155709E-006   1.0141852724197897E-005   3.2028469635886107E-006   2.0699611940062517E-006   7.0765939468887129E-006   5.8997960431083202E-006   1.1305979676528385E-006   1.4020241913257800E-005   1.4373754164269160E-005   1.6032675754385269E-006   9.7628008179970465E-006   1.2496638574902151E-005   5.8624930012971964E-006   1.2398971518184114E-006   5.8581809579732344E-006   8.5828187524865764E-007   4.2589351519336329E-006   7.3758763059181243E-006   5.8345635560414575E-006   2.3811319517301029E-006   4.0207971939416076E-006   1.0763049369968920E-005   5.7294440246442306E-006   2.3252089313650565E-006   3.1641691478518599E-006   9.1794660670739229E-006   8.9220682257289370E-006   1.0066170677350719E-006   1.5806288243868532E-006   9.1867597863995415E-006   1.5930537706091948E-006   2.0875533217270161E-006   9.5903380136520003E-006   6.1667713328267573E-006   3.0333648056047093E-006   1.7710390361616371E-005   9.3855061144223526E-007   1.0089834113905526E-005   3.5337178652107630E-006   6.8084713398103747E-006   9.0729966473010656E-006   1.9171131369691641E-006   3.5690286132735738E-006   1.4801103300564381E-005   4.9191862353823502E-006   3.4978930144080974E-006   6.3433334687950045E-006   1.0327821181837523E-005   1.2432119395531305E-006   9.8600693140634971E-006   4.5970671289259093E-006   2.3060679226700019E-006   3.7336608935287851E-006   1.8984552584890124E-005   8.6924570806321063E-006   1.3644894818055063E-005   1.9503023725535062E-005   4.2182944309482477E-006   7.7662336884182120E-006   4.7505142443718874E-006   1.5055791355984412E-005   7.3035766918715462E-006   3.8905102635458966E-006   8.6523956980165889E-006   5.6371148003032438E-006   1.3016340901293493E-006   1.0265982728230370E-005   1.0857699344250031E-006   1.4179754081222662E-005   1.2265414058075768E-005   3.0981917546100291E-006   1.8862857470981833E-005   3.2453357844916440E-006   4.7370737027022755E-006   5.5733136732639325E-006   1.2457311402288080E-005   4.5935169056404814E-006   5.0562599414955715E-006   1.2897310419795277E-005   1.3885630843627683E-005   6.1897606851594235E-006   7.8040989952493439E-006   5.0897326707301440E-006   8.2939902398447108E-006   7.9852301103453501E-006   1.1908346051796934E-005   7.4612352717767389E-006   2.0576070595307156E-006   3.1549563492736527E-005   2.4672392491468573E-005   6.4662300816296387E-006   5.4452257594099969E-006   3.7614882613845635E-006   4.6809020781791818E-006   8.7024320308889342E-006   1.3314120818902632E-005   6.4507002037646166E-006   1.3007649856398958E-005   1.0883780796823442E-005   1.0673998520041149E-005   1.2965735356595830E-005   5.5223425505236095E-006   1.3570539667486907E-005   1.0082795884121160E-005   1.8035354613484769E-005   4.8533981662202865E-006   8.1410266761984982E-007   1.9063917338914036E-005   9.7392980898523585E-006   2.1949714147148189E-005   3.6647179589062049E-005   7.9047739909664443E-006   1.7124018407444105E-006   4.3890810219142388E-006   1.3585159067296030E-005   1.3560171631819971E-005   9.9005982806031275E-006   1.1966749395013553E-005   5.5158303800620395E-006   5.0761037802258903E-006   8.9020436770345001E-006   9.8831010828833543E-006   1.2091309973253322E-005   7.8817715343630848E-006   1.1804915055236879E-005   2.3604262212199527E-005   9.6059543000909373E-006   7.0295865145763250E-006   2.5138140102631986E-005   1.1953152232213306E-005   8.4094255781743657E-006   9.2204989178820733E-006   3.4228547399379121E-006   1.5318881401222514E-005   6.7240152816440654E-006   9.1449667411217873E-006   1.8087423213758951E-005   4.7324873172441611E-006   1.7685244502091226E-005   6.3449950646363133E-006   1.2237002461236464E-005   2.5278481618579728E-005   1.8688588062853644E-006   1.3098149182658881E-005   6.1100929263726641E-006   5.8528047315929709E-006   1.0253384243876387E-005   9.7214666187495622E-006   2.6164905050792749E-005   8.5444413178426332E-006   2.8824429897410692E-006   5.9252129245202166E-006   1.7719544848121722E-005   1.6787387908959745E-005   2.0732220857674977E-005   4.6076196356256969E-005   1.2887662798310682E-005   4.8449789488665923E-006   3.6996613099810633E-006   4.0701089596736116E-006   1.1341297411105856E-005   3.1821991041180954E-006   3.5567103357472056E-005   9.3563090100276979E-006   1.9407315442463053E-005   1.0228111579228837E-005   1.4907547910411189E-005   3.3516223495432999E-005   8.1645023212187681E-006   7.7168906938296101E-006   7.0570921884636309E-006   1.5955177030617706E-005   3.6934039273245777E-005   3.0616754283211696E-005   1.2305362749542059E-005   8.2703531208196033E-006   2.4812057890997942E-006   4.0599502353341842E-005   1.0611489031950125E-005   5.5068970043233382E-006   2.2107270848327114E-005   3.9236743141240573E-006   5.0759087068841838E-006   2.7848218602636652E-005   2.0433398203301884E-005   1.0914306720693805E-005   1.1588882374703899E-005   2.1705470234517906E-005   1.9520853640057004E-005   2.3170122047387760E-005   2.4415284987787031E-005   2.1150075115313759E-005   1.0840606901303814E-005   2.4385315900854528E-005   2.7733526702362978E-005   1.6405086171967466E-005   1.2842817759330043E-005   1.9449193110719286E-005   3.4202558818165721E-005   1.0036962062255414E-005   1.5032612872067548E-005   5.2579654221488072E-006   1.0767163395659122E-005   1.4794612503456345E-005   1.9283379563541352E-005   2.4148933359595073E-005   3.4121150290492271E-005   6.6732799089480371E-006   7.6370627705925042E-006   3.1695937200742963E-005   9.7542575282453431E-006   3.7126246552658894E-005   9.4871757551299838E-006   4.5650503797043454E-006   2.7580749423199408E-005   1.4598480641136661E-005   1.4186544099043321E-005   8.4028045428648232E-006   7.3794121276593453E-006   2.0493848506655507E-005   6.0491176489116293E-006   1.2339140590816517E-005   4.6567427051323107E-005   2.0094939468134259E-005   7.1966350063060262E-006   1.1930273140229499E-005   6.2383287518306368E-006   7.7541140677762213E-006   1.7428017803314127E-005   9.0054041163146316E-006   3.3593700183544975E-005   3.4755092956431386E-005   2.4242690701583740E-005   1.4336534343278014E-005   1.2174666703552707E-005   1.3941929840491456E-005   5.8007320001942291E-005   7.9792659032290746E-006   8.5253226740198115E-006   1.1728617112793753E-005   1.6105324496207244E-005   3.1204878409989157E-005   2.2038079660157764E-005   1.9429022413881847E-005   1.9158773121205766E-005   1.2661014151324187E-005   1.4125240770290037E-005   1.5468019056122262E-005   9.5598184510641692E-006   3.0883296024880582E-005   1.6213454615899385E-005   1.2554135281812525E-005   1.3000319776501264E-005   4.7380889438535102E-005   4.0973681193568880E-005   2.0588829416392430E-005   3.1576262902408289E-005   4.3691933088143641E-006   2.9618182412929369E-005   3.6441967465853007E-005   1.9707622424383687E-005   1.1909902616247201E-005   3.2504867064462401E-006   2.7891384902286029E-005   1.9920667512949177E-005   1.1190107281522661E-005   2.2777978999107993E-005   2.6300679978967022E-005   1.6326928480921165E-005   3.0318112733583445E-005   2.9635949911294433E-005   2.2191662109556192E-005   1.9411711375716588E-005   3.4015115046737401E-005   1.5327719464349917E-005   2.8161692850781339E-005   1.9390359107662005E-005   3.1776334384453546E-005   2.0535417439123513E-005   3.9979632141677197E-005   1.1275578868678191E-005   2.3785412089452595E-005   1.4292198638235771E-005   1.1165824618413330E-005   1.1775578171345813E-005   3.8444315989334918E-005   2.2808588836402434E-005   1.8988641314295080E-005   2.2354616138197340E-005   3.3294511555140875E-005   1.6215529862820869E-005   1.2105426358137274E-005   3.7007830963229805E-005   4.0989831206410569E-005   3.4868050741141370E-005   5.8240486835824005E-006   4.2367125613986494E-005   2.9266416214397570E-005   3.6309615694613661E-005   4.4162744154682389E-005   1.4427813113674615E-005   1.4968795437817088E-005   1.5933068116367728E-005   1.5521206934007299E-005   2.2804380095722800E-005   1.8085537003249895E-005   2.0190048692845944E-005   9.4497074937331802E-006   4.2420276315972772E-005   1.9816679428573720E-005   2.8417942310573476E-005   3.1964983796045396E-005   1.3841492305823034E-005   4.5246797691753926E-005   8.6748094045322206E-006   2.8731842741529864E-005   1.2358260220270043E-005   2.4040368312799676E-005   2.5756237601838139E-005   4.0886198767065986E-005   1.0376612679510272E-005   1.1703263943963302E-005   2.3075592499230067E-005   2.6138831690886123E-005   2.8411083479301030E-005   5.0509752750449569E-006   1.7246193028243167E-005   3.2282151763718922E-005   9.0663748000440730E-006   2.9401347983125217E-005   5.9452569852412117E-005   7.1818245383964685E-006   2.8532591939293149E-005   2.5764413581024560E-005   5.6839830947345006E-005   2.8850837791773273E-005   4.4958121106563829E-005   6.9651090768317803E-006   5.3718660755825742E-005   9.4042723676669319E-006   1.8672274184285705E-005   1.8919096259656502E-005   3.9161603982790227E-005   1.7842121869091122E-005   2.4640894421306029E-005   7.6752940428166398E-005   4.1446815760514656E-005   1.8550973999416931E-005   2.0315589123261094E-005   3.6653011709936782E-005   2.5393480079944937E-005   9.8854985582185088E-006   2.4419549283830827E-005   1.3164780846730077E-005   5.3424799160588388E-005   3.3535962159184170E-005   3.0882387820062983E-005   2.1641388594993289E-005   1.5502595336751947E-005   3.3919122380292151E-005   4.2972714544757545E-005   2.1445647509838826E-005   3.0300957234302123E-005   1.7874177327868534E-005   2.7656002234840108E-005   3.2157407410754151E-005   5.3113290712152875E-005   1.7224515309200950E-005   1.6480290934894839E-005   4.3080209607801691E-005   1.1952671600783436E-005   1.2322881432225478E-005   1.6390596654720653E-005   4.7462968848914616E-005   2.2865590414733283E-005   2.0776325411554693E-005   7.0704874935679916E-005   2.4120395088619856E-005   1.9500712104035372E-005   4.0403198658952332E-005   2.6670075686053999E-005   5.2274611414399627E-005   7.0110387075872354E-006   2.1327983294170046E-005   5.8236573694504963E-005   9.1336130012800013E-006   1.1416437308310856E-004   3.1090213566546774E-005   2.3817683110573393E-005   9.5193053038604109E-006   5.3698705489813676E-005   6.0126950204790116E-005   2.4004501897162827E-005   3.3668861939045335E-005   3.6626755440096076E-005   2.9781552656847049E-005   5.5282291518148770E-005   1.0198856796714267E-005   2.0188842637073778E-005   2.8373937836300285E-005   2.7947837709165086E-005   3.9783820406683650E-005   4.2782293776603634E-005   2.8209245716790479E-005   3.8912935647397982E-005   3.0534427614724679E-005   5.2968791591899680E-005   3.8966094338856557E-005   9.4383431727092557E-006   6.2679693729316213E-006   3.6611850636480530E-005   1.9972850986417165E-005   7.3631018624749502E-005   2.1337672320282006E-005   2.6689932197484435E-005   2.2141718925030771E-005   5.0457798982677242E-005   5.1491837969178780E-005   6.3097926106566200E-005   3.0114082815717937E-005   1.1138657811168589E-005   5.7100311131843229E-005   2.5358824234848468E-005   2.7877788182589569E-005   3.5004978082094746E-005   5.1305285646626216E-005   4.9067473585853425E-005
   3.5823529411764703        2.5000000000000000        1.3433306586065307E-007   5.4744362463060035E-008   3.7967004870016228E-007   3.5104072286299134E-007   1.7067745926822827E-007   5.2358668907123933E-007   1.0866216940750425E-006   9.8121698215893578E-007   8.3286909338029748E-007   2.6335285039243611E-008   2.6361814464232051E-007   2.6320797316092529E-007   8.1700498785261305E-007   2.1164171000576765E-006   2.4769009152044894E-006   2.1976930434812299E-006   4.5249428292384895E-007   4.6374258578060929E-008   1.3291272638201763E-006   8.1731085028000695E-008   1.1298648912794281E-007   3.0858347179249682E-006   2.8292850093412826E-006   2.7262067955624773E-006   2.2851357766235815E-006   3.9801938158068206E-006   2.8084998716222670E-007   1.6829777747934471E-007   9.8058911139760528E-007   5.6737957611368974E-006   2.7531771877263718E-007   3.0578814705299452E-006   6.8947143253451988E-007   4.7674309432425542E-006   5.3622162649037560E-006   3.6435681506967757E-006   4.9007484625735618E-006   6.1080217532066390E-007   7.6540101239936415E-007   4.6696549305248277E-006   9.3397973388088688E-007   1.4203999881355362E-006   5.9310173428229747E-007   1.6228398814739724E-006   1.2362025809052855E-005   3.8211151735518170E-006   4.8128679755894700E-007   1.7687973612163265E-006   4.7631688243747324E-006   2.7469208594051035E-006   2.8052029753295959E-006   1.6112781398227875E-005   4.5460858552451809E-006   6.2120875203729637E-006   7.6728238276145188E-006   2.7313704545882102E-007   3.4021691663465728E-006   3.9529017768429659E-006   5.2472481126600881E-006   8.2247767420852656E-007   5.0260171198165531E-006   7.7610441903007550E-007   3.2700883056249181E-006   1.0163017897373728E-006   2.2338285793681362E-005   1.5693608151514565E-006   1.6359673429238885E-006   3.5663605139175104E-006   4.9277205018189834E-006   4.6076742640219328E-006   6.8793403696781428E-006   3.0975812643327645E-006   3.5688682082140017E-006   2.3922389189602033E-005   2.7565130738641232E-006   7.7357234554825491E-006   1.1787524117622993E-006   2.1391804597410828E-005   1.1543616919662895E-005   9.4956924914639188E-007   4.6111217429196153E-006   2.3968828040612318E-006   8.2238759449600823E-006   1.3843657393187165E-005   2.9941663992684165E-006   6.9242134183557080E-006   1.3319057248669635E-005   2.2715891250614961E-006   3.0386576962849585E-006   1.7540071939016052E-005   5.7763779192242362E-006   3.0201649662675689E-006   2.4014123167821233E-006   9.1609950221924298E-006   4.4766422006447922E-006   8.9884771772349908E-006   4.6574652313823850E-006   1.4802755983599539E-005   4.0075987231185195E-006   6.3481442736647780E-006   2.8473523498294196E-005   1.0102652512766517E-005   7.4823121158467699E-006   1.4285417964925712E-005   9.1400975549955951E-006   2.9363784956575711E-006   7.6017479920547912E-006   4.5641828241766301E-005   1.2486094560775160E-005   1.9469478211618194E-006   9.6025367263475762E-007   3.4091680078671347E-006   1.1507891318690389E-005   1.4175191533972778E-005   8.8596532452560307E-006   1.4423278436568802E-005   1.0422870938363363E-005   9.6899449751373925E-006   6.2631159474436722E-006   2.5014605273515493E-005   2.9406111751106101E-006   6.0085809529687142E-006   2.7018849918443582E-006   7.1300927907797320E-006   1.9756379621838859E-005   9.1970031051351830E-006   6.6898299094674833E-006   5.1866767593764078E-006   2.2803408859754265E-005   8.8323130090338680E-006   2.7289458255450487E-006   1.4032337200096650E-005   8.4689666075817882E-006   4.6673841524364232E-006   1.8747122475936591E-005   2.0905304147349390E-005   8.2829389660409210E-006   4.5654136409805549E-006   1.5204900732581729E-005   1.9192174423206613E-005   4.4389701210130050E-006   4.2468024559161610E-005   4.0570919944419253E-005   5.6541018449384567E-006   1.8076277772857583E-005   4.0071750436597672E-005   1.3119175953681791E-005   5.3428299687732176E-006   1.8563331322453988E-005   3.8181819360518035E-006   1.6912182624090302E-005   2.8507942995641402E-005   1.4642863661585719E-005   6.1683880082297812E-006   1.2856820180979158E-005   2.7755748721464057E-005   1.4568334381934512E-005   9.1635748871723804E-006   7.4014281173131305E-006   2.6053399842548153E-005   1.6521594014270630E-005   3.7181927203470562E-006   5.0384959627427146E-006   3.0450300909624317E-005   6.6214543028717727E-006   1.3312120136379242E-005   2.4491350258319201E-005   1.4860300662622613E-005   1.0628817457349106E-005   4.5428837674057851E-005   3.9954526634647221E-006   1.9325716132561328E-005   1.2039656828313686E-005   1.3738438911675930E-005   2.3013103962526486E-005   6.7989642759807072E-006   1.3419565425845164E-005   2.4701816668083822E-005   1.1991536272092631E-005   1.0047648877548254E-005   1.4505160647298460E-005   3.0240967142553928E-005   3.2343846627026570E-006   2.0982882156987046E-005   1.3354587026211047E-005   8.1578330174868922E-006   7.5412855092301354E-006   4.5729692416566970E-005   1.7992401471436844E-005   2.6341401215381120E-005   6.1054759885585081E-005   1.4449189896211454E-005   1.8853573412901678E-005   1.3000940224815365E-005   3.7023104874113680E-005   9.2387564955266578E-006   1.3773409582349307E-005   2.2582737936634177E-005   2.0955505870409390E-005   3.7613774700256794E-006   2.9851667746860168E-005   4.0107472448029087E-006   4.7111075624752103E-005   2.6552851704531858E-005   1.3994530100788200E-005   3.9085735668962302E-005   1.0293025538803117E-005   1.2539100204876890E-005   2.4589023695729160E-005   2.8908907879345075E-005   8.1177963048363423E-006   1.3678182608889265E-005   2.6772628813691100E-005   4.0466845334615297E-005   1.9361626442862905E-005   2.4136530460831223E-005   1.7073813501958787E-005   2.2084188823706102E-005   2.2308069811888930E-005   4.1531717384302027E-005   2.0570138965452651E-005   7.6685104156629131E-006   6.7924020467237668E-005   4.0514022327853215E-005   1.5323838021136692E-005   1.6060715350629131E-005   1.5546444693212260E-005   1.2994484027946817E-005   1.6762390523852192E-005   3.1659045788270483E-005   2.1818654683659746E-005   2.3406516546597775E-005   2.9638795997258934E-005   3.3861643329261973E-005   3.3180965032486530E-005   9.7254435051696410E-006   2.6052268203220081E-005   1.9223866452537297E-005   4.0239745603882521E-005   1.1112289775817782E-005   2.4113340199112486E-006   3.4618814398722538E-005   3.0070938927625199E-005   4.3376815777552856E-005   8.6152307805858748E-005   2.1430685452488267E-005   7.2341915761117246E-006   1.4673093277819381E-005   4.3490898004965411E-005   3.2350568093760104E-005   2.9196290069825706E-005   2.5972578538347862E-005   1.9856015243021212E-005   1.4052563063485913E-005   2.8762792286718738E-005   2.9639438380285887E-005   3.1893901041822793E-005   2.8321023548380916E-005   2.9728597090791361E-005   6.8828426363242467E-005   2.5844324388746515E-005   2.9940281502482831E-005   3.7657579150665239E-005   2.6332441883642607E-005   2.0875870284069002E-005   2.0464753736984606E-005   1.5347393563479025E-005   5.1797903121254036E-005   1.9387001563731105E-005   2.0565082475777066E-005   3.4338024112657999E-005   1.9732648536322464E-005   4.3619188358631376E-005   2.2743904584518184E-005   3.1352042388857013E-005   5.3348130618435689E-005   5.3701444310420039E-006   3.1821329647677176E-005   1.2378658956272620E-005   2.1958502706138997E-005   2.8753628812871829E-005   2.5444172322310124E-005   7.0405969458642461E-005   1.6755262241166643E-005   9.0825767974035516E-006   2.3313296787575366E-005   3.7898608947006415E-005   2.2680942558399348E-005   3.2516844505236946E-005   7.6748811336683795E-005   4.1190484381883328E-005   1.1025956158510544E-005   8.4069547033551159E-006   1.6396232539803369E-005   3.0412053636158214E-005   1.2330569659656358E-005   8.0116562932263172E-005   1.4410446859225544E-005   7.0007119962484928E-005   1.8974547093855335E-005   3.2726212659642762E-005   6.4252011300422370E-005   1.3355191245438411E-005   2.4507095603151820E-005   3.0374271699619432E-005   2.6702664212695542E-005   7.6621982035438236E-005   6.0487228344252183E-005   3.0275240635843826E-005   1.8620169681609541E-005   9.2502804605253781E-006   6.9675735177103371E-005   2.5843839650471679E-005   1.1164123805608274E-005   4.9528723498440775E-005   1.3889218645809652E-005   1.5027768081720620E-005   9.0337075528950918E-005   4.1480506530324740E-005   2.3219245149035944E-005   2.2642818528266455E-005   5.4995100537606734E-005   5.4029135253833728E-005   5.2539948149677735E-005   7.2172306326403262E-005   3.4243926619694566E-005   2.9821324170267657E-005   7.5769440890958507E-005   6.8731959024371259E-005   6.1483488243270352E-005   3.1599637467439871E-005   3.7411298790752832E-005   5.2109732590451056E-005   2.6108852893444012E-005   3.4499702375181348E-005   2.3262774640163553E-005   2.9135848574298250E-005   3.2209205641722681E-005   4.5212352369016371E-005   3.6187027671144209E-005   8.2318179906236359E-005   1.9200595200271942E-005   2.1336663264098372E-005   7.1907645761401778E-005   3.0282582857268061E-005   8.4536122584411729E-005   1.5792671243176132E-005   1.0305628239064904E-005   6.3382094680098421E-005   3.5912846559664814E-005   2.4170960719959465E-005   2.9030026999884501E-005   2.3386590256367742E-005   3.7107639178441067E-005   2.1213581886268595E-005   3.4263051798381645E-005   8.9420750971872545E-005   3.4038916400282259E-005   2.3004189123661978E-005   3.5136493020996638E-005   2.7838901940175998E-005   1.6402345635179365E-005   4.1772986420470492E-005   1.8406910768056058E-005   6.5542330585845310E-005   4.1290824796851863E-005   6.2992243142470292E-005   3.5813135894486247E-005   3.8990566912193680E-005   1.3728457008913687E-005   1.1066000358456059E-004   2.3930326337773132E-005   3.3619869502572012E-005   2.7114884149568248E-005   2.9786895286310791E-005   5.1797696967363887E-005   7.4944802118699701E-005   2.9880547510809922E-005   3.8042927982313869E-005   3.0523274002729596E-005   1.9462834786236994E-005   3.7630413804015539E-005   2.0717236618130507E-005   6.8246510653595835E-005   7.1949130818223480E-005   5.3644618912196737E-005   3.2651506184983539E-005   9.5697109183939588E-005   6.6639897007539830E-005   2.8361723685555267E-005   7.5623543038647053E-005   1.2992360168009321E-005   7.3521850221809775E-005   5.6029129065973907E-005   4.4560770010948551E-005   3.8862015061491857E-005   8.7161743506341541E-006   5.0321616430339839E-005   3.7935395272905121E-005   3.3725869575965169E-005   4.6285745659748710E-005   4.2914843246878786E-005   4.4759300095243912E-005   5.9189000903978456E-005   6.0352830199164651E-005   5.5093949796229868E-005   4.3582324632053461E-005   7.7798825863936296E-005   3.1020374383258171E-005   5.9940005784567363E-005   4.3430076296364526E-005   8.8048204144831364E-005   3.0615618370617736E-005   1.1972464634401188E-004   2.2241558500350435E-005   5.5360425694570935E-005   2.7660369998140182E-005   2.2239061817918922E-005   2.6071168001592328E-005   6.2079766316721138E-005   6.0630362670868679E-005   7.1799141504259897E-005   5.2081236421739274E-005   7.2488570847893560E-005   3.0103272950992378E-005   2.6253689097073861E-005   5.0065512617572769E-005   7.7586964268149187E-005   8.6815327379655301E-005   1.4799468943007552E-005   9.8773957226525066E-005   6.5382325139184421E-005   8.8305817966216003E-005   9.4488159360255861E-005   2.9780771489799724E-005   3.0727639929885685E-005   5.8033480278222396E-005   4.2456153632661695E-005   3.3089237617929105E-005   3.7377192100652664E-005   4.2915310324259133E-005   1.7352306952606249E-005   8.2247599528040074E-005   6.2282075068325170E-005   5.0991762761988493E-005   7.8869519651998847E-005   3.0104859756188509E-005   1.1067359418276708E-004   2.6265896407450177E-005   7.7298592567089680E-005   1.8690316001140462E-005   6.4033932807567058E-005   6.8583891585157337E-005   1.0506402261066235E-004   3.0627314707608928E-005   4.0048545156508694E-005   4.5399646946174499E-005   6.1785467764785556E-005   3.4948981745642827E-005   1.5585794572834809E-005   5.0616288756734470E-005   6.2233554512818568E-005   3.9061156066585671E-005   4.8810138051947100E-005   9.5756050857255645E-005   1.7409411241193150E-005   6.1216881658091591E-005   4.6503718066626327E-005   1.5415753864089169E-004   4.0209977370072788E-005   7.8610859047351884E-005   1.5581042120208246E-005   9.6991561870434789E-005   3.2385381766768435E-005   4.3318928169179069E-005   2.2170758386787112E-005   9.2261553292034899E-005   3.5738251665847229E-005   3.2634081077864562E-005   2.1518295165555331E-004   6.3516284181843808E-005   5.3441266804873007E-005   4.3558435166011765E-005   1.1389236636747290E-004   5.8830038039844580E-005   2.2009450607105725E-005   6.5773646237464998E-005   2.6388117210689981E-005   8.7317073645139565E-005   6.3922819233827181E-005   4.9618272056787463E-005   6.1004752141065387E-005   3.5462585014495242E-005   5.8159832792169559E-005   9.1703071249418013E-005   4.7880998163939851E-005   3.9885894040466702E-005   2.2613430481334805E-005   5.8279336397602661E-005   6.3754161699188381E-005   8.1416437298606486E-005   3.3023320951788128E-005   4.0190764448862189E-005   7.5244084822595277E-005   4.2790706957471203E-005   1.6737117235729431E-005   4.1890427006072293E-005   1.1439165228736550E-004   6.9887211389322838E-005   4.9782580635819101E-005   1.6348002738706446E-004   6.5733211394908416E-005   3.7646134885491975E-005   7.4726875865536988E-005   3.3800742851695191E-005   7.4729263438571774E-005   1.4245150205677874E-005   2.1518402874212038E-005   1.3618126922734002E-004   3.1726717600905050E-005   1.9955795143478453E-004   5.5517764880908065E-005   5.0994957964646777E-005   2.4045653214768288E-005   7.7367069148562005E-005   9.4290020369164031E-005   6.0842295047079424E-005   6.4501148573539225E-005   1.1539617931794300E-004   7.9367426665343844E-005   1.2236166317806656E-004   3.4910651028724795E-005   2.8441292204398943E-005   8.8345134670109071E-005   7.4728718999662725E-005   6.3430324323123947E-005   9.7506274879761637E-005   6.9806108985525278E-005   1.1469264578584530E-004   6.2404909920315481E-005   1.3152416549519553E-004   8.2258173355805050E-005   1.8043039108293884E-005   8.6714491965148815E-006   7.8302366643929162E-005   4.6318712887445608E-005   1.9217810828537908E-004   5.1449625508378073E-005   5.6181752310437338E-005   5.2329228305938221E-005   7.6316955236455805E-005   1.2063115881266990E-004   8.6204930846717201E-005   7.8293627167360448E-005   3.9367944637734874E-005   9.3208444372353035E-005   6.0838849998710356E-005   7.9461328966749326E-005   8.9160314910904001E-005   7.9625441915811423E-005   8.5409215256647706E-005
   3.6352941176470588        2.5000000000000000        5.7034520950189704E-007   3.3113731792971765E-007   1.2654435396815143E-006   1.6888069474232833E-006   7.2254081403798657E-007   1.2466138048184299E-006   4.2185163967684902E-006   3.4057056838889605E-006   2.9733877787151369E-006   8.1271992316557069E-008   1.0263623012291292E-006   4.5870644745450717E-007   3.6176588868746837E-006   6.9842910673938509E-006   6.7771358477217144E-006   6.7556478220437283E-006   1.3943330531256547E-006   2.8163160193529044E-007   5.7015579772368322E-006   5.5845442280720744E-007   7.0687087711225472E-007   9.0987738720947187E-006   8.3990474415035950E-006   9.2905333370819644E-006   3.8505749816711176E-006   1.0326790053873781E-005   9.2632387618734932E-007   1.2038045033673456E-006   3.3649712550185475E-006   1.9778435988859720E-005   1.4803836758178692E-006   8.7513036276054067E-006   2.8296324736064590E-006   1.3352180650862806E-005   1.3630110473322564E-005   8.3263564191904359E-006   1.3020067242007968E-005   1.1883287879348182E-006   6.1755562607632834E-006   1.0527585975973061E-005   1.6562033033663336E-006   5.4912607185811877E-006   3.4065758275926975E-006   5.5204278022605918E-006   3.1322573372857964E-005   1.3423439245506599E-005   1.9725335602260129E-006   4.1454034218586836E-006   1.6073909160496301E-005   5.3927990462664956E-006   8.0339932549824658E-006   3.5966551393052576E-005   1.2060865934781663E-005   2.0004697899449769E-005   1.6485928309611380E-005   9.2959994692220551E-007   1.0996528685340763E-005   9.2059291650763203E-006   2.7272638584035734E-005   2.9201592865743975E-006   1.5061641335011313E-005   3.2681405723318335E-006   9.5439132610887216E-006   5.1048346744410467E-006   4.4041477183670386E-005   3.3699941804099588E-006   6.3899238682387729E-006   1.2829430497382556E-005   1.0416153166138318E-005   9.3816113685461904E-006   1.8492188378394310E-005   8.9566461314901277E-006   1.1716345249732790E-005   4.4136484793687926E-005   7.8997970182805671E-006   1.7138168597044844E-005   2.2697565091508337E-006   6.0546118426793192E-005   2.2136019694190038E-005   3.5681478575866949E-006   1.5097684227083500E-005   7.3688770120174928E-006   2.2068943388967015E-005   5.2696384908756335E-005   1.4668920577582901E-005   1.5287212721911786E-005   3.3444102270830409E-005   8.1587719684977154E-006   9.2346413835395934E-006   2.8689758611316796E-005   1.6073530480279844E-005   8.8776396420454644E-006   7.6097782354844566E-006   1.2111695044584691E-005   1.3255779195357640E-005   2.8186227320586980E-005   1.2247366043100268E-005   2.2033713039023063E-005   1.1839747667766584E-005   1.5340595817258177E-005   4.5379726080982319E-005   3.0821756914422363E-005   1.5578797133207751E-005   4.6655134950784813E-005   2.1335926119241678E-005   4.1426650145765470E-006   1.4077594408779282E-005   1.0607548342200616E-004   2.8479394227029496E-005   3.8450321296716577E-006   3.1446745423304541E-006   1.6073811036162471E-005   3.3127827035171781E-005   3.2873607759855499E-005   2.6414945880350582E-005   4.2139374691291900E-005   3.5215889902585379E-005   2.1845060125391135E-005   1.4782159964237072E-005   5.5179384345177139E-005   1.0126276802334752E-005   1.1137278754075431E-005   9.1152941495861989E-006   2.2336577675429408E-005   4.6273832736253721E-005   2.4032980791379139E-005   1.6772169855105348E-005   1.3656989919495050E-005   5.1609440927537585E-005   1.9841897260615442E-005   1.1299187473855353E-005   3.9234102583066340E-005   2.3676726089393182E-005   1.3740008137799014E-005   2.3519647233864817E-005   3.3385950077007748E-005   1.8364835742296476E-005   8.4195647692068601E-006   2.4511973890614945E-005   4.7588913715643788E-005   1.6015422657880552E-005   9.5739452009686150E-005   8.4986297720478685E-005   1.6929718276818767E-005   2.4677437164624817E-005   8.6171401474008862E-005   1.6932637933039171E-005   1.9055987790412125E-005   4.4226507737815347E-005   1.4642853049990123E-005   5.1005694618080235E-005   7.6159642562476047E-005   2.8683783961072779E-005   1.8699934438080788E-005   3.4074382360603790E-005   5.7448578190642516E-005   3.3486184775207434E-005   3.0002552271834213E-005   1.5177251568408744E-005   5.2187419213728699E-005   1.9611313219166037E-005   1.4101689466404172E-005   1.5192463835225307E-005   6.8953705146075362E-005   2.4240978370379922E-005   5.0753028213207012E-005   6.2711803416070789E-005   3.2656535533441608E-005   2.8684893546149570E-005   8.2123310096424666E-005   1.8523914594245474E-005   2.6115211084385810E-005   3.2314218685050228E-005   1.9112337388979652E-005   4.6429994406154661E-005   2.6061122488409742E-005   4.0115518419940702E-005   3.3081608763425239E-005   2.9320827962996104E-005   2.5699448244692041E-005   2.6953510922499086E-005   6.3593740768226665E-005   7.4119210231701010E-006   3.3525928117371025E-005   2.8653135850987606E-005   2.2950090678605299E-005   1.5370767504873590E-005   7.9871049625467413E-005   3.0083871659619175E-005   3.6317641899561429E-005   1.3237212704316246E-004   3.5947021678710611E-005   3.8486004291494037E-005   2.6918882796089789E-005   5.8745450525196536E-005   2.9833939282000866E-005   4.0255680976582462E-005   4.2950789733683160E-005   5.6716603408801465E-005   9.1976478114209649E-006   6.4182454047441873E-005   1.6460753181007947E-005   1.0902733200278452E-004   4.5720123983305694E-005   6.2754892160656864E-005   6.4418968813854165E-005   2.2633838827115449E-005   3.0200724972912126E-005   8.7236443892133787E-005   4.8945704438060855E-005   1.3344401594874215E-005   3.1782147910944941E-005   4.5193976054982456E-005   8.3859335140887140E-005   4.9683158115830953E-005   6.7340257214803631E-005   4.6912446920319926E-005   5.2095939996986141E-005   5.3626050702581034E-005   9.6485378913451934E-005   3.9924167331045334E-005   3.4302952381539664E-005   9.2117597853681138E-005   5.2781693065166409E-005   2.5671038154031098E-005   3.0568669471274650E-005   4.9873748737733355E-005   3.5480652871836155E-005   2.7600338244816867E-005   6.7814243909865949E-005   7.5912983361747663E-005   3.7804848472685271E-005   5.8763353177281528E-005   8.2915173237596362E-005   6.1488679659358312E-005   1.0383098748925561E-005   3.5447118426582601E-005   2.6110197350661697E-005   6.5695056692600254E-005   2.7842026273406765E-005   1.0030064456728782E-005   5.4669899505498191E-005   7.1928755970416264E-005   6.3586354717731991E-005   1.4574159374638004E-004   3.9024601963492505E-005   2.7822876755044565E-005   4.2964118999082944E-005   1.0524111494055906E-004   5.5330450701851762E-005   7.9594553721994916E-005   3.8967147793513980E-005   6.0443809010319277E-005   3.9780834327443019E-005   5.6988925344835889E-005   7.8379656896263855E-005   6.3522063876245296E-005   1.0258930548567658E-004   6.2648002434664856E-005   1.3966922447994072E-004   5.5541836796022755E-005   8.7427489089701629E-005   3.4969218118561932E-005   5.4669101341908797E-005   4.4322313270810409E-005   3.1094124921425896E-005   5.0726390395485398E-005   1.2755599476705124E-004   5.2308225269909309E-005   4.4855281990643350E-005   4.5972724430856976E-005   5.9140084902319089E-005   7.5933942553719691E-005   6.3244552074988067E-005   6.6031963462284229E-005   7.3688889125498314E-005   1.3058052666022562E-005   6.9345972851144960E-005   2.6556698153566251E-005   5.9550191621561254E-005   5.9329962572891241E-005   6.2312762273666452E-005   1.2552431448014054E-004   3.4761010837182939E-005   2.8143286708230844E-005   6.7969151345342738E-005   5.5902201211379130E-005   2.3467937407944841E-005   3.8934749022349485E-005   8.7961985587795981E-005   9.5666842978542346E-005   2.2141370299584639E-005   2.6259606915285346E-005   6.0219943068896955E-005   6.0567228869256844E-005   4.4093583249556907E-005   1.3359693147014251E-004   3.0630280763129749E-005   1.6765765994771487E-004   3.3495751948655174E-005   5.5111523009756944E-005   8.7651095161798260E-005   2.5701927155551108E-005   7.8136713147488286E-005   7.8921812013928264E-005   3.5586557332736203E-005   1.1321666896350260E-004   9.2632795654407679E-005   5.1239717378872880E-005   3.8850908943656455E-005   3.7061760354596142E-005   8.5504159929783853E-005   6.0200413701855582E-005   3.1828755592700971E-005   7.5205255959060068E-005   4.0159638905247792E-005   3.4564761157780471E-005   1.9525945699518514E-004   6.5969951878175895E-005   4.3941254495671043E-005   3.9462247938205431E-005   1.1196556412241433E-004   1.1633781886760768E-004   8.7161760837334759E-005   1.4545706330522279E-004   4.1604320622223897E-005   6.5604831846083719E-005   1.8862444198037762E-004   1.2228489924877975E-004   1.3822659914870727E-004   6.3703100126970744E-005   6.1433618777632641E-005   6.1925781452593702E-005   5.6756864039913575E-005   6.6062474855460622E-005   1.0480241493549999E-004   7.6541856791949168E-005   5.6144360239847443E-005   7.8835830287345496E-005   4.4606038979307323E-005   1.3691818132360482E-004   4.9209950970481875E-005   5.4452195924800411E-005   1.3141518372464253E-004   9.1476443486028272E-005   1.4444179317708091E-004   4.5008190392679602E-005   2.0312484009851940E-005   9.5306446974610521E-005   5.6837546600095343E-005   3.7943196672254138E-005   7.5831003586268150E-005   5.4541664655115253E-005   6.1910694618032915E-005   5.9234580361340307E-005   7.3345361791872255E-005   1.2003499514325503E-004   4.3750335229101090E-005   6.4066520553822981E-005   9.1919837861765318E-005   8.7957072813743667E-005   2.6692219028749454E-005   8.3198247442120855E-005   6.0135928436696087E-005   1.2794781165768247E-004   3.3314540001254385E-005   1.3404528421189047E-004   7.0089865020641013E-005   1.1799593186482175E-004   2.6934833106824219E-005   1.5327389293557162E-004   5.4165952821188581E-005   8.5776036439708157E-005   5.2702060376803327E-005   5.0340741649653328E-005   5.8665239267783153E-005   1.6536879804454439E-004   3.9972086874610664E-005   6.4081791388669412E-005   6.5760290147297987E-005   2.9605283639102232E-005   6.1304978983971602E-005   3.5111008378548150E-005   1.1830791082117622E-004   2.0786485125944831E-004   1.4464132969583933E-004   5.1549214301045968E-005   1.4659956489385901E-004   6.8228099913111514E-005   3.0220128096391999E-005   1.4487376946964605E-004   3.5474381854470434E-005   1.3606926031079451E-004   7.3656620488269842E-005   1.0444749644637997E-004   9.7368073564141141E-005   2.1645407849719241E-005   8.4163676847533330E-005   5.7916628794725095E-005   7.9488838579297265E-005   7.7267027097321068E-005   4.9348307467474565E-005   9.7224668970441328E-005   9.6414939930522644E-005   9.5548270095863739E-005   1.1350332783983261E-004   6.8196372349905041E-005   1.1957738379072217E-004   6.8147958882079814E-005   1.0781148146549246E-004   8.6502792593419193E-005   1.6194044031469422E-004   5.2811250425602326E-005   2.1349824355093309E-004   3.4029944949691204E-005   1.0404434572860348E-004   3.2076225235570533E-005   4.2129587939902339E-005   6.4288585554604389E-005   9.0799246136051383E-005   1.3982104573047162E-004   2.0589711121984808E-004   9.7861035521854057E-005   1.3106468621641306E-004   5.2158707334869615E-005   5.6100931409546456E-005   5.2601284696788381E-005   9.4958023388961918E-005   1.6413382457962472E-004   3.1268140439802128E-005   1.7977040902420225E-004   1.2548646749789352E-004   1.8976565104838095E-004   1.3873621240621732E-004   5.7187242265285029E-005   6.7591516861142506E-005   1.6860199813832858E-004   8.7492988656641277E-005   4.1411283763717168E-005   6.0302815322344950E-005   8.0742235287429995E-005   3.8137753669517993E-005   1.1832904597353594E-004   1.4101869527378719E-004   8.3413174724672904E-005   1.3504809301234319E-004   8.2910149242831327E-005   1.9278237023845088E-004   5.6430830832629224E-005   1.6740797943048068E-004   3.6740119141145487E-005   1.3011471277128207E-004   1.3615102867378903E-004   2.2655536012474790E-004   6.3613548816294374E-005   1.0328308904469853E-004   8.3408734530901162E-005   1.1491325209715771E-004   5.5689088029809999E-005   6.1836488830600776E-005   1.4379802863399149E-004   9.9358714831513514E-005   1.2056413192116307E-004   7.3232555424089296E-005   1.4242350502673002E-004   2.5205274546368041E-005   1.0049329118691012E-004   6.9157377930768836E-005   2.5495050011828992E-004   8.8313444140624119E-005   9.3506061664267695E-005   4.8590747692088914E-005   1.3570592969908908E-004   7.6933833817376300E-005   8.3294041886849667E-005   3.2303785052388811E-005   1.4825783063500861E-004   4.7874822325883422E-005   6.6782801984513574E-005   4.0550108788328751E-004   7.5478847945832078E-005   1.0708919488180258E-004   7.2913437958934240E-005   2.1700808634547063E-004   1.0772296719465302E-004   3.6773212424563862E-005   1.3492231233812660E-004   7.0983121189200054E-005   9.4397940184130376E-005   1.1453912952007377E-004   1.0170409502576368E-004   1.3651787560739785E-004   7.3355759704520041E-005   9.3392123834542219E-005   1.5887136561791826E-004   7.9269595284523162E-005   5.4334933389369673E-005   4.2579121122245256E-005   1.1134466588418755E-004   1.2064708471486324E-004   8.7044496732873776E-005   5.8833845750837559E-005   8.8867186129899093E-005   1.0819575420732210E-004   1.2178168629798935E-004   1.9949484025490097E-005   1.0897520073379362E-004   2.0383525747520742E-004   1.7314039934049553E-004   8.9875175561073684E-005   2.3929724481914531E-004   1.3327986118130542E-004   7.0606128527034943E-005   1.0515581061128162E-004   3.7803032026293527E-005   1.0403521715231931E-004   3.2693251081170619E-005   1.7007605302760672E-005   2.1446869589126504E-004   8.1101248788763511E-005   2.0643711234504173E-004   8.2785854876128221E-005   1.1134894828667067E-004   5.2368520613631745E-005   1.1612364979383225E-004   1.1788094892855168E-004   1.3581563872261767E-004   8.8610552332932843E-005   2.2508092793235843E-004   1.5635665770453267E-004   2.0096646353768825E-004   8.2816601588144413E-005   5.3484433950391088E-005   1.6919472893266022E-004   1.7115633203144845E-004   9.7248463595967023E-005   1.7437695758112980E-004   1.3412943866465384E-004   2.2580065053377112E-004   9.4151802830277898E-005   2.2937835861723885E-004   1.4075381790398068E-004   3.9198188234486083E-005   1.7158384332615945E-005   1.4231024178093334E-004   8.1698508521371987E-005   3.1757621161151897E-004   8.7162904161029592E-005   1.0811574091776711E-004   1.0630782835193405E-004   1.0543209774874634E-004   2.1073409953135887E-004   1.0335108599857438E-004   1.7751360979561078E-004   1.0968297417658751E-004   1.0506422663264312E-004   1.1112916983320559E-004   1.4909424023795613E-004   1.7844389432701609E-004   1.0923615950093732E-004   1.1785174448047780E-004
   3.6882352941176468        2.5000000000000000        1.9858388588927967E-006   1.5644486442052097E-006   3.2482406755867735E-006   6.1671759772291889E-006   2.5330715560858888E-006   2.1498738005535049E-006   1.2219783655563739E-005   9.4747403036146150E-006   8.6791862488331077E-006   3.3561239843977161E-007   3.5643593433982373E-006   1.7543969094875765E-006   1.2755100572792892E-005   1.7123934410780846E-005   1.3648846165796162E-005   1.6637242874922448E-005   4.1877594634471368E-006   1.7352029864790079E-006   1.8098032319921467E-005   3.5373079612571740E-006   3.3408358847716855E-006   2.1311845661826338E-005   1.8668700705055402E-005   2.4051232932090294E-005   5.4209837975983897E-006   2.0671673928490622E-005   2.9614569273276553E-006   6.9632496887373222E-006   1.0472406922345570E-005   4.8259858903431518E-005   6.7068830069320425E-006   2.1207420596440606E-005   8.3190803875561980E-006   3.0459257756794435E-005   2.5374954171624028E-005   1.5775322404074873E-005   2.5146549758436782E-005   3.1033466577779669E-006   3.3193129374063212E-005   1.9370762835915982E-005   2.3697187027218752E-006   1.6475304502911286E-005   1.5155167538236149E-005   1.6170841891517952E-005   5.4837715214907938E-005   3.3821390722418978E-005   5.5534777799658482E-006   8.5776072796448187E-006   4.3736797220526664E-005   8.5691506837749386E-006   1.8219976928233848E-005   6.2371852924569029E-005   2.3289336621328146E-005   5.0410430793264166E-005   2.5726097483163700E-005   2.9447697672246012E-006   2.9925749475726637E-005   2.0286122019279868E-005   9.0004244657177060E-005   1.6685337212406910E-005   3.2048475211507652E-005   1.2181856384279650E-005   2.1992809682660127E-005   2.1102558384598334E-005   6.0895023412231571E-005   8.1500919222056327E-006   1.5811676691958054E-005   3.3823624192156835E-005   2.1026862140666822E-005   1.1518115990556827E-005   4.0150429214225861E-005   2.1188210318608884E-005   3.4835507586572188E-005   6.0097737407704164E-005   2.4156083394201440E-005   2.9029216411079425E-005   3.1227964022393485E-006   1.1425883363233055E-004   3.3857112749940302E-005   9.8972722571364034E-006   3.8124392276012179E-005   2.5580116980955947E-005   4.6204573166372559E-005   1.3344899685341631E-004   5.4329642413955590E-005   3.0407443447654186E-005   6.1886965040884522E-005   2.6547430271368754E-005   2.4599724137991178E-005   3.8227041034914024E-005   3.8831266634634573E-005   2.1791582005006402E-005   2.3095143015346505E-005   2.0415077550863257E-005   2.4549234607885668E-005   6.7493731450302155E-005   3.5733272529833727E-005   2.0504638786790101E-005   2.8668209542556989E-005   3.2033934522957266E-005   5.3237956256482038E-005   7.3791602570576984E-005   2.7955013842609309E-005   1.1242533988250637E-004   4.0102510506535987E-005   5.3886274355715415E-006   2.5101732170347363E-005   1.6505407829116753E-004   5.3202983282118450E-005   5.3750458535937315E-006   1.2167100432688311E-005   5.8520891698515470E-005   6.8203791824788772E-005   5.9223776431976498E-005   5.8256423720395297E-005   8.3706886211370185E-005   9.4380136694196938E-005   4.4136704578230001E-005   3.5005496014083920E-005   8.9217686049509326E-005   3.0142542974455224E-005   1.4560735062640658E-005   2.8415943234443288E-005   5.0963910985628587E-005   8.8912649409867643E-005   5.5917560717239092E-005   5.6400718758709074E-005   3.5593756892825728E-005   9.0939628648881870E-005   4.1541385588398329E-005   3.3580184742567558E-005   8.9523915155074812E-005   5.4657276692641769E-005   3.6189037151722205E-005   1.8973060682503723E-005   4.9281782435345787E-005   3.5239279835485404E-005   1.8609223695895531E-005   3.1742646956191590E-005   8.4849884729325947E-005   4.4936356830917270E-005   1.5167399442363150E-004   1.3388988848828578E-004   3.8712573560826009E-005   5.3304614326383895E-005   1.2449842626063325E-004   1.1499906675851793E-005   5.1658455827515469E-005   7.8384917922529870E-005   4.3729597026709247E-005   1.1407902549910186E-004   1.4188911733318421E-004   4.8766668215078675E-005   7.0095970493688870E-005   7.5610863933835241E-005   9.3573608092071672E-005   6.6288836359322767E-005   7.7015558882425860E-005   2.7428371874059719E-005   8.0139928872020831E-005   1.5909135530180411E-005   4.0201094474775961E-005   3.9283542267745332E-005   1.0712469015103133E-004   6.7847649890565208E-005   1.2245926395302881E-004   1.2340588302679989E-004   6.5112808669769951E-005   6.1743903353470567E-005   1.0020857891488685E-004   7.4601833618893654E-005   3.9737471516767880E-005   6.4985547610255497E-005   2.5270931526063263E-005   7.4824510685205496E-005   7.7442721726435893E-005   8.9632941627028857E-005   4.7818621287217306E-005   7.4744292574603163E-005   5.9418360067843555E-005   4.1314709781823198E-005   8.9967453034522251E-005   1.4647294409635184E-005   4.1016486113298203E-005   4.4646835108475786E-005   5.5904474401659820E-005   3.6706676086191043E-005   1.0324418944444437E-004   4.7075562515788146E-005   4.4441696630377607E-005   2.0023851272205824E-004   6.2309514422710419E-005   7.3610464687743859E-005   4.6139214600871863E-005   6.2506453750866078E-005   1.3033381549607486E-004   8.8168933219346391E-005   7.5857406890420475E-005   1.0932120463478344E-004   2.0419612145514365E-005   1.0588177656880575E-004   5.2666940076580071E-005   1.7312818158625936E-004   7.1740497871682643E-005   1.8519965935407130E-004   8.9657424418036440E-005   3.2815273963689642E-005   7.4057401288209001E-005   2.2710518156140099E-004   6.8913973869265337E-005   2.4430255233179980E-005   5.9689115388239115E-005   6.1253502237833304E-005   1.3036568065776289E-004   9.7533665822137431E-005   1.4893372186426004E-004   1.0268709230628364E-004   9.1375460800780520E-005   9.5610185915609528E-005   1.5604447322489594E-004   5.8535802463853966E-005   1.3205214301653464E-004   6.9833589889981812E-005   6.8913956811511446E-005   3.3452094218685064E-005   3.3449437150769398E-005   1.2079096357494819E-004   1.0742794157481286E-004   4.6519575891118863E-005   1.2375768172023980E-004   1.9028115760429004E-004   6.0688030074890778E-005   8.8770434426048282E-005   1.5172838833608143E-004   8.3306327131634720E-005   1.6154672060799100E-005   3.7334422972108827E-005   3.2936990499469938E-005   7.9169365911495819E-005   7.1487492346310587E-005   3.2693356851110693E-005   7.9735431294356791E-005   1.2978670654976800E-004   7.7547780864165830E-005   1.7827817569052273E-004   4.5894906691538349E-005   8.9490763434489344E-005   9.5135785734079935E-005   1.9035431249931129E-004   7.3537511120248364E-005   1.5755706894389008E-004   4.6778322466968572E-005   1.3121549375015313E-004   1.0607521942909931E-004   8.2876660190375970E-005   1.6362587414583908E-004   9.9710844078504024E-005   2.5398608396698185E-004   1.2219918023284024E-004   1.9171783061164885E-004   9.6643822438379257E-005   1.5534390983844439E-004   2.6039265760307962E-005   1.0949872598345899E-004   9.0606899511569362E-005   3.2570440390145515E-005   1.1176160979660658E-004   2.1281996608811383E-004   1.3942367206705230E-004   9.8887317020554871E-005   4.9745482781130129E-005   1.1908152527221682E-004   8.8505253083479514E-005   1.3167980076121834E-004   1.0745756350963422E-004   7.3917071839301059E-005   2.7059795389838221E-005   1.2759375560588121E-004   5.1024324572773163E-005   1.1042046899386651E-004   9.1670563144780545E-005   1.2670026718044331E-004   1.6092501064298988E-004   7.0683204108379816E-005   7.2159625126517972E-005   1.3800762016113211E-004   5.6558575804972079E-005   4.5471443968603890E-005   4.0493021018535816E-005   1.4161922458676428E-004   1.6525559206545572E-004   4.7356784107734158E-005   9.7845098023644454E-005   1.7716003622127659E-004   8.9347682576263330E-005   1.0777798507807462E-004   1.6994805194633797E-004   8.8764900705962105E-005   2.5471032522422993E-004   5.5469150944497109E-005   7.4641524325206671E-005   9.3321690597986535E-005   6.7659394797253900E-005   2.0063983584164518E-004   1.2644922347746819E-004   4.2780520830167589E-005   1.2595144321157420E-004   1.2484822822813316E-004   6.2790654156190967E-005   7.4069156000343677E-005   1.1561698920459826E-004   7.7104506245118755E-005   1.2136389825352212E-004   8.9004354872325106E-005   1.0236390960484570E-004   9.1594328225344965E-005   8.7425874709525078E-005   2.7659882362953645E-004   9.4802450069328368E-005   7.3293260992290840E-005   6.6667355567006804E-005   1.7236124653648545E-004   2.1088495882404896E-004   1.2274676315572456E-004   2.1533429004528897E-004   7.0155706718889838E-005   1.2578438609188509E-004   3.1402391073550646E-004   1.5815344833643684E-004   1.7687526053039839E-004   1.2161222665716315E-004   7.7447202702038591E-005   6.5716569979249039E-005   1.0068792819952942E-004   1.0262163925447034E-004   3.1422626068071743E-004   1.6664245813297930E-004   8.9875539563076350E-005   1.0623164355515169E-004   6.1700442964735918E-005   1.5584721771936852E-004   1.0563718813993135E-004   1.3568413154648265E-004   2.0119662944024941E-004   2.2840474388057151E-004   1.9238533476677406E-004   1.2120092425460692E-004   4.9921120562666328E-005   1.1286131884857837E-004   6.9710980819925205E-005   5.3767874958682121E-005   1.5291941693379313E-004   9.9393482299642012E-005   1.0209597376817943E-004   1.1842033786219233E-004   1.0985929400727413E-004   1.2105222662858109E-004   7.6967617401608554E-005   1.1114534903381656E-004   1.8522164590766438E-004   1.8202445759480138E-004   4.3608811604784396E-005   1.4466728077847078E-004   1.6432211597135969E-004   2.5558355497660637E-004   3.1349660882732770E-005   2.1747794200190600E-004   1.1358634160678486E-004   2.9870355494868508E-004   1.2316074029733619E-004   1.5942128840902190E-004   8.8701748415028373E-005   1.6064079520120629E-004   9.1741077995951875E-005   9.1274237553642617E-005   5.5068144969600427E-005   2.3043051125289774E-004   5.5114598422348941E-005   9.5835324914815017E-005   1.5606296085298447E-004   7.2637013120507816E-005   8.6978239458439181E-005   4.9460727782497113E-005   1.6633529217466777E-004   3.8103076946029884E-004   2.4788657727405473E-004   7.4464163923690130E-005   1.7544652212707782E-004   4.0339881372150652E-005   3.3237811182197829E-005   2.2840356067334468E-004   8.2436412636872609E-005   2.2538514177599279E-004   9.0321255649931324E-005   2.1536447786191338E-004   1.6883046380596680E-004   5.0888589133453919E-005   2.0534442221982347E-004   7.6767810641267809E-005   1.3768980168211338E-004   1.2449103876519706E-004   5.5254386557556685E-005   1.5898005218019861E-004   1.4339581611132402E-004   1.3195077177487462E-004   1.9519961138536287E-004   9.3673551243538835E-005   1.2916205364203560E-004   1.5620434498817180E-004   1.9413040964547874E-004   1.3465592915589067E-004   1.9135187876766758E-004   1.2138040580500183E-004   2.3299502867311542E-004   5.8086803183081180E-005   1.7931896781784866E-004   3.2644752165454474E-005   7.3059537931024736E-005   1.3848935908145584E-004   1.1066631614425573E-004   2.3531777458422803E-004   3.7737025283888175E-004   1.5161604546649294E-004   2.1294763300266613E-004   8.8351692866979321E-005   1.1156214216050475E-004   4.9272208957591835E-005   7.3884852409366155E-005   2.4159409884048303E-004   5.6132130880420587E-005   2.5539486041097065E-004   1.9486878383027898E-004   2.9348017459799041E-004   1.8664739958144561E-004   1.1563871665869432E-004   1.3418898228370659E-004   3.3870943328022021E-004   1.3299568440833224E-004   9.3117636552484724E-005   8.4916328211736582E-005   1.2064353848108861E-004   8.6829858045703017E-005   1.5388086989770897E-004   2.2198183464600981E-004   1.4965995279044722E-004   1.7806983557772571E-004   2.0902581960290348E-004   2.4260320676624091E-004   1.0255654151354277E-004   2.7778995898187521E-004   7.8457424560396724E-005   2.0669183943733031E-004   1.9152566258412833E-004   3.2800616258777564E-004   9.3968960528142693E-005   1.8739717252401960E-004   1.5078766171914269E-004   1.5569438055796432E-004   1.0773772500634358E-004   1.4784898346344554E-004   3.2992488651569765E-004   1.5061911562331851E-004   2.2284595783862867E-004   8.6071181187051741E-005   2.1055591985342845E-004   3.2311804391676290E-005   1.2857205416287539E-004   1.0043504977786801E-004   2.6017134220956837E-004   2.5381386892362579E-004   1.1259871049629592E-004   1.2619285397342492E-004   1.5782768433682820E-004   1.3912729415562982E-004   1.4024398366246609E-004   7.4128270321210355E-005   1.8269694232183033E-004   6.3220769249827812E-005   1.7075433069193798E-004   4.9295278084165897E-004   1.1505949387698306E-004   1.8574828228746295E-004   9.4997293229073779E-005   2.8291112445093236E-004   1.7189042342073097E-004   6.5427785345309965E-005   2.0554915770331890E-004   1.5995529708009952E-004   1.1501598265265954E-004   1.9629184449983665E-004   1.8333063369585387E-004   2.3780320102976250E-004   1.4559466506304514E-004   1.5213651579384037E-004   2.0694490529892310E-004   1.3802023263969495E-004   9.4980062378670712E-005   1.4200464147435686E-004   1.8707455570802413E-004   2.5093613461205051E-004   8.0522558064578299E-005   1.0338741068182137E-004   1.6051681724867689E-004   1.9300237952804176E-004   2.3159281038767418E-004   3.2552038706803621E-005   2.3613467862554686E-004   3.0279038163549837E-004   3.1459988745953266E-004   1.2847313278820181E-004   2.2828927263815669E-004   1.9610917382874830E-004   1.0900680696051121E-004   1.3150718997927987E-004   7.1516720722808919E-005   1.4987025038405211E-004   5.5507701400214556E-005   3.3253710585951024E-005   2.2910113905939209E-004   1.5650199790290140E-004   1.6123570853527572E-004   1.0722430330992988E-004   2.0479501209829374E-004   9.3414014143658315E-005   2.3939140453690710E-004   1.5584908825980510E-004   2.2782338353242144E-004   1.2683369903083167E-004   2.7057787241526111E-004   2.1313346649109842E-004   2.8959907244041595E-004   1.2339016053913301E-004   1.2051973220249681E-004   1.8105296351510097E-004   2.7657977158685734E-004   1.9014207998384696E-004   2.4164562751394315E-004   1.9322877091248908E-004   3.2601228099019415E-004   1.1733324709852823E-004   2.8509287052641888E-004   2.1231998429717801E-004   6.4915848712142501E-005   4.2709311564511956E-005   2.0798706527995549E-004   1.2609439830168107E-004   3.5379614091662502E-004   1.2231312718821968E-004   2.3202701256921611E-004   1.8890832761085601E-004   1.7160600784778762E-004   2.5332021005169145E-004   1.4094751626558192E-004   3.1615696826972823E-004   1.9439486101617524E-004   1.2874465641925093E-004   1.7370078956046933E-004   2.1403071825146781E-004   2.5264514452359043E-004   1.4795806185801929E-004   1.2321029674168904E-004
   3.7411764705882353        2.5000000000000000        5.6893820773584417E-006   5.8296582888441663E-006   6.3541077257058383E-006   1.7156687226368680E-005   7.4246272991962127E-006   3.2402009074407078E-006   2.6463976102568443E-005   2.1105409645517633E-005   2.0872323955600145E-005   1.5935749349131396E-006   1.0203267791456626E-005   8.9226001244025515E-006   3.6130087480376026E-005   3.1426665488800975E-005   1.9832379511265054E-005   3.2712085310847946E-005   1.2240489628072080E-005   8.8449322298370572E-006   4.1178541927334399E-005   1.3873528219861120E-005   1.0542590850783881E-005   4.1214749824636601E-005   3.1590807492253158E-005   4.6659980339160892E-005   1.5393919131550841E-005   3.1756826344381836E-005   9.1184538117969143E-006   2.9323492277668570E-005   2.7034378783299257E-005   8.1259983618775150E-005   2.1458881935008713E-005   4.3414479233037648E-005   1.8004946198519542E-005   5.8419220716161796E-005   3.4677237972885050E-005   2.5381098252108492E-005   3.4134328468556373E-005   8.6980456471086943E-006   1.0973769614045062E-004   3.0997122246979990E-005   7.9594798681710134E-006   3.7135086119945996E-005   4.9754023153194380E-005   3.7759895411528861E-005   6.5245658102324104E-005   6.3888934655873011E-005   1.1309187247949091E-005   1.9458397817984693E-005   9.6689782547303740E-005   1.4244717427066744E-005   3.4236257004652452E-005   8.6870085204776475E-005   3.2939640904592314E-005   8.9784585785953035E-005   2.8554695631233627E-005   7.6684095914310473E-006   6.6790452297409150E-005   4.5740111758398948E-005   1.9251611973551317E-004   7.0853542962516698E-005   5.0777572799978170E-005   3.5370555582509742E-005   4.2039206411465247E-005   6.3000776760846074E-005   6.4017883082706427E-005   2.3204115873554617E-005   2.4229886985558367E-005   6.5567756934474360E-005   5.3518511844063835E-005   1.3548115724088615E-005   6.7473600523085302E-005   4.5294427538072230E-005   8.8792650975901073E-005   6.1298078042210262E-005   6.4896521845831111E-005   3.8359159745514495E-005   4.5849443599555214E-006   1.3764522977330104E-004   4.0780542082609560E-005   2.3361103901720044E-005   7.8561089320206812E-005   8.0283469619788712E-005   7.6657260606011266E-005   2.2380707102793529E-004   1.3675638183560049E-004   5.9689986829840118E-005   9.3051461619272403E-005   6.5993014049835842E-005   5.2347419186940922E-005   4.9604698244207599E-005   8.0810458395296270E-005   4.5000188593246525E-005   5.7909011863334903E-005   5.6365300637317077E-005   3.8658243675934589E-005   1.2107561551209821E-004   8.9152126813383568E-005   2.2638345897419234E-005   5.5601787131058357E-005   6.5142059943237976E-005   4.8568150939308266E-005   1.2906999215269712E-004   4.4253044356949731E-005   1.9296970042075940E-004   6.3652906174217376E-005   1.0719279920245183E-005   6.8645200666240031E-005   1.6930656216708568E-004   7.8915866896521431E-005   1.3137080963382233E-005   3.8150344778485959E-005   1.5088717756068864E-004   1.0986192803454232E-004   8.1513786578487704E-005   9.7060211294763095E-005   1.1387762509978828E-004   1.8383102280285359E-004   9.3492445247387874E-005   7.0391683864502594E-005   1.0911068060919658E-004   7.2205470354948164E-005   2.1972653761731493E-005   6.5334505386098661E-005   8.2384892207147128E-005   1.2317453622001645E-004   1.0475806500269239E-004   1.2942884150759945E-004   7.7205920341381478E-005   1.2675665276031889E-004   1.2561858189203537E-004   7.4354397904870281E-005   1.4931424045067811E-004   1.1142067315018453E-004   7.3916117420313966E-005   1.9611881577054530E-005   7.9187747107130338E-005   5.3890915391163620E-005   4.6343764347039647E-005   3.7612319580983704E-005   1.0518053178123396E-004   9.5888655244737633E-005   1.5830669097394593E-004   1.6709294611542519E-004   6.8659032984600153E-005   1.5674972577483213E-004   1.2965697884838567E-004   3.1690231623633898E-005   1.0459505087813337E-004   1.1317771495385198E-004   9.8552380667155622E-005   1.9291650664863546E-004   1.8637367973517577E-004   7.9864751719909091E-005   2.0651967272182243E-004   1.4589436892359505E-004   1.1155298009207352E-004   1.1074624238784092E-004   1.4985224792088989E-004   4.7247228837837118E-005   1.1097205325313558E-004   3.0843056349290193E-005   8.1625074007640164E-005   8.2146750008581332E-005   1.3102776642087778E-004   1.3314782482634337E-004   2.0588253679987113E-004   1.5975214188214282E-004   1.0966103927656047E-004   1.1042403792840731E-004   8.0394796915607360E-005   2.2808092708349162E-004   9.1838597659946175E-005   9.4578075161398550E-005   5.5800443726322038E-005   8.8216080858518256E-005   1.7288230341632450E-004   1.5193341570507300E-004   8.2113727545547562E-005   1.6478601762371587E-004   1.1623845400561437E-004   5.8098662583382310E-005   8.7087597063337981E-005   2.7503277087786978E-005   4.2927234310963519E-005   5.9447696039277425E-005   1.1977697180010839E-004   8.2554930797042628E-005   1.1459374992002407E-004   7.8467419484763785E-005   6.4047074888315430E-005   2.2192169279234739E-004   7.3880704452267343E-005   1.3299434762507989E-004   7.2598122786393749E-005   7.0103334694742437E-005   3.1907238023695677E-004   1.4626473430706525E-004   1.4015974439339312E-004   1.6751356649788939E-004   4.0818410584879573E-005   1.4866204742597472E-004   1.2103948777660637E-004   1.8792600087250667E-004   1.1205639837279432E-004   3.1900758965432266E-004   1.1182496518821077E-004   3.7385228117951248E-005   1.9020577227551303E-004   4.0092953149665448E-004   1.0691763002878445E-004   4.6776094217429127E-005   9.3633305714933731E-005   7.3150344512277175E-005   1.6186272828602819E-004   1.4289085928169754E-004   2.3471431773680083E-004   1.7675945750982415E-004   1.1929179231593685E-004   1.2458021566534152E-004   1.9983200731435636E-004   8.9279959398249291E-005   3.3085419929706529E-004   3.7598729027448634E-005   9.1386658208217079E-005   4.9237289054241253E-005   3.0586535985975250E-005   2.2588348675614588E-004   2.6489560434167871E-004   9.0065980042552550E-005   1.7582391141779313E-004   3.2252304859878772E-004   8.8613443117394218E-005   1.2862588793593663E-004   1.9304023220216950E-004   8.9279538009904460E-005   7.2409595059748876E-005   3.8885701735887475E-005   6.0500228425247264E-005   7.2885196091190233E-005   1.6847814918808746E-004   6.8954532297095986E-005   1.0094005547619583E-004   1.8416197350106501E-004   9.8188438396609097E-005   1.6843960768842420E-004   4.8426312908625917E-005   2.1546948132304951E-004   1.6906936004912801E-004   2.5664401079969810E-004   9.2702392891350782E-005   2.1748347422650919E-004   6.8461629015201749E-005   1.8821662404709647E-004   2.2377917292386521E-004   1.6503080371186690E-004   2.4717366171070164E-004   1.3504174599651404E-004   3.9396825237221879E-004   2.1786941602642217E-004   1.7958475890781920E-004   1.5075691752568544E-004   1.5251609445113154E-004   4.3821043091241417E-005   1.9262515177392536E-004   1.7529278374714297E-004   4.0948118946599059E-005   1.6792619766337600E-004   2.3820414575335521E-004   2.8618294809225830E-004   1.9688290220398110E-004   5.6690063733659640E-005   1.7174445990145881E-004   8.6017111804770493E-005   2.1887707479774463E-004   1.3944679350664033E-004   8.3828210245484391E-005   5.3221886673494397E-005   1.9161153029718800E-004   7.6535214023348887E-005   1.5780128559372510E-004   1.2833548704300145E-004   2.0261491555982028E-004   1.7677338386939807E-004   1.1581605176133807E-004   1.2835240938540959E-004   1.8473350832057416E-004   6.5803902617490157E-005   1.2046265697135907E-004   4.5723846577506559E-005   3.5057488747027536E-004   2.2447525290630337E-004   1.0483278222733641E-004   2.8372401091614544E-004   3.5148616329388479E-004   1.0555722562954866E-004   1.8208028925050603E-004   1.8471949613230770E-004   1.9334858292656686E-004   2.4447215845984000E-004   8.7861878675309411E-005   8.8940247349641609E-005   1.0801022396662845E-004   1.4474893751026304E-004   3.7362316517297340E-004   1.9150090703603105E-004   5.0736477372239852E-005   1.2764520756165654E-004   1.6498296577845367E-004   7.9384333771027849E-005   1.1209545482252639E-004   2.4671024479745816E-004   4.9573964969822860E-005   2.0351175050512262E-004   1.8523512056607298E-004   1.9411482831968786E-004   1.6577253590612667E-004   2.3613429001706382E-004   2.7780040633538632E-004   1.5497139015061161E-004   1.0071597409599369E-004   1.0189078011793397E-004   2.0953087897592257E-004   3.3908649970217412E-004   1.7737184695376600E-004   2.7473509293717295E-004   1.7157414122984658E-004   2.1968008580296189E-004   3.3003766249085507E-004   1.6671584605154163E-004   1.5499032898506839E-004   2.1791979864315436E-004   7.5949105319774793E-005   6.7605425082282647E-005   1.6163352371962206E-004   1.4096274686466921E-004   5.7114974628794655E-004   2.8013892587079521E-004   1.7969457410654390E-004   1.4483019538140808E-004   9.6670190902983737E-005   1.3241148438036609E-004   1.8655530308999652E-004   2.6796833668147512E-004   2.7018442587175727E-004   4.2321122706758272E-004   2.2732722280176403E-004   2.0407407332030268E-004   1.2993661805644691E-004   1.8151142976625503E-004   1.2007501458531896E-004   6.4310975930596942E-005   2.4125974043939436E-004   1.4105612557828616E-004   1.4227814844279505E-004   1.7580658565351145E-004   1.2705353897980357E-004   1.1792091037334333E-004   1.9100104883495834E-004   1.2844350892924237E-004   2.6763884259087923E-004   2.5973672104094510E-004   6.6990513253240656E-005   2.0172844891474148E-004   2.8855819939838269E-004   4.0610943287219272E-004   6.3948695172981197E-005   2.4989101896638735E-004   1.5994155220505830E-004   5.3407143034393443E-004   2.8524127142799265E-004   1.3430803991092946E-004   1.1195991070281636E-004   2.5970514269864505E-004   1.4111449560592085E-004   1.5080297074211127E-004   7.7204332254706917E-005   2.2093547411620719E-004   7.2089809290421753E-005   1.2372835908548265E-004   3.5775788899354913E-004   1.5726642798648963E-004   1.6606613362204196E-004   7.5281463503985870E-005   1.9078484292850198E-004   4.3574612387864902E-004   2.8948295392409838E-004   1.3085066733203578E-004   1.6920655360580099E-004   4.8629393004261124E-005   4.3108848151927049E-005   3.2750964792053311E-004   1.5471769165257703E-004   3.5772121443182047E-004   1.0802406235798930E-004   3.1514861544224693E-004   2.5822821749896057E-004   1.0769981599946484E-004   4.4388514229222004E-004   1.0833761163691317E-004   1.7753513672386117E-004   1.8642297567970524E-004   1.1818448814785286E-004   1.9358513737229688E-004   1.7919673778655137E-004   2.0722288337353154E-004   2.8804143005567564E-004   1.4785893496552599E-004   1.6442942151940443E-004   2.7117344659614910E-004   3.1947380513824272E-004   1.6019501416253461E-004   1.5922873470627618E-004   2.6591610380606861E-004   2.0009018336156599E-004   1.0796878880098366E-004   3.2802731017568163E-004   7.3680689994187680E-005   1.1860850135901457E-004   2.0714889857009855E-004   1.0399993267107067E-004   2.9177951062555501E-004   4.3288912710667062E-004   1.8901742519515435E-004   3.2040241404800824E-004   1.4549748348975221E-004   2.0011595356373159E-004   4.7103404311310586E-005   6.9553196910214388E-005   3.1308152421563097E-004   8.8255943751682774E-005   2.8889364290269920E-004   2.3457290434912906E-004   3.0169053696436156E-004   2.8408581106892703E-004   2.2734159448684608E-004   1.9991388618342354E-004   4.5331504388707651E-004   1.5823729341350406E-004   2.3832977563381465E-004   1.3010177533709458E-004   1.4465320721788978E-004   1.6074938491318427E-004   2.2080410971797573E-004   2.4867528969914555E-004   2.5724188533314502E-004   2.3396549004508631E-004   3.5436889445145060E-004   2.9633125833009266E-004   2.0841083307354487E-004   3.3475412895459162E-004   1.4962052084022264E-004   2.5816282417933376E-004   2.2366165177240804E-004   3.0054596104117648E-004   1.2148119418906824E-004   2.6869149395238029E-004   2.6636350231694714E-004   1.6417407148431180E-004   1.8784292209047960E-004   2.2391782195898524E-004   5.4609382526587928E-004   2.2889612884734056E-004   2.9315076420542501E-004   9.6474937234501961E-005   2.6659456427477051E-004   9.2174216176578756E-005   1.2041204696262495E-004   1.6499528080629369E-004   1.7799031340769638E-004   4.6383040884444255E-004   1.9653000696009178E-004   2.2390373092399447E-004   1.6816058361838310E-004   2.1553991888507290E-004   1.8611090335853510E-004   1.4140146646429317E-004   2.8286703070089773E-004   1.0768525816152685E-004   2.8751355388634373E-004   3.8802270799751117E-004   2.6324964854119597E-004   3.1385181871247772E-004   1.0949160774745410E-004   2.9910482297727033E-004   2.6588522710375675E-004   1.7438158861058777E-004   2.7935237477849851E-004   2.2717098836719964E-004   2.4092773183279450E-004   2.5085643022361665E-004   2.1527083545393278E-004   3.3024011809426623E-004   2.9203331046159727E-004   1.7950936324509273E-004   1.7443898227703872E-004   2.9616469910482413E-004   1.5012596301928783E-004   3.6662327224882093E-004   2.6458016769326600E-004   4.5495962131000237E-004   1.1681277867717410E-004   1.9081378691420794E-004   2.2064336456328683E-004   3.6661173091107887E-004   2.8852625256859928E-004   6.9660242532612016E-005   3.4833660192166706E-004   3.8250186643229883E-004   3.8449726690816975E-004   1.9315783800905820E-004   2.2505629633618444E-004   2.0565610285337504E-004   1.2715024377726340E-004   1.5815671718027449E-004   1.6226967811283042E-004   2.0968037501403180E-004   7.4464916253635637E-005   1.1940148072331070E-004   2.0995579244348529E-004   3.1656116010094014E-004   2.2416811756060628E-004   1.3490588785558080E-004   2.7828492715601668E-004   1.5868850429531973E-004   4.0233096890297652E-004   2.1614428056894778E-004   2.6840339905464313E-004   2.1360534036411530E-004   2.4078579477188327E-004   2.3015032227791086E-004   3.9148450095432234E-004   1.4617522089593364E-004   1.9084214472666740E-004   1.1192391322385528E-004   3.1436990168635676E-004   4.0029685486158941E-004   2.5905083390014889E-004   2.1450146421464245E-004   4.0754882915279995E-004   1.6756097441306152E-004   3.7179354037956681E-004   2.9996422665943726E-004   1.4912151331946343E-004   1.0741353605181043E-004   2.2664860008894189E-004   2.0398095117714094E-004   3.2720701220474968E-004   1.8385179534344595E-004   4.5885913812814823E-004   2.9852449641806160E-004   2.4496126082580483E-004   2.5857153048826711E-004   1.8599739286960827E-004   4.2077129615302589E-004   2.1846379516454886E-004   1.6990580728912501E-004   2.4028926167941433E-004   2.8287130664600982E-004   2.6073965777964245E-004   2.4063191847471240E-004   1.1954177556209782E-004
   3.7941176470588234        2.5000000000000000        1.3457139510779052E-005   1.7326352872063299E-005   9.4409320115658255E-006   3.6328789659302596E-005   1.8428914856129123E-005   7.1969374747418999E-006   4.3070828619955318E-005   3.7652029358509972E-005   4.1484837022041147E-005   6.8315936868499833E-006   2.3090190942278120E-005   3.0559609073413317E-005   8.2823341804353853E-005   4.3685531979371402E-005   2.1069506665481940E-005   5.0610729543371764E-005   3.2691214707014608E-005   3.4522605423441671E-005   6.5666140458452409E-005   3.6654828296449195E-005   2.2652289692765530E-005   7.0804433276171731E-005   4.1495104225326478E-005   6.6173358350213820E-005   5.7464542988724016E-005   3.7876859445876935E-005   2.5303228439136725E-005   8.7697266189642835E-005   5.5093356468827434E-005   9.2807449246293941E-005   4.8371350794803309E-005   7.4063002853683583E-005   3.4322293167920524E-005   9.5891624050232965E-005   3.5509304834526858E-005   3.4214346512000328E-005   3.1644850305342383E-005   1.8571738855822565E-005   2.3218131315817035E-004   4.5460228905274796E-005   3.9655429129599997E-005   6.2346751913049459E-005   1.1863365781845139E-004   6.7841751109779343E-005   5.3955817389301122E-005   9.5863809039028073E-005   2.0143144424942359E-005   5.0631282638613655E-005   1.7523487582994256E-004   3.0775435857296411E-005   6.4025198191474243E-005   9.8620942268127647E-005   3.5906131580445526E-005   1.0544326435987257E-004   2.4041903034598602E-005   1.9636976647755395E-005   1.2157556843109373E-004   1.0257572700339076E-004   2.6631435189980202E-004   1.9731015984831272E-004   7.2664736456937569E-005   7.7906199538377394E-005   6.9697957936046466E-005   1.3264284172350015E-004   6.1783094402932928E-005   5.9001579607815790E-005   2.6765852716879226E-005   9.4344196411431082E-005   1.3302955982038181E-004   4.9180932321732464E-005   8.2633345570204701E-005   9.2416738677307463E-005   1.7680270675378960E-004   4.8711185138407644E-005   1.4361332330778870E-004   4.2800077657995726E-005   1.2534628050737521E-005   1.0322943792127936E-004   3.8961046379110515E-005   5.3358343201086121E-005   1.4406332128792893E-004   1.8786441453930288E-004   1.0326578208600160E-004   2.4655958226592220E-004   2.3075157435202104E-004   1.1482978885351565E-004   1.2639724033069373E-004   1.2429407115913620E-004   8.7677763775986082E-005   6.2740519919608802E-005   1.3897353370001970E-004   8.0613343996765625E-005   1.0849244620081802E-004   1.2168635978589022E-004   9.9713485592732907E-005   1.5833919625107712E-004   1.5606378468819093E-004   6.5206537590862165E-005   8.9396586955659528E-005   1.2105550059596605E-004   3.8491851097268137E-005   1.5473275119156282E-004   6.4924342921947109E-005   2.3282770686431755E-004   8.9834910166271392E-005   2.6365979942937284E-005   1.9361256976990624E-004   1.1352989348228670E-004   9.9898471378202881E-005   6.7166286934510400E-005   8.5330532001329110E-005   2.7049704321557285E-004   1.5020537789443942E-004   8.3290802356609874E-005   1.4515116111807924E-004   1.1561095771205861E-004   2.5621932223623929E-004   1.9729162838462663E-004   1.0654478053795887E-004   1.0576574516411698E-004   1.3454114836401119E-004   6.7174814114451286E-005   1.1052072803955756E-004   9.6525860265986229E-005   1.1876393440029566E-004   1.4973854267239653E-004   1.7454659091905724E-004   1.3283006276383139E-004   1.4458626014972133E-004   3.5693162162917365E-004   1.3328542759922723E-004   1.6383617799408775E-004   2.0468391204307070E-004   1.1822069438456049E-004   5.3880552831425053E-005   1.3396214355723186E-004   6.0479167575787361E-005   9.9011207680977197E-005   5.0169126236962270E-005   9.9598390753138509E-005   1.5956728300386202E-004   1.1223146438316127E-004   1.8520730874316540E-004   1.0183322576045342E-004   3.1562149929373367E-004   1.3506749174200803E-004   1.5756694766414940E-004   1.6019525135197972E-004   1.4737905154146069E-004   1.8484165923202120E-004   2.6574153379921474E-004   1.7122084251998477E-004   1.2196255981426668E-004   3.8962771345896950E-004   2.4932534921164420E-004   9.5986320024625478E-005   1.7148921956693284E-004   2.1673867251943989E-004   8.4762244061698110E-005   1.5813190947252417E-004   1.1146616277039314E-004   1.2345819314211044E-004   1.4190741830952440E-004   1.6163928723506756E-004   1.7784150558494740E-004   2.8066875608452699E-004   1.4587581672038686E-004   1.5229224779898787E-004   1.7357903281915078E-004   5.3129665404226835E-005   4.7063982442937114E-004   1.7743192497592328E-004   1.0104453436898969E-004   1.3332378031590258E-004   7.5982237383998504E-005   3.1507126392833068E-004   2.0825012885437532E-004   1.2663430427558960E-004   2.5767907392280307E-004   1.8248979733139769E-004   8.4554880536141835E-005   8.3026762447919376E-005   6.3498376131396870E-005   4.4908396846853391E-005   1.0459227084603404E-004   2.1368734276114374E-004   1.4551255589819481E-004   1.4159164647443406E-004   1.3283702881460843E-004   1.0807352206208613E-004   2.1454855333294463E-004   6.4998038667388265E-005   2.2407884367841999E-004   1.1323546616193441E-004   1.2637650756274900E-004   4.3517552203502116E-004   2.0187127772263523E-004   2.1939557200254109E-004   2.7817355070915850E-004   6.9233864269119209E-005   1.9250698711763292E-004   2.1920203501022597E-004   1.5328457308992304E-004   1.7163336855922782E-004   2.9641728867225829E-004   1.1852651367671973E-004   6.9851559461966465E-005   4.0481031010277952E-004   4.5324371203011844E-004   1.9188871818242212E-004   7.8539391428278219E-005   1.3304544303060562E-004   1.0819931778384226E-004   1.7323513328265425E-004   1.6576205463233993E-004   2.5684913926607092E-004   2.4704573567755874E-004   1.2817315373427581E-004   1.3113113655399493E-004   2.4230021949109135E-004   1.9296740250237062E-004   4.9645074395182577E-004   8.6594990961553258E-005   9.5450983872885902E-005   9.8172227861969346E-005   1.0533463871016401E-004   3.4375896976254939E-004   4.4428596743276269E-004   1.9712077278190727E-004   1.8553948093544536E-004   3.8097624280333299E-004   1.0278872945124988E-004   1.9423140141622893E-004   1.7652275158670948E-004   9.5844676203312839E-005   2.2351241760285514E-004   5.1755233976838801E-005   1.2972810521384994E-004   6.6978883418632201E-005   3.3551672195062147E-004   9.8066450433779149E-005   1.2030415118480336E-004   2.3298141305768994E-004   1.1548655853077137E-004   1.5090596844031522E-004   9.5572825651884169E-005   3.5889080577176290E-004   2.7520578421951750E-004   2.7114587574196840E-004   1.4738084322701010E-004   2.3669237907581500E-004   1.4149815493309694E-004   1.8527203466815005E-004   3.4662325947251038E-004   4.1440812194465062E-004   2.7420402707068419E-004   1.6926141521924463E-004   4.0478228258135270E-004   3.1538879190491035E-004   1.3784329163179330E-004   2.4919749652813137E-004   1.1763558169936940E-004   9.1933156307544425E-005   2.6050175368899804E-004   2.9378660992512238E-004   9.8069964220059860E-005   1.9147066496104460E-004   2.3727479622079152E-004   3.7321854042535960E-004   2.9914071493474887E-004   7.2241774469862673E-005   2.0898304979617509E-004   1.4342177470506222E-004   3.5246607535746274E-004   1.8783587483656720E-004   1.3125846006812312E-004   1.0408373702565138E-004   2.4900782511837297E-004   9.9476215521691959E-005   2.2013026242142229E-004   2.0345480513857110E-004   2.4822629409329344E-004   1.8097498809460807E-004   1.3891036583765865E-004   1.6985522682356406E-004   1.9194413930772870E-004   1.5005774182108461E-004   2.2352779468211656E-004   7.6474058639049589E-005   5.9896774551752407E-004   2.6808025849931909E-004   1.7968255097427124E-004   5.2160248395620088E-004   4.3803200450862604E-004   1.2526984357348359E-004   2.4225530938560175E-004   1.9136404151269887E-004   2.5650609949320451E-004   1.7287672075877344E-004   1.5079298499041989E-004   9.8669190554363399E-005   1.7267029538225664E-004   2.1156882909388470E-004   5.0698256215195975E-004   3.7435344149704981E-004   5.1018824864993697E-005   1.3399745164678598E-004   1.9395333506799962E-004   1.6417798968041891E-004   1.2901098737098138E-004   3.7269137082674754E-004   3.6144219606216599E-005   2.6971938380833496E-004   2.7255624278648940E-004   4.0693193769413515E-004   2.4553339631815227E-004   4.5648434865584454E-004   2.4254580899442648E-004   2.7357350998955465E-004   1.6203129303899285E-004   1.3900875291184930E-004   2.5876164702802045E-004   4.2463324284255666E-004   2.4936588677082635E-004   3.3437861714100928E-004   3.2949211522287510E-004   3.2907178257736614E-004   2.3300468171144601E-004   1.7943324185704421E-004   2.8090710767391812E-004   3.0306982805915667E-004   7.3552760346555902E-005   1.0849542055738449E-004   2.7706309332510245E-004   2.0420849393396263E-004   6.3106208640103926E-004   3.6623923187035883E-004   3.9141916258103669E-004   2.2467960679492462E-004   1.3737280502906449E-004   1.1490027736941959E-004   2.8906450162749807E-004   3.7771739652706261E-004   3.4036175503044996E-004   5.6267452212630919E-004   2.6548218228632388E-004   2.4449321658665462E-004   2.5987286695468845E-004   3.4271709956352537E-004   2.3638174170376684E-004   6.6046562105722209E-005   2.9329639800826037E-004   1.6641468449456369E-004   1.5453468393402851E-004   1.9765355199376092E-004   2.1482498715037001E-004   1.5346474238808839E-004   3.4493166693319089E-004   1.8557057131420054E-004   2.6161666859772487E-004   3.3145500975536462E-004   8.7789384450978887E-005   2.1485848436478649E-004   3.4635201558416153E-004   4.4926221363781097E-004   1.3122443523845657E-004   2.0204077326771018E-004   2.0849554285847706E-004   6.7351312684417984E-004   3.8044942336001050E-004   1.2144533403060998E-004   1.4410247960137355E-004   3.7177149569095417E-004   1.9287742581335576E-004   2.1687828224525174E-004   1.4359423455880094E-004   1.9955240872117269E-004   8.2459999764734302E-005   1.5338064961827773E-004   5.7350444702155407E-004   2.3717961041830392E-004   3.2630953295201747E-004   1.3451733308642575E-004   1.9344158596210786E-004   3.1721667655853309E-004   2.6434945293787198E-004   2.1167833860227854E-004   1.8731822321892599E-004   1.7346293794806136E-004   5.1072494597000286E-005   4.4428529105804821E-004   2.4135664849194368E-004   4.7050918108708329E-004   1.2285075553015786E-004   3.1856380469408822E-004   4.5023133824419019E-004   1.9961294906709089E-004   5.6498107057685696E-004   1.5422793545831110E-004   2.5036298267433493E-004   2.2839885776986918E-004   2.9445128372783782E-004   2.0209770824104758E-004   1.7925737686934570E-004   3.4033251200218939E-004   3.8289876165137566E-004   2.3730842670792755E-004   3.2364504647295527E-004   3.1244703946243987E-004   4.0101296402447804E-004   1.5885151515072617E-004   1.4915438186229507E-004   4.4204342021252714E-004   2.1431290004789042E-004   1.6337877691338602E-004   5.6267262131111178E-004   1.6263523603710547E-004   1.7521739195025022E-004   2.2083550412866726E-004   1.0622083666043029E-004   3.3140058072546493E-004   3.9822642690344603E-004   1.8395282999080487E-004   4.1059774059336377E-004   2.1529487255359195E-004   3.3167013888133081E-004   6.8512832547010564E-005   1.4067362221728490E-004   3.6495687065248885E-004   1.3475522752379063E-004   2.7294942768122814E-004   2.5126444127906490E-004   3.1153717069099657E-004   3.8954362944283873E-004   3.3061606913224371E-004   2.4035222326586160E-004   4.2721351200269352E-004   1.7281812848655753E-004   4.0872859536322402E-004   2.3298037642570312E-004   1.7924052016750824E-004   2.5304473803513730E-004   2.9660379250256676E-004   2.5739958997140957E-004   3.2714665880056169E-004   3.5735241438312153E-004   3.9321821076491559E-004   4.7437792572561514E-004   3.6710388403549875E-004   3.3918673114946904E-004   2.3642300687987624E-004   2.6302488653188295E-004   3.2061129313430144E-004   2.6986546827057259E-004   1.9472299383117213E-004   3.9382156254730641E-004   4.3676734491191572E-004   1.7228449953792693E-004   3.1818659986270273E-004   2.4796248831550355E-004   6.6378787775323305E-004   3.4060624492634421E-004   3.7091852794028261E-004   2.5128062750576468E-004   2.5742396777951419E-004   2.6870878636147430E-004   1.6549537458777073E-004   2.7356942749337396E-004   1.3409842051546260E-004   4.4879307502475882E-004   2.9700291185534740E-004   3.0650001496923876E-004   2.2522904880061908E-004   3.2224064123961257E-004   2.2769196286968977E-004   1.9272927194530267E-004   5.4296567181745569E-004   1.6168898468027834E-004   3.5524932039162228E-004   2.5316710880333678E-004   4.8324051024621118E-004   4.2974593546278177E-004   1.3638040763374497E-004   3.0829510627892602E-004   3.9292465657943791E-004   3.9517819455525926E-004   3.4770028019056774E-004   2.1126208556846625E-004   3.7180678681639884E-004   2.3200008307223109E-004   1.8730935973642658E-004   3.9373503679732000E-004   4.9887383346215448E-004   1.3129050132919739E-004   1.3825693396131737E-004   5.2514585456589697E-004   1.7530225892507933E-004   6.2473283274700842E-004   3.2419449483489174E-004   5.4138673048538337E-004   2.1802461229448772E-004   3.2928537954148284E-004   2.1494480107174933E-004   4.9063700664466608E-004   3.1200199908788622E-004   1.5177827823829803E-004   3.3452375430123295E-004   3.7250955978849532E-004   3.1046368735854451E-004   3.3362058709836766E-004   3.3089228736414507E-004   1.8032591781503736E-004   1.5250133462769728E-004   1.6640579523613305E-004   2.5805912632625235E-004   2.3955799285755658E-004   1.0583845013332010E-004   2.9581797369439527E-004   2.3028742906080205E-004   5.8568808407522075E-004   3.7133997862958648E-004   1.5391429436349379E-004   3.1275566147719172E-004   2.8509597498156003E-004   4.5763555443013751E-004   2.5545457479958403E-004   2.5662137596832007E-004   3.0799036242651676E-004   2.4946404480528011E-004   3.0405631717577889E-004   4.4212222027980908E-004   2.2541942874648315E-004   2.0679200822598228E-004   1.9629947791924138E-004   3.2995182760403444E-004   6.6302951674222376E-004   2.2498061471433952E-004   2.2314875839814731E-004   4.1675720348442871E-004   2.8287833234246423E-004   5.2826205773979053E-004   3.4018094918082512E-004   3.3402064304314714E-004   2.0771838338324333E-004   1.8219600950497298E-004   3.4364972317603323E-004   3.3226938751285075E-004   2.7336789914346162E-004   6.6818283557176198E-004   4.1101428260846437E-004   2.3727677674313256E-004   3.7640856087460311E-004   1.8319337485690640E-004   4.3438179069332208E-004   2.2547278531321680E-004   1.8133025925938130E-004   2.8065482136320138E-004   3.0814503868717549E-004   3.1452022226978422E-004   4.5254339487984542E-004   2.1350380076055536E-004
   3.8470588235294114        2.5000000000000000        2.6368404177713998E-005   4.1494371315774473E-005   1.1308294439120200E-005   5.8277334840780595E-005   3.9260738433691818E-005   2.1105114309097573E-005   5.3816868507448388E-005   5.4044256605820020E-005   6.7651304269921643E-005   2.3986201780621007E-005   4.1132683980983246E-005   6.8935136308879362E-005   1.5453718416806768E-004   4.6937032772807920E-005   2.0705580476018553E-005   5.9869734501594812E-005   7.5143297310232391E-005   1.0032307560937206E-004   7.1338492813634600E-005   7.0595585856497102E-005   3.6340158968343786E-005   1.1793339830596488E-004   4.2991708475653383E-005   6.6751975739583693E-005   1.4698672725279587E-004   3.8232541933320941E-005   5.9709288845826279E-005   1.8536331783610197E-004   8.7730730716538237E-005   7.2146868277313801E-005   7.9245400716408736E-005   1.0406265352230296E-004   7.5815424936570217E-005   1.3274618101263451E-004   3.0158101992531589E-005   3.7600753611889051E-005   2.3903173669210592E-005   2.9942846322273675E-005   3.1605017424025646E-004   6.2198293047079065E-005   1.3601074898035673E-004   8.0194183667887551E-005   2.0719795727962374E-004   9.3692066899565528E-005   3.8332906549517141E-005   1.2087883599537486E-004   4.2103950362763929E-005   1.2125554384792216E-004   2.6360865202117476E-004   6.8192985988233239E-005   1.3077651951948720E-004   8.9254192982598715E-005   3.5823929091241278E-005   7.6675658160631281E-005   2.4851598148675515E-005   5.0809005884235571E-005   1.8056209500054698E-004   2.0498160208610284E-004   2.4008975106432469E-004   3.6780108847236904E-004   1.1898981012590852E-004   1.3261452284375129E-004   1.0584201299326264E-004   1.9642268363086752E-004   5.9204751253876454E-005   1.1191229029786612E-004   5.2889222222521195E-005   1.0780196929253978E-004   2.4044602125086989E-004   1.6931123150940581E-004   7.0200522202591145E-005   1.7009400859272430E-004   2.5706418426055689E-004   3.4262837748798912E-005   2.5857879767053816E-004   4.7733201490519438E-005   3.5987299288953388E-005   6.4837708521456636E-005   3.4977914553180393E-005   1.2445643299814529E-004   2.4657089499726721E-004   3.0173048967434220E-004   1.1922798397862204E-004   1.8199482344863886E-004   2.6728610370153216E-004   1.9574868959852418E-004   1.4782668454471084E-004   1.9210880609802391E-004   1.2028222448044129E-004   7.4261309295784648E-005   1.9611563678459198E-004   1.2724927507770312E-004   1.5336003153122298E-004   1.6345631708307310E-004   2.8857061533566880E-004   1.4969247797201111E-004   1.8488519847235593E-004   1.5379771336706310E-004   1.3760871949474818E-004   1.7741998677014089E-004   3.2245471847677975E-005   1.2674045313457565E-004   9.5153496548351727E-005   2.0356661650604814E-004   1.1659436667745587E-004   5.8254050073751692E-005   3.9641513885468519E-004   5.7239111803097832E-005   1.2099832682304982E-004   2.3826372265903559E-004   1.4109929146993350E-004   3.4811576302470887E-004   1.7131622435770662E-004   6.3747897975770400E-005   2.4481677342362942E-004   1.0744027701260279E-004   2.6635024778927998E-004   3.4806918570486029E-004   1.2205116516613285E-004   9.7401604893919606E-005   1.8934144268568676E-004   2.0670628958454701E-004   1.4617793007206526E-004   9.0449633689025774E-005   9.3669884264233682E-005   1.6949964646761862E-004   1.4723480270189949E-004   1.9054292449473742E-004   1.4134882330706390E-004   6.6056274227099018E-004   2.1106324378569155E-004   1.1590899388946902E-004   3.2627816013867348E-004   1.5880835910881319E-004   1.1519126188997375E-004   2.0398605777492235E-004   5.4490407325149055E-005   1.8975406379433037E-004   6.9932862808485784E-005   1.0021745828633634E-004   2.1730585488249950E-004   1.1684854301160290E-004   2.0720499724212008E-004   1.4017182739184151E-004   4.1418679295979920E-004   1.9183636639507495E-004   3.8055887568742369E-004   1.9303026871317355E-004   1.7821319418794433E-004   3.3998420600422083E-004   3.1907251391311269E-004   1.1960480572801034E-004   1.6312493880423591E-004   4.5630251192682944E-004   3.5450994760042990E-004   8.0705990317479504E-005   2.7884491221642267E-004   2.3229171929347141E-004   1.4337451392434960E-004   2.1295947103982922E-004   2.4742844937602424E-004   1.5274765482602230E-004   2.1882470601515910E-004   1.9831259218485337E-004   1.8230261040526178E-004   3.6844016656743318E-004   1.3949002766047009E-004   1.8157172454378611E-004   2.5315722145299033E-004   6.9590876839566249E-005   6.1452126837155429E-004   2.2264909196543150E-004   1.1650181747511070E-004   2.3874858938869732E-004   8.5836096968034225E-005   4.9739338216732269E-004   2.5903414201143300E-004   1.5681409824037527E-004   2.5967127852592823E-004   2.3524263885577401E-004   1.2173073483284316E-004   1.1146252566092943E-004   1.6851379306166432E-004   5.4654390693101869E-005   2.2762891774553932E-004   3.0201493165961954E-004   1.9156880537945931E-004   1.7481316331338512E-004   2.0477545314042547E-004   1.8453464651780731E-004   2.3250378230976106E-004   5.9159783908538438E-005   3.2294789696972855E-004   1.8628847962394007E-004   1.9338166680282306E-004   3.3978437664908333E-004   2.6580677143321369E-004   2.5974906550315507E-004   5.1192006239607682E-004   9.7652569018655863E-005   2.1670112606512326E-004   3.5962590508822629E-004   1.3682177808916466E-004   2.4633820256063111E-004   1.7758178602224261E-004   1.1667274355340358E-004   1.6366195896628689E-004   5.7786524584427874E-004   3.3727588287697606E-004   3.1562959341427811E-004   1.1308228539867508E-004   1.8631625835330810E-004   2.0176934712340380E-004   2.2319926068685856E-004   1.9188060743210658E-004   2.6449420156532638E-004   3.0315147786389693E-004   1.2892471102032781E-004   1.2119643221384446E-004   2.6641056740910274E-004   4.1718663382287607E-004   4.4902082323578781E-004   2.0608893821766087E-004   9.3604929211284300E-005   1.8644616813892913E-004   3.3246818066987765E-004   4.5155342395260375E-004   4.9356017254387327E-004   3.7593521551336663E-004   1.5012262713695948E-004   3.3895511596564800E-004   9.6030317930551406E-005   2.2394463114429596E-004   2.1035152413357349E-004   1.2695005776232820E-004   4.1038640133718522E-004   6.4372394990121475E-005   2.3232272134575074E-004   1.2272429872338967E-004   5.3282610358291419E-004   1.2534342127947391E-004   1.5752711572818270E-004   2.8465073456115952E-004   9.4045387077072216E-005   1.6156240017363530E-004   1.8680333578028171E-004   4.2101960298235303E-004   4.0815530795277314E-004   2.8664201808894900E-004   2.5350526143126266E-004   2.3552310436345049E-004   2.7519482233607741E-004   1.7949795938054618E-004   4.0346269516386239E-004   7.1136587751795559E-004   2.6107205833981204E-004   1.8575266436000681E-004   3.4020085291267866E-004   3.3897596755424347E-004   1.4365473539050574E-004   4.1841401046032172E-004   2.9763426015168249E-004   1.4864385878351948E-004   2.5338794174587686E-004   3.9439606845961822E-004   1.9676444059249425E-004   1.9769681017122497E-004   3.2845547718846665E-004   3.1696721193406251E-004   3.0630412063551782E-004   9.8169939952557467E-005   2.4042280609351221E-004   2.8603774701937117E-004   5.5532857700968418E-004   3.0061664120954122E-004   1.9294745556467196E-004   1.8260602037611080E-004   3.0040786847216450E-004   1.3366329544367724E-004   2.8896982454229461E-004   3.0849271464329663E-004   2.4272777584643059E-004   1.6345200588784747E-004   1.3610236610841930E-004   2.6624761033425899E-004   3.2122440618541430E-004   2.8812807739190659E-004   2.9544236489171936E-004   1.4973572636682461E-004   6.0333389690717066E-004   3.1223924336161403E-004   2.1015430608149332E-004   5.5229133631252178E-004   3.6880441658791990E-004   1.5519851420571046E-004   3.1282748776343745E-004   1.8449235986612081E-004   1.9969670430595310E-004   2.1029567103026720E-004   2.3999407157014566E-004   1.0662963150177517E-004   2.3455079940444749E-004   2.2589154906236833E-004   5.1952781155693666E-004   6.2264054822004698E-004   4.3399404853286565E-005   1.1873977193959496E-004   2.0008271828816319E-004   3.4903820363513374E-004   1.5080594982819201E-004   4.6533741531065508E-004   8.4033835173047920E-005   2.6901925405615210E-004   3.1553500825193465E-004   6.4222788365315584E-004   3.1552541575825349E-004   5.4164884106514433E-004   2.1500798873266838E-004   3.8911486600664875E-004   3.9117146806003436E-004   2.3236867304649291E-004   3.4292786301085140E-004   3.5162920128907986E-004   3.0483430411481626E-004   3.7016856187624978E-004   4.2242898785719549E-004   4.0523861615346108E-004   1.4365825641723932E-004   2.2083912716358681E-004   6.5565334550407247E-004   2.8983664964072058E-004   8.6816443292086161E-005   2.6626564595800688E-004   4.5352495160986260E-004   3.6885423883596468E-004   4.8602463740983189E-004   4.0042116994219219E-004   6.6852109776914200E-004   2.9172865279285812E-004   1.7377001450347157E-004   1.3197963437827927E-004   3.9612132737570704E-004   3.7685806150672716E-004   3.8640650559797283E-004   5.6754791336455235E-004   2.8819246656246981E-004   3.3084766650551679E-004   3.9444244703707582E-004   4.6057639421488646E-004   3.0908000071691854E-004   8.7167995558676907E-005   2.7145916089271944E-004   2.0686439764527504E-004   1.5854492523937534E-004   1.9022813549020732E-004   4.5126633842922618E-004   2.1238219488661975E-004   3.8441310495147433E-004   3.8925324351700392E-004   1.7159826964434154E-004   4.4431009275105386E-004   1.3208513028629975E-004   2.2778216552262718E-004   3.4346668312429141E-004   3.8664760758880463E-004   2.1179560182240691E-004   1.3957097883095527E-004   2.9591885821934536E-004   7.4414001942442215E-004   4.7115519993578544E-004   1.4951213008294157E-004   2.2906699541264667E-004   4.4260616071073520E-004   2.8520183794366976E-004   3.4724496556594911E-004   2.5187854823186006E-004   2.2711723872236668E-004   1.2571156462534382E-004   2.4226695279105774E-004   5.0410521759641118E-004   2.8743369224554032E-004   5.2035471741359782E-004   1.9931425311109436E-004   2.6128745669774317E-004   2.1752207701505581E-004   2.0380516922794580E-004   3.3715422329509595E-004   4.2435849039295607E-004   3.5803666861351628E-004   4.9792229986112945E-005   4.8935361820966856E-004   3.8107818752388349E-004   4.6509288477304905E-004   1.2975732134033006E-004   2.8502440844428478E-004   7.0270132756739944E-004   3.1458575655184253E-004   4.2631150273975756E-004   1.7867062209487024E-004   4.8611623017045283E-004   2.4676403675053481E-004   5.3524644247932875E-004   2.2484436263506312E-004   2.1783720479038286E-004   4.0473090918450840E-004   4.3955779981849716E-004   3.3958514450736560E-004   5.0396757369552654E-004   3.0179745322749641E-004   4.0851589110868161E-004   1.7185629257866368E-004   2.0748726029155314E-004   5.1569094386811785E-004   2.1915246653713918E-004   1.8986693176786947E-004   7.1794512965540371E-004   2.1781923766044277E-004   2.1812999676286291E-004   2.1953506296157847E-004   1.5852905861845341E-004   4.2726099065332077E-004   4.9413344908754494E-004   2.4097740645629350E-004   4.1126047611978161E-004   2.7773751129207206E-004   5.4021713986714527E-004   1.2393123755240351E-004   2.3521007920560482E-004   3.4630727798297465E-004   1.9307708448214328E-004   2.6401537282676348E-004   3.1402894854896880E-004   5.1413139920351023E-004   4.1480748648363067E-004   3.0522604170645792E-004   3.5291664315791949E-004   3.2070061269592464E-004   2.0901655467614301E-004   5.2409112629404539E-004   3.4301507405422749E-004   2.8388502571898597E-004   3.5255681712437767E-004   2.8428971699504842E-004   4.2639675396514439E-004   3.0233016628421487E-004   4.8564755375336333E-004   3.2878000914650791E-004   6.7448184048379009E-004   4.0919089822557723E-004   4.1227370655743555E-004   3.2741548766681032E-004   2.5850188386731642E-004   4.5514449860062741E-004   3.9381668997647413E-004   3.3728624826435136E-004   5.5769736729105067E-004   6.3609190477771443E-004   2.0249338570841070E-004   5.0450010259517407E-004   2.3219068763836618E-004   6.4133549382311774E-004   4.3947801882350610E-004   4.4084509918005640E-004   6.0526322306858832E-004   2.0750030055582077E-004   5.1627998548614518E-004   4.1845767958894746E-004   4.0125934829243092E-004   2.1769468904544418E-004   2.6023281577390139E-004   3.1711667250520614E-004   3.7159149807269241E-004   3.6492138336496958E-004   5.2868485370150767E-004   3.6653160568307858E-004   2.3277371089233632E-004   7.2093975840577305E-004   1.9979808867707884E-004   4.1063136934240394E-004   2.1604082325084193E-004   5.5652362328403860E-004   4.2327264731680713E-004   1.6543469966970146E-004   3.4927103662687900E-004   4.4232307309607536E-004   6.0724319814542936E-004   3.3210324292348183E-004   1.6586375748209341E-004   3.2440152437280791E-004   2.9248897069201655E-004   1.9221389526149701E-004   4.4016440793262615E-004   6.2048689027227079E-004   1.4951195829162974E-004   2.9133501465341166E-004   6.5188680167652883E-004   1.6848306097527819E-004   7.3294115913155448E-004   2.9208740226977517E-004   3.8193191785124272E-004   3.0894925829334514E-004   4.1011594499446664E-004   1.8684117144830893E-004   4.0929447080657769E-004   5.6154120526168280E-004   2.9693560321283939E-004   2.5649481212391913E-004   2.7742065124939665E-004   2.8639479974643697E-004   4.2060957547712327E-004   4.4173870676042693E-004   2.0392438096950382E-004   2.3457434184175760E-004   1.6089613601878995E-004   3.2513271250060209E-004   1.7326699212746980E-004   1.5125735616950068E-004   4.6486654916288935E-004   2.8511127513797490E-004   7.3875250753715734E-004   4.5504069409202445E-004   1.8498205029487480E-004   3.8162684493041327E-004   4.9382009793064044E-004   4.1420811599686506E-004   2.8749387117609848E-004   3.0758981219746682E-004   3.6270782282436564E-004   2.9742986451496367E-004   4.7351401101678147E-004   3.8923300040203475E-004   3.7242258556673889E-004   2.5255341666625633E-004   6.1182001889046537E-004   3.8397811223259679E-004   7.3907628702871684E-004   1.9654297589616611E-004   2.7115128412398554E-004   3.6677067394410721E-004   4.1336867928266289E-004   5.4785124338832558E-004   2.8246434718324262E-004   4.6049599294878158E-004   2.7654495145467106E-004   1.8625494574584276E-004   5.5234989211583622E-004   3.0824629409498966E-004   3.5534902423893283E-004   6.8455606400443653E-004   4.3657815602124401E-004   2.4232996624358797E-004   5.8108553497298850E-004   2.0143224619910996E-004   4.0841017843571602E-004   3.5292466382666303E-004   2.6442350303885489E-004   3.2774901040887516E-004   2.7871076306062304E-004   5.0926502443692596E-004   6.0952356174501763E-004   4.4788461993346969E-004
   3.8999999999999999        2.5000000000000000        4.2950635874460522E-005   8.0791014664580645E-005   1.4493191840530596E-005   7.0726114139940880E-005   7.2567869627576220E-005   4.9885566627275090E-005   5.4927614798721316E-005   6.3467454585841010E-005   8.8308589699612948E-005   6.7103947727508408E-005   5.9507310585352106E-005   1.0795143957860261E-004   2.3567974715307937E-004   4.0809519249230725E-005   3.1627141582580187E-005   5.2333982025347083E-005   1.4416233020645016E-004   2.1511192546113162E-004   5.1713641872616918E-005   1.0441853050067392E-004   5.6607530380741959E-005   1.9458375345553737E-004   3.5233067765292922E-005   5.3030647885554727E-005   2.4623667363818245E-004   3.9959940076590575E-005   1.1748772416942525E-004   2.7796510175430493E-004   1.1239576752511905E-004   4.3954931476224488E-005   1.0304306967898437E-004   1.2057811864883255E-004   1.7805216915542214E-004   1.4901137029279846E-004   2.7855622739374943E-005   3.5639119934767320E-005   3.1573296138106087E-005   4.4199027964450798E-005   2.6614298447000224E-004   8.4171300178546087E-005   3.1542603177904191E-004   8.8433464925939082E-005   2.7391579164053303E-004   1.0262383526209598E-004   3.5997159860602702E-005   1.3521056244196429E-004   1.0003870920733757E-004   2.2347911536279688E-004   3.3522380415480980E-004   1.2464306845408809E-004   2.4028066752369818E-004   6.6038932997800905E-005   3.9582190686605986E-005   3.7924325652451536E-005   4.6279395079775497E-005   1.1584025888399364E-004   2.1762995183608478E-004   3.2716038182321042E-004   1.7233906449112425E-004   4.6485599455976242E-004   1.9049449845379751E-004   1.8180945587588550E-004   1.6134555481863978E-004   2.0677274814902145E-004   5.0190775233666912E-005   1.4919724587599304E-004   1.6956792257848171E-004   1.2781401813389962E-004   2.9287282840383301E-004   3.5816462534618961E-004   5.3312867949699370E-005   2.6005616582945780E-004   2.6864913887048785E-004   2.8353674386406596E-005   3.6725448251094447E-004   6.5553979600514449E-005   7.7448623856968927E-005   7.8201576883174780E-005   4.1900442719694369E-005   2.9193717142919677E-004   3.7588425080694286E-004   3.2768343205767799E-004   1.3346383191768012E-004   1.1012472063249006E-004   2.4218486989690166E-004   2.7112850178117486E-004   1.3412993202928774E-004   2.6879245847311257E-004   1.4487025472788946E-004   9.6884785778744497E-005   2.3074953038460910E-004   1.7845313733498965E-004   1.8977423441003777E-004   1.4681984701461767E-004   5.7442774057908034E-004   1.1481210960882023E-004   1.6896448299548794E-004   2.3719942602739552E-004   2.2101179826672300E-004   1.9845376396657343E-004   2.9422437310210078E-005   9.8558572137126115E-005   1.3667718061842409E-004   1.6049200362859746E-004   1.4120851092693916E-004   1.2796023510692456E-004   5.8501945815544847E-004   6.1539758917437176E-005   1.4148148629800455E-004   5.1082367242180019E-004   2.0005772251050180E-004   3.5317542586118714E-004   1.5675506923480264E-004   5.0046969657426498E-005   4.1062760093172354E-004   1.0720347003052059E-004   2.2976399807227293E-004   4.6674655217272332E-004   1.3273926045944692E-004   1.0938088422829802E-004   1.9414698130255912E-004   4.6041349151180181E-004   1.5886787850547072E-004   8.5301749938082326E-005   8.1083248681211158E-005   1.7573253866903373E-004   1.5292697419301603E-004   2.3018486941914652E-004   1.2875737102404446E-004   7.3224394886881993E-004   3.0779096211850499E-004   8.8238680541419650E-005   4.2812481937545182E-004   1.7915913679310489E-004   1.5264529634112631E-004   2.3225931680581868E-004   7.8859558061322832E-005   3.4719357267922840E-004   8.2098950478120877E-005   1.1051101685730199E-004   2.5959540864595675E-004   2.3850166055532174E-004   2.2551994041458882E-004   2.0258409323155251E-004   4.1930289481233239E-004   2.5115248599385013E-004   5.1488425078587716E-004   2.0222615405062416E-004   2.1247381132636942E-004   5.9327371104797263E-004   3.1017153702638390E-004   1.2121638364466176E-004   2.1081496054047073E-004   3.6613848809339042E-004   3.7922718769677294E-004   9.9757395410327054E-005   4.4071008046301936E-004   2.0244732915832803E-004   1.9292207268354616E-004   2.7607987273544423E-004   3.2506759440030232E-004   1.7600797765376946E-004   3.2285055862422171E-004   2.2331244395298443E-004   2.4081695203253178E-004   4.7448724816956693E-004   1.5858495268318952E-004   1.9628737477634135E-004   3.4195761473016504E-004   1.3310602907677758E-004   5.1426720722827556E-004   2.0197517634138026E-004   2.4350316502678426E-004   3.3808813314621503E-004   1.6178124768055760E-004   6.7227629894490396E-004   3.3539332954752568E-004   1.8651776102491629E-004   1.9085732747025665E-004   2.7299102571934694E-004   1.5831451379887991E-004   1.3035283139176376E-004   3.6771079704915437E-004   6.6625585751860691E-005   4.0735328379992069E-004   3.4236655371655306E-004   1.9037892516221442E-004   1.6972008064246983E-004   2.7404219155602273E-004   2.7790193871837841E-004   2.7552932611797632E-004   7.1559203294491549E-005   3.4618314865542891E-004   2.9459651419311218E-004   1.9949460716385515E-004   1.6821886355776239E-004   3.4333555648084936E-004   2.7505272597058716E-004   7.4698414315792162E-004   1.1980464595543676E-004   1.9927015143459211E-004   5.5235997279950489E-004   1.7483303893811776E-004   3.1709685084338300E-004   2.9906894007810682E-004   1.8922270140157057E-004   2.6208289554589408E-004   4.9466780973639725E-004   2.6940337577744490E-004   4.0637624110239121E-004   1.6571235286536531E-004   2.4558798416921218E-004   3.1812968717814707E-004   3.8862130646926204E-004   2.7065852440869936E-004   4.0426975891826500E-004   3.5699752233218620E-004   1.3139121176681057E-004   1.0445522800775416E-004   2.1437007825550735E-004   6.7771857278872000E-004   3.7172957896931618E-004   2.8333671381830234E-004   1.6120634546554967E-004   2.9120356898340745E-004   5.9183981574404505E-004   5.2546883173844815E-004   3.5502521838001201E-004   4.8835948423565988E-004   1.1972330020803587E-004   2.7965148882702303E-004   1.1310042794028256E-004   1.7908304764733692E-004   3.6363575375163165E-004   1.7838135630220844E-004   4.9595723955591763E-004   5.9547414475119581E-005   3.3061559317091921E-004   2.6836412365334374E-004   6.5501808249769568E-004   1.9955598043329683E-004   1.9844029584445636E-004   3.2699393417854683E-004   7.9863953688429448E-005   2.1646220790289404E-004   2.3235415632985294E-004   4.7313982750417057E-004   4.7189938609478745E-004   3.9565913916933207E-004   3.3633450863611655E-004   2.1061992761162016E-004   3.9130856586741802E-004   2.6034931525940143E-004   4.1029275583446385E-004   7.2502593584788597E-004   2.6305834409685836E-004   1.7676138558388090E-004   2.9189448329469317E-004   2.8068670899816616E-004   2.2065424170603177E-004   5.7484532977788321E-004   7.1900470801576860E-004   2.5498743853824058E-004   1.8401237783144069E-004   3.9016448585019181E-004   3.1949784692851475E-004   2.1986719006242256E-004   4.0304930435265966E-004   3.0179815583599058E-004   2.2366208234175637E-004   1.3759525587793265E-004   2.6251538055535866E-004   3.8924923716203273E-004   6.7525215591856299E-004   4.1883437266855122E-004   2.4112540689630424E-004   2.4950006721022832E-004   3.2752297518186713E-004   1.6893372094262628E-004   2.6272471322786223E-004   3.7694255006189529E-004   2.1707233107138589E-004   1.5447530231473911E-004   1.5578758471092562E-004   5.0161324971141337E-004   6.7190326706372189E-004   3.3375322335770749E-004   2.9981391567984598E-004   2.1954421524632300E-004   3.8367417153991815E-004   3.6949393651454818E-004   2.0257953746909973E-004   3.0703068383279987E-004   3.9160613364708745E-004   1.6708760264109250E-004   4.3408152436022202E-004   1.9224215506702527E-004   1.3807352275718384E-004   3.8540506784586766E-004   2.7605810802229351E-004   1.5147180327255112E-004   2.0678522350268760E-004   2.0900444899416573E-004   3.9959395970788956E-004   7.2929473544388972E-004   7.4173915376542682E-005   1.2604611168034934E-004   2.7293381113797921E-004   5.2020956044074968E-004   2.4213057316143922E-004   5.8000888325753701E-004   1.7689527576425610E-004   2.4078328419049790E-004   3.6434827803719186E-004   6.7707908924347201E-004   3.8571816637618340E-004   4.4476353705589681E-004   2.3546160710045244E-004   4.0527386314246792E-004   7.8763718127365342E-004   4.6982789724038987E-004   3.6151041652175974E-004   2.5500987223109312E-004   3.5073646746808425E-004   4.1476927847638556E-004   3.9916645058923482E-004   4.4641316092713565E-004   1.1705516904491467E-004   2.4311884598043258E-004   8.8071470017614829E-004   2.0626641525265581E-004   1.3234508336698361E-004   4.3315145637596041E-004   5.7318152789936764E-004   7.2317639724107615E-004   4.6030537827356069E-004   4.3781033577254753E-004   8.2813013070181466E-004   3.1968964534375777E-004   2.0764046283890610E-004   1.6661466400307975E-004   4.2898091237497166E-004   3.0584196956117679E-004   3.9463810094297078E-004   5.4010231707861162E-004   2.8499741381378483E-004   5.0822149693085963E-004   5.2871258030833500E-004   4.3337084308307989E-004   2.9425244732260062E-004   1.7594670559248471E-004   2.2875564995590629E-004   3.0273721163070181E-004   2.1220870745185404E-004   2.4065847367595139E-004   6.0119024377848203E-004   2.0969988907428767E-004   3.0439608973186665E-004   5.9418376551862990E-004   1.2686141020241623E-004   4.8647940028946390E-004   2.2505732432235440E-004   2.8776648767894530E-004   3.5589752581187374E-004   3.8157657052474779E-004   3.1730160048849549E-004   1.4482080894231991E-004   4.5172351390246150E-004   8.5859762700494818E-004   7.0296902840086121E-004   1.7787505052930538E-004   3.2895335980696866E-004   4.5442330095297101E-004   4.3126858113356884E-004   5.8114139927741026E-004   4.2072261588866136E-004   3.2013358920981284E-004   2.6869577075265040E-004   3.7755443096272357E-004   1.9851237049789967E-004   3.3002089299720574E-004   6.6918770502125634E-004   2.3456888583122504E-004   4.6263724711091204E-004   2.7482531148329746E-004   1.4976252763155361E-004   5.4451825054921573E-004   8.0333644620059772E-004   4.0934097570534601E-004   4.7097098782076628E-005   3.8044250217532963E-004   6.5494776958057105E-004   4.0826238381450004E-004   1.5622714042468110E-004   2.8963967182147254E-004   7.6942936744654484E-004   3.9385265273759725E-004   3.0862729393834828E-004   1.9181259472579471E-004   7.3044511415206132E-004   2.7584842896839778E-004   7.0685448601000127E-004   2.4530570991241756E-004   3.3353044173772541E-004   3.2644036766340975E-004   3.6739046058328759E-004   4.2169536453447680E-004   5.1502417257393506E-004   4.1314340624390688E-004   4.3128072063889619E-004   2.7273300009389103E-004   2.6775361420739417E-004   4.2855612644790349E-004   2.1231857198688044E-004   2.3498226944469443E-004   6.5111202477807491E-004   2.1426714840051367E-004   2.4383521030096406E-004   2.4846657965237344E-004   2.1745659832469782E-004   5.1814395152752072E-004   5.9862553613062729E-004   4.6003031496155076E-004   3.5612871394654570E-004   3.2270027209625464E-004   8.4624796641980969E-004   1.9819555320824703E-004   3.1273023638816197E-004   3.3371647197765017E-004   2.1510565383980778E-004   3.6169194095320671E-004   3.9227224912872561E-004   6.4481077262982080E-004   3.7810779362771338E-004   2.2976212698997856E-004   5.7031186446377801E-004   2.2954616954063998E-004   3.1814894294599074E-004   6.7403782792397249E-004   3.6391905001857688E-004   4.3708814181102421E-004   4.0860141129544960E-004   2.1200815171846499E-004   8.0507432593256384E-004   2.9698338176063836E-004   4.9286523148990254E-004   2.6939229278837338E-004   6.4947413577165795E-004   2.9437475688371854E-004   5.3460887687623178E-004   4.4108871095930083E-004   2.8917261866740829E-004   4.5264672261909544E-004   5.2152711939935806E-004   4.8290147323176122E-004   5.9963256375448180E-004   7.7077268133511471E-004   2.7546619865534915E-004   6.2135076413599949E-004   2.5904126327573829E-004   5.1300227345760327E-004   4.3081408644700555E-004   4.1056210129290571E-004   8.5177894293441867E-004   2.3823704996283197E-004   7.1568068252458210E-004   7.2505225762613745E-004   5.5829247598673251E-004   3.6159184355497801E-004   3.2793984631408990E-004   3.0096537080920570E-004   3.9588746848545132E-004   4.7278836899872348E-004   8.2472845797051735E-004   5.4716523913591968E-004   3.3184192848810664E-004   5.6472141652719968E-004   2.3659483023000561E-004   3.9210483114171551E-004   2.0127970102212886E-004   4.4821894803517473E-004   3.8087992954725534E-004   2.0655711158311217E-004   4.3257448494178288E-004   3.5413654883426727E-004   6.3371736909680174E-004   2.9031028369304692E-004   1.3370955273236124E-004   2.7117084019225512E-004   4.4688233124188847E-004   2.5392945675346227E-004   4.7195129196465885E-004   5.9208340726709275E-004   3.0798619304759961E-004   5.3799944160205207E-004   6.7502417720028155E-004   1.8000663096209095E-004   6.2925804310049816E-004   1.7760097167429401E-004   3.0143101890644754E-004   3.6398005772551178E-004   3.5025906956796359E-004   3.1808214853798320E-004   2.4990723664452771E-004   1.0562273698183778E-003   4.7586579682635589E-004   2.6346502206590422E-004   2.4078519699805262E-004   4.0575891931404848E-004   2.8789120893531851E-004   4.9162020200995012E-004   2.7652473113731237E-004   3.5638295697459931E-004   2.1026023973593465E-004   4.4511681676878115E-004   1.6813123331454994E-004   1.7822253524601961E-004   4.7552259619677427E-004   3.6565811092730216E-004   5.9391421231924830E-004   4.8309917076901451E-004   3.3210819373599037E-004   5.0680266039778051E-004   7.2871834584513719E-004   4.3954084853474804E-004   4.2733088329534861E-004   4.1183695384225161E-004   3.5480238416562697E-004   3.5036288639308589E-004   6.0819549916390505E-004   3.4667003614404429E-004   4.7914909375415104E-004   4.2023917551246842E-004   1.1263107748349284E-003   4.0369674358322878E-004   5.3920213902158929E-004   2.3242547104083191E-004   3.3249275605053401E-004   5.3140343712849113E-004   4.7480665387264167E-004   4.7107295488227634E-004   2.5875218970362819E-004   4.0629465891603493E-004   2.6857861709535138E-004   3.6275625537591171E-004   7.3962433628727963E-004   1.9264101514942654E-004   4.4691837590479707E-004   5.2643290791660709E-004   3.3478549739975858E-004   4.1561028140365538E-004   6.3756245488672989E-004   3.2924859143065199E-004   4.2347281591322998E-004   6.2501519435522888E-004   4.4781966398766993E-004   4.8356598121419159E-004   3.0320662145227683E-004   6.7914850689106024E-004   4.9395400645091782E-004   6.8577935684624252E-004
   3.9529411764705880        2.5000000000000000        5.8364649854765139E-005   1.2888588947540663E-004   2.7198563920956870E-005   6.7672289646901853E-005   1.1699968942316290E-004   8.3935014987279269E-005   5.0690768120633475E-005   6.3768631625245138E-005   8.7651624880318677E-005   1.4870791218472130E-004   7.5072088732401894E-005   1.2513753914854050E-004   2.9449829980166231E-004   3.3922979344950783E-005   6.0571387788311289E-005   3.5082288026004564E-005   2.2855415456164192E-004   3.3880440669761027E-004   3.0027138730307701E-005   1.2146027368779661E-004   1.1033314215393548E-004   2.9554702320249083E-004   2.3387962318250234E-005   6.6558754212378893E-005   2.8137026898412151E-004   4.5585410403589244E-005   1.9451964795466539E-004   3.0512847109751917E-004   1.2772796345547830E-004   3.2637848547047243E-005   1.3314999290584475E-004   1.1758464420652988E-004   3.3696755033211948E-004   1.3328315402348493E-004   3.2705742400247410E-005   3.8003771130917322E-005   6.0179866573330415E-005   7.0199645016202271E-005   1.3139408844314767E-004   1.2659652734510373E-004   5.2177104602513680E-004   1.0094484732426100E-004   2.8790226072773111E-004   9.6008070247832975E-005   4.3576165399578003E-005   1.4804402226942809E-004   2.1084310003895520E-004   2.9041296294174667E-004   3.6932076162748549E-004   1.8563690060351945E-004   3.3072327558143793E-004   5.3642970063812216E-005   4.9450201082008441E-005   3.5431961406598030E-005   8.6845966392776484E-005   2.2697315070878028E-004   2.1503882407426713E-004   3.8077041123305634E-004   1.7667826435629257E-004   4.0078607145353572E-004   2.2097300813287836E-004   2.1327687866913228E-004   2.5303756491332696E-004   1.8407557937244684E-004   4.3716742170851244E-005   1.4076585463601712E-004   3.8967970371922740E-004   2.0773748667186526E-004   2.4889849701153675E-004   4.9904854351248674E-004   9.1651907745722997E-005   3.2690737683138839E-004   2.2612430437100303E-004   2.6075867675776043E-005   3.9362558436320684E-004   1.0478943161429566E-004   1.3158888844010618E-004   1.0637507657064679E-004   6.8671525701794467E-005   6.0362423091966943E-004   4.7422977744824267E-004   2.6764667904895776E-004   1.6822335227607309E-004   9.8841986561329264E-005   2.3356738874075449E-004   2.9530878284515224E-004   1.2489115700000847E-004   3.3672725625771615E-004   1.6450490717075496E-004   1.3550991397627207E-004   2.2747400734893507E-004   2.4754707971690157E-004   2.4439681180369054E-004   1.3673527087556311E-004   7.4575110467487197E-004   1.0144233509106618E-004   1.6618728453622359E-004   2.9366526879125019E-004   3.1264526818187857E-004   1.9515603645882832E-004   2.8109161176984107E-005   1.2044061051704009E-004   1.7640396304790856E-004   1.7413144107439319E-004   1.5958573396251377E-004   2.8781750054498377E-004   6.8542247906427261E-004   1.2796614003068014E-004   1.3948879326636029E-004   6.8147153731002656E-004   2.9782071965426990E-004   3.0803897117443726E-004   1.3948257192919993E-004   7.0684895808309899E-005   5.2596036948330659E-004   1.2072630403445112E-004   1.9081367385883485E-004   4.7361002173980745E-004   1.8730545576435130E-004   1.1705451500265036E-004   1.4737393243366992E-004   7.4590993322835039E-004   1.5189636427879921E-004   1.0614554652146927E-004   1.0390884096581979E-004   1.9986782977778468E-004   3.0992202001758375E-004   2.2390698882042878E-004   1.3154450176607158E-004   4.6709399231951532E-004   4.1281866719903649E-004   1.4509670307088135E-004   4.4869410439571952E-004   1.7981721350551996E-004   1.4838222772630948E-004   1.7243821649804033E-004   1.8944994482408814E-004   5.3332881548296600E-004   7.7269985332702320E-005   1.1341520918898533E-004   2.8598733375449287E-004   3.6189517562259605E-004   2.0470526957194269E-004   3.1125685585814763E-004   3.9354523990463508E-004   2.2685905218464811E-004   4.3696756070100827E-004   2.2423211128284228E-004   2.8514077887416896E-004   8.0721890957155876E-004   2.0529690807787970E-004   2.3779642505899695E-004   3.0977455165969917E-004   3.1903287382426784E-004   2.9300477586764105E-004   1.2200471072971094E-004   5.6271811598886676E-004   2.0790903799937312E-004   2.0624140025477289E-004   4.1310758196361251E-004   2.6743669279400561E-004   2.0441344961658945E-004   4.5003913482225818E-004   2.8614844797252936E-004   4.4977181641955009E-004   5.4835023597067775E-004   1.4390846091720189E-004   1.8933195283277638E-004   4.1317010058304702E-004   1.9044698353250247E-004   3.7011776574058785E-004   1.8908618912359614E-004   5.1291762596444022E-004   4.2409370727709828E-004   2.4161568113022030E-004   7.4468441963117010E-004   4.2804560722655517E-004   2.5296165967250776E-004   1.8617838194347357E-004   3.1720898539037588E-004   2.0635620008259235E-004   1.2186282953224984E-004   5.6451205270119289E-004   6.4586307555575416E-005   5.4852428779196940E-004   3.5130814835358435E-004   1.6408215750710658E-004   1.4268187395787959E-004   3.1672654668191873E-004   3.3563678501448576E-004   3.0400003766780932E-004   8.8697428727043607E-005   3.2771991073852000E-004   3.6971867328032353E-004   1.9071696438133237E-004   1.0694422799938731E-004   3.7399388283252354E-004   3.0946293365478232E-004   7.8953998746696065E-004   1.4152812672451823E-004   1.6305939668554399E-004   7.4020454424043435E-004   2.3344361072422288E-004   3.4827225828274491E-004   6.1906534216395236E-004   3.3585487473227035E-004   3.3013252615308732E-004   2.7865986970820146E-004   3.6347173809492771E-004   3.8646514466490051E-004   2.7216088643859031E-004   2.5972941363492221E-004   3.5420993206262307E-004   5.4124724218613336E-004   3.9173719113071880E-004   5.6256898263346412E-004   4.2247422086167882E-004   1.2446588461209127E-004   1.0259758966970966E-004   1.3305826604578642E-004   8.1264243111319476E-004   5.7914822327711731E-004   2.8458967750859645E-004   2.7583846752191543E-004   3.9500937160956808E-004   6.6575261582565775E-004   5.4449205405100298E-004   2.0233138476371049E-004   3.8106709076244548E-004   1.4689587727881580E-004   2.9458689822475369E-004   2.1231643595042159E-004   2.0412308244769693E-004   4.0604116849993422E-004   2.1939434815966294E-004   4.5895363554579764E-004   5.5645330774086059E-005   3.9306491862207309E-004   3.8965927502061478E-004   6.3169138232981850E-004   3.1403916218263013E-004   2.2170197970431028E-004   3.9777136828256080E-004   1.8083913513478134E-004   3.2698860385274537E-004   2.2403078725321824E-004   7.1450152718804125E-004   4.0320915074507064E-004   5.7540154091945074E-004   3.3752037328868106E-004   1.9035954567368655E-004   3.9847412755590486E-004   4.0038377418044987E-004   4.6876179954615801E-004   5.0943397380535710E-004   2.9067691350368737E-004   2.0887715103983629E-004   2.3829009197104392E-004   2.4386000319626914E-004   3.0356059264514842E-004   5.6796718537898956E-004   9.7268308923912229E-004   4.4737444424543601E-004   1.5270241289082592E-004   2.6863839203265918E-004   5.7749346253906358E-004   3.1156395617006364E-004   3.1589222877795222E-004   3.9849921996241999E-004   2.1353126891583820E-004   1.8691691255158372E-004   3.0726976837331304E-004   4.0142893802732959E-004   5.9100925602040570E-004   4.3410615084806670E-004   2.7972825976308293E-004   2.6440752697297034E-004   2.9812537984252310E-004   1.7860950843063777E-004   1.9878936809472565E-004   4.2840727920089212E-004   2.2285023645884068E-004   1.6233834097067928E-004   1.9505409823752991E-004   6.9594519269335639E-004   9.0174149632251668E-004   2.5021603756420624E-004   2.3460595070189561E-004   2.2359658247387339E-004   2.1222341428997398E-004   4.6787827761704136E-004   2.6229428665372815E-004   1.5101252988444303E-004   7.2961028538333199E-004   1.8377361529742722E-004   5.7769916263814339E-004   2.4880677820210477E-004   2.3453185490674561E-004   4.6334228122017572E-004   2.4549009496706384E-004   2.8402283049952770E-004   2.3236423900211802E-004   2.0920370066629618E-004   2.3100375244841380E-004   6.7166199641191656E-004   1.6442816413432873E-004   2.6072648151561630E-004   4.7339252703947662E-004   5.3930501462696025E-004   3.8792907721943367E-004   7.1853164040838898E-004   2.4842737718948631E-004   3.0326593602267472E-004   4.1637758870709425E-004   4.6728736090508505E-004   4.7101550102361575E-004   3.9774914543215105E-004   3.4244690701229166E-004   3.4910173613454437E-004   1.0283834402426159E-003   7.8381380751141544E-004   3.0548457265494822E-004   3.5155829241140436E-004   3.7105561697035021E-004   4.9143294977111276E-004   3.5124778779514976E-004   4.7332430200382447E-004   1.4637282290952733E-004   2.1420997628342564E-004   6.7504405313758013E-004   1.7269751795181409E-004   2.9425464611859036E-004   3.9033018968937774E-004   5.3498107257988429E-004   1.0406390603221786E-003   5.9962093450273164E-004   5.1931676143903414E-004   7.9037536184300256E-004   3.8472540267137740E-004   2.5459260021604396E-004   2.1291267597773662E-004   4.1736555491281974E-004   2.8586977482234605E-004   4.7043136096351222E-004   5.5869790378879828E-004   2.6043372759335136E-004   5.8097452134196726E-004   6.8084515945057288E-004   3.7950211626951353E-004   3.4582114213886996E-004   3.4343829563144099E-004   3.0926085396405637E-004   4.4941437510620107E-004   3.3217607379249729E-004   3.3538509785653034E-004   4.4989870605930321E-004   1.8259296793023157E-004   2.9165549520560275E-004   5.4086303955919147E-004   1.9647084760222492E-004   4.3443537429048581E-004   3.0737558090064261E-004   3.0914581391686157E-004   4.3632423182689831E-004   4.5060141311210878E-004   4.1468961757370489E-004   2.5681734728446871E-004   5.8666006806910908E-004   7.9477575813775565E-004   8.6229139300069986E-004   1.8855230958275061E-004   3.3566146287264159E-004   4.3754172517295576E-004   4.7737687434372010E-004   8.0994296949776865E-004   6.1114808952080857E-004   5.4690568810366420E-004   4.5344600965359095E-004   3.9638843514119739E-004   1.8836606826113766E-004   3.2279634110864174E-004   6.6646258711747914E-004   3.5736727937006201E-004   6.1437274991712543E-004   3.6505905602325503E-004   2.0673253266637832E-004   6.2486690217078650E-004   8.1732633168414733E-004   3.1015101466478218E-004   4.9843673086857758E-005   2.4885021692081020E-004   9.0852742623568424E-004   4.5576818146777706E-004   2.2880281432451359E-004   2.7014371154488549E-004   6.1078505001949124E-004   3.9125088245547132E-004   3.8129579144402878E-004   2.5200514703971680E-004   6.5293861567181869E-004   3.1840685588996310E-004   7.1004392228115926E-004   2.6504980095207696E-004   3.9086713574253850E-004   3.0754330669350801E-004   2.5016112175175727E-004   4.5275712703530765E-004   3.9054714014596491E-004   5.7388132654944259E-004   4.1614081352574537E-004   4.6286463101046020E-004   2.7218013952334509E-004   3.3719701400250409E-004   3.1929357085196618E-004   4.5417060611966460E-004   5.2190030633318760E-004   2.6408490319501849E-004   2.9723181928396778E-004   2.4518603340699841E-004   2.2491945784130677E-004   4.7026398322155447E-004   5.4093328057544575E-004   6.2466824940846848E-004   3.8098748111666940E-004   3.8768798443792902E-004   1.0855384885696926E-003   2.6531670350706649E-004   3.9711756421553540E-004   4.3935276243490168E-004   2.2005548796450147E-004   5.6400645954429100E-004   3.8690810721344417E-004   4.6166869599798037E-004   3.4774298674363982E-004   2.6018071556922978E-004   7.0149809851443516E-004   2.5484830930954131E-004   5.1888672115981175E-004   8.6249599722280088E-004   3.3821380454107018E-004   5.2879200691223721E-004   4.2740127779113016E-004   2.2182909253178298E-004   1.0282419151991919E-003   4.4617768341334043E-004   4.3898716521504060E-004   2.6930853633559470E-004   4.7572943508678581E-004   2.6427047414366751E-004   5.8602021987083869E-004   6.2992818304736164E-004   3.6364009462240803E-004   3.6930666350044623E-004   5.2453106069269605E-004   5.5529416066705812E-004   5.1925080134401324E-004   8.0662276951625346E-004   3.6846801272419035E-004   5.3968309522664916E-004   4.7629358979728531E-004   3.5896349948934150E-004   3.3775214602720116E-004   4.2361385460821952E-004   7.9388126344464693E-004   3.3936360921040551E-004   7.9979213241590215E-004   8.6424069932292201E-004   6.9537017423599082E-004   3.7343903060792140E-004   6.0347518353275357E-004   3.2204901717514979E-004   5.1534297297574437E-004   5.1424682470444058E-004   9.6231159746315727E-004   5.6838289381967440E-004   4.6942000360378883E-004   3.8939822834376913E-004   3.1109186563326824E-004   3.3626561199130961E-004   2.2786444620132826E-004   4.4043263429817869E-004   4.0884778796626960E-004   3.8070781372837942E-004   4.5351204610380409E-004   3.8482840853343899E-004   4.4193827341270579E-004   3.5575936699840100E-004   1.1579787618943768E-004   4.1824841739856804E-004   4.5297161564100089E-004   4.2672161227082938E-004   4.7371232135839551E-004   5.6778747903567359E-004   4.9058395407184166E-004   6.1719951058216457E-004   7.8411145387741806E-004   2.3494732649599631E-004   4.7916870505639871E-004   2.9641807262098535E-004   5.6254781433089725E-004   4.3644998722200195E-004   3.1714986852199512E-004   5.9197078464236317E-004   2.6481402963834044E-004   1.2799442301401640E-003   6.0970042635312297E-004   3.3891930298817662E-004   3.8263274945849607E-004   4.0222144010757161E-004   1.9223244077056070E-004   4.4568851045895773E-004   3.2160875550412468E-004   4.7700416704093827E-004   3.3187385416104989E-004   5.9390766546892765E-004   4.8121961202395085E-004   1.8692620703042548E-004   3.7940908662540524E-004   4.3462160887573639E-004   3.6035759778946767E-004   4.6960782117096177E-004   5.0822838343876923E-004   6.1286094785686603E-004   9.0280357254878452E-004   5.3474072689580713E-004   6.6578496488938095E-004   4.3804220609755773E-004   2.9602171758891563E-004   4.3562163130996348E-004   6.1354623742455958E-004   3.9587967403482526E-004   5.4752587473899520E-004   6.4620320928644476E-004   1.3552081628635489E-003   3.6098433150670741E-004   4.0476094563207936E-004   3.3379103020603277E-004   3.6063947185801344E-004   7.6018264203414816E-004   4.4267644093348317E-004   4.3859128320534931E-004   3.5609032784886339E-004   3.0917072883896216E-004   2.4447905660343074E-004   5.9286327777389645E-004   7.2827177588414237E-004   1.7218263912321426E-004   4.8101690519873933E-004   3.5483247242649714E-004   4.2078588439691970E-004   6.1043565661234945E-004   5.4173980753534291E-004   4.0664177691128543E-004   4.3988788585183668E-004   9.6242902958565792E-004   6.1778501369172986E-004   6.5235837565163829E-004   3.1429137695936039E-004   7.3174081318131854E-004   3.8149334625781637E-004   7.4362805560780002E-004
   4.0058823529411764        2.5000000000000000        6.6401630850305822E-005   1.6962548932662681E-004   5.6684358294234899E-005   6.3315267503566362E-005   1.6441486607541604E-004   1.0222240602675929E-004   4.4120252398551411E-005   5.9763315650127920E-005   6.0117085375182937E-005   2.6158355853076674E-004   8.9928754694243673E-005   1.2040779332386033E-004   3.0165842297665983E-004   3.7986501448873004E-005   9.5690825859710940E-005   2.6016548184977649E-005   2.9918698902804724E-004   3.8962184926772319E-004   3.1727411407146343E-005   1.1377373953072759E-004   2.2076779271282122E-004   3.7794630679124832E-004   1.9039586669391718E-005   1.5124465351734704E-004   2.3407389223533109E-004   4.4878195804643867E-005   2.7748851587046082E-004   2.7925827093917523E-004   1.5250122897330956E-004   3.9153459222220251E-005   2.0219831767571281E-004   1.0059654787506211E-004   4.5660291429280630E-004   1.0633975278855599E-004   4.0495661753393685E-005   5.5096612995497646E-005   9.1747282172892190E-005   1.1254099010962011E-004   7.1179468218886925E-005   1.9629026770123521E-004   6.4048258953544786E-004   1.2454909436469133E-004   2.4737168440149259E-004   8.9551831828154355E-005   5.4358645292618971E-005   1.7830289096306250E-004   3.5902523444950209E-004   2.5034172132372103E-004   3.6146181539123195E-004   2.3749571372806266E-004   3.2362733123082293E-004   5.6598723822937462E-005   6.9346476662545938E-005   6.2408305651845430E-005   1.2724157310007260E-004   3.9852013533694784E-004   1.9604779117213177E-004   2.9354388123715920E-004   2.2193115888570925E-004   2.5616516176821117E-004   1.5929483082719197E-004   2.2986146434819207E-004   3.6148246692761142E-004   2.4728074525248505E-004   4.5630802574889429E-005   1.1534449823714619E-004   5.9212654142147515E-004   3.4713653577065099E-004   1.7650248690098702E-004   4.9814431331287278E-004   2.1104672777739724E-004   3.7110798442267421E-004   2.0880058020175478E-004   2.3811556302930604E-005   3.1113479178014874E-004   1.4945204530001074E-004   2.0251479832243547E-004   1.0861068030368924E-004   1.2013323445968235E-004   9.3567578201933445E-004   4.8950646860347429E-004   2.1949785725774548E-004   2.3282736936295793E-004   1.3406765011532231E-004   2.5116138789123575E-004   2.5684711222642703E-004   1.7370885269543139E-004   3.2858857528976574E-004   1.8479240413256333E-004   1.7985617179562332E-004   2.0584923726930433E-004   3.9604549277053264E-004   2.9775419908484183E-004   2.1432005466585745E-004   6.6585676381809736E-004   1.3075341704261499E-004   1.8335772483572273E-004   3.6243313007333920E-004   3.2182164479810306E-004   2.1097974375741563E-004   2.9897886915551179E-005   1.4931018695507587E-004   2.0600959885993058E-004   2.2817598673759178E-004   1.6700916506205812E-004   5.6066751315413208E-004   7.1142205372936706E-004   1.7339329405880781E-004   1.0934782512231987E-004   5.9241497910185199E-004   4.6657692894415599E-004   2.2789911633611736E-004   1.8956300215184751E-004   1.1834602634472986E-004   4.7557993340181472E-004   1.6415073787270755E-004   1.6929548324003048E-004   3.8824320348926594E-004   2.8244030722224381E-004   1.0602699186962595E-004   1.1598564820705892E-004   9.1281151547730464E-004   1.6376200504222062E-004   1.7268326601641270E-004   2.0124448026224390E-004   2.3367562604089626E-004   4.9946246324211968E-004   2.0261679194177984E-004   1.6200919385875030E-004   2.1095368752280090E-004   5.0912075881174516E-004   2.1863524532780626E-004   3.7808167321920548E-004   2.4533610475586075E-004   1.3819873448207967E-004   1.2261157653429915E-004   3.8504580389478639E-004   6.0219033594574253E-004   8.2088373294529474E-005   1.7666968523994591E-004   2.8992766950227577E-004   3.5835564423638617E-004   1.5179696778759371E-004   4.2209946226546435E-004   3.4497562261235677E-004   1.6513444996363674E-004   3.0791429047443135E-004   2.9481856609909780E-004   3.7755388498452390E-004   7.7809176135579044E-004   1.0278927949196112E-004   3.9063930400697131E-004   4.6099763531661045E-004   3.8812264048640374E-004   1.9258139490008092E-004   1.2114860734200550E-004   5.2804980258552750E-004   3.2473958490971528E-004   2.4394150105030760E-004   6.0063533784858079E-004   1.7308203806755350E-004   2.2926958000677708E-004   5.5676019768233676E-004   3.7100380467432930E-004   6.8716331385962109E-004   5.5623667610306263E-004   9.9140475215221411E-005   1.7685021692182823E-004   4.6929599149368072E-004   1.9592502968096030E-004   3.5526982833542463E-004   2.0578792643552327E-004   7.5367457758407916E-004   5.0546917446495955E-004   2.4357066254956740E-004   6.5067127530754013E-004   4.1305114078566589E-004   3.0100266761490951E-004   2.1663916858953396E-004   3.6898923198007432E-004   2.9334476779156840E-004   1.2555808484035293E-004   6.0285101640510346E-004   5.5157426674395143E-005   5.9303752664434145E-004   4.0151454617343228E-004   1.8549000024784047E-004   1.1999870572755101E-004   3.1884863089376946E-004   3.2106075630786829E-004   3.3658269072278467E-004   1.0379950327089223E-004   4.9536154912978130E-004   3.6776761971705650E-004   2.3057138224813280E-004   1.4549031839390211E-004   2.9559957275947311E-004   3.3479880653236046E-004   7.1434676220066124E-004   1.8681677259093762E-004   1.3155322982667090E-004   8.3991963692189354E-004   2.7376184293874747E-004   3.3338362331712917E-004   7.0223502850139325E-004   3.3633799037516499E-004   5.2074982901780507E-004   2.7806155649933323E-004   4.2177749798602294E-004   2.8196727342408073E-004   3.9696878386312679E-004   2.2088448212897630E-004   2.7639939291085710E-004   5.0386284694161189E-004   4.9427990160241613E-004   4.8484899037924987E-004   4.7013025985381666E-004   1.2920035587690699E-004   1.1746949332054735E-004   1.2504512129000309E-004   7.4708400548445975E-004   8.4594428632628099E-004   2.7187325331220807E-004   3.0648829663182739E-004   5.0870905608102121E-004   5.5083699112777379E-004   5.3537106057827849E-004   4.0821297675520208E-004   1.9177522709370995E-004   2.2584702980951905E-004   4.2775394289310800E-004   3.6124300053044805E-004   3.7408899944632151E-004   2.6417261942813559E-004   2.5003358708942551E-004   4.3584205934544103E-004   8.2537526348065108E-005   4.1176921471304198E-004   3.7928417900450335E-004   5.0829993205705614E-004   4.1717069244363489E-004   2.4494191185926500E-004   5.8434216262496271E-004   3.6605991120910612E-004   4.1034844582183523E-004   2.5558245731146465E-004   9.9851945983640573E-004   3.1630619475813711E-004   6.8236067571299534E-004   3.3767769523593234E-004   2.2042471928499971E-004   3.5172446202298398E-004   5.2455953526919406E-004   6.1451203210532242E-004   4.9783448184940841E-004   2.9481444135929694E-004   3.7044949087851879E-004   1.9787465283551369E-004   2.7361920061164883E-004   2.9374365716027992E-004   3.9471718360038099E-004   8.2662415569549445E-004   6.0804777889741826E-004   2.7256360447911414E-004   1.6679440194158077E-004   9.4261647126816063E-004   5.0959234394526648E-004   3.0118033846531449E-004   3.6324946904810873E-004   3.0172492645547192E-004   2.6236423949090748E-004   3.5785401683736652E-004   4.1108627912712860E-004   4.8111784551090243E-004   3.8524808174309258E-004   3.2189650928017680E-004   2.8869701647147200E-004   2.6499628498674556E-004   1.8148917121491335E-004   3.3607591793697255E-004   5.1467339314103763E-004   2.7658937948936630E-004   1.6199831787003306E-004   2.0593628469365471E-004   6.7002352652954875E-004   7.2908982014879592E-004   2.0413534601805306E-004   1.8569344255788678E-004   1.8370618494116371E-004   2.3625434861495459E-004   5.7832503976856136E-004   3.7408616895922425E-004   2.8876071695148298E-004   1.0266281724263023E-003   2.4343083454088504E-004   6.4807497659844632E-004   2.7754688756728203E-004   4.0479869565561996E-004   3.8460885577742694E-004   2.8319787481759115E-004   4.0350574029842653E-004   3.6031536720580531E-004   2.7960209210983457E-004   1.7429720824571466E-004   5.3611733328911258E-004   2.2222035543765408E-004   4.2852500723794068E-004   6.5282531604342797E-004   4.7472065669389732E-004   5.0852110066419199E-004   7.7039958437122682E-004   3.0962179050548669E-004   4.2841807759357676E-004   3.8630348690163501E-004   2.9424798508049746E-004   5.2941665895663915E-004   4.6413601968475266E-004   4.3541173478501058E-004   3.1338322892760678E-004   8.8660613954068485E-004   9.7863274534786340E-004   3.2363073014425586E-004   4.8782807956845143E-004   2.9349358984420189E-004   4.6823704104801003E-004   3.2334272313426450E-004   4.0126000296750164E-004   1.8766920203994167E-004   2.7289846785351519E-004   3.8212245475886916E-004   2.4195494061416380E-004   5.6683311901064984E-004   2.9568384716177555E-004   4.3271557178617729E-004   8.8698790553721075E-004   5.8490267175956084E-004   5.6119064466173072E-004   6.6089643046163694E-004   4.1175097333154119E-004   3.2652984625613786E-004   2.9107963372065947E-004   6.3947413670238640E-004   2.8286785544059880E-004   6.6178172762384850E-004   5.1186731256234281E-004   2.3149162910453668E-004   4.7203934887719818E-004   7.7765628739102834E-004   3.7952293923380605E-004   4.8980472463523055E-004   5.2372533961264254E-004   5.2823708126777287E-004   6.1943739746589573E-004   4.3986724645272052E-004   3.2441478727662391E-004   2.5925213673470772E-004   2.6095829533193728E-004   4.1445976293818371E-004   2.9755532565355747E-004   3.1734964803636109E-004   4.4584023922975198E-004   3.5872501901354329E-004   2.6754199594513598E-004   5.7024670742491872E-004   4.2946656380902175E-004   3.7763863028516793E-004   4.2405851666823109E-004   6.0884900877409263E-004   4.9543086459460386E-004   7.3118710052280666E-004   2.0638219488573420E-004   3.1251359050714350E-004   3.9132680475959864E-004   3.5192293425643248E-004   8.7539795457929309E-004   7.6022499010292043E-004   7.5676407507505505E-004   5.3946684670840158E-004   4.0122308958350606E-004   5.0907150942469388E-004   2.5257779505098428E-004   6.0322140142050949E-004   6.4796882404677251E-004   5.5113751602274780E-004   3.7435828433859860E-004   3.4296321034761390E-004   4.7468352920310088E-004   4.6878239473812250E-004   3.0796766343622390E-004   5.8966164026569106E-005   2.4287649999377685E-004   7.9219644489993081E-004   5.1728888273782519E-004   2.9069508524136621E-004   2.9594765323228734E-004   4.4979774002714150E-004   3.4229174065328175E-004   5.6783808540169839E-004   3.2684734289083780E-004   3.8636327956929336E-004   3.7862856895050633E-004   5.4859059148861140E-004   3.9933843415191429E-004   3.4878563284462621E-004   4.4094720819463744E-004   4.4989532524487006E-004   4.9075057308529491E-004   3.1519916651321186E-004   5.0622473658081327E-004   3.2041641444067759E-004   5.7826391051976405E-004   2.4665677705393454E-004   3.7628989332984220E-004   4.0961911452789027E-004   8.1311266985104221E-004   4.5695562759627643E-004   4.3080241891483477E-004   4.3974619143545839E-004   1.9863724836141424E-004   1.9633276081929219E-004   3.2257084628405298E-004   6.1202129109580363E-004   6.7010690645614697E-004   5.3127568753468717E-004   5.4340089410593922E-004   9.8561779533499951E-004   2.7498346171859719E-004   4.0817464066274402E-004   5.6344410508455691E-004   3.0994023950655915E-004   7.0429411642377107E-004   3.6495179231752265E-004   3.9020253914734003E-004   3.2703095522190219E-004   2.7861722710970208E-004   6.9914602638637658E-004   3.8708306491393619E-004   6.6921363414504983E-004   9.0205950153852434E-004   3.4004730440762541E-004   5.0694596975001268E-004   5.0680628570012355E-004   2.7583208197381397E-004   7.9630369265972672E-004   6.7702200357569508E-004   4.4823455460133588E-004   3.2362147585956129E-004   3.9632795681468074E-004   4.2203034709957542E-004   6.0336584829362655E-004   8.9142597260709344E-004   4.5475494076061153E-004   3.5998276348493105E-004   4.7081547622430947E-004   5.4842922118458174E-004   4.6335861123788027E-004   8.0421358096243118E-004   4.2600399684910266E-004   4.1849971623253044E-004   8.7707928884701218E-004   3.0860144886520454E-004   3.0381086539639615E-004   6.1267896592803153E-004   6.5815766268446864E-004   3.1002722925920899E-004   7.5810144612675952E-004   8.4590062674347018E-004   7.0549523871953914E-004   3.0126165191444012E-004   7.1435660786105465E-004   3.2798930145304481E-004   8.3689919362909258E-004   6.1925588954708831E-004   8.7328041140940095E-004   4.6921154736186778E-004   4.7348585286994919E-004   3.7784442309983241E-004   4.6300404507752829E-004   4.4007606063841396E-004   3.2666083365528174E-004   5.6073086230203463E-004   4.3278989135755053E-004   5.7112890067880591E-004   4.2003712274955401E-004   6.1425941064023062E-004   3.2455387418178137E-004   4.2286233043268483E-004   1.8954422601755679E-004   5.5167336955046307E-004   3.6632070510374015E-004   6.6836479102807937E-004   4.3899373977075175E-004   6.3730692457227749E-004   7.4767994060192296E-004   5.5129885674579614E-004   1.0104618593235087E-003   3.3932821482533120E-004   5.3683207456162001E-004   6.1935872083889755E-004   7.8575645222383876E-004   4.8138054252854146E-004   3.7718981735651569E-004   7.1862252746629181E-004   4.8358941904234475E-004   1.0241275750279559E-003   6.5547006950415179E-004   3.7198191369607444E-004   5.6563278486379065E-004   3.3382615792300059E-004   3.0624789762963658E-004   3.6474724809309068E-004   2.9952567279773531E-004   5.8377776350843633E-004   4.0962053504460934E-004   6.4329488146954925E-004   7.6190435181798424E-004   2.3559415936796904E-004   3.6158071743359524E-004   4.2636553003597372E-004   3.5362862018707854E-004   3.3555808345349451E-004   5.1413061149244708E-004   6.2265448805881411E-004   9.8981215757332035E-004   4.9602014318683436E-004   7.2013787471497811E-004   4.0935441859561711E-004   3.1136938269787998E-004   5.3176659777917905E-004   4.9595156876156346E-004   4.1519729628348127E-004   6.3858244412308798E-004   7.7815131376639723E-004   1.1802810532825715E-003   2.7635724491441419E-004   5.4896693079978958E-004   4.2627562321956026E-004   3.6923132744438587E-004   6.4368557750223306E-004   3.6433012368242780E-004   4.1183815684737719E-004   4.3903559391098934E-004   3.0880099081976448E-004   2.6613179854492156E-004   6.2423010828918733E-004   5.2367316140673661E-004   3.6494591194338299E-004   3.8814100791406545E-004   2.9171488232732106E-004   7.8331682649082396E-004   5.9444009749610213E-004   4.6807115638777201E-004   3.6296543505119649E-004   4.2499890258289346E-004   1.1728055161662283E-003   7.7401202613257562E-004   6.4988745529306750E-004   3.1700720569139199E-004   7.1170600753515999E-004   4.8498332509948615E-004   6.2792204098461658E-004
   4.0588235294117645        2.5000000000000000        6.3475435384661440E-005   1.8529857285078862E-004   9.7762944497735004E-005   8.2121161828202038E-005   2.0034559174157238E-004   9.7847129320519246E-005   3.6336376568009521E-005   5.7091842419600108E-005   2.5699714187994777E-005   3.6718790205952332E-004   1.0455956084079535E-004   1.1295992578190688E-004   2.5284672265431067E-004   5.2365807075575639E-005   1.2148136736512787E-004   2.7448593030200263E-005   3.2390986063233129E-004   3.2674635056962009E-004   5.6202781685675059E-005   1.0203962424078488E-004   3.5464413545054693E-004   3.8684322281647279E-004   3.8438915084439600E-005   2.8987211075030871E-004   1.6831842308518544E-004   3.4762658943591549E-005   3.5113187910333784E-004   2.7423143540573956E-004   2.0554404829916680E-004   6.5373097444199857E-005   2.9539669031883163E-004   8.0293410142758743E-005   4.3268266277364184E-004   1.0264406208127720E-004   4.6337803308960733E-005   8.5526120756498965E-005   1.3001387038498894E-004   1.7463304008647032E-004   1.3370763232207401E-004   2.4816454747313973E-004   6.0460062085591307E-004   1.4968916649683877E-004   1.7888024526126569E-004   1.1096632589072674E-004   6.5526070866788345E-005   2.3046070212066213E-004   4.9962625120633295E-004   1.4556043705463126E-004   3.1852784960336659E-004   2.6380716552818368E-004   2.3486175023668392E-004   5.6985456520166109E-005   9.5413830348139222E-005   8.9386116409567167E-005   1.4930089252844104E-004   6.0667887870513072E-004   2.0775332371680383E-004   1.3164468324037946E-004   2.0673363811412536E-004   1.8346645909513563E-004   6.7442074109303623E-005   2.3868917590707349E-004   4.1418740507892949E-004   4.5424161161416001E-004   4.8851460672711922E-005   1.4234457583386150E-004   6.2443323260573033E-004   4.2566830590650692E-004   1.3931648662465410E-004   4.0454656108107476E-004   3.5719660476989421E-004   4.3569473518677228E-004   2.2041442669572383E-004   3.2719802396856230E-005   1.9635152950525010E-004   1.6547982304972709E-004   3.1603956548934990E-004   1.1261802727721044E-004   1.7922244155784285E-004   9.7284824136758055E-004   4.5525585067466830E-004   1.7961954193212006E-004   2.9922960267737120E-004   1.6229027068381607E-004   2.2141444919445848E-004   1.8997976714756938E-004   2.0308626490066428E-004   2.1338750301695423E-004   2.0580727817786742E-004   2.4524867975293823E-004   2.3726675261702605E-004   6.3346737449260779E-004   3.0203103137946475E-004   3.5796715919768471E-004   4.6605587466538336E-004   2.2372573291977050E-004   1.7988662369726821E-004   4.3190058911471657E-004   2.3278130657375745E-004   2.6472710149430713E-004   3.6416663503785204E-005   1.6363584306561477E-004   2.3520279975032578E-004   2.5698347355575962E-004   1.6464271386045664E-004   8.3226897779862879E-004   6.7456882207091249E-004   1.4304048783596147E-004   1.1506858252217521E-004   4.4062478263720594E-004   6.5273936480871389E-004   1.7525105204200763E-004   3.5584358701126506E-004   1.6463195675818590E-004   3.4650837003801513E-004   2.0974871153620756E-004   1.5737499122020401E-004   2.8756375677856138E-004   3.4272140237650813E-004   1.8647759483590611E-004   1.6310841393108464E-004   8.7906848443880254E-004   2.1610148253204111E-004   2.8675701329026240E-004   3.1971792966725227E-004   2.2952845335758723E-004   5.1508386939740840E-004   2.3555515784381346E-004   1.9545897788503941E-004   2.3348616966877445E-004   5.7032742526487163E-004   2.1773663319706390E-004   2.7137510922886214E-004   4.0683301869086857E-004   1.3984697752968830E-004   1.9387585382824995E-004   5.9725910515701878E-004   4.8386752458566800E-004   1.3242381096052660E-004   2.9443756526811805E-004   2.9186752897562677E-004   2.6437607103596750E-004   1.2001786054358255E-004   4.4047211344404622E-004   3.0543973089557747E-004   1.5685924239144773E-004   3.1959159202566101E-004   3.9080918264676408E-004   3.7012950256816316E-004   6.0127376096812915E-004   1.1677456764318660E-004   3.7635526259153449E-004   5.5764390429562224E-004   4.2375775671767103E-004   1.8493047393657906E-004   1.2990880814770368E-004   3.7310270060612909E-004   5.2963661949139546E-004   3.9527901416392221E-004   6.1463364842802585E-004   1.6190538048374507E-004   2.5890803959952756E-004   5.9240236787252228E-004   3.6657811297980791E-004   7.2564270084836413E-004   5.0659590252831726E-004   7.9030497879147734E-005   2.3642838764033808E-004   5.6177970419819768E-004   1.7603365932673646E-004   3.1918944249225209E-004   1.9477416569706749E-004   7.7119580107587026E-004   6.1021800029882026E-004   1.8624723814855169E-004   4.4545735664522617E-004   2.9350957157111011E-004   2.3946824485483962E-004   1.8847995098415985E-004   3.7165082148548484E-004   3.8887306883982596E-004   1.3530389973211691E-004   5.1676707567550949E-004   7.5029322769065831E-005   5.4733541986224635E-004   5.0824026517632119E-004   3.0142274084712722E-004   9.4785472461567205E-005   2.7641007764096738E-004   2.7905555475705052E-004   4.0954606108636540E-004   1.2911128220174692E-004   7.9073425602955636E-004   3.7006395340077777E-004   2.7367305366705566E-004   2.1312873850784655E-004   2.0985533148770822E-004   3.3816978042268766E-004   5.8952652012114466E-004   2.8670024577303656E-004   1.3364139289662573E-004   8.4058421353499634E-004   3.2569885914856211E-004   3.1341658572410329E-004   5.2451888469140127E-004   1.7021640239084460E-004   8.9711107536650353E-004   4.1755286957176639E-004   3.6243846223352113E-004   2.0766281198402592E-004   4.1855554459943508E-004   2.1278619248851199E-004   1.9238932537801501E-004   4.1073397545693971E-004   5.3796212647304060E-004   3.0073932090642004E-004   4.3613555681468641E-004   2.1804744003049524E-004   1.4163798469005358E-004   1.8070386108769301E-004   5.2695385671186945E-004   7.6177550461188138E-004   2.8634145665510990E-004   2.4826549268868988E-004   6.5259310636243050E-004   4.4477492182211982E-004   5.4792594253490819E-004   1.0190293308847752E-003   1.7926164469368353E-004   2.9724367971646956E-004   5.8663156002730036E-004   4.2614715140499692E-004   4.9231599658482552E-004   2.2670045412502874E-004   2.7903404259986434E-004   5.2277279780700385E-004   1.2768944984409012E-004   3.8377654154087454E-004   3.4268887154292627E-004   3.6565840128167937E-004   4.9857993013057550E-004   2.9094521087308882E-004   8.4398524253054578E-004   4.6394020156646527E-004   3.5849769661903285E-004   3.4478360766053673E-004   9.8839814908589199E-004   2.9144205661481754E-004   6.1507930323112178E-004   4.3325818296850537E-004   2.5620668178476849E-004   3.3655464642171024E-004   5.8262509204942692E-004   7.6717593373244546E-004   7.3830376626020909E-004   2.8168194232140547E-004   6.1194014146277915E-004   1.9222416796146958E-004   2.6565641852264386E-004   2.4432422594674647E-004   2.1993566011688128E-004   5.3785060876729892E-004   6.0837875553424088E-004   4.5489381491431831E-004   1.9648435141456913E-004   1.0128031423771971E-003   7.3611213145064901E-004   4.3748378707707090E-004   2.7117468835431040E-004   3.4364499821479987E-004   3.6205357143280503E-004   3.4036340038570869E-004   3.8303800802819431E-004   4.4843386004381094E-004   3.5840397049534352E-004   3.5636139864355499E-004   4.0301413454929953E-004   3.3895002696365020E-004   1.9609064956569767E-004   6.0915764917616772E-004   5.7667432437454914E-004   3.1760496708051379E-004   1.7693715427338603E-004   2.2213773482420186E-004   6.2017010780472746E-004   4.6263894851939863E-004   3.0887990180347594E-004   2.5265482185102668E-004   1.3912555516238569E-004   3.7615004910101357E-004   5.5815523587142109E-004   3.8631299522896921E-004   4.9444194928770582E-004   8.1308348308743706E-004   2.9560984830898215E-004   6.0755034243646536E-004   2.4588381913513203E-004   4.5206313102763205E-004   4.4438168015411840E-004   4.0735447134310703E-004   3.6450004880822951E-004   3.0380119531751913E-004   4.8786467259922552E-004   2.8293392415229069E-004   3.6222983223773667E-004   1.9070871518010900E-004   4.5762680779770165E-004   6.1572494808744287E-004   4.7023945332848029E-004   5.7713155325221264E-004   6.4821984483713721E-004   4.0566621473078117E-004   4.4439179672426770E-004   3.4530900264094939E-004   3.5491572669484620E-004   4.8656982037530730E-004   6.2755175961259381E-004   4.4818691857285303E-004   3.2941095834401361E-004   5.6248041621316590E-004   9.4217004220348570E-004   4.2966681019365152E-004   4.9104636697736340E-004   2.3111929835301659E-004   4.2053544785624367E-004   2.9050638485854157E-004   2.8375562434687635E-004   2.2794514238708402E-004   4.7268401031498364E-004   3.2180957210165625E-004   3.2213404803748237E-004   7.0107130067570802E-004   3.7629696175470547E-004   4.1373337704151661E-004   4.6543210992571859E-004   4.4807876866332166E-004   4.8558932811762414E-004   5.5622579526747756E-004   3.8173404367869331E-004   3.8577293687809029E-004   3.8726764914295164E-004   1.0627619462578544E-003   3.2400216737869119E-004   7.3892640294786116E-004   3.8089223872352649E-004   3.3021251242725208E-004   4.3115529469159997E-004   7.4667841128137535E-004   3.6670121774527427E-004   6.1104810541295104E-004   6.2664993311746530E-004   6.2523202731081028E-004   7.6154561490930693E-004   4.2185996745832554E-004   2.8468957557438576E-004   2.5910262913539031E-004   3.3489955474635437E-004   5.3669028395896131E-004   2.1356182675039123E-004   4.2113116507856826E-004   4.7757681856084704E-004   5.3008201260538730E-004   2.6896604902645308E-004   6.4125788600614638E-004   3.1986438482754337E-004   2.6044532079640603E-004   5.4365572346524744E-004   5.7058224009868478E-004   4.0579789404460864E-004   4.7906488998127901E-004   1.9869189328153595E-004   4.4858416229705446E-004   3.3020846744199138E-004   2.4507494714792716E-004   7.2088553418169291E-004   8.8618887848721775E-004   6.3455190521232341E-004   5.1707795122182300E-004   7.3291979889736922E-004   6.9167492529082864E-004   2.4902533874171084E-004   6.6012700114228629E-004   8.6007576601310816E-004   4.8204125107232781E-004   3.5919907781645964E-004   4.2237831243501119E-004   4.2847879049740455E-004   2.7373257825991695E-004   4.6386279267675816E-004   8.9014652783149745E-005   3.0887111450239048E-004   4.8463703390870977E-004   4.1839794086856067E-004   2.6126645632667134E-004   4.7723482609657352E-004   3.5613492306365018E-004   3.3379767884747486E-004   7.4204541065954227E-004   3.3502532228139680E-004   2.9350421393760481E-004   4.4443688317529167E-004   3.6645180436921794E-004   6.4038399622605153E-004   2.7576236937498495E-004   5.1337193009065563E-004   8.9815451281721693E-004   5.3325310757644181E-004   3.5516720447968398E-004   3.0235630426908339E-004   2.8660912298538268E-004   5.4392840942933175E-004   2.8017510318224472E-004   4.3253620652914228E-004   3.5472945317540126E-004   9.9162588376486911E-004   3.9491976304324765E-004   6.3889747465635776E-004   6.6234271874133068E-004   2.4247414612130343E-004   1.8089342776705797E-004   2.2021437136684471E-004   7.3443212249585214E-004   7.1205805305984949E-004   6.2244635867196672E-004   6.6720895227671492E-004   6.6898709620194377E-004   2.1739968242359830E-004   2.9675788626143596E-004   5.4342330197781224E-004   3.7797248677655750E-004   6.3299754912317342E-004   3.7474043304620082E-004   5.5786142124965223E-004   2.9287222392946022E-004   2.5504437488958764E-004   6.0490914925334400E-004   4.6652883922801360E-004   6.3651969239628592E-004   7.5519738529891038E-004   4.8954254588359206E-004   4.2887809102615140E-004   6.4547348792564632E-004   2.8171186680291073E-004   4.7474145209104975E-004   7.0217936690451343E-004   4.6753292496493342E-004   3.3470231937414826E-004   4.6014496983791788E-004   6.7907312387960361E-004   6.0264053670040069E-004   9.2318900998553566E-004   4.7238557434193233E-004   4.3179693484233128E-004   4.4415109622129048E-004   5.2798876148434635E-004   4.2501148679423463E-004   6.8038619624849353E-004   5.4451834675368199E-004   4.7378874533787648E-004   1.2141844000430077E-003   3.6678412394094907E-004   3.5799214841158631E-004   8.1287171978055097E-004   5.9449105298969135E-004   1.9537822254656276E-004   6.8039013185830608E-004   6.1527912082923230E-004   6.0885480651176138E-004   4.1707167136061497E-004   7.3533033011202785E-004   2.8510702924223449E-004   8.7584460770911488E-004   6.9812312673835021E-004   7.9481079245879429E-004   4.3312922447080293E-004   3.7547221013207506E-004   3.8206666807556701E-004   6.3714226528949398E-004   5.2859180729219503E-004   3.6766991117296151E-004   5.5242769382945534E-004   4.3895176355496815E-004   5.3288632513131639E-004   5.5862018817510821E-004   7.5815419094385061E-004   5.6869748503988798E-004   3.7982578537079626E-004   3.1480802850032837E-004   4.4688491851592287E-004   3.7739929240672632E-004   6.6184302019931624E-004   3.7053519834782971E-004   6.7216156639694671E-004   1.0393418809128275E-003   4.5207150981488499E-004   1.2092812530307749E-003   4.9722358336977131E-004   8.1692585686739792E-004   7.4193643130389560E-004   6.5534158028505464E-004   4.5758642396120946E-004   3.8766851605999923E-004   6.2330735874305048E-004   7.4097255936404836E-004   5.8365916094960568E-004   7.0534317270765730E-004   3.8609792641458075E-004   6.1689383024450821E-004   4.4861021945526478E-004   3.8421272555913419E-004   4.5781563615028694E-004   2.5809595398327472E-004   7.4702079661030857E-004   4.3821505851055268E-004   6.5919764375352958E-004   5.8194990544661906E-004   3.1010025472161896E-004   3.8375294468409295E-004   3.3540136026966505E-004   5.6154824613954000E-004   1.9899686026464145E-004   4.2213931121595891E-004   5.3819569205834487E-004   9.7786801745001085E-004   4.2477764046241974E-004   4.8988378107302048E-004   3.6563409146027055E-004   4.0563691388037363E-004   6.3078823585058328E-004   3.4018788175393727E-004   3.9531639858718300E-004   7.2193875689453618E-004   7.0522111418682624E-004   8.2878594399817017E-004   1.9026611608030528E-004   6.4431425814168934E-004   4.4911204984877126E-004   3.5917313398670152E-004   4.1959149652484319E-004   3.5903251223617694E-004   4.1275934089956054E-004   4.2553145568129222E-004   4.1814707143101573E-004   2.7940093767810510E-004   4.6608764116229650E-004   3.3036293938629700E-004   6.1666651359392833E-004   3.5112632639078999E-004   3.6430224055107309E-004   8.4018457556540643E-004   4.8761302190119448E-004   4.6266064470515996E-004   3.5841657725029332E-004   4.5089702271127911E-004   1.1605577525231933E-003   8.9497976917378636E-004   6.3895937625339111E-004   4.2898407077792262E-004   5.9049639020629450E-004   5.2737875415052209E-004   6.5140042379658149E-004
   4.1117647058823525        2.5000000000000000        5.1163009147604757E-005   1.6894094769779060E-004   1.3130014974624540E-004   1.2846164604019702E-004   2.1029149368814585E-004   9.1100277929283393E-005   4.2666532865400779E-005   5.5388164052178667E-005   2.0818122314368381E-005   4.1394210065506397E-004   1.1128775042403490E-004   1.0874576861994982E-004   1.7277065146587662E-004   5.7376377285930878E-005   1.3712028951429233E-004   2.0443721243179445E-005   2.9028499168545421E-004   2.1230167760222151E-004   9.1986693521831336E-005   1.2826363595025872E-004   4.2823451873493412E-004   3.1588281715506830E-004   8.4360767972680849E-005   3.9774042347573684E-004   1.4157398356805535E-004   2.9520536047691246E-005   4.0415085649910155E-004   2.9524073775993447E-004   2.7582279287996476E-004   1.0481841940473917E-004   3.2978911563543714E-004   6.3881486180782448E-005   2.9129923276994380E-004   1.2260541574152275E-004   5.2475097523446189E-005   1.1550693777945449E-004   2.1506056254823216E-004   2.7158012945056778E-004   2.1551966697309178E-004   2.1923211220302631E-004   4.6158361437954068E-004   1.7679329860499139E-004   1.5279825478876582E-004   1.9785754079258637E-004   8.0591850858300064E-005   2.9237901322330488E-004   5.8742634069394153E-004   1.1219181598682226E-004   2.5110244358350896E-004   2.3937028365078719E-004   1.5146899546946511E-004   7.0967617030157396E-005   9.7494063963958247E-005   1.1242899647685711E-004   1.5864533738140453E-004   7.2763668202327025E-004   2.4008394151516584E-004   4.1393497333746073E-005   1.4556319174461663E-004   2.0001088696916237E-004   2.9004789122938691E-005   2.4011014983031789E-004   3.6686614862133570E-004   6.3257567035077253E-004   6.9926451976444831E-005   2.4620213283080706E-004   4.8429195777045157E-004   3.2384444366633945E-004   1.2171064662624269E-004   3.3626226047968945E-004   4.4836513950414526E-004   5.2249780438969236E-004   1.9041872718876079E-004   4.9850773233589176E-005   1.3914319128805044E-004   1.4401242302658246E-004   4.9544758934459612E-004   1.4414401369211075E-004   1.9928183330821290E-004   6.2229946228005992E-004   4.5050582580988241E-004   1.0545544920004349E-004   3.1802533137802706E-004   1.5229907357404218E-004   1.6140990447990951E-004   1.3168537262723325E-004   1.3680335597990296E-004   9.6123376297145395E-005   2.1717734366643123E-004   3.2737677930747277E-004   3.4910299305721074E-004   7.8571990848852252E-004   3.2581388274379700E-004   4.6659123786752107E-004   3.0782613171833457E-004   4.0135299077607658E-004   1.7961358696888687E-004   4.2282901776588289E-004   1.6432092469819597E-004   3.7620866876312637E-004   5.1172360996307402E-005   2.0904009701502843E-004   2.5550829284167777E-004   2.4234539351732109E-004   1.5997725314853317E-004   8.9460261930209147E-004   5.4796270412956936E-004   1.1274141698684429E-004   2.0189965020872872E-004   4.7683714675273895E-004   7.4878029323960425E-004   2.0893053212214300E-004   5.8758180093500647E-004   2.0971431127790049E-004   2.7371465832096305E-004   1.9960875492428131E-004   1.3902160386984787E-004   2.0458611529749311E-004   3.2639911221780065E-004   3.5656177366114045E-004   2.8345383574639014E-004   7.1016540399632447E-004   2.3284920762316094E-004   4.1104199649625602E-004   3.4259603454525541E-004   2.1335771048945509E-004   4.0692585925058419E-004   2.6706933852826666E-004   2.1634761751238588E-004   3.9042024006635540E-004   5.5538232733841353E-004   1.7374611279824523E-004   1.9068572643864349E-004   4.6344763895970944E-004   1.5338672552296591E-004   2.7326049568454506E-004   7.4392264808257800E-004   3.1339296689102553E-004   2.2909333395787945E-004   2.9327667740627010E-004   3.5210077231180722E-004   1.8486561340861027E-004   1.3258940197202404E-004   3.8989966953712830E-004   3.4473658266935087E-004   1.7999148297474375E-004   4.4622449318349616E-004   4.3755159761806408E-004   2.3453870160638845E-004   5.4171036654498516E-004   2.1988446762607518E-004   1.8660151748051585E-004   4.9159723884763511E-004   4.1353268192375573E-004   2.6941107812627932E-004   1.5255251503978822E-004   2.3504774799544556E-004   6.9086101811271844E-004   5.9858387721198770E-004   4.1191747624234366E-004   2.0601803722898485E-004   3.7972051877189578E-004   5.5320330730444312E-004   3.1795179933257763E-004   5.3760864312769755E-004   4.2279089168066267E-004   1.0072280128947175E-004   3.6425498352256905E-004   6.9242409503611458E-004   1.7629798936132974E-004   2.6132521810761321E-004   1.7602486149632691E-004   6.0743252238755062E-004   7.3515442715639068E-004   1.5211153432867857E-004   2.5839079986831573E-004   3.4971110525731626E-004   1.2800947271705457E-004   1.9811271832817934E-004   2.7680564897728373E-004   4.3038638980714955E-004   1.6527815025488691E-004   4.8948515527931827E-004   1.3647135004006509E-004   4.1677586177892170E-004   5.8804682011355731E-004   4.5616065617444138E-004   1.1240485004083232E-004   2.0838739516595284E-004   3.1809026255391338E-004   4.4782643601902321E-004   1.8302745207754331E-004   7.8580456581925687E-004   3.8125703706475597E-004   2.7386269827353566E-004   2.5962637213470911E-004   2.7854469456029332E-004   3.6046484553314584E-004   3.5476489328709022E-004   4.5197624888638246E-004   2.1249513064756014E-004   7.8542295526402622E-004   4.1908360747803071E-004   3.0964096756263485E-004   3.9336017493803139E-004   1.2026494923007693E-004   1.1521715072347568E-003   3.7553777955786689E-004   3.3179623144377558E-004   1.9371697746713257E-004   3.4037121932194338E-004   2.4091333544099607E-004   1.9008668053356519E-004   4.0263346101668675E-004   4.8970074674896088E-004   2.6186518722341837E-004   3.2700619655488263E-004   3.5914391400777536E-004   1.8090591407954174E-004   2.4746843688202934E-004   3.1233495914260762E-004   4.8486431858922081E-004   3.1551500960647424E-004   1.9730040288280416E-004   8.1931443997050742E-004   4.5976388935404779E-004   5.4578010982706232E-004   1.3335403102628417E-003   3.3681972053845863E-004   3.1413180828887614E-004   5.2813049145335037E-004   3.6303321176813180E-004   3.9725536061144181E-004   2.6451002318322457E-004   2.6868789415733789E-004   6.6056540199926407E-004   1.6631488489262427E-004   3.3263843762904570E-004   3.7989710193805627E-004   2.3917625436202029E-004   4.9512434811587651E-004   3.5918386254789358E-004   9.7367522619430105E-004   4.2702731981859274E-004   2.5489070242336635E-004   4.8266696942282931E-004   7.5423533274721901E-004   2.9616114430231128E-004   4.2564902022226945E-004   6.2972214480471421E-004   2.8378234736007327E-004   3.3451005366711529E-004   5.6412155705947722E-004   8.2897706308972447E-004   8.4296069938271019E-004   3.4876660071833144E-004   7.2200979734817904E-004   2.0319290636691323E-004   1.8114680624964027E-004   3.0696167511166917E-004   1.5794336404355148E-004   3.7284158246786946E-004   4.9379599805743726E-004   4.7855040695794613E-004   3.2142757529040705E-004   6.3734945977260448E-004   8.9022339483481902E-004   4.1464814548529546E-004   3.7176718320203612E-004   3.5088320472626943E-004   4.2860979203163363E-004   3.5007042553170310E-004   2.9044160091372287E-004   4.0396892967667000E-004   3.4438014276371115E-004   3.5547163527907902E-004   5.3041802439726270E-004   4.5523473080476582E-004   2.5390027723127216E-004   7.2640528738225065E-004   5.6641423144054165E-004   3.2143118196786754E-004   1.8582775030887179E-004   2.8054166995908781E-004   6.4185114108790224E-004   3.3656448644840675E-004   4.4473402731233031E-004   3.8742692738567982E-004   1.1061345086508368E-004   4.1703336153030144E-004   3.9871767114406430E-004   3.1968030361786070E-004   5.6586209686690240E-004   4.5827525022473775E-004   3.2418772525253162E-004   5.8063015420184818E-004   2.4981474436507316E-004   3.6918644935165135E-004   7.3129041890748997E-004   4.4938922918078347E-004   3.2994088002573070E-004   1.7929428306386893E-004   8.1057495551556478E-004   4.8434156611229528E-004   2.6971154686145570E-004   1.4150576180576742E-004   4.1215737615284636E-004   4.1639781515703708E-004   5.8653443030032000E-004   6.2225947427520397E-004   4.6718532242733495E-004   4.4700170440324031E-004   3.1152334227952240E-004   4.5671185560960048E-004   4.8910164386993667E-004   3.6412685612578511E-004   8.3169409718289087E-004   4.3773465490426044E-004   3.9092684193763191E-004   3.4639310043074078E-004   6.9700858046119109E-004   5.0746301755535950E-004   4.6155236153318794E-004   3.0470491189630135E-004   6.1881598771146415E-004   2.5777562074270747E-004   3.4966741126069950E-004   2.7505851578140306E-004   5.9827698381644076E-004   3.8442185520748396E-004   2.9942695786983547E-004   6.2450375143345712E-004   4.1933823105215191E-004   4.9374279667405315E-004   3.2332574362832711E-004   4.9264355653595346E-004   3.3960367619265076E-004   4.6745031855661328E-004   4.9554947254849032E-004   3.8488406332793529E-004   4.1496481300812060E-004   1.1540755395081865E-003   5.3013179483039213E-004   5.1339717170576448E-004   2.6675823324341137E-004   5.2537381069123060E-004   6.0119785856693937E-004   6.4728916068612435E-004   2.9838350945671010E-004   6.7787673906168804E-004   6.6944857500811643E-004   4.9815258575317109E-004   8.0822007301237285E-004   3.1921117019065499E-004   3.5731476091241843E-004   4.0771602502111086E-004   3.3567564150959264E-004   5.6553310874584762E-004   4.0245012232846170E-004   4.6229438364591704E-004   4.9832954684421752E-004   8.6113841694266269E-004   3.2231971868462397E-004   5.8025114113974903E-004   2.6925808778094395E-004   2.6146288924056986E-004   6.1234548974175868E-004   5.2799884246127946E-004   5.1320527381506088E-004   3.0758573215206871E-004   2.1417450378103089E-004   6.5929987923087725E-004   2.6497015533607073E-004   2.5588853135635232E-004   5.1911490828889829E-004   9.3623970176542686E-004   3.6196151411622767E-004   4.3458613723473279E-004   1.0054572909127962E-003   6.7757578732832041E-004   3.2325418196440240E-004   6.5602260651086500E-004   7.6257831231997281E-004   5.0167636032590393E-004   3.8628710977575871E-004   4.9511761188319222E-004   5.6331634514499495E-004   2.6470114535772602E-004   5.7378641312112657E-004   1.3060067031056235E-004   3.0684253958532015E-004   5.4046560779140527E-004   2.7887832482316894E-004   1.8349628580768322E-004   5.7295459437345993E-004   3.3103948951441662E-004   4.6179882934193830E-004   7.2741696569843923E-004   3.3001348846128183E-004   5.3154380800403606E-004   4.5437115370136925E-004   3.0814385056747554E-004   7.7320916046717575E-004   2.0860763905481479E-004   4.5471818514791052E-004   9.1234727504183044E-004   4.7304859424563474E-004   4.1550664895761367E-004   3.2399438129316423E-004   2.9954960177277828E-004   5.0852936327199980E-004   4.9187146174065109E-004   4.0850540937917577E-004   3.2603456161564939E-004   8.6813389471708264E-004   3.5145519306413795E-004   7.5344893731911760E-004   8.5921632720399436E-004   3.2324480331740200E-004   1.8714004839451377E-004   2.2889726775009181E-004   5.3137854161093134E-004   6.1198276873635860E-004   5.4094558960361726E-004   5.7116772096639577E-004   5.6742540332371653E-004   1.6767272889070336E-004   2.1476572938188630E-004   4.1410457199611724E-004   2.9706662899067185E-004   4.2440215773738440E-004   3.0413352022728779E-004   5.5454457765069293E-004   2.6561552000863400E-004   3.9824878938472217E-004   4.3001505749143437E-004   4.3877539407202759E-004   5.6794093685307901E-004   5.7484611108429438E-004   9.4850861892238863E-004   3.3734122579120996E-004   7.4702010316569033E-004   2.9938035279809073E-004   4.4036950322087727E-004   4.2400423066023594E-004   4.1263987551542813E-004   2.6921485252700449E-004   5.1931839546849959E-004   8.8972597175037760E-004   5.5821243718921570E-004   5.7640955765304110E-004   4.2255825968410805E-004   5.1997409105718965E-004   4.7016003996764043E-004   5.7906203750089798E-004   3.8506179762947491E-004   4.1501335307383947E-004   6.7951829598776690E-004   5.6330321947676686E-004   1.3143773930258222E-003   4.4537220804479263E-004   4.5030487081412632E-004   9.1391921760101676E-004   5.4516193043286179E-004   1.8193208352466599E-004   6.8393880994805864E-004   3.0407136631482764E-004   4.3971153493751086E-004   5.9392199826709114E-004   7.3592592619423905E-004   2.9578384990062268E-004   5.4391637089146216E-004   5.9517053387048028E-004   7.2326787852541950E-004   5.0652736513612793E-004   4.0584959948680678E-004   5.7070040096739388E-004   7.8527737537950561E-004   4.4757657962448240E-004   2.9955251144053334E-004   4.0593472533423711E-004   4.2521422155214575E-004   6.6486947096166290E-004   6.7698884401955065E-004   7.5584191794573054E-004   8.4934730996130399E-004   3.0283079475645441E-004   3.2790457525819954E-004   2.5533743415330327E-004   3.9995772380085377E-004   4.3591480044487100E-004   2.9222431372629993E-004   5.2946610305345350E-004   1.0012468698270213E-003   3.7866693586058293E-004   1.1715916235993501E-003   5.8826185514367611E-004   1.0057694137866288E-003   7.4883676221182253E-004   4.0432103612075680E-004   4.5448302365409907E-004   4.0920089146213461E-004   5.6910618819227090E-004   8.3267150360356011E-004   2.1225857264079963E-004   8.5667036055518881E-004   4.8375304741652341E-004   6.6242106597608989E-004   5.7067590120182571E-004   4.6377596975741422E-004   4.5848646776579455E-004   3.3473960244301401E-004   9.5137470671174788E-004   5.1659679264579354E-004   7.2398544035286226E-004   3.4451449069565813E-004   3.8046504941854480E-004   3.2307512950958636E-004   3.1634601182445944E-004   7.0520103128228202E-004   2.7456164406460313E-004   3.8205095551628728E-004   4.6459369355678233E-004   9.0609371031870952E-004   4.4065536099545871E-004   2.7273804473498911E-004   3.4162587093965576E-004   4.4495458735034301E-004   6.3268063045879448E-004   3.4448933964313449E-004   4.2639708513963391E-004   7.6143221559997628E-004   5.5826137719128417E-004   5.2586512838243373E-004   1.3424360914405674E-004   5.2178496789938560E-004   4.3816924844393825E-004   3.3376083683188932E-004   3.2028998124227653E-004   4.7163727661710662E-004   4.4884978556067242E-004   3.9817142671061227E-004   5.3259022264477219E-004   2.7067532844541258E-004   3.8347975639042571E-004   3.2473546201444259E-004   7.1829325049595552E-004   4.7247200821520129E-004   4.7952997023583468E-004   5.3055285189104132E-004   5.8003641826007721E-004   4.6781715277448901E-004   4.0652150190258917E-004   5.1110348110041098E-004   1.1041214629860074E-003   8.7882968491201179E-004   8.3919825427352865E-004   4.9582440155139301E-004   4.7403943081078602E-004   4.1549301059143958E-004   8.4805350862529128E-004
   4.1647058823529406        2.5000000000000000        3.4890860735370598E-005   1.2919324234703181E-004   1.3865731310482384E-004   1.7472487424872332E-004   1.8903182984514606E-004   1.0344211314655117E-004   8.6721112016874413E-005   4.9982478820161435E-005   6.2553605327408054E-005   3.7713030041321984E-004   1.0231675561054088E-004   9.9528105554353750E-005   9.5906312838856084E-005   4.5720015058116954E-005   1.4652149361999613E-004   3.9363785331637680E-006   2.1504087094170257E-004   1.4614158197207933E-004   1.3118109655506705E-004   2.0003693882141360E-004   3.9041863075392388E-004   2.1951962879838857E-004   1.2107879809079211E-004   3.9976786493347763E-004   1.4850943496127136E-004   2.9118147177032641E-005   4.2560461080726501E-004   2.6729792538354746E-004   3.2298962316123532E-004   1.2890426174165073E-004   2.6454459122084959E-004   5.1789627490585847E-005   1.5608598306595379E-004   1.3565181461415543E-004   7.0828854515795316E-005   1.2918011227347516E-004   3.4948388118678146E-004   3.9634918964075020E-004   2.3945763728889578E-004   1.2944771624241708E-004   3.0952999236994198E-004   2.2251001593476158E-004   2.1738076032197528E-004   3.6111067255927942E-004   1.0922365515392302E-004   3.4244013115385482E-004   5.9632858702307753E-004   1.8692309312650163E-004   1.7368151183369944E-004   1.6191731700271897E-004   1.2212300848932840E-004   1.1529553429330418E-004   6.7754862832229983E-005   1.3804473025406981E-004   1.8865353562256962E-004   6.3403512612440044E-004   2.2051461312080884E-004   4.9364545614578282E-005   1.0526624180550146E-004   2.0949001129531183E-004   4.6162141335418944E-005   2.3933350472665421E-004   2.7355997997949489E-004   5.9069771247971482E-004   1.2480151760723289E-004   3.8194457929741212E-004   3.1478122930752038E-004   1.4374730587815267E-004   1.0596858578942182E-004   3.3727783642130166E-004   4.4588255102224561E-004   5.5616490425814834E-004   1.1461576596808479E-004   6.8410499698263227E-005   1.3504339483354824E-004   1.0283248907215205E-004   7.1036651822594776E-004   1.9118133493764913E-004   1.7178662682160349E-004   2.4716952318203951E-004   4.8434982527170570E-004   1.0756771273564260E-004   2.7017787709707148E-004   1.2916581488405036E-004   1.5654163030670695E-004   9.1510124979203822E-005   5.8442233235287495E-005   9.2349660980469827E-005   2.0550693344717700E-004   3.7604068720674383E-004   4.3029836332531506E-004   6.6540026135357639E-004   4.5184483454481690E-004   4.6262240543402217E-004   1.8556940047468576E-004   5.5967509005242497E-004   2.0743822123446787E-004   3.2321876349929158E-004   2.0121656650267902E-004   5.4198207850672498E-004   7.2410901419682800E-005   2.5080978668559232E-004   2.3390969420825430E-004   2.1944769437636546E-004   1.5518963938949761E-004   6.8480854697968081E-004   3.5585852840089364E-004   1.4597252237449990E-004   2.5717053513904617E-004   5.4923620545304329E-004   7.1085188990620664E-004   2.3568600847429145E-004   6.9438360570770765E-004   2.7181238644835034E-004   2.4038761328955486E-004   1.6936830050729514E-004   1.2506469383783366E-004   1.3726719505595473E-004   2.7747065906606560E-004   3.9424471645938111E-004   4.4036273055454711E-004   5.3033298985930943E-004   1.8206163894112252E-004   4.8328934825063512E-004   2.9076592440116516E-004   2.9196675552760598E-004   3.6426962014274300E-004   2.2546840391535048E-004   2.5603260641631853E-004   4.7535294356632784E-004   4.5770684400832612E-004   2.1611990706924499E-004   1.6051790921581664E-004   3.0161426477853364E-004   1.9245946097462037E-004   2.3765041830578801E-004   7.7228951816326968E-004   2.7720716868894282E-004   3.3090806589403755E-004   1.6218000296010915E-004   4.7734339912095696E-004   1.5821247889039874E-004   1.6598339472562962E-004   3.7818210361751828E-004   4.0432191452886997E-004   1.8549049908735555E-004   5.7804794010402419E-004   3.9605873552150896E-004   1.6158732450945244E-004   5.7466254609202477E-004   3.4761302640328058E-004   1.9994460794458651E-004   3.1950565609966899E-004   4.4985554328916564E-004   3.6112955392407335E-004   1.4290958626040400E-004   1.5974444722091492E-004   6.7964971191525868E-004   6.6931507346358274E-004   2.3360331949807340E-004   2.4850466247156044E-004   6.1327401019227045E-004   4.5511406558871128E-004   3.8239070725739531E-004   3.0770357302347930E-004   3.4229549175145520E-004   1.4872299741302368E-004   4.1053038827459736E-004   7.7674497754469753E-004   1.8792130889836372E-004   2.9585047828112630E-004   2.4718707353177713E-004   4.4129410734533299E-004   7.6847138115342074E-004   1.7810527845306900E-004   1.6323224742978643E-004   5.7768172983669122E-004   7.2208189846934421E-005   2.6372781858385896E-004   1.6346500474059199E-004   4.2571585039776150E-004   2.1347744211691524E-004   5.3328649086815743E-004   2.1081210198995291E-004   2.4782532744696529E-004   5.8196720704659316E-004   5.3108819708033988E-004   1.6935618682780991E-004   1.8077672667969152E-004   4.5480201696243517E-004   3.7567950580360339E-004   2.9556207041417262E-004   4.6953831059046077E-004   3.0051771287795299E-004   2.5584998975306509E-004   2.7218641178930540E-004   4.2088533431841710E-004   3.8336181190462424E-004   2.2466721639455235E-004   6.6781247698621631E-004   3.3248741454229428E-004   6.8987023094317006E-004   4.2240819533743057E-004   2.7538345317461478E-004   3.5077014581943907E-004   2.0989179246829913E-004   9.6018902282636587E-004   2.2144763046906763E-004   3.5153874110507573E-004   2.1775385252476750E-004   3.3867324607971558E-004   2.2641897869668832E-004   1.8595229771067507E-004   3.2490914421401846E-004   3.9105477018333535E-004   3.0574709708621123E-004   2.2358907890547412E-004   4.4455197981363778E-004   2.3050473022999136E-004   3.0543386951347671E-004   2.7136738109054281E-004   4.3061300598478037E-004   3.2070342489879094E-004   1.7530988255493193E-004   9.5040414647340401E-004   5.3360780023367952E-004   4.4487492469203420E-004   9.2362447661657201E-004   5.2947713142947319E-004   2.8533351329062563E-004   2.7380320085896513E-004   2.8364850717918727E-004   2.4452396982433441E-004   1.9027679706481646E-004   2.2425455646566517E-004   7.1573645268485371E-004   2.0400921584641028E-004   2.9781470408630589E-004   4.0208882011410476E-004   1.5454065405169428E-004   4.4877856012978364E-004   4.2541042965482011E-004   8.3038480307243037E-004   3.8887744382046913E-004   2.5434853709079187E-004   7.2603700238317169E-004   4.5698589771890472E-004   3.4059203622300021E-004   2.6128705036759255E-004   7.9775885026408589E-004   3.1852316486119834E-004   3.4479282337843717E-004   5.5353317626102697E-004   7.5260965947450940E-004   6.6883038899706907E-004   5.2014312632031666E-004   5.8483278064417937E-004   2.5625529623866131E-004   1.2256338975052676E-004   4.7474237698434294E-004   1.8577399246693117E-004   3.4764075782642474E-004   3.6660539266899573E-004   4.0483500385611213E-004   3.8869264728656143E-004   3.3898057659395640E-004   9.6539395285432858E-004   2.5739471831365084E-004   4.5524460796347714E-004   3.4300563710865122E-004   4.4804571329840791E-004   4.3926510486894544E-004   2.6126071950213065E-004   3.7142348618199095E-004   3.1724613800301795E-004   3.4549567384200848E-004   5.3906563137117759E-004   4.5117628460921257E-004   4.3232977210215929E-004   6.5481748390206406E-004   5.1256419563993477E-004   3.1958905880081161E-004   1.7744194401802911E-004   3.4133533681495219E-004   5.6208205861213456E-004   2.4534344672977803E-004   4.2515597371712411E-004   4.6021969551678972E-004   1.5142373207583388E-004   3.0356168745406101E-004   2.7908954631367604E-004   3.2657222362985819E-004   4.6314947855107523E-004   4.1186197038984787E-004   3.7575480833197287E-004   6.8764512922521177E-004   2.9620999336461926E-004   2.9905792726387439E-004   8.2416749446430858E-004   3.5994336500009747E-004   4.3768225996947347E-004   2.5162277900675544E-004   1.0177620492376723E-003   6.5570402603632079E-004   3.1204681901030653E-004   1.5636293274969913E-004   4.1042243551727526E-004   3.2048092078817731E-004   8.3007837696653637E-004   6.8264432410719143E-004   4.5854246102444869E-004   3.3680264757791792E-004   1.6259100749088705E-004   6.9215374115050472E-004   5.3267879506781960E-004   2.9038557462235972E-004   7.2563125181994415E-004   4.5051491838346352E-004   5.0248472201265895E-004   3.2404647685714528E-004   4.0789305293503173E-004   4.9404669814110812E-004   4.0014508606185548E-004   3.5369697708371854E-004   8.4807795040092314E-004   2.5828363541054611E-004   4.7061571007770667E-004   2.5550884139314216E-004   5.9448427469421729E-004   4.0785106538964729E-004   2.6216319781335542E-004   5.9158848127236039E-004   3.7518198201571520E-004   5.8445723705738591E-004   3.5457098596741190E-004   6.0736319707033269E-004   2.1564171051355826E-004   3.6688339767419954E-004   5.9860871318077435E-004   3.4336933960378319E-004   3.8782414290593035E-004   8.1200940608665208E-004   6.6761009678157365E-004   2.5217546929162367E-004   1.9317668428458037E-004   5.4392139772347790E-004   7.4030772787292876E-004   5.6596614901561896E-004   2.0599198920016204E-004   6.8466116393340855E-004   6.6492629018749549E-004   4.7680953354590252E-004   7.5282444315663696E-004   3.1944087424398996E-004   4.0105636761421040E-004   6.7578352358524559E-004   4.0241175700890248E-004   5.3922944687810257E-004   5.5945407517735222E-004   4.9980381935865769E-004   5.6152477902608364E-004   1.1099277328185746E-003   3.4421239604649214E-004   4.6048735824781291E-004   2.5452868627768975E-004   3.7317367184649155E-004   5.6724528428661949E-004   4.7027851366980160E-004   5.9394965119344409E-004   2.4770144800080591E-004   3.4324938945871312E-004   7.7746894270062786E-004   1.9837201251058736E-004   2.9501309982920957E-004   5.0542195425768463E-004   8.2449176256697235E-004   3.3367065170858108E-004   3.2631072541222948E-004   6.9889748191272866E-004   6.4057491014667600E-004   3.3322868493713791E-004   4.9654942018550791E-004   5.4592846339695774E-004   4.1974408379570545E-004   4.3351991677881258E-004   6.4277252347953956E-004   5.8347752077512701E-004   1.9518860963807229E-004   5.2021833251654579E-004   1.4986918054173148E-004   2.3888305030971783E-004   7.9080932574193208E-004   2.1298070074142001E-004   1.6188880729156485E-004   4.2458271485999071E-004   4.2604463499128025E-004   6.4722865503876608E-004   6.1437597412438566E-004   3.8872928081934844E-004   9.5166792136652605E-004   4.1327905444052209E-004   3.3525639214799916E-004   6.9967399701649762E-004   1.8988397090059377E-004   4.2918457352660060E-004   5.5159323418783261E-004   3.5931036352290096E-004   4.5481228656657214E-004   5.1518776632214611E-004   2.8814574507891980E-004   4.6500120270424742E-004   7.4241142706708125E-004   4.3145505974576413E-004   3.7475860645740306E-004   6.5502489126914262E-004   3.3659622870740213E-004   6.9380687668326205E-004   9.8123688197188715E-004   2.8667263731953116E-004   2.0398510840558849E-004   3.2887167580347921E-004   3.3192122560530678E-004   4.5697361185762940E-004   4.6725505482766576E-004   4.5961714362256778E-004   6.5094969503880370E-004   2.1240265670807127E-004   1.8144268156077554E-004   3.1025746483539466E-004   2.4403297554571329E-004   2.8877125438652753E-004   2.4065334822181603E-004   3.5152017232425862E-004   2.5052626988218604E-004   6.1230256272290962E-004   3.6093557776328865E-004   3.4159771541560091E-004   5.8430449530368013E-004   4.9365306255043351E-004   1.5081070486165059E-003   2.4683254714401987E-004   8.0370060465542780E-004   4.4270277267614952E-004   4.7033897642438389E-004   1.8733178452322354E-004   4.2282595596060337E-004   2.4977876943719200E-004   4.9850825853617916E-004   8.4884131795591282E-004   5.1911491883706849E-004   3.9747764462004319E-004   3.6655834044091890E-004   5.3543010230273002E-004   4.7778795387668188E-004   7.1592396799601324E-004   3.7444062620912153E-004   2.4920072558667851E-004   7.8838765331162137E-004   4.5127632525213124E-004   1.2131596645572969E-003   4.3845983530721357E-004   5.4754906527376408E-004   9.3408133866520972E-004   4.0780632970987971E-004   1.8836615720623840E-004   7.0230914487705613E-004   1.9397031168209898E-004   3.2776063820775343E-004   5.9530572896262124E-004   6.1258393205133725E-004   3.3132441011120631E-004   4.6902766233330572E-004   4.3262024021744743E-004   5.6660841208847220E-004   5.8509200909013571E-004   4.9528983280127910E-004   8.0917369681628929E-004   8.7406497637789165E-004   4.4806883923738318E-004   2.4091823930296922E-004   3.2293536303988531E-004   3.8174440024399333E-004   1.1032437116077392E-003   5.6252142961039182E-004   7.8234013226416096E-004   8.5426363049014215E-004   2.7606903772280469E-004   2.9024042219615346E-004   2.0105384549297880E-004   3.4615159019444106E-004   3.7331194487044857E-004   2.5215324326636324E-004   3.0554207506419825E-004   6.5107322637678554E-004   3.9807567177574046E-004   8.5549225047275225E-004   4.6025506407933783E-004   8.9308143864496236E-004   7.5871950535934100E-004   2.5184434808092474E-004   5.4051555186118466E-004   6.0150519616429575E-004   6.9656033667367335E-004   6.8873152523422269E-004   3.0627259005192048E-004   9.3522857096724860E-004   5.9655924331784101E-004   7.6488724458968543E-004   5.0021318411239124E-004   6.0096016104770490E-004   2.1732412934225847E-004   5.3706468362730566E-004   1.0215759527578924E-003   5.2626413042512483E-004   6.9534425891483475E-004   3.1157132396505554E-004   5.7743098039617633E-004   3.1251435110687151E-004   4.3652271886174157E-004   6.8225443710531839E-004   4.7407368095867138E-004   4.2833408197452428E-004   4.8517295874638466E-004   7.8105911682127159E-004   3.2171225950968597E-004   1.7751466727255186E-004   4.3631965868944821E-004   4.2623087123193110E-004   4.9761721423752909E-004   4.8392855127006611E-004   4.2774395990468353E-004   6.9025358801320187E-004   4.6360607930853704E-004   3.5158131463692568E-004   1.1986607513743576E-004   4.4049898258901210E-004   4.4477588469086767E-004   3.7051082207263989E-004   2.9820719171906297E-004   5.3674563724845782E-004   5.2309784749057071E-004   4.2902811163363644E-004   5.1089680522584851E-004   3.0688456787631601E-004   4.4681797959089236E-004   4.5028505136204876E-004   6.3352680524207965E-004   5.9650260127406315E-004   5.1924253319706945E-004   3.3648338349036088E-004   5.9016496177360705E-004   4.5994844796344722E-004   3.6844155913434956E-004   5.6226595002569803E-004   1.0575428767892539E-003   6.3737162108450096E-004   1.0504043395577311E-003   4.9799584938456159E-004   4.5088237625175729E-004   3.6397647576479780E-004   7.9795169314537267E-004
   4.2176470588235295        2.5000000000000000        2.0197295446725742E-005   8.3242814518335524E-005   1.1727769127857579E-004   1.8716801592754952E-004   1.4494115057084737E-004   1.2734144756933795E-004   1.6245198937879870E-004   3.8839104769458238E-005   1.2577008315195069E-004   2.7923361434438693E-004   8.1004864055063107E-005   8.9958760994258014E-005   4.3575156540923292E-005   5.3408334960885662E-005   1.4289836456034274E-004   1.4867385615418732E-005   1.3103963721636727E-004   1.5239785575635935E-004   1.5786243801493632E-004   2.6113768170781351E-004   2.7612356366756323E-004   1.5172913645480446E-004   1.0444537553449271E-004   3.0158437093309720E-004   1.6076035344641032E-004   1.5703994396816143E-005   4.0078818874532852E-004   1.7879438329616078E-004   3.1237213502767225E-004   1.3234173838293204E-004   1.7602887278029810E-004   4.0346896989735577E-005   9.1626753444329205E-005   1.3016809770839704E-004   9.8876417077971559E-005   1.2375244173078937E-004   4.5262927455843471E-004   4.8296068864513608E-004   2.2840889774939957E-004   6.0212704968965777E-005   2.0006130141656577E-004   2.9074381610114417E-004   2.9175035741761039E-004   5.3606208063751860E-004   1.3766739201948242E-004   3.3800024628377812E-004   5.2317160993641215E-004   2.5293085985923438E-004   1.0385214678955015E-004   7.5099995572700554E-005   1.3482734149940969E-004   1.3622721455536381E-004   6.8958141928120514E-005   1.6049979050618556E-004   2.6244642864535608E-004   3.8769196006671554E-004   1.3621940769776241E-004   6.5139429363726093E-005   9.6472597125654065E-005   1.7351870113184437E-004   9.9214033995919526E-005   2.5296319296533765E-004   2.1019892180257130E-004   4.4972902172496390E-004   1.8845556324156246E-004   4.7957645583264621E-004   2.3177359919313871E-004   1.3880765542708212E-004   9.9745596118096957E-005   3.6673260357130734E-004   3.6298429170886600E-004   4.8311897482948801E-004   6.8597451292053539E-005   1.0054955914174391E-004   1.2750537193297442E-004   6.0485516143662378E-005   8.6516480453828937E-004   2.2935590109479225E-004   1.5143181741142871E-004   1.6099421460266284E-004   4.8539461126366734E-004   2.2331524395851173E-004   1.9080561573055828E-004   1.1768554032205313E-004   1.8966844550660235E-004   6.4052659648532902E-005   3.8033408797665146E-005   1.6494606890553044E-004   1.6809920341346368E-004   3.9040299403248575E-004   3.7280728801002377E-004   3.7431779984348782E-004   5.5604081444608105E-004   3.6990376911243844E-004   8.3724301313762149E-005   5.1357198812065224E-004   2.1567561389832082E-004   2.1493094517426162E-004   2.8822097664158862E-004   6.4713659991243796E-004   8.9507957049167870E-005   1.9832741894384512E-004   1.6630849374717367E-004   2.0673512024465686E-004   1.4464595968492915E-004   3.9133667319506951E-004   1.8828505550424381E-004   2.1032538168683012E-004   1.9178550263714394E-004   4.2887480564832365E-004   5.9053829060732839E-004   2.1872208439387619E-004   5.8460793781926290E-004   3.2757699967574859E-004   2.0872567178269972E-004   2.0265956972761250E-004   1.4525074222577076E-004   9.1692782882583470E-005   2.4483280807896708E-004   2.6898047942181360E-004   5.8453127136063449E-004   3.9479964069831470E-004   2.1810613169868684E-004   4.6152138700695372E-004   2.3567227902489239E-004   4.3800353983675832E-004   3.5251957882009329E-004   2.3229317160979910E-004   3.1664918367785652E-004   4.3132767192377721E-004   3.3613573780069407E-004   4.0542579177276709E-004   1.6918217737978486E-004   1.6465491013864427E-004   2.4616908356202397E-004   1.7390838308262515E-004   6.6678523185582277E-004   3.9856810340940265E-004   4.0894627747182718E-004   9.4478948387078748E-005   5.5424927526173402E-004   1.7261186564170144E-004   1.8285812642903363E-004   3.6947798653390047E-004   3.6587992930191211E-004   1.7075410926255952E-004   6.0406964612972833E-004   3.0608852915888591E-004   2.1984610278465730E-004   4.9565110362685509E-004   4.1430407460660848E-004   5.3050854142111796E-004   1.9367845043174911E-004   4.6842785377875700E-004   4.0441088020589229E-004   9.7074454187997703E-005   1.1063821368572586E-004   5.2148183075992306E-004   5.4269117230427923E-004   1.6199561362975097E-004   2.7879192847038496E-004   7.4995890761846216E-004   3.0663256462547240E-004   5.5357043239348341E-004   2.0986169837149975E-004   2.8937750793984178E-004   2.1485490060464799E-004   3.6755696334173278E-004   7.4349946408099868E-004   2.1671698970567721E-004   2.7822091446516015E-004   4.1590880950275139E-004   3.3465095552482965E-004   6.4197306524677858E-004   2.3028119639101832E-004   1.6582598427968589E-004   5.5355926040018960E-004   6.3088148877694626E-005   2.5745253306969350E-004   1.4860187310860855E-004   4.0376327844596780E-004   2.0450498596499004E-004   5.1290115410187564E-004   2.6717523682898663E-004   1.5607717829130209E-004   5.3626472501147452E-004   4.8901875791448597E-004   1.7400721438029989E-004   2.3670099381375241E-004   5.9411508825319131E-004   2.7760666658529728E-004   4.5113377640496185E-004   3.1031236245873873E-004   2.1866846827507127E-004   2.8115562844781245E-004   3.1209416634791912E-004   4.5171389364083306E-004   3.8923022770530422E-004   3.9017269058654400E-004   9.1878258108531261E-004   4.2292823483864103E-004   5.4975290373573754E-004   3.0932997210125768E-004   1.9819262937588496E-004   2.9015680861186428E-004   2.4027877798951243E-004   4.7694181463695131E-004   1.6834197200155825E-004   3.1721916916478378E-004   2.7426164608510451E-004   4.4832767793916075E-004   1.7930973052715613E-004   1.3266970890054016E-004   1.5715058086074223E-004   3.8644377619639274E-004   2.9547818328416086E-004   1.7627224302224306E-004   4.4383068379590590E-004   2.8190195325325610E-004   3.5443139478500644E-004   3.7583523905852784E-004   5.7708797126730822E-004   2.8301487953514106E-004   1.5591188344253980E-004   9.5892771739837621E-004   5.5497138226272714E-004   2.7023183328423931E-004   3.7472514287803873E-004   6.2521991857393739E-004   2.3755111697647594E-004   1.3952340324257812E-004   2.4925354256893792E-004   2.4315664342491015E-004   1.2717479081355648E-004   1.9428293595281403E-004   6.2871251038458282E-004   2.4849399828255880E-004   2.5942419119160721E-004   3.8026704528855659E-004   1.2903161707862376E-004   6.3315422869198010E-004   4.5482322945548199E-004   5.2044844331719823E-004   4.0987433830608319E-004   3.2319329863010772E-004   9.9711411717128234E-004   1.5120464482378847E-004   3.6646339734440822E-004   1.8826675594635687E-004   7.3416755704281897E-004   3.2677274339502367E-004   3.7255281939152236E-004   5.7491687542354840E-004   5.7728246879475446E-004   4.6347384319196975E-004   6.7316725653842409E-004   3.5303830089276482E-004   3.2762783470449995E-004   1.3724749030526081E-004   5.8686041700821553E-004   2.3940874672813056E-004   3.5826751637769695E-004   2.6481220924326308E-004   3.9298785141377393E-004   3.0266553217377226E-004   4.3273193604815424E-004   9.7896819691823387E-004   2.5003065930736412E-004   3.1957692289223216E-004   2.6444125267617900E-004   4.6077336408295193E-004   4.5266130512225465E-004   3.2410534720744545E-004   3.0692436567354231E-004   2.8620950049724212E-004   3.6793236914085445E-004   4.3989190365479903E-004   3.5264944558919105E-004   6.4629470830914219E-004   5.6928473121813181E-004   4.4843881490238131E-004   3.1056299752163914E-004   1.9964811975445166E-004   3.6471363996642714E-004   4.7042886829720465E-004   3.0813649781645085E-004   3.1352586598073167E-004   4.2912249176513939E-004   2.3096675802994625E-004   1.8014981753839584E-004   2.4738621830716189E-004   4.3106123052525638E-004   3.4585281601148761E-004   3.8517141031799460E-004   4.1121097793428153E-004   8.1699663514800088E-004   3.1011220328590338E-004   3.5976743043265055E-004   4.8908512394016347E-004   2.5684388108174595E-004   4.4578926031781449E-004   3.0532145382045463E-004   8.6941868734663030E-004   6.0283067512154303E-004   3.4356621099786643E-004   2.7155211778951137E-004   3.7691798513187836E-004   3.9476469924732050E-004   9.0866042066251897E-004   7.6957262723141909E-004   5.5956762738434572E-004   1.7859322369130298E-004   1.5541562752685728E-004   8.1123855276684861E-004   5.2671552305478002E-004   3.4117069686159687E-004   4.6195558728711548E-004   4.7065531533658280E-004   5.9119179071802407E-004   3.9357231799581975E-004   2.1878634091785338E-004   4.1419207505136163E-004   2.5514189962863999E-004   3.2159912852758831E-004   6.9373713505396697E-004   3.3910669711227864E-004   4.1665449367775354E-004   1.8163634484316912E-004   6.0232403151319668E-004   3.9137174052966900E-004   2.8420241632651856E-004   6.4231548471933798E-004   3.7799048313868046E-004   6.1015242442671240E-004   2.5981064898857606E-004   5.3565444098411217E-004   1.8955525746313710E-004   3.0898329115808883E-004   4.2094379426041450E-004   2.8912391354605257E-004   4.0557541100348844E-004   4.7115130922647369E-004   5.5960955601898192E-004   2.5701431518232546E-004   1.8223438779952058E-004   3.8417534751813347E-004   6.1181787625227827E-004   5.0806079676568312E-004   1.5410875449283477E-004   6.4031542362314310E-004   5.6253853988012077E-004   6.5024032283340558E-004   6.7112220085640618E-004   4.3790207970930854E-004   3.4062544795296866E-004   7.9104582146447770E-004   4.2222947582385724E-004   4.2030153589639479E-004   6.4381933850641540E-004   6.0836185176652957E-004   5.9538263846994671E-004   1.1750653224318175E-003   3.3165872541240270E-004   3.8517165205465101E-004   1.8036552937255782E-004   4.6100494146423496E-004   3.5191533525028349E-004   4.0431144681383157E-004   7.5444118822664175E-004   2.9066043169417171E-004   4.7881438536619592E-004   8.1789416741615331E-004   1.8409541332614193E-004   3.0837095105145680E-004   5.7749118064759082E-004   5.9643138559942177E-004   4.6002675313031711E-004   2.5187108254007447E-004   3.6819041257199177E-004   6.3097603641569392E-004   2.9618319171055763E-004   4.1677884035938351E-004   5.6591019885010672E-004   3.6618513526581265E-004   4.6650638673978174E-004   8.2377233618836834E-004   4.7534075660133674E-004   1.2936602624933456E-004   4.2631042872520405E-004   1.7748965748391141E-004   2.7903951357696749E-004   7.0067268649929898E-004   1.9087806115348916E-004   1.9716612107807454E-004   3.5180338351584238E-004   4.4925940631410739E-004   6.9819603517283480E-004   5.1331350901371990E-004   4.5581370111141839E-004   1.1452275252603627E-003   3.7840068852254452E-004   3.6439536602720751E-004   5.4877176585581581E-004   2.1836939660848140E-004   4.5120163165050244E-004   4.5152290699597295E-004   3.8172200210468364E-004   4.3171863037165628E-004   5.3513484644410084E-004   2.8382850535799571E-004   3.9459097618082774E-004   7.3923290568026043E-004   5.3875138149863983E-004   3.4260927644580110E-004   5.8594232619894838E-004   3.3165186172242061E-004   5.8202357364439716E-004   1.0461896998210361E-003   2.9699555085500434E-004   2.1898495356341508E-004   4.0306651190197409E-004   4.2401271227835428E-004   3.9709245235757597E-004   4.8273997737944890E-004   4.6932523379744927E-004   6.3902334535877463E-004   3.4238232483586216E-004   1.2686670287407801E-004   2.3875151783783280E-004   3.3104721201046474E-004   2.2648136713236921E-004   3.2051242445590528E-004   2.3099040028023066E-004   2.3895032022662119E-004   6.0653004572775999E-004   4.1353567524718567E-004   2.6610791160503367E-004   5.2109923390799868E-004   4.9512400888294082E-004   1.6412722870202774E-003   2.8050830894071470E-004   8.0826840692444055E-004   5.9814335103156285E-004   3.7244400676671429E-004   2.8123306972157745E-004   6.3420359956465840E-004   2.9955719529676709E-004   5.5754640822282882E-004   7.2139521838393106E-004   4.8972404240978443E-004   6.1934294071139208E-004   2.8680164852832321E-004   5.1120784610860035E-004   3.7228853184520505E-004   8.4183336135599217E-004   3.4182391737248987E-004   3.0357487803860561E-004   9.1680503831528923E-004   2.3950733429255257E-004   1.0238194741056211E-003   3.5149239330862342E-004   5.5770842898156953E-004   8.6230895959888863E-004   2.7726118964626901E-004   1.8073711438304217E-004   6.1085485102371849E-004   2.1419779278132999E-004   3.9119062992752114E-004   5.1616429372818636E-004   5.1485973599924093E-004   2.7395965214317957E-004   5.3293351672011643E-004   2.8566925882414544E-004   4.1897855483348523E-004   5.7065261899409627E-004   4.3125593292623086E-004   6.8569668546631702E-004   7.7644292132912802E-004   5.1882199245636745E-004   2.5544777949167890E-004   4.1257397220137752E-004   3.7218745937366270E-004   1.1530019129000007E-003   4.2452399867687205E-004   8.7715345139195797E-004   7.5210947946143642E-004   3.2277353947660471E-004   3.7076195727002019E-004   2.5881228712829258E-004   3.2916296590471936E-004   3.7021084128989251E-004   2.5296749634060473E-004   2.2074402843306562E-004   5.3573570148379582E-004   4.6170153290693198E-004   5.5111938714072679E-004   2.4460126670388798E-004   6.3267326720266260E-004   6.4505836510182117E-004   2.4173209920579178E-004   5.7720064873483347E-004   8.7663430548606564E-004   7.8343625381954534E-004   5.0793317436817551E-004   6.9984430452050346E-004   9.1428667378841086E-004   5.7984118292336731E-004   7.6941906639462659E-004   3.6485150862048771E-004   6.6561049091744436E-004   1.8768287900190568E-004   8.3226209268376741E-004   9.6074253288207625E-004   4.3044561073725792E-004   5.1943684818671365E-004   3.0717469241860819E-004   8.7199278753228736E-004   3.9473377449754116E-004   4.4734042698777907E-004   5.7821774612603206E-004   5.5753934964490983E-004   4.6660300545958543E-004   5.1815882572482121E-004   5.2218486558753836E-004   1.6823303644817022E-004   1.3808034884591508E-004   6.2396602584295830E-004   4.2762672068992485E-004   3.5662712143609760E-004   4.4417774207953484E-004   3.4854114662303273E-004   5.5216821721583995E-004   3.4467821676119635E-004   3.9495003475259466E-004   2.0872020716547574E-004   4.6640504311744639E-004   5.2133562020636960E-004   5.7276254135622329E-004   3.1510626558049222E-004   4.3680210552702128E-004   4.9662647511273009E-004   4.6889581130138392E-004   4.0449622639641112E-004   3.3058858864837726E-004   4.8802056404258080E-004   5.4610633014109912E-004   5.4025634711161096E-004   6.4541135742663606E-004   4.6074166807026504E-004   3.7947006851440842E-004   3.2015591462655182E-004   4.6366408769368643E-004   2.6047575125562322E-004   5.8382016894108809E-004   9.3484267515415824E-004   3.7850343915897782E-004   9.9302243282604679E-004   4.6817414944557865E-004   3.9628606947637797E-004   3.6079637766286553E-004   4.6788917034894559E-004
   4.2705882352941176        2.5000000000000000        9.9550732871961465E-006   4.5376604551495481E-005   8.0722526417792797E-005   1.5786685608809912E-004   9.4602187743478858E-005   1.3606750229740191E-004   2.2369394325409263E-004   2.5067759297977096E-005   1.6525769968899929E-004   1.6879162242628502E-004   5.8147829882034089E-005   9.2957891734748825E-005   1.7146091325172551E-005   1.1772475571276163E-004   1.1843722172097344E-004   7.8670066247549144E-005   6.5055692367774149E-005   1.7348246895077877E-004   1.5525986638182567E-004   2.5397129446777495E-004   1.6282554081733066E-004   1.1788191253037476E-004   5.9604777218436535E-005   1.7252205843902571E-004   1.6232096936259129E-004   6.0656888238222877E-006   3.2394845372248537E-004   1.0983270664230606E-004   2.4568850477143405E-004   1.3995606209699394E-004   1.4989688922426370E-004   2.7592686143736974E-005   6.7076160835291042E-005   1.2095281049118227E-004   9.8815631729670089E-005   1.1255082710305935E-004   4.4088053403116818E-004   4.6195961872229021E-004   2.2309356043143685E-004   3.1740331611536974E-005   1.2757844048161496E-004   3.5583296432723611E-004   2.6083844418444324E-004   6.1276486680823979E-004   1.4144901374417906E-004   2.5385837346121875E-004   3.9147467708193918E-004   2.2828759023440555E-004   5.4087291802453917E-005   2.5964169273928391E-005   1.5034035801899371E-004   1.0014970340862905E-004   1.3745385545126001E-004   1.6594106894779706E-004   3.4971085156566638E-004   1.9196122243724686E-004   6.3324310729958317E-005   5.2883427744899879E-005   1.0790294428456720E-004   1.3251914956243142E-004   1.8742820065466816E-004   2.7883221096094995E-004   1.7477172237209408E-004   4.4260052676204812E-004   2.1665317221986931E-004   4.8309708162862762E-004   2.3107526537535360E-004   3.4262346177523525E-004   9.5291332116288023E-005   3.7521461456272045E-004   2.4333775554695138E-004   3.4692165747208338E-004   1.0723247432264504E-004   1.1864202272710119E-004   1.0158998126697469E-004   6.2906681301925626E-005   8.6794887508075851E-004   2.4440176838664006E-004   1.6476590571568199E-004   2.2966202859222643E-004   3.9793991263778103E-004   2.8061060432679584E-004   1.2671080341522932E-004   1.0389984078573533E-004   1.8541528370122335E-004   4.5711471715066452E-005   5.1024363339592095E-005   2.3196276264599800E-004   1.1619187423245790E-004   4.2040203341075437E-004   2.5946413028832542E-004   1.9257061463167629E-004   5.0291262881656089E-004   2.8099630098931576E-004   6.3501530309114561E-005   2.9479268649375430E-004   1.8600216942696131E-004   1.6132529414447094E-004   3.2445073440496588E-004   5.6933254799868558E-004   1.1064755367265949E-004   8.5690483338390322E-005   8.3944110704234172E-005   1.7896400086029726E-004   1.2351075807848146E-004   2.3418275075894729E-004   1.0524934900065601E-004   2.6336599990455227E-004   1.1595443195083820E-004   2.5219711652386912E-004   4.6447852284947096E-004   2.7327910650755551E-004   4.2652344850814278E-004   3.3372648648507966E-004   2.0042201591572819E-004   2.8140561421009574E-004   1.8439215122441140E-004   6.6516299585391174E-005   2.2568667600847872E-004   1.6609391463998769E-004   6.4816788160761759E-004   2.8313648999598456E-004   4.1795874757966621E-004   3.5692777818167241E-004   2.0797803983616813E-004   4.6425924612411427E-004   2.4460049551268078E-004   3.5675965460396772E-004   3.3033394364465816E-004   2.8293584598619321E-004   2.4949727582580626E-004   5.9840010550462361E-004   1.8591410913871830E-004   2.1404539605444456E-004   2.8251658511762982E-004   1.6424216386114854E-004   4.8149377453085400E-004   5.1719583828377077E-004   4.4911641153003179E-004   1.1972394755499277E-004   4.7829211175013910E-004   2.0418214925902212E-004   1.7548962141963903E-004   2.8524582815698293E-004   2.3864530955890813E-004   1.7064565097817423E-004   4.5061011283484840E-004   2.2522087512716305E-004   2.2502596003623398E-004   3.0608410226736182E-004   3.6233324019106994E-004   7.1436721929022241E-004   1.4952422207008907E-004   3.7178403730673957E-004   4.0134015990190181E-004   7.4773813818273632E-005   7.8999685496269212E-005   3.5246368295626361E-004   3.4189320747100420E-004   1.3090905322639848E-004   2.7433251452380053E-004   6.2289748743188172E-004   1.8260955081013313E-004   6.1638955380237479E-004   2.0695812894502394E-004   2.5829944271544940E-004   2.8628107595658634E-004   3.8854042336765700E-004   6.0612410075869174E-004   2.9655978027209244E-004   1.7937900478481696E-004   5.4244626712836969E-004   2.5233812276622580E-004   4.6198113976380023E-004   3.0782058955943127E-004   2.3706041713031936E-004   2.5874937577470406E-004   7.7163537837186957E-005   1.9432680267583932E-004   2.0258374846048296E-004   3.6626436137427083E-004   1.6674370966618233E-004   4.0241899703409600E-004   2.8399276431890651E-004   1.8893574683844874E-004   4.9426608115512129E-004   4.1750365268295001E-004   1.4004991539189748E-004   3.1389102107541264E-004   6.7874374049566662E-004   2.2489662174279167E-004   5.5596149393177569E-004   3.5665384604950011E-004   2.8779640596879888E-004   3.6375733679955041E-004   3.8395491263420838E-004   3.9384225209390309E-004   3.9636851701675864E-004   5.8541029416502965E-004   1.1574799438300977E-003   4.4852136220981125E-004   4.0102066697613804E-004   3.1962146522141605E-004   1.5206481651200296E-004   2.3327206800843948E-004   1.7907117049343574E-004   2.5962962254071070E-004   1.6608815201078102E-004   2.1533046783026605E-004   2.7923652737418895E-004   4.9457432952280608E-004   1.4991136298610964E-004   1.5937072169541967E-004   1.9695292200534582E-004   4.3389060483682156E-004   2.3973032920670016E-004   2.1253386501540904E-004   3.7098177471679337E-004   3.2590421812559405E-004   4.2107279599740968E-004   4.5387868510528029E-004   5.9369224482615506E-004   2.5796365733223617E-004   1.3015777843157391E-004   8.1491863133724516E-004   4.7749474977034999E-004   1.3622013676075010E-004   1.7220010793993573E-004   4.7283613022726774E-004   1.7874797170049097E-004   1.7968410566467080E-004   2.1344521213867974E-004   3.0783500083778303E-004   1.3699962675336710E-004   1.8703317400186684E-004   4.7463054497635108E-004   2.6296984741820310E-004   1.9300478005921336E-004   3.7268640954571250E-004   1.4048288462487047E-004   9.6979939273875669E-004   4.4006521502080737E-004   2.9191924336983017E-004   4.2975945033127508E-004   3.4930632434858295E-004   1.0127733609958860E-003   1.9960630540188538E-004   3.3214033974955263E-004   1.8460082741525669E-004   4.6234834462269059E-004   3.5011234667263615E-004   3.8888489780194931E-004   5.1861753435105198E-004   4.0114935214095350E-004   3.9127125685312319E-004   6.9274205429767225E-004   2.4118517974226219E-004   3.5761257932632486E-004   1.7252212109104980E-004   4.7989950053297764E-004   2.7633478709568706E-004   2.7438618011240849E-004   1.9330042735898079E-004   3.7716119121185266E-004   2.5096755343774490E-004   4.7841474447812534E-004   9.1062790700060267E-004   3.5933407533948411E-004   1.5365335056416300E-004   2.1372134861733251E-004   4.7041155651711002E-004   3.7595930551940376E-004   3.8543658924550532E-004   1.4244863165926842E-004   2.9126317117511574E-004   3.8554745011084261E-004   3.4028288171905320E-004   2.3051904009601886E-004   7.0581653151846819E-004   5.5216077967288810E-004   3.8867405687102735E-004   3.4221334471418592E-004   2.3275809708390248E-004   3.4290354311926823E-004   5.1798800009096200E-004   5.9680157715992835E-004   3.1655884087087585E-004   3.7606639437419263E-004   2.4967756914862484E-004   1.2006312530949960E-004   2.0572113639869916E-004   5.6083002214860360E-004   3.6379735568436305E-004   3.6143242898132542E-004   3.9817817385481830E-004   7.7046103285873131E-004   2.7989025760765659E-004   5.5444915176327159E-004   1.6974958712948825E-004   2.1698376147475128E-004   2.6609717996379736E-004   2.4291279026848734E-004   5.4028010387820473E-004   3.6476858555212541E-004   2.6440083381635708E-004   4.0723426001301256E-004   2.3086284270946040E-004   4.3910555222723992E-004   5.8720277184196533E-004   8.6097126888948011E-004   5.6738555551401858E-004   1.1734396585015328E-004   3.2761633526933365E-004   6.6973280575045987E-004   4.9989184281768004E-004   4.2542605141527380E-004   5.3526173288747866E-004   4.1866787609964255E-004   5.2327066231357166E-004   3.9768160273927818E-004   1.2871649731729246E-004   3.2058931997285423E-004   1.8879949539359867E-004   3.0607253137029261E-004   3.2739677564260752E-004   4.5777534606163546E-004   3.2165142604531372E-004   1.3230424175921239E-004   6.2270897303825254E-004   3.5213274128144520E-004   2.7152559215506912E-004   5.6391054197639002E-004   3.0156383984883260E-004   5.4694155884752816E-004   1.6528789016247953E-004   3.1497030255005291E-004   2.7355903090940230E-004   3.0514711340716172E-004   2.2329679381009193E-004   2.1261114564029177E-004   3.8774456636808777E-004   2.8987157662303174E-004   3.8370622640687441E-004   3.2745451283916439E-004   2.3542153659894137E-004   2.7027242202552857E-004   3.8056053205685956E-004   4.4458130194742295E-004   1.6270881547859011E-004   5.7548034416318391E-004   4.9038426925457758E-004   6.5088824639673837E-004   6.2647092792014432E-004   4.9937263856775183E-004   2.8415638517357563E-004   5.6057871835554383E-004   2.9913113012967245E-004   2.4326101331389937E-004   8.7774661939738743E-004   6.9849307480496811E-004   6.8680775307899337E-004   1.2121131212875058E-003   3.1751807115082767E-004   3.9706377434065693E-004   1.0325684290532799E-004   4.2514559636510751E-004   2.0308112975872718E-004   3.6096673446436031E-004   7.0396952742791832E-004   3.8539770680597762E-004   4.9159664847738438E-004   7.6965799456497821E-004   2.0743524721495164E-004   2.8145365437551214E-004   4.9662378306662301E-004   3.5706962207567532E-004   4.8894291437999915E-004   1.9816176915616934E-004   4.4990866137443189E-004   6.1841194285038753E-004   3.2125824013521444E-004   4.1187587823757161E-004   6.8557290149119882E-004   4.9394320714811219E-004   4.8211704698506922E-004   9.2928351049187082E-004   4.0541800661494367E-004   1.7461197650140396E-004   4.6476348301750998E-004   2.2865313389244457E-004   3.7763055948691871E-004   4.2441491267789709E-004   2.6782973333553989E-004   2.4288613437600150E-004   5.0922118108187055E-004   3.5157590855657049E-004   6.4324041850728840E-004   3.3931781357619161E-004   4.6788051636224696E-004   1.0045042378739001E-003   3.6214347394649023E-004   3.4574037679945409E-004   4.3478419143018520E-004   2.4970869849207084E-004   4.2345348129930793E-004   4.5709192337959383E-004   6.4212496552201639E-004   3.1803972138087522E-004   4.5541201352890969E-004   2.7778953373791239E-004   4.8692096676221386E-004   6.1639909268474075E-004   5.5564043843939290E-004   3.1243675812919915E-004   6.5027961028790216E-004   3.2225165827203623E-004   5.3936173563242046E-004   1.0179185525422149E-003   4.0097018543792847E-004   1.8726707164868912E-004   3.7659331970153135E-004   4.5328978912581640E-004   3.1657433483854298E-004   4.9604199221201677E-004   3.3246759782103007E-004   5.6833309155562871E-004   4.9625739408056761E-004   2.7487765687766807E-004   2.1507374272885924E-004   5.3007790414585020E-004   1.5633040099608545E-004   4.2544440080861555E-004   2.1278969999356128E-004   2.4324042857639937E-004   4.2091172225130607E-004   4.1278006178890289E-004   2.9280196238354908E-004   3.9134574492941001E-004   4.5987063004732879E-004   1.1380484191569472E-003   4.1625057206999219E-004   7.6577719415136690E-004   5.1947043864620861E-004   2.8728888388494664E-004   5.0390055175707725E-004   7.2382003154123546E-004   3.0576632385413970E-004   6.1493299097329669E-004   7.7229505587966363E-004   4.4066769463565558E-004   7.5459755223311273E-004   2.6410039479569800E-004   4.8898847536905129E-004   2.2222158418962163E-004   8.3801176299038837E-004   2.5246367360277265E-004   3.3336112018487758E-004   7.9786421201990436E-004   2.4166930902085566E-004   8.4619455717636015E-004   3.6307499102021594E-004   4.8495156638758919E-004   7.1018946534463475E-004   3.7925132516372645E-004   2.1048790032662204E-004   4.4911107816136278E-004   2.1262763459075883E-004   4.2852338855003887E-004   4.6081131065194155E-004   5.4148970723698440E-004   2.6642412208659682E-004   3.9116697530901186E-004   2.6931174740851490E-004   3.4138921084130789E-004   4.8569468118962879E-004   3.1087724978500495E-004   3.8554100614250392E-004   5.6078997494363766E-004   4.1699829178991988E-004   2.8866614123475201E-004   5.6728044004192670E-004   3.7824907402598742E-004   8.9115114390641767E-004   3.3433197444059483E-004   8.5483068357756836E-004   4.9388282388276156E-004   3.8819778629149866E-004   4.8060342005656480E-004   3.2297786196062750E-004   4.1474563679926924E-004   2.2467392188304608E-004   2.4046811317172240E-004   2.6162182009103238E-004   6.9301417634078761E-004   4.3360384411736966E-004   4.7027186689683060E-004   2.4769301308131322E-004   4.3600397072816606E-004   4.3539537495662672E-004   3.4653872770864250E-004   4.6850864926516921E-004   9.5761386506837930E-004   6.2117680875642335E-004   3.8040099763337590E-004   7.1533528719870578E-004   1.1264045920912011E-003   4.2220934499655199E-004   6.1109751804322909E-004   2.9076734141785296E-004   7.1536086162929077E-004   4.1660304642605303E-004   1.3012807910011109E-003   9.1761836431121708E-004   4.1257994612905194E-004   3.9428156784328646E-004   2.9364266348524081E-004   1.0001529057227464E-003   4.4737050278313554E-004   4.1765912599232873E-004   4.6931547399712171E-004   3.7206810998259039E-004   3.7277818219770803E-004   4.4481437966968206E-004   2.6909364528069176E-004   1.8573253944534761E-004   1.4986629861107618E-004   7.0891298597915511E-004   4.2248038348728260E-004   3.1448804248624404E-004   3.0288428799197728E-004   2.4553937366129659E-004   5.2850717968960261E-004   3.6132382147528903E-004   6.4298285856882222E-004   3.3249778515244085E-004   4.1706501063830116E-004   5.4995612241391125E-004   8.4424058133233688E-004   2.9537957521526005E-004   2.6680866576763405E-004   3.3482533283908336E-004   4.0401480191948623E-004   3.9248751373642234E-004   4.3571981415490852E-004   4.4696142766999285E-004   6.3375171079815872E-004   5.0486500323919479E-004   6.9418982792059786E-004   3.6341462828285863E-004   4.4647831791857188E-004   2.9560679926208107E-004   4.8139765713599129E-004   1.9755677998634533E-004   5.5627174446749232E-004   7.5752264662005378E-004   3.8379575200587102E-004   6.7930091750830325E-004   3.2902357903720594E-004   2.7638629492970050E-004   3.3941755413112299E-004   3.1056113161890945E-004
   4.3235294117647056        2.5000000000000000        4.1900504836457931E-006   2.1003865845791880E-005   4.5781753221079239E-005   1.0661484484318015E-004   5.2534271497773599E-005   1.1629645333019795E-004   2.2833471573256915E-004   1.3295410864367757E-005   1.5775608764816178E-004   8.3582059644216744E-005   4.0366781882052978E-005   1.0312465208847138E-004   6.9831312822693496E-006   2.1116494602707342E-004   7.9849155435244117E-005   1.6147885128730169E-004   2.5876015161596849E-005   1.5768161504551054E-004   1.2806024483584633E-004   1.8770554650290584E-004   9.6261923045460370E-005   9.5402776666387405E-005   6.9109872883218538E-005   7.5130748123229077E-005   1.4470650800464311E-004   4.8594864488514529E-005   2.1661142646605566E-004   1.0359825648707933E-004   1.5636240217636592E-004   1.5277174559508972E-004   1.6736163694425774E-004   1.6241123108216535E-005   4.8359722749620998E-005   1.1366067589171043E-004   6.0639293743962714E-005   1.0532421934118990E-004   3.2318781330545240E-004   3.4277311603403285E-004   2.2414046805149278E-004   1.5168503578081491E-005   7.7116823444930269E-005   3.7374485164127965E-004   1.5405000251080217E-004   5.3911403138035907E-004   1.3030144079275715E-004   1.3964403867266172E-004   2.4594155441468816E-004   1.6608624957935943E-004   2.5686321466373399E-005   1.7008360676855814E-005   1.2768539107400293E-004   7.0300733396665339E-005   1.8807294154351818E-004   1.5012694935513757E-004   3.8786980826776516E-004   1.4270920139228352E-004   4.0450111811704420E-005   3.7317945915858278E-005   1.3952183851850467E-004   1.1061902792439913E-004   2.9198159446295610E-004   2.8009808114196771E-004   1.3048593163106009E-004   5.1342383764680863E-004   1.8911570776725562E-004   3.9159433696459885E-004   2.4803589436966439E-004   4.9868347082114670E-004   8.2726522330483018E-005   3.4195725808502367E-004   1.3590714940917091E-004   2.2285603701016179E-004   1.9959928256910639E-004   8.5457115786659156E-005   7.8052919842042451E-005   1.4471467844795805E-004   7.1484653425602299E-004   2.3863770049689919E-004   1.8228555460771513E-004   2.2233952549278741E-004   2.4563562554154062E-004   2.2066677758579366E-004   8.8545765930466431E-005   8.8622033538393138E-005   1.4691782763359205E-004   3.4843078891960108E-005   1.0049358257950715E-004   3.0574828006621111E-004   6.7194128889197405E-005   4.4447730323212239E-004   2.2926167285981721E-004   1.9562373166371439E-004   3.9238807289392779E-004   2.3889218432229702E-004   1.3482472599234675E-004   1.6443260202800633E-004   1.5773010040277680E-004   1.5359922628841732E-004   2.7580129176855040E-004   3.6889950558007846E-004   1.2931264716429982E-004   5.5440698727034319E-005   4.4134701625228844E-005   1.2454255873549684E-004   9.2886618571951898E-005   2.3038422343441949E-004   8.6815568747319031E-005   2.8438183752129998E-004   1.1204502421896586E-004   2.0564654046923016E-004   3.7389471474800497E-004   3.6205239749854522E-004   3.5228692597545679E-004   2.9704804021096781E-004   1.9877390005889278E-004   3.3384925548185214E-004   1.9336562578895069E-004   5.2549327961162603E-005   1.9977846443509337E-004   1.2341180380589535E-004   6.2395340158390340E-004   1.7917611914499738E-004   5.9157257970110511E-004   2.2597342130935771E-004   2.9400966843134529E-004   3.4240566100203295E-004   1.4384613079429569E-004   4.4601723494130425E-004   2.6163535201203462E-004   1.3128826581985503E-004   2.0903410197750923E-004   5.7481910991924771E-004   1.8336517942120148E-004   2.8088623461678351E-004   2.9223995971024695E-004   1.6995967360471017E-004   3.1622985491728173E-004   4.7477919099409363E-004   4.2254715247107169E-004   1.1262811908614739E-004   2.8586115469891703E-004   2.1264288751642667E-004   1.6709033797950398E-004   2.0121923759250943E-004   1.3652529639134460E-004   2.2486292689393968E-004   2.4066457716598680E-004   1.6754023789138607E-004   1.3715183978752274E-004   1.6127821388649833E-004   3.1149310018691208E-004   5.4660175716169258E-004   1.2942387712036217E-004   2.2489875092495851E-004   3.1076945532176539E-004   1.0134999795387227E-004   7.2694235206422961E-005   2.3769052309472610E-004   2.0158919838805317E-004   1.4890874786112657E-004   2.2204479717595173E-004   3.8316724775232794E-004   1.8766749295180755E-004   4.2887344674734140E-004   1.5745997877910078E-004   2.3407393116577625E-004   3.2037504005286149E-004   4.4158893305363216E-004   4.4550365414114813E-004   3.8404130964518618E-004   1.8020121223908737E-004   4.9656552167360733E-004   1.9392294916819127E-004   3.5755381988948517E-004   4.0163722196458700E-004   3.0282852332401850E-004   8.6784535772057282E-005   1.1234744449770499E-004   1.5379465353271106E-004   2.2640817668845081E-004   3.2259733782284548E-004   1.8572780897210817E-004   2.7237196198972815E-004   2.5489924497925888E-004   2.4714341770700013E-004   4.1655838133454703E-004   3.7904633865366491E-004   1.6264659959562997E-004   3.2529084133839885E-004   6.9946782598290995E-004   1.8023694693263480E-004   6.1957462551131572E-004   2.7504565339625352E-004   4.0263832420921078E-004   4.1013970186517146E-004   4.0355215137802475E-004   3.5358426990134752E-004   3.4206073946222641E-004   5.4340955091837864E-004   1.2594926954599319E-003   3.8384930425608654E-004   2.8577139872554681E-004   4.5001794854303707E-004   1.5218333393184853E-004   2.1859896619171580E-004   9.7152548143363755E-005   5.0594264318381112E-004   1.2526064246081635E-004   1.2353145566575515E-004   1.9359406910067847E-004   4.0445191010756587E-004   1.4185342330934995E-004   2.8849070268471529E-004   4.0089688853159349E-004   3.3988203292313732E-004   2.1386574444605831E-004   3.2933414990129892E-004   2.8453898278011947E-004   3.6027530201840151E-004   4.9516135333614803E-004   3.9965067070540152E-004   4.1086871265109411E-004   3.1133765320512152E-004   1.2820042060825835E-004   6.0792529523980509E-004   3.4632460419809977E-004   9.3941957088084635E-005   1.4357324084478401E-004   2.7602102841788300E-004   1.2204010351581422E-004   2.2807478975301788E-004   1.9126113901390409E-004   3.0719026232669351E-004   1.4631507296461858E-004   1.7476880861479080E-004   3.5201096540466711E-004   2.2184067114232415E-004   1.2507965102205712E-004   3.1728988341560912E-004   1.5226614268300159E-004   9.7534272009118679E-004   4.0371377359499675E-004   2.4669450208188778E-004   3.8206658321797183E-004   3.1510849180632562E-004   6.7683719635291723E-004   6.2603137717178522E-004   3.4139975513554360E-004   2.2749459825196388E-004   2.3605041973673115E-004   4.0378115324494048E-004   3.9240180214760107E-004   3.9666171015234565E-004   2.8221776856766304E-004   3.7634748301699572E-004   6.1542716998565369E-004   2.4667211007818195E-004   3.5155515798904375E-004   1.7893456976385966E-004   2.8511426076953405E-004   2.8314792753101394E-004   1.5438858126923483E-004   1.6618277352469538E-004   3.1369249557110224E-004   3.5611178590184647E-004   2.7733307623789045E-004   7.4221891945376432E-004   3.8479521315015698E-004   9.9820382061005706E-005   2.4420849908301487E-004   4.8667023127724922E-004   3.1519707709261053E-004   4.0377749133309858E-004   1.7473095460935611E-004   2.9417535008494046E-004   3.4293011076196289E-004   2.9068953887820411E-004   1.2820131589444560E-004   6.4669163199186479E-004   5.0749231332895004E-004   3.1492265774268218E-004   4.0551752418714463E-004   2.6229008495326760E-004   2.8850070423591206E-004   5.2208227715855456E-004   8.0820431867537057E-004   3.7825801558587658E-004   3.5975406593002462E-004   2.7325350640201656E-004   1.1052661383026242E-004   1.3773324147800474E-004   6.6760628677716934E-004   3.5493025202041993E-004   5.7063996442315230E-004   4.1314345318736175E-004   5.6335431586493952E-004   2.3302575112437248E-004   7.1984812373260536E-004   1.7264392628762665E-004   2.1000013977778105E-004   1.5420913640689529E-004   1.8569305930667810E-004   4.4191576779956766E-004   2.6733797190320904E-004   1.5915654149230619E-004   3.9211753467206686E-004   1.5068330992873061E-004   3.8113734715222172E-004   2.9532915690344980E-004   9.1782648493247011E-004   6.4661677336383817E-004   1.6233516949406863E-004   5.2061243982379636E-004   5.0848247093247638E-004   4.2258546962750811E-004   3.9815819703302121E-004   6.2921257424721606E-004   3.0354009113531353E-004   3.3466725211901704E-004   3.0231135694977766E-004   1.6516678730423034E-004   2.4147138677411685E-004   2.9151762634439110E-004   2.9714255963153222E-004   1.4790195972273136E-004   4.7738795141300504E-004   3.0978860499495747E-004   1.0670386907786458E-004   4.9440123289364111E-004   2.2258949482270755E-004   2.2242979507230401E-004   3.4417052660155536E-004   1.9036495384437975E-004   3.8644722849907897E-004   1.4528155705089717E-004   1.4774174189389377E-004   3.7018702738753875E-004   3.0634446332414392E-004   2.5738136172952729E-004   1.2997054038335447E-004   2.4843060069715776E-004   1.9369295357745645E-004   2.4668545103784744E-004   2.2513818406303285E-004   2.8316353440177046E-004   2.7870264770822785E-004   2.9622664304198600E-004   3.6954482902079713E-004   1.7274780769105711E-004   4.9897426675406438E-004   4.9613373435675591E-004   3.9638641499715105E-004   5.8700264718155606E-004   4.4340543315098271E-004   2.5150467410242562E-004   3.8938572308633789E-004   2.2710362824214931E-004   2.6442904294030057E-004   9.6976202701406751E-004   6.5940145760241841E-004   8.6278228097353728E-004   1.1895766550775401E-003   2.9791111993788486E-004   4.2280099071002257E-004   9.6417936036778885E-005   2.5862796041109504E-004   2.6289487008034491E-004   3.4933259237328952E-004   3.9351786485341894E-004   3.8570009523615067E-004   4.1082171507299627E-004   6.9706249734774711E-004   1.9897218718766118E-004   2.2540357803934013E-004   3.8390540906979966E-004   1.9972241862919261E-004   4.4060972757625164E-004   1.3692028055037233E-004   4.7337396077111796E-004   5.4221583698112598E-004   3.3869575648533588E-004   3.4153101602784871E-004   5.1842734085253913E-004   5.2161958459241036E-004   4.5153926791538848E-004   8.7295686320832961E-004   3.8031396814996424E-004   2.6850135851931220E-004   4.8940293566016827E-004   2.2385924551904837E-004   3.0878708256585713E-004   3.4556147767198956E-004   3.8475391679228677E-004   2.5411339873930041E-004   5.9502753545302559E-004   3.4561798748862391E-004   6.2367856372813895E-004   2.4080677564659997E-004   4.2762927811566077E-004   7.6919379683040802E-004   3.6219821291155074E-004   2.6580009366707335E-004   3.6397209348439384E-004   2.7134235503548505E-004   3.7968217236202418E-004   2.9653711817496762E-004   9.2315382217550716E-004   2.1590735164144404E-004   5.1432111260283936E-004   2.6764285559236070E-004   6.3776451414588404E-004   6.0066585566625032E-004   4.2968469946771498E-004   4.2545006923475954E-004   6.3866472729314037E-004   3.1320469556421146E-004   5.0342520063717305E-004   8.7152725556758758E-004   3.9341541762752570E-004   1.1402096879641063E-004   3.2201464348124406E-004   2.6911708724089970E-004   2.1231183039755063E-004   4.5443830272744672E-004   2.0469758129167522E-004   4.5986976476496339E-004   6.3326255105870441E-004   5.7375126401097937E-004   2.1358479075478138E-004   8.4814263377786111E-004   1.7277222250955613E-004   4.5522681622663487E-004   1.6807514847426232E-004   2.4671720016154704E-004   2.8328174262949878E-004   4.0212446901754422E-004   3.4116339045304307E-004   3.2329208852321380E-004   3.7758475209189374E-004   4.9908850965154369E-004   4.3839741113643646E-004   8.3231320672312603E-004   3.8226085350919023E-004   3.4664505285257591E-004   5.1084976617615991E-004   4.6384933923695532E-004   2.5957326188058821E-004   4.5080914250293853E-004   7.3763360779571135E-004   3.3373324019295294E-004   5.5516872341076812E-004   3.4862806549625683E-004   4.1548440392158941E-004   2.0537769462878892E-004   6.8911849059861887E-004   2.1464196332785174E-004   1.8715435583999796E-004   4.3184091368761440E-004   4.1571013064744188E-004   7.2941110996734817E-004   3.7966190850476409E-004   3.8289441621968605E-004   5.4108537840981906E-004   4.2452748827623711E-004   2.4531648822972394E-004   3.1603973933420085E-004   2.0463269627146502E-004   3.7661290903371789E-004   4.7254600991283955E-004   5.5462152317147580E-004   3.5448452474832126E-004   2.7052222485037224E-004   4.3877288747722889E-004   3.3962233572683959E-004   4.0756732447819861E-004   2.5530318016150287E-004   2.5579533342386411E-004   4.3002975263711427E-004   2.4581765416722495E-004   3.2013505423614117E-004   5.8377420896194379E-004   3.7176831610533767E-004   7.5438997691347866E-004   3.0444471552740926E-004   6.5099666556410192E-004   2.8356950781456059E-004   3.8017694635458950E-004   4.7372890329795198E-004   3.2192825927859303E-004   5.0078267952029579E-004   1.6412143497926721E-004   1.9484910272173284E-004   2.9602389892869545E-004   6.1081673989904625E-004   3.1025598598613519E-004   5.0517583386499687E-004   4.8855546491316808E-004   3.1992061458916999E-004   2.7378746381238715E-004   4.7811940084638229E-004   2.8940000460642211E-004   8.3940760637865239E-004   3.4109991340002514E-004   3.2976988558647036E-004   5.5652078159713284E-004   1.3816172127023463E-003   2.5532194825329010E-004   3.7667011540827545E-004   2.4773168272013732E-004   7.2375730928566848E-004   5.9453390062704620E-004   1.5948960715677343E-003   8.5208174325396768E-004   4.6422071286566488E-004   3.9184797854806166E-004   2.8374467448617037E-004   1.0079479993397198E-003   5.1055364253161793E-004   5.2527990134118823E-004   4.1110174225900326E-004   1.7233273700628508E-004   2.4066134038909135E-004   3.5161671837639528E-004   2.5067643825516406E-004   2.7005686489489818E-004   1.6285448609074156E-004   5.2776463710104836E-004   3.6984009538902136E-004   3.7888802649709046E-004   2.9461996466059883E-004   2.0820354413041579E-004   5.6664270035984468E-004   6.2174286981373764E-004   8.9940492101602681E-004   3.1823132237484826E-004   2.7539299892103612E-004   4.5349154365685373E-004   9.2273787154690807E-004   2.5467398036953828E-004   2.8711766052880806E-004   2.3138882465741653E-004   2.5676176411510137E-004   4.6188133446874738E-004   7.0169976503133686E-004   3.4693837596897224E-004   6.6216553094723143E-004   4.6860369115932682E-004   8.4222352572428400E-004   3.0011033608362948E-004   3.1547754991468176E-004   6.1317296713189978E-004   4.4909882268305248E-004   2.4008366676087493E-004   4.8756844155300788E-004   5.5550043356516121E-004   4.8391554671653941E-004   3.1602549835664870E-004   2.3340022042528768E-004   1.7954316890319855E-004   4.1109552526509053E-004   4.1582761100419100E-004
   4.3764705882352937        2.5000000000000000        1.5099777266806651E-006   8.2829822034153156E-006   2.1602919073555736E-005   5.8577984719533560E-005   2.4834526418456602E-005   7.8976011474962511E-005   1.7870220197071260E-004   5.7918732391044997E-006   1.1597483844402990E-004   3.3975020473318528E-005   2.7327007155914280E-005   1.0104310679626527E-004   3.5985239033903665E-006   2.6216333538358445E-004   4.3202124078332431E-005   2.0275888972613360E-004   8.0160406029212725E-006   1.0851713258672372E-004   9.5345249933146285E-005   1.1418669808232409E-004   7.0109168367465073E-005   7.1572702376115343E-005   1.5535873283370436E-004   2.5770418288921650E-005   1.0778914783802888E-004   1.4231736957035786E-004   1.1809583509359370E-004   1.1792705562808886E-004   8.0079631484651398E-005   1.4862751189172440E-004   1.6185689416413186E-004   9.9568503227998950E-006   4.0369692267396476E-005   9.8244302209573748E-005   5.5898787136250859E-005   9.5316841528099964E-005   1.8042077352249214E-004   1.9947544880677976E-004   2.0763475369346815E-004   2.8447277192593613E-005   4.7116801384055640E-005   3.1895846198246540E-004   8.5162202845301396E-005   3.6807187242871584E-004   1.2473302126828035E-004   6.7211872701529590E-005   1.2837433496784063E-004   1.3288803013626672E-004   1.2131943442134059E-005   2.0805645357125658E-005   6.9283734649632503E-005   9.6435961125832765E-005   1.4061582046812911E-004   1.2597676271708703E-004   3.4670503525212093E-004   1.6169179826868636E-004   3.0042404486118161E-005   2.1092529497704059E-005   1.8314607685489584E-004   9.4820687007184177E-005   3.6725355120495798E-004   2.2881128211464495E-004   8.8610817148601355E-005   4.5742066570272184E-004   1.3715198729455719E-004   2.6927437915060030E-004   2.3750512731991530E-004   4.3653432391582199E-004   7.0356339198036685E-005   2.7018093127213202E-004   6.6768984855978205E-005   1.3883763295584919E-004   2.4746412615421335E-004   4.1734631749405607E-005   5.7686184145564014E-005   2.3462805120609914E-004   4.8590344929566587E-004   2.1539808875987532E-004   1.8951092225570672E-004   1.4942861758096166E-004   1.0386859382376126E-004   1.5607126340386995E-004   6.1218636662205048E-005   9.5405771426419013E-005   1.2229658386349486E-004   2.8726658676735749E-005   2.0190939229806362E-004   3.9439165164053430E-004   3.3059612499208724E-005   3.8821621717686849E-004   2.4671769547201367E-004   2.2602895389960145E-004   3.3864985750001219E-004   2.0950511818658936E-004   2.2425579445537570E-004   2.1671198677133727E-004   1.4093507921208643E-004   1.5400614358629679E-004   1.9094159474260903E-004   2.0370569618102585E-004   1.1160170100371625E-004   1.6619695023869482E-004   9.6342932035533245E-005   8.6344985531528373E-005   6.0235254875136413E-005   2.5439053401610289E-004   8.2132240488323854E-005   2.7719876818540400E-004   1.1338083708028930E-004   2.0741104841931645E-004   3.1620775490948057E-004   3.4160406180086669E-004   2.9472778714754647E-004   2.5140723762688896E-004   1.7208573813994553E-004   3.2747907323367296E-004   1.6347734404647984E-004   4.9442203997472884E-005   1.6229611802263006E-004   9.6413492684795034E-005   5.8469735572682919E-004   9.7104227155010253E-005   5.8299220762967599E-004   1.2254292180061360E-004   4.8797671736985231E-004   2.7021567217428246E-004   1.9740971185591157E-004   4.2419331096422524E-004   1.6632236306031662E-004   7.6900270898423863E-005   1.9809627680088132E-004   3.5289099061152431E-004   1.5561084363496599E-004   2.4721221066460459E-004   2.7854690950564372E-004   1.3606251030638325E-004   2.3165079167669934E-004   2.9893467268406713E-004   3.0956987948259443E-004   8.0826713657980396E-005   1.1592985475757789E-004   1.6179965901285550E-004   1.5917947527656535E-004   1.9987949975212795E-004   1.1406643742933328E-004   2.9416847206163482E-004   1.5637808309362902E-004   1.1720688116225688E-004   8.4868903514761029E-005   1.3079034484774347E-004   3.4782156537017028E-004   3.1831389062105225E-004   1.2635164035842834E-004   1.6164972836862622E-004   1.5218558929010873E-004   1.3716270576533658E-004   7.8004855099236638E-005   1.9302271906403729E-004   1.4603860517769192E-004   1.7194277305329509E-004   1.4110223050224508E-004   2.3823989717542177E-004   2.8514193723080939E-004   1.8963052846411650E-004   1.3500003807394474E-004   1.9825556911623167E-004   3.0574892328592428E-004   3.9171240050868075E-004   3.2956416665462301E-004   3.8411222778749718E-004   2.5310252929726168E-004   3.2771261432984928E-004   1.7616349469954358E-004   3.1746635574327942E-004   3.8434816430374684E-004   3.0044419045114170E-004   1.0524770012580404E-004   1.4430350140027669E-004   1.4125900511904245E-004   2.0779315903882617E-004   2.8778619264083671E-004   2.0671350658005446E-004   1.6789505492694959E-004   1.8712040357745684E-004   2.2225466700178569E-004   2.7522160813483223E-004   3.3228477403617708E-004   2.1594839388588312E-004   2.7006557362195153E-004   6.3047132913077837E-004   1.4122475194344982E-004   7.5293911360918727E-004   1.4628348752733687E-004   3.9804083650717495E-004   3.4264250965483341E-004   3.5606688924682054E-004   3.2745129330369137E-004   2.2933455030053174E-004   3.4983541996059299E-004   1.1143224014947357E-003   2.8205958737719704E-004   1.9787776138341547E-004   4.8004825885073637E-004   1.5348547750068168E-004   1.9349519291516642E-004   4.5356479157165358E-005   6.5248193497653879E-004   8.2978344960323155E-005   9.5048436354006288E-005   1.1597098854357324E-004   2.8020060674559721E-004   1.4450318201481127E-004   3.5474724259094748E-004   3.2890734527580580E-004   1.8668321091651059E-004   2.2859830322542846E-004   4.2789679355356133E-004   2.5569048332022394E-004   3.8697884998814444E-004   5.1290894013441808E-004   2.6674965858613505E-004   2.3982406280108088E-004   4.0583609663916073E-004   1.5257939350110317E-004   4.4415327030492485E-004   2.3648194857220592E-004   9.8324111569507745E-005   1.3615719954925061E-004   3.4880580059329721E-004   1.0212501681686030E-004   2.2794029328938393E-004   2.0562488130164343E-004   2.8333617394632124E-004   1.4084022769894649E-004   1.5003455608205896E-004   2.6973833556385112E-004   1.6837176897570048E-004   8.1212133363352880E-005   2.0066463020982768E-004   1.4119011296250699E-004   6.0088187878608139E-004   3.7494523241012663E-004   2.8463592581308124E-004   2.3852578552034610E-004   2.5156055323214993E-004   3.0930236263781221E-004   7.4072413798993741E-004   3.7838273409014850E-004   2.7464431648217455E-004   1.6750855575400970E-004   3.7674107992174971E-004   3.7621558199049150E-004   3.5209496141066447E-004   2.0415744251780401E-004   3.3700081517234196E-004   4.9886793423486542E-004   2.1969680390411723E-004   3.3662260797113461E-004   1.5248379163972212E-004   2.5315074417782353E-004   2.5695749803140901E-004   1.8454421561215549E-004   1.9616264798387931E-004   2.6426297581167135E-004   4.1114954818873321E-004   2.4251824971818173E-004   5.3130438106914447E-004   2.9307865179810621E-004   9.5614221106935912E-005   2.5130491225226618E-004   5.0719993754960388E-004   2.8734332199350311E-004   3.9877687567519142E-004   4.8395265910827377E-004   2.1732667688771490E-004   2.5932589406660149E-004   2.5027936297839708E-004   1.6574036863267782E-004   6.1276075975883035E-004   3.8152505604474341E-004   2.1720695587817650E-004   3.7635006266080923E-004   3.2306190940623237E-004   2.3627704949033467E-004   3.5192105449119801E-004   7.5020149671903519E-004   3.3732577424213999E-004   3.3972668246107956E-004   3.9789151655952062E-004   1.4810362233081721E-004   9.9620896175619443E-005   7.7948197348399106E-004   3.5176376323938218E-004   7.0625354150974698E-004   4.9624956750019607E-004   3.7072486767656732E-004   2.0081092111024352E-004   6.9322540854201164E-004   3.1259264860982361E-004   1.8100563710750464E-004   1.7846780596378277E-004   1.7021358897895914E-004   5.1929869172056349E-004   3.4133438222558966E-004   1.2504693130698861E-004   2.2891175794648324E-004   2.0254507159236042E-004   3.1826566987501042E-004   3.4616656988415930E-004   8.6385220689226918E-004   8.7555464325559849E-004   2.3035141415094455E-004   5.5342715946413471E-004   5.9852435133026178E-004   3.2426261452736998E-004   2.6073391746748607E-004   3.8862711432585369E-004   2.1563203834920115E-004   1.9806986610369814E-004   2.0804004161393874E-004   3.2126081143396676E-004   2.0896595045653168E-004   3.9521488942938839E-004   2.8570508769602251E-004   1.7006334785997458E-004   3.6562710266987476E-004   3.8135632416528962E-004   9.4555958686793137E-005   2.6812129534224926E-004   8.8062773110513526E-005   1.8400190412324786E-004   1.8425903376170110E-004   1.7097990079140057E-004   2.0538838009208165E-004   1.1199044885325844E-004   1.6455102790861976E-004   3.7663076618587991E-004   3.1113504035626844E-004   3.3375801141523998E-004   1.3845925424267616E-004   1.5177932789163620E-004   1.8573391368731013E-004   1.6277729982744750E-004   1.5066205982297137E-004   2.8392510684292614E-004   2.5365824986176846E-004   3.1287023050736301E-004   2.9428031245877257E-004   1.6385526455615221E-004   4.2274717969901599E-004   4.0927861514448771E-004   1.9103400053778127E-004   4.8807168732615700E-004   3.3282510723599528E-004   2.0767150965573375E-004   5.0102959709291098E-004   2.8995793104224355E-004   4.0638224367234342E-004   6.4451860878259005E-004   4.7382844897042326E-004   8.7922205356152699E-004   8.7024374741152919E-004   2.9667793053118392E-004   3.8001954825460886E-004   1.6211227977794512E-004   1.5267121450717952E-004   3.0811610250283081E-004   3.4898088158133683E-004   2.4011146885373789E-004   2.9825569102688506E-004   3.2803724218487376E-004   6.6562633857613685E-004   1.5584657797151693E-004   2.0626053674701684E-004   4.3634023666439426E-004   1.6975082862854469E-004   4.0479853774959837E-004   9.3660463072653825E-005   2.6710074174713451E-004   4.1602102609947309E-004   2.4621218948674150E-004   2.4273791656243438E-004   2.8606849323724342E-004   4.2904203026014267E-004   3.6581547896843844E-004   7.0964149951108300E-004   4.0708163154681344E-004   3.5482021841379974E-004   3.9516985123069792E-004   1.6880393966913770E-004   2.5247378906403294E-004   3.6701154559810976E-004   4.4907271077324935E-004   2.1047582948116359E-004   4.6591828492524692E-004   3.1860888955881567E-004   6.8057348716666168E-004   3.0642279919371179E-004   3.6303735830960012E-004   5.9296987569311063E-004   3.7755283502902045E-004   2.1451385271232243E-004   2.9871620249783326E-004   2.9689260130078021E-004   3.8461864163644166E-004   1.8463244940779020E-004   9.3180426949289843E-004   1.6818216605039233E-004   6.0532610576110343E-004   2.7914173669760651E-004   5.7967744946023239E-004   5.2519973479132041E-004   2.3750278790952411E-004   4.5225649066125739E-004   5.0671246443625268E-004   2.9696537483635580E-004   4.6250431287726330E-004   6.5620266591776184E-004   3.2884603396212152E-004   8.9510648954408456E-005   2.8488918583034187E-004   1.1052959920065325E-004   1.4324542727927857E-004   3.5671845966315352E-004   3.9043949112127561E-004   3.1013260781454725E-004   6.8806719334855992E-004   5.8888309235325602E-004   1.9732705044654610E-004   1.1565795345723938E-003   2.6435284678938664E-004   4.7227501390014701E-004   1.9793791269200501E-004   2.1437981502491223E-004   2.2464133465471687E-004   4.6678626648682763E-004   3.4090583194191208E-004   2.2650403430535092E-004   3.6157893876938828E-004   3.4950101630122258E-004   3.3667741772185175E-004   9.4699435863164548E-004   4.1245607896218733E-004   4.7253885350310965E-004   4.0532608653758728E-004   2.5285507927504369E-004   3.1002341774923146E-004   2.2591083276434927E-004   4.6111648926881971E-004   2.2925155710297259E-004   2.7249652636452825E-004   4.0308825711796403E-004   3.1246117418647150E-004   2.8154984286823254E-004   4.7574682552462005E-004   2.1886956332591183E-004   9.0770988874813943E-005   1.9187892018828953E-004   4.2112310206760781E-004   6.0617363555888254E-004   2.8240921503782507E-004   2.5908601225289792E-004   4.1357259582763725E-004   2.5950166661168050E-004   2.6103990622955490E-004   2.3594098322174626E-004   2.0463784531985266E-004   3.3277772045524882E-004   5.1064492583335213E-004   4.8299894901785345E-004   3.1896932752740407E-004   2.1506158693762202E-004   4.2004539999939620E-004   4.2212057674348560E-004   3.5616339029314182E-004   2.1597137874316430E-004   2.9770487009407186E-004   4.0947173336093747E-004   1.7382076785695533E-004   3.0330976999119117E-004   4.1565954411078131E-004   3.6206978651503736E-004   5.6010498757456853E-004   2.5943138011385756E-004   4.3998332677035109E-004   3.8478995261805309E-004   3.0132847452609004E-004   3.7278183413329638E-004   2.3909391580403377E-004   4.7714567477164020E-004   2.6198540271109018E-004   1.6356101379679530E-004   3.0230032403595511E-004   3.7810439530972781E-004   2.8025317234370620E-004   4.9625982592540389E-004   6.2014192174988697E-004   2.4529747815038171E-004   3.0110812976387485E-004   4.9501126333608000E-004   1.6108497946493549E-004   7.0103887918909020E-004   1.8898273898963086E-004   4.1072932072511392E-004   5.7260574557058889E-004   1.1775169813750073E-003   2.1903763089394291E-004   1.9667186357371830E-004   2.5451512663057183E-004   6.3076512319270347E-004   5.7172130722685450E-004   1.2439899549688148E-003   6.4995949899367817E-004   4.8219298690771413E-004   3.8773461241476542E-004   2.6976442124192174E-004   1.0859095362615093E-003   5.2242764735007839E-004   5.0555765346246254E-004   3.7004786978239002E-004   2.1250232314923935E-004   1.5761464905336573E-004   3.0659837973372449E-004   3.7534687356190075E-004   2.9051997380761483E-004   1.7819456323708648E-004   2.6713234882199110E-004   2.9181364285265114E-004   4.2450379132012603E-004   3.3401919792887589E-004   3.1503616145769458E-004   5.1868393186630995E-004   6.7478447967400776E-004   8.8683612992681421E-004   2.0942207388997524E-004   1.6405915495129700E-004   4.0602602107862152E-004   7.6651620593059144E-004   2.6056446908480200E-004   5.0679316239543506E-004   2.4492378559358723E-004   2.2604585698905963E-004   4.8939319657118475E-004   8.3141162142757433E-004   2.5018627432233444E-004   5.9220000160352241E-004   4.0785758713291983E-004   1.0568074012270673E-003   3.0978967941866839E-004   1.7699824877546904E-004   7.2683451912560566E-004   3.1089339961272076E-004   3.7956779644714427E-004   4.1582894173434120E-004   3.8876608611447294E-004   5.0646002674798450E-004   1.8024333887122613E-004   2.4092128741827934E-004   2.5701165303515847E-004   4.9168843649813679E-004   3.8768199910946727E-004
[truncated: 10,364,434 more chars]
