# Supplementary material for: Experimental observation of quantum mechanical fluorine tunnelling
Source: Nat Commun. 2025 Apr 29;16:4027. doi: 10.1038/s41467-025-59008-6 (PMC12041236; doi:10.1038/s41467-025-59008-6)
Supplement: Supplementary file 4 — Source Data [file 41467_2025_59008_MOESM4_ESM.zip › Data For Figures/Fig8/cavity_116/pot.r1r2]

   2.5000000000000000        3.0000000000000000        12630.909750536084     
   2.5600000000000001        3.0000000000000000        10644.313219115138     
   2.6200000000000001        3.0000000000000000        8911.6266480386257     
   2.6800000000000002        3.0000000000000000        7393.8864985704422     
   2.7400000000000002        3.0000000000000000        6055.6384978443384     
   2.7999999999999998        3.0000000000000000        4875.9547170847654     
   2.8600000000000003        3.0000000000000000        3857.0842345803976     
   2.9199999999999999        3.0000000000000000        3018.1419573575258     
   2.9800000000000000        3.0000000000000000        2334.5770744532347     
   3.0400000000000000        3.0000000000000000        1820.1893264204264     
   3.1000000000000001        3.0000000000000000        1456.3612953126431     
   3.1600000000000001        3.0000000000000000        1226.7548300921917     
   3.2200000000000002        3.0000000000000000        1116.1958415806293     
   3.2800000000000002        3.0000000000000000        1109.2923950701952     
   3.3400000000000003        3.0000000000000000        1197.7776852399111     
   3.4000000000000004        3.0000000000000000        1373.8073198497295     
   3.4600000000000000        3.0000000000000000        1627.0496617555618     
   3.5200000000000005        3.0000000000000000        1954.4263718724251     
   3.5800000000000001        3.0000000000000000        2344.1167821884155     
   3.6400000000000001        3.0000000000000000        2790.4652352482080     
   3.7000000000000002        3.0000000000000000        3291.3214801102877     

   2.5000000000000000        3.0529411764705880        11397.342134654522     
   2.5600000000000001        3.0529411764705880        9492.4329725652933     
   2.6200000000000001        3.0529411764705880        7846.7070625275373     
   2.6800000000000002        3.0529411764705880        6416.7608430683613     
   2.7400000000000002        3.0529411764705880        5166.9362879693508     
   2.7999999999999998        3.0529411764705880        4073.4037729948759     
   2.8600000000000003        3.0529411764705880        3135.0458035022020     
   2.9199999999999999        3.0529411764705880        2370.1333241760731     
   2.9800000000000000        3.0529411764705880        1751.0974307209253     
   3.0400000000000000        3.0529411764705880        1296.0176082551479     
   3.1000000000000001        3.0529411764705880        984.38717821240425     
   3.1600000000000001        3.0529411764705880        801.82243160903454     
   3.2200000000000002        3.0529411764705880        733.98150381445885     
   3.2800000000000002        3.0529411764705880        766.84277321398258     
   3.3400000000000003        3.0529411764705880        890.01139588654041     
   3.4000000000000004        3.0529411764705880        1096.1379124075174     
   3.4600000000000000        3.0529411764705880        1381.4078489989042     
   3.5200000000000005        3.0529411764705880        1740.2882989645004     
   3.5800000000000001        3.0529411764705880        2156.6884711086750     
   3.6400000000000001        3.0529411764705880        2629.9458649009466     
   3.7000000000000002        3.0529411764705880        3163.2174440026283     

   2.5000000000000000        3.1058823529411765        10236.436655044556     
   2.5600000000000001        3.1058823529411765        8421.3411560207605     
   2.6200000000000001        3.1058823529411765        6866.3877032399178     
   2.6800000000000002        3.1058823529411765        5533.4688553065062     
   2.7400000000000002        3.1058823529411765        4374.8916020095348     
   2.7999999999999998        3.1058823529411765        3372.6029033511877     
   2.8600000000000003        3.1058823529411765        2519.3477436900139     
   2.9199999999999999        3.1058823529411765        1831.7007055282593     
   2.9800000000000000        3.1058823529411765        1276.0236253887415     
   3.0400000000000000        3.1058823529411765        877.65838555991650     
   3.1000000000000001        3.1058823529411765        618.31968021392822     
   3.1600000000000001        3.1058823529411765        481.52867016196251     
   3.2200000000000002        3.1058823529411765        454.21960513293743     
   3.2800000000000002        3.1058823529411765        524.38317428529263     
   3.3400000000000003        3.1058823529411765        681.02252271771431     
   3.4000000000000004        3.1058823529411765        918.90097923576832     
   3.4600000000000000        3.1058823529411765        1234.6906825155020     
   3.5200000000000005        3.1058823529411765        1616.6240153759718     
   3.5800000000000001        3.1058823529411765        2058.1727727502584     
   3.6400000000000001        3.1058823529411765        2561.4164605736732     
   3.7000000000000002        3.1058823529411765        3114.9223188459873     

   2.5000000000000000        3.1588235294117646        9159.4764866381884     
   2.5600000000000001        3.1588235294117646        7431.6352376043797     
   2.6200000000000001        3.1588235294117646        5968.4047599285841     
   2.6800000000000002        3.1588235294117646        4734.6461364328861     
   2.7400000000000002        3.1588235294117646        3676.0797405838966     
   2.7999999999999998        3.1588235294117646        2768.0229016393423     
   2.8600000000000003        3.1588235294117646        2002.6430244743824     
   2.9199999999999999        3.1588235294117646        1381.7241495698690     
   2.9800000000000000        3.1588235294117646        900.19359612464905     
   3.0400000000000000        3.1588235294117646        555.60694421827793     
   3.1000000000000001        3.1588235294117646        344.31314641237259     
   3.1600000000000001        3.1588235294117646        250.81198160350323     
   3.2200000000000002        3.1588235294117646        262.19165350496769     
   3.2800000000000002        3.1588235294117646        367.84421288967133     
   3.3400000000000003        3.1588235294117646        559.19824527204037     
   3.4000000000000004        3.1588235294117646        829.46946570277214     
   3.4600000000000000        3.1588235294117646        1170.0714329630136     
   3.5200000000000005        3.1588235294117646        1574.0296380072832     
   3.5800000000000001        3.1588235294117646        2042.8782212436199     
   3.6400000000000001        3.1588235294117646        2567.2812838107347     
   3.7000000000000002        3.1588235294117646        3145.7948509305716     

   2.5000000000000000        3.2117647058823531        8170.6127908974886     
   2.5600000000000001        3.2117647058823531        6527.3224994391203     
   2.6200000000000001        3.2117647058823531        5155.5010692924261     
   2.6800000000000002        3.2117647058823531        4014.2683906108141     
   2.7400000000000002        3.2117647058823531        3059.1364094167948     
   2.7999999999999998        3.2117647058823531        2251.1019243896008     
   2.8600000000000003        3.2117647058823531        1573.1195227354765     
   2.9199999999999999        3.2117647058823531        1020.5366124212742     
   2.9800000000000000        3.2117647058823531        614.52306805551052     
   3.0400000000000000        3.2117647058823531        321.53866957128048     
   3.1000000000000001        3.2117647058823531        156.32343876361847     
   3.1600000000000001        3.2117647058823531        104.11368404328823     
   3.2200000000000002        3.2117647058823531        152.74639195203781     
   3.2800000000000002        3.2117647058823531        292.35707287490368     
   3.3400000000000003        3.2117647058823531        515.09869126975536     
   3.4000000000000004        3.2117647058823531        810.99608610570431     
   3.4600000000000000        3.2117647058823531        1174.8539950847626     
   3.5200000000000005        3.2117647058823531        1605.7856886684895     
   3.5800000000000001        3.2117647058823531        2096.6318591684103     
   3.6400000000000001        3.2117647058823531        2641.9678481221199     
   3.7000000000000002        3.2117647058823531        3247.9435118436813     

   2.5000000000000000        3.2647058823529411        7270.0331393331289     
   2.5600000000000001        3.2647058823529411        5707.8327604532242     
   2.6200000000000001        3.2647058823529411        4425.7465391159058     
   2.6800000000000002        3.2647058823529411        3375.5188284218311     
   2.7400000000000002        3.2647058823529411        2514.3176916539669     
   2.7999999999999998        3.2647058823529411        1797.5680523961782     
   2.8600000000000003        3.2647058823529411        1209.4489705860615     
   2.9199999999999999        3.2647058823529411        740.17136991024017     
   2.9800000000000000        3.2647058823529411        398.45656286180019     
   3.0400000000000000        3.2647058823529411        166.58406899869442     
   3.1000000000000001        3.2647058823529411        45.466131776571274     
   3.1600000000000001        3.2647058823529411        32.761091127991676     
   3.2200000000000002        3.2647058823529411        117.02103231847286     
   3.2800000000000002        3.2647058823529411        288.45291304588318     
   3.3400000000000003        3.2647058823529411        536.22951693832874     
   3.4000000000000004        3.2647058823529411        857.27287472784519     
   3.4600000000000000        3.2647058823529411        1247.5391974300146     
   3.5200000000000005        3.2647058823529411        1701.0096559524536     
   3.5800000000000001        3.2647058823529411        2210.1208229213953     
   3.6400000000000001        3.2647058823529411        2780.8869202136993     
   3.7000000000000002        3.2647058823529411        3401.4035487920046     

   2.5000000000000000        3.3176470588235292        6452.1082036644220     
   2.5600000000000001        3.3176470588235292        4971.0820519030094     
   2.6200000000000001        3.3176470588235292        3775.9950777888298     
   2.6800000000000002        3.3176470588235292        2814.2966285943985     
   2.7400000000000002        3.3176470588235292        2040.7961892485619     
   2.7999999999999998        3.3176470588235292        1418.2473102360964     
   2.8600000000000003        3.3176470588235292        915.84219889342785     
   2.9199999999999999        3.3176470588235292        527.11209389567375     
   2.9800000000000000        3.3176470588235292        243.98727001249790     
   3.0400000000000000        3.3176470588235292        77.498309209942818     
   3.1000000000000001        3.3176470588235292        1.4901161193847656E-008
   3.1600000000000001        3.3176470588235292        25.013535201549530     
   3.2200000000000002        3.3176470588235292        141.63323703408241     
   3.2800000000000002        3.3176470588235292        341.25334262847900     
   3.3400000000000003        3.3176470588235292        617.26245288550854     
   3.4000000000000004        3.3176470588235292        964.76466231048107     
   3.4600000000000000        3.3176470588235292        1377.6071218699217     
   3.5200000000000005        3.3176470588235292        1848.2911963760853     
   3.5800000000000001        3.3176470588235292        2381.4179166406393     
   3.6400000000000001        3.3176470588235292        2968.9100424945354     
   3.7000000000000002        3.3176470588235292        3609.9183638393879     

   2.5000000000000000        3.3705882352941177        5711.7508915364742     
   2.5600000000000001        3.3705882352941177        4313.8697188496590     
   2.6200000000000001        3.3705882352941177        3200.4899514764547     
   2.6800000000000002        3.3705882352941177        2325.8676180988550     
   2.7400000000000002        3.3705882352941177        1637.2776253521442     
   2.7999999999999998        3.3705882352941177        1099.5593125075102     
   2.8600000000000003        3.3705882352941177        681.75807674229145     
   2.9199999999999999        3.3705882352941177        364.99533855915070     
   2.9800000000000000        3.3705882352941177        145.29697403311729     
   3.0400000000000000        3.3705882352941177        34.189486443996429     
   3.1000000000000001        3.3705882352941177        11.420047536492348     
   3.1600000000000001        3.3705882352941177        72.337997063994408     
   3.2200000000000002        3.3705882352941177        221.28223752975464     
   3.2800000000000002        3.3705882352941177        450.29509912431240     
   3.3400000000000003        3.3705882352941177        753.40070906281471     
   3.4000000000000004        3.3705882352941177        1122.8150940239429     
   3.4600000000000000        3.3705882352941177        1553.6140986233950     
   3.5200000000000005        3.3705882352941177        2047.5126039236784     
   3.5800000000000001        3.3705882352941177        2599.0938162505627     
   3.6400000000000001        3.3705882352941177        3202.9780169874430     
   3.7000000000000002        3.3705882352941177        3867.6765992343426     

   2.5000000000000000        3.4235294117647057        5051.8518499583006     
   2.5600000000000001        3.4235294117647057        3724.2229008674622     
   2.6200000000000001        3.4235294117647057        2687.7882006168365     
   2.6800000000000002        3.4235294117647057        1897.5114970058203     
   2.7400000000000002        3.4235294117647057        1283.6285232603550     
   2.7999999999999998        3.4235294117647057        822.94260604679585     
   2.8600000000000003        3.4235294117647057        487.65296703577042     
   2.9199999999999999        3.4235294117647057        245.51443856954575     
   2.9800000000000000        3.4235294117647057        101.84685978293419     
   3.0400000000000000        3.4235294117647057        33.965668156743050     
   3.1000000000000001        3.4235294117647057        66.693531244993210     
   3.1600000000000001        3.4235294117647057        171.58733661472797     
   3.2200000000000002        3.4235294117647057        351.58262835443020     
   3.2800000000000002        3.4235294117647057        608.44463017582893     
   3.3400000000000003        3.4235294117647057        932.34151370823383     
   3.4000000000000004        3.4235294117647057        1322.3883677124977     
   3.4600000000000000        3.4235294117647057        1776.1979644745588     
   3.5200000000000005        3.4235294117647057        2289.6267272830009     
   3.5800000000000001        3.4235294117647057        2855.2190603166819     
   3.6400000000000001        3.4235294117647057        3481.3129303157330     
   3.7000000000000002        3.4235294117647057        4157.3334274739027     

   2.5000000000000000        3.4764705882352942        4468.2762638479471     
   2.5600000000000001        3.4764705882352942        3203.6583554595709     
   2.6200000000000001        3.4764705882352942        2241.8309439867735     
   2.6800000000000002        3.4764705882352942        1518.7340959757566     
   2.7400000000000002        3.4764705882352942        983.71979422867298     
   2.7999999999999998        3.4764705882352942        601.81538099050522     
   2.8600000000000003        3.4764705882352942        339.59056435525417     
   2.9199999999999999        3.4764705882352942        176.81332004070282     
   2.9800000000000000        3.4764705882352942        86.377293005585670     
   3.0400000000000000        3.4764705882352942        81.273327752947807     
   3.1000000000000001        3.4764705882352942        151.20203821361065     
   3.1600000000000001        3.4764705882352942        305.76030901074409     
   3.2200000000000002        3.4764705882352942        520.47677408158779     
   3.2800000000000002        3.4764705882352942        801.41514508426189     
   3.3400000000000003        3.4764705882352942        1150.2187579125166     
   3.4000000000000004        3.4764705882352942        1563.6407569944859     
   3.4600000000000000        3.4764705882352942        2037.2199357748032     
   3.5200000000000005        3.4764705882352942        2564.1585474312305     
   3.5800000000000001        3.4764705882352942        3151.0636133551598     
   3.6400000000000001        3.4764705882352942        3791.5258395671844     
   3.7000000000000002        3.4764705882352942        4484.3894162029028     

   2.5000000000000000        3.5294117647058822        3956.4255151599646     
   2.5600000000000001        3.5294117647058822        2749.8280642330647     
   2.6200000000000001        3.5294117647058822        1857.6764392852783     
   2.6800000000000002        3.5294117647058822        1194.0207797735929     
   2.7400000000000002        3.5294117647058822        730.99426504969597     
   2.7999999999999998        3.5294117647058822        427.88296790421009     
   2.8600000000000003        3.5294117647058822        229.88852258026600     
   2.9199999999999999        3.5294117647058822        127.16349898278713     
   2.9800000000000000        3.5294117647058822        106.60375052690506     
   3.0400000000000000        3.5294117647058822        161.19059412181377     
   3.1000000000000001        3.5294117647058822        275.76191572844982     
   3.1600000000000001        3.5294117647058822        462.97683621942997     
   3.2200000000000002        3.5294117647058822        722.51908588409424     
   3.2800000000000002        3.5294117647058822        1032.2424551993608     
   3.3400000000000003        3.5294117647058822        1405.3117840439081     
   3.4000000000000004        3.5294117647058822        1837.7388125061989     
   3.4600000000000000        3.5294117647058822        2326.3302431851625     
   3.5200000000000005        3.5294117647058822        2874.2503395080566     
   3.5800000000000001        3.5294117647058822        3477.7906077206135     
   3.6400000000000001        3.5294117647058822        4131.4229066520929     
   3.7000000000000002        3.5294117647058822        4845.7758746147156     

   2.5000000000000000        3.5823529411764703        3511.4433164447546     
   2.5600000000000001        3.5823529411764703        2357.8940850347281     
   2.6200000000000001        3.5823529411764703        1525.9203988164663     
   2.6800000000000002        3.5823529411764703        922.02651171386242     
   2.7400000000000002        3.5823529411764703        526.86741614341736     
   2.7999999999999998        3.5823529411764703        278.59394349157810     
   2.8600000000000003        3.5823529411764703        151.78733466565609     
   2.9199999999999999        3.5823529411764703        113.99111238121986     
   2.9800000000000000        3.5823529411764703        157.66522035002708     
   3.0400000000000000        3.5823529411764703        257.37131085991859     
   3.1000000000000001        3.5823529411764703        426.33049647510052     
   3.1600000000000001        3.5823529411764703        645.90802788734436     
   3.2200000000000002        3.5823529411764703        933.45196476578712     
   3.2800000000000002        3.5823529411764703        1283.1267808973789     
   3.3400000000000003        3.5823529411764703        1686.3921793252230     
   3.4000000000000004        3.5823529411764703        2137.4191084653139     
   3.4600000000000000        3.5823529411764703        2647.1980466991663     
   3.5200000000000005        3.5823529411764703        3213.0735227614641     
   3.5800000000000001        3.5823529411764703        3828.0375439524651     
   3.6400000000000001        3.5823529411764703        4502.2608174383640     
   3.7000000000000002        3.5823529411764703        5226.7988425940275     

   2.5000000000000000        3.6352941176470588        3127.0251581370831     
   2.5600000000000001        3.6352941176470588        2022.9908781051636     
   2.6200000000000001        3.6352941176470588        1240.7044100761414     
   2.6800000000000002        3.6352941176470588        697.94972991943359     
   2.7400000000000002        3.6352941176470588        360.29592159390450     
   2.7999999999999998        3.6352941176470588        166.84162436425686     
   2.8600000000000003        3.6352941176470588        102.44245980679989     
   2.9199999999999999        3.6352941176470588        131.80451326072216     
   2.9800000000000000        3.6352941176470588        219.42727261781693     
   3.0400000000000000        3.6352941176470588        378.31708718836308     
   3.1000000000000001        3.6352941176470588        591.85139942169189     
   3.1600000000000001        3.6352941176470588        857.29400224983692     
   3.2200000000000002        3.6352941176470588        1172.5184080749750     
   3.2800000000000002        3.6352941176470588        1547.7445137947798     
   3.3400000000000003        3.6352941176470588        1979.5830522179604     
   3.4000000000000004        3.6352941176470588        2463.7676711827517     
   3.4600000000000000        3.6352941176470588        2993.3449963331223     
   3.5200000000000005        3.6352941176470588        3570.9333023577929     
   3.5800000000000001        3.6352941176470588        4206.1161947548389     
   3.6400000000000001        3.6352941176470588        4894.0251126438379     
   3.7000000000000002        3.6352941176470588        5633.0514521151781     

   2.5000000000000000        3.6882352941176468        2795.8143832385540     
   2.5600000000000001        3.6882352941176468        1740.3431227803230     
   2.6200000000000001        3.6882352941176468        1003.4649192839861     
   2.6800000000000002        3.6882352941176468        517.20445930957794     
   2.7400000000000002        3.6882352941176468        226.03415735065937     
   2.7999999999999998        3.6882352941176468        91.432725891470909     
   2.8600000000000003        3.6882352941176468        82.522041156888008     
   2.9199999999999999        3.6882352941176468        156.56931534409523     
   2.9800000000000000        3.6882352941176468        310.30110529065132     
   3.0400000000000000        3.6882352941176468        517.29261501133442     
   3.1000000000000001        3.6882352941176468        769.55413381755352     
   3.1600000000000001        3.6882352941176468        1080.0638057142496     
   3.2200000000000002        3.6882352941176468        1437.0352004766464     
   3.2800000000000002        3.6882352941176468        1834.8625837862492     
   3.3400000000000003        3.6882352941176468        2285.6176744997501     
   3.4000000000000004        3.6882352941176468        2787.9040371030569     
   3.4600000000000000        3.6882352941176468        3341.6812022030354     
   3.5200000000000005        3.6882352941176468        3947.9940693974495     
   3.5800000000000001        3.6882352941176468        4597.5637191832066     
   3.6400000000000001        3.6882352941176468        5299.7350605428219     
   3.7000000000000002        3.6882352941176468        6058.7773295938969     

   2.5000000000000000        3.7411764705882353        2515.8742022365332     
   2.5600000000000001        3.7411764705882353        1505.3561426699162     
   2.6200000000000001        3.7411764705882353        809.78166574239731     
   2.6800000000000002        3.7411764705882353        375.48425017297268     
   2.7400000000000002        3.7411764705882353        127.61585365235806     
   2.7999999999999998        3.7411764705882353        48.351551070809364     
   2.8600000000000003        3.7411764705882353        80.260896950960159     
   2.9199999999999999        3.7411764705882353        208.82368431985378     
   2.9800000000000000        3.7411764705882353        412.95983751118183     
   3.0400000000000000        3.7411764705882353        665.51424930989742     
   3.1000000000000001        3.7411764705882353        970.49642325937748     
   3.1600000000000001        3.7411764705882353        1310.0564139187336     
   3.2200000000000002        3.7411764705882353        1704.7658672183752     
   3.2800000000000002        3.7411764705882353        2135.6094368696213     
   3.3400000000000003        3.7411764705882353        2609.6745187044144     
   3.4000000000000004        3.7411764705882353        3134.2248498350382     
   3.4600000000000000        3.7411764705882353        3709.4369430840015     
   3.5200000000000005        3.7411764705882353        4325.6855877488852     
   3.5800000000000001        3.7411764705882353        4994.0288471877575     
   3.6400000000000001        3.7411764705882353        5717.2896298766136     
   3.7000000000000002        3.7411764705882353        6482.5239048451185     

   2.5000000000000000        3.7941176470588234        2284.3178206980228     
   2.5600000000000001        3.7941176470588234        1308.6871570348740     
   2.6200000000000001        3.7941176470588234        655.50970441102982     
   2.6800000000000002        3.7941176470588234        261.77959173917770     
   2.7400000000000002        3.7941176470588234        61.256487742066383     
   2.7999999999999998        3.7941176470588234        28.171741351485252     
   2.8600000000000003        3.7941176470588234        104.58198361098766     
   2.9199999999999999        3.7941176470588234        285.26164531707764     
   2.9800000000000000        3.7941176470588234        524.30463333427906     
   3.0400000000000000        3.7941176470588234        826.88565950095654     
   3.1000000000000001        3.7941176470588234        1171.4512881487608     
   3.1600000000000001        3.7941176470588234        1560.0613443851471     
   3.2200000000000002        3.7941176470588234        1981.5408732593060     
   3.2800000000000002        3.7941176470588234        2450.3051843792200     
   3.3400000000000003        3.7941176470588234        2953.5432197749615     
   3.4000000000000004        3.7941176470588234        3496.7535050362349     
   3.4600000000000000        3.7941176470588234        4084.5192126631737     
   3.5200000000000005        3.7941176470588234        4721.9160213023424     
   3.5800000000000001        3.7941176470588234        5411.4604455232620     
   3.6400000000000001        3.7941176470588234        6142.4638068377972     
   3.7000000000000002        3.7941176470588234        6927.8729545325041     

   2.5000000000000000        3.8470588235294114        2096.8022119253874     
   2.5600000000000001        3.8470588235294114        1150.6736230701208     
   2.6200000000000001        3.8470588235294114        536.82001927495003     
   2.6800000000000002        3.8470588235294114        179.32009324431419     
   2.7400000000000002        3.8470588235294114        19.694063499569893     
   2.7999999999999998        3.8470588235294114        27.489499539136887     
   2.8600000000000003        3.8470588235294114        152.44601815938950     
   2.9199999999999999        3.8470588235294114        370.83789080381393     
   2.9800000000000000        3.8470588235294114        655.79440054297447     
   3.0400000000000000        3.8470588235294114        1001.4494902491570     
   3.1000000000000001        3.8470588235294114        1381.4894752055407     
   3.1600000000000001        3.8470588235294114        1808.7676059752703     
   3.2200000000000002        3.8470588235294114        2264.8595328330994     
   3.2800000000000002        3.8470588235294114        2757.6621079742908     
   3.3400000000000003        3.8470588235294114        3293.8070258498192     
   3.4000000000000004        3.8470588235294114        3868.4836138635874     
   3.4600000000000000        3.8470588235294114        4478.1694820821285     
   3.5200000000000005        3.8470588235294114        5137.2719129472971     
   3.5800000000000001        3.8470588235294114        5835.7510566562414     
   3.6400000000000001        3.8470588235294114        6586.2494130581617     
   3.7000000000000002        3.8470588235294114        7392.6291376203299     

   2.5000000000000000        3.8999999999999999        1949.2825139015913     
   2.5600000000000001        3.8999999999999999        1028.6545236259699     
   2.6200000000000001        3.8999999999999999        444.66844415664673     
   2.6800000000000002        3.8999999999999999        125.28795787692070     
   2.7400000000000002        3.8999999999999999        0.0000000000000000     
   2.7999999999999998        3.8999999999999999        47.400409176945686     
   2.8600000000000003        3.8999999999999999        213.05865396559238     
   2.9199999999999999        3.8999999999999999        472.30689723789692     
   2.9800000000000000        3.8999999999999999        805.15126956999302     
   3.0400000000000000        3.8999999999999999        1181.8585999310017     
   3.1000000000000001        3.8999999999999999        1607.7863628119230     
   3.1600000000000001        3.8999999999999999        2062.9758499711752     
   3.2200000000000002        3.8999999999999999        2562.8309753537178     
   3.2800000000000002        3.8999999999999999        3081.1105088740587     
   3.3400000000000003        3.8999999999999999        3641.3482076972723     
   3.4000000000000004        3.8999999999999999        4243.8717182576656     
   3.4600000000000000        3.8999999999999999        4880.8747555762529     
   3.5200000000000005        3.8999999999999999        5557.3394750207663     
   3.5800000000000001        3.8999999999999999        6276.4726508259773     
   3.6400000000000001        3.8999999999999999        7049.2271492481232     
   3.7000000000000002        3.8999999999999999        7861.7466827780008     

   2.5000000000000000        3.9529411764705880        1838.0411963015795     
   2.5600000000000001        3.9529411764705880        939.17141859233379     
   2.6200000000000001        3.9529411764705880        381.36284470558167     
   2.6800000000000002        3.9529411764705880        96.725440934300423     
   2.7400000000000002        3.9529411764705880        3.3689662218093872     
   2.7999999999999998        3.9529411764705880        83.034191563725471     
   2.8600000000000003        3.9529411764705880        291.52626535296440     
   2.9199999999999999        3.9529411764705880        582.74754692614079     
   2.9800000000000000        3.9529411764705880        957.82511214911938     
   3.0400000000000000        3.9529411764705880        1371.5937862545252     
   3.1000000000000001        3.9529411764705880        1837.4125169813633     
   3.1600000000000001        3.9529411764705880        2330.4830729067326     
   3.2200000000000002        3.9529411764705880        2855.6172800064087     
   3.2800000000000002        3.9529411764705880        3418.4036008864641     
   3.3400000000000003        3.9529411764705880        3998.6014018356800     
   3.4000000000000004        3.9529411764705880        4617.1476133614779     
   3.4600000000000000        3.9529411764705880        5276.6343979239464     
   3.5200000000000005        3.9529411764705880        5979.6529309600592     
   3.5800000000000001        3.9529411764705880        6725.1688583344221     
   3.6400000000000001        3.9529411764705880        7509.3452041745186     
   3.7000000000000002        3.9529411764705880        8346.4571990966797     

   2.5000000000000000        4.0058823529411764        1759.7048790454865     
   2.5600000000000001        4.0058823529411764        879.11570285260677     
   2.6200000000000001        4.0058823529411764        344.44589573144913     
   2.6800000000000002        4.0058823529411764        87.246768906712532     
   2.7400000000000002        4.0058823529411764        27.436772048473358     
   2.7999999999999998        4.0058823529411764        137.58110007643700     
   2.8600000000000003        4.0058823529411764        383.53898961842060     
   2.9199999999999999        4.0058823529411764        708.86536385118961     
   2.9800000000000000        4.0058823529411764        1114.0128520876169     
   3.0400000000000000        4.0058823529411764        1570.4709834009409     
   3.1000000000000001        4.0058823529411764        2064.6552162617445     
   3.1600000000000001        4.0058823529411764        2600.6844111531973     
   3.2200000000000002        4.0058823529411764        3152.1964230239391     
   3.2800000000000002        4.0058823529411764        3740.4527870118618     
   3.3400000000000003        4.0058823529411764        4362.3826318979263     
   3.4000000000000004        4.0058823529411764        5005.0818330049515     
   3.4600000000000000        4.0058823529411764        5688.4292121827602     
   3.5200000000000005        4.0058823529411764        6409.1290108859539     
   3.5800000000000001        4.0058823529411764        7167.9626071453094     
   3.6400000000000001        4.0058823529411764        7975.7495205849409     
   3.7000000000000002        4.0058823529411764        8831.7668721079826     

   2.5000000000000000        4.0588235294117645        1711.2511024028063     
   2.5600000000000001        4.0588235294117645        845.73123648762703     
   2.6200000000000001        4.0588235294117645        331.41331969201565     
   2.6800000000000002        4.0588235294117645        98.192987948656082     
   2.7400000000000002        4.0588235294117645        70.196486219763756     
   2.7999999999999998        4.0588235294117645        209.24387928843498     
   2.8600000000000003        4.0588235294117645        484.51974695920944     
   2.9199999999999999        4.0588235294117645        849.26769880950451     
   2.9800000000000000        4.0588235294117645        1283.9352168887854     
   3.0400000000000000        4.0588235294117645        1782.1994228065014     
   3.1000000000000001        4.0588235294117645        2304.7625835388899     
   3.1600000000000001        4.0588235294117645        2870.2123998701572     
   3.2200000000000002        4.0588235294117645        3461.8291474431753     
   3.2800000000000002        4.0588235294117645        4076.1628576368093     
   3.3400000000000003        4.0588235294117645        4725.2575558871031     
   3.4000000000000004        4.0588235294117645        5407.6553394347429     
   3.4600000000000000        4.0588235294117645        6106.9924649596214     
   3.5200000000000005        4.0588235294117645        6845.1192542612553     
   3.5800000000000001        4.0588235294117645        7628.2103931903839     
   3.6400000000000001        4.0588235294117645        8456.4277423173189     
   3.7000000000000002        4.0588235294117645        9323.0631027370691     

   2.5000000000000000        4.1117647058823525        1690.0070162117481     
   2.5600000000000001        4.1117647058823525        836.60963100194931     
   2.6200000000000001        4.1117647058823525        340.10574701428413     
   2.6800000000000002        4.1117647058823525        128.72281736135483     
   2.7400000000000002        4.1117647058823525        129.98314285278320     
   2.7999999999999998        4.1117647058823525        296.56161858141422     
   2.8600000000000003        4.1117647058823525        600.12290021777153     
   2.9199999999999999        4.1117647058823525        1002.8897527009249     
   2.9800000000000000        4.1117647058823525        1466.6916086673737     
   3.0400000000000000        4.1117647058823525        1993.9272435009480     
   3.1000000000000001        4.1117647058823525        2557.1458026617765     
   3.1600000000000001        4.1117647058823525        3150.4256033301353     
   3.2200000000000002        4.1117647058823525        3779.6768277138472     
   3.2800000000000002        4.1117647058823525        4424.6366408169270     
   3.3400000000000003        4.1117647058823525        5092.6022309064865     
   3.4000000000000004        4.1117647058823525        5793.4011909216642     
   3.4600000000000000        4.1117647058823525        6529.1411136239767     
   3.5200000000000005        4.1117647058823525        7297.6992996782064     
   3.5800000000000001        4.1117647058823525        8101.9238821715117     
   3.6400000000000001        4.1117647058823525        8941.7235974669456     
   3.7000000000000002        4.1117647058823525        9833.8953953981400     

   2.5000000000000000        4.1647058823529406        1693.6416646838188     
   2.5600000000000001        4.1647058823529406        849.67977041006088     
   2.6200000000000001        4.1647058823529406        368.69571703672409     
   2.6800000000000002        4.1647058823529406        177.23652026057243     
   2.7400000000000002        4.1647058823529406        205.45469868183136     
   2.7999999999999998        4.1647058823529406        398.38890869915485     
   2.8600000000000003        4.1647058823529406        729.38543534278870     
   2.9199999999999999        4.1647058823529406        1166.3996465206146     
   2.9800000000000000        4.1647058823529406        1661.6753661930561     
   3.0400000000000000        4.1647058823529406        2217.5781906843185     
   3.1000000000000001        4.1647058823529406        2819.7050112485886     
   3.1600000000000001        4.1647058823529406        3438.7603398114443     
   3.2200000000000002        4.1647058823529406        4091.3889434635639     
   3.2800000000000002        4.1647058823529406        4772.5685711503029     
   3.3400000000000003        4.1647058823529406        5467.0370961874723     
   3.4000000000000004        4.1647058823529406        6194.1239521205425     
   3.4600000000000000        4.1647058823529406        6956.0969825536013     
   3.5200000000000005        4.1647058823529406        7749.0124809443951     
   3.5800000000000001        4.1647058823529406        8574.7969595193863     
   3.6400000000000001        4.1647058823529406        9445.5666777342558     
   3.7000000000000002        4.1647058823529406        10359.510668084025     

   2.5000000000000000        4.2176470588235295        1720.1532965600491     
   2.5600000000000001        4.2176470588235295        883.19290682673454     
   2.6200000000000001        4.2176470588235295        415.67076855897903     
   2.6800000000000002        4.2176470588235295        242.44158180058002     
   2.7400000000000002        4.2176470588235295        295.57030817866325     
   2.7999999999999998        4.2176470588235295        513.87272733449936     
   2.8600000000000003        4.2176470588235295        871.62777473032475     
   2.9199999999999999        4.2176470588235295        1336.2212758064270     
   2.9800000000000000        4.2176470588235295        1864.3194835036993     
   3.0400000000000000        4.2176470588235295        2448.2846020907164     
   3.1000000000000001        4.2176470588235295        3079.6830686330795     
   3.1600000000000001        4.2176470588235295        3730.2223433256149     
   3.2200000000000002        4.2176470588235295        4410.6048861891031     
   3.2800000000000002        4.2176470588235295        5120.8566382527351     
   3.3400000000000003        4.2176470588235295        5855.7490070760250     
   3.4000000000000004        4.2176470588235295        6610.2296583801508     
   3.4600000000000000        4.2176470588235295        7389.6407864689827     
   3.5200000000000005        4.2176470588235295        8201.8955803960562     
   3.5800000000000001        4.2176470588235295        9054.6599244177341     
   3.6400000000000001        4.2176470588235295        9950.0729592889547     
   3.7000000000000002        4.2176470588235295        10877.046913340688     

   2.5000000000000000        4.2705882352941176        1767.8529094904661     
   2.5600000000000001        4.2705882352941176        935.70446145534515     
   2.6200000000000001        4.2705882352941176        479.81367950141430     
   2.6800000000000002        4.2705882352941176        323.33154727518559     
   2.7400000000000002        4.2705882352941176        398.73653037846088     
   2.7999999999999998        4.2705882352941176        642.42787596583366     
   2.8600000000000003        4.2705882352941176        1026.4282941818237     
   2.9199999999999999        4.2705882352941176        1518.3597943931818     
   2.9800000000000000        4.2705882352941176        2071.4217258691788     
   3.0400000000000000        4.2705882352941176        2683.5996031463146     
   3.1000000000000001        4.2705882352941176        3343.2571288496256     
   3.1600000000000001        4.2705882352941176        4033.9497775286436     
   3.2200000000000002        4.2705882352941176        4742.9121472686529     
   3.2800000000000002        4.2705882352941176        5481.5953059345484     
   3.3400000000000003        4.2705882352941176        6249.0484880208969     
   3.4000000000000004        4.2705882352941176        7028.6814436018467     
   3.4600000000000000        4.2705882352941176        7832.5351482033730     
   3.5200000000000005        4.2705882352941176        8672.7599162906408     
   3.5800000000000001        4.2705882352941176        9551.3636888563633     
   3.6400000000000001        4.2705882352941176        10457.616724923253     
   3.7000000000000002        4.2705882352941176        11412.941324964166     

   2.5000000000000000        4.3235294117647056        1835.3450421094894     
   2.5600000000000001        4.3235294117647056        1006.0534802824259     
   2.6200000000000001        4.3235294117647056        560.18073816597462     
   2.6800000000000002        4.3235294117647056        419.16324873268604     
   2.7400000000000002        4.3235294117647056        508.10544615983963     
   2.7999999999999998        4.3235294117647056        775.73656570911407     
   2.8600000000000003        4.3235294117647056        1185.5134096592665     
   2.9199999999999999        4.3235294117647056        1703.4636825323105     
   2.9800000000000000        4.3235294117647056        2289.9554064273834     
   3.0400000000000000        4.3235294117647056        2930.7135407775640     
   3.1000000000000001        4.3235294117647056        3619.1881045401096     
   3.1600000000000001        4.3235294117647056        4345.1604671031237     
   3.2200000000000002        4.3235294117647056        5088.8056586086750     
   3.2800000000000002        4.3235294117647056        5852.6334090232849     
   3.3400000000000003        4.3235294117647056        6638.3828138262033     
   3.4000000000000004        4.3235294117647056        7451.8542986959219     
   3.4600000000000000        4.3235294117647056        8292.8906799554825     
   3.5200000000000005        4.3235294117647056        9159.5151811987162     
   3.5800000000000001        4.3235294117647056        10050.817105278373     
   3.6400000000000001        4.3235294117647056        10986.234428107738     
   3.7000000000000002        4.3235294117647056        11970.309608176351     

   2.5000000000000000        4.3764705882352937        1921.5066721886396     
   2.5600000000000001        4.3764705882352937        1093.3405381739140     
   2.6200000000000001        4.3764705882352937        656.07878571748734     
   2.6800000000000002        4.3764705882352937        528.03488551080227     
   2.7400000000000002        4.3764705882352937        630.14969842135906     
   2.7999999999999998        4.3764705882352937        920.15072436630726     
   2.8600000000000003        4.3764705882352937        1354.5767696648836     
   2.9199999999999999        4.3764705882352937        1898.8033577501774     
   2.9800000000000000        4.3764705882352937        2520.1745886206627     
   3.0400000000000000        4.3764705882352937        3189.9875524938107     
   3.1000000000000001        4.3764705882352937        3907.9339642822742     
   3.1600000000000001        4.3764705882352937        4663.6491391807795     
   3.2200000000000002        4.3764705882352937        5438.2317646592855     
   3.2800000000000002        4.3764705882352937        6226.8985279500484     
   3.3400000000000003        4.3764705882352937        7042.4113254547119     
   3.4000000000000004        4.3764705882352937        7885.7990450710058     
   3.4600000000000000        4.3764705882352937        8759.6502469480038     
   3.5200000000000005        4.3764705882352937        9649.4875136166811     
   3.5800000000000001        4.3764705882352937        10570.919399082661     
   3.6400000000000001        4.3764705882352937        11536.931515306234     
   3.7000000000000002        4.3764705882352937        12529.964008063078     

   2.5000000000000000        4.4294117647058826        2025.4649213254452     
   2.5600000000000001        4.4294117647058826        1196.9047450870275     
   2.6200000000000001        4.4294117647058826        767.04163286089897     
   2.6800000000000002        4.4294117647058826        644.02234777808189     
   2.7400000000000002        4.4294117647058826        764.73630684614182     
   2.7999999999999998        4.4294117647058826        1076.7428161203861     
   2.8600000000000003        4.4294117647058826        1535.7105553895235     
   2.9199999999999999        4.4294117647058826        2106.3415058553219     
   2.9800000000000000        4.4294117647058826        2761.0547363758087     
   3.0400000000000000        4.4294117647058826        3461.9349739551544     
   3.1000000000000001        4.4294117647058826        4210.0945235788822     
   3.1600000000000001        4.4294117647058826        4989.2922483235598     
   3.2200000000000002        4.4294117647058826        5797.1176232546568     
   3.2800000000000002        4.4294117647058826        6616.7655824422836     
   3.3400000000000003        4.4294117647058826        7463.2887896299362     
   3.4000000000000004        4.4294117647058826        8337.1320581734180     
   3.4600000000000000        4.4294117647058826        9225.0356285572052     
   3.5200000000000005        4.4294117647058826        10145.399332016706     
   3.5800000000000001        4.4294117647058826        11102.935488492250     
   3.6400000000000001        4.4294117647058826        12090.486511528492     
   3.7000000000000002        4.4294117647058826        13112.788936153054     

   2.5000000000000000        4.4823529411764707        2146.5741554200649     
   2.5600000000000001        4.4823529411764707        1316.3003930598497     
   2.6200000000000001        4.4823529411764707        885.20691017806530     
   2.6800000000000002        4.4823529411764707        773.09073524177074     
   2.7400000000000002        4.4823529411764707        911.91611996293068     
   2.7999999999999998        4.4823529411764707        1245.7022774070501     
   2.8600000000000003        4.4823529411764707        1729.2287074923515     
   2.9199999999999999        4.4823529411764707        2326.5035827904940     
   2.9800000000000000        4.4823529411764707        3009.4137230962515     
   3.0400000000000000        4.4823529411764707        3740.8948877155781     
   3.1000000000000001        4.4823529411764707        4512.6196411550045     
   3.1600000000000001        4.4823529411764707        5321.4076932370663     
   3.2200000000000002        4.4823529411764707        6160.3088998645544     
   3.2800000000000002        4.4823529411764707        7023.1295315176249     
   3.3400000000000003        4.4823529411764707        7898.6377665549517     
   3.4000000000000004        4.4823529411764707        8789.5160381197929     
   3.4600000000000000        4.4823529411764707        9709.3571708798409     
   3.5200000000000005        4.4823529411764707        10662.029795244336     
   3.5800000000000001        4.4823529411764707        11642.132602781057     
   3.6400000000000001        4.4823529411764707        12650.443435013294     
   3.7000000000000002        4.4823529411764707        13705.483708694577     

   2.5000000000000000        4.5352941176470587        2275.8820451796055     
   2.5600000000000001        4.5352941176470587        1440.0121537148952     
   2.6200000000000001        4.5352941176470587        1014.7149799615145     
   2.6800000000000002        4.5352941176470587        915.30899584293365     
   2.7400000000000002        4.5352941176470587        1071.9000119715929     
   2.7999999999999998        4.5352941176470587        1427.3670703917742     
   2.8600000000000003        4.5352941176470587        1935.5825206935406     
   2.9199999999999999        4.5352941176470587        2559.8415549397469     
   2.9800000000000000        4.5352941176470587        3271.4789363294840     
   3.0400000000000000        4.5352941176470587        4025.7755133360624     
   3.1000000000000001        4.5352941176470587        4828.4592581391335     
   3.1600000000000001        4.5352941176470587        5668.9003637582064     
   3.2200000000000002        4.5352941176470587        6540.0053312182426     
   3.2800000000000002        4.5352941176470587        7437.9414182305336     
   3.3400000000000003        4.5352941176470587        8337.6524969637394     
   3.4000000000000004        4.5352941176470587        9261.5501512736082     
   3.4600000000000000        4.5352941176470587        10214.772977292538     
   3.5200000000000005        4.5352941176470587        11192.948240771890     
   3.5800000000000001        4.5352941176470587        12193.511170133948     
   3.6400000000000001        4.5352941176470587        13235.504395827651     
   3.7000000000000002        4.5352941176470587        14316.394162967801     

   2.5000000000000000        4.5882352941176467        2416.6866500377655     
   2.5600000000000001        4.5882352941176467        1577.8378789275885     
   2.6200000000000001        4.5882352941176467        1158.0538544207811     
   2.6800000000000002        4.5882352941176467        1070.8948799371719     
   2.7400000000000002        4.5882352941176467        1245.0359436571598     
   2.7999999999999998        4.5882352941176467        1622.2008951157331     
   2.8600000000000003        4.5882352941176467        2155.3380428254604     
   2.9199999999999999        4.5882352941176467        2807.0115111321211     
   2.9800000000000000        4.5882352941176467        3540.2329896688461     
   3.0400000000000000        4.5882352941176467        4324.9481578171253     
   3.1000000000000001        4.5882352941176467        5159.5313737243414     
   3.1600000000000001        4.5882352941176467        6032.6909423023462     
   3.2200000000000002        4.5882352941176467        6937.1715754568577     
   3.2800000000000002        4.5882352941176467        7856.9990183711052     
   3.3400000000000003        4.5882352941176467        8795.9561641067266     
   3.4000000000000004        4.5882352941176467        9754.2985034584999     
   3.4600000000000000        4.5882352941176467        10735.506558537483     
   3.5200000000000005        4.5882352941176467        11734.338823467493     
   3.5800000000000001        4.5882352941176467        12769.605728074908     
   3.6400000000000001        4.5882352941176467        13843.303452119231     
   3.7000000000000002        4.5882352941176467        14938.947047501802     

   2.5000000000000000        4.6411764705882348        2572.9304890781641     
   2.5600000000000001        4.6411764705882348        1730.2781608402729     
   2.6200000000000001        4.6411764705882348        1315.4341464489698     
   2.6800000000000002        4.6411764705882348        1240.1928451806307     
   2.7400000000000002        4.6411764705882348        1431.7870898395777     
   2.7999999999999998        4.6411764705882348        1830.7715679854155     
   2.8600000000000003        4.6411764705882348        2385.1979614794254     
   2.9199999999999999        4.6411764705882348        3056.6636344492435     
   2.9800000000000000        4.6411764705882348        3818.4139253646135     
   3.0400000000000000        4.6411764705882348        4639.2885757386684     
   3.1000000000000001        4.6411764705882348        5506.7620815932751     
   3.1600000000000001        4.6411764705882348        6413.7478177696466     
   3.2200000000000002        4.6411764705882348        7338.3220475912094     
   3.2800000000000002        4.6411764705882348        8289.0493566244841     
   3.3400000000000003        4.6411764705882348        9264.5561452060938     
   3.4000000000000004        4.6411764705882348        10262.870720535517     
   3.4600000000000000        4.6411764705882348        11265.435572221875     
   3.5200000000000005        4.6411764705882348        12300.033474937081     
   3.5800000000000001        4.6411764705882348        13371.539342463017     
   3.6400000000000001        4.6411764705882348        14458.191968098283     
   3.7000000000000002        4.6411764705882348        15590.011232897639     

   2.5000000000000000        4.6941176470588228        2744.6489948332310     
   2.5600000000000001        4.6941176470588228        1897.5230142623186     
   2.6200000000000001        4.6941176470588228        1487.1838134229183     
   2.6800000000000002        4.6941176470588228        1423.6530830562115     
   2.7400000000000002        4.6941176470588228        1631.2795755267143     
   2.7999999999999998        4.6941176470588228        2044.7144080400467     
   2.8600000000000003        4.6941176470588228        2620.4816671758890     
   2.9199999999999999        4.6941176470588228        3319.4265541434288     
   2.9800000000000000        4.6941176470588228        4110.9276133626699     
   3.0400000000000000        4.6941176470588228        4969.7196830213070     
   3.1000000000000001        4.6941176470588228        5867.4445480853319     
   3.1600000000000001        4.6941176470588228        6795.6621083170176     
   3.2200000000000002        4.6941176470588228        7755.0614960193634     
   3.2800000000000002        4.6941176470588228        8741.3487983942032     
   3.3400000000000003        4.6941176470588228        9753.0307237505913     
   3.4000000000000004        4.6941176470588228        10778.710030585527     
   3.4600000000000000        4.6941176470588228        11819.242682531476     
   3.5200000000000005        4.6941176470588228        12891.133565172553     
   3.5800000000000001        4.6941176470588228        13978.530999988317     
   3.6400000000000001        4.6941176470588228        15101.159595981240     
   3.7000000000000002        4.6941176470588228        16270.706228315830     

   2.5000000000000000        4.7470588235294118        2931.9987018257380     
   2.5600000000000001        4.7470588235294118        2079.8714107275009     
   2.6200000000000001        4.7470588235294118        1673.7280675470829     
   2.6800000000000002        4.7470588235294118        1616.8168515264988     
   2.7400000000000002        4.7470588235294118        1835.1689540594816     
   2.7999999999999998        4.7470588235294118        2269.8412345200777     
   2.8600000000000003        4.7470588235294118        2870.6858572065830     
   2.9199999999999999        4.7470588235294118        3597.7580149322748     
   2.9800000000000000        4.7470588235294118        4419.8064754903316     
   3.0400000000000000        4.7470588235294118        5309.5149682462215     
   3.1000000000000001        4.7470588235294118        6232.8411762416363     
   3.1600000000000001        4.7470588235294118        7196.2419911175966     
   3.2200000000000002        4.7470588235294118        8191.7598400861025     
   3.2800000000000002        4.7470588235294118        9214.9458949863911     
   3.3400000000000003        4.7470588235294118        10253.734660580754     
   3.4000000000000004        4.7470588235294118        11306.719208106399     
   3.4600000000000000        4.7470588235294118        12386.937015905976     
   3.5200000000000005        4.7470588235294118        13491.954287201166     
   3.5800000000000001        4.7470588235294118        14611.911217167974     
   3.6400000000000001        4.7470588235294118        15771.992265403271     
   3.7000000000000002        4.7470588235294118        16959.410816207528     

   2.5000000000000000        4.7999999999999998        3135.2376498728991     
   2.5600000000000001        4.7999999999999998        2277.7120561897755     
   2.6200000000000001        4.7999999999999998        1868.5311195701361     
   2.6800000000000002        4.7999999999999998        1818.8922045379877     
   2.7400000000000002        4.7999999999999998        2053.8632581532001     
   2.7999999999999998        4.7999999999999998        2510.1554911434650     
   2.8600000000000003        4.7999999999999998        3136.6268699020147     
   2.9199999999999999        4.7999999999999998        3892.5288249105215     
   2.9800000000000000        4.7999999999999998        4745.9658270478249     
   3.0400000000000000        4.7999999999999998        5658.2815608084202     
   3.1000000000000001        4.7999999999999998        6616.7444879859686     
   3.1600000000000001        4.7999999999999998        7616.5277963727713     
   3.2200000000000002        4.7999999999999998        8649.4443063437939     
   3.2800000000000002        4.7999999999999998        9701.6546057164669     
   3.3400000000000003        4.7999999999999998        10767.809263706207     
   3.4000000000000004        4.7999999999999998        11859.413565352559     
   3.4600000000000000        4.7999999999999998        12978.833048269153     
   3.5200000000000005        4.7999999999999998        14105.999191194773     
   3.5800000000000001        4.7999999999999998        15262.558523565531     
   3.6400000000000001        4.7999999999999998        16459.074742287397     
   3.7000000000000002        4.7999999999999998        17670.911288842559     
