# Supplementary material for: Experimental observation of quantum mechanical fluorine tunnelling
Source: Nat Commun. 2025 Apr 29;16:4027. doi: 10.1038/s41467-025-59008-6 (PMC12041236; doi:10.1038/s41467-025-59008-6)
Supplement: Supplementary file 4 — Source Data [file 41467_2025_59008_MOESM4_ESM.zip › Data For Figures/Fig8/cavity_116/pot.r2r3]

   3.0000000000000000        3.0000000000000000        5853.6440756469965     
   3.0529411764705880        3.0000000000000000        5334.7037312984467     
   3.1058823529411765        3.0000000000000000        4853.1657241731882     
   3.1588235294117646        3.0000000000000000        4390.6074075996876     
   3.2117647058823531        3.0000000000000000        3970.1691448986530     
   3.2647058823529411        3.0000000000000000        3577.8673727512360     
   3.3176470588235292        3.0000000000000000        3233.4557229578495     
   3.3705882352941177        3.0000000000000000        2904.4710822552443     
   3.4235294117647057        3.0000000000000000        2606.7623595297337     
   3.4764705882352942        3.0000000000000000        2324.4071929454803     
   3.5294117647058822        3.0000000000000000        2090.8729316741228     
   3.5823529411764703        3.0000000000000000        1872.1125574558973     
   3.6352941176470588        3.0000000000000000        1683.1625139713287     
   3.6882352941176468        3.0000000000000000        1534.0251242369413     
   3.7411764705882353        3.0000000000000000        1408.6228998154402     
   3.7941176470588234        3.0000000000000000        1290.9837654381990     
   3.8470588235294114        3.0000000000000000        1205.6693971306086     
   3.8999999999999999        3.0000000000000000        1149.3407582044601     
   3.9529411764705880        3.0000000000000000        1118.9654067605734     
   4.0058823529411764        3.0000000000000000        1111.8328127861023     
   4.0588235294117645        3.0000000000000000        1109.2923950850964     
   4.1117647058823525        3.0000000000000000        1123.1393234133720     
   4.1647058823529406        3.0000000000000000        1155.7520494163036     
   4.2176470588235295        3.0000000000000000        1204.4365117251873     
   4.2705882352941176        3.0000000000000000        1264.3952838331461     
   4.3235294117647056        3.0000000000000000        1338.1805872768164     
   4.3764705882352937        3.0000000000000000        1424.9626733660698     
   4.4294117647058826        3.0000000000000000        1524.1511548161507     
   4.4823529411764707        3.0000000000000000        1635.3728893697262     
   4.5352941176470587        3.0000000000000000        1758.4496006369591     
   4.5882352941176467        3.0000000000000000        1893.3756412863731     
   4.6411764705882348        3.0000000000000000        2040.2962278872728     
   4.6941176470588228        3.0000000000000000        2199.4863983094692     
   4.7470588235294118        3.0000000000000000        2371.3308895081282     
   4.7999999999999998        3.0000000000000000        2556.3050834536552     

   3.0000000000000000        3.0529411764705880        5334.7037312835455     
   3.0529411764705880        3.0529411764705880        4803.3450553119183     
   3.1058823529411765        3.0529411764705880        4327.3837423175573     
   3.1588235294117646        3.0529411764705880        3874.1134593337774     
   3.2117647058823531        3.0529411764705880        3480.5600493103266     
   3.2647058823529411        3.0529411764705880        3090.0745228528976     
   3.3176470588235292        3.0529411764705880        2754.4747368544340     
   3.3705882352941177        3.0529411764705880        2428.3715493530035     
   3.4235294117647057        3.0529411764705880        2155.8414729684591     
   3.4764705882352942        3.0529411764705880        1895.5374599099159     
   3.5294117647058822        3.0529411764705880        1667.5382680892944     
   3.5823529411764703        3.0529411764705880        1456.8258318752050     
   3.6352941176470588        3.0529411764705880        1272.3646691888571     
   3.6882352941176468        3.0529411764705880        1127.6873153448105     
   3.7411764705882353        3.0529411764705880        1008.6379761844873     
   3.7941176470588234        3.0529411764705880        897.07655251026154     
   3.8470588235294114        3.0529411764705880        816.97646227478981     
   3.8999999999999999        3.0529411764705880        765.03071956336498     
   3.9529411764705880        3.0529411764705880        738.25136801600456     
   4.0058823529411764        3.0529411764705880        733.98150384426117     
   4.0588235294117645        3.0529411764705880        738.57115602493286     
   4.1117647058823525        3.0529411764705880        752.48545028269291     
   4.1647058823529406        3.0529411764705880        784.62337471544743     
   4.2176470588235295        3.0529411764705880        833.39237681031227     
   4.2705882352941176        3.0529411764705880        897.49562638998032     
   4.3235294117647056        3.0529411764705880        975.91307249665260     
   4.3764705882352937        3.0529411764705880        1067.8806492835283     
   4.4294117647058826        3.0529411764705880        1172.8683238029480     
   4.4823529411764707        3.0529411764705880        1290.5575716197491     
   4.5352941176470587        3.0529411764705880        1420.8187451660633     
   4.5882352941176467        3.0529411764705880        1563.6887215375900     
   4.6411764705882348        3.0529411764705880        1719.3491255789995     
   4.6941176470588228        3.0529411764705880        1882.9601862281561     
   4.7470588235294118        3.0529411764705880        2052.8708789348602     
   4.7999999999999998        3.0529411764705880        2235.9850104898214     

   3.0000000000000000        3.1058823529411765        4853.1657241731882     
   3.0529411764705880        3.1058823529411765        4327.3837424069643     
   3.1058823529411765        3.1058823529411765        3854.6121265292168     
   3.1588235294117646        3.1058823529411765        3408.3874145001173     
   3.2117647058823531        3.1058823529411765        3016.0341029316187     
   3.2647058823529411        3.1058823529411765        2655.0883962213993     
   3.3176470588235292        3.1058823529411765        2335.9757184684277     
   3.3705882352941177        3.1058823529411765        2031.1397011131048     
   3.4235294117647057        3.1058823529411765        1764.4596426039934     
   3.4764705882352942        3.1058823529411765        1516.1503479629755     
   3.5294117647058822        3.1058823529411765        1300.8881099969149     
   3.5823529411764703        3.1058823529411765        1124.9854514002800     
   3.6352941176470588        3.1058823529411765        951.64176599681377     
   3.6882352941176468        3.1058823529411765        814.56648774445057     
   3.7411764705882353        3.1058823529411765        704.65823566913605     
   3.7941176470588234        3.1058823529411765        598.27760632336140     
   3.8470588235294114        3.1058823529411765        523.19247446954250     
   3.8999999999999999        3.1058823529411765        476.14815236628056     
   3.9529411764705880        3.1058823529411765        454.21960510313511     
   4.0058823529411764        3.1058823529411765        454.81988884508610     
   4.0588235294117645        3.1058823529411765        463.43539623916149     
   4.1117647058823525        3.1058823529411765        481.50733174383640     
   4.1647058823529406        3.1058823529411765        518.00476352870464     
   4.2176470588235295        3.1058823529411765        571.41459301114082     
   4.2705882352941176        3.1058823529411765        640.51632200181484     
   4.3235294117647056        3.1058823529411765        724.36209076642990     
   4.3764705882352937        3.1058823529411765        822.25511218607426     
   4.4294117647058826        3.1058823529411765        932.58765234053135     
   4.4823529411764707        3.1058823529411765        1048.3821397423744     
   4.5352941176470587        3.1058823529411765        1176.5449105352163     
   4.5882352941176467        3.1058823529411765        1317.1611083298922     
   4.6411764705882348        3.1058823529411765        1470.4571445584297     
   4.6941176470588228        3.1058823529411765        1636.7796447575092     
   4.7470588235294118        3.1058823529411765        1816.5754533261061     
   4.7999999999999998        3.1058823529411765        2010.3728125840425     

   3.0000000000000000        3.1588235294117646        4390.6074076592922     
   3.0529411764705880        3.1588235294117646        3874.1134593784809     
   3.1058823529411765        3.1588235294117646        3408.3874144256115     
   3.1588235294117646        3.1588235294117646        3000.1393245309591     
   3.2117647058823531        3.1588235294117646        2619.7354783415794     
   3.2647058823529411        3.1588235294117646        2272.9676276147366     
   3.3176470588235292        3.1588235294117646        1959.9331634938717     
   3.3705882352941177        3.1588235294117646        1686.7786456793547     
   3.4235294117647057        3.1588235294117646        1436.0619097352028     
   3.4764705882352942        3.1588235294117646        1216.0427666455507     
   3.5294117647058822        3.1588235294117646        1008.3642907887697     
   3.5823529411764703        3.1588235294117646        845.01825620234013     
   3.6352941176470588        3.1588235294117646        679.87730765342712     
   3.6882352941176468        3.1588235294117646        552.27782107889652     
   3.7411764705882353        3.1588235294117646        459.48211139440536     
   3.7941176470588234        3.1588235294117646        376.44945053756237     
   3.8470588235294114        3.1588235294117646        308.39967192709446     
   3.8999999999999999        3.1588235294117646        267.48376499116421     
   3.9529411764705880        3.1588235294117646        250.81198160350323     
   4.0058823529411764        3.1588235294117646        255.84191691875458     
   4.0588235294117645        3.1588235294117646        280.37582413852215     
   4.1117647058823525        3.1588235294117646        302.24741484224796     
   4.1647058823529406        3.1588235294117646        339.48995877802372     
   4.2176470588235295        3.1588235294117646        393.03299626708031     
   4.2705882352941176        3.1588235294117646        461.71756140887737     
   4.3235294117647056        3.1588235294117646        544.65672342479229     
   4.3764705882352937        3.1588235294117646        641.21319015324116     
   4.4294117647058826        3.1588235294117646        750.97615814208984     
   4.4823529411764707        3.1588235294117646        873.73792009055614     
   4.5352941176470587        3.1588235294117646        1009.4706502705812     
   4.5882352941176467        3.1588235294117646        1158.3037035316229     
   4.6411764705882348        3.1588235294117646        1320.5016828924417     
   4.6941176470588228        3.1588235294117646        1496.4434866011143     
   4.7470588235294118        3.1588235294117646        1686.6024704873562     
   4.7999999999999998        3.1588235294117646        1891.0596105903387     

   3.0000000000000000        3.2117647058823531        3970.1691449433565     
   3.0529411764705880        3.2117647058823531        3480.5600492209196     
   3.1058823529411765        3.2117647058823531        3016.0341029316187     
   3.1588235294117646        3.2117647058823531        2619.7354782819748     
   3.2117647058823531        3.2117647058823531        2248.7320253401995     
   3.2647058823529411        3.2117647058823531        1938.6008269786835     
   3.3176470588235292        3.2117647058823531        1650.1214315295219     
   3.3705882352941177        3.2117647058823531        1396.1361895054579     
   3.4235294117647057        3.2117647058823531        1153.7954240143299     
   3.4764705882352942        3.2117647058823531        961.57251073420048     
   3.5294117647058822        3.2117647058823531        772.37868846952915     
   3.5823529411764703        3.2117647058823531        623.66513557732105     
   3.6352941176470588        3.2117647058823531        485.68911533057690     
   3.6882352941176468        3.2117647058823531        365.83170630037785     
   3.7411764705882353        3.2117647058823531        280.51420679688454     
   3.7941176470588234        3.2117647058823531        210.98408053815365     
   3.8470588235294114        3.2117647058823531        149.37151756882668     
   3.8999999999999999        3.2117647058823531        114.68874946236610     
   3.9529411764705880        3.2117647058823531        104.11368413269520     
   4.0058823529411764        3.2117647058823531        115.17734523117542     
   4.0588235294117645        3.2117647058823531        145.75848880410194     
   4.1117647058823525        3.2117647058823531        176.27273890376091     
   4.1647058823529406        3.2117647058823531        218.84263114631176     
   4.2176470588235295        3.2117647058823531        277.91076835989952     
   4.2705882352941176        3.2117647058823531        352.39471167325974     
   4.3235294117647056        3.2117647058823531        441.47974953055382     
   4.3764705882352937        3.2117647058823531        544.59582372009754     
   4.4294117647058826        3.2117647058823531        661.39389634132385     
   4.4823529411764707        3.2117647058823531        791.72224321961403     
   4.5352941176470587        3.2117647058823531        935.60306346416473     
   4.5882352941176467        3.2117647058823531        1093.2097148448229     
   4.6411764705882348        3.2117647058823531        1255.8886339664459     
   4.6941176470588228        3.2117647058823531        1429.3432957679033     
   4.7470588235294118        3.2117647058823531        1616.8168515264988     
   4.7999999999999998        3.2117647058823531        1818.8922045379877     

   3.0000000000000000        3.2647058823529411        3577.8673727214336     
   3.0529411764705880        3.2647058823529411        3090.0745229423046     
   3.1058823529411765        3.2647058823529411        2655.0883961766958     
   3.1588235294117646        3.2647058823529411        2272.9676276296377     
   3.2117647058823531        3.2647058823529411        1938.6008270829916     
   3.2647058823529411        3.2647058823529411        1636.3212019950151     
   3.3176470588235292        3.2647058823529411        1365.2438977360725     
   3.3705882352941177        3.2647058823529411        1134.5560158342123     
   3.4235294117647057        3.2647058823529411        932.61266490817070     
   3.4764705882352942        3.2647058823529411        755.47039759159088     
   3.5294117647058822        3.2647058823529411        583.91711631417274     
   3.5823529411764703        3.2647058823529411        444.14799819886684     
   3.6352941176470588        3.2647058823529411        338.91291870176792     
   3.6882352941176468        3.2647058823529411        231.65600986778736     
   3.7411764705882353        3.2647058823529411        158.06048907339573     
   3.7941176470588234        3.2647058823529411        114.46148970723152     
   3.8470588235294114        3.2647058823529411        64.395154267549515     
   3.8999999999999999        3.2647058823529411        36.595175623893738     
   3.9529411764705880        3.2647058823529411        32.761091127991676     
   4.0058823529411764        3.2647058823529411        50.498810350894928     
   4.0588235294117645        3.2647058823529411        87.764470741152763     
   4.1117647058823525        3.2647058823529411        128.72281736135483     
   4.1647058823529406        3.2647058823529411        177.23652026057243     
   4.2176470588235295        3.2647058823529411        242.44158180058002     
   4.2705882352941176        3.2647058823529411        323.33154727518559     
   4.3235294117647056        3.2647058823529411        419.16324873268604     
   4.3764705882352937        3.2647058823529411        528.03488551080227     
   4.4294117647058826        3.2647058823529411        644.02234777808189     
   4.4823529411764707        3.2647058823529411        773.09073524177074     
   4.5352941176470587        3.2647058823529411        915.30899584293365     
   4.5882352941176467        3.2647058823529411        1070.8948799371719     
   4.6411764705882348        3.2647058823529411        1240.1928451806307     
   4.6941176470588228        3.2647058823529411        1423.6530830562115     
   4.7470588235294118        3.2647058823529411        1621.8117912560701     
   4.7999999999999998        3.2647058823529411        1835.2727647572756     

   3.0000000000000000        3.3176470588235292        3233.4557228982449     
   3.0529411764705880        3.3176470588235292        2754.4747369736433     
   3.1058823529411765        3.3176470588235292        2335.9757183343172     
   3.1588235294117646        3.3176470588235292        1959.9331634342670     
   3.2117647058823531        3.3176470588235292        1650.1214315295219     
   3.2647058823529411        3.3176470588235292        1365.2438977807760     
   3.3176470588235292        3.3176470588235292        1141.2209082096815     
   3.3705882352941177        3.3176470588235292        920.15088485181332     
   3.4235294117647057        3.3176470588235292        736.89857292175293     
   3.4764705882352942        3.3176470588235292        571.64902368187904     
   3.5294117647058822        3.3176470588235292        451.24323488771915     
   3.5823529411764703        3.3176470588235292        327.56331929564476     
   3.6352941176470588        3.3176470588235292        236.56820802390575     
   3.6882352941176468        3.3176470588235292        142.56260889768600     
   3.7411764705882353        3.3176470588235292        77.332310780882835     
   3.7941176470588234        3.3176470588235292        41.844025745987892     
   3.8470588235294114        3.3176470588235292        19.694063499569893     
   3.8999999999999999        3.3176470588235292        0.0000000000000000     
   3.9529411764705880        3.3176470588235292        3.3689662218093872     
   4.0058823529411764        3.3176470588235292        27.436772048473358     
   4.0588235294117645        3.3176470588235292        70.196486219763756     
   4.1117647058823525        3.3176470588235292        129.98314285278320     
   4.1647058823529406        3.3176470588235292        190.67470236122608     
   4.2176470588235295        3.3176470588235292        257.58075575530529     
   4.2705882352941176        3.3176470588235292        339.49689282476902     
   4.3235294117647056        3.3176470588235292        435.73026680946350     
   4.3764705882352937        3.3176470588235292        545.82720769941807     
   4.4294117647058826        3.3176470588235292        669.54851709306240     
   4.4823529411764707        3.3176470588235292        806.84498056769371     
   4.5352941176470587        3.3176470588235292        957.83345064520836     
   4.5882352941176467        3.3176470588235292        1122.7737624943256     
   4.6411764705882348        3.3176470588235292        1302.0466907769442     
   4.6941176470588228        3.3176470588235292        1496.1330970823765     
   4.7470588235294118        3.3176470588235292        1705.5943763554096     
   4.7999999999999998        3.3176470588235292        1918.6518139839172     

   3.0000000000000000        3.3705882352941177        2904.4710822403431     
   3.0529411764705880        3.3705882352941177        2428.3715493828058     
   3.1058823529411765        3.3705882352941177        2031.1397010833025     
   3.1588235294117646        3.3705882352941177        1686.7786457240582     
   3.2117647058823531        3.3705882352941177        1396.1361896693707     
   3.2647058823529411        3.3705882352941177        1134.5560158640146     
   3.3176470588235292        3.3705882352941177        920.15088486671448     
   3.3705882352941177        3.3705882352941177        729.50146014988422     
   3.4235294117647057        3.3705882352941177        579.95443294942379     
   3.4764705882352942        3.3705882352941177        442.94716173410416     
   3.5294117647058822        3.3705882352941177        332.88397127389908     
   3.5823529411764703        3.3705882352941177        228.10238227248192     
   3.6352941176470588        3.3705882352941177        152.32465673983097     
   3.6882352941176468        3.3705882352941177        109.14885430037975     
   3.7411764705882353        3.3705882352941177        55.145277380943298     
   3.7941176470588234        3.3705882352941177        28.171741351485252     
   3.8470588235294114        3.3705882352941177        23.538114562630653     
   3.8999999999999999        3.3705882352941177        11.420047551393509     
   3.9529411764705880        3.3705882352941177        22.239896580576897     
   4.0058823529411764        3.3705882352941177        53.706937491893768     
   4.0588235294117645        3.3705882352941177        103.88949091732502     
   4.1117647058823525        3.3705882352941177        171.19773115217686     
   4.1647058823529406        3.3705882352941177        245.01968097686768     
   4.2176470588235295        3.3705882352941177        318.83315137028694     
   4.2705882352941176        3.3705882352941177        407.92200748622417     
   4.3235294117647056        3.3705882352941177        511.66136148571968     
   4.3764705882352937        3.3705882352941177        629.66050021350384     
   4.4294117647058826        3.3705882352941177        761.73779392242432     
   4.4823529411764707        3.3705882352941177        907.89597457647324     
   4.5352941176470587        3.3705882352941177        1068.2980999350548     
   4.5882352941176467        3.3705882352941177        1240.2959603816271     
   4.6411764705882348        3.3705882352941177        1417.9158242046833     
   4.6941176470588228        3.3705882352941177        1609.9395230114460     
   4.7470588235294118        3.3705882352941177        1816.9618933200836     
   4.7999999999999998        3.3705882352941177        2039.6380850970745     

   3.0000000000000000        3.4235294117647057        2606.7623595744371     
   3.0529411764705880        3.4235294117647057        2155.8414728790522     
   3.1058823529411765        3.4235294117647057        1764.4596426188946     
   3.1588235294117646        3.4235294117647057        1436.0619097650051     
   3.2117647058823531        3.4235294117647057        1153.7954240739346     
   3.2647058823529411        3.4235294117647057        932.61266487836838     
   3.3176470588235292        3.4235294117647057        736.89857284724712     
   3.3705882352941177        3.4235294117647057        579.95443296432495     
   3.4235294117647057        3.4235294117647057        440.61115923523903     
   3.4764705882352942        3.4235294117647057        333.83525827527046     
   3.5294117647058822        3.4235294117647057        241.98162692785263     
   3.5823529411764703        3.4235294117647057        180.96116551756859     
   3.6352941176470588        3.4235294117647057        114.80876901745796     
   3.6882352941176468        3.4235294117647057        82.522041156888008     
   3.7411764705882353        3.4235294117647057        48.351551070809364     
   3.7941176470588234        3.4235294117647057        33.965668097138405     
   3.8470588235294114        3.4235294117647057        45.038571268320084     
   3.8999999999999999        3.4235294117647057        75.159740537405014     
   3.9529411764705880        3.4235294117647057        94.900688275694847     
   4.0058823529411764        3.4235294117647057        134.22179123759270     
   4.0588235294117645        3.4235294117647057        191.84289450943470     
   4.1117647058823525        3.4235294117647057        265.57119099795818     
   4.1647058823529406        3.4235294117647057        354.37988093495369     
   4.2176470588235295        3.4235294117647057        436.78446069359779     
   4.2705882352941176        3.4235294117647057        533.62021207809448     
   4.3235294117647056        3.4235294117647057        645.46460409462452     
   4.3764705882352937        3.4235294117647057        767.55119730532169     
   4.4294117647058826        3.4235294117647057        900.21251222491264     
   4.4823529411764707        3.4235294117647057        1046.3774847388268     
   4.5352941176470587        3.4235294117647057        1206.2476869672537     
   4.5882352941176467        3.4235294117647057        1380.1606447994709     
   4.6411764705882348        3.4235294117647057        1568.5676231831312     
   4.6941176470588228        3.4235294117647057        1772.0127350240946     
   4.7470588235294118        3.4235294117647057        1991.1134561896324     
   4.7999999999999998        3.4235294117647057        2226.5425954461098     

   3.0000000000000000        3.4764705882352942        2324.4071928858757     
   3.0529411764705880        3.4764705882352942        1895.5374600291252     
   3.1058823529411765        3.4764705882352942        1516.1503479331732     
   3.1588235294117646        3.4764705882352942        1216.0427667200565     
   3.2117647058823531        3.4764705882352942        961.57251079380512     
   3.2647058823529411        3.4764705882352942        755.47039774060249     
   3.3176470588235292        3.4764705882352942        571.64902377128601     
   3.3705882352941177        3.4764705882352942        442.94716173410416     
   3.4235294117647057        3.4764705882352942        333.83525827527046     
   3.4764705882352942        3.4764705882352942        261.86084653437138     
   3.5294117647058822        3.4764705882352942        180.09861256182194     
   3.5823529411764703        3.4764705882352942        138.26327538490295     
   3.6352941176470588        3.4764705882352942        102.44245980679989     
   3.6882352941176468        3.4764705882352942        86.377292856574059     
   3.7411764705882353        3.4764705882352942        86.762940227985382     
   3.7941176470588234        3.4764705882352942        81.273327752947807     
   3.8470588235294114        3.4764705882352942        101.12103083729744     
   3.8999999999999999        3.4764705882352942        143.52660694718361     
   3.9529411764705880        3.4764705882352942        177.75192120671272     
   4.0058823529411764        3.4764705882352942        225.32504354417324     
   4.0588235294117645        3.4764705882352942        290.85194508731365     
   4.1117647058823525        3.4764705882352942        372.84093663096428     
   4.1647058823529406        3.4764705882352942        470.12410652637482     
   4.2176470588235295        3.4764705882352942        581.62604875862598     
   4.2705882352941176        3.4764705882352942        681.28910067677498     
   4.3235294117647056        3.4764705882352942        795.26296919584274     
   4.3764705882352937        3.4764705882352942        923.25512035191059     
   4.4294117647058826        3.4764705882352942        1065.1768628507853     
   4.4823529411764707        3.4764705882352942        1221.1179073601961     
   4.5352941176470587        3.4764705882352942        1391.3218319267035     
   4.5882352941176467        3.4764705882352942        1576.1626705229282     
   4.6411764705882348        3.4764705882352942        1776.1227766126394     
   4.6941176470588228        3.4764705882352942        1991.7720706313848     
   4.7470588235294118        3.4764705882352942        2219.2226797640324     
   4.7999999999999998        3.4764705882352942        2452.2723788619041     

   3.0000000000000000        3.5294117647058822        2090.8729316145182     
   3.0529411764705880        3.5294117647058822        1667.5382681339979     
   3.1058823529411765        3.5294117647058822        1300.8881100267172     
   3.1588235294117646        3.5294117647058822        1008.3642908185720     
   3.2117647058823531        3.5294117647058822        772.37868836522102     
   3.2647058823529411        3.5294117647058822        583.91711632907391     
   3.3176470588235292        3.5294117647058822        451.24323488771915     
   3.3705882352941177        3.5294117647058822        332.88397124409676     
   3.4235294117647057        3.5294117647058822        241.98162691295147     
   3.4764705882352942        3.5294117647058822        180.09861241281033     
   3.5294117647058822        3.5294117647058822        150.15830032527447     
   3.5823529411764703        3.5294117647058822        127.16349896788597     
   3.6352941176470588        3.5294117647058822        113.11634087562561     
   3.6882352941176468        3.5294117647058822        106.60375045239925     
   3.7411764705882353        3.5294117647058822        129.34987613558769     
   3.7941176470588234        3.5294117647058822        157.06677979230881     
   3.8470588235294114        3.5294117647058822        190.26267330348492     
   3.8999999999999999        3.5294117647058822        245.24151974916458     
   3.9529411764705880        3.5294117647058822        303.36737123131752     
   4.0058823529411764        3.5294117647058822        359.39435875415802     
   4.0588235294117645        3.5294117647058822        433.49848186969757     
   4.1117647058823525        3.5294117647058822        524.25699336826801     
   4.1647058823529406        3.5294117647058822        630.56879098713398     
   4.2176470588235295        3.5294117647058822        751.62806659936905     
   4.2705882352941176        3.5294117647058822        865.60153394937515     
   4.3235294117647056        3.5294117647058822        988.59784492850304     
   4.3764705882352937        3.5294117647058822        1126.0627546161413     
   4.4294117647058826        3.5294117647058822        1277.9578851163387     
   4.4823529411764707        3.5294117647058822        1444.4178908467293     
   4.5352941176470587        3.5294117647058822        1625.7258575260639     
   4.5882352941176467        3.5294117647058822        1815.4431079179049     
   4.6411764705882348        3.5294117647058822        2014.7917121052742     
   4.6941176470588228        3.5294117647058822        2229.2807174175978     
   4.7470588235294118        3.5294117647058822        2459.5769628286362     
   4.7999999999999998        3.5294117647058822        2706.3966310471296     

   3.0000000000000000        3.5823529411764703        1872.1125574856997     
   3.0529411764705880        3.5823529411764703        1456.8258319050074     
   3.1058823529411765        3.5823529411764703        1124.9854514300823     
   3.1588235294117646        3.5823529411764703        845.01825614273548     
   3.2117647058823531        3.5823529411764703        623.66513550281525     
   3.2647058823529411        3.5823529411764703        444.14799824357033     
   3.3176470588235292        3.5823529411764703        327.56331929564476     
   3.3705882352941177        3.5823529411764703        228.10238236188889     
   3.4235294117647057        3.5823529411764703        180.96116544306278     
   3.4764705882352942        3.5823529411764703        138.26327535510063     
   3.5294117647058822        3.5823529411764703        127.16349898278713     
   3.5823529411764703        3.5823529411764703        113.99111238121986     
   3.6352941176470588        3.5823529411764703        135.78993554413319     
   3.6882352941176468        3.5823529411764703        164.60156351327896     
   3.7411764705882353        3.5823529411764703        196.93883027136326     
   3.7941176470588234        3.5823529411764703        244.40208469331264     
   3.8470588235294114        3.5823529411764703        286.70728467404842     
   3.8999999999999999        3.5823529411764703        350.82033315300941     
   3.9529411764705880        3.5823529411764703        434.40818570554256     
   4.0058823529411764        3.5823529411764703        520.92446255683899     
   4.0588235294117645        3.5823529411764703        604.18774017691612     
   4.1117647058823525        3.5823529411764703        703.31007026135921     
   4.1647058823529406        3.5823529411764703        817.20465065538883     
   4.2176470588235295        3.5823529411764703        945.08414877951145     
   4.2705882352941176        3.5823529411764703        1086.4324807524681     
   4.3235294117647056        3.5823529411764703        1222.8936280012131     
   4.3764705882352937        3.5823529411764703        1363.3829144090414     
   4.4294117647058826        3.5823529411764703        1517.4798703789711     
   4.4823529411764707        3.5823529411764703        1685.4690824747086     
   4.5352941176470587        3.5823529411764703        1867.6627093255520     
   4.5882352941176467        3.5823529411764703        2064.4977919459343     
   4.6411764705882348        3.5823529411764703        2276.5139265358448     
   4.6941176470588228        3.5823529411764703        2504.3324432969093     
   4.7470588235294118        3.5823529411764703        2748.6371349245310     
   4.7999999999999998        3.5823529411764703        3010.1565523743629     

   3.0000000000000000        3.6352941176470588        1683.1625140160322     
   3.0529411764705880        3.6352941176470588        1272.3646691739559     
   3.1058823529411765        3.6352941176470588        951.64176595211029     
   3.1588235294117646        3.6352941176470588        679.87730766832829     
   3.2117647058823531        3.6352941176470588        485.68911539018154     
   3.2647058823529411        3.6352941176470588        338.91291871666908     
   3.3176470588235292        3.6352941176470588        236.56820805370808     
   3.3705882352941177        3.6352941176470588        152.32465671002865     
   3.4235294117647057        3.6352941176470588        114.80876894295216     
   3.4764705882352942        3.6352941176470588        102.44245980679989     
   3.5294117647058822        3.6352941176470588        113.11634092032909     
   3.5823529411764703        3.6352941176470588        135.78993564844131     
   3.6352941176470588        3.6352941176470588        167.36822876334190     
   3.6882352941176468        3.6352941176470588        219.75578559935093     
   3.7411764705882353        3.6352941176470588        268.89398346841335     
   3.7941176470588234        3.6352941176470588        343.24469466507435     
   3.8470588235294114        3.6352941176470588        416.58231407403946     
   3.8999999999999999        3.6352941176470588        490.14737306535244     
   3.9529411764705880        3.6352941176470588        583.33453373610973     
   4.0058823529411764        3.6352941176470588        688.37586291134357     
   4.0588235294117645        3.6352941176470588        780.89904284477234     
   4.1117647058823525        3.6352941176470588        889.55201262235641     
   4.1647058823529406        3.6352941176470588        1013.3090419173241     
   4.2176470588235295        3.6352941176470588        1151.4406374990940     
   4.2705882352941176        3.6352941176470588        1303.4846358746290     
   4.3235294117647056        3.6352941176470588        1454.9192322790623     
   4.3764705882352937        3.6352941176470588        1605.8131347745657     
   4.4294117647058826        3.6352941176470588        1770.9781434535980     
   4.4823529411764707        3.6352941176470588        1950.6173165291548     
   4.5352941176470587        3.6352941176470588        2145.0771566182375     
   4.5882352941176467        3.6352941176470588        2354.8239029496908     
   4.6411764705882348        3.6352941176470588        2580.4213085174561     
   4.6941176470588228        3.6352941176470588        2822.5099727362394     
   4.7470588235294118        3.6352941176470588        3067.8413692563772     
   4.7999999999999998        3.6352941176470588        3327.5023286491632     

   3.0000000000000000        3.6882352941176468        1534.0251242369413     
   3.0529411764705880        3.6882352941176468        1127.6873153448105     
   3.1058823529411765        3.6882352941176468        814.56648775935173     
   3.1588235294117646        3.6882352941176468        552.27782121300697     
   3.2117647058823531        3.6882352941176468        365.83170628547668     
   3.2647058823529411        3.6882352941176468        231.65601001679897     
   3.3176470588235292        3.6882352941176468        142.56260895729065     
   3.3705882352941177        3.6882352941176468        109.14885418117046     
   3.4235294117647057        3.6882352941176468        82.522041186690331     
   3.4764705882352942        3.6882352941176468        86.377293005585670     
   3.5294117647058822        3.6882352941176468        106.60375052690506     
   3.5823529411764703        3.6882352941176468        164.60156346857548     
   3.6352941176470588        3.6882352941176468        219.75578552484512     
   3.6882352941176468        3.6882352941176468        300.90363460779190     
   3.7411764705882353        3.6882352941176468        359.66880281269550     
   3.7941176470588234        3.6882352941176468        443.73868088424206     
   3.8470588235294114        3.6882352941176468        550.13320997357368     
   3.8999999999999999        3.6882352941176468        640.03637693822384     
   3.9529411764705880        3.6882352941176468        746.62841624021530     
   4.0058823529411764        3.6882352941176468        870.23213052749634     
   4.0588235294117645        3.6882352941176468        987.94702117145061     
   4.1117647058823525        3.6882352941176468        1106.6930197775364     
   4.1647058823529406        3.6882352941176468        1240.9311256706715     
   4.2176470588235295        3.6882352941176468        1389.9869230985641     
   4.2705882352941176        3.6882352941176468        1553.4493285119534     
   4.3235294117647056        3.6882352941176468        1719.6966093927622     
   4.3764705882352937        3.6882352941176468        1881.8995540738106     
   4.4294117647058826        3.6882352941176468        2058.9580819159746     
   4.4823529411764707        3.6882352941176468        2251.1118525266647     
   4.5352941176470587        3.6882352941176468        2457.7182891368866     
   4.5882352941176467        3.6882352941176468        2668.5377036333084     
   4.6411764705882348        3.6882352941176468        2894.5122723281384     
   4.6941176470588228        3.6882352941176468        3136.3063413053751     
   4.7470588235294118        3.6882352941176468        3394.6419602781534     
   4.7999999999999998        3.6882352941176468        3670.2812378555536     

   3.0000000000000000        3.7411764705882353        1408.6228996366262     
   3.0529411764705880        3.7411764705882353        1008.6379762291908     
   3.1058823529411765        3.7411764705882353        704.65823584794998     
   3.1588235294117646        3.7411764705882353        459.48211136460304     
   3.2117647058823531        3.7411764705882353        280.51420669257641     
   3.2647058823529411        3.7411764705882353        158.06048907339573     
   3.3176470588235292        3.7411764705882353        77.332310914993286     
   3.3705882352941177        3.7411764705882353        55.145277351140976     
   3.4235294117647057        3.7411764705882353        48.351551085710526     
   3.4764705882352942        3.7411764705882353        86.762940168380737     
   3.5294117647058822        3.7411764705882353        129.34987612068653     
   3.5823529411764703        3.7411764705882353        196.93883039057255     
   3.6352941176470588        3.7411764705882353        268.89398351311684     
   3.6882352941176468        3.7411764705882353        359.66880279779434     
   3.7411764705882353        3.7411764705882353        477.16059726476669     
   3.7941176470588234        3.7411764705882353        571.17133951187134     
   3.8470588235294114        3.7411764705882353        687.71392816305161     
   3.8999999999999999        3.7411764705882353        796.04272828996181     
   3.9529411764705880        3.7411764705882353        912.71130312979221     
   4.0058823529411764        3.7411764705882353        1046.6991080790758     
   4.0588235294117645        3.7411764705882353        1196.5434190034866     
   4.1117647058823525        3.7411764705882353        1331.6350962519646     
   4.1647058823529406        3.7411764705882353        1475.1513907164335     
   4.2176470588235295        3.7411764705882353        1632.7088837474585     
   4.2705882352941176        3.7411764705882353        1803.9035020619631     
   4.3235294117647056        3.7411764705882353        1988.5686625242233     
   4.3764705882352937        3.7411764705882353        2175.4773840010166     
   4.4294117647058826        3.7411764705882353        2356.1560649275780     
   4.4823529411764707        3.7411764705882353        2551.1719262301922     
   4.5352941176470587        3.7411764705882353        2760.9229496717453     
   4.5882352941176467        3.7411764705882353        2985.9227011054754     
   4.6411764705882348        3.7411764705882353        3226.7779001146555     
   4.6941176470588228        3.7411764705882353        3484.1676474809647     
   4.7470588235294118        3.7411764705882353        3758.8243340551853     
   4.7999999999999998        3.7411764705882353        4051.5162167251110     

   3.0000000000000000        3.7941176470588234        1290.9837653487921     
   3.0529411764705880        3.7941176470588234        897.07655243575573     
   3.1058823529411765        3.7941176470588234        598.27760641276836     
   3.1588235294117646        3.7941176470588234        376.44945064187050     
   3.2117647058823531        3.7941176470588234        210.98408043384552     
   3.2647058823529411        3.7941176470588234        114.46148967742920     
   3.3176470588235292        3.7941176470588234        41.844025760889053     
   3.3705882352941177        3.7941176470588234        28.171741381287575     
   3.4235294117647057        3.7941176470588234        33.965668156743050     
   3.4764705882352942        3.7941176470588234        81.273327752947807     
   3.5294117647058822        3.7941176470588234        157.06677980720997     
   3.5823529411764703        3.7941176470588234        244.40208472311497     
   3.6352941176470588        3.7941176470588234        343.24469454586506     
   3.6882352941176468        3.7941176470588234        443.73868094384670     
   3.7411764705882353        3.7941176470588234        571.17133943736553     
   3.7941176470588234        3.7941176470588234        690.28528365492821     
   3.8470588235294114        3.7941176470588234        823.44789367914200     
   3.8999999999999999        3.7941176470588234        975.66001939773560     
   3.9529411764705880        3.7941176470588234        1102.8433764725924     
   4.0058823529411764        3.7941176470588234        1247.7193799167871     
   4.0588235294117645        3.7941176470588234        1408.8790556341410     
   4.1117647058823525        3.7941176470588234        1561.0184790641069     
   4.1647058823529406        3.7941176470588234        1715.8959607779980     
   4.2176470588235295        3.7941176470588234        1885.3374121636152     
   4.2705882352941176        3.7941176470588234        2068.9838278740644     
   4.3235294117647056        3.7941176470588234        2266.7093133032322     
   4.3764705882352937        3.7941176470588234        2467.5727342665195     
   4.4294117647058826        3.7941176470588234        2661.3479972332716     
   4.4823529411764707        3.7941176470588234        2870.1307270228863     
   4.5352941176470587        3.7941176470588234        3094.3450032174587     
   4.5882352941176467        3.7941176470588234        3334.5256874263287     
   4.6411764705882348        3.7941176470588234        3591.2961170673370     
   4.6941176470588228        3.7941176470588234        3854.6499828398228     
   4.7470588235294118        3.7941176470588234        4128.2915666550398     
   4.7999999999999998        3.7941176470588234        4419.2195678055286     

   3.0000000000000000        3.8470588235294114        1205.6693971902132     
   3.0529411764705880        3.8470588235294114        816.97646224498749     
   3.1058823529411765        3.8470588235294114        523.19247445464134     
   3.1588235294117646        3.8470588235294114        308.39967189729214     
   3.2117647058823531        3.8470588235294114        149.37151752412319     
   3.2647058823529411        3.8470588235294114        64.395154163241386     
   3.3176470588235292        3.8470588235294114        19.694063574075699     
   3.3705882352941177        3.8470588235294114        23.538114488124847     
   3.4235294117647057        3.8470588235294114        45.038571268320084     
   3.4764705882352942        3.8470588235294114        101.12103089690208     
   3.5294117647058822        3.8470588235294114        190.26267328858376     
   3.5823529411764703        3.8470588235294114        286.70728462934494     
   3.6352941176470588        3.8470588235294114        416.58231419324875     
   3.6882352941176468        3.8470588235294114        550.13320994377136     
   3.7411764705882353        3.8470588235294114        687.71392816305161     
   3.7941176470588234        3.8470588235294114        823.44789378345013     
   3.8470588235294114        3.8470588235294114        966.97172330319881     
   3.8999999999999999        3.8470588235294114        1130.3283436298370     
   3.9529411764705880        3.8470588235294114        1292.5296517461538     
   4.0058823529411764        3.8470588235294114        1451.2431864738464     
   4.0588235294117645        3.8470588235294114        1625.5179588794708     
   4.1117647058823525        3.8470588235294114        1812.4150123447180     
   4.1647058823529406        3.8470588235294114        1979.3556075841188     
   4.2176470588235295        3.8470588235294114        2161.4395983815193     
   4.2705882352941176        3.8470588235294114        2358.3501286953688     
   4.3235294117647056        3.8470588235294114        2569.9990431219339     
   4.3764705882352937        3.8470588235294114        2784.3847716599703     
   4.4294117647058826        3.8470588235294114        2992.1811265498400     
   4.4823529411764707        3.8470588235294114        3215.6977292448282     
   4.5352941176470587        3.8470588235294114        3444.5516239255667     
   4.5882352941176467        3.8470588235294114        3686.3589798957109     
   4.6411764705882348        3.8470588235294114        3943.9459676891565     
   4.6941176470588228        3.8470588235294114        4218.0225820690393     
   4.7470588235294118        3.8470588235294114        4509.3485896885395     
   4.7999999999999998        3.8470588235294114        4818.7161167412996     

   3.0000000000000000        3.8999999999999999        1149.3407581150532     
   3.0529411764705880        3.8999999999999999        765.03071953356266     
   3.1058823529411765        3.8999999999999999        476.14815239608288     
   3.1588235294117646        3.8999999999999999        267.48376500606537     
   3.2117647058823531        3.8999999999999999        114.68874944746494     
   3.2647058823529411        3.8999999999999999        36.595175698399544     
   3.3176470588235292        3.8999999999999999        1.4901161193847656E-008
   3.3705882352941177        3.8999999999999999        11.420047536492348     
   3.4235294117647057        3.8999999999999999        75.159740582108498     
   3.4764705882352942        3.8999999999999999        143.52660691738129     
   3.5294117647058822        3.8999999999999999        245.24151962995529     
   3.5823529411764703        3.8999999999999999        350.82033319771290     
   3.6352941176470588        3.8999999999999999        490.14737313985825     
   3.6882352941176468        3.8999999999999999        640.03637693822384     
   3.7411764705882353        3.8999999999999999        796.04272828996181     
   3.7941176470588234        3.8999999999999999        975.66001945734024     
   3.8470588235294114        3.8999999999999999        1130.3283436298370     
   3.8999999999999999        3.8999999999999999        1304.8501970022917     
   3.9529411764705880        3.8999999999999999        1483.4691110253334     
   4.0058823529411764        3.8999999999999999        1653.6364457011223     
   4.0588235294117645        3.8999999999999999        1839.8895574510098     
   4.1117647058823525        3.8999999999999999        2041.1921030133963     
   4.1647058823529406        3.8999999999999999        2236.0740432739258     
   4.2176470588235295        3.8999999999999999        2427.7325681149960     
   4.2705882352941176        3.8999999999999999        2633.4072013050318     
   4.3235294117647056        3.8999999999999999        2853.0085847973824     
   4.3764705882352937        3.8999999999999999        3086.6500311791897     
   4.4294117647058826        3.8999999999999999        3315.6085265874863     
   4.4823529411764707        3.8999999999999999        3542.6801859140396     
   4.5352941176470587        3.8999999999999999        3785.0829840749502     
   4.5882352941176467        3.8999999999999999        4043.3844907879829     
   4.6411764705882348        3.8999999999999999        4318.2376713752747     
   4.6941176470588228        3.8999999999999999        4610.3601497113705     
   4.7470588235294118        3.8999999999999999        4920.5152646303177     
   4.7999999999999998        3.8999999999999999        5230.9781282991171     

   3.0000000000000000        3.9529411764705880        1118.9654067456722     
   3.0529411764705880        3.9529411764705880        738.25136797130108     
   3.1058823529411765        3.9529411764705880        454.21960513293743     
   3.1588235294117646        3.9529411764705880        250.81198160350323     
   3.2117647058823531        3.9529411764705880        104.11368404328823     
   3.2647058823529411        3.9529411764705880        32.761091127991676     
   3.3176470588235292        3.9529411764705880        3.3689662218093872     
   3.3705882352941177        3.9529411764705880        22.239896714687347     
   3.4235294117647057        3.9529411764705880        94.900688260793686     
   3.4764705882352942        3.9529411764705880        177.75192116200924     
   3.5294117647058822        3.9529411764705880        303.36737126111984     
   3.5823529411764703        3.9529411764705880        434.40818557143211     
   3.6352941176470588        3.9529411764705880        583.33453379571438     
   3.6882352941176468        3.9529411764705880        746.62841625511646     
   3.7411764705882353        3.9529411764705880        912.71130315959454     
   3.7941176470588234        3.9529411764705880        1102.8433765172958     
   3.8470588235294114        3.9529411764705880        1292.5296517312527     
   3.8999999999999999        3.9529411764705880        1483.4691109657288     
   3.9529411764705880        3.9529411764705880        1692.0773096680641     
   4.0058823529411764        3.9529411764705880        1874.2837358862162     
   4.0588235294117645        3.9529411764705880        2073.1635679751635     
   4.1117647058823525        3.9529411764705880        2287.7245570123196     
   4.1647058823529406        3.9529411764705880        2497.4536774456501     
   4.2176470588235295        3.9529411764705880        2702.7058898657560     
   4.2705882352941176        3.9529411764705880        2922.6714633405209     
   4.3235294117647056        3.9529411764705880        3157.2932070791721     
   4.3764705882352937        3.9529411764705880        3406.7120699733496     
   4.4294117647058826        3.9529411764705880        3647.2482349425554     
   4.4823529411764707        3.9529411764705880        3890.3136341422796     
   4.5352941176470587        3.9529411764705880        4149.4943082779646     
   4.5882352941176467        3.9529411764705880        4425.3713657855988     
   4.6411764705882348        3.9529411764705880        4711.0073848813772     
   4.6941176470588228        3.9529411764705880        5002.3129115998745     
   4.7470588235294118        3.9529411764705880        5310.7506179213524     
   4.7999999999999998        3.9529411764705880        5634.5451528280973     

   3.0000000000000000        4.0058823529411764        1111.8328128755093     
   3.0529411764705880        4.0058823529411764        733.98150381445885     
   3.1058823529411765        4.0058823529411764        454.81988878548145     
   3.1588235294117646        4.0058823529411764        255.84191684424877     
   3.2117647058823531        4.0058823529411764        115.17734518647194     
   3.2647058823529411        4.0058823529411764        50.498810246586800     
   3.3176470588235292        4.0058823529411764        27.436772063374519     
   3.3705882352941177        4.0058823529411764        53.706937447190285     
   3.4235294117647057        4.0058823529411764        134.22179135680199     
   3.4764705882352942        4.0058823529411764        225.32504351437092     
   3.5294117647058822        4.0058823529411764        359.39435869455338     
   3.5823529411764703        4.0058823529411764        520.92446258664131     
   3.6352941176470588        4.0058823529411764        688.37586291134357     
   3.6882352941176468        4.0058823529411764        870.23213046789169     
   3.7411764705882353        4.0058823529411764        1046.6991079151630     
   3.7941176470588234        4.0058823529411764        1247.7193799465895     
   3.8470588235294114        4.0058823529411764        1451.2431865483522     
   3.8999999999999999        4.0058823529411764        1653.6364456564188     
   3.9529411764705880        4.0058823529411764        1874.2837359458208     
   4.0058823529411764        4.0058823529411764        2098.1869968771935     
   4.0588235294117645        4.0058823529411764        2310.5219885706902     
   4.1117647058823525        4.0058823529411764        2537.7712826877832     
   4.1647058823529406        4.0058823529411764        2776.2790514677763     
   4.2176470588235295        4.0058823529411764        2995.9567348957062     
   4.2705882352941176        4.0058823529411764        3231.0975289046764     
   4.3235294117647056        4.0058823529411764        3479.7813276797533     
   4.3764705882352937        4.0058823529411764        3736.1480402201414     
   4.4294117647058826        4.0058823529411764        3999.2335032224655     
   4.4823529411764707        4.0058823529411764        4253.1290347278118     
   4.5352941176470587        4.0058823529411764        4514.4300387650728     
   4.5882352941176467        4.0058823529411764        4791.4821581840515     
   4.6411764705882348        4.0058823529411764        5084.9612751454115     
   4.6941176470588228        4.0058823529411764        5395.6055884659290     
   4.7470588235294118        4.0058823529411764        5724.1965774744749     
   4.7999999999999998        4.0058823529411764        6050.7542063444853     

   3.0000000000000000        4.0588235294117645        1109.2923950701952     
   3.0529411764705880        4.0588235294117645        738.57115603983402     
   3.1058823529411765        4.0588235294117645        463.43539613485336     
   3.1588235294117646        4.0588235294117645        280.37582418322563     
   3.2117647058823531        4.0588235294117645        145.75848886370659     
   3.2647058823529411        4.0588235294117645        87.764470875263214     
   3.3176470588235292        4.0588235294117645        70.196486234664917     
   3.3705882352941177        4.0588235294117645        103.88949090242386     
   3.4235294117647057        4.0588235294117645        191.84289446473122     
   3.4764705882352942        4.0588235294117645        290.85194507241249     
   3.5294117647058822        4.0588235294117645        433.49848186969757     
   3.5823529411764703        4.0588235294117645        604.18774014711380     
   3.6352941176470588        4.0588235294117645        780.89904293417931     
   3.6882352941176468        4.0588235294117645        987.94702126085758     
   3.7411764705882353        4.0588235294117645        1196.5434189140797     
   3.7941176470588234        4.0588235294117645        1408.8790556341410     
   3.8470588235294114        4.0588235294117645        1625.5179588794708     
   3.8999999999999999        4.0588235294117645        1839.8895574361086     
   3.9529411764705880        4.0588235294117645        2073.1635679602623     
   4.0058823529411764        4.0588235294117645        2310.5219884812832     
   4.0588235294117645        4.0588235294117645        2536.0885473638773     
   4.1117647058823525        4.0588235294117645        2777.2880694121122     
   4.1647058823529406        4.0588235294117645        3033.4539667069912     
   4.2176470588235295        4.0588235294117645        3275.1548243165016     
   4.2705882352941176        4.0588235294117645        3519.0891337543726     
   4.3235294117647056        4.0588235294117645        3777.5714011192322     
   4.3764705882352937        4.0588235294117645        4050.7620060890913     
   4.4294117647058826        4.0588235294117645        4330.9417457431555     
   4.4823529411764707        4.0588235294117645        4594.2236132025719     
   4.5352941176470587        4.0588235294117645        4873.4961776137352     
   4.5882352941176467        4.0588235294117645        5169.3611122071743     
   4.6411764705882348        4.0588235294117645        5482.4991554766893     
   4.6941176470588228        4.0588235294117645        5813.6493996679783     
   4.7470588235294118        4.0588235294117645        6150.9736807942390     
   4.7999999999999998        4.0588235294117645        6472.0309602916241     

   3.0000000000000000        4.1117647058823525        1123.1393235027790     
   3.0529411764705880        4.1117647058823525        752.48545031249523     
   3.1058823529411765        4.1117647058823525        481.50733172893524     
   3.1588235294117646        4.1117647058823525        302.24741494655609     
   3.2117647058823531        4.1117647058823525        176.27273890376091     
   3.2647058823529411        4.1117647058823525        128.72281742095947     
   3.3176470588235292        4.1117647058823525        129.98314289748669     
   3.3705882352941177        4.1117647058823525        171.19773116707802     
   3.4235294117647057        4.1117647058823525        265.57119108736515     
   3.4764705882352942        4.1117647058823525        372.84093664586544     
   3.5294117647058822        4.1117647058823525        524.25699333846569     
   3.5823529411764703        4.1117647058823525        703.31007020175457     
   3.6352941176470588        4.1117647058823525        889.55201269686222     
   3.6882352941176468        4.1117647058823525        1106.6930198222399     
   3.7411764705882353        4.1117647058823525        1331.6350962221622     
   3.7941176470588234        4.1117647058823525        1561.0184789747000     
   3.8470588235294114        4.1117647058823525        1812.4150122702122     
   3.8999999999999999        4.1117647058823525        2041.1921029984951     
   3.9529411764705880        4.1117647058823525        2287.7245571166277     
   4.0058823529411764        4.1117647058823525        2537.7712826132774     
   4.0588235294117645        4.1117647058823525        2777.2880694419146     
   4.1117647058823525        4.1117647058823525        3033.2131690531969     
   4.1647058823529406        4.1117647058823525        3304.9137502461672     
   4.2176470588235295        4.1117647058823525        3558.1601311862469     
   4.2705882352941176        4.1117647058823525        3818.2035231888294     
   4.3235294117647056        4.1117647058823525        4093.6401716172695     
   4.3764705882352937        4.1117647058823525        4384.6504687964916     
   4.4294117647058826        4.1117647058823525        4673.2445480972528     
   4.4823529411764707        4.1117647058823525        4954.7154010236263     
   4.5352941176470587        4.1117647058823525        5253.0476278513670     
   4.5882352941176467        4.1117647058823525        5568.8492948412895     
   4.6411764705882348        4.1117647058823525        5884.3212375640869     
   4.6941176470588228        4.1117647058823525        6212.7157350331545     
   4.7470588235294118        4.1117647058823525        6555.9571263045073     
   4.7999999999999998        4.1117647058823525        6879.5542469322681     

   3.0000000000000000        4.1647058823529406        1155.7520494610071     
   3.0529411764705880        4.1647058823529406        784.62337465584278     
   3.1058823529411765        4.1647058823529406        518.00476358830929     
   3.1588235294117646        4.1647058823529406        339.48995868861675     
   3.2117647058823531        4.1647058823529406        218.84263116121292     
   3.2647058823529411        4.1647058823529406        177.23652024567127     
   3.3176470588235292        4.1647058823529406        190.67470239102840     
   3.3705882352941177        4.1647058823529406        245.01968099176884     
   3.4235294117647057        4.1647058823529406        354.37988109886646     
   3.4764705882352942        4.1647058823529406        470.12410651147366     
   3.5294117647058822        4.1647058823529406        630.56879109144211     
   3.5823529411764703        4.1647058823529406        817.20465067028999     
   3.6352941176470588        4.1647058823529406        1013.3090419322252     
   3.6882352941176468        4.1647058823529406        1240.9311256557703     
   3.7411764705882353        4.1647058823529406        1475.1513906568289     
   3.7941176470588234        4.1647058823529406        1715.8959607630968     
   3.8470588235294114        4.1647058823529406        1979.3556076288223     
   3.8999999999999999        4.1647058823529406        2236.0740432441235     
   3.9529411764705880        4.1647058823529406        2497.4536774307489     
   4.0058823529411764        4.1647058823529406        2776.2790514230728     
   4.0588235294117645        4.1647058823529406        3033.4539667963982     
   4.1117647058823525        4.1647058823529406        3304.9137502610683     
   4.1647058823529406        4.1647058823529406        3593.0101967453957     
   4.2176470588235295        4.1647058823529406        3856.9545755535364     
   4.2705882352941176        4.1647058823529406        4134.0373318344355     
   4.3235294117647056        4.1647058823529406        4427.4047237783670     
   4.3764705882352937        4.1647058823529406        4732.8125817477703     
   4.4294117647058826        4.1647058823529406        5033.2973789125681     
   4.4823529411764707        4.1647058823529406        5326.4843132942915     
   4.5352941176470587        4.1647058823529406        5625.2037060707808     
   4.5882352941176467        4.1647058823529406        5940.3142443150282     
   4.6411764705882348        4.1647058823529406        6272.5111775249243     
   4.6941176470588228        4.1647058823529406        6622.5466817021370     
   4.7470588235294118        4.1647058823529406        6964.9562991410494     
   4.7999999999999998        4.1647058823529406        7310.2673279047012     

   3.0000000000000000        4.2176470588235295        1204.4365116655827     
   3.0529411764705880        4.2176470588235295        833.39237682521343     
   3.1058823529411765        4.2176470588235295        571.41459313035011     
   3.1588235294117646        4.2176470588235295        393.03299619257450     
   3.2117647058823531        4.2176470588235295        277.91076838970184     
   3.2647058823529411        4.2176470588235295        242.44158184528351     
   3.3176470588235292        4.2176470588235295        257.58075585961342     
   3.3705882352941177        4.2176470588235295        318.83315141499043     
   3.4235294117647057        4.2176470588235295        436.78446061909199     
   3.4764705882352942        4.2176470588235295        581.62604883313179     
   3.5294117647058822        4.2176470588235295        751.62806664407253     
   3.5823529411764703        4.2176470588235295        945.08414879441261     
   3.6352941176470588        4.2176470588235295        1151.4406374990940     
   3.6882352941176468        4.2176470588235295        1389.9869230389595     
   3.7411764705882353        4.2176470588235295        1632.7088837325573     
   3.7941176470588234        4.2176470588235295        1885.3374122828245     
   3.8470588235294114        4.2176470588235295        2161.4395983964205     
   3.8999999999999999        4.2176470588235295        2427.7325681596994     
   3.9529411764705880        4.2176470588235295        2702.7058898657560     
   4.0058823529411764        4.2176470588235295        2995.9567349404097     
   4.0588235294117645        4.2176470588235295        3275.1548243165016     
   4.1117647058823525        4.2176470588235295        3558.1601311862469     
   4.1647058823529406        4.2176470588235295        3856.9545755088329     
   4.2176470588235295        4.2176470588235295        4155.6996393948793     
   4.2705882352941176        4.2176470588235295        4440.2516199648380     
   4.3235294117647056        4.2176470588235295        4740.0932930707932     
   4.3764705882352937        4.2176470588235295        5055.4125787913799     
   4.4294117647058826        4.2176470588235295        5371.2939276844263     
   4.4823529411764707        4.2176470588235295        5673.4005310833454     
   4.5352941176470587        4.2176470588235295        5992.1963824927807     
   4.5882352941176467        4.2176470588235295        6328.3014211803675     
   4.6411764705882348        4.2176470588235295        6682.4094825834036     
   4.6941176470588228        4.2176470588235295        7047.4255612641573     
   4.7470588235294118        4.2176470588235295        7394.0568015426397     
   4.7999999999999998        4.2176470588235295        7727.9400431066751     

   3.0000000000000000        4.2705882352941176        1264.3952838331461     
   3.0529411764705880        4.2705882352941176        897.49562631547451     
   3.1058823529411765        4.2705882352941176        640.51632197201252     
   3.1588235294117646        4.2705882352941176        461.71756142377853     
   3.2117647058823531        4.2705882352941176        352.39471161365509     
   3.2647058823529411        4.2705882352941176        323.33154727518559     
   3.3176470588235292        4.2705882352941176        339.49689283967018     
   3.3705882352941177        4.2705882352941176        407.92200759053230     
   3.4235294117647057        4.2705882352941176        533.62021204829216     
   3.4764705882352942        4.2705882352941176        681.28910087049007     
   3.5294117647058822        4.2705882352941176        865.60153405368328     
   3.5823529411764703        4.2705882352941176        1086.4324807673693     
   3.6352941176470588        4.2705882352941176        1303.4846358001232     
   3.6882352941176468        4.2705882352941176        1553.4493285268545     
   3.7411764705882353        4.2705882352941176        1803.9035020768642     
   3.7941176470588234        4.2705882352941176        2068.9838277846575     
   3.8470588235294114        4.2705882352941176        2358.3501286953688     
   3.8999999999999999        4.2705882352941176        2633.4072012156248     
   3.9529411764705880        4.2705882352941176        2922.6714632958174     
   4.0058823529411764        4.2705882352941176        3231.0975288897753     
   4.0588235294117645        4.2705882352941176        3519.0891337543726     
   4.1117647058823525        4.2705882352941176        3818.2035231292248     
   4.1647058823529406        4.2705882352941176        4134.0373317897320     
   4.2176470588235295        4.2705882352941176        4440.2516198903322     
   4.2705882352941176        4.2705882352941176        4742.6052084714174     
   4.3235294117647056        4.2705882352941176        5061.1982899606228     
   4.3764705882352937        4.2705882352941176        5396.2322745025158     
   4.4294117647058826        4.2705882352941176        5716.1546340733767     
   4.4823529411764707        4.2705882352941176        6038.4861458986998     
   4.5352941176470587        4.2705882352941176        6378.4574444442987     
   4.5882352941176467        4.2705882352941176        6736.6886078268290     
   4.6411764705882348        4.2705882352941176        7098.1319478303194     
   4.6941176470588228        4.2705882352941176        7448.7667557150126     
   4.7470588235294118        4.2705882352941176        7786.4387139230967     
   4.7999999999999998        4.2705882352941176        8142.9886087328196     

   3.0000000000000000        4.3235294117647056        1338.1805873513222     
   3.0529411764705880        4.3235294117647056        975.91307249665260     
   3.1058823529411765        4.3235294117647056        724.36209076642990     
   3.1588235294117646        4.3235294117647056        544.65672349929810     
   3.2117647058823531        4.3235294117647056        441.47974950075150     
   3.2647058823529411        4.3235294117647056        419.16324868798256     
   3.3176470588235292        4.3235294117647056        435.73026669025421     
   3.3705882352941177        4.3235294117647056        511.66136142611504     
   3.4235294117647057        4.3235294117647056        645.46460404992104     
   3.4764705882352942        4.3235294117647056        795.26296918094158     
   3.5294117647058822        4.3235294117647056        988.59784488379955     
   3.5823529411764703        4.3235294117647056        1222.8936279565096     
   3.6352941176470588        4.3235294117647056        1454.9192322939634     
   3.6882352941176468        4.3235294117647056        1719.6966094523668     
   3.7411764705882353        4.3235294117647056        1988.5686625093222     
   3.7941176470588234        4.3235294117647056        2266.7093131989241     
   3.8470588235294114        4.3235294117647056        2569.9990431070328     
   3.8999999999999999        4.3235294117647056        2853.0085847675800     
   3.9529411764705880        4.3235294117647056        3157.2932071238756     
   4.0058823529411764        4.3235294117647056        3479.7813276946545     
   4.0588235294117645        4.3235294117647056        3777.5714011192322     
   4.1117647058823525        4.3235294117647056        4093.6401715576649     
   4.1647058823529406        4.3235294117647056        4427.4047237485647     
   4.2176470588235295        4.3235294117647056        4740.0932930707932     
   4.2705882352941176        4.3235294117647056        5061.1982899904251     
   4.3235294117647056        4.3235294117647056        5399.5336831212044     
   4.3764705882352937        4.3235294117647056        5752.6069862246513     
   4.4294117647058826        4.3235294117647056        6078.1440591067076     
   4.4823529411764707        4.3235294117647056        6421.7752035111189     
   4.5352941176470587        4.3235294117647056        6768.8548381328583     
   4.5882352941176467        4.3235294117647056        7122.7537581622601     
   4.6411764705882348        4.3235294117647056        7494.3844360560179     
   4.6941176470588228        4.3235294117647056        7839.3451211303473     
   4.7470588235294118        4.3235294117647056        8199.9659567177296     
   4.7999999999999998        4.3235294117647056        8580.3692322820425     

   3.0000000000000000        4.3764705882352937        1424.9626733064651     
   3.0529411764705880        4.3764705882352937        1067.8806492090225     
   3.1058823529411765        4.3764705882352937        822.25511214137077     
   3.1588235294117646        4.3764705882352937        641.21319015324116     
   3.2117647058823531        4.3764705882352937        544.59582364559174     
   3.2647058823529411        4.3764705882352937        528.03488555550575     
   3.3176470588235292        4.3764705882352937        545.82720769941807     
   3.3705882352941177        4.3764705882352937        629.66050016880035     
   3.4235294117647057        4.3764705882352937        767.55119737982750     
   3.4764705882352942        4.3764705882352937        923.25512035191059     
   3.5294117647058822        4.3764705882352937        1126.0627544671297     
   3.5823529411764703        4.3764705882352937        1363.3829143643379     
   3.6352941176470588        4.3764705882352937        1605.8131347745657     
   3.6882352941176468        4.3764705882352937        1881.8995539993048     
   3.7411764705882353        4.3764705882352937        2175.4773839116096     
   3.7941176470588234        4.3764705882352937        2467.5727342218161     
   3.8470588235294114        4.3764705882352937        2784.3847716301680     
   3.8999999999999999        4.3764705882352937        3086.6500311791897     
   3.9529411764705880        4.3764705882352937        3406.7120700031519     
   4.0058823529411764        4.3764705882352937        3736.1480401307344     
   4.0588235294117645        4.3764705882352937        4050.7620062530041     
   4.1117647058823525        4.3764705882352937        4384.6504687815905     
   4.1647058823529406        4.3764705882352937        4732.8125817626715     
   4.2176470588235295        4.3764705882352937        5055.4125788360834     
   4.2705882352941176        4.3764705882352937        5396.2322744429111     
   4.3235294117647056        4.3764705882352937        5752.6069861799479     
   4.3764705882352937        4.3764705882352937        6110.5701042711735     
   4.4294117647058826        4.3764705882352937        6439.6011054664850     
   4.4823529411764707        4.3764705882352937        6781.0207969248295     
   4.5352941176470587        4.3764705882352937        7139.8279006481171     
   4.5882352941176467        4.3764705882352937        7516.6498022526503     
   4.6411764705882348        4.3764705882352937        7885.2509509474039     
   4.6941176470588228        4.3764705882352937        8250.0387811660767     
   4.7470588235294118        4.3764705882352937        8634.7727991938591     
   4.7999999999999998        4.3764705882352937        9008.8718757033348     

   3.0000000000000000        4.4294117647058826        1524.1511547565460     
   3.0529411764705880        4.4294117647058826        1172.8683238327503     
   3.1058823529411765        4.4294117647058826        932.58765244483948     
   3.1588235294117646        4.4294117647058826        750.97615829110146     
   3.2117647058823531        4.4294117647058826        661.39389635622501     
   3.2647058823529411        4.4294117647058826        644.02234785258770     
   3.3176470588235292        4.4294117647058826        669.54851710796356     
   3.3705882352941177        4.4294117647058826        761.73779395222664     
   3.4235294117647057        4.4294117647058826        900.21251231431961     
   3.4764705882352942        4.4294117647058826        1065.1768629252911     
   3.5294117647058822        4.4294117647058826        1277.9578851461411     
   3.5823529411764703        4.4294117647058826        1517.4798704087734     
   3.6352941176470588        4.4294117647058826        1770.9781433492899     
   3.6882352941176468        4.4294117647058826        2058.9580819606781     
   3.7411764705882353        4.4294117647058826        2356.1560648083687     
   3.7941176470588234        4.4294117647058826        2661.3479971885681     
   3.8470588235294114        4.4294117647058826        2992.1811265796423     
   3.8999999999999999        4.4294117647058826        3315.6085265427828     
   3.9529411764705880        4.4294117647058826        3647.2482348978519     
   4.0058823529411764        4.4294117647058826        3999.2335032969713     
   4.0588235294117645        4.4294117647058826        4330.9417457133532     
   4.1117647058823525        4.4294117647058826        4673.2445481419563     
   4.1647058823529406        4.4294117647058826        5033.2973789274693     
   4.2176470588235295        4.4294117647058826        5371.2939277291298     
   4.2705882352941176        4.4294117647058826        5716.1546341478825     
   4.3235294117647056        4.4294117647058826        6078.1440591216087     
   4.3764705882352937        4.4294117647058826        6439.6011054515839     
   4.4294117647058826        4.4294117647058826        6785.1448320001364     
   4.4823529411764707        4.4294117647058826        7148.5625869482756     
   4.5352941176470587        4.4294117647058826        7530.3882283270359     
   4.5882352941176467        4.4294117647058826        7923.1215819567442     
   4.6411764705882348        4.4294117647058826        8292.0388838052750     
   4.6941176470588228        4.4294117647058826        8672.1975505203009     
   4.7470588235294118        4.4294117647058826        9040.4680544286966     
   4.7999999999999998        4.4294117647058826        9428.0551796257496     

   3.0000000000000000        4.4823529411764707        1635.3728894144297     
   3.0529411764705880        4.4823529411764707        1290.5575714856386     
   3.1058823529411765        4.4823529411764707        1048.3821397870779     
   3.1588235294117646        4.4823529411764707        873.73792004585266     
   3.2117647058823531        4.4823529411764707        791.72224327921867     
   3.2647058823529411        4.4823529411764707        773.09073510766029     
   3.3176470588235292        4.4823529411764707        806.84498055279255     
   3.3705882352941177        4.4823529411764707        907.89597463607788     
   3.4235294117647057        4.4823529411764707        1046.3774847537279     
   3.4764705882352942        4.4823529411764707        1221.1179073452950     
   3.5294117647058822        4.4823529411764707        1444.4178908318281     
   3.5823529411764703        4.4823529411764707        1685.4690825492144     
   3.6352941176470588        4.4823529411764707        1950.6173165738583     
   3.6882352941176468        4.4823529411764707        2251.1118525117636     
   3.7411764705882353        4.4823529411764707        2551.1719262301922     
   3.7941176470588234        4.4823529411764707        2870.1307270973921     
   3.8470588235294114        4.4823529411764707        3215.6977292001247     
   3.8999999999999999        4.4823529411764707        3542.6801859736443     
   3.9529411764705880        4.4823529411764707        3890.3136340975761     
   4.0058823529411764        4.4823529411764707        4253.1290346533060     
   4.0588235294117645        4.4823529411764707        4594.2236132025719     
   4.1117647058823525        4.4823529411764707        4954.7154009193182     
   4.1647058823529406        4.4823529411764707        5326.4843132644892     
   4.2176470588235295        4.4823529411764707        5673.4005311578512     
   4.2705882352941176        4.4823529411764707        6038.4861458092928     
   4.3235294117647056        4.4823529411764707        6421.7752035260201     
   4.3764705882352937        4.4823529411764707        6781.0207968801260     
   4.4294117647058826        4.4823529411764707        7148.5625870376825     
   4.4823529411764707        4.4823529411764707        7535.0308423936367     
   4.5352941176470587        4.4823529411764707        7940.9562211483717     
   4.5882352941176467        4.4823529411764707        8325.1549908071756     
   4.6411764705882348        4.4823529411764707        8690.3802240043879     
   4.6941176470588228        4.4823529411764707        9063.8685189485550     
   4.7470588235294118        4.4823529411764707        9456.8449977040291     
   4.7999999999999998        4.4823529411764707        9870.0884401202202     

   3.0000000000000000        4.5352941176470587        1758.4496005475521     
   3.0529411764705880        4.5352941176470587        1420.8187451660633     
   3.1058823529411765        4.5352941176470587        1176.5449104905128     
   3.1588235294117646        4.5352941176470587        1009.4706503301859     
   3.2117647058823531        4.5352941176470587        935.60306347906590     
   3.2647058823529411        4.5352941176470587        915.30899579823017     
   3.3176470588235292        4.5352941176470587        957.83345064520836     
   3.3705882352941177        4.5352941176470587        1068.2980999052525     
   3.4235294117647057        4.5352941176470587        1206.2476869076490     
   3.4764705882352942        4.5352941176470587        1391.3218318969011     
   3.5294117647058822        4.5352941176470587        1625.7258575558662     
   3.5823529411764703        4.5352941176470587        1867.6627092808485     
   3.6352941176470588        4.5352941176470587        2145.0771566927433     
   3.6882352941176468        4.5352941176470587        2457.7182891517878     
   3.7411764705882353        4.5352941176470587        2760.9229496121407     
   3.7941176470588234        4.5352941176470587        3094.3450032025576     
   3.8470588235294114        4.5352941176470587        3444.5516239851713     
   3.8999999999999999        4.5352941176470587        3785.0829841643572     
   3.9529411764705880        4.5352941176470587        4149.4943082779646     
   4.0058823529411764        4.5352941176470587        4514.4300386458635     
   4.0588235294117645        4.5352941176470587        4873.4961775988340     
   4.1117647058823525        4.5352941176470587        5253.0476277917624     
   4.1647058823529406        4.5352941176470587        5625.2037060260773     
   4.2176470588235295        4.5352941176470587        5992.1963825672865     
   4.2705882352941176        4.5352941176470587        6378.4574444144964     
   4.3235294117647056        4.5352941176470587        6768.8548381179571     
   4.3764705882352937        4.5352941176470587        7139.8279005736113     
   4.4294117647058826        4.5352941176470587        7530.3882283121347     
   4.4823529411764707        4.5352941176470587        7940.9562211632729     
   4.5352941176470587        4.5352941176470587        8340.0743095576763     
   4.5882352941176467        4.5352941176470587        8699.6444568634033     
   4.6411764705882348        4.5352941176470587        9078.2409650683403     
   4.6941176470588228        4.5352941176470587        9476.5706253647804     
   4.7470588235294118        4.5352941176470587        9895.3761726021767     
   4.7999999999999998        4.5352941176470587        10313.419240608811     

   3.0000000000000000        4.5882352941176467        1893.3756413906813     
   3.0529411764705880        4.5882352941176467        1563.6887215226889     
   3.1058823529411765        4.5882352941176467        1317.1611082404852     
   3.1588235294117646        4.5882352941176467        1158.3037034869194     
   3.2117647058823531        4.5882352941176467        1093.2097147852182     
   3.2647058823529411        4.5882352941176467        1070.8948799222708     
   3.3176470588235292        4.5882352941176467        1122.7737624794245     
   3.3705882352941177        4.5882352941176467        1240.2959605157375     
   3.4235294117647057        4.5882352941176467        1380.1606448143721     
   3.4764705882352942        4.5882352941176467        1576.1626704782248     
   3.5294117647058822        4.5882352941176467        1815.4431077837944     
   3.5823529411764703        4.5882352941176467        2064.4977919161320     
   3.6352941176470588        4.5882352941176467        2354.8239029496908     
   3.6882352941176468        4.5882352941176467        2668.5377036333084     
   3.7411764705882353        4.5882352941176467        2985.9227011948824     
   3.7941176470588234        4.5882352941176467        3334.5256874710321     
   3.8470588235294114        4.5882352941176467        3686.3589799553156     
   3.8999999999999999        4.5882352941176467        4043.3844907730818     
   3.9529411764705880        4.5882352941176467        4425.3713658452034     
   4.0058823529411764        4.5882352941176467        4791.4821582138538     
   4.0588235294117645        4.5882352941176467        5169.3611122667789     
   4.1117647058823525        4.5882352941176467        5568.8492948412895     
   4.1647058823529406        4.5882352941176467        5940.3142443299294     
   4.2176470588235295        4.5882352941176467        6328.3014212399721     
   4.2705882352941176        4.5882352941176467        6736.6886079460382     
   4.3235294117647056        4.5882352941176467        7122.7537582069635     
   4.3764705882352937        4.5882352941176467        7516.6498023569584     
   4.4294117647058826        4.5882352941176467        7923.1215818375349     
   4.4823529411764707        4.5882352941176467        8325.1549908518791     
   4.5352941176470587        4.5882352941176467        8699.6444569081068     
   4.5882352941176467        4.5882352941176467        9083.0870879888535     
   4.6411764705882348        4.5882352941176467        9486.5929648727179     
   4.6941176470588228        4.5882352941176467        9910.8559492379427     
   4.7470588235294118        4.5882352941176467        10339.207483619452     
   4.7999999999999998        4.5882352941176467        10694.792202651501     

   3.0000000000000000        4.6411764705882348        2040.2962278276682     
   3.0529411764705880        4.6411764705882348        1719.3491255789995     
   3.1058823529411765        4.6411764705882348        1470.4571444839239     
   3.1588235294117646        4.6411764705882348        1320.5016828626394     
   3.2117647058823531        4.6411764705882348        1255.8886339813471     
   3.2647058823529411        4.6411764705882348        1240.1928452402353     
   3.3176470588235292        4.6411764705882348        1302.0466906875372     
   3.3705882352941177        4.6411764705882348        1417.9158241599798     
   3.4235294117647057        4.6411764705882348        1568.5676231831312     
   3.4764705882352942        4.6411764705882348        1776.1227766424417     
   3.5294117647058822        4.6411764705882348        2014.7917120754719     
   3.5823529411764703        4.6411764705882348        2276.5139265060425     
   3.6352941176470588        4.6411764705882348        2580.4213085621595     
   3.6882352941176468        4.6411764705882348        2894.5122723579407     
   3.7411764705882353        4.6411764705882348        3226.7779000550508     
   3.7941176470588234        4.6411764705882348        3591.2961171269417     
   3.8470588235294114        4.6411764705882348        3943.9459676891565     
   3.8999999999999999        4.6411764705882348        4318.2376713603735     
   3.9529411764705880        4.6411764705882348        4711.0073848813772     
   4.0058823529411764        4.6411764705882348        5084.9612750560045     
   4.0588235294117645        4.6411764705882348        5482.4991554617882     
   4.1117647058823525        4.6411764705882348        5884.3212375640869     
   4.1647058823529406        4.6411764705882348        6272.5111774504185     
   4.2176470588235295        4.6411764705882348        6682.4094824939966     
   4.2705882352941176        4.6411764705882348        7098.1319478601217     
   4.3235294117647056        4.6411764705882348        7494.3844360560179     
   4.3764705882352937        4.6411764705882348        7885.2509510070086     
   4.4294117647058826        4.6411764705882348        8292.0388837754726     
   4.4823529411764707        4.6411764705882348        8690.3802240341902     
   4.5352941176470587        4.6411764705882348        9078.2409651726484     
   4.5882352941176467        4.6411764705882348        9486.5929649174213     
   4.6411764705882348        4.6411764705882348        9916.0670185983181     
   4.6941176470588228        4.6411764705882348        10347.979575395584     
   4.7470588235294118        4.6411764705882348        10708.295617833734     
   4.7999999999999998        4.6411764705882348        11088.996652677655     

   3.0000000000000000        4.6941176470588228        2199.4863982349634     
   3.0529411764705880        4.6941176470588228        1882.9601862132549     
   3.1058823529411765        4.6941176470588228        1636.7796447426081     
   3.1588235294117646        4.6941176470588228        1496.4434866309166     
   3.2117647058823531        4.6941176470588228        1429.3432957231998     
   3.2647058823529411        4.6941176470588228        1423.6530831754208     
   3.3176470588235292        4.6941176470588228        1496.1330970525742     
   3.3705882352941177        4.6941176470588228        1609.9395230561495     
   3.4235294117647057        4.6941176470588228        1772.0127349644899     
   3.4764705882352942        4.6941176470588228        1991.7720706760883     
   3.5294117647058822        4.6941176470588228        2229.2807173728943     
   3.5823529411764703        4.6941176470588228        2504.3324433416128     
   3.6352941176470588        4.6941176470588228        2822.5099727511406     
   3.6882352941176468        4.6941176470588228        3136.3063412457705     
   3.7411764705882353        4.6941176470588228        3484.1676475405693     
   3.7941176470588234        4.6941176470588228        3854.6499828547239     
   3.8470588235294114        4.6941176470588228        4218.0225820243359     
   3.8999999999999999        4.6941176470588228        4610.3601496666670     
   3.9529411764705880        4.6941176470588228        5002.3129116594791     
   4.0058823529411764        4.6941176470588228        5395.6055883616209     
   4.0588235294117645        4.6941176470588228        5813.6493996679783     
   4.1117647058823525        4.6941176470588228        6212.7157350331545     
   4.1647058823529406        4.6941176470588228        6622.5466817915440     
   4.2176470588235295        4.6941176470588228        7047.4255613833666     
   4.2705882352941176        4.6941176470588228        7448.7667558193207     
   4.3235294117647056        4.6941176470588228        7839.3451211303473     
   4.3764705882352937        4.6941176470588228        8250.0387812256813     
   4.4294117647058826        4.6941176470588228        8672.1975505948067     
   4.4823529411764707        4.6941176470588228        9063.8685189187527     
   4.5352941176470587        4.6941176470588228        9476.5706254392862     
   4.5882352941176467        4.6941176470588228        9910.8559492528439     
   4.6411764705882348        4.6941176470588228        10347.979575380683     
   4.6941176470588228        4.6941176470588228        10712.844572797418     
   4.7470588235294118        4.6941176470588228        11098.345463499427     
   4.7999999999999998        4.6941176470588228        11505.225637480617     

   3.0000000000000000        4.7470588235294118        2371.3308895677328     
   3.0529411764705880        4.7470588235294118        2052.8708789199591     
   3.1058823529411765        4.7470588235294118        1816.5754532814026     
   3.1588235294117646        4.7470588235294118        1686.6024706363678     
   3.2117647058823531        4.7470588235294118        1616.8168515264988     
   3.2647058823529411        4.7470588235294118        1621.8117913156748     
   3.3176470588235292        4.7470588235294118        1705.5943763703108     
   3.3705882352941177        4.7470588235294118        1816.9618932753801     
   3.4235294117647057        4.7470588235294118        1991.1134562343359     
   3.4764705882352942        4.7470588235294118        2219.2226798534393     
   3.5294117647058822        4.7470588235294118        2459.5769627839327     
   3.5823529411764703        4.7470588235294118        2748.6371349543333     
   3.6352941176470588        4.7470588235294118        3067.8413692265749     
   3.6882352941176468        4.7470588235294118        3394.6419601887465     
   3.7411764705882353        4.7470588235294118        3758.8243340998888     
   3.7941176470588234        4.7470588235294118        4128.2915666252375     
   3.8470588235294114        4.7470588235294118        4509.3485897779465     
   3.8999999999999999        4.7470588235294118        4920.5152645558119     
   3.9529411764705880        4.7470588235294118        5310.7506179064512     
   4.0058823529411764        4.7470588235294118        5724.1965773850679     
   4.0588235294117645        4.7470588235294118        6150.9736809134483     
   4.1117647058823525        4.7470588235294118        6555.9571262001991     
   4.1647058823529406        4.7470588235294118        6964.9562991112471     
   4.2176470588235295        4.7470588235294118        7394.0568014979362     
   4.2705882352941176        4.7470588235294118        7786.4387139976025     
   4.3235294117647056        4.7470588235294118        8199.9659567326307     
   4.3764705882352937        4.7470588235294118        8634.7727992087603     
   4.4294117647058826        4.7470588235294118        9040.4680544435978     
   4.4823529411764707        4.7470588235294118        9456.8449976742268     
   4.5352941176470587        4.7470588235294118        9895.3761725723743     
   4.5882352941176467        4.7470588235294118        10339.207483708858     
   4.6411764705882348        4.7470588235294118        10708.295617863536     
   4.6941176470588228        4.7470588235294118        11098.345463469625     
   4.7470588235294118        4.7470588235294118        11510.060479551554     
   4.7999999999999998        4.7470588235294118        11944.165145650506     

   3.0000000000000000        4.7999999999999998        2556.3050833791494     
   3.0529411764705880        4.7999999999999998        2235.9850105792284     
   3.1058823529411765        4.7999999999999998        2010.3728125393391     
   3.1588235294117646        4.7999999999999998        1891.0596105605364     
   3.2117647058823531        4.7999999999999998        1818.8922044336796     
   3.2647058823529411        4.7999999999999998        1835.2727648317814     
   3.3176470588235292        4.7999999999999998        1918.6518139839172     
   3.3705882352941177        4.7999999999999998        2039.6380851268768     
   3.4235294117647057        4.7999999999999998        2226.5425954163074     
   3.4764705882352942        4.7999999999999998        2452.2723787873983     
   3.5294117647058822        4.7999999999999998        2706.3966309726238     
   3.5823529411764703        4.7999999999999998        3010.1565524488688     
   3.6352941176470588        4.7999999999999998        3327.5023286938667     
   3.6882352941176468        4.7999999999999998        3670.2812378257513     
   3.7411764705882353        4.7999999999999998        4051.5162167996168     
   3.7941176470588234        4.7999999999999998        4419.2195678353310     
   3.8470588235294114        4.7999999999999998        4818.7161167263985     
   3.8999999999999999        4.7999999999999998        5230.9781283587217     
   3.9529411764705880        4.7999999999999998        5634.5451529026031     
   4.0058823529411764        4.7999999999999998        6050.7542063146830     
   4.0588235294117645        4.7999999999999998        6472.0309602916241     
   4.1117647058823525        4.7999999999999998        6879.5542468577623     
   4.1647058823529406        4.7999999999999998        7310.2673278450966     
   4.2176470588235295        4.7999999999999998        7727.9400430619717     
   4.2705882352941176        4.7999999999999998        8142.9886087030172     
   4.3235294117647056        4.7999999999999998        8580.3692322969437     
   4.3764705882352937        4.7999999999999998        9008.8718757182360     
   4.4294117647058826        4.7999999999999998        9428.0551796853542     
   4.4823529411764707        4.7999999999999998        9870.0884400010109     
   4.5352941176470587        4.7999999999999998        10313.419240579009     
   4.5882352941176467        4.7999999999999998        10694.792202696204     
   4.6411764705882348        4.7999999999999998        11088.996652603149     
   4.6941176470588228        4.7999999999999998        11505.225637570024     
   4.7470588235294118        4.7999999999999998        11944.165145620704     
   4.7999999999999998        4.7999999999999998        12337.866569891572     
