# Supplementary material for: Experimental observation of quantum mechanical fluorine tunnelling
Source: Nat Commun. 2025 Apr 29;16:4027. doi: 10.1038/s41467-025-59008-6 (PMC12041236; doi:10.1038/s41467-025-59008-6)
Supplement: Supplementary file 4 — Source Data [file 41467_2025_59008_MOESM4_ESM.zip › Data For Figures/Fig8/cavity_116/pot.r3r4]

   3.0000000000000000        2.5000000000000000        12630.909750401974     
   3.0529411764705880        2.5000000000000000        11397.342134714127     
   3.1058823529411765        2.5000000000000000        10236.436655059457     
   3.1588235294117646        2.5000000000000000        9159.4764865934849     
   3.2117647058823531        2.5000000000000000        8170.6127909123898     
   3.2647058823529411        2.5000000000000000        7270.0331394672394     
   3.3176470588235292        2.5000000000000000        6452.1082036644220     
   3.3705882352941177        2.5000000000000000        5711.7508914023638     
   3.4235294117647057        2.5000000000000000        5051.8518500179052     
   3.4764705882352942        2.5000000000000000        4468.2762638181448     
   3.5294117647058822        2.5000000000000000        3956.4255152046680     
   3.5823529411764703        2.5000000000000000        3511.4433163404465     
   3.6352941176470588        2.5000000000000000        3127.0251581966877     
   3.6882352941176468        2.5000000000000000        2795.8143833130598     
   3.7411764705882353        2.5000000000000000        2515.8742022067308     
   3.7941176470588234        2.5000000000000000        2284.3178207129240     
   3.8470588235294114        2.5000000000000000        2096.8022118061781     
   3.8999999999999999        2.5000000000000000        1949.2825138717890     
   3.9529411764705880        2.5000000000000000        1838.0411963462830     
   4.0058823529411764        2.5000000000000000        1759.7048789560795     
   4.0588235294117645        2.5000000000000000        1711.2511024177074     
   4.1117647058823525        2.5000000000000000        1690.0070162415504     
   4.1647058823529406        2.5000000000000000        1693.6416646987200     
   4.2176470588235295        2.5000000000000000        1720.1532966196537     
   4.2705882352941176        2.5000000000000000        1767.8529092818499     
   4.3235294117647056        2.5000000000000000        1835.3450421392918     
   4.3764705882352937        2.5000000000000000        1921.5066722780466     
   4.4294117647058826        2.5000000000000000        2025.4649212360382     
   4.4823529411764707        2.5000000000000000        2146.5741554945707     
   4.5352941176470587        2.5000000000000000        2275.8820451945066     
   4.5882352941176467        2.5000000000000000        2416.6866499930620     
   4.6411764705882348        2.5000000000000000        2572.9304891377687     
   4.6941176470588228        2.5000000000000000        2744.6489948630333     
   4.7470588235294118        2.5000000000000000        2931.9987018108368     
   4.7999999999999998        2.5000000000000000        3135.2376498579979     

   3.0000000000000000        2.5600000000000001        10644.313219159842     
   3.0529411764705880        2.5600000000000001        9492.4329726099968     
   3.1058823529411765        2.5600000000000001        8421.3411561399698     
   3.1588235294117646        2.5600000000000001        7431.6352376043797     
   3.2117647058823531        2.5600000000000001        6527.3224993199110     
   3.2647058823529411        2.5600000000000001        5707.8327604830265     
   3.3176470588235292        2.5600000000000001        4971.0820519626141     
   3.3705882352941177        2.5600000000000001        4313.8697187900543     
   3.4235294117647057        2.5600000000000001        3724.2229007035494     
   3.4764705882352942        2.5600000000000001        3203.6583553701639     
   3.5294117647058822        2.5600000000000001        2749.8280643075705     
   3.5823529411764703        2.5600000000000001        2357.8940850347281     
   3.6352941176470588        2.5600000000000001        2022.9908781349659     
   3.6882352941176468        2.5600000000000001        1740.3431227952242     
   3.7411764705882353        2.5600000000000001        1505.3561426252127     
   3.7941176470588234        2.5600000000000001        1308.6871570348740     
   3.8470588235294114        2.5600000000000001        1150.6736230850220     
   3.8999999999999999        2.5600000000000001        1028.6545236408710     
   3.9529411764705880        2.5600000000000001        939.17141877114773     
   4.0058823529411764        2.5600000000000001        879.11570294201374     
   4.0588235294117645        2.5600000000000001        845.73123638331890     
   4.1117647058823525        2.5600000000000001        836.60963088274002     
   4.1647058823529406        2.5600000000000001        849.67977038025856     
   4.2176470588235295        2.5600000000000001        883.19290682673454     
   4.2705882352941176        2.5600000000000001        935.70446147024632     
   4.3235294117647056        2.5600000000000001        1006.0534802526236     
   4.3764705882352937        2.5600000000000001        1093.3405382782221     
   4.4294117647058826        2.5600000000000001        1196.9047450572252     
   4.4823529411764707        2.5600000000000001        1316.3003929257393     
   4.5352941176470587        2.5600000000000001        1440.0121537297964     
   4.5882352941176467        2.5600000000000001        1577.8378790020943     
   4.6411764705882348        2.5600000000000001        1730.2781608104706     
   4.6941176470588228        2.5600000000000001        1897.5230142325163     
   4.7470588235294118        2.5600000000000001        2079.8714107275009     
   4.7999999999999998        2.5600000000000001        2277.7120562046766     

   3.0000000000000000        2.6200000000000001        8911.6266480237246     
   3.0529411764705880        2.6200000000000001        7846.7070625424385     
   3.1058823529411765        2.6200000000000001        6866.3877032548189     
   3.1588235294117646        2.6200000000000001        5968.4047599881887     
   3.2117647058823531        2.6200000000000001        5155.5010692924261     
   3.2647058823529411        2.6200000000000001        4425.7465390414000     
   3.3176470588235292        2.6200000000000001        3775.9950778186321     
   3.3705882352941177        2.6200000000000001        3200.4899514913559     
   3.4235294117647057        2.6200000000000001        2687.7882006764412     
   3.4764705882352942        2.6200000000000001        2241.8309440314770     
   3.5294117647058822        2.6200000000000001        1857.6764393150806     
   3.5823529411764703        2.6200000000000001        1525.9203987866640     
   3.6352941176470588        2.6200000000000001        1240.7044101357460     
   3.6882352941176468        2.6200000000000001        1003.4649193882942     
   3.7411764705882353        2.6200000000000001        809.78166565299034     
   3.7941176470588234        2.6200000000000001        655.50970441102982     
   3.8470588235294114        2.6200000000000001        536.82001918554306     
   3.8999999999999999        2.6200000000000001        444.66844417154789     
   3.9529411764705880        2.6200000000000001        381.36284475028515     
   4.0058823529411764        2.6200000000000001        344.44589568674564     
   4.0588235294117645        2.6200000000000001        331.41331964731216     
   4.1117647058823525        2.6200000000000001        340.10574705898762     
   4.1647058823529406        2.6200000000000001        368.69571699202061     
   4.2176470588235295        2.6200000000000001        415.67076867818832     
   4.2705882352941176        2.6200000000000001        479.81367951631546     
   4.3235294117647056        2.6200000000000001        560.18073825538158     
   4.3764705882352937        2.6200000000000001        656.07878583669662     
   4.4294117647058826        2.6200000000000001        767.04163286089897     
   4.4823529411764707        2.6200000000000001        885.20691025257111     
   4.5352941176470587        2.6200000000000001        1014.7149799764156     
   4.5882352941176467        2.6200000000000001        1158.0538545250893     
   4.6411764705882348        2.6200000000000001        1315.4341465532780     
   4.6941176470588228        2.6200000000000001        1487.1838134378195     
   4.7470588235294118        2.6200000000000001        1673.7280675917864     
   4.7999999999999998        2.6200000000000001        1868.5311195254326     

   3.0000000000000000        2.6800000000000002        7393.8864984959364     
   3.0529411764705880        2.6800000000000002        6416.7608430534601     
   3.1058823529411765        2.6800000000000002        5533.4688553959131     
   3.1588235294117646        2.6800000000000002        4734.6461363136768     
   3.2117647058823531        2.6800000000000002        4014.2683905363083     
   3.2647058823529411        2.6800000000000002        3375.5188284218311     
   3.3176470588235292        2.6800000000000002        2814.2966287732124     
   3.3705882352941177        2.6800000000000002        2325.8676180690527     
   3.4235294117647057        2.6800000000000002        1897.5114969313145     
   3.4764705882352942        2.6800000000000002        1518.7340959459543     
   3.5294117647058822        2.6800000000000002        1194.0207796245813     
   3.5823529411764703        2.6800000000000002        922.02651175856590     
   3.6352941176470588        2.6800000000000002        697.94972996413708     
   3.6882352941176468        2.6800000000000002        517.20445932447910     
   3.7411764705882353        2.6800000000000002        375.48425017297268     
   3.7941176470588234        2.6800000000000002        261.77959176898003     
   3.8470588235294114        2.6800000000000002        179.32009334862232     
   3.8999999999999999        2.6800000000000002        125.28795790672302     
   3.9529411764705880        2.6800000000000002        96.725441023707390     
   4.0058823529411764        2.6800000000000002        87.246768862009048     
   4.0588235294117645        2.6800000000000002        98.192987993359566     
   4.1117647058823525        2.6800000000000002        128.72281742095947     
   4.1647058823529406        2.6800000000000002        177.23652024567127     
   4.2176470588235295        2.6800000000000002        242.44158184528351     
   4.2705882352941176        2.6800000000000002        323.33154727518559     
   4.3235294117647056        2.6800000000000002        419.16324868798256     
   4.3764705882352937        2.6800000000000002        528.03488555550575     
   4.4294117647058826        2.6800000000000002        644.02234785258770     
   4.4823529411764707        2.6800000000000002        773.09073510766029     
   4.5352941176470587        2.6800000000000002        915.30899579823017     
   4.5882352941176467        2.6800000000000002        1070.8948799222708     
   4.6411764705882348        2.6800000000000002        1240.1928452402353     
   4.6941176470588228        2.6800000000000002        1423.6530831754208     
   4.7470588235294118        2.6800000000000002        1616.8168515264988     
   4.7999999999999998        2.6800000000000002        1818.8922044336796     

   3.0000000000000000        2.7400000000000002        6055.6384978294373     
   3.0529411764705880        2.7400000000000002        5166.9362879693508     
   3.1058823529411765        2.7400000000000002        4374.8916019946337     
   3.1588235294117646        2.7400000000000002        3676.0797405093908     
   3.2117647058823531        2.7400000000000002        3059.1364093422890     
   3.2647058823529411        2.7400000000000002        2514.3176916688681     
   3.3176470588235292        2.7400000000000002        2040.7961892038584     
   3.3705882352941177        2.7400000000000002        1637.2776253521442     
   3.4235294117647057        2.7400000000000002        1283.6285231709480     
   3.4764705882352942        2.7400000000000002        983.71979428827763     
   3.5294117647058822        2.7400000000000002        730.99426512420177     
   3.5823529411764703        2.7400000000000002        526.86741618812084     
   3.6352941176470588        2.7400000000000002        360.29592157900333     
   3.6882352941176468        2.7400000000000002        226.03415730595589     
   3.7411764705882353        2.7400000000000002        127.61585368216038     
   3.7941176470588234        2.7400000000000002        61.256487667560577     
   3.8470588235294114        2.7400000000000002        19.694063574075699     
   3.8999999999999999        2.7400000000000002        1.4901161193847656E-008
   3.9529411764705880        2.7400000000000002        3.3689662218093872     
   4.0058823529411764        2.7400000000000002        27.436772063374519     
   4.0588235294117645        2.7400000000000002        70.196486234664917     
   4.1117647058823525        2.7400000000000002        129.98314289748669     
   4.1647058823529406        2.7400000000000002        205.45469865202904     
   4.2176470588235295        2.7400000000000002        295.57030822336674     
   4.2705882352941176        2.7400000000000002        398.73653030395508     
   4.3235294117647056        2.7400000000000002        508.10544617474079     
   4.3764705882352937        2.7400000000000002        630.14969843626022     
   4.4294117647058826        2.7400000000000002        764.73630680143833     
   4.4823529411764707        2.7400000000000002        911.91611990332603     
   4.5352941176470587        2.7400000000000002        1071.9000119864941     
   4.5882352941176467        2.7400000000000002        1245.0359436422586     
   4.6411764705882348        2.7400000000000002        1431.7870898991823     
   4.6941176470588228        2.7400000000000002        1631.2795756161213     
   4.7470588235294118        2.7400000000000002        1835.1689540892839     
   4.7999999999999998        2.7400000000000002        2053.8632581233978     

   3.0000000000000000        2.7999999999999998        4875.9547171145678     
   3.0529411764705880        2.7999999999999998        4073.4037730693817     
   3.1058823529411765        2.7999999999999998        3372.6029033511877     
   3.1588235294117646        2.7999999999999998        2768.0229016244411     
   3.2117647058823531        2.7999999999999998        2251.1019244790077     
   3.2647058823529411        2.7999999999999998        1797.5680522918701     
   3.3176470588235292        2.7999999999999998        1418.2473101764917     
   3.3705882352941177        2.7999999999999998        1099.5593124777079     
   3.4235294117647057        2.7999999999999998        822.94260600209236     
   3.4764705882352942        2.7999999999999998        601.81538113951683     
   3.5294117647058822        2.7999999999999998        427.88296775519848     
   3.5823529411764703        2.7999999999999998        278.59394349157810     
   3.6352941176470588        2.7999999999999998        166.84162436425686     
   3.6882352941176468        2.7999999999999998        91.432725816965103     
   3.7411764705882353        2.7999999999999998        48.351551085710526     
   3.7941176470588234        2.7999999999999998        28.171741381287575     
   3.8470588235294114        2.7999999999999998        27.489499494433403     
   3.8999999999999999        2.7999999999999998        47.400409102439880     
   3.9529411764705880        2.7999999999999998        83.034191638231277     
   4.0058823529411764        2.7999999999999998        137.58110004663467     
   4.0588235294117645        2.7999999999999998        209.24387937784195     
   4.1117647058823525        2.7999999999999998        296.56161852180958     
   4.1647058823529406        2.7999999999999998        398.38890869915485     
   4.2176470588235295        2.7999999999999998        513.87272724509239     
   4.2705882352941176        2.7999999999999998        642.42787587642670     
   4.3235294117647056        2.7999999999999998        775.73656567931175     
   4.3764705882352937        2.7999999999999998        920.15072441101074     
   4.4294117647058826        2.7999999999999998        1076.7428161501884     
   4.4823529411764707        2.7999999999999998        1245.7022773772478     
   4.5352941176470587        2.7999999999999998        1427.3670705109835     
   4.5882352941176467        2.7999999999999998        1622.2008951306343     
   4.6411764705882348        2.7999999999999998        1830.7715679854155     
   4.6941176470588228        2.7999999999999998        2044.7144080400467     
   4.7470588235294118        2.7999999999999998        2269.8412345647812     
   4.7999999999999998        2.7999999999999998        2510.1554911732674     

   3.0000000000000000        2.8600000000000003        3857.0842345654964     
   3.0529411764705880        2.8600000000000003        3135.0458036065102     
   3.1058823529411765        2.8600000000000003        2519.3477437794209     
   3.1588235294117646        2.8600000000000003        2002.6430245190859     
   3.2117647058823531        2.8600000000000003        1573.1195227503777     
   3.2647058823529411        2.8600000000000003        1209.4489704966545     
   3.3176470588235292        2.8600000000000003        915.84219892323017     
   3.3705882352941177        2.8600000000000003        681.75807669758797     
   3.4235294117647057        2.8600000000000003        487.65296703577042     
   3.4764705882352942        2.8600000000000003        339.59056426584721     
   3.5294117647058822        2.8600000000000003        229.88852262496948     
   3.5823529411764703        2.8600000000000003        151.78733463585377     
   3.6352941176470588        2.8600000000000003        102.44245980679989     
   3.6882352941176468        2.8600000000000003        82.522041186690331     
   3.7411764705882353        2.8600000000000003        80.260896936058998     
   3.7941176470588234        2.8600000000000003        104.58198362588882     
   3.8470588235294114        2.8600000000000003        152.44601815938950     
   3.8999999999999999        2.8600000000000003        213.05865395069122     
   3.9529411764705880        2.8600000000000003        291.52626536786556     
   4.0058823529411764        2.8600000000000003        383.53898964822292     
   4.0588235294117645        2.8600000000000003        484.51974689960480     
   4.1117647058823525        2.8600000000000003        600.12290027737617     
   4.1647058823529406        2.8600000000000003        729.38543525338173     
   4.2176470588235295        2.8600000000000003        871.62777473032475     
   4.2705882352941176        2.8600000000000003        1026.4282941818237     
   4.3235294117647056        2.8600000000000003        1185.5134096592665     
   4.3764705882352937        2.8600000000000003        1354.5767696648836     
   4.4294117647058826        2.8600000000000003        1535.7105553746223     
   4.4823529411764707        2.8600000000000003        1729.2287074029446     
   4.5352941176470587        2.8600000000000003        1935.5825207978487     
   4.5882352941176467        2.8600000000000003        2155.3380429446697     
   4.6411764705882348        2.8600000000000003        2385.1979615092278     
   4.6941176470588228        2.8600000000000003        2620.4816671460867     
   4.7470588235294118        2.8600000000000003        2870.6858570724726     
   4.7999999999999998        2.8600000000000003        3136.6268698424101     

   3.0000000000000000        2.9199999999999999        3018.1419575512409     
   3.0529411764705880        2.9199999999999999        2370.1333242058754     
   3.1058823529411765        2.9199999999999999        1831.7007055282593     
   3.1588235294117646        2.9199999999999999        1381.7241497784853     
   3.2117647058823531        2.9199999999999999        1020.5366124957800     
   3.2647058823529411        2.9199999999999999        740.17136988043785     
   3.3176470588235292        2.9199999999999999        527.11209388077259     
   3.3705882352941177        2.9199999999999999        364.99533843994141     
   3.4235294117647057        2.9199999999999999        245.51443850994110     
   3.4764705882352942        2.9199999999999999        176.81332002580166     
   3.5294117647058822        2.9199999999999999        127.16349896788597     
   3.5823529411764703        2.9199999999999999        113.99111238121986     
   3.6352941176470588        2.9199999999999999        131.80451332032681     
   3.6882352941176468        2.9199999999999999        156.56931529939175     
   3.7411764705882353        2.9199999999999999        208.82368434965611     
   3.7941176470588234        2.9199999999999999        285.26164525747299     
   3.8470588235294114        2.9199999999999999        370.83789083361626     
   3.8999999999999999        2.9199999999999999        472.30689731240273     
   3.9529411764705880        2.9199999999999999        582.74754695594311     
   4.0058823529411764        2.9199999999999999        708.86536382138729     
   4.0588235294117645        2.9199999999999999        849.26769879460335     
   4.1117647058823525        2.9199999999999999        1002.8897527158260     
   4.1647058823529406        2.9199999999999999        1166.3996464908123     
   4.2176470588235295        2.9199999999999999        1336.2212758064270     
   4.2705882352941176        2.9199999999999999        1518.3597944974899     
   4.3235294117647056        2.9199999999999999        1703.4636824131012     
   4.3764705882352937        2.9199999999999999        1898.8033577054739     
   4.4294117647058826        2.9199999999999999        2106.3415059000254     
   4.4823529411764707        2.9199999999999999        2326.5035828799009     
   4.5352941176470587        2.9199999999999999        2559.8415549248457     
   4.5882352941176467        2.9199999999999999        2807.0115110278130     
   4.6411764705882348        2.9199999999999999        3056.6636345833540     
   4.6941176470588228        2.9199999999999999        3319.4265542775393     
   4.7470588235294118        2.9199999999999999        3597.7580149620771     
   4.7999999999999998        2.9199999999999999        3892.5288249701262     

   3.0000000000000000        2.9800000000000000        2334.5770743638277     
   3.0529411764705880        2.9800000000000000        1751.0974306911230     
   3.1058823529411765        2.9800000000000000        1276.0236254930496     
   3.1588235294117646        2.9800000000000000        900.19359607994556     
   3.2117647058823531        2.9800000000000000        614.52306799590588     
   3.2647058823529411        2.9800000000000000        398.45656286180019     
   3.3176470588235292        2.9800000000000000        243.98727010190487     
   3.3705882352941177        2.9800000000000000        145.29697400331497     
   3.4235294117647057        2.9800000000000000        101.84685976803303     
   3.4764705882352942        2.9800000000000000        86.377292856574059     
   3.5294117647058822        2.9800000000000000        106.60375045239925     
   3.5823529411764703        2.9800000000000000        157.66522039473057     
   3.6352941176470588        2.9800000000000000        219.42727257311344     
   3.6882352941176468        2.9800000000000000        310.30110526084900     
   3.7411764705882353        2.9800000000000000        412.95983748137951     
   3.7941176470588234        2.9800000000000000        524.30463330447674     
   3.8470588235294114        2.9800000000000000        655.79440057277679     
   3.8999999999999999        2.9800000000000000        805.15126956999302     
   3.9529411764705880        2.9800000000000000        957.82511211931705     
   4.0058823529411764        2.9800000000000000        1114.0128520429134     
   4.0588235294117645        2.9800000000000000        1283.9352168738842     
   4.1117647058823525        2.9800000000000000        1466.6916087269783     
   4.1647058823529406        2.9800000000000000        1661.6753661185503     
   4.2176470588235295        2.9800000000000000        1864.3194835633039     
   4.2705882352941176        2.9800000000000000        2071.4217258542776     
   4.3235294117647056        2.9800000000000000        2289.9554063826799     
   4.3764705882352937        2.9800000000000000        2520.1745885908604     
   4.4294117647058826        2.9800000000000000        2761.0547364056110     
   4.4823529411764707        2.9800000000000000        3009.4137231111526     
   4.5352941176470587        2.9800000000000000        3271.4789363592863     
   4.5882352941176467        2.9800000000000000        3540.2329896539450     
   4.6411764705882348        2.9800000000000000        3818.4139253944159     
   4.6941176470588228        2.9800000000000000        4110.9276133179665     
   4.7470588235294118        2.9800000000000000        4419.8064755350351     
   4.7999999999999998        2.9800000000000000        4745.9658270627260     

   3.0000000000000000        3.0400000000000000        1820.1893264353275     
   3.0529411764705880        3.0400000000000000        1296.0176082253456     
   3.1058823529411765        3.0400000000000000        877.65838561952114     
   3.1588235294117646        3.0400000000000000        555.60694423317909     
   3.2117647058823531        3.0400000000000000        321.53866955637932     
   3.2647058823529411        3.0400000000000000        166.58406895399094     
   3.3176470588235292        3.0400000000000000        77.498309180140495     
   3.3705882352941177        3.0400000000000000        34.189486563205719     
   3.4235294117647057        3.0400000000000000        33.965668097138405     
   3.4764705882352942        3.0400000000000000        81.273327752947807     
   3.5294117647058822        3.0400000000000000        161.19059406220913     
   3.5823529411764703        3.0400000000000000        257.37131075561047     
   3.6352941176470588        3.0400000000000000        378.31708720326424     
   3.6882352941176468        3.0400000000000000        517.29261501133442     
   3.7411764705882353        3.0400000000000000        665.51424925029278     
   3.7941176470588234        3.0400000000000000        826.88565948605537     
   3.8470588235294114        3.0400000000000000        1001.4494902342558     
   3.8999999999999999        3.0400000000000000        1181.8586000055075     
   3.9529411764705880        3.0400000000000000        1371.5937862396240     
   4.0058823529411764        3.0400000000000000        1570.4709833711386     
   4.0588235294117645        3.0400000000000000        1782.1994227916002     
   4.1117647058823525        3.0400000000000000        1993.9272434711456     
   4.1647058823529406        3.0400000000000000        2217.5781906992197     
   4.2176470588235295        3.0400000000000000        2448.2846020907164     
   4.2705882352941176        3.0400000000000000        2683.5996031761169     
   4.3235294117647056        3.0400000000000000        2930.7135408818722     
   4.3764705882352937        3.0400000000000000        3189.9875525236130     
   4.4294117647058826        3.0400000000000000        3461.9349739700556     
   4.4823529411764707        3.0400000000000000        3740.8948877006769     
   4.5352941176470587        3.0400000000000000        4025.7755132913589     
   4.5882352941176467        3.0400000000000000        4324.9481578469276     
   4.6411764705882348        3.0400000000000000        4639.2885757386684     
   4.6941176470588228        3.0400000000000000        4969.7196830511093     
   4.7470588235294118        3.0400000000000000        5309.5149682462215     
   4.7999999999999998        3.0400000000000000        5658.2815608382225     

   3.0000000000000000        3.1000000000000001        1456.3612954765558     
   3.0529411764705880        3.1000000000000001        984.38717818260193     
   3.1058823529411765        3.1000000000000001        618.31968024373055     
   3.1588235294117646        3.1000000000000001        344.31314644217491     
   3.2117647058823531        3.1000000000000001        156.32343870401382     
   3.2647058823529411        3.1000000000000001        45.466131716966629     
   3.3176470588235292        3.1000000000000001        0.0000000000000000     
   3.3705882352941177        3.1000000000000001        11.420047551393509     
   3.4235294117647057        3.1000000000000001        66.693531140685081     
   3.4764705882352942        3.1000000000000001        151.20203813910484     
   3.5294117647058822        3.1000000000000001        275.76191572844982     
   3.5823529411764703        3.1000000000000001        426.33049657940865     
   3.6352941176470588        3.1000000000000001        591.85139945149422     
   3.6882352941176468        3.1000000000000001        769.55413380265236     
   3.7411764705882353        3.1000000000000001        970.49642324447632     
   3.7941176470588234        3.1000000000000001        1171.4512881636620     
   3.8470588235294114        3.1000000000000001        1381.4894751459360     
   3.8999999999999999        3.1000000000000001        1607.7863628864288     
   3.9529411764705880        3.1000000000000001        1837.4125170111656     
   4.0058823529411764        3.1000000000000001        2064.6552163362503     
   4.0588235294117645        3.1000000000000001        2304.7625834941864     
   4.1117647058823525        3.1000000000000001        2557.1458026468754     
   4.1647058823529406        3.1000000000000001        2819.7050112634897     
   4.2176470588235295        3.1000000000000001        3079.6830686330795     
   4.2705882352941176        3.1000000000000001        3343.2571289688349     
   4.3235294117647056        3.1000000000000001        3619.1881045252085     
   4.3764705882352937        3.1000000000000001        3907.9339643120766     
   4.4294117647058826        3.1000000000000001        4210.0945234745741     
   4.4823529411764707        3.1000000000000001        4512.6196411252022     
   4.5352941176470587        3.1000000000000001        4828.4592581391335     
   4.5882352941176467        3.1000000000000001        5159.5313736945391     
   4.6411764705882348        3.1000000000000001        5506.7620817124844     
   4.6941176470588228        3.1000000000000001        5867.4445479810238     
   4.7470588235294118        3.1000000000000001        6232.8411762267351     
   4.7999999999999998        3.1000000000000001        6616.7444880008698     

   3.0000000000000000        3.1600000000000001        1226.7548300772905     
   3.0529411764705880        3.1600000000000001        801.82243160903454     
   3.1058823529411765        3.1600000000000001        481.52867016196251     
   3.1588235294117646        3.1600000000000001        250.81198160350323     
   3.2117647058823531        3.1600000000000001        104.11368413269520     
   3.2647058823529411        3.1600000000000001        32.761091127991676     
   3.3176470588235292        3.1600000000000001        25.013535171747208     
   3.3705882352941177        3.1600000000000001        72.337997034192085     
   3.4235294117647057        3.1600000000000001        171.58733658492565     
   3.4764705882352942        3.1600000000000001        305.76030905544758     
   3.5294117647058822        3.1600000000000001        462.97683615982533     
   3.5823529411764703        3.1600000000000001        645.90802784264088     
   3.6352941176470588        3.1600000000000001        857.29400226473808     
   3.6882352941176468        3.1600000000000001        1080.0638057440519     
   3.7411764705882353        3.1600000000000001        1310.0564138740301     
   3.7941176470588234        3.1600000000000001        1560.0613443255424     
   3.8470588235294114        3.1600000000000001        1808.7676059752703     
   3.8999999999999999        3.1600000000000001        2062.9758498817682     
   3.9529411764705880        3.1600000000000001        2330.4830729812384     
   4.0058823529411764        3.1600000000000001        2600.6844111233950     
   4.0588235294117645        3.1600000000000001        2870.2123999297619     
   4.1117647058823525        3.1600000000000001        3150.4256033301353     
   4.1647058823529406        3.1600000000000001        3438.7603398263454     
   4.2176470588235295        3.1600000000000001        3730.2223432809114     
   4.2705882352941176        3.1600000000000001        4033.9497775435448     
   4.3235294117647056        3.1600000000000001        4345.1604670435190     
   4.3764705882352937        3.1600000000000001        4663.6491391956806     
   4.4294117647058826        3.1600000000000001        4989.2922482788563     
   4.4823529411764707        3.1600000000000001        5321.4076931774616     
   4.5352941176470587        3.1600000000000001        5668.9003638476133     
   4.5882352941176467        3.1600000000000001        6032.6909423470497     
   4.6411764705882348        3.1600000000000001        6413.7478177845478     
   4.6941176470588228        3.1600000000000001        6795.6621083319187     
   4.7470588235294118        3.1600000000000001        7196.2419911473989     
   4.7999999999999998        3.1600000000000001        7616.5277962982655     

   3.0000000000000000        3.2200000000000002        1116.1958416998386     
   3.0529411764705880        3.2200000000000002        733.98150384426117     
   3.1058823529411765        3.2200000000000002        454.21960510313511     
   3.1588235294117646        3.2200000000000002        262.19165341556072     
   3.2117647058823531        3.2200000000000002        152.74639198184013     
   3.2647058823529411        3.2200000000000002        117.02103224396706     
   3.3176470588235292        3.2200000000000002        141.63323704898357     
   3.3705882352941177        3.2200000000000002        221.28223749995232     
   3.4235294117647057        3.2200000000000002        351.58262838423252     
   3.4764705882352942        3.2200000000000002        520.47677411139011     
   3.5294117647058822        3.2200000000000002        722.51908588409424     
   3.5823529411764703        3.2200000000000002        933.45196481049061     
   3.6352941176470588        3.2200000000000002        1172.5184081047773     
   3.6882352941176468        3.2200000000000002        1437.0352004468441     
   3.7411764705882353        3.2200000000000002        1704.7658671736717     
   3.7941176470588234        3.2200000000000002        1981.5408732444048     
   3.8470588235294114        3.2200000000000002        2264.8595327883959     
   3.8999999999999999        3.2200000000000002        2562.8309753239155     
   3.9529411764705880        3.2200000000000002        2855.6172800064087     
   4.0058823529411764        3.2200000000000002        3152.1964229494333     
   4.0588235294117645        3.2200000000000002        3461.8291474878788     
   4.1117647058823525        3.2200000000000002        3779.6768276840448     
   4.1647058823529406        3.2200000000000002        4091.3889434039593     
   4.2176470588235295        3.2200000000000002        4410.6048862338066     
   4.2705882352941176        3.2200000000000002        4742.9121472984552     
   4.3235294117647056        3.2200000000000002        5088.8056585192680     
   4.3764705882352937        3.2200000000000002        5438.2317646294832     
   4.4294117647058826        3.2200000000000002        5797.1176232844591     
   4.4823529411764707        3.2200000000000002        6160.3088998645544     
   4.5352941176470587        3.2200000000000002        6540.0053313374519     
   4.5882352941176467        3.2200000000000002        6937.1715755164623     
   4.6411764705882348        3.2200000000000002        7338.3220475763083     
   4.6941176470588228        3.2200000000000002        7755.0614959746599     
   4.7470588235294118        3.2200000000000002        8191.7598400861025     
   4.7999999999999998        3.2200000000000002        8649.4443062841892     

   3.0000000000000000        3.2800000000000002        1109.2923950850964     
   3.0529411764705880        3.2800000000000002        766.84277324378490     
   3.1058823529411765        3.2800000000000002        524.38317424058914     
   3.1588235294117646        3.2800000000000002        367.84421283006668     
   3.2117647058823531        3.2800000000000002        292.35707274079323     
   3.2647058823529411        3.2800000000000002        288.45291306078434     
   3.3176470588235292        3.2800000000000002        341.25334255397320     
   3.3705882352941177        3.2800000000000002        450.29509909451008     
   3.4235294117647057        3.2800000000000002        608.44463022053242     
   3.4764705882352942        3.2800000000000002        801.41514497995377     
   3.5294117647058822        3.2800000000000002        1032.2424551397562     
   3.5823529411764703        3.2800000000000002        1283.1267809122801     
   3.6352941176470588        3.2800000000000002        1547.7445137649775     
   3.6882352941176468        3.2800000000000002        1834.8625838905573     
   3.7411764705882353        3.2800000000000002        2135.6094368547201     
   3.7941176470588234        3.2800000000000002        2450.3051844090223     
   3.8470588235294114        3.2800000000000002        2757.6621079295874     
   3.8999999999999999        3.2800000000000002        3081.1105089336634     
   3.9529411764705880        3.2800000000000002        3418.4036009162664     
   4.0058823529411764        3.2800000000000002        3740.4527869969606     
   4.0588235294117645        3.2800000000000002        4076.1628575772047     
   4.1117647058823525        3.2800000000000002        4424.6366408169270     
   4.1647058823529406        3.2800000000000002        4772.5685711503029     
   4.2176470588235295        3.2800000000000002        5120.8566382974386     
   4.2705882352941176        3.2800000000000002        5481.5953058004379     
   4.3235294117647056        3.2800000000000002        5852.6334089934826     
   4.3764705882352937        3.2800000000000002        6226.8985279798508     
   4.4294117647058826        3.2800000000000002        6616.7655823975801     
   4.4823529411764707        3.2800000000000002        7023.1295315325260     
   4.5352941176470587        3.2800000000000002        7437.9414182603359     
   4.5882352941176467        3.2800000000000002        7856.9990183711052     
   4.6411764705882348        3.2800000000000002        8289.0493565648794     
   4.6941176470588228        3.2800000000000002        8741.3487983942032     
   4.7470588235294118        3.2800000000000002        9214.9458949565887     
   4.7999999999999998        3.2800000000000002        9701.6546057164669     

   3.0000000000000000        3.3400000000000003        1197.7776851952076     
   3.0529411764705880        3.3400000000000003        890.01139593124390     
   3.1058823529411765        3.3400000000000003        681.02252268791199     
   3.1588235294117646        3.3400000000000003        559.19824516773224     
   3.2117647058823531        3.3400000000000003        515.09869132936001     
   3.2647058823529411        3.3400000000000003        536.22951699793339     
   3.3176470588235292        3.3400000000000003        617.26245288550854     
   3.3705882352941177        3.3400000000000003        753.40070907771587     
   3.4235294117647057        3.3400000000000003        932.34151369333267     
   3.4764705882352942        3.3400000000000003        1150.2187579125166     
   3.5294117647058822        3.3400000000000003        1405.3117840439081     
   3.5823529411764703        3.3400000000000003        1686.3921793550253     
   3.6352941176470588        3.3400000000000003        1979.5830521136522     
   3.6882352941176468        3.3400000000000003        2285.6176744550467     
   3.7411764705882353        3.3400000000000003        2609.6745187044144     
   3.7941176470588234        3.3400000000000003        2953.5432198196650     
   3.8470588235294114        3.3400000000000003        3293.8070258051157     
   3.8999999999999999        3.3400000000000003        3641.3482076078653     
   3.9529411764705880        3.3400000000000003        3998.6014018803835     
   4.0058823529411764        3.3400000000000003        4362.3826319724321     
   4.0588235294117645        3.3400000000000003        4725.2575559318066     
   4.1117647058823525        3.3400000000000003        5092.6022309511900     
   4.1647058823529406        3.3400000000000003        5467.0370962619781     
   4.2176470588235295        3.3400000000000003        5855.7490071207285     
   4.2705882352941176        3.3400000000000003        6249.0484879314899     
   4.3235294117647056        3.3400000000000003        6638.3828137218952     
   4.3764705882352937        3.3400000000000003        7042.4113253802061     
   4.4294117647058826        3.3400000000000003        7463.2887894809246     
   4.4823529411764707        3.3400000000000003        7898.6377665847540     
   4.5352941176470587        3.3400000000000003        8337.6524970978498     
   4.5882352941176467        3.3400000000000003        8795.9561640769243     
   4.6411764705882348        3.3400000000000003        9264.5561452358961     
   4.6941176470588228        3.3400000000000003        9753.0307237058878     
   4.7470588235294118        3.3400000000000003        10253.734660580754     
   4.7999999999999998        3.3400000000000003        10767.809263765812     

   3.0000000000000000        3.4000000000000004        1373.8073199391365     
   3.0529411764705880        3.4000000000000004        1096.1379122734070     
   3.1058823529411765        3.4000000000000004        918.90097919106483     
   3.1588235294117646        3.4000000000000004        829.46946570277214     
   3.2117647058823531        3.4000000000000004        810.99608609080315     
   3.2647058823529411        3.4000000000000004        857.27287469804287     
   3.3176470588235292        3.4000000000000004        964.76466222107410     
   3.3705882352941177        3.4000000000000004        1122.8150940090418     
   3.4235294117647057        3.4000000000000004        1322.3883677721024     
   3.4764705882352942        3.4000000000000004        1563.6407570987940     
   3.5294117647058822        3.4000000000000004        1837.7388124614954     
   3.5823529411764703        3.4000000000000004        2137.4191085249186     
   3.6352941176470588        3.4000000000000004        2463.7676710933447     
   3.6882352941176468        3.4000000000000004        2787.9040369987488     
   3.7411764705882353        3.4000000000000004        3134.2248497903347     
   3.7941176470588234        3.4000000000000004        3496.7535049319267     
   3.8470588235294114        3.4000000000000004        3868.4836137741804     
   3.8999999999999999        3.4000000000000004        4243.8717181831598     
   3.9529411764705880        3.4000000000000004        4617.1476133465767     
   4.0058823529411764        3.4000000000000004        5005.0818331390619     
   4.0588235294117645        3.4000000000000004        5407.6553393751383     
   4.1117647058823525        3.4000000000000004        5793.4011908173561     
   4.1647058823529406        3.4000000000000004        6194.1239520758390     
   4.2176470588235295        3.4000000000000004        6610.2296583354473     
   4.2705882352941176        3.4000000000000004        7028.6814435869455     
   4.3235294117647056        3.4000000000000004        7451.8542986959219     
   4.3764705882352937        3.4000000000000004        7885.7990449815989     
   4.4294117647058826        3.4000000000000004        8337.1320581436157     
   4.4823529411764707        3.4000000000000004        8789.5160381495953     
   4.5352941176470587        3.4000000000000004        9261.5501511991024     
   4.5882352941176467        3.4000000000000004        9754.2985033988953     
   4.6411764705882348        3.4000000000000004        10262.870720520616     
   4.6941176470588228        3.4000000000000004        10778.710030570626     
   4.7470588235294118        3.4000000000000004        11306.719208240509     
   4.7999999999999998        3.4000000000000004        11859.413565337658     

   3.0000000000000000        3.4600000000000000        1627.0496617108583     
   3.0529411764705880        3.4600000000000000        1381.4078490585089     
   3.1058823529411765        3.4600000000000000        1234.6906824558973     
   3.1588235294117646        3.4600000000000000        1170.0714329481125     
   3.2117647058823531        3.4600000000000000        1174.8539950102568     
   3.2647058823529411        3.4600000000000000        1247.5391974449158     
   3.3176470588235292        3.4600000000000000        1377.6071218550205     
   3.3705882352941177        3.4600000000000000        1553.6140985935926     
   3.4235294117647057        3.4600000000000000        1776.1979644298553     
   3.4764705882352942        3.4600000000000000        2037.2199358344078     
   3.5294117647058822        3.4600000000000000        2326.3302431404591     
   3.5823529411764703        3.4600000000000000        2647.1980468630791     
   3.6352941176470588        3.4600000000000000        2993.3449963033199     
   3.6882352941176468        3.4600000000000000        3341.6812022626400     
   3.7411764705882353        3.4600000000000000        3709.4369430392981     
   3.7941176470588234        3.4600000000000000        4084.5192125886679     
   3.8470588235294114        3.4600000000000000        4478.1694820225239     
   3.8999999999999999        3.4600000000000000        4880.8747557252645     
   3.9529411764705880        3.4600000000000000        5276.6343979090452     
   4.0058823529411764        3.4600000000000000        5688.4292122423649     
   4.0588235294117645        3.4600000000000000        6106.9924649745226     
   4.1117647058823525        3.4600000000000000        6529.1411136537790     
   4.1647058823529406        3.4600000000000000        6956.0969825088978     
   4.2176470588235295        3.4600000000000000        7389.6407864838839     
   4.2705882352941176        3.4600000000000000        7832.5351481884718     
   4.3235294117647056        3.4600000000000000        8292.8906800448895     
   4.3764705882352937        3.4600000000000000        8759.6502467989922     
   4.4294117647058826        3.4600000000000000        9225.0356284379959     
   4.4823529411764707        3.4600000000000000        9709.3571708202362     
   4.5352941176470587        3.4600000000000000        10214.772977396846     
   4.5882352941176467        3.4600000000000000        10735.506558522582     
   4.6411764705882348        3.4600000000000000        11265.435572147369     
   4.6941176470588228        3.4600000000000000        11819.242682561278     
   4.7470588235294118        3.4600000000000000        12386.937015861273     
   4.7999999999999998        3.4600000000000000        12978.833048298955     

   3.0000000000000000        3.5200000000000005        1954.4263718575239     
   3.0529411764705880        3.5200000000000005        1740.2882990092039     
   3.1058823529411765        3.5200000000000005        1616.6240153610706     
   3.1588235294117646        3.5200000000000005        1574.0296379774809     
   3.2117647058823531        3.5200000000000005        1605.7856885492802     
   3.2647058823529411        3.5200000000000005        1701.0096559673548     
   3.3176470588235292        3.5200000000000005        1848.2911963164806     
   3.3705882352941177        3.5200000000000005        2047.5126039683819     
   3.4235294117647057        3.5200000000000005        2289.6267272680998     
   3.4764705882352942        3.5200000000000005        2564.1585473567247     
   3.5294117647058822        3.5200000000000005        2874.2503396123648     
   3.5823529411764703        3.5200000000000005        3213.0735227763653     
   3.6352941176470588        3.5200000000000005        3570.9333024173975     
   3.6882352941176468        3.5200000000000005        3947.9940694123507     
   3.7411764705882353        3.5200000000000005        4325.6855876743793     
   3.7941176470588234        3.5200000000000005        4721.9160212725401     
   3.8470588235294114        3.5200000000000005        5137.2719130069017     
   3.8999999999999999        3.5200000000000005        5557.3394750654697     
   3.9529411764705880        3.5200000000000005        5979.6529309600592     
   4.0058823529411764        3.5200000000000005        6409.1290108859539     
   4.0588235294117645        3.5200000000000005        6845.1192542165518     
   4.1117647058823525        3.5200000000000005        7297.6992996037006     
   4.1647058823529406        3.5200000000000005        7749.0124810487032     
   4.2176470588235295        3.5200000000000005        8201.8955803662539     
   4.2705882352941176        3.5200000000000005        8672.7599162310362     
   4.3235294117647056        3.5200000000000005        9159.5151811540127     
   4.3764705882352937        3.5200000000000005        9649.4875135570765     
   4.4294117647058826        3.5200000000000005        10145.399332031608     
   4.4823529411764707        3.5200000000000005        10662.029795303941     
   4.5352941176470587        3.5200000000000005        11192.948240727186     
   4.5882352941176467        3.5200000000000005        11734.338823452592     
   4.6411764705882348        3.5200000000000005        12300.033474847674     
   4.6941176470588228        3.5200000000000005        12891.133565157652     
   4.7470588235294118        3.5200000000000005        13491.954287201166     
   4.7999999999999998        3.5200000000000005        14105.999191150069     

   3.0000000000000000        3.5800000000000001        2344.1167821288109     
   3.0529411764705880        3.5800000000000001        2156.6884711086750     
   3.1058823529411765        3.5800000000000001        2058.1727728843689     
   3.1588235294117646        3.5800000000000001        2042.8782211691141     
   3.2117647058823531        3.5800000000000001        2096.6318590939045     
   3.2647058823529411        3.5800000000000001        2210.1208229362965     
   3.3176470588235292        3.5800000000000001        2381.4179165363312     
   3.3705882352941177        3.5800000000000001        2599.0938161760569     
   3.4235294117647057        3.5800000000000001        2855.2190602719784     
   3.4764705882352942        3.5800000000000001        3151.0636133551598     
   3.5294117647058822        3.5800000000000001        3477.7906077355146     
   3.5823529411764703        3.5800000000000001        3828.0375440567732     
   3.6352941176470588        3.5800000000000001        4206.1161948889494     
   3.6882352941176468        3.5800000000000001        4597.5637191832066     
   3.7411764705882353        3.5800000000000001        4994.0288472026587     
   3.7941176470588234        3.5800000000000001        5411.4604455083609     
   3.8470588235294114        3.5800000000000001        5835.7510566264391     
   3.8999999999999999        3.5800000000000001        6276.4726508855820     
   3.9529411764705880        3.5800000000000001        6725.1688583940268     
   4.0058823529411764        3.5800000000000001        7167.9626071453094     
   4.0588235294117645        3.5800000000000001        7628.2103930264711     
   4.1117647058823525        3.5800000000000001        8101.9238823205233     
   4.1647058823529406        3.5800000000000001        8574.7969595640898     
   4.2176470588235295        3.5800000000000001        9054.6599244475365     
   4.2705882352941176        3.5800000000000001        9551.3636888414621     
   4.3235294117647056        3.5800000000000001        10050.817105293274     
   4.3764705882352937        3.5800000000000001        10570.919399127364     
   4.4294117647058826        3.5800000000000001        11102.935488432646     
   4.4823529411764707        3.5800000000000001        11642.132602795959     
   4.5352941176470587        3.5800000000000001        12193.511170163751     
   4.5882352941176467        3.5800000000000001        12769.605728015304     
   4.6411764705882348        3.5800000000000001        13371.539342507720     
   4.6941176470588228        3.5800000000000001        13978.530999973416     
   4.7470588235294118        3.5800000000000001        14611.911217212677     
   4.7999999999999998        3.5800000000000001        15262.558523565531     

   3.0000000000000000        3.6400000000000001        2790.4652352482080     
   3.0529411764705880        3.6400000000000001        2629.9458649903536     
   3.1058823529411765        3.6400000000000001        2561.4164605736732     
   3.1588235294117646        3.6400000000000001        2567.2812837660313     
   3.2117647058823531        3.6400000000000001        2641.9678480476141     
   3.2647058823529411        3.6400000000000001        2780.8869201987982     
   3.3176470588235292        3.6400000000000001        2968.9100424796343     
   3.3705882352941177        3.6400000000000001        3202.9780169278383     
   3.4235294117647057        3.6400000000000001        3481.3129303306341     
   3.4764705882352942        3.6400000000000001        3791.5258395671844     
   3.5294117647058822        3.6400000000000001        4131.4229066818953     
   3.5823529411764703        3.6400000000000001        4502.2608174532652     
   3.6352941176470588        3.6400000000000001        4894.0251125693321     
   3.6882352941176468        3.6400000000000001        5299.7350605279207     
   3.7411764705882353        3.6400000000000001        5717.2896299362183     
   3.7941176470588234        3.6400000000000001        6142.4638067930937     
   3.8470588235294114        3.6400000000000001        6586.2494130879641     
   3.8999999999999999        3.6400000000000001        7049.2271492630243     
   3.9529411764705880        3.6400000000000001        7509.3452042341232     
   4.0058823529411764        3.6400000000000001        7975.7495205402374     
   4.0588235294117645        3.6400000000000001        8456.4277422577143     
   4.1117647058823525        3.6400000000000001        8941.7235974222422     
   4.1647058823529406        3.6400000000000001        9445.5666778087616     
   4.2176470588235295        3.6400000000000001        9950.0729592740536     
   4.2705882352941176        3.6400000000000001        10457.616725027561     
   4.3235294117647056        3.6400000000000001        10986.234428182244     
   4.3764705882352937        3.6400000000000001        11536.931515395641     
   4.4294117647058826        3.6400000000000001        12090.486511617899     
   4.4823529411764707        3.6400000000000001        12650.443434894085     
   4.5352941176470587        3.6400000000000001        13235.504395917058     
   4.5882352941176467        3.6400000000000001        13843.303452119231     
   4.6411764705882348        3.6400000000000001        14458.191968083382     
   4.6941176470588228        3.6400000000000001        15101.159596025944     
   4.7470588235294118        3.6400000000000001        15771.992265388370     
   4.7999999999999998        3.6400000000000001        16459.074742302299     

   3.0000000000000000        3.7000000000000002        3291.3214801251888     
   3.0529411764705880        3.7000000000000002        3163.2174440473318     
   3.1058823529411765        3.7000000000000002        3114.9223189800978     
   3.1588235294117646        3.7000000000000002        3145.7948509603739     
   3.2117647058823531        3.7000000000000002        3247.9435119032860     
   3.2647058823529411        3.7000000000000002        3401.4035487622023     
   3.3176470588235292        3.7000000000000002        3609.9183638840914     
   3.3705882352941177        3.7000000000000002        3867.6765993833542     
   3.4235294117647057        3.7000000000000002        4157.3334276229143     
   3.4764705882352942        3.7000000000000002        4484.3894161731005     
   3.5294117647058822        3.7000000000000002        4845.7758745849133     
   3.5823529411764703        3.7000000000000002        5226.7988426238298     
   3.6352941176470588        3.7000000000000002        5633.0514520555735     
   3.6882352941176468        3.7000000000000002        6058.7773295938969     
   3.7411764705882353        3.7000000000000002        6482.5239049047232     
   3.7941176470588234        3.7000000000000002        6927.8729545772076     
   3.8470588235294114        3.7000000000000002        7392.6291376054287     
   3.8999999999999999        3.7000000000000002        7861.7466828078032     
   3.9529411764705880        3.7000000000000002        8346.4571991413832     
   4.0058823529411764        3.7000000000000002        8831.7668721526861     
   4.0588235294117645        3.7000000000000002        9323.0631027817726     
   4.1117647058823525        3.7000000000000002        9833.8953953683376     
   4.1647058823529406        3.7000000000000002        10359.510668084025     
   4.2176470588235295        3.7000000000000002        10877.046913251281     
   4.2705882352941176        3.7000000000000002        11412.941324964166     
   4.3235294117647056        3.7000000000000002        11970.309608131647     
   4.3764705882352937        3.7000000000000002        12529.964008033276     
   4.4294117647058826        3.7000000000000002        13112.788936302066     
   4.4823529411764707        3.7000000000000002        13705.483708664775     
   4.5352941176470587        3.7000000000000002        14316.394162937999     
   4.5882352941176467        3.7000000000000002        14938.947047442198     
   4.6411764705882348        3.7000000000000002        15590.011232912540     
   4.6941176470588228        3.7000000000000002        16270.706228271127     
   4.7470588235294118        3.7000000000000002        16959.410816326737     
   4.7999999999999998        3.7000000000000002        17670.911288812757     
