# Supplementary material for: Experimental observation of quantum mechanical fluorine tunnelling
Source: Nat Commun. 2025 Apr 29;16:4027. doi: 10.1038/s41467-025-59008-6 (PMC12041236; doi:10.1038/s41467-025-59008-6)
Supplement: Supplementary file 4 — Source Data [file 41467_2025_59008_MOESM4_ESM.zip › Data For Figures/Fig8/cavity_126/evecs.r1r2]

   2.5000000000000000        3.0000000000000000        2.7843696181151136E-014   3.1840815504296952E-014   2.2746828704757816E-013   2.8563419521523879E-013   7.4408711101227221E-013   9.8729993661892038E-013   3.4294366546077632E-013   1.3858531962374452E-012   2.0037277980502015E-012   2.9546516208741831E-013   1.7461215100264565E-013   7.2325788527580045E-014   2.5080455360979449E-013   3.2701812715703771E-012   2.4317946857832355E-012   2.4924427018086039E-012   8.2378804779121900E-013   2.6843537220487292E-013   5.7083879377714119E-013   5.6613687925140258E-012   4.5325258897602911E-012   5.4450008919219454E-013   8.9345726014919031E-013   1.5253999987093841E-012   4.1957755275028554E-012   2.3985891743620776E-013   3.8604556815068545E-013   1.6786301876635576E-012   8.1388664232702631E-012   2.3442388669022138E-013   6.0930123353331651E-012   1.3021499203479035E-012   2.7608162019555424E-012   4.1321894533712607E-013   6.1453058720869979E-013   2.1507942613811841E-012   1.9643749895988206E-012   1.0891058397040042E-012   1.2604300222467464E-012   4.3578409908923781E-012   1.0316220781199756E-012   2.1969893540745588E-012   1.3689935911018023E-012   9.3824068158963830E-012   5.9541012335384161E-012   3.4075266278278605E-012   2.9335272793038057E-012   6.2054564153261725E-012   2.4943758286652124E-012   2.5144339131471849E-012   1.5820770100045253E-012   3.8216748047005598E-012   1.3575907487812767E-012   4.6547234186200554E-012   1.9579009816811485E-013   8.0477041341836202E-012   1.4163695464970443E-012   2.0174349186624703E-012   9.4928482443802360E-013   1.2443767678930445E-011   4.5911922246794275E-012   6.2384014789262295E-012   2.5363455136808020E-012   5.0284433605352524E-012   1.1231477716991577E-011   5.9435607278046219E-012   2.4421068573050442E-012   2.6543764484540380E-012   8.9611495991401807E-013   2.3182648880806378E-012   1.3771874680577911E-012   8.4917986487929277E-012   6.6452037319329849E-012   2.5197723647296161E-012   1.1069534394900271E-012   2.1124310419764873E-012   6.4815557316408859E-012   3.5946815671715824E-012   4.0349384282070072E-012   5.0608648822888465E-012   9.5466372012555901E-012   5.0409463951228726E-012   8.6562939047923439E-012   3.0840946149174320E-012   1.6639447948686608E-012   8.7270915520521089E-012   9.3729711931600097E-012   7.6846717925929305E-012   5.7822855299977980E-012   5.6688212914173061E-012   3.8222803173882096E-012   1.7599270828241264E-012   4.3069906896613842E-012   3.7687698193732043E-012   1.6319378747684975E-012   3.3854729273205120E-012   9.8861866017432233E-012   2.1580037300001562E-012   2.0819277652721982E-012   6.8811099122499494E-012   9.6162742952417625E-012   4.4908304947499380E-012   5.4675774758476967E-012   3.2338328015933120E-012   1.0174674493027419E-011   1.2893948873399350E-011   4.9107772985827919E-012   1.3640819632140066E-012   4.9117887303884832E-012   3.0953975665087157E-012   1.7504395089806299E-012   1.3518968719011633E-011   1.7864951662165719E-012   1.8411012851876471E-011   5.1070254909926010E-012   3.5895184866181336E-012   1.1092885128705791E-011   1.1866941784072921E-011   3.3899826179405187E-012   9.4878823778253944E-012   5.2886666202087756E-012   5.9690121547310586E-012   3.9321120429343232E-012   3.2543465204165972E-012   3.7358341739683465E-012   3.5781109257007376E-012   3.7362093313863197E-012   4.7947466542901331E-012   1.0195562801964640E-011   6.1397976365374122E-012   1.3260423426579567E-011   9.4724128797077774E-012   1.1662293970514473E-011   1.1177936334224239E-011   9.3703830810229521E-012   1.0521447199130840E-011   5.9114167368050209E-012   2.8136287681242479E-012   5.0049195868164481E-012   3.5204148921705658E-012   3.3291922157641685E-012   7.7955476133898441E-012   7.8905467829436233E-012   1.1054338591582777E-011   1.9695508309553240E-011   5.8183240613231850E-012   5.0235212082909761E-012   1.3996867143060759E-011   3.4247134575681232E-012   3.2065378790459906E-012   2.9877203601491086E-012   5.4434170995228293E-012   5.6512124914997256E-012   4.7810855560174619E-012   6.6110217158787049E-012   1.6885967482247969E-011   8.2841617787796470E-012   4.6377090125260714E-012   1.6045651747571118E-011   3.3605261470160952E-012   3.9964341880298118E-012   7.8986747920587324E-012   9.5333840814594787E-012   7.4692815699408640E-012   9.6236031847846433E-012   6.4388678681042015E-012   5.7121747688326534E-012   6.4264992313189289E-012   3.8314706706376195E-012   6.0556896155818801E-012   1.6394216781210475E-011   1.6873624872551770E-011   9.3958323857080212E-012   6.3499658257465336E-012   8.9803346029070231E-012   6.8413634013764780E-012   1.5531074228929227E-011   1.1361476997281855E-011   5.7398525415201384E-012   1.2843243961133439E-011   6.3587066358589905E-012   7.2186510914180031E-012   1.9308034832997775E-011   3.0206619994998487E-012   1.9509359780496410E-011   1.8645312063941633E-011   3.4865265789548193E-012   9.3062371169158812E-012   5.4530911411100585E-012   5.3557184378409992E-012   3.6692065387082935E-012   6.0915820919837763E-012   9.0590587377587658E-012   8.7514472083929322E-012   3.0250185183287604E-012   5.1655702677158034E-012   1.1790932220771482E-011   9.2336566388862930E-012   1.1579226318215442E-011   6.0336658198425875E-012   9.3655131291958473E-012   9.2250674875882916E-012   1.7993601116582621E-011   5.4927311007841898E-012   1.5746994504339044E-011   8.8015608073340975E-012   1.0577357392732249E-011   1.1071964129593013E-011   7.5087879627697768E-012   1.9070290128085917E-011   1.2457579708514833E-011   1.4446140016196476E-011   6.5246305750167130E-012   4.8350842598282859E-012   5.9570943732642173E-012   9.0233195696975099E-012   7.4123717743034978E-012   5.2851324576720371E-012   2.5525449503381044E-011   1.3490698173160704E-011   2.0970921187009696E-011   1.1191259874595279E-011   7.9594589854818610E-012   8.7468896709981930E-012   2.4893518500040599E-012   7.5458009430983525E-012   1.0443969052293006E-011   2.5530014982320895E-011   1.5363482786488977E-011   6.0351921263702621E-012   9.0186131822255889E-012   4.7628623960379845E-012   9.9444319669958549E-012   2.8641345103631961E-011   1.0222074597668676E-011   6.9707893030402608E-012   1.1929625254123771E-011   1.6213467995614188E-011   1.4365061877211758E-011   1.1690232317708351E-011   2.9833818527394368E-012   1.0957686634238027E-011   5.0363130400157908E-012   1.8033184228967365E-011   5.8009133519529897E-012   1.5707736530826884E-011   9.0337737096700813E-012   5.8236641348722643E-012   9.1560169089909688E-012   1.6988854848949497E-011   8.5456635884459620E-012   8.8278658849902206E-012   1.4957543103077027E-011   1.5228690696012113E-011   4.2843214725094760E-012   7.9906766994639104E-012   1.2118318666983772E-011   2.3034719281590447E-011   1.1219515238922907E-011   1.0947321793647898E-011   2.2188273359893167E-011   1.7489887913625476E-011   9.0803064872353528E-012   7.5079339984458518E-012   6.2750995751887756E-012   1.4312485307598449E-011   8.5813430724028532E-012   2.2124459773504984E-011   9.4613644658537676E-012   1.4667226883528515E-011   2.8654615403024645E-011   7.3002517282946175E-012   1.7703342398385907E-011   9.0698233339147966E-012   1.2235719617097103E-011   1.8353460338449776E-011   8.0106507181527378E-012   5.5279511799326734E-012   2.0037004078799553E-011   5.9424484598614169E-012   8.3156993002598436E-012   1.9781143357299657E-011   1.3286563482417454E-011   8.1309573279502750E-012   1.5249719124137138E-011   7.6251282673135438E-012   1.8613523576317279E-011   7.2962124416450181E-012   2.3095925196677674E-011   8.6238273134481724E-012   1.7039091771068382E-011   1.4806262548926650E-011   1.4453092845218729E-011   1.0925490257736432E-011   1.8780047497349746E-011   1.6616618682687769E-011   1.9010001473473172E-011   5.1358921103715442E-012   5.6822354315636891E-012   1.1168293913731671E-011   1.2729579941627115E-011   2.5057703904428794E-011   2.3799836664196903E-011   1.6730705161805097E-011   1.2473887791587331E-011   7.3423209675864135E-012   1.6490990669513899E-011   1.4485992231903619E-011   9.3870834879797030E-012   2.0853761192820141E-011   1.0434932999751649E-011   1.1452104720980454E-011   1.5879082308081627E-011   9.4055840437345123E-012   9.0027077889861875E-012   1.4855637053197532E-011   5.9498712717295398E-012   2.1881932893435744E-011   1.1114806460028557E-011   1.3461840033455981E-011   9.4318399779729985E-012   1.1990274132272307E-011   1.4420912885767796E-011   9.0360886293600368E-012   1.2173077219086019E-011   2.2216237438648041E-011   1.1770808198996363E-011   1.1936064984051919E-011   2.3217729039231628E-011   1.8184075483702286E-011   5.5682482909353349E-012   2.1545785692379101E-011   2.3048778815438683E-011   2.2714695083552119E-011   1.0910648929152893E-011   1.2782080228150356E-011   1.3544546378201813E-011   1.6062582865289206E-011   1.0085547865858414E-011   1.2680643647751678E-011   1.6128134834148254E-011   2.3147716509580767E-011   4.0384384799788621E-011   1.0568319196371460E-011   1.6463320920107809E-011   2.0054860986254620E-011   2.1576756342702566E-011   1.0503768434836760E-011   2.0091037867849063E-011   1.1530531097589844E-011   3.5731764707348217E-011   3.0014509017136093E-011   1.3916348196870177E-011   1.2338384289035363E-011   6.4807735012308872E-012   1.2579545070810531E-011   1.1359564435675181E-011   9.2750703005504517E-012   1.1540875835220836E-011   3.0522567096212987E-011   7.1213951840810097E-012   1.0859429152002091E-011   1.4764673230112979E-011   1.2705923857939892E-011   1.8364394034973579E-011   1.9883233248795971E-011   1.8780076638565552E-011   7.6065567186569145E-012   1.2183587556068672E-011   1.4743102344698846E-011   1.6996422846516100E-011   2.4834503321843215E-011   1.9252470029753941E-011   7.4561508299450549E-012   6.7801287938831309E-012   5.9368268343430410E-012   1.8020252754231202E-011   3.0403411506148176E-011   2.4841106976042611E-011   1.1867177302716305E-011   4.7868677422162803E-011   1.7406550702447340E-011   2.0600399914273567E-011   1.5506760864897706E-011   1.3186615253182428E-011   1.5310375086871384E-011   1.9492581054685329E-011   9.0213995010410101E-012   1.5292203904036569E-011   9.5098499314178660E-012   1.5778412198820418E-011   2.1028402959931930E-011   1.7268630512060836E-011   1.2218378013856668E-011   2.4131718188380818E-011   1.0900509945484495E-011   1.8254289861167612E-011   1.1256840624263405E-011   1.2232376964455013E-011   1.3317472600945583E-011   1.5883966271689656E-011   1.2895054699970107E-011   3.2621148143764439E-011   1.0007407960072482E-011   1.6106285007645101E-011   4.0104154841332803E-011   1.2393192545595740E-011   8.9759697523750432E-012   9.8425858493071878E-012   1.7591256119233418E-011   2.6295241682647801E-011   3.7890143371669946E-011   9.4071380486968968E-012   2.1828211688119940E-011   2.7336195969092627E-011   2.3340228634861992E-011   2.2119260721852538E-011   1.9969887143734234E-011   1.9279599827569295E-011   2.4413391162469093E-011   1.5099154927952793E-011   1.3346615535342216E-011   2.2262936003554622E-011   3.6342204833822110E-011   3.0455519081275615E-011   2.9798685659341356E-011   1.4279580866386913E-011   8.2899076174920116E-012   1.8229555613888107E-011   1.3888824774418398E-011   1.8501444990860315E-011   2.3749560267893049E-011   1.6857771728977355E-011   1.9679655859048161E-011   1.5097583354690144E-011   1.0213171197091074E-011   1.9643892867849077E-011   2.2189609000518846E-011   1.9369555313643991E-011   3.0491672653184617E-011   1.7909264886489389E-011   1.5971187490897848E-011   1.9394573841672491E-011   1.2094829513944948E-011   1.7538342180365263E-011   8.3346593455052766E-012   8.7244420211119856E-012   2.7889873277197650E-011   1.9748468729593383E-011   1.6760360520809092E-011   3.5512716726526348E-011   2.0504002860307855E-011   1.7992874176540142E-011   2.4783707072631939E-011   2.0437211993606067E-011   7.8775082414285677E-012   1.4431260581189252E-011   1.7287979521687673E-011   1.4425459276334178E-011   3.1324956313604216E-011   1.8116347049558461E-011   1.5528906615917478E-011   1.4595749081681244E-011   1.0204159760342716E-011   1.9222179603385460E-011   3.7745168632744424E-011   3.7112624345053815E-011   2.5351712420625365E-011   2.3158636081136474E-011   1.8957112669900635E-011   1.8016337524194275E-011   2.5265117412616110E-011   1.8721525157881236E-011   1.7871060336329873E-011   1.3439699938767054E-011   8.8628638578830824E-012   1.0637136269942773E-011   1.4046642058701767E-011   1.0228386233167481E-011   2.1108648116595987E-011   2.2417381591990480E-011   1.9058711581120342E-011   2.6577112665233341E-011   1.7183754392267724E-011   2.1194761100752151E-011   3.5636749791502545E-011   1.8431030402038966E-011   4.9365286700842790E-011   1.6101235157856809E-011   2.3850536113968117E-011   2.0844626254354074E-011   1.7578934191018580E-011   1.8873304079727922E-011   2.2267271111230343E-011   1.7164059512220136E-011   1.2079175368352358E-011   1.1804511505250105E-011   3.8717542924223923E-011   1.7976100798743351E-011   7.1379079711723654E-012   2.7048419976549167E-011   2.8103484678074415E-011   1.8247083665562547E-011   2.3210493810731522E-011   2.3354211655366753E-011   1.7830164037814600E-011   3.2572535013193414E-011   1.7004803649179287E-011   3.8481539328324693E-011   2.1909048298291929E-011   6.7239808860754114E-011   2.3633367834734244E-011   1.7788448008786002E-011   3.1166754945781828E-011   1.5610569658562689E-011   1.0734725564148157E-011   1.7326336592524980E-011   3.5660099002269307E-011   2.8006114879948413E-011   5.3495591898423989E-011   4.0946169728621665E-011   1.9429949665967884E-011   1.9846876678787110E-011   2.0966346732326381E-011   2.2123095488664379E-011   2.2020839493053930E-011   2.2316817713612939E-011   1.9588867487623031E-011   1.8311630350001682E-011   1.1124604162611258E-011   1.3424635659624023E-011   2.9653769943274992E-011   1.7456517441682073E-011   3.2323286196133656E-011   2.8901116721290059E-011   2.0260062345290804E-011   1.8663612277732012E-011   4.6516708989980605E-011   1.3493981180731877E-011   1.8770331454285509E-011   2.5951225709693259E-011   3.7172265953922701E-011   1.5546457403048507E-011   3.0370308114656704E-011   1.9760210182073704E-011   2.1229161789530428E-011   2.0847817878298812E-011   4.0678134559058118E-011   3.1796175221988340E-011   2.9956886179880478E-011   1.3516027501615744E-011   2.9774850079998278E-011   2.2475130978760810E-011   1.8866359175571483E-011   2.0155497820702786E-011   2.4673599125182958E-011   3.0455070873042506E-011   4.2659043835765320E-011   3.8322439574571450E-011   2.5152968315083105E-011   2.4532806371498538E-011   2.9868208366621022E-011   3.5483159822486561E-011   2.7334112401246836E-011   2.1658787280506682E-011
   2.5600000000000001        3.0000000000000000        5.8664297278288521E-014   6.6881922725903654E-014   4.4758304169605004E-013   5.5921671035865117E-013   1.3877753955795958E-012   1.8217225093664200E-012   6.3315466815360172E-013   2.4042931896612810E-012   3.4484697588983094E-012   5.7558414386898640E-013   3.7761781628978569E-013   1.9870344892095637E-013   5.1300481438744530E-013   5.6365027715768254E-012   4.3058104286926329E-012   4.3824516599850316E-012   1.5462912100887739E-012   5.5465715387158306E-013   1.1707541682032563E-012   1.0378197240904655E-011   8.5453925772219906E-012   9.3129592237129105E-013   1.7277728117667085E-012   2.6116150868085377E-012   7.5774166595759286E-012   4.3138122822741235E-013   7.4064080224907876E-013   3.3093341297625351E-012   1.5948193249702089E-011   4.2331245931493141E-013   1.1734962798408923E-011   2.3557733941725414E-012   5.3399614538953630E-012   8.1376469954232461E-013   1.1351915465204078E-012   3.5943015831344322E-012   3.6878706616973970E-012   1.7665198208829778E-012   2.4484780167273135E-012   8.8046243233780888E-012   2.5337762723867175E-012   4.3038771277949968E-012   2.7140562983451611E-012   1.9176078100485516E-011   1.2262728186530341E-011   6.7452133934720502E-012   6.9681307495161912E-012   1.2425288018924419E-011   4.5578701540901181E-012   5.1678315551597575E-012   2.7968629658855827E-012   7.6844067489869304E-012   2.7020592089621451E-012   9.1644487551877616E-012   5.7875183739265866E-013   1.7643605127842234E-011   2.0552441243645367E-012   4.5027011447954984E-012   1.4619987855167894E-012   2.7631693917627653E-011   8.8978118079193075E-012   1.4040353705120915E-011   5.2166263212220344E-012   1.0060885863454664E-011   2.5072003014127153E-011   1.5332903170828118E-011   4.5508419760780356E-012   5.3676311631629268E-012   2.1989319204973757E-012   4.5593031861720411E-012   2.9760305833076864E-012   1.8200464525352768E-011   1.6056229762383857E-011   5.0951437224487546E-012   2.0132525350853459E-012   4.7603993163932336E-012   1.4504881371990388E-011   9.8453986144601269E-012   7.0238746049353500E-012   1.0178612723892216E-011   2.4554674839737988E-011   9.8906904449608678E-012   1.9406025949850738E-011   5.6744402035256093E-012   3.2121148400867768E-012   1.9495592339571874E-011   2.1502780269582487E-011   1.6472654038666712E-011   1.4944377924340816E-011   1.2268282869639296E-011   1.0295251810144456E-011   4.2135024459871982E-012   1.1563125106239610E-011   8.0278869338179031E-012   3.4489308814982602E-012   6.2959999642669129E-012   2.3300015943405116E-011   4.8484372203818635E-012   5.1614284250542955E-012   1.5468706252285068E-011   2.5596180566441502E-011   1.1171536419317697E-011   1.2573108651654322E-011   7.2074850294597144E-012   2.5664611274412436E-011   2.8799412036676086E-011   1.2610370193499349E-011   1.8420248247348371E-012   1.0487946660524456E-011   5.5317161090069923E-012   4.1081859434784101E-012   2.8653549190559966E-011   3.3922624973283841E-012   4.4927992345023242E-011   1.2286006632337583E-011   9.1375225792410736E-012   2.2130027101987910E-011   3.0547976177873489E-011   1.0534766164389102E-011   1.9601669063590989E-011   1.4630716723764465E-011   1.7749402813265671E-011   1.0664316574529157E-011   7.0008740991333528E-012   1.0227676145263857E-011   8.9621217267824773E-012   9.4181114966079345E-012   8.9766688058284217E-012   2.3366715211867508E-011   1.0598095555793192E-011   3.0485893845484210E-011   2.7689480082959783E-011   3.3165353691067499E-011   2.3819966650052229E-011   2.3267973550761367E-011   2.2152928019315277E-011   1.6275293406712656E-011   5.7884498900174151E-012   1.1092710497130394E-011   9.1913612889073740E-012   7.3303189497756858E-012   1.9141314471032976E-011   1.8254680311163926E-011   2.6841126698293768E-011   4.2700431253441039E-011   1.5310930994256805E-011   1.1397740609558190E-011   3.8707748382852126E-011   8.0003859817247285E-012   7.7442409072472325E-012   6.0717157814453339E-012   1.3420727181818843E-011   1.2997869267084281E-011   1.3881604912649427E-011   1.5009487669035150E-011   4.7214399796393749E-011   2.1841776679269168E-011   1.2041911863769678E-011   3.4557732550156530E-011   6.8493514667755594E-012   8.1958304553689063E-012   1.6251740767499013E-011   3.5418903650187852E-011   1.6910088619144115E-011   2.0589367506522846E-011   1.2398407923975301E-011   1.2704289116859861E-011   1.7300366138205019E-011   1.0252960817239780E-011   1.1736943558553805E-011   4.3963458972856672E-011   3.6519781349164229E-011   2.5606079240021784E-011   1.4488992622923257E-011   2.1058575204275963E-011   1.6381432138615501E-011   3.9846065395086127E-011   2.3783622991393071E-011   1.7854646502292717E-011   3.3604228634119569E-011   9.0450868713306450E-012   1.9766176428456434E-011   4.9064720383621075E-011   7.0467059816192560E-012   4.1997573842860408E-011   5.6263357260621218E-011   8.8856405233098220E-012   2.0518085758913817E-011   1.0647019545470207E-011   1.0509016025885454E-011   8.9768797471989494E-012   1.8404426031790989E-011   2.1280942567455468E-011   2.2269000314469534E-011   5.5676508719288061E-012   1.3343751345317725E-011   2.5220976561788058E-011   2.4683867344922685E-011   2.7942060513178102E-011   1.4961563832511679E-011   2.3189667013202156E-011   2.7521760042087671E-011   4.9133527162839373E-011   1.1335549239980506E-011   4.1787299849075188E-011   1.7971099152029022E-011   3.3515430873301518E-011   2.1728929008132757E-011   1.5497338207075392E-011   4.1219127644534333E-011   3.0890542216693098E-011   3.6839391591801532E-011   1.7675977707273382E-011   1.4855805712025254E-011   1.3097369324231844E-011   1.7611735840289895E-011   2.1731410234656359E-011   1.1230891364231085E-011   4.9019656150548569E-011   3.3551907027402412E-011   5.9636540328310977E-011   3.1267844167699704E-011   2.2083532045017094E-011   2.1337782528394109E-011   6.9739230266494231E-012   1.4046993518879380E-011   2.9585330789957708E-011   6.4030449653553778E-011   3.6295606777832332E-011   1.1140728680735623E-011   2.1957572478579171E-011   1.0213494270756414E-011   2.3209445817255307E-011   6.3140730187503527E-011   1.9758772827670132E-011   1.5997889981962053E-011   3.3593580524586017E-011   3.6514575128674855E-011   4.0146008691848075E-011   2.4371253606747434E-011   6.2061072149006737E-012   2.4833330681528731E-011   9.7544739374215099E-012   4.8103583336980839E-011   1.0712064554103451E-011   5.0960993415423037E-011   3.0815063621767345E-011   1.2356476297002528E-011   2.5084107786279360E-011   3.1551276705007862E-011   1.9845308725242732E-011   2.0256094775807440E-011   3.8941131412248242E-011   3.4460440752089426E-011   1.4346657022199678E-011   1.8933270806135642E-011   3.0533402963061032E-011   5.7131629324187706E-011   2.4893901082544338E-011   2.4810777163454597E-011   6.1309419689481485E-011   3.6877437108077603E-011   2.5986092872667337E-011   1.9037925525751216E-011   1.7299315542888882E-011   4.2439029521734270E-011   2.5178987317222593E-011   6.0119748288239775E-011   2.0929952018359245E-011   3.7805986045933449E-011   5.4540403690501288E-011   1.8438315582063122E-011   4.5376733612024205E-011   2.7102380999653334E-011   2.4765314554731309E-011   4.1106111363164334E-011   1.6360572016354763E-011   1.1092454696769347E-011   6.1027380240308926E-011   1.3709805270016300E-011   1.7654107227245039E-011   4.5186026860103733E-011   2.4937526951372382E-011   1.7477328298595890E-011   4.4406711188249415E-011   2.2223292651212270E-011   4.6624183400583202E-011   1.7315297276190515E-011   4.7666549479883436E-011   1.9824345582056902E-011   4.6517189042608756E-011   3.5156661651359990E-011   3.5463252902473270E-011   2.4453905872267978E-011   7.1401718823435530E-011   3.9637782434639155E-011   4.2394497260491175E-011   1.2990796996660710E-011   1.1353045389957498E-011   2.2989119052467344E-011   2.6275902259370806E-011   5.5402722581068413E-011   6.6889623495220854E-011   3.3037199391952291E-011   2.5631147757259277E-011   1.4445256959718884E-011   4.0095034424605139E-011   2.9714624962592548E-011   1.7668349779520054E-011   6.1986604873895368E-011   3.0662855704672948E-011   3.4934894625579892E-011   3.8508559817220944E-011   2.7835664435836455E-011   2.1933052881841024E-011   3.1252326174170775E-011   1.5083179980022197E-011   5.8397144985022576E-011   2.8447241550260544E-011   3.2145331784255832E-011   2.4981094616124228E-011   2.6504261923079076E-011   3.4155744583203885E-011   1.8441504010529352E-011   3.0305550876217146E-011   5.0408713056558342E-011   3.3492615457237185E-011   2.9165705027023871E-011   5.1080125176205898E-011   5.0728639410797362E-011   1.7376814781646732E-011   5.3403395417073699E-011   4.9369118938982856E-011   6.9141945638699210E-011   2.7836497666609486E-011   2.6162188337006099E-011   4.1580320752276220E-011   4.2012458814380357E-011   2.5646569841112877E-011   3.2967541414858981E-011   3.8125684198089340E-011   5.7699309141033732E-011   8.2701690439721733E-011   2.4574444069202106E-011   4.5146923907820468E-011   4.6526622765743222E-011   6.4540767605283430E-011   2.2773010010258495E-011   4.0823627260000451E-011   2.5248558006372481E-011   7.7130444343152524E-011   7.9661162366804090E-011   3.3563139755615073E-011   3.1264958275783661E-011   1.6210108803244861E-011   2.8742925318438888E-011   2.3843406267331362E-011   1.8557303577335247E-011   3.4434558506351961E-011   6.0809996954078486E-011   2.0206343879310358E-011   3.2174346730959524E-011   4.8313803665737075E-011   3.3879107197211967E-011   6.6437462878866348E-011   4.4658191528044367E-011   4.8802277509552807E-011   1.4898233515747906E-011   3.6467128697860379E-011   3.2235569635055053E-011   4.2478276666209461E-011   4.8396464150866548E-011   3.7646767262070323E-011   1.9183291111876470E-011   1.4089788773830914E-011   1.7936016548224972E-011   5.2251052821547494E-011   6.8560383437337216E-011   6.7212072124377811E-011   3.0851600487399808E-011   1.2871966532649212E-010   3.9003008183494702E-011   4.3857003939272387E-011   2.2542956431662213E-011   2.6708555206249773E-011   4.6444288500991415E-011   5.1026433467783929E-011   1.5469249446381926E-011   4.6229994993176667E-011   2.5927543651954673E-011   3.8293570333702899E-011   5.5631803471356761E-011   3.1702317568076209E-011   2.5498821776134076E-011   5.2789389349111257E-011   2.5731693374664275E-011   4.3569144051727366E-011   3.0509281083546274E-011   2.8017483751742117E-011   3.5558105279776726E-011   4.4865302369819260E-011   3.6761643601905433E-011   8.6300362380033040E-011   2.4285441988788530E-011   4.7524129080071381E-011   8.5137267313543556E-011   2.9845927544181168E-011   2.1746594358078400E-011   2.2525674717046554E-011   4.3847436181326510E-011   8.8180571686496357E-011   1.0711069946802427E-010   1.7312667960627106E-011   5.7486803704705158E-011   6.5917744654513568E-011   6.0104695862390738E-011   4.4804334016614127E-011   4.3386507822665626E-011   5.5384710805623367E-011   5.3656150496915259E-011   2.6875917138218103E-011   2.8393349257231624E-011   5.5594386162902750E-011   6.6501499324398583E-011   8.5796882134928642E-011   6.3760028446435734E-011   4.0363517811032772E-011   2.7682114158009828E-011   6.8087018422484868E-011   4.0892770275413724E-011   4.4408269804035318E-011   5.5861477800813424E-011   3.2622960532152128E-011   4.9767411753751813E-011   3.9175133556880925E-011   3.0360543894746866E-011   3.1443883313969955E-011   4.7926915182750427E-011   5.7813540700779421E-011   5.8134671064662129E-011   3.9801217985782031E-011   3.8810994636084913E-011   5.0902736279451256E-011   2.5149491203113125E-011   5.1556040555238274E-011   2.3779359457812198E-011   3.0095500313430016E-011   7.4829448251848598E-011   4.2870913231890346E-011   3.8327597665775374E-011   9.3000471756780236E-011   3.9384318359993082E-011   4.7322283608996065E-011   5.5406755394997063E-011   4.9690367252317116E-011   2.5489446379623867E-011   3.1134711998918157E-011   3.2624827184222784E-011   4.2235389809219673E-011   1.0134601442650274E-010   4.1756390532306011E-011   4.1513489679940110E-011   3.1401853970534340E-011   1.8229920266638440E-011   4.0112663198780772E-011   8.0504847000338543E-011   8.7758116700631544E-011   6.8649216882416855E-011   5.7273875579014804E-011   5.5659018580150361E-011   3.6490295956098796E-011   8.2743356377837145E-011   5.0234174670616981E-011   4.0281757444401816E-011   3.6393638152428038E-011   2.9660409346857408E-011   2.6970675900450601E-011   4.2733525499445660E-011   2.1025608952137568E-011   5.2292999830341419E-011   4.7330720658017158E-011   4.6069294051081972E-011   7.7444215821420763E-011   4.8331102635325161E-011   4.1232625522659142E-011   8.6249217979005420E-011   6.0129078672968518E-011   1.3277440258081305E-010   3.6732629341590998E-011   5.6420066417612004E-011   5.4907005642834156E-011   3.2052400439583182E-011   3.9169443405993118E-011   3.8104790533477065E-011   4.2805695873802737E-011   2.8411550762417022E-011   2.4250423701341431E-011   9.1515815363833304E-011   4.0735271677832956E-011   1.8153899685045330E-011   7.5593775866307970E-011   7.5648153692269890E-011   4.5550506741034032E-011   5.9648326198348811E-011   5.5572371245990855E-011   4.9897221782454170E-011   6.2194145518317707E-011   4.9013861608202801E-011   9.0119745075715573E-011   4.0225775208121327E-011   1.8298028886015915E-010   4.1048061908125588E-011   4.5773767000979838E-011   8.8589836924318458E-011   4.2641016377599528E-011   2.3992520073271462E-011   4.0525124335512306E-011   9.1534912229270256E-011   7.4632873375751475E-011   1.2271007921396113E-010   1.0366566945370845E-010   4.9330385001151256E-011   4.3418909364741744E-011   5.7530193529558135E-011   6.2302522530726296E-011   6.4511392749157158E-011   6.3422592475707857E-011   5.9704133240471084E-011   4.5031609308679761E-011   3.3471742230444563E-011   3.7545995658105707E-011   8.7579419138884197E-011   4.1428310852964614E-011   8.1541818120585330E-011   8.3687124334987266E-011   5.4726226373955004E-011   3.7679915377367468E-011   9.6901153519242916E-011   4.1759289881087970E-011   4.7266350581344630E-011   5.6797698240426962E-011   1.0734984771444456E-010   4.4551423928541533E-011   6.2647610238191092E-011   3.9293659153015450E-011   4.7536839500206310E-011   7.4189875046462751E-011   9.8885983068573035E-011   5.9151521974366122E-011   8.8164287465877681E-011   3.5837696711895679E-011   6.8742707258137664E-011   5.1302126538594370E-011   4.2532890494989333E-011   3.9954912901059913E-011   5.4207581725597966E-011   7.3450288359644612E-011   1.0147359570105471E-010   9.5912255184801388E-011   4.4095854989162215E-011   4.1743005267633084E-011   8.1832602918501345E-011   9.1302365704248622E-011   6.3771295544847941E-011   5.9648656728270396E-011
   2.6200000000000001        3.0000000000000000        4.9411855237894854E-014   5.5781351761907106E-014   3.5332196821430031E-013   4.4561182784486714E-013   1.2114538627064071E-012   1.6242722645730467E-012   6.1514383434701584E-013   2.3177313420037553E-012   3.3709906662665285E-012   5.9224552768731106E-013   4.3625552764037434E-013   3.6286938430258039E-013   6.3352044028591367E-013   5.6655706489377204E-012   3.8979818375945443E-012   5.0797472165203434E-012   1.6581368346140434E-012   7.2620048059882261E-013   1.2032553790611975E-012   1.0690585432560489E-011   8.3600411156319819E-012   1.1806728383184949E-012   1.8981497428206040E-012   3.2732289172809888E-012   9.0330015136504051E-012   6.2500077276874422E-013   9.1428058338005021E-013   3.5243428460287914E-012   1.6837765840884061E-011   6.6909621464055731E-013   1.2846884014450878E-011   2.7204425338685716E-012   5.7354469288530772E-012   1.1327542425500431E-012   1.2115342198279856E-012   4.6858090404495290E-012   3.4453059750767098E-012   2.9862366096737275E-012   3.1280263830707809E-012   1.1430266289693872E-011   3.8670823938022760E-012   5.3806098493751256E-012   3.4225260194394456E-012   1.9593095909573954E-011   1.5043498523090337E-011   6.4839323303773016E-012   9.8243045984664248E-012   1.3655983754268356E-011   5.0059131630339998E-012   6.1748659084833656E-012   3.0754181814294871E-012   7.9012599450842532E-012   3.4819197293166356E-012   1.1886485875600084E-011   1.1890191457131171E-012   2.0169769685676805E-011   4.0055889815911431E-012   6.9567075849663773E-012   1.5221512493479030E-012   3.1709754562473181E-011   7.6638462306406292E-012   1.6248120584582610E-011   4.0060688136210642E-012   1.0709988261864312E-011   2.9044340456796743E-011   2.0822719233976258E-011   4.9032178779511641E-012   6.6238300344695229E-012   3.4225395302901898E-012   6.0510326364880340E-012   3.8401375983650638E-012   2.1026785802234813E-011   1.8688833291077229E-011   6.1966152459941085E-012   2.4305516948440776E-012   5.3456798983178582E-012   1.7807535143862832E-011   1.2775058251581014E-011   8.8051525340516877E-012   1.0047558154571024E-011   3.3370437207154063E-011   9.5342505283831497E-012   1.8652104918914239E-011   6.0761017795174605E-012   4.1550169893376606E-012   2.3648451543840571E-011   2.6616875783741901E-011   1.5614341753447465E-011   1.7578983576885417E-011   1.2844863952400127E-011   1.7124345193316719E-011   3.8690105815011794E-012   1.5554003579258842E-011   1.2537118248961795E-011   5.2455142786363853E-012   7.7943886873820770E-012   2.8336863491045875E-011   8.0774965895157849E-012   7.9838363760199120E-012   2.0399603266273099E-011   2.7790075090634635E-011   1.1824310762056049E-011   1.3236357911045829E-011   1.3025278533591610E-011   3.1901567921023711E-011   3.1302017348142360E-011   1.5845218719397355E-011   2.9660874988567868E-012   1.1738483833630874E-011   7.9598146479896737E-012   7.6181456344701244E-012   2.6919352706774900E-011   6.5548648120927510E-012   5.7614850223941325E-011   1.4071414749010271E-011   1.1839424686652402E-011   2.3976433151205737E-011   3.5391177368007460E-011   1.1783893497404466E-011   2.1882238541318909E-011   1.9221482241017972E-011   2.9746704284906488E-011   1.5922072898941535E-011   9.5683070387740613E-012   1.6840868316755003E-011   1.5280260029595614E-011   1.4040069258417095E-011   9.8452195284287033E-012   2.9577010794777695E-011   1.2463177758387408E-011   2.7699938824400764E-011   4.1157719561172063E-011   4.1591505504670386E-011   2.2170532939608875E-011   2.4829546946862544E-011   2.4711031651216583E-011   2.3530534289415458E-011   5.1987838062131817E-012   1.6331658399379561E-011   1.3718428284154445E-011   7.4151736999097060E-012   2.5774521838841944E-011   2.0509741613812803E-011   2.8773086502901856E-011   4.7951133287347540E-011   2.3218860963805491E-011   1.4073235287317531E-011   5.6268353924516237E-011   1.2270251230249350E-011   7.6791006450940134E-012   6.6321897675986743E-012   1.5216825242307234E-011   2.0263504225174431E-011   1.9543740012557641E-011   2.0364993874132419E-011   5.7579146181309758E-011   2.9911583379139939E-011   1.4696631865876537E-011   4.1074262193128215E-011   9.6667822374660903E-012   1.0197737773281727E-011   2.0772098948900045E-011   6.4661795863427624E-011   2.3043476170036955E-011   2.3674666738284536E-011   1.3188533309913290E-011   1.7889086876762557E-011   2.5484942903436899E-011   1.7389197771693795E-011   1.1416661497214088E-011   5.6809801249718379E-011   3.1198334715000240E-011   3.3078117142868802E-011   1.8288879633137077E-011   2.5842935264395593E-011   2.0862232857900613E-011   4.5632080790903224E-011   2.6326384468933841E-011   2.9863287384062632E-011   3.8170151213904711E-011   9.7322280852838641E-012   2.3981193599489789E-011   5.8387549401176179E-011   9.1607614951702821E-012   3.9625414318544946E-011   7.4936028459685770E-011   1.5678194674735254E-011   2.1293502443432275E-011   1.1160777730492719E-011   1.2342910016864239E-011   1.5562225677326208E-011   2.9476054974483716E-011   2.9544323115437995E-011   3.8571044980374711E-011   8.9735382962878553E-012   2.1277745431675993E-011   2.6835688762960113E-011   3.7980523442141782E-011   3.5180829860238132E-011   2.4693676658052660E-011   2.9283289987025181E-011   4.6374891586456549E-011   6.2019164948459215E-011   1.4018626581929958E-011   5.2566279189602026E-011   2.3872690524266067E-011   5.5153335766785045E-011   2.5265739392300935E-011   2.3342870296811739E-011   4.9212800607508000E-011   3.7412650524252753E-011   4.6277672225062430E-011   2.8186330832857081E-011   2.8601279748377534E-011   1.6607291069858936E-011   1.8877321582877308E-011   3.7510901079794797E-011   1.7076744519854017E-011   4.0979744182604409E-011   3.8053282886658131E-011   8.5085631342402721E-011   4.4002977601664252E-011   2.8998680502763401E-011   3.1732749827515201E-011   1.1063078167802568E-011   1.4675640517069245E-011   4.0499062668541624E-011   7.2796156443610113E-011   3.8575759459177657E-011   1.6472139010087596E-011   2.7487419240007081E-011   1.9199666175247166E-011   2.2835247104231341E-011   7.1432796625069425E-011   2.6165670634251973E-011   1.2745467861998084E-011   5.7478848649439486E-011   3.8596959285627757E-011   5.9683870767458578E-011   3.1424727651038021E-011   1.0647414170579512E-011   3.5370390458472921E-011   1.2483759182863849E-011   5.3084139848510587E-011   1.5516129384174691E-011   9.0131397601821900E-011   6.4429380227227582E-011   1.9750924744984328E-011   4.3335230240703130E-011   3.4030833464109871E-011   2.7460430865472736E-011   2.7420199643500465E-011   5.0073190069467191E-011   3.4818276621288472E-011   2.8236696634891015E-011   3.0365915509359418E-011   4.3394589067774608E-011   7.1482367288031590E-011   2.9737572596188235E-011   3.8902319292067358E-011   8.5868338356005786E-011   4.0732981056448821E-011   3.9456347627740765E-011   2.6658221438549126E-011   3.1638649705593847E-011   6.4885600519185535E-011   4.4507817979727946E-011   8.5783301531775571E-011   2.3599014716923916E-011   4.9055219586534763E-011   4.4356697960765308E-011   2.5423119726758759E-011   5.7116159206727575E-011   3.9376061640902432E-011   3.3272024140973630E-011   4.7101476518570457E-011   1.8830138814814434E-011   1.7991135936482575E-011   8.9647579621273658E-011   1.8252652320520934E-011   1.9913849201019766E-011   4.3299644239239086E-011   2.4043906044746178E-011   2.5283148162543999E-011   5.9938507939771073E-011   3.5782562651966082E-011   6.0172325923127000E-011   2.7056884716422591E-011   4.7731766218685090E-011   3.0088276348041306E-011   6.3722939906089944E-011   4.5083546539959935E-011   5.5511873151562862E-011   3.2265142632602648E-011   1.3275327979719854E-010   4.0925888283098790E-011   4.2080336981870132E-011   2.1561675588218191E-011   1.7457954779936827E-011   3.0652352459026645E-011   4.5688341857462497E-011   5.6549448875104167E-011   9.4558323484070569E-011   2.5823591536045910E-011   3.2145264509568292E-011   2.1265221738855516E-011   5.1713483623541582E-011   3.6427905751526017E-011   2.3257927235433365E-011   9.7407396132671678E-011   5.1265075192763858E-011   5.9777929331896927E-011   5.5671074940764705E-011   3.4398612758587809E-011   3.2789160833911301E-011   6.1322506386797784E-011   2.3513576041104644E-011   8.5063022377986541E-011   4.0520802186204757E-011   5.2946020908858338E-011   2.9487836799753046E-011   4.2336263229656170E-011   4.3164137025315552E-011   2.2797617751312200E-011   4.1179480066708637E-011   4.7439249136306517E-011   4.8441956908656708E-011   4.2094510602577695E-011   5.4644057723511121E-011   7.3648058722395999E-011   3.5146831299372686E-011   7.0981562550174143E-011   5.4385599748337548E-011   1.0797764004090379E-010   3.6016316040018069E-011   3.0761332514907529E-011   6.1570388129108849E-011   7.0376183596932699E-011   3.8907906098674728E-011   4.7517099792446601E-011   5.0210651699540312E-011   7.9565051711115989E-011   7.7785938354250997E-011   2.8377310231859363E-011   6.8736417795095562E-011   4.9399214282222403E-011   9.3442613680705918E-011   3.1010581091071710E-011   4.4168771420473505E-011   3.5836226491564676E-011   7.1510058247186022E-011   1.1379293897817168E-010   5.5706503399667679E-011   4.5729289299540411E-011   3.3660146409488599E-011   3.5226566693508638E-011   3.0869685375124661E-011   2.4548961841678685E-011   5.5128227850535539E-011   6.0692702729763844E-011   2.8955778543748551E-011   5.8104960176924865E-011   8.3577213503882729E-011   3.8710316702702599E-011   1.2017581313245439E-010   5.4595662293654592E-011   6.2179444051577672E-011   2.9503387198888798E-011   5.6682702307165004E-011   4.3195968590426654E-011   5.5529195055977925E-011   5.2231799472316609E-011   3.6961156133308598E-011   3.8532931666576324E-011   1.8440225052212161E-011   3.6186247872172703E-011   8.9124736939871995E-011   7.5875271435609277E-011   9.6851167004784789E-011   3.4957449513407834E-011   1.6452663163656964E-010   5.7963862194108754E-011   5.7981125910243899E-011   2.8644636631473478E-011   3.5672320814453275E-011   7.8375849743908527E-011   7.2790405383162825E-011   2.3900930496951785E-011   7.7916628988999222E-011   3.5002855120588563E-011   5.5110702124853481E-011   6.7695696238932238E-011   4.4095397921041747E-011   3.7603930117058334E-011   6.0956518519347152E-011   2.9426706649636893E-011   7.1900907728287246E-011   4.9277206542750461E-011   3.6193670968836900E-011   6.4951374932599157E-011   6.0052015189189966E-011   6.5530690107535887E-011   1.1941556085721630E-010   2.7198578533562379E-011   7.3395125406430047E-011   7.7250933731077807E-011   4.3887098668383766E-011   3.7429547660742591E-011   3.7751374883432465E-011   5.3094528514453922E-011   1.4191517199291904E-010   1.4584725163367713E-010   2.0038350847593372E-011   7.1471806672969469E-011   8.6242113409606348E-011   8.2552011196954566E-011   5.9301287040603393E-011   5.9689526945218925E-011   7.9603090134670279E-011   6.3016363849522186E-011   3.4149273644780127E-011   4.2369828705866862E-011   7.4790016563958859E-011   5.7403226205969483E-011   1.1671956104675975E-010   6.3388650866939963E-011   6.5819804449907634E-011   4.4320172341265799E-011   1.2307708563033225E-010   6.9829444353344644E-011   6.7769199895006436E-011   6.9380306137013039E-011   3.7029467532779791E-011   5.8335836268781886E-011   6.2432218427248311E-011   4.6553098191658299E-011   3.6906383697620681E-011   5.1282487354076197E-011   9.8801853069573477E-011   4.8103907275790134E-011   5.2032907023054317E-011   5.1691837178077638E-011   6.2065218014327948E-011   4.0753056716652269E-011   7.7178617989744126E-011   4.0559688538731728E-011   5.5206517637395112E-011   1.2239721870425304E-010   5.5643418195932207E-011   5.3790263995558466E-011   1.2454980406474528E-010   5.1545711358811794E-011   7.3561826822214113E-011   7.5317148854339046E-011   4.8903649733275140E-011   5.4400827202802811E-011   4.4914239587405840E-011   4.2534242294050869E-011   7.1836526326084064E-011   1.6278401947453463E-010   5.3628035719598416E-011   5.7756182749989258E-011   4.7558849328974204E-011   2.0681699579286569E-011   5.5374579472513973E-011   8.0674844434633945E-011   9.7428589958040869E-011   9.1372299695183931E-011   6.8308638428847818E-011   8.5287483824179832E-011   5.8553081704997592E-011   1.4264945553622694E-010   6.7441131269490108E-011   4.5085627149023682E-011   5.1011166233646613E-011   6.3560188476110430E-011   4.4673314970769305E-011   6.6636662012064314E-011   3.5462872767361143E-011   7.6024452049356107E-011   6.9414749358240941E-011   6.0870615210678577E-011   1.0395520207932987E-010   8.6102590810006211E-011   5.6719071646926828E-011   1.0370962328927630E-010   1.0178743348951170E-010   1.6595644253255058E-010   5.1561677900265619E-011   7.3260267385391493E-011   9.7952098084630391E-011   2.8865334839064817E-011   5.6668447128307841E-011   3.2613898189324367E-011   6.0147658835138529E-011   4.1002386921912899E-011   3.6172802728630481E-011   1.1086697265588283E-010   5.9841325144975738E-011   4.1420746355845922E-011   1.0349293803430982E-010   1.1398281013156431E-010   6.3813925453895594E-011   9.3828820005103334E-011   7.3218229107230834E-011   7.2890194722540690E-011   5.8628298922241458E-011   7.8331569522826302E-011   1.1393974890781223E-010   5.7871270685312797E-011   2.4553901603136644E-010   3.9060904456709064E-011   7.9702918287137640E-011   1.1767995460107621E-010   6.8752031754583634E-011   2.9330522114985015E-011   7.0637045291682400E-011   1.2504055998674255E-010   9.8253191535221836E-011   1.2757430137552689E-010   1.2893153991329749E-010   6.2394619670421060E-011   6.8912022009964064E-011   7.9294386458828494E-011   1.1554549634821278E-010   1.1071414111137934E-010   9.0853317019648070E-011   8.0561081575010119E-011   7.7704641424732065E-011   8.8060510967005169E-011   5.9479083553826467E-011   1.4110675324991763E-010   5.7041070201584317E-011   1.1751306637368547E-010   1.2811924058147733E-010   8.1344620737744337E-011   6.8122503971592399E-011   8.2581501518084435E-011   7.4413804122823904E-011   7.2610630121802032E-011   7.0893619972866417E-011   1.4380991633895977E-010   8.0610004896108057E-011   7.6043796306448623E-011   3.9996542374986160E-011   7.8067517682996353E-011   1.3314174730179465E-010   1.1319467970576109E-010   8.0996292569326712E-011   1.3000609670346463E-010   9.0700513043245829E-011   8.0565012890753775E-011   7.0090859991968948E-011   6.3576682469651269E-011   4.8053679913047850E-011   6.2838879205395504E-011   9.5876469407703217E-011   1.1018522209695171E-010   1.1214535922959299E-010   4.6998442900270322E-011   4.2612625722500271E-011   1.4029135903772006E-010   1.4231215752736535E-010   8.7603879412759943E-011   1.0787798937101261E-010
   2.6800000000000002        3.0000000000000000        5.9320814335496622E-014   6.6538646630560431E-014   3.5830000784395498E-013   4.4802676354432997E-013   1.1862338369720335E-012   1.5929798966510647E-012   6.1520699235228473E-013   2.3075740195111194E-012   3.3750494122778635E-012   5.9106708832061392E-013   6.3005907633530005E-013   7.7033166893361053E-013   9.0896738746967626E-013   5.7642937263972397E-012   3.8467172315683472E-012   5.2925856736857458E-012   1.7346444448729228E-012   1.0102070621510864E-012   1.2904777152832518E-012   1.0838515514662648E-011   8.1592194986225158E-012   1.3227465800202795E-012   2.2993308197966799E-012   3.7977897617994838E-012   9.7197119487596749E-012   8.0751697821879195E-013   9.6601442512671814E-013   3.5993754326656646E-012   1.6907145691773181E-011   8.7433377982437485E-013   1.2976878559496676E-011   3.1154521512967595E-012   6.1523893099651335E-012   1.4130380262469223E-012   1.3330835696331359E-012   5.7749143201612783E-012   3.8529092046684377E-012   3.6794792145050979E-012   4.4837044304158743E-012   1.2531600366677201E-011   6.2918667831735341E-012   5.7156185445879639E-012   3.9064417191298945E-012   1.8760785195323902E-011   1.6807207899008293E-011   6.8835665610119836E-012   1.0754813063366149E-011   1.3966158648256087E-011   6.0343141792535783E-012   6.7865426497861474E-012   5.0739885727050870E-012   8.8817520916316118E-012   5.4849398232317877E-012   1.5415755495978031E-011   2.6492908358876553E-012   2.0302027563005663E-011   5.5128181178837043E-012   8.9223136114595415E-012   3.9119157802362327E-012   3.1921132067387502E-011   7.9121599835772657E-012   2.0415882671228365E-011   3.8567713873802498E-012   1.2017960365175478E-011   2.9738784456430593E-011   2.2637431834844472E-011   7.1463407316847729E-012   8.8460045339433623E-012   4.2305888017761783E-012   7.3657068287924473E-012   4.9769746924959050E-012   2.2182003394480974E-011   2.4759927486492668E-011   6.9567496127813068E-012   3.2112488282221353E-012   5.6378421681213900E-012   1.9604716429816256E-011   1.5436281716270384E-011   1.1140392155924699E-011   1.0433599937201931E-011   3.6355334282760376E-011   1.0096470607602498E-011   2.2572778057421654E-011   7.1458638114622347E-012   5.3346863274999273E-012   2.5102594264013912E-011   2.7752888067367451E-011   1.3994277303895315E-011   2.0962734138947715E-011   1.4583984742463145E-011   1.9833705043265359E-011   4.2080873803628754E-012   1.7473245678785514E-011   1.5590581121205063E-011   5.2429700270746601E-012   9.8770367550966388E-012   3.0043999441392824E-011   1.2317161839436613E-011   1.5721314395376966E-011   2.4107184856350766E-011   3.1532542923643211E-011   1.5091727331324643E-011   1.2955864131263889E-011   2.0443745742595226E-011   3.5327072177378076E-011   3.0215875693154816E-011   1.9169105394320579E-011   4.8524914867619292E-012   1.7494352954777672E-011   1.6944829370996031E-011   1.4610382512743370E-011   2.9433084152417791E-011   1.3601064133011110E-011   6.0677038021320464E-011   1.7693067781871073E-011   1.2230815347125975E-011   2.4872920792207144E-011   3.7835686594649583E-011   1.5045051921661265E-011   2.2824636529759027E-011   2.0118488355171067E-011   3.5822542246335510E-011   1.9527303979938363E-011   1.2961067503048544E-011   2.0802419503130775E-011   1.9298862857198528E-011   1.7663969434986274E-011   1.4277160927453356E-011   3.3877072085053425E-011   1.6527942963124296E-011   2.6501388017728686E-011   4.5624824182464100E-011   4.9320483103438223E-011   2.2016997962990502E-011   2.8771605359223893E-011   2.5057957678819972E-011   2.6608353611430433E-011   6.8167672857381852E-012   2.1272156004109041E-011   1.6259331601378661E-011   9.3149693615376096E-012   3.4362909658944985E-011   2.3604277436995868E-011   3.1267226342983249E-011   5.0905905421946430E-011   3.0131554632177755E-011   1.6328322449036447E-011   6.2413945569902255E-011   1.6188144202225652E-011   9.5398166234611469E-012   9.1967355338627940E-012   1.7650821133870921E-011   2.9659116741535939E-011   2.4551663154599626E-011   2.7378450662606823E-011   6.2789124359326595E-011   3.0818609917961147E-011   1.9537658127793036E-011   4.3164204378671981E-011   1.3272900835926629E-011   1.3469793139091892E-011   2.6111567928001425E-011   8.2280709594844941E-011   2.5493945038866629E-011   3.3474529646012431E-011   1.3864106806609330E-011   2.0905231936723943E-011   3.0092262481076576E-011   2.7091867805356188E-011   2.3990461712683190E-011   5.8153474349014839E-011   3.0759411192680216E-011   4.1988872469053132E-011   3.2683540604773548E-011   3.1401863971870469E-011   2.8871133906730327E-011   4.8742017447224529E-011   2.6700028746639699E-011   3.9661273305445857E-011   4.2158450712441469E-011   1.4014122871873507E-011   2.8307008237750690E-011   5.6312325657439488E-011   1.5215022182196678E-011   3.9062195976324908E-011   7.7465438758033220E-011   2.7660725901699950E-011   2.9187922571434365E-011   1.5453847086843725E-011   1.7096816705410726E-011   2.6218398880589516E-011   3.6916199209039478E-011   4.5229482543231280E-011   5.1775136290154439E-011   1.9343181248569708E-011   3.4759709884582040E-011   3.4077829102283294E-011   5.2451377615098564E-011   3.8321763206355351E-011   4.4487735875546048E-011   3.3007144029034689E-011   5.5276854647354102E-011   6.4012134789619244E-011   2.6049134731860443E-011   5.7410093113476547E-011   3.5619557697988124E-011   7.1139318907429895E-011   2.7523497630408525E-011   2.6111707668664774E-011   5.6194558393552641E-011   4.1510833748621645E-011   4.7319930664245984E-011   3.6599104568979475E-011   4.2146392377782138E-011   3.0448250637529295E-011   1.6993394383897865E-011   4.5969150465329321E-011   2.4161835699976303E-011   4.1764372461699987E-011   5.6903077135131590E-011   9.0580182240077567E-011   5.9702531502070448E-011   4.3899183186268193E-011   4.5486434449990582E-011   1.3481601736638586E-011   2.9622491776435874E-011   4.6559123029872532E-011   7.6446846090062928E-011   4.5212395543455734E-011   2.0053241370373339E-011   3.1339893123585903E-011   2.8196591021358640E-011   2.4362226392630790E-011   7.7035310155016212E-011   3.4812687744320904E-011   1.6747929001825485E-011   6.6621767600505263E-011   3.8658081932416549E-011   6.1083987716670373E-011   3.4640595344613412E-011   2.1490213186681709E-011   4.9529619139697825E-011   1.6286662315226219E-011   5.0050495490232176E-011   1.9603321065536050E-011   1.0457060785817129E-010   9.5102959563647689E-011   3.0673852566285989E-011   6.5806405501085183E-011   4.0781177667455766E-011   3.3117611099321129E-011   5.2612835328369010E-011   6.2021388624832947E-011   3.2040359857468122E-011   3.7398271946198227E-011   4.0970441364504806E-011   6.4506245612937696E-011   9.3858666718968746E-011   4.5187738102033770E-011   5.2637546991182731E-011   9.3205870580829994E-011   4.1133049012969358E-011   7.2664100123484856E-011   4.3411920714833147E-011   4.7519235695149318E-011   9.2153244066312328E-011   5.5991740472422579E-011   1.0405181127259644E-010   3.3247834716385965E-011   5.9820034328973892E-011   5.3051206449592843E-011   4.0487647428032110E-011   7.2581153905531906E-011   6.6248792083341592E-011   5.1605338579515170E-011   6.8324088658782677E-011   3.7073953414693877E-011   4.2833576126664964E-011   1.0509529440453214E-010   2.3963615734179371E-011   3.2859869625409256E-011   4.3816221049040553E-011   3.3826107746455439E-011   6.9339168424953830E-011   7.8259025555389118E-011   5.1149829464508492E-011   7.3607198906886240E-011   6.3469712981940124E-011   6.5144855198247882E-011   5.3090965908926106E-011   8.5447690695806893E-011   5.9375121393710223E-011   6.8954123875130567E-011   4.2437437068816275E-011   1.6755978428019846E-010   4.1487537699184717E-011   5.2357632572049791E-011   3.1061075677310699E-011   3.0039904828508279E-011   3.2303252028771000E-011   5.3650906377185005E-011   5.5152490162759231E-011   1.1684769219546534E-010   4.4814710399683296E-011   4.9936940980028302E-011   3.8601041156059669E-011   5.7693870809510207E-011   4.4463409693991827E-011   4.4987989292007545E-011   1.0325770575065083E-010   8.0785714570714951E-011   8.9714066838051822E-011   6.3872711277157633E-011   4.1126655376031627E-011   4.8292110131129167E-011   1.0278436231182657E-010   6.4207602168380526E-011   1.1136751538947771E-010   5.8621337852022568E-011   9.7857827683982185E-011   3.8533462481785923E-011   6.6740665714991809E-011   5.7449677300008075E-011   5.0887212390391345E-011   5.7083082067097408E-011   6.8058732879553450E-011   9.4101058303914164E-011   8.9536465859630847E-011   6.7179692914342234E-011   8.2529233209099395E-011   5.2144193871869734E-011   8.4441081246622522E-011   5.9942658380378641E-011   1.4516705061490869E-010   4.4750933086537351E-011   4.0703453341694593E-011   8.0511972836893564E-011   1.2703571635582703E-010   8.3868084788595037E-011   7.3966227820557006E-011   9.0217208873242466E-011   9.3809104294760173E-011   1.0270216408375853E-010   6.1825964775885648E-011   1.0526278294701189E-010   7.2564179535116988E-011   1.1693946914058259E-010   3.9634816492615030E-011   7.4648793558843122E-011   6.4889613579583804E-011   7.9299909509532381E-011   1.3876148339602865E-010   7.7809656433097444E-011   5.3225608185516208E-011   7.2810432948912785E-011   4.4370192908650179E-011   7.5414502952809329E-011   5.7597446830452906E-011   6.1495862078633143E-011   7.5210955153101328E-011   4.2657578835602987E-011   7.8519565934861154E-011   1.0912608540620807E-010   7.2426564944859446E-011   1.4489030200558361E-010   7.0800153532185926E-011   8.2968852331768129E-011   6.1118374251448983E-011   8.9733961964425000E-011   5.5046562810409131E-011   6.0975046906139192E-011   6.9490109612597840E-011   5.4159911824624447E-011   9.2472685060530658E-011   3.6753346891646657E-011   6.6286011722213062E-011   1.2436974225623103E-010   9.1834168909925076E-011   1.4317602103411713E-010   4.9628629970347570E-011   1.8106905888098935E-010   9.4546444748595651E-011   8.2509240931329601E-011   4.2211785650253813E-011   3.4049555993124123E-011   1.0868202884987528E-010   7.7553165045155329E-011   6.0453488309034153E-011   1.2813411008986863E-010   6.7817040077123169E-011   9.6773408211883757E-011   7.3946208058531089E-011   5.7632803190245300E-011   7.6694896434606760E-011   1.1591873034883869E-010   5.6811911419888479E-011   1.3112000323833712E-010   8.6550301475125965E-011   8.4234793708441961E-011   1.1094905391773646E-010   8.5525954149310138E-011   8.6373327572047347E-011   1.4688685956367925E-010   5.5133664748484307E-011   1.0670445918885887E-010   7.9066934264699714E-011   6.7534849645461349E-011   6.1669165304072777E-011   7.9301390020030748E-011   1.1955539099082438E-010   1.9464051472600147E-010   1.7889762016927168E-010   3.3809729304328028E-011   1.0136045650248387E-010   1.2002434186010753E-010   1.0338582101150053E-010   9.3342865159557832E-011   1.2674618239520703E-010   1.0388294027155437E-010   1.3264774064512572E-010   7.0388217554065647E-011   1.3890042323459323E-010   1.0213887589834335E-010   6.3774446508044921E-011   1.6844712231012421E-010   8.5515815806853463E-011   1.0744169162135910E-010   1.2735109700782051E-010   1.8570382869634577E-010   1.7879044361388505E-010   1.6062980177593010E-010   8.4772449460551347E-011   1.5546744211668643E-010   9.3738007540398009E-011   9.2346549043784804E-011   9.6820023809936626E-011   1.1417137770368872E-010   6.6303089141992298E-011   1.6674615179887728E-010   6.8169946476457199E-011   1.0513976597970777E-010   9.3202071888845646E-011   7.6956027356499398E-011   9.3276712107048521E-011   1.0903686396633377E-010   7.6016193216305306E-011   8.5785634660431414E-011   1.5329239692027995E-010   9.3794318749782012E-011   1.0291909658229364E-010   1.6295057585453596E-010   9.4362011676442031E-011   1.0934490247416693E-010   9.6114011557674907E-011   8.2355818220185246E-011   8.9523402164769496E-011   6.1560614747384228E-011   5.1055830900818078E-011   1.1140029077990063E-010   2.1212765383992794E-010   6.5637128179141654E-011   2.5489678496463293E-010   1.5364652463233746E-010   6.8809460560585889E-011   8.8729944083549359E-011   8.0465333995829073E-011   1.2395580141651587E-010   1.1511243296110944E-010   1.0143206638126871E-010   1.1952176046455531E-010   1.3527759276584476E-010   2.2862189294736022E-010   1.4661174375205248E-010   7.6005307940094918E-011   9.5292838334174245E-011   1.3116316793051642E-010   9.5829112543802879E-011   1.1497862813136786E-010   6.2213824896125246E-011   1.0153536318405587E-010   1.4331146923477486E-010   8.0847492855498556E-011   1.3475734314281892E-010   1.4862823274643716E-010   1.4429146800916451E-010   1.4904793392460926E-010   1.5015501448314752E-010   2.2544875781319899E-010   1.0100546502252016E-010   1.6412456757487660E-010   1.4355081208529919E-010   7.1015165659985553E-011   9.5139702847254337E-011   8.7085303454094940E-011   1.2580813559425171E-010   1.2820619291649582E-010   8.3562213006327620E-011   1.4176074904556816E-010   1.1414794974806693E-010   1.5857040875099896E-010   1.9779977693441184E-010   1.7869944781898608E-010   1.2354758365001777E-010   1.9210742155460912E-010   1.3344671463273081E-010   1.3800347589030955E-010   1.1069760019364690E-010   2.3438584766305055E-010   1.5556342948707492E-010   1.1276370841882177E-010   3.3850120057619157E-010   2.0800272302087761E-010   2.0809675647037734E-010   1.7649661364313405E-010   1.3520281310340430E-010   1.6627691831824565E-010   1.4782654853750345E-010   1.9836387067459221E-010   1.9553325492657032E-010   2.0049483264419606E-010   2.1346782922108213E-010   7.6318361118806625E-011   1.3364703879660278E-010   1.8108121803281265E-010   1.7723996182984752E-010   2.0515241295408015E-010   1.4931737662336881E-010   1.9013127450941452E-010   1.6219071332081047E-010   1.5679777918148256E-010   1.3013627990323166E-010   4.1276642534131029E-010   1.8185368342103766E-010   2.8792029163994416E-010   2.8131955183142893E-010   2.4827787552886277E-010   1.9765145088794520E-010   1.3643786003442915E-010   2.0302799576087020E-010   1.6327072871023788E-010   1.7331553728107779E-010   3.6006087145924849E-010   2.0174863980407123E-010   1.6191375200304127E-010   7.8799073839869618E-011   1.1203997641177753E-010   2.2983932989871059E-010   1.4935457363833732E-010   1.7163313503413372E-010   2.1732595136840030E-010   1.9357806552786100E-010   1.5206162325693905E-010   1.2131427922756133E-010   1.6299029128708021E-010   7.3795788918624826E-011   1.7710645121862114E-010   1.9637229455150678E-010   2.0385153773991104E-010   2.6959544857258883E-010   1.5538882029022959E-010   1.7982437784862035E-010   2.5896394473222292E-010   4.9104407986183310E-010   1.6084143625165392E-010   2.1852104998617400E-010
   2.7400000000000002        3.0000000000000000        1.7745069448061214E-013   1.8251459261965923E-013   1.4973517869723901E-013   1.8297040543932835E-013   5.1730485388129733E-013   7.3880728157895021E-013   5.2753337279012369E-013   1.3008534664124189E-012   1.7795691767981927E-012   6.8548123325784051E-013   1.3853424701290624E-012   1.2072710331055567E-012   3.4107818843422579E-013   2.8483195552728582E-012   2.6797572418291704E-012   3.0442503553817581E-012   4.2690487800396960E-012   3.9219756340222247E-012   3.7621002029363547E-012   5.4300087399766287E-012   7.2165805875416267E-012   1.1651216042539448E-012   3.9735887466867393E-012   6.0291129083317379E-012   5.1692871996171322E-012   1.2461106043086761E-012   7.9652460728780133E-013   6.1739000588929459E-012   9.3332932123090384E-012   4.4953961079799372E-012   1.2844001895587619E-011   5.8639363297743932E-012   5.8759454272313266E-012   2.5869085378218588E-012   2.9715175458332449E-012   1.1907970481459190E-011   4.4240848117219201E-012   8.2982092261148836E-012   1.0992621832348384E-011   8.8784057098863688E-012   9.0255161588851540E-012   1.0686881423790309E-011   2.9294786150165044E-011   1.9339578943044825E-011   1.6605708944394356E-011   1.6362556157773827E-011   7.7560836583134029E-012   1.3100933245994196E-011   1.8349899312676721E-011   7.9002944397780512E-012   2.7507509073880144E-012   1.4520353112276836E-011   4.0099100947640944E-012   1.1795671092027492E-011   4.9420951089987861E-012   1.5361928234193098E-011   8.3544237546033538E-012   1.3055541568988528E-011   1.5265332640508052E-011   3.7106362808407796E-011   7.7639227621620530E-012   2.5499073263483072E-011   1.2740416818592910E-011   2.5666162124249903E-011   1.8644148684408605E-011   1.8710106219384954E-011   2.1667950332837979E-011   1.4738516870532116E-011   6.2941299185456086E-012   1.2073950577479093E-011   1.2637126358347580E-011   3.1021469340796255E-011   2.4255346426039042E-011   2.9461925750649831E-011   1.3876390204760874E-011   3.2378419543196261E-011   2.4969160722508443E-011   1.5673048205282923E-011   1.3988739791903042E-011   2.9575943452292588E-011   6.5691693219343169E-011   1.3302577885183559E-011   2.9478157615952612E-011   8.2324596549818988E-011   1.1311311588352185E-010   3.6876212371379270E-011   3.3174853020211147E-011   1.7257880457735153E-011   3.3430274238685536E-011   3.2851062341509427E-011   3.4342120446933941E-011   1.7556678976843467E-011   2.7808979845360680E-011   2.8230448993017180E-011   1.1666483762271962E-010   4.8947581599349535E-011   5.8910054431455998E-011   4.3286543442324371E-011   2.8095591919120041E-011   4.1237420781450994E-011   3.6318540825275410E-011   1.6516533820016188E-011   3.9442209167507587E-011   6.8692349545131039E-011   7.9023997588575327E-011   5.9057214726740990E-011   4.9493645304055960E-011   4.8332101264339337E-011   3.6665678495456934E-011   5.5098492752838399E-011   7.8864649710986876E-011   5.6303346110352034E-011   2.6203907160425897E-011   4.7961007905097519E-011   4.0164903199763666E-011   3.5057128721263963E-011   6.0153299673577843E-011   2.8823282325547023E-011   9.2827486429908435E-011   4.5643822470086716E-011   1.0933975093031326E-010   4.0478006032649825E-011   1.0067588816154619E-010   2.0163438968550531E-011   3.2524248414166681E-011   5.4429855609820599E-011   3.0522169117091577E-011   1.7797428398956793E-010   9.7881398865719418E-011   7.1205691348683000E-011   6.7402263535424035E-011   4.6915168530047915E-011   8.0119649831560677E-011   5.2511115368556854E-011   1.9384859603699177E-010   1.5456596241713291E-010   9.3514461312727914E-011   8.5786931303374320E-011   5.2454670112041767E-011   5.0678084125662143E-011   1.1673531118315228E-010   2.6256188513715129E-010   9.2952756637001800E-011   7.4028220949611468E-011   1.2145177023317400E-010   4.5315151964160220E-011   1.0229327837765291E-010   9.9291834335683088E-011   8.8667440843639682E-011   4.3486419589351863E-011   1.5136932938453195E-010   9.8526487328119054E-011   1.3139769598003173E-010   5.1243225995032041E-011   1.4389354264506814E-010   9.4440331918874400E-011   7.3940362461485713E-011   1.7610894432142647E-010   7.7023471108656290E-011   2.7274893882822500E-011   6.2540063597568718E-011   1.4534669706076657E-010   8.5711691381875589E-011   1.0668525904283788E-010   1.4713983258907215E-010   5.7679674501599675E-011   7.9122693605855558E-011   8.6457479169069504E-011   2.7248660959597997E-010   2.5764247749482761E-010   1.5007986724218457E-010   1.6911249073814718E-010   4.6341539188909686E-010   2.2919736138590903E-010   3.6482491157827694E-010   2.9039372657790799E-010   1.0857917520485571E-010   2.4846062402444229E-010   1.7326625025310143E-010   1.2192325447214628E-010   1.0305380961654318E-010   8.8387819219640317E-011   1.8823439687675658E-010   1.5338815373567429E-010   1.7876564093608784E-010   2.2875650424470822E-010   1.0702551696239107E-010   1.8029664546532798E-010   2.6949489179872237E-010   4.2809801899819950E-011   8.3957763856660174E-011   7.5639502436617121E-011   3.6070472316674661E-010   1.7482830504666198E-010   2.5871994321251504E-010   1.7700992189080873E-010   2.2102391042253528E-010   1.6848364511406795E-010   7.7791395997466283E-011   4.7479031803545385E-010   2.4421137744626093E-010   1.5727445457766488E-010   1.1303588326151703E-010   2.3649807506535902E-010   1.1589196389275726E-010   1.5807943136522045E-010   1.0156249497031034E-010   1.0951773506095311E-010   8.4287844352772585E-011   1.9660934455864104E-010   4.0465663122586953E-010   3.3852901215972593E-010   2.2953078910672493E-010   3.3196347359561522E-010   3.5067546126808444E-010   1.9485788247232035E-010   2.3476014840342465E-010   4.7432604704946261E-010   2.6460122988599460E-010   4.9080010616794093E-010   4.1975804117951376E-010   7.5457848091125902E-011   5.6199898921541250E-011   1.4904209699014665E-010   3.4454092904716625E-010   3.7976668001852173E-010   7.2743186804114273E-010   1.4652558773707198E-010   1.6446703896780717E-010   4.4696169354920330E-010   1.2910957551325639E-010   5.4411871697121011E-010   7.6442976735517933E-011   3.1573463722745147E-010   6.1433086624747518E-011   3.5384035029034892E-010   1.3679315003489637E-010   8.6994767547623622E-011   3.4011398303066344E-010   2.4518570755898280E-010   1.1720402823999195E-010   1.6122307275574646E-010   9.6563901264954012E-011   6.9357628092810641E-011   7.8495968704440158E-010   3.0975977569287358E-010   3.3945864255482877E-010   1.4805235134541265E-010   2.7758833471563479E-010   4.0442318874235111E-010   9.3610570414543142E-010   1.1590777653982107E-009   1.7371961765689626E-010   1.8838273865075378E-010   1.9241778660211655E-010   3.2093990297484573E-010   4.9856602454387859E-010   4.6964839495286261E-010   3.1531716127067460E-010   5.0810804937516960E-010   2.5064825100421098E-010   1.8293817825289014E-010   7.4143031452796395E-010   2.2890343262359636E-010   3.0420664290328804E-010   2.6212439037116084E-010   1.8301315177888535E-010   6.7114419233218649E-010   1.9344857542821726E-010   6.4596258969407063E-010   3.9590396898914233E-010   4.1194750806488854E-010   2.5316698708813663E-010   4.6647762350414756E-010   3.2876630874433827E-010   8.0337586702381396E-010   3.3952655409895187E-010   3.1999613700344921E-010   9.1715679486591625E-010   5.7160712084110366E-010   2.6019722284539715E-010   2.0053470331004641E-010   3.8761971345204607E-010   5.9198339929820436E-010   3.6476187885015287E-010   3.1060071369515740E-010   1.6646003152560153E-010   8.2702945892912170E-010   2.5013612536621083E-010   2.1476052464094706E-010   1.9801850206661072E-010   1.9056750740448936E-010   7.5316268492099761E-010   9.1517886715596928E-010   4.8109442398235826E-010   6.9964963044222881E-010   6.9259708697794064E-010   9.6096109290797315E-010   1.0187568065794084E-009   4.1596959121852074E-010   4.0616884146675703E-010   3.4824768565899560E-010   4.4287632337125029E-010   5.9266878302618550E-010   3.9700754782051082E-010   7.1464600403034538E-010   3.8143362409262548E-010   2.2620167016324184E-010   2.5324005879467631E-010   2.3208611899225217E-010   5.5518622729830206E-010   8.0858747096532432E-010   4.0408961225795985E-010   2.3481450065688969E-010   5.0677965050545768E-010   1.2203462993210949E-009   1.0421269505186373E-009   9.9709597828717559E-010   4.3651155941644393E-010   9.6311105092751692E-010   1.8240519407716085E-010   5.1011552507051788E-010   7.5858004298951651E-010   7.6110711386442189E-010   5.5749889794601670E-010   1.4301198098646048E-009   1.1291309644844666E-009   2.0838197026735473E-009   4.8754078972381996E-010   1.2372493363590717E-009   3.5492109043175472E-010   1.0172656454299522E-009   2.2298964954322349E-010   4.6746061684905080E-010   6.1416066835040092E-010   5.0538905971630176E-010   4.7293695167286493E-010   1.4504841928031757E-009   1.8975160830024309E-009   5.8579447063544548E-010   1.1310636671695466E-009   9.6087165053936759E-010   9.0364574095227526E-010   6.1009554884562750E-010   6.5250781369399073E-010   1.0909534379923266E-009   1.0660370031100695E-009   2.9367656867189032E-010   1.1049351513040581E-009   3.7933325010067147E-010   5.1189169079585141E-010   1.3255697932211196E-009   7.1266494696165086E-010   8.4700897925292031E-010   8.4929944527104306E-010   5.9436193302127142E-010   1.2538610258830943E-009   2.1415888892154610E-009   8.4051949646072789E-010   1.3205019222370972E-009   1.6969000758479003E-009   3.7989073901808813E-010   9.8951504890817638E-010   1.4018004499821664E-009   2.9510090040643082E-010   1.4076825536816484E-009   3.3172975133863220E-010   3.6835060510573321E-010   1.5879048268619626E-009   4.3463720979952222E-010   6.5081078590364998E-010   4.0922879120207849E-010   6.4124702720854599E-010   5.3591076444393100E-010   9.6774314360146036E-010   4.0888276140131280E-010   1.3064708182643559E-009   8.0321126721897404E-010   1.3980102760617116E-009   3.6016382841794059E-010   6.5656661612387216E-010   1.0030426045702480E-009   9.2415138250167687E-010   8.4361019385243485E-010   7.2975653702732460E-010   8.4792274463131043E-010   5.8779254420307254E-010   1.4635255228317876E-009   9.8983108034008387E-010   1.9601427005025485E-009   8.4208165807766917E-010   4.5093065527591425E-010   3.2875759123229281E-010   1.3724065117796317E-009   1.5776762962455895E-009   1.7094708726875642E-009   1.1726781688217888E-009   7.5591067539631240E-010   1.5014491116364966E-009   6.3773040804176798E-010   9.1326287126945648E-010   3.8919930677202458E-010   5.6570459813007575E-010   8.0828434266375662E-010   3.4286535503894135E-010   4.6505264822420171E-010   1.1673896049043006E-009   1.1892350568549735E-009   1.7863167938078561E-009   3.7089555269807777E-009   1.5332617230532963E-009   4.9730108455506896E-010   3.1299005485616679E-010   1.9025061818249571E-009   1.0111061046166061E-009   1.1024347902702047E-009   8.3776818944489346E-010   3.2460888746275908E-009   8.0648677461454219E-010   1.6232229906103790E-009   7.8339198923878021E-010   3.5946906523035693E-009   2.4469377681278235E-009   1.1353275691872925E-009   1.3138164192996050E-009   9.8629651933290386E-010   1.2210506015357653E-009   2.1065308893925345E-009   1.4231961378011686E-009   2.8985333731037734E-009   2.1443032545120489E-009   9.1178784985351950E-010   3.4651141847598767E-009   9.1911452526048066E-010   5.6857760743707416E-010   9.3494822569988498E-010   1.6691530251622421E-009   5.7343807530089402E-010   2.2846539765614126E-009   5.1029326675087642E-010   1.0663191527541614E-009   1.6684461456639395E-009   6.0634570964805295E-010   1.0536127803555460E-009   1.5678799294453926E-009   7.7519404565429554E-010   8.9519723934613873E-010   1.0224184707326631E-009   1.5959197218891031E-009   1.5377333000313760E-009   9.6513893498652042E-010   2.2192315915016147E-009   1.0598264565158919E-009   1.5049013434351829E-009   1.1188754809056258E-009   6.6845234130870001E-010   1.4001046393829840E-009   1.0017836490420055E-009   8.4825149319286967E-010   9.3765122289537453E-010   1.6418555060677608E-009   5.9206904105522598E-009   3.8941397627398725E-009   7.6412023764235594E-010   7.4441184050036253E-010   5.4506454261640127E-010   2.2771472314759727E-009   1.3906438677901813E-009   6.9580579834794124E-010   8.9916532874601538E-010   2.2465826784008451E-009   2.7990682729417470E-009   3.2846682195931396E-009   1.7213574421652947E-009   2.0839845011269635E-009   2.6531814847532508E-009   3.4285789596573136E-009   1.4083280985392171E-009   7.8702695234591542E-010   8.5712912169325218E-010   2.8174489074093492E-009   1.5138388434898996E-009   1.2768598359078583E-009   1.5876134045696732E-009   4.0962490640772971E-009   3.7798135334948797E-009   2.9303473660382983E-009   2.9192495009378082E-009   1.8176976625625970E-009   2.7769588336919410E-009   5.8278196915343380E-010   2.0021066426937018E-009   8.2271545128186621E-010   2.5141983032542118E-009   2.6618788139922617E-009   5.4804303129135169E-009   8.4848234637383176E-010   1.6777230010794980E-009   1.1633156252958766E-009   5.4306648665689991E-009   4.0509141849150208E-009   1.0476091270334498E-009   3.7430009252981836E-009   1.9171959482312892E-009   1.8291951159349849E-009   3.0491425809974140E-009   3.1482811185156097E-009   4.1832058595086169E-009   1.7996469770839279E-009   1.1112296497211690E-009   2.1559453544564938E-009   5.3194566949466026E-009   5.1892687203943165E-009   1.0952458103859417E-009   2.1717989096676246E-009   3.7667452038297558E-009   2.2267907757501570E-009   1.4631564652298948E-009   9.0190091771383913E-009   2.9972476288173805E-009   1.5471987656627160E-009   1.7292765224065923E-009   1.5536727210327594E-009   4.7914158116462926E-009   4.8766886790701216E-009   4.5542077259537842E-009   3.7385912871713328E-009   2.2896756788726092E-009   3.5018750499048527E-009   2.7839571818317652E-009   2.5257625196712861E-009   9.2635295830366648E-009   4.6137746524549737E-009   4.8758223371410569E-009   5.3932631981646792E-009   6.1800353858238087E-009   3.3965355819100209E-009   3.2423368498072492E-009   6.1476482314019749E-009   3.2845274847763538E-009   3.1280139482720051E-009   7.9058873881434002E-009   3.7099912350315335E-009   1.5414815340177409E-009   1.6446460159416517E-009   1.7090494540705509E-009   3.0111885747361407E-009   3.4318063861317505E-009   1.7625844030332149E-009   3.5812178638105119E-009   1.8002838674222146E-009   4.5776446213084345E-009   2.2353136715836565E-009   3.0211401750477625E-009   1.3520755900702325E-009   2.8634585127139318E-009   3.2525131612636429E-009   4.7888509892502143E-009   4.2058073029824919E-009   2.7055214818753565E-009   5.2085068277574687E-009   1.4220850742606150E-009   1.1235034181522848E-008   3.9900045828830137E-009   2.7900991433998745E-009
   2.7999999999999998        3.0000000000000000        2.9872697333246846E-012   2.9978085208019058E-012   6.1361209922551541E-012   6.7644625790592050E-012   8.3030544714785156E-012   1.1763642674723088E-011   1.3363528056878747E-011   1.9181593096898325E-011   2.8206718315291165E-011   3.0037399944720766E-011   5.8837624958061716E-011   5.1409205049294627E-011   5.1743668567531395E-011   2.7473355192733113E-011   8.2035020407684614E-011   3.2936582503060109E-011   5.5874308938999484E-011   2.6565998234292735E-011   8.9242120090590432E-011   2.4952504994921434E-011   1.5128520761157791E-010   2.2172075032785706E-011   2.4559329472230501E-011   1.3906703622217163E-010   4.5818612982799720E-011   4.8838152287420792E-011   2.0067267799333032E-011   1.4232174767234645E-010   4.3601878972384067E-011   2.6733866621310863E-010   3.3597538726144338E-010   2.7427435987488098E-010   6.0000924503190914E-011   1.5204136267668557E-010   1.4404056102894675E-010   3.7805178953910645E-010   2.2998343681231611E-010   2.6868215484422703E-010   3.1206093543444134E-010   8.7473370851777413E-011   2.7826225119472583E-010   1.9282470375478447E-010   4.6349683583173638E-010   2.4260276696655613E-010   3.4502131304248735E-010   2.2122641500874405E-010   1.2202506976502061E-010   1.1941332671858327E-010   7.4115160579968284E-010   2.8881695621784232E-010   2.7871417776045210E-010   6.6829954793229788E-010   4.7567990762020072E-010   2.9104896728821446E-010   2.8101138684406637E-011   1.9242775683756568E-010   3.0505712446982178E-010   8.1914989085549936E-011   1.2424267207873189E-009   8.4646024832703018E-010   5.5852558520382790E-011   6.4885823717945462E-010   5.7236617920449348E-010   1.2040196319786699E-009   1.6215329879071196E-010   2.2688558496305667E-010   8.9759185251898589E-010   3.2407904275933736E-010   3.3454456051063194E-010   3.8943856134641775E-010   3.3117103942717436E-010   6.6941013320553956E-010   4.8458780841881918E-010   7.2516985948147975E-010   1.9229393836817832E-010   1.5399635639379834E-009   9.5552914574918071E-010   7.5191498812940564E-010   4.3465327328050161E-010   1.0722964097114712E-009   2.2974751370847157E-009   1.8121992359964609E-010   7.8328075487097167E-010   3.1730916325887311E-009   4.4330278237984243E-009   1.0645947320830043E-009   5.2992924821449324E-010   4.1508488291191393E-010   9.4595659673710300E-010   1.2949194048092286E-009   6.5931360745065574E-010   4.0879864913611414E-010   6.8485406849712646E-010   7.4372461400577603E-010   2.7468791699536201E-009   1.0812784776947463E-009   1.4239105707937904E-009   1.3598438481572967E-009   2.2346646607703056E-009   1.5233255632279971E-009   5.4158231718105574E-010   2.2601918719046179E-010   4.8754787918555073E-010   2.7999094891677063E-009   1.8176723680766729E-009   1.2335695402906003E-009   1.5415706129418738E-009   1.8967547373798199E-009   2.2544500793336619E-009   3.2156355531098150E-009   4.4836073270759330E-009   2.3387927161726453E-009   1.8997214220223216E-009   5.5358126729334948E-010   1.5893605873632023E-009   6.0924423519109248E-010   2.0918965288584682E-009   3.5807092895624493E-010   1.8391932476105831E-009   1.6686622279643696E-009   2.4651585853093891E-009   5.6825967013979356E-010   1.6580951486038533E-009   5.1820048114258923E-010   7.3257371250514240E-010   1.2951116992473602E-009   2.3318449952210121E-010   6.7643516132348342E-009   3.0768376178978458E-009   1.5959568956823376E-009   1.8054429145970567E-009   9.0222113538654285E-010   1.0301074286206925E-009   7.1420749549905178E-010   4.9862517235274427E-009   3.9477120417257413E-009   1.3998378136377180E-009   3.7721119037757932E-009   1.7710134944503304E-009   1.0449866267861060E-009   3.4083773378307299E-009   9.2954591569666622E-009   2.2316037111807571E-009   2.4060974547149272E-009   3.5549050208264773E-009   1.4454153890001937E-009   2.7519707055349717E-009   2.4705897690794177E-009   3.0504573251135622E-009   1.4087275631253506E-009   5.2528272033648833E-009   1.7992882642558141E-009   4.8192272108081988E-009   8.1019006641087508E-010   3.6127826217941160E-009   1.9949126115918420E-009   1.3380745717126140E-009   5.7022864815114428E-009   1.8549397830270197E-009   1.0920403834544890E-009   2.6526677094837169E-009   4.2748925535692569E-009   1.8946967478750986E-009   2.4553559960862136E-009   6.4667687064995435E-009   1.3654221192497924E-009   2.3086023891409437E-009   2.6001142987226306E-009   1.1407898300539635E-008   1.4293803811976668E-008   2.3961673003554399E-009   5.6396099988952210E-009   1.1441048067727009E-008   9.6682669849395689E-009   9.1608775473939476E-009   1.0017292724229224E-008   1.6657060094198278E-009   6.4819395691559664E-009   5.1167431651180926E-009   1.6028169034283879E-009   4.1622180774351601E-009   2.4925494247185690E-009   4.4212390805499502E-009   6.3298509510229477E-009   4.5448984626954285E-009   6.9829615863752887E-009   3.8356712923474385E-009   8.6075902300731489E-009   1.0332003073663963E-008   8.0419998049340836E-010   3.3607513626855579E-009   2.1839154752583821E-009   1.1467149244751024E-008   5.5333081312996645E-009   8.9112855587872691E-009   8.0245353735430664E-009   7.6985133293689686E-009   5.7401223763406895E-009   1.9957288909116791E-009   1.9933712529562510E-008   7.6037814596218960E-009   3.4667086352005406E-009   2.9056555243500899E-009   1.1856199219551929E-008   2.6043797211920873E-009   6.3580302535072329E-009   2.1152556412827346E-009   1.8027493796583080E-009   1.7988657164383625E-009   4.0834381014292679E-009   1.1710850103617875E-008   8.6488903392634380E-009   6.2094177018719299E-009   8.3951028226663830E-009   1.1895348293016475E-008   3.9910045954732324E-009   4.4174125262035316E-009   1.2153806574866788E-008   7.5909446524439941E-009   1.4537631542583260E-008   8.6395982078539220E-009   3.1837646502781564E-009   3.0013701207571181E-009   4.4995537000033242E-009   6.7964524316634237E-009   1.3664145981104453E-008   2.0337534934931889E-008   2.4821602603373172E-009   5.2911111811690108E-009   1.0291043672607323E-008   3.7545246674078582E-009   1.2820188516181369E-008   2.0329626900653785E-009   8.1824169134357977E-009   1.8246042582455347E-009   1.2578922588595133E-008   1.8323547501089718E-009   2.4025152809454606E-009   9.0456889363586251E-009   6.5427288412422135E-009   5.0960387999279167E-009   3.9122904126201214E-009   3.0566395390238106E-009   9.5841669754255483E-010   2.1251726757575911E-008   6.1085123631285412E-009   9.9918202905638214E-009   4.8940967848932428E-009   8.3454744792496767E-009   1.1933088073545335E-008   2.7120990743130412E-008   3.8724138665939713E-008   8.6218880944935316E-009   5.9284192548350401E-009   5.2254338771222272E-009   9.0686150924996934E-009   1.4994376959239884E-008   1.1164255094724538E-008   1.1156383944004486E-008   1.4113820930833361E-008   6.8164147533110711E-009   4.0692004244615895E-009   2.5731211387619990E-008   9.3270423550204693E-009   6.9113123234061600E-009   9.9453117365833935E-009   3.4134504047534597E-009   1.3743811192123181E-008   5.3263416248276298E-009   1.9870193912283850E-008   1.3210592052842096E-008   1.2596206613521262E-008   7.7802669600937053E-009   1.8594169427404195E-008   1.0494831575950600E-008   2.1332083146934698E-008   1.1305459786134901E-008   1.0724049420766405E-008   2.2339086324737364E-008   1.3933897502658459E-008   1.0575909115320679E-008   6.7716929975751398E-009   1.2274451943189578E-008   2.7623885314783856E-008   1.0343602203668080E-008   7.1545609898891440E-009   6.4598321691782717E-009   3.9587767921496314E-008   9.3243456141996494E-009   1.1357265316948620E-008   5.1716706729938219E-009   7.1725175239392753E-009   1.5043150967968711E-008   2.3684086877757343E-008   1.0723201873087000E-008   2.1845340393185690E-008   2.9328819484808462E-008   2.9862079176988178E-008   3.4935087883541112E-008   9.9239934054572013E-009   8.9922506296800486E-009   1.0481910627436595E-008   8.3434532798750642E-009   1.8816726911771643E-008   1.2275078273907072E-008   2.5543404098087890E-008   6.1361364375372882E-009   8.2910577027343743E-009   1.1202793082118372E-008   4.4018715721533823E-009   2.1232443117954625E-008   2.1703941270097477E-008   1.2568747635249945E-008   6.5508093625136014E-009   1.5040291323007863E-008   3.0749579294258983E-008   3.7347604362432961E-008   2.4765864737325780E-008   1.4951332345200544E-008   3.3371194016318782E-008   6.6112104479797029E-009   1.6295138015355138E-008   1.9549917797414799E-008   2.4488200206671362E-008   1.6582822036335619E-008   3.7089113273025892E-008   4.3267373386944075E-008   6.3341550267936183E-008   1.9412848103864736E-008   3.1744316260381784E-008   9.5299360667919040E-009   3.1761363176602692E-008   5.9692138351194682E-009   1.0773562780859548E-008   1.3603114271818681E-008   1.5166580657504466E-008   1.2219746438353033E-008   3.1642394822717311E-008   5.2034150565606319E-008   1.6992973798453785E-008   3.0099098004570803E-008   2.3775417699467308E-008   2.7375256066200953E-008   2.0271157092970522E-008   1.8858545550344465E-008   2.9729078470837411E-008   2.8025983735468590E-008   7.7481560290743739E-009   3.1603036778465385E-008   1.2421475321110933E-008   1.6806762539842641E-008   3.8251030844431047E-008   2.3387301523000384E-008   2.0187153173244433E-008   1.8982013112363028E-008   1.7785476974418589E-008   4.0831557245997730E-008   6.3709463267809243E-008   2.2245760157251249E-008   4.0632859731261214E-008   5.4235049861629292E-008   7.8196538181987795E-009   2.1834202143080045E-008   5.4327166478228046E-008   5.3875225685922715E-009   3.6239449008145451E-008   7.9316014233752703E-009   9.8430704776126679E-009   3.8162520324831909E-008   7.9635905215696770E-009   2.2299870541061465E-008   1.2413966646614533E-008   2.0550081597540354E-008   2.0702361231480994E-008   2.8619405263339479E-008   1.4100135501919938E-008   3.4717391757352052E-008   1.8602447274938193E-008   3.9891250209633557E-008   9.9002717201542224E-009   1.4411572046145557E-008   3.1751520446082091E-008   2.3171448145666539E-008   2.4580528628735595E-008   1.8077023261316862E-008   1.9956949986563085E-008   1.5513709107274981E-008   4.1085698821686986E-008   2.4686648616137978E-008   4.7258811140028935E-008   3.0079501239770336E-008   1.3594288766141033E-008   8.5438747741771038E-009   2.9539918052637468E-008   4.7675830558334971E-008   4.8556515381587804E-008   3.3312480304836082E-008   2.7639749759218157E-008   4.4882170553025858E-008   1.2072246906097532E-008   3.0208209242670710E-008   1.0558643811345111E-008   1.8128748370248870E-008   2.2080629590106045E-008   1.1511572953682452E-008   1.3792448231826688E-008   2.5097308177797002E-008   2.9190499527389082E-008   4.9240182007436659E-008   9.2144594113647448E-008   4.0564714815842998E-008   1.0922786342031397E-008   1.0703185582345293E-008   5.3823451749335737E-008   3.1504332248343981E-008   2.5364620154448266E-008   2.1510090941844301E-008   8.7468818913074189E-008   1.7944055073521116E-008   4.3984342757610609E-008   2.2984203076163890E-008   9.9220116414009622E-008   5.9617158766339918E-008   3.1817789293695773E-008   4.6297663125654417E-008   2.9008485986906998E-008   3.1070304708958633E-008   5.4754774905924339E-008   3.3511833564270452E-008   7.7549509679949037E-008   5.9304738064202209E-008   2.6943056197330076E-008   1.0624000837919346E-007   2.9117456997954930E-008   1.4344241488211293E-008   3.5212988240447152E-008   5.1134227932692465E-008   1.7805579828338572E-008   6.3541613903004686E-008   2.0733354972247229E-008   3.7753520475001407E-008   4.6068137101147678E-008   1.8246437936638373E-008   2.7359135131574664E-008   4.1507506009952827E-008   2.4147335500104364E-008   3.4608342115764288E-008   2.4393906822737994E-008   3.7984025965051797E-008   4.1159259699114768E-008   3.2784522128315200E-008   6.0287136788581367E-008   3.3150333527822373E-008   3.3404119698922785E-008   3.9197195224852006E-008   2.0808756850080988E-008   3.4241433295271792E-008   2.9141666941827197E-008   2.7128963383408301E-008   2.2579138391540220E-008   3.9173636536934424E-008   1.7408042921680563E-007   1.0533955443314173E-007   3.3522733728717691E-008   2.7702048298425418E-008   1.7990666752406948E-008   5.7012864499993793E-008   3.8658401749210601E-008   2.2600445637824048E-008   2.5775983675922690E-008   7.4407535007233815E-008   7.1372141295868470E-008   7.8746574280869032E-008   4.8988416220342871E-008   6.4136821291561102E-008   7.7224570583524498E-008   9.1173057656758603E-008   4.0184940036341306E-008   2.0838431545247270E-008   2.6966451030019516E-008   6.2023916532681630E-008   4.8131499295633834E-008   3.6051558120924179E-008   3.2685476633238738E-008   1.0312752761176269E-007   8.8363860712399077E-008   7.4398305725894315E-008   7.7244393932405791E-008   5.8780124257999063E-008   6.3996126995274810E-008   1.3391615262493388E-008   6.8711173900552914E-008   2.4728957964158415E-008   7.6062074259557789E-008   7.8282262672113070E-008   1.2296095110330911E-007   2.5568895396460480E-008   4.4927156809122154E-008   3.0448729269090191E-008   1.3067270630953103E-007   1.0720699099456296E-007   2.4389731050370037E-008   8.3170093665335688E-008   4.2834623040026160E-008   4.7153581235898314E-008   9.5485987314402978E-008   7.3890281688029744E-008   8.7557864712945572E-008   5.1444162277280423E-008   1.9339358415728459E-008   4.7180391469988670E-008   1.5862737775061746E-007   1.2660705982093890E-007   2.8888494684846317E-008   5.5794726060328839E-008   1.0831714595636935E-007   6.0790389541038178E-008   4.1046064008569574E-008   2.1523470223221444E-007   6.6607225692509353E-008   3.4106946745033642E-008   4.7584473490379203E-008   3.4065454350575191E-008   1.0658433393656851E-007   1.2232575842700532E-007   8.6556895063125251E-008   1.0357249992585984E-007   6.0226761538265477E-008   7.0723020100378126E-008   5.6340099341225749E-008   6.7564985719998872E-008   2.4492528808666419E-007   1.2889561541168302E-007   1.1749699528885120E-007   1.3458886850171936E-007   1.6078821443940142E-007   8.0572856660331358E-008   9.0422256966955954E-008   1.4885300666569334E-007   8.7817579509838985E-008   8.5453965164403574E-008   1.9720894267217345E-007   1.0380598628345627E-007   5.9201081369385984E-008   4.3066152700339360E-008   3.9844210092934619E-008   8.3915795443261545E-008   7.7722007823328424E-008   4.6699609742297276E-008   8.8370271823403461E-008   4.4712772925066584E-008   1.0904346574981438E-007   6.7993096518018401E-008   7.5259494977731737E-008   4.0597746255805699E-008   6.7397846147929807E-008   8.0853085121838748E-008   1.1963505703180388E-007   9.3078208172668323E-008   6.2754811853041320E-008   1.2682853487004298E-007   3.4647597624785532E-008   2.1168136013170236E-007   9.2177804392025149E-008   6.3615452069332495E-008
   2.8600000000000003        3.0000000000000000        1.5413907142690048E-010   1.5549570067262425E-010   1.8068444905841828E-010   2.0185964691210373E-010   2.2309526141577924E-010   3.5749114696940057E-010   5.5833844815693497E-010   6.0778946009327361E-010   9.1559232132287680E-010   1.1832465657260459E-009   1.9823595819115209E-009   1.3390313537513252E-009   1.2081324470948832E-009   6.8594259003742627E-010   2.6126717346717311E-009   1.1706868762373890E-009   2.5203435141964751E-009   1.2621650113230871E-009   2.9904718340208476E-009   6.0818184094780091E-010   4.8807137214823195E-009   8.2674725473870744E-010   9.7855438051413945E-010   4.7592225896642703E-009   1.3159396590336444E-009   1.4664778448333625E-009   5.5392264747038656E-010   4.2543760505837880E-009   1.1474150075381005E-009   9.2101981269583635E-009   9.7168497213430005E-009   8.9052388989688890E-009   1.9910780132748297E-009   4.5765365209720838E-009   4.0567240785485441E-009   1.1420611484804527E-008   6.1877505314442556E-009   8.8345847198355323E-009   9.5352350274576313E-009   2.8473733193203129E-009   6.4168557101678654E-009   5.6267597941751191E-009   1.7777683904987670E-008   7.5074274464558855E-009   8.4417615639329273E-009   8.7771115845312550E-009   2.9860959581328383E-009   3.9305319648792391E-009   2.0586661583168137E-008   7.7982075939604332E-009   5.5406291632525070E-009   1.6325109842609732E-008   1.0047220453308131E-008   7.6579006622950989E-009   1.1734868018894708E-009   5.2364173868765467E-009   6.9587810634585381E-009   3.4733880698703167E-009   3.2041623480550576E-008   1.9429566603849394E-008   2.4385078747462750E-009   1.3932229731108088E-008   1.6391017007772480E-008   2.8595285650755313E-008   4.1555852695209879E-009   5.3806687407115796E-009   2.0818071015019023E-008   6.6382783178946842E-009   9.7104307069491697E-009   8.1061142721571171E-009   9.3398256701779339E-009   1.7836785086661056E-008   1.1780626732124959E-008   2.2137992437359636E-008   5.2591678041438364E-009   4.6547115160926155E-008   2.0594355794214596E-008   1.8526635020438078E-008   1.0442858576899260E-008   2.8537083197856440E-008   5.2493871910610614E-008   5.4841192221701730E-009   1.6111382435950699E-008   8.4251553199372576E-008   1.2410486446453907E-007   2.7954253788916890E-008   1.6914450202447508E-008   1.0494813314467150E-008   2.0769233058009330E-008   3.0626265328958540E-008   1.9464287727300794E-008   1.1865042224292429E-008   1.8926315700741184E-008   1.7212771386803601E-008   8.1980654929133257E-008   2.6599743905357139E-008   3.3946324117648829E-008   3.2498712927585383E-008   4.2106044522059937E-008   3.7109551927727366E-008   1.5310406997619487E-008   6.0901612683738970E-009   1.7288973263133242E-008   6.1783605389032296E-008   3.7690143077862046E-008   2.5195806863378722E-008   3.1371535840405204E-008   4.9333566309732868E-008   4.6872868677367831E-008   6.1835007986141125E-008   9.8666296057100139E-008   4.6279122157619742E-008   4.0273392350908265E-008   1.3099944153302905E-008   3.9613569102369700E-008   1.6984719021763809E-008   4.1174607811853029E-008   7.6522428960116289E-009   4.9208418298457790E-008   3.9287960967645312E-008   6.4617189660374599E-008   1.5176196773338966E-008   4.4865199259499408E-008   1.1501433673101358E-008   1.3654406509966630E-008   3.2724159859945200E-008   9.6419532739782706E-009   1.5100392440916150E-007   6.6782718777696689E-008   3.5108559557846015E-008   4.8445820093762337E-008   2.1725054459768801E-008   1.6229568962636373E-008   1.5561016390868013E-008   1.0001796589340425E-007   8.8434718249693673E-008   3.2992545851383957E-008   9.4980731139183553E-008   4.0127801048920950E-008   2.0146308702644064E-008   8.8263572088559900E-008   1.8871506938084842E-007   4.3934146964926303E-008   5.1664672900024249E-008   7.7448777335136771E-008   3.7902033732993948E-008   8.0884582161442394E-008   7.2089450359973593E-008   6.8330268531747031E-008   3.7856325347575708E-008   1.3353169597385669E-007   4.7779625596080965E-008   8.7594522538570015E-008   1.9837891897872739E-008   7.6761126480364099E-008   4.8235120391141842E-008   3.5712094331259160E-008   1.3593169336014997E-007   4.0381585493166127E-008   3.0618131341681691E-008   6.3947913312097429E-008   1.0119266548917254E-007   3.9133729922246278E-008   5.8971567982322927E-008   1.3033801303749397E-007   2.7477227897711006E-008   5.8246277361540380E-008   7.2169720578588732E-008   2.7785603353879722E-007   3.2424565514386333E-007   4.3909435756274792E-008   1.3208793809233464E-007   2.1696897014648682E-007   1.7553137102056014E-007   2.0609663639765595E-007   2.1466747273022156E-007   2.8659298576436203E-008   1.6463996874283944E-007   1.1613382056811892E-007   4.0412440469059344E-008   1.0215447365524931E-007   4.8088326587082299E-008   9.5458840399708267E-008   1.3159003982349632E-007   8.3220494373680435E-008   1.4993076615212362E-007   6.6314410824755437E-008   1.8214437040061346E-007   2.1841772246963140E-007   2.0286606280671327E-008   6.6189156412328857E-008   4.2364356508276542E-008   2.3493527311157792E-007   1.2648317586942612E-007   1.9220242129163030E-007   1.4627601697288247E-007   1.5288773263945224E-007   1.1669807712434815E-007   4.3209642332662766E-008   4.2492314522129281E-007   1.6215875707780544E-007   7.4886358077819248E-008   6.1735042576331828E-008   2.4742129186745825E-007   4.5078979567983924E-008   1.1817079746556533E-007   3.6433662428418073E-008   3.3838543344832122E-008   3.5645895285780946E-008   6.7566146262595763E-008   2.2165033742589352E-007   1.9139453387180980E-007   1.3855788788180789E-007   1.9783494004085541E-007   2.1747033361893816E-007   6.7157980019217370E-008   9.0054607383065143E-008   2.2396417403405099E-007   1.6949615200797920E-007   2.3703785181100816E-007   1.7816571299951499E-007   5.5596631814396903E-008   4.6385440089919214E-008   8.3063357178364458E-008   1.4192864786987570E-007   2.6996415247505710E-007   4.2700502201371273E-007   4.0438147868569030E-008   1.0782171901302481E-007   1.9640978569209287E-007   6.6184621249829888E-008   2.5799428702744496E-007   4.6551507027713009E-008   1.4443032397974087E-007   4.6542914094091485E-008   2.9808829959828316E-007   3.4794792298729239E-008   4.9149948424414127E-008   1.8372666732299436E-007   1.5302711941212713E-007   9.0310282695221108E-008   6.2025037227396056E-008   7.1003331912115664E-008   2.6980707271752602E-008   4.6120800757159563E-007   1.2897728403159415E-007   2.0471162431139247E-007   9.0873850044040732E-008   1.5700747508119412E-007   2.5386456436171823E-007   5.2938368880266132E-007   7.2268339210940890E-007   1.8459627188160671E-007   1.2451376014095568E-007   1.4425665815368460E-007   1.9877758998812825E-007   2.4443732872489411E-007   1.7651012017473043E-007   2.0195436644662656E-007   2.6759385053327047E-007   1.1841261480719935E-007   8.6667387231468672E-008   4.4702683845714942E-007   1.7690795110482366E-007   1.3876236551983533E-007   1.6230560422454400E-007   6.4994431431717931E-008   2.2537281638747822E-007   1.0960683710020871E-007   4.1386505271215384E-007   2.1660216061245987E-007   2.3860896234528873E-007   1.3100777684004695E-007   3.4861772508448869E-007   1.9401937178374157E-007   3.3255124104351605E-007   2.2968478177694633E-007   1.8605850639700524E-007   4.1963770586903225E-007   2.4318283783214497E-007   2.0141527904503273E-007   1.5544776681599046E-007   2.3654131649135043E-007   5.1078929912763588E-007   1.9995825391267256E-007   1.3539162144051518E-007   1.2711509530438178E-007   8.3411909643327970E-007   1.5776546462270821E-007   2.1440211492817890E-007   9.9723908864238804E-008   1.6885593476011091E-007   2.5982266428613459E-007   4.5221542122440922E-007   1.8615846553610254E-007   4.9567527060840275E-007   6.1391462025603238E-007   6.3652786878925836E-007   7.5740696085332385E-007   2.2586959353421317E-007   1.8007531356054827E-007   2.1183444564109797E-007   1.3643453129696489E-007   3.3208305818838380E-007   2.3220276597379312E-007   4.9090401310297272E-007   9.2266480364817588E-008   1.4544376497937807E-007   2.0904086141107239E-007   8.1020430121443751E-008   4.4261362795069738E-007   3.9349403951220532E-007   2.8187259551102071E-007   1.5373937491539169E-007   2.7832937000077987E-007   5.0766100564698846E-007   6.6160211752253134E-007   4.0855252815881693E-007   2.7365620486828656E-007   6.2635634383876366E-007   1.3786790317880500E-007   2.6307508681067709E-007   3.1918681983310602E-007   4.2145512534294084E-007   3.1891345447223360E-007   6.0293089687956879E-007   7.5413606990580865E-007   1.0618323250330754E-006   3.5128092161388481E-007   5.5864269974276301E-007   2.0781463109441826E-007   5.5031541257914094E-007   1.0380869067056524E-007   1.8483941895809907E-007   2.5090816260229682E-007   2.7829290846972471E-007   2.3781727773292341E-007   4.4145197620052308E-007   8.4844986742506247E-007   2.8378611926092933E-007   4.6809928123846651E-007   4.0718799710272627E-007   4.1337606641730045E-007   2.7709510541578538E-007   2.8377896742417200E-007   4.3039676842013551E-007   4.5109408555965954E-007   1.7209320897999194E-007   5.0920337431144045E-007   2.0139713303163466E-007   2.5480782652862155E-007   7.4208767414379478E-007   4.8381884092655883E-007   4.0018276552463336E-007   3.1079996151034611E-007   3.3891071192653762E-007   6.9593737607814073E-007   1.1111745219121694E-006   4.7657411478824635E-007   7.5032766447315866E-007   1.1634715013212008E-006   1.7048580574472838E-007   3.9509367068813290E-007   1.0793901737765463E-006   1.1422278276468444E-007   5.9090516848588355E-007   1.2960254379769895E-007   2.3991511442420220E-007   6.0147862331906878E-007   1.1129215412164777E-007   4.4268594204873425E-007   2.0998108939090246E-007   4.0967330720565358E-007   3.5014710542821394E-007   4.9648557822262813E-007   2.2790849961807154E-007   5.8971084270301690E-007   3.0114969236952814E-007   6.5942682412391943E-007   1.7924274027258155E-007   2.0420500876413878E-007   5.6234790600244700E-007   3.6977299943149815E-007   4.3356328840068575E-007   3.7876070568447420E-007   3.2621246890685773E-007   2.7889186927755886E-007   6.5480902390363484E-007   3.9014776723017017E-007   6.9042572013701320E-007   5.2109983466899743E-007   2.5424470752668509E-007   1.4847038100514759E-007   3.6011266730886103E-007   7.1410463765061687E-007   8.1348831163311380E-007   6.0921462711732215E-007   5.7311331931856782E-007   6.8183433053702100E-007   1.5982772717946625E-007   5.3844097275171652E-007   1.9924330895311841E-007   3.1819733303018623E-007   3.3589985912905320E-007   1.9565032000206901E-007   2.1370970217932069E-007   3.5860959219346964E-007   4.5476277951543898E-007   8.4790290808115309E-007   1.3821616905116316E-006   6.4518757054693997E-007   1.8837905407171617E-007   2.3174046021686006E-007   8.7838642555196481E-007   5.9078293097211180E-007   4.0675239419353953E-007   3.7608645057865745E-007   1.2586395885371061E-006   2.8783866362981255E-007   5.6441076374460234E-007   3.5611328161860126E-007   1.5352807206889394E-006   9.4338367935270327E-007   5.8985256747283121E-007   7.7677770824992570E-007   4.7584522786643642E-007   4.3310469897879573E-007   7.5094025852866366E-007   5.2827027415199672E-007   1.1273655241788244E-006   8.5202959117404689E-007   4.6950235555524130E-007   1.6336281443596575E-006   4.7630631347026515E-007   2.5384134867988113E-007   6.0685437290985245E-007   7.3270098558243983E-007   3.6318067475199343E-007   1.0411362322201752E-006   3.6733449475772703E-007   6.1964735718236695E-007   7.2877675076452311E-007   3.2022693901405949E-007   4.5774958033465826E-007   7.1497529519331843E-007   4.0050219687148101E-007   7.8638762701313612E-007   3.5185561984163345E-007   6.0938150099187808E-007   5.9426861499597706E-007   6.3085038851422353E-007   1.0118234506100407E-006   5.7492702364783047E-007   5.5181432754422316E-007   7.4916045733268361E-007   4.1824993038302098E-007   5.6176687492302194E-007   6.2660407719053311E-007   5.2769520586252414E-007   3.6364351919644954E-007   6.8592368963451315E-007   2.4737857023445450E-006   1.4467655156620391E-006   6.1825501843218158E-007   5.1048987483994448E-007   4.0719906482300436E-007   9.3142899029717538E-007   6.3976670957061776E-007   3.6512356166532027E-007   4.5411221690497183E-007   1.3551127267713543E-006   1.0282745024551957E-006   1.0997955851433286E-006   8.2515283315200595E-007   1.1383844448278293E-006   1.3859175316682837E-006   1.6126899468074672E-006   6.7569304261521550E-007   4.1361155856076762E-007   4.4428891351517686E-007   7.6446339423363385E-007   8.6484088956376380E-007   6.1163432185032397E-007   4.2072174324841761E-007   1.5755102689438249E-006   1.3121217231151319E-006   1.2132308718537098E-006   1.2220008661006846E-006   9.9749456520850718E-007   7.9788889055683337E-007   2.3341693489376548E-007   1.2347072112520995E-006   4.0061262763867892E-007   1.2235861728910186E-006   1.2546162843021627E-006   1.6677222781268744E-006   4.4959256799573777E-007   7.2007556247448887E-007   4.0713805782667914E-007   1.8859856232792863E-006   1.5288256462191422E-006   4.1635636754360606E-007   1.1622103292236596E-006   5.8007009456357041E-007   6.5217077379117678E-007   1.7339373346142087E-006   9.8698995200536745E-007   1.1580217252001665E-006   9.8604702349585581E-007   2.0549206843394822E-007   6.4077521365831003E-007   2.3214699589393513E-006   1.7570980842175997E-006   3.9205538761498676E-007   9.4340722138194323E-007   1.6306726449533040E-006   9.4728201104176432E-007   6.0252982637888804E-007   3.2079388548376842E-006   8.7835742870280926E-007   4.4595562445164746E-007   7.7731757728195395E-007   5.3943462009686233E-007   1.3642471865388795E-006   2.0727780565277112E-006   1.1591551120361279E-006   1.8443655704997807E-006   8.1072219389400713E-007   8.2477081750969153E-007   7.7091379188228471E-007   9.6240720422325244E-007   3.2148235970548565E-006   1.9227441328819297E-006   1.4949696088505894E-006   1.7441136542870543E-006   2.1744774177916720E-006   1.1340717211564378E-006   1.4518431864776666E-006   2.1292472786955839E-006   1.2733573267764247E-006   1.1570417467387613E-006   2.6999390688205547E-006   1.5198451742133054E-006   9.4765494395951964E-007   7.0411656752406725E-007   6.5720778274106584E-007   1.4051683615183232E-006   1.1679093969062256E-006   7.0729469657300192E-007   1.1731709024632012E-006   6.8644280968445500E-007   1.6122515811251167E-006   1.1440717198763771E-006   1.1628626114481754E-006   7.6390426253325849E-007   9.3106536020246532E-007   1.1334874121258847E-006   1.5952415338583957E-006   1.0661153693747619E-006   7.4011031221005543E-007   1.5915021823044103E-006   5.9745848908109798E-007   2.3088153861167363E-006   1.3214818102538548E-006   1.0403936448416164E-006
   2.9199999999999999        3.0000000000000000        3.6769512929846364E-009   3.7314113561785074E-009   4.3810874561132207E-009   4.9828898412292099E-009   4.8996213439250500E-009   7.9502921488349472E-009   1.3363886352379161E-008   1.2073610635307866E-008   1.9181612748521955E-008   2.8286598273961803E-008   4.4218567361033736E-008   2.8396620926832428E-008   2.7067246757459715E-008   1.2016571133959687E-008   5.4456510090986703E-008   2.3861642683455950E-008   4.8046418285832519E-008   2.0122227147831343E-008   5.5151851200017995E-008   9.8832724765482161E-009   9.0043969679320307E-008   1.9877162402955439E-008   1.3402004943520953E-008   8.4425912720737545E-008   2.4822647561839660E-008   2.7895604495548638E-008   1.0232742883465421E-008   7.1270454775437297E-008   1.9977937373380370E-008   1.9363124158226283E-007   1.6936844090380477E-007   1.7990352902601665E-007   3.3956766690045385E-008   9.2835588585104644E-008   7.1578537304627230E-008   1.9531378276819962E-007   1.1188278391010729E-007   1.6221752645256452E-007   1.7262279704279999E-007   5.0064147093784647E-008   1.0814736654288880E-007   8.9246236257106528E-008   2.8926900457729635E-007   1.1293438784171093E-007   1.2867800795250057E-007   1.4784318256019417E-007   5.2009540869794879E-008   5.8688009622896921E-008   3.3540493964774846E-007   1.2642326406765141E-007   1.0093703297701022E-007   2.7303482919248490E-007   1.8178778766916795E-007   1.3609509610728546E-007   2.6226899485456074E-008   8.1804835566908544E-008   1.0574277492577763E-007   6.1517372459190703E-008   5.5686828449422970E-007   2.6027813702926776E-007   4.8626129173113701E-008   1.9788723439462850E-007   2.8818964371182512E-007   4.3014402535998292E-007   6.3976872572601912E-008   8.8709495505447879E-008   3.1641990861104439E-007   1.0744305702608749E-007   1.9371732515383283E-007   1.1349510847805325E-007   1.4518305806204771E-007   2.8520300022075613E-007   2.0569729500650283E-007   3.6395402742052832E-007   6.7248551065731234E-008   8.4797917868651293E-007   3.0611301651710632E-007   3.2747819738809037E-007   1.6567714990476109E-007   4.6518050180551023E-007   7.5790327164169775E-007   9.6135007356141732E-008   2.2621181595501007E-007   1.2516243267015429E-006   1.8958833274610857E-006   4.5233026286684857E-007   2.7809880292636979E-007   1.5831920038567524E-007   3.0130627890926683E-007   4.4515622110328810E-007   3.2021521497562371E-007   1.7666583607285112E-007   3.0803016586379526E-007   2.5612482468213212E-007   1.1956087527573614E-006   3.5857147361115477E-007   4.6487572123152619E-007   4.4061955524736545E-007   5.4450039902039613E-007   5.5341962712420204E-007   2.7668886814398538E-007   1.1706064839705875E-007   2.7386912190703839E-007   8.9528966942645868E-007   4.6708339690335668E-007   3.1896553541111004E-007   4.1783320327531705E-007   7.5700321112470052E-007   6.8076591306005360E-007   8.1457274114192864E-007   1.3865812391846259E-006   6.0200968855325186E-007   6.2417810242253949E-007   2.0897121160444109E-007   6.4967757621191248E-007   2.2033427139225225E-007   5.0635632634224621E-007   1.3269643723105506E-007   6.7389580446281112E-007   5.9743204159704257E-007   8.3848111672924455E-007   2.2048105652311314E-007   5.3954763164202669E-007   2.1247131477261875E-007   1.7339369142559728E-007   4.4293856796455719E-007   2.0436660007917648E-007   1.9044182932823526E-006   8.7658840320735575E-007   4.4393238496264707E-007   7.6494283931648279E-007   3.5531849482387424E-007   1.7235743219376860E-007   1.7808513597153370E-007   1.1292050667570102E-006   1.0878003478755833E-006   4.1254992198639258E-007   1.4234412001022258E-006   6.4620216696711816E-007   2.2839346723561743E-007   1.2139776305804633E-006   2.2727243186841144E-006   5.2143620784225869E-007   7.0340850286173399E-007   1.0254931828359538E-006   6.5041437370919696E-007   1.2351996609687512E-006   1.2123009948524375E-006   8.5419789324427011E-007   6.3308225497603323E-007   1.9027288656955523E-006   6.0083808454441138E-007   1.0676553148864355E-006   3.0688477181146196E-007   8.5236270085124047E-007   6.7715827808178941E-007   5.0319966026437628E-007   1.7444206465385589E-006   5.6952856407606215E-007   5.4104214688652923E-007   9.1370512235598898E-007   1.3558449991800820E-006   5.9107830368122467E-007   7.9886712210906242E-007   1.6270771573228641E-006   3.0899946580928084E-007   8.0126796924795758E-007   1.1674155271532320E-006   3.9118051382210546E-006   4.4477450350733401E-006   4.3759411333955071E-007   1.7262741295391798E-006   2.2553227232771722E-006   2.0040495137028926E-006   2.4801993288747645E-006   2.6298327830720455E-006   2.9724969192696542E-007   2.1274113508122394E-006   1.5092319101683923E-006   5.4805195505636156E-007   1.4600979611964986E-006   5.8487166754249436E-007   1.1184996971293875E-006   1.6062748485679517E-006   8.9409123200684848E-007   1.8460758288214710E-006   6.8859189829592039E-007   2.3572889037061747E-006   2.5970578688614348E-006   3.4920107196462309E-007   9.5057866612949351E-007   5.0455198876653391E-007   2.8154581435423758E-006   1.6345389228172565E-006   2.4500803911991414E-006   1.7618490947158214E-006   1.7710379121150342E-006   1.4600843012193711E-006   5.6544174330228979E-007   5.3182231801447257E-006   1.9238589244860995E-006   8.9812300774082820E-007   8.4610683523580577E-007   3.1023796954614854E-006   5.4037446958440390E-007   1.4441786903709258E-006   4.2266553591212390E-007   3.6254187719056271E-007   3.8976466546560787E-007   7.0024539693210376E-007   2.3677147786619612E-006   2.1857449663484020E-006   1.7195581076061181E-006   2.4638508570276638E-006   2.4086811831364256E-006   5.9963485593545669E-007   1.0033017440266199E-006   2.3403692540667074E-006   1.9701799932342287E-006   2.3418239869008163E-006   1.8951787790345215E-006   7.1215428486361500E-007   5.5097915643869984E-007   1.0748519114815639E-006   1.6795029538785114E-006   3.0102576497870268E-006   4.9954628797700440E-006   4.8944454480717416E-007   1.3936428920108404E-006   1.7494717538305349E-006   6.8383613489681510E-007   2.4373613788473282E-006   6.7352579933750523E-007   1.4613679734158157E-006   7.5989418423749247E-007   4.0220686283073536E-006   3.6687554220644569E-007   6.3940197383130135E-007   2.0934359262171579E-006   1.9173624679180321E-006   1.1400559020998624E-006   6.3199088292703691E-007   1.0624003907426670E-006   4.4496324235099588E-007   5.1252800041888661E-006   1.4954042614082758E-006   2.5097177580000281E-006   1.0768429361636877E-006   1.7667205534407488E-006   3.0849580517740035E-006   5.6522326479359318E-006   7.6244646340902334E-006   2.4455611578292952E-006   1.5648399966368310E-006   2.0940115823615912E-006   2.3714667968752306E-006   2.4202886582957552E-006   1.8085462045358957E-006   2.1632015762861283E-006   2.9442785417710383E-006   1.3505887205149071E-006   1.0164631331018656E-006   4.4362328804949593E-006   2.1030178351538864E-006   1.6797571695453689E-006   1.6761301222404493E-006   7.6727049404857782E-007   2.1782418492338559E-006   1.4141940965992291E-006   4.9998089000649273E-006   2.2441954467100125E-006   2.6558802023906658E-006   1.3423141841870419E-006   4.1158128200837410E-006   2.1289894875891054E-006   3.0484554603594892E-006   2.7096259924731061E-006   1.9257196639637481E-006   4.2564083390704074E-006   2.2433159748349165E-006   2.2693909927509139E-006   2.1676340697044545E-006   2.6937863953738679E-006   5.6951580039822790E-006   2.3839996941551463E-006   1.5295413181751441E-006   1.5923667346459548E-006   1.0662054660254774E-005   1.6744770816658189E-006   2.6449449085772378E-006   1.3587062535454102E-006   2.3167885277137227E-006   2.4146965136430393E-006   5.0528656731500077E-006   1.7685323788992962E-006   6.2187847640231256E-006   7.4459792279103898E-006   7.4223898254249803E-006   8.6587140639923301E-006   2.6512139666496130E-006   2.0727747313437338E-006   2.5007772355292291E-006   1.4881375452639439E-006   3.4677787943237657E-006   2.6543556442975457E-006   5.4680857928072219E-006   7.1478136153735480E-007   1.6072621617379695E-006   2.5158571643618715E-006   8.9604385423381426E-007   5.2027787048235678E-006   4.0888528266547367E-006   3.5502816070924058E-006   2.0245254585747141E-006   2.9968906600795576E-006   4.6910243080936761E-006   6.8163551140971192E-006   3.6697511936552248E-006   2.8545961843055878E-006   6.9340694791096901E-006   1.8161254593403967E-006   2.6719638596833543E-006   2.7923471395630469E-006   4.2742295143782042E-006   3.3143124482441933E-006   5.7147312137408075E-006   7.4135810989513081E-006   9.8403245853561437E-006   3.8895963077119458E-006   5.1045236927291810E-006   2.4765196867716203E-006   5.5880950305123523E-006   1.1282939430604314E-006   1.8754735290416424E-006   2.5741231464637886E-006   2.9866898026160430E-006   2.6546627134523532E-006   3.5151800277727815E-006   7.3250204253310358E-006   2.7726607900420323E-006   4.0800366752646242E-006   4.2339077158511414E-006   3.3808580853859006E-006   2.1151230511261683E-006   2.5420323993620277E-006   3.7544949660825213E-006   3.9892517150417837E-006   2.1883743431842943E-006   4.7238908340807826E-006   2.0552544864411571E-006   2.0825259832126217E-006   7.7276559876973498E-006   5.8152468743372633E-006   4.1167346057832734E-006   2.8463316596561646E-006   3.6143395229466854E-006   6.9943968136097558E-006   1.0234283132930520E-005   5.5378828900962250E-006   7.5310640786519292E-006   1.3553796546498075E-005   2.3891551452994259E-006   3.6009457275501370E-006   1.2626054211044042E-005   1.4184149738917525E-006   5.5770181977845016E-006   1.1547260811058088E-006   3.3936837692557647E-006   5.3299573620161859E-006   8.9117435808020585E-007   5.0085258490241579E-006   2.2733070664893910E-006   4.7971068626174302E-006   3.8471990633575274E-006   4.5251640547723007E-006   2.0890529161584150E-006   5.5760082404953964E-006   2.7974343826520278E-006   5.9738483882385525E-006   2.0509240938841607E-006   1.7718487809364193E-006   5.7800413609423189E-006   3.4121445621043633E-006   4.2407644240911397E-006   4.2708835348370217E-006   3.2118831421389017E-006   2.5653600940152736E-006   6.0675441600702097E-006   3.6567812652928070E-006   5.3598101654242147E-006   5.1640318128852754E-006   3.0558185730227017E-006   1.8091027669007179E-006   2.5245346305927111E-006   6.1787557314690204E-006   7.7155909995792210E-006   6.2884768110524575E-006   7.0396177817382946E-006   6.1251269822576232E-006   1.5478801721769836E-006   5.5949492649650437E-006   2.0385883668738329E-006   3.3068972863508590E-006   2.9942368153934416E-006   2.1345292749959775E-006   2.0628352966923352E-006   3.0612314478756333E-006   3.6130285406383699E-006   7.7839497845757083E-006   1.2200964069825195E-005   6.0780986214439404E-006   2.2120413672504058E-006   3.1089573929851995E-006   8.2107053250935266E-006   6.3656546887617196E-006   3.8376598722969569E-006   3.7208876634992595E-006   9.7226882100028929E-006   2.7964484259985420E-006   3.9584272199840844E-006   3.3178258884364715E-006   1.3516736239523581E-005   8.0856831078449359E-006   6.0711717433019487E-006   7.3016530368313326E-006   4.5848484028383167E-006   3.8180836306047900E-006   6.0362318301043921E-006   5.6456451189788188E-006   9.6394532052216865E-006   7.4916036497124754E-006   4.5477123200890938E-006   1.3991676361133447E-005   4.4341008234562634E-006   2.8038663705843415E-006   6.3764992678405657E-006   6.2649378235234838E-006   4.3865019200369862E-006   9.7217984236012042E-006   4.0443602388012048E-006   6.2550483596069000E-006   6.5015888295665572E-006   3.7192051170617141E-006   4.6504191093943728E-006   7.2119241969709526E-006   3.8565845553673908E-006   1.0268419186326335E-005   2.6766018952025177E-006   6.0674017834836253E-006   4.9909400703520301E-006   7.3194237441844562E-006   9.2350679290228961E-006   5.6212699907266421E-006   4.9217033051299487E-006   8.4788879555668385E-006   5.0304177321272867E-006   5.1989549810802646E-006   7.3232025163233208E-006   6.4190729906972247E-006   3.6973091190513792E-006   6.4681751761581350E-006   2.0340440129289634E-005   1.0619709411056482E-005   6.6971697070332760E-006   5.5311091766990797E-006   5.4025298581431639E-006   8.5668025291849412E-006   5.9570794026151176E-006   3.7709971299748321E-006   4.9586709119406086E-006   1.4347841352187045E-005   8.6678062462490406E-006   8.8799286623098619E-006   7.8078504916956939E-006   1.1109716228560785E-005   1.3274080074639929E-005   1.5058070512228942E-005   6.7614101377785198E-006   5.1797307960957139E-006   4.3048507160073984E-006   4.9626164289875002E-006   8.2828108409301583E-006   6.1638493516070483E-006   3.1699061225219535E-006   1.2949461176920380E-005   1.0432706900419202E-005   1.0786058077415821E-005   1.0867566347805678E-005   9.4359395344197364E-006   5.6531986095036372E-006   2.6600525858074304E-006   1.1814018484661082E-005   3.9924114568704273E-006   1.1308861787079668E-005   1.1375343848088678E-005   1.1991221671013057E-005   4.9359614097242148E-006   6.3201121323046212E-006   3.4166402065991119E-006   1.3618109560953216E-005   1.2442614566152082E-005   4.1330737930368379E-006   8.5603975462216275E-006   5.4890544547460300E-006   4.9246799649538406E-006   1.7531312215782042E-005   6.8439030692918501E-006   9.4252805316340507E-006   1.1126239809424937E-005   1.4223563054486934E-006   5.1812883170994498E-006   1.9717266091990714E-005   1.3272387529694721E-005   3.5010149195347891E-006   8.8208787623610507E-006   1.4197903846744925E-005   8.8333258754970988E-006   5.4316078925242830E-006   2.5279249131717219E-005   6.7817677652466881E-006   4.1455169639950784E-006   7.2636811950901964E-006   4.8508369876275640E-006   1.0426805957166829E-005   1.8848639963651533E-005   8.7154156730538764E-006   1.7919906489682619E-005   6.6004860634842315E-006   6.3431037631883806E-006   5.3570659526051611E-006   7.0837013362270212E-006   2.2214703077814302E-005   1.5349500529317390E-005   1.0406004974632685E-005   1.1969000939130033E-005   1.6107418164998695E-005   9.3983470079220634E-006   1.3201625945012163E-005   1.5494155408811496E-005   1.0390729883262611E-005   9.4480753023694052E-006   2.0966973029060895E-005   1.2388791624937010E-005   9.6853603851575628E-006   6.6838803228124097E-006   5.6220833661673736E-006   1.3932506863374343E-005   1.0156490937242445E-005   6.3217705753427373E-006   8.6882091219681490E-006   6.1847180599587191E-006   1.3284849978886796E-005   1.0770854342987560E-005   1.0565404796760080E-005   8.6702917757773858E-006   8.2290856332010090E-006   9.2199607483250592E-006   1.2044183051343918E-005   7.6241248858083684E-006   5.8320238433860789E-006   1.0235264812223042E-005   6.6274023337359659E-006   1.5249711590300850E-005   1.0864692210962145E-005   1.0968535551350758E-005
   2.9800000000000000        3.0000000000000000        5.8388308745141652E-008   5.9601674441571267E-008   6.2928128465316816E-008   7.2567421204798560E-008   6.3430602478353022E-008   1.0565309311395134E-007   2.0149324454522942E-007   1.5102338948658567E-007   2.4747779295912190E-007   4.1811924755562032E-007   5.8671269637957476E-007   3.3210144728286800E-007   3.2736607140634996E-007   1.3109319092369324E-007   6.9172478724428356E-007   3.1030818833212233E-007   6.0403999202376570E-007   2.1609523534751844E-007   6.3526250746981511E-007   1.1425356192482462E-007   1.0432808275430430E-006   3.0828012364584004E-007   1.3560403677772895E-007   9.5199271685222684E-007   2.9770086503037787E-007   3.1255459589271303E-007   1.2000759306663675E-007   7.5793749503164498E-007   2.5055304674698821E-007   2.4702263707782202E-006   1.8440272573049447E-006   2.1774636435334044E-006   3.8734775484389622E-007   1.1130035656056119E-006   7.1189347978639478E-007   2.0527889963127593E-006   1.1814793596104457E-006   1.8079729570155415E-006   1.8583163640228927E-006   5.6445562068743670E-007   1.0151156173072348E-006   9.3950363596736342E-007   3.1110734714896915E-006   1.1062796550857893E-006   1.2581975163925595E-006   1.6154118568721276E-006   5.7757302365683822E-007   5.7210128357197498E-007   3.2941021646811540E-006   1.1744421772626329E-006   1.0003557729739624E-006   2.6663768513919962E-006   1.7799951344389827E-006   1.4574370433721010E-006   4.8096945511863330E-007   8.4831789870182134E-007   1.0061164654890214E-006   8.0047201247249553E-007   5.6520564577478737E-006   2.0449265879069339E-006   6.2957973126547784E-007   1.7248429299920786E-006   3.0596793485431312E-006   3.7796444979498409E-006   6.4075470057119632E-007   9.3734918520730244E-007   2.6858313618362311E-006   9.7438284359647579E-007   2.2967491179814208E-006   9.7335152200397278E-007   1.3707294941768885E-006   2.7904089182512380E-006   2.1246186311714211E-006   3.8913385968355084E-006   6.3337643373210699E-007   9.2537250655793856E-006   2.8430784724250621E-006   3.3219373488103402E-006   1.6254300715462844E-006   4.5618255157199581E-006   6.5320003869798856E-006   1.1204122031900257E-006   1.9366740961177792E-006   1.0902795033750192E-005   1.6906254173203827E-005   4.2993323315176677E-006   2.8142150629327606E-006   1.4924532859333523E-006   2.4987270918474666E-006   3.7831904547242881E-006   3.3713432285366143E-006   1.5823683407423471E-006   3.0492014979830505E-006   2.2245655026901246E-006   1.0772593580387257E-005   2.8669519216468018E-006   3.8829639416638361E-006   3.4390683518719318E-006   3.5198198556580958E-006   4.8929831627893950E-006   3.1269312966704796E-006   1.3572434540132421E-006   2.9643190284242188E-006   7.7393780557691191E-006   3.6729714446110729E-006   2.7010208904977829E-006   3.2694531872059073E-006   6.8592580021533227E-006   5.8518172192006040E-006   5.9510460596149457E-006   1.0825099432880402E-005   4.3727614659104733E-006   5.2887451565356600E-006   2.2065929675560684E-006   6.2337150640055978E-006   1.7809835191496752E-006   3.6550701782608366E-006   1.3102214725887478E-006   5.6486859818920651E-006   5.4681187323182201E-006   6.5533934354687097E-006   2.0646468339535216E-006   3.7902252860031490E-006   2.1985298559301444E-006   1.5145603082309087E-006   3.6391560633824961E-006   2.7788913763724178E-006   1.3713400550320923E-005   7.0923578295003926E-006   3.6528934441795800E-006   7.4936426475688435E-006   3.4699396887732945E-006   1.3613788256063974E-006   1.4058684542918800E-006   7.6409112000607373E-006   7.8473183023751847E-006   3.0102694130328320E-006   1.2777903040061396E-005   6.1531661423745580E-006   1.6417106469043501E-006   9.9743844223086929E-006   1.5616884373755222E-005   3.8821653566293463E-006   5.6687077070222742E-006   8.4431806751244980E-006   6.3884579566246557E-006   1.1647683063720580E-005   1.2328707842011118E-005   6.1867378313138199E-006   6.1999166109823816E-006   1.6384794742990077E-005   4.7878866396455093E-006   7.8165490375537609E-006   3.0511113726354260E-006   5.5450484250187856E-006   5.6631509133006446E-006   4.5140393273326251E-006   1.3023671722052403E-005   5.0062395549822437E-006   5.7678181544146655E-006   7.4099791476726620E-006   1.1132744518883051E-005   5.3857569039895981E-006   6.6811547790833362E-006   1.1923333226441639E-005   2.1771782317612078E-006   6.3126851119681176E-006   1.1512482616892404E-005   3.1456683072149677E-005   3.3650568399237851E-005   2.9227911855594520E-006   1.2857404344855179E-005   1.4062867913796965E-005   1.3029333763856751E-005   1.7846111388689659E-005   1.8559539346976263E-005   2.2802731780132949E-006   1.6101998005467635E-005   1.2022058620518986E-005   4.7340143210890279E-006   1.2086780064995922E-005   4.6265979422375744E-006   7.8333836986612881E-006   1.0816514209280705E-005   5.7332991569731864E-006   1.2741954242177784E-005   3.8778150325022616E-006   1.6858611455577624E-005   1.7059666912857981E-005   3.6688727091701996E-006   8.0482284168574532E-006   3.6270683096099735E-006   2.0128997241461597E-005   1.2345454899244905E-005   1.8782426970917441E-005   1.2382317463508174E-005   1.1789152074049466E-005   1.0931468152245141E-005   4.5307721531952953E-006   3.7598403064133171E-005   1.3023969401087276E-005   6.6292057353113169E-006   6.7404037343103148E-006   2.1214397177899345E-005   4.4057397859681492E-006   1.0210354495132747E-005   2.9381008680940796E-006   2.7563014833985376E-006   3.0186811890787023E-006   4.9764422689579857E-006   1.4610331533564530E-005   1.4570625817087694E-005   1.2992089632887191E-005   1.8394956713302554E-005   1.5920788473274024E-005   4.1760430107961240E-006   7.5086198641661299E-006   1.5110213944724124E-005   1.3271461962288917E-005   1.3869483606864279E-005   1.1766088118399278E-005   5.3717197939928004E-006   3.8008673962352492E-006   8.6266370492512450E-006   1.3272791948659316E-005   1.9261386781538852E-005   3.5360743385579907E-005   4.4016201611294208E-006   1.0972851236759904E-005   8.2634664838469917E-006   4.0995244310343528E-006   1.2483052123618737E-005   5.8425876835910673E-006   8.5726528419952142E-006   7.1413149662576386E-006   3.1700002196631994E-005   2.9271777186969789E-006   5.0022491282571902E-006   1.4244901362655458E-005   1.4272377562806618E-005   9.1033306487159630E-006   4.0464228990606680E-006   9.2897963859544023E-006   4.4592127644538849E-006   3.3465650126193845E-005   1.0512553319385356E-005   1.8632252305866267E-005   8.0516395102988202E-006   1.1779761351324562E-005   2.1825045448251996E-005   3.4723556786843688E-005   4.4976154901320148E-005   1.7633300394416304E-005   1.2478479929982206E-005   1.8233654964676569E-005   1.7226216073798770E-005   1.3924106059181524E-005   1.2000894074032064E-005   1.3144296314658608E-005   1.9731553412275443E-005   9.3520253024641369E-006   7.3619214041153311E-006   2.4223149428719817E-005   1.4110795407722218E-005   1.3626286478345801E-005   9.8520280844896559E-006   6.0657880370174651E-006   1.3272734086094599E-005   1.1728496762271440E-005   3.5542912506348931E-005   1.4039084622876786E-005   1.8271322797345242E-005   8.6547520021154708E-006   2.8161050839410390E-005   1.3209930475340632E-005   1.7279003070270256E-005   1.9199093069226073E-005   1.3042517272569908E-005   2.5208245252122579E-005   1.1693760643503632E-005   1.4678845583408256E-005   1.7790906558230361E-005   1.9634437839433988E-005   3.3619147967929743E-005   1.7843800358933610E-005   1.0606192240777992E-005   1.1027582621997308E-005   7.5681287580816741E-005   1.0590454798968387E-005   1.7846806488824221E-005   1.1330137022457913E-005   1.7837600595696879E-005   1.4182599582880614E-005   3.5114668784367414E-005   9.5698541869520711E-006   4.6209934197891026E-005   4.9580691511794085E-005   4.9565409284640343E-005   5.4252466460800733E-005   1.8664468995776977E-005   1.5075155395426115E-005   1.7858087741186394E-005   1.0317873503603413E-005   2.1135305228093590E-005   1.8288184040909213E-005   3.4122798516455347E-005   3.7101637302192168E-006   1.0084550139505955E-005   1.6871981173304193E-005   6.5957311593089683E-006   3.3338029678954530E-005   2.5231173747769179E-005   2.6354971985871834E-005   1.5759362253522101E-005   1.8266429508614317E-005   2.5771897804698259E-005   3.9577710642693228E-005   1.8634604351369901E-005   1.6431232955955110E-005   4.3462950377077185E-005   1.4076511582403076E-005   1.4908019665461222E-005   1.3867295840772398E-005   2.4329864570468945E-005   2.0080455753966997E-005   3.2289061945386980E-005   3.7329629913943707E-005   4.8513442335365609E-005   2.3778409212020458E-005   2.5960049319074695E-005   1.7422005743350799E-005   3.3828372626687246E-005   7.3123019268615332E-006   1.1297051915914187E-005   1.6023876978541411E-005   1.8673150767844578E-005   1.8213875110099701E-005   1.6195339481391288E-005   3.4506526693334086E-005   1.5730471694148988E-005   1.9827823971193205E-005   2.7606824751477599E-005   1.4280529172054907E-005   8.7237868388640237E-006   1.3908900084118093E-005   1.9451303075151287E-005   1.9152992682693796E-005   1.6330386640220655E-005   2.5852835556401652E-005   1.3321799536022899E-005   8.0409531268982879E-006   4.5465705455013991E-005   4.0174966750253390E-005   2.4819031091800820E-005   1.5826302549209316E-005   2.1599714705781805E-005   3.9324625129676178E-005   5.1549848133422967E-005   3.8594477883463104E-005   4.1359796598679003E-005   9.0601973072124419E-005   2.2032373951948832E-005   1.9640070584211641E-005   8.4157644625632618E-005   1.0489613469726211E-005   3.1162550619047858E-005   7.0025087507462708E-006   2.8818633742164149E-005   2.8339031765688669E-005   6.7287812210827604E-006   3.3604719829497169E-005   1.5339927704256595E-005   3.3427461710962008E-005   2.3954179173174325E-005   2.2953788046204303E-005   9.6657758235739054E-006   3.1009892206929886E-005   1.5652834888139805E-005   3.0647279442085621E-005   1.5600944471697184E-005   9.4837909208289495E-006   3.4132959256249978E-005   1.8712694280110626E-005   2.3438084008758451E-005   2.7474449776233386E-005   1.9406914865187845E-005   1.2756931013132026E-005   3.2319293920869448E-005   2.0364820439965064E-005   2.2860571665430086E-005   2.6645458603486044E-005   2.3091313865501927E-005   1.3343535027016007E-005   1.1651675656980854E-005   2.9834211415937551E-005   4.2171728145597989E-005   3.7168876581471080E-005   4.9563796520863121E-005   3.1872678522847299E-005   1.1358220336529155E-005   3.2765157978195537E-005   1.1881912993825395E-005   1.9352652359077240E-005   1.6841074764229160E-005   1.3321326494966095E-005   1.2514757009079670E-005   1.5895891326591371E-005   1.5860976607495960E-005   3.8844278298358096E-005   6.5436921442421078E-005   3.5135439022590459E-005   1.7005439113956358E-005   2.4223144924443003E-005   4.3479443909764939E-005   4.0397143894892021E-005   2.2840890883255884E-005   2.1341256611741219E-005   3.8439710669627044E-005   1.8272715258073930E-005   1.4379704881046516E-005   1.7917942406572438E-005   6.6977766125810638E-005   3.9676382927708637E-005   3.6350353805583005E-005   3.6726644415878292E-005   2.6501994853257794E-005   2.4176966807743442E-005   2.8485907849288552E-005   4.0222226743851968E-005   4.8027916574566787E-005   3.9821601786340930E-005   2.4361663027539592E-005   6.5102540935817665E-005   2.3264609080344028E-005   1.8224801857153095E-005   3.8604249004157603E-005   3.3969210242533235E-005   3.1477300831908419E-005   5.1535872383737332E-005   2.6064946496511999E-005   3.5314755256071151E-005   3.2103615426245346E-005   2.6773888969790022E-005   2.8866639770135365E-005   4.2976830347333660E-005   2.1379757930186968E-005   7.5088731878491253E-005   1.1457088550912585E-005   3.7803024995391496E-005   2.6218009029076961E-005   4.8683798619270359E-005   4.8718405908156062E-005   3.1496050459961308E-005   2.5696044044817827E-005   5.3895656843990391E-005   3.5816304483574581E-005   2.9032248787132415E-005   4.8950988669701667E-005   4.4566724334496984E-005   2.4832857574696144E-005   3.4693519280617300E-005   9.1318437328841376E-005   3.9369299954713359E-005   3.8665389278593941E-005   3.3170690184497447E-005   4.1592058767999958E-005   4.5650748784638784E-005   3.0092519631427736E-005   2.2688752758460400E-005   3.2579865339006987E-005   8.3166568963954682E-005   4.2993445774414621E-005   4.1580154090751387E-005   4.2332292411666204E-005   5.8489179874202313E-005   6.8565993797381293E-005   7.5466882417695173E-005   4.1035962943374889E-005   3.8071688022149672E-005   2.3054010513708603E-005   1.7205645879060621E-005   4.3213542943196215E-005   3.7044975473360216E-005   1.6823234293928020E-005   5.8889001497759488E-005   4.6650112804299392E-005   5.6301092310859005E-005   5.4782707781493284E-005   4.9533468892071758E-005   2.3302073891809851E-005   1.9305966165224281E-005   5.8690478139462670E-005   2.3477300558977069E-005   5.7088246508492126E-005   5.8788636152866821E-005   4.6829685370649219E-005   3.0693453474958179E-005   3.1214739727809975E-005   1.9453547792183869E-005   4.8085639110377181E-005   5.5980870589090269E-005   2.4854363810629754E-005   3.3630580677770057E-005   3.6182308163267047E-005   2.1213881623581324E-005   9.9005858697170612E-005   2.7346214428446535E-005   4.8835454522922666E-005   7.2002590010203501E-005   9.8182078231993708E-006   2.4415366779558439E-005   9.3238235160054492E-005   5.4510404602942429E-005   2.0023155877404176E-005   4.6903693703278294E-005   6.7627768942940539E-005   4.9489863851497794E-005   2.8487987211596599E-005   1.0899778812489330E-004   3.0588269803504000E-005   2.7650779035208184E-005   3.9700437544574895E-005   2.7669087134353554E-005   4.8508563800130677E-005   9.8710137503753265E-005   3.9903103960167034E-005   9.7202805852402070E-005   3.2774282423163620E-005   3.3691100870769392E-005   2.4516631154947984E-005   2.7337524986367420E-005   7.6546453765589944E-005   6.5083138862708672E-005   4.0725555430893370E-005   4.1769880279052524E-005   6.4403759398124001E-005   4.6434721700404899E-005   6.8055301351876800E-005   5.7408835388545350E-005   4.8483425080861539E-005   4.5320874859921737E-005   9.0017093930760985E-005   5.5785045654584038E-005   5.5044300893243146E-005   3.5062671565400177E-005   2.7634244744582138E-005   8.2540999089047298E-005   5.3752342601694549E-005   3.4291817728740116E-005   3.5241436057127286E-005   3.1187067360779902E-005   6.4071234486633551E-005   5.6446940968033839E-005   5.5221369664458670E-005   5.7784256769942542E-005   4.6513776427236754E-005   4.1773081710349893E-005   5.1502657163060862E-005   3.5753973922880536E-005   3.3159511439119000E-005   3.4067451940262053E-005   4.5916429913734148E-005   6.5875381852431824E-005   5.4502943661202810E-005   7.0782193903940960E-005
   3.0400000000000000        3.0000000000000000        5.7880873597927766E-007   5.9398675303444074E-007   5.8778352961093032E-007   6.8525543353094422E-007   5.4543648527437229E-007   9.1066958522418423E-007   1.9140181235144035E-006   1.2251692636306166E-006   2.0455403926762429E-006   3.9008511071291251E-006   4.8523630307098300E-006   2.3824206314075086E-006   2.5708661417667221E-006   9.6238510585791304E-007   5.6136511671543147E-006   2.5724651844010716E-006   4.6102972855764202E-006   1.3129948741518660E-006   4.5623750614624679E-006   9.6406508546650857E-007   7.6172060200042444E-006   3.1073055470642485E-006   7.9967250783080269E-007   6.4802152800604838E-006   2.3432557955743039E-006   2.1320886953608840E-006   9.3066241567142160E-007   5.0812404969015278E-006   2.1712206594132167E-006   1.9564746070980197E-005   1.2692713058629646E-005   1.6247865575811654E-005   2.7251048792182660E-006   8.3482363720550099E-006   4.1514558615266307E-006   1.3024330286171865E-005   7.6635591073272687E-006   1.2039287391461775E-005   1.2024739797051078E-005   3.9962645342978003E-006   5.7318810520162042E-006   6.4284110534287599E-006   2.0175194750856950E-005   6.8751889565371832E-006   7.9614698060536272E-006   1.0428985831633745E-005   4.3393921698665242E-006   3.3843806787955970E-006   1.9423412936308940E-005   6.2518082760349985E-006   6.4444837885235103E-006   1.6291999334836776E-005   1.1025332370855798E-005   9.6674045323466608E-006   5.1669649344545364E-006   5.7173350068211718E-006   6.2781285961362707E-006   6.4204740612075565E-006   3.5470415545308854E-005   9.4047517450164679E-006   4.9859100995184768E-006   9.6532439034431446E-006   2.0174227251362283E-005   2.0106712970313766E-005   4.2827803845981474E-006   6.5318230856072088E-006   1.3720424261939646E-005   5.7349930352787962E-006   1.7282044110128458E-005   5.4110286128378075E-006   7.7327172612768649E-006   1.7294306378763445E-005   1.3708343308375853E-005   2.5872297682351448E-005   4.4337472643870093E-006   6.1395601757102634E-005   1.7340425273375838E-005   2.0938914650291068E-005   1.0291892233519274E-005   2.7448311606755605E-005   3.4496894722126808E-005   8.0317903997440341E-006   1.0655448919213349E-005   5.4455948079895122E-005   8.5479324237675038E-005   2.4897574399185140E-005   1.7217532695821869E-005   9.2123912723377559E-006   1.2758220469594587E-005   1.9207497215335285E-005   2.2657748568092156E-005   8.3497410977293210E-006   1.8776959551924508E-005   1.1962910574526627E-005   5.6316939513257476E-005   1.3511947924515408E-005   2.0199816603103694E-005   1.4794593078147209E-005   1.2381065098862604E-005   2.6706292616854038E-005   2.2146260178225790E-005   1.0132033195794343E-005   2.0102564016467084E-005   4.1953318986977460E-005   1.8909870761941686E-005   1.5680353858304850E-005   1.6170414146815874E-005   3.7577363459661147E-005   3.1802516824238189E-005   2.6376284134298002E-005   4.9454350424271717E-005   1.8734362717563691E-005   2.7428216529527329E-005   1.4869689717293498E-005   3.6702359876069241E-005   8.5059278064475718E-006   1.6099961702553072E-005   8.4342146140959336E-006   2.8238860125843027E-005   3.1501298419869235E-005   2.8980777737300269E-005   1.2494866390652473E-005   1.3596233025384573E-005   1.3905447455810000E-005   1.0783922010179751E-005   1.8160822786979325E-005   2.2661114256327532E-005   5.5395114976279949E-005   3.6236079198412521E-005   1.9249350701610213E-005   4.5453642770179279E-005   2.0421390271159214E-005   8.1648117627511821E-006   8.6022667380468791E-006   3.1846549230367288E-005   3.4049770722516317E-005   1.3333212534489469E-005   7.0244254867690714E-005   3.7251021396798565E-005   9.1494219243750750E-006   4.8233693528001599E-005   6.3240442014662947E-005   1.8640602739151166E-005   2.8317206951198230E-005   4.3555687311064012E-005   3.7281805407465687E-005   6.5479930765902924E-005   7.4150793319892146E-005   2.6041694185956301E-005   3.5918655875352297E-005   8.3977065673347700E-005   2.1808992275740330E-005   3.6090832523906484E-005   1.8484646637871576E-005   2.0369624157413058E-005   2.8913197538792939E-005   2.5121446445154200E-005   5.4760395607178700E-005   2.7587442924404444E-005   3.7109557686674530E-005   3.4308538170084056E-005   5.4671284927255318E-005   3.1149230718169331E-005   3.5018550290168883E-005   5.2612079596722094E-005   1.1442966951116345E-005   2.8969888003846376E-005   6.8575620388477800E-005   1.4472433527248715E-004   1.4272882222364383E-004   1.4022943558222270E-005   5.3979115098254589E-005   5.0781208282618956E-005   5.2226599803577355E-005   7.6025557676167864E-005   7.4447851812495784E-005   1.4568263773751769E-005   6.9238659627874339E-005   5.8350654869100776E-005   2.5884014061082266E-005   5.9497857930575076E-005   2.4833240611763997E-005   3.3500354728266463E-005   4.2994024144261570E-005   2.2646281019251387E-005   5.0462624759781682E-005   1.5461516182887293E-005   6.9554944596248095E-005   6.3203221522955129E-005   2.3597869343135376E-005   4.1915666680161889E-005   1.8363591783635947E-005   8.6911877784367323E-005   5.3899918729750819E-005   8.4888009873159085E-005   5.5280387224759581E-005   4.5601243975147213E-005   4.9055179744803667E-005   2.4220707627601272E-005   1.5037598847723264E-004   5.0771241111330018E-005   3.1017851915199048E-005   3.1672956965445849E-005   8.0431397309314019E-005   2.5781750125975796E-005   4.3517351333977065E-005   1.4624692371284137E-005   1.5171162908341738E-005   1.6754530275071309E-005   2.3959697370765669E-005   5.2024609980048671E-005   5.5407776125392355E-005   5.9002695464590812E-005   8.0736768191658540E-005   6.5201230308714389E-005   2.8579927014167379E-005   4.1887580807059471E-005   6.3190705855366530E-005   5.0290911807100995E-005   5.0504185365699152E-005   4.0490665857975101E-005   2.7653012169150241E-005   1.8672973926966283E-005   4.5933696187677408E-005   6.8099272781068702E-005   6.9449259486596658E-005   1.4994606859400700E-004   2.8579529807897466E-005   5.4218154022681506E-005   1.9595579899571875E-005   1.5796223407699007E-005   3.0099115549402455E-005   3.0702816595624513E-005   2.9859731353885632E-005   4.0541901324911506E-005   1.4690689616190237E-004   1.9273539351819198E-005   2.4999648590222002E-005   5.7385335573860434E-005   6.2767141087089837E-005   4.8110017435668034E-005   1.7894360693923739E-005   4.8127741950317714E-005   2.6583842038896237E-005   1.2359014449692460E-004   4.3567398804642343E-005   8.6268123898032331E-005   3.9597308927230497E-005   4.9417635867930763E-005   8.8251130401471921E-005   1.2282123218490337E-004   1.4717145046794989E-004   7.1950357171118704E-005   6.5786005204052328E-005   9.1748633090155430E-005   7.6522868382166383E-005   4.9274379764842873E-005   5.0626160066524088E-005   4.6257355895935201E-005   8.1196706975994416E-005   4.2529058019108078E-005   3.1844436713982734E-005   7.4461215771385599E-005   5.5825362319152167E-005   6.9239000722941583E-005   3.7657914023995897E-005   3.2399756634507286E-005   5.1732732384322214E-005   6.0016468300035736E-005   1.4293149208447411E-004   5.3991098656159378E-005   8.3406557105910334E-005   4.2272700351728167E-005   1.1562349822210498E-004   4.8826084762051425E-005   6.4761821148821424E-005   8.1165215548712058E-005   5.9353839606227377E-005   8.2195549124498078E-005   3.2999559592065720E-005   5.7114469280436426E-005   8.7446864185318157E-005   9.2263438774527827E-005   1.0571839824586935E-004   8.7380529653316547E-005   4.4247134958197868E-005   4.8278293718629301E-005   3.0314646724327176E-004   4.3057523118000955E-005   6.8297945119177473E-005   5.8700461457089056E-005   7.8243519805967451E-005   5.3315914046658783E-005   1.5046076922634486E-004   3.1051391309807296E-005   2.0225672688822479E-004   1.8026589441076435E-004   1.8517939248456343E-004   1.7864849610540687E-004   7.6492178723394847E-005   6.4656365220589352E-005   7.7849653102330510E-005   4.5907307577643902E-005   7.4847179943467214E-005   7.6198293782890110E-005   1.2283667706106699E-004   1.4402776368783767E-005   3.6643858201614084E-005   6.6059525695701419E-005   3.4389861003031789E-005   1.1664794314968274E-004   9.4156897100246774E-005   1.1428254609778924E-004   7.1508095259381269E-005   6.5870172361063984E-005   8.8001132452112212E-005   1.3362499228630937E-004   5.5915613681778547E-005   5.4547579532716119E-005   1.5818676956480583E-004   6.4743870144170015E-005   5.0858662337451601E-005   4.0461973098229821E-005   7.9541750483271681E-005   7.4709357518980748E-005   1.1139943446631436E-004   9.4422303557291335E-005   1.2091775497409032E-004   8.5361751958033450E-005   7.5595910795578873E-005   7.3376934303942613E-005   1.2569107989990539E-004   2.9157036441176861E-005   4.5209232807479058E-005   5.8171115713486220E-005   6.8535347991278175E-005   7.9474465066840499E-005   4.4768648821191417E-005   8.7512848269998120E-005   5.3972137398990031E-005   5.5072279406217635E-005   1.1199246137360754E-004   3.3767388013926250E-005   3.1620423699122796E-005   5.7458187550740750E-005   6.6094439012485308E-005   4.9631632982988866E-005   7.2784805273694162E-005   8.6746344637109133E-005   6.1422226294901894E-005   1.8655818022144268E-005   1.4871939359275909E-004   1.6004029091005518E-004   8.2519452513777074E-005   5.6140141721238878E-005   7.2413128577853821E-005   1.2344682865138561E-004   1.4360019439777511E-004   1.5593213482558853E-004   1.1931211546879311E-004   3.3848733642632799E-004   1.2549396565915915E-004   6.5131870827078454E-005   3.2184785146939623E-004   4.7023372040156102E-005   1.0534727026819143E-004   3.4150205715476402E-005   1.3937054891536945E-004   9.1343639758411431E-005   4.5909188838247872E-005   1.3836308882877885E-004   7.0027745017020731E-005   1.3897973028663483E-004   8.9626928649976875E-005   6.7609280145722913E-005   2.6391302352553115E-005   1.0630315350462735E-004   5.5497592363372899E-005   9.2804501439430005E-005   7.7263575621526419E-005   3.4533671050146788E-005   1.1842063372416076E-004   6.1038990367029427E-005   7.7397662450681812E-005   9.8981937228200179E-005   7.5335273816263496E-005   3.8464858995221012E-005   9.9948154759217335E-005   7.0116621235707046E-005   5.6555764917360873E-005   6.8205234151979600E-005   1.1089629738783559E-004   6.1710404712737990E-005   4.4111605904906507E-005   8.4452893240034480E-005   1.3552763823166528E-004   1.2836521756898954E-004   1.9803993801187478E-004   1.0430208768700065E-004   6.0143446275545351E-005   1.1321974523742926E-004   4.1981621489297237E-005   6.4322189116757721E-005   6.2905224243826912E-005   5.1064369329816178E-005   5.0822298121165547E-005   5.1406551559758561E-005   4.6649755716922017E-005   1.0073575205616117E-004   2.1607024645240797E-004   1.3204748381510359E-004   7.8717307157504088E-005   1.0726414123439220E-004   1.3250017787570220E-004   1.4726826797680702E-004   8.6470749508792084E-005   7.4427422152592584E-005   7.9478421807335439E-005   8.2617456945641697E-005   3.6021853396608418E-005   6.1645155017174509E-005   1.8937268197938837E-004   1.1489749198838067E-004   1.2488543003299425E-004   1.0343605990084721E-004   9.6269058975300916E-005   1.1578511132002869E-004   8.9841484284121833E-005   1.8033622820847663E-004   1.4473156020851396E-004   1.3176476167819353E-004   7.8127560918665972E-005   1.6541939754754519E-004   7.5171649262920963E-005   7.3335626180906065E-005   1.3918533588926573E-004   1.3073053890431998E-004   1.3114597086531020E-004   1.5703174270441316E-004   1.0687166160554522E-004   1.1504669968542663E-004   8.9695534773940030E-005   1.2336531206739993E-004   1.1042021169757304E-004   1.4257082296853841E-004   6.9894926822132976E-005   3.0375513496232182E-004   3.6594681182005302E-005   1.4099152366945833E-004   9.0755229709487239E-005   1.9217797989338982E-004   1.5021779737787297E-004   1.1243357831995936E-004   8.1972120464098692E-005   1.8863191041498819E-004   1.5076663417029775E-004   9.9212083355597176E-005   1.8899598194161050E-004   1.7421438138462623E-004   1.0885462623598295E-004   1.0280109463229441E-004   2.2983088305287419E-004   7.5561812154609803E-005   1.2229089341608709E-004   1.1737034365146836E-004   1.8676636675019808E-004   1.4275923876103810E-004   8.4066336669071031E-005   8.5474023760099860E-005   1.2950985529488329E-004   2.6103996655682835E-004   1.3025977294359455E-004   1.1485980667177965E-004   1.3425116324600783E-004   1.6085288681957536E-004   1.8559212039157585E-004   1.8991449246398429E-004   1.5331932049862605E-004   1.5375140828015590E-004   7.2327122644686440E-005   3.6662845674466234E-005   1.2021184245906671E-004   1.4407729595906069E-004   7.1349993023367864E-005   1.4698646516665036E-004   1.1913168614777301E-004   1.9116358075658892E-004   1.5586905249272189E-004   1.5218723469317296E-004   6.4015436072422735E-005   9.1677881842931803E-005   1.4593880974259836E-004   8.8344583424319726E-005   1.6004487593698045E-004   1.7542038249036384E-004   1.0685679221945857E-004   1.0660600918914349E-004   9.0877667062220217E-005   7.8877435419195136E-005   8.0420004975278848E-005   1.4470777250705688E-004   9.7180247456051663E-005   6.7705150044733829E-005   1.6241592552979146E-004   7.1889749495764811E-005   3.0958972054129604E-004   7.9857864772894804E-005   1.6216405175599713E-004   2.6886109239037396E-004   6.1789826878110417E-005   7.0493043891524452E-005   2.5265264548200489E-004   1.2764295883112693E-004   7.8194624019254689E-005   1.4366305598325480E-004   1.7103477856459886E-004   1.7200436393039503E-004   9.0999336968749142E-005   2.4793203826199982E-004   8.6104763217242404E-005   1.2663866085637422E-004   1.2943683436904271E-004   9.9108598942805766E-005   1.4099969140031270E-004   2.9294378652512990E-004   1.1261284646559784E-004   2.8209471473513592E-004   1.0447321749841029E-004   1.2150705188842215E-004   9.9461117759508486E-005   6.2964462137922510E-005   1.3539850127567684E-004   1.4918038265400284E-004   1.0672056894424855E-004   8.8318770339552608E-005   1.4972212116329180E-004   1.4099592094020050E-004   2.0595968622758306E-004   1.0249262914747033E-004   1.3987219310213804E-004   1.4193412538365222E-004   2.1482260865428600E-004   1.4791943058459325E-004   1.7304515534338153E-004   1.0241545695321134E-004   8.3981784927924545E-005   2.9943454746089092E-004   1.7236991884663822E-004   1.1891436283385711E-004   8.5567419618278536E-005   9.1817403065260291E-005   1.9114905120573171E-004   1.7400898652569603E-004   1.6619433449443298E-004   2.2118911439429132E-004   1.6282084057746496E-004   1.0715637039574915E-004   1.3996699107152074E-004   1.2258472030659282E-004   1.3698833591860069E-004   7.5967642022904105E-005   1.8933213123167826E-004   1.9987953626171326E-004   1.8095953896399373E-004   2.5424313660358898E-004
   3.1000000000000001        3.0000000000000000        3.7522261892683433E-006   3.8698742070233740E-006   3.5842967749128716E-006   4.2111091937108241E-006   3.0944914713315514E-006   5.1083312616701264E-006   1.1774077314181241E-005   6.5592539314925233E-006   1.0978961860014296E-005   2.3414697176436471E-005   2.5060225139624019E-005   1.0040597146860951E-005   1.2795620070624524E-005   4.8259776549578516E-006   2.9452143409674478E-005   1.3905305511076215E-005   2.2273090624122127E-005   4.6558341071955076E-006   2.0955111213574017E-005   5.9156938112966983E-006   3.6051236040055412E-005   2.0562122748958852E-005   3.1935529434607900E-006   2.7650823424429971E-005   1.2355287956677037E-005   8.9064741632392518E-006   4.8557801484575449E-006   2.2175929744208617E-005   1.2917934885251243E-005   9.7566089317497768E-005   5.6404203351821673E-005   7.5235223257925663E-005   1.2465958899487567E-005   3.9082142970073893E-005   1.4149946987015405E-005   5.0921466145905515E-005   3.0252078121986010E-005   4.8425386571676482E-005   4.7456412198381569E-005   1.8719659528398689E-005   1.9319909263087304E-005   2.9387913022584998E-005   8.4893863375296320E-005   2.9959013311292348E-005   3.3309692200689138E-005   4.1631940078476057E-005   2.2046059135031567E-005   1.3638339749852996E-005   6.9337851399857453E-005   1.9228699825634244E-005   2.6524139717739686E-005   6.1416715811448712E-005   4.1827982520109161E-005   4.0216865048601411E-005   3.5546453019341883E-005   2.6382758888119018E-005   2.6685488865104108E-005   3.3374941530483796E-005   1.3766970520398734E-004   2.6399235661348606E-005   2.5339937589889495E-005   3.5164911933483606E-005   8.3927750222851627E-005   6.4550954167988500E-005   2.1086546507659925E-005   2.9898138130053674E-005   4.1403239996251750E-005   2.1546077071513793E-005   8.2700579317067155E-005   2.0476068784667024E-005   2.7161698584195370E-005   6.8785308959311802E-005   5.5238374903177766E-005   1.0999504402458420E-004   2.5767861091983591E-005   2.4727488310188672E-004   7.0035352902867684E-005   8.1875022502347355E-005   4.2564586153055930E-005   1.0092450576359609E-004   1.1067053667848186E-004   3.6453189391065945E-005   3.7782009414730590E-005   1.5257846544121181E-004   2.3987100327722325E-004   8.8251456136581515E-005   6.7418447146714699E-005   4.0556992263797186E-005   4.0335076324728736E-005   5.8777978712320365E-005   1.0088229994359237E-004   2.7631867352320565E-005   7.5946148896221356E-005   3.9588105450847857E-005   1.7331651316304661E-004   3.8304402131203666E-005   6.8597295243282331E-005   3.4301577044665200E-005   2.7842017960479267E-005   9.3293640986515482E-005   9.8941172954105045E-005   4.7774812795898512E-005   8.9467979812974478E-005   1.4300159530960488E-004   6.4594814172133885E-005   6.2153733245865189E-005   5.1569821988703815E-005   1.2534698008215641E-004   1.0989963156894196E-004   7.1693358901912089E-005   1.2985036915712559E-004   4.7114604338843613E-005   8.6524933632748207E-005   6.3903897961402705E-005   1.3041926562440168E-004   2.7648852821491205E-005   4.5239816695028477E-005   3.5603694375420862E-005   8.6095851128482087E-005   1.1479915308444099E-004   7.5966200551954761E-005   5.2686143289950025E-005   2.5367998817080666E-005   5.0308518886831329E-005   5.9701040679287219E-005   5.9461631137206583E-005   1.1455039931208229E-004   1.2415856037421334E-004   1.2183785014364611E-004   6.6949103419011214E-005   1.7269657913061883E-004   7.2555469259615973E-005   3.4740315158739895E-005   4.3502643310219864E-005   8.6262294162922301E-005   9.3760655107418369E-005   3.6680049742998709E-005   2.4065234712425667E-004   1.3918602086040419E-004   4.3913540225661220E-005   1.4049141752246733E-004   1.5150188691721332E-004   5.9818159942327302E-005   8.8213752772775135E-005   1.4416404254174767E-004   1.2470160825550777E-004   2.2633077918717876E-004   2.6376663255965962E-004   6.7965686643674716E-005   1.2044888397088642E-004   2.5743371554669910E-004   6.0131638925943603E-005   1.0167462626510305E-004   6.7093903771983836E-005   4.6213955006191484E-005   9.4444013762613301E-005   8.9960517084792382E-005   1.3040615998366657E-004   9.5453574462826818E-005   1.4862616129401857E-004   8.9800851592180671E-005   1.6274120033668389E-004   1.1253837282289774E-004   1.1927943704333108E-004   1.4462926375347228E-004   5.4336928174417401E-005   8.4053205245148191E-005   2.4754161543690673E-004   3.7677415148362406E-004   3.2789163346098150E-004   5.2337611766582424E-005   1.3084681014737104E-004   1.0615299072415393E-004   1.3924969463602807E-004   1.9761594206214764E-004   1.6366338137121120E-004   7.4525976907730663E-005   1.7511567575285414E-004   1.7829388753231603E-004   9.0681700594392255E-005   1.7660734638053467E-004   9.4530781948709347E-005   9.5294108806875266E-005   1.1354231980333664E-004   5.8986283563022666E-005   1.1993317034093586E-004   6.3501842578732236E-005   1.6442286505844513E-004   1.4093475739894286E-004   9.3181484726604546E-005   1.2786027608277910E-004   7.1904191120647921E-005   2.3409030192064401E-004   1.3884149854216128E-004   2.2653854119548053E-004   1.5802062822520754E-004   1.0397363131549027E-004   1.3467973737378832E-004   9.4567473559557173E-005   3.2822755253715871E-004   1.1961138101215021E-004   1.0120683435848086E-004   8.5949116646314230E-005   1.6130516791179578E-004   1.0512116753529086E-004   1.1387997991189178E-004   5.5594783708498207E-005   6.1041787055180957E-005   6.7916552131116277E-005   7.8034530055927988E-005   1.0892092544383208E-004   1.3103929760312335E-004   1.5909552758179761E-004   2.1629857235399712E-004   1.6754886630213485E-004   1.4412051613132938E-004   1.6982194301965156E-004   1.8216099601466748E-004   1.1534043132708222E-004   1.1722884074842490E-004   8.4655562369586210E-005   1.0685105407102633E-004   7.2697339290377327E-005   1.5772286962957853E-004   2.1858326002492903E-004   1.4454159868934328E-004   3.8441378563464578E-004   1.1953592936219748E-004   1.7030659514051047E-004   4.2963687419534586E-005   5.2084315391487000E-005   3.5394165359835891E-005   9.7129166601341946E-005   6.8099955887249128E-005   1.4016654483868266E-004   4.0045213967740124E-004   9.7394827144198711E-005   8.2058189988024126E-005   1.4275423322624592E-004   1.7458036787689320E-004   1.6470351165154328E-004   5.6659853602117634E-005   1.4476279111966226E-004   9.6281885161738742E-005   2.7086904660002025E-004   1.1149881938685749E-004   2.5857278569206988E-004   1.2860795592180423E-004   1.4419763265445401E-004   2.0071072915516287E-004   2.5928754008386926E-004   2.6101951483650630E-004   1.6320416030336522E-004   2.4039057026561183E-004   2.6789738153738487E-004   2.2086198106680349E-004   1.1570266133483516E-004   1.3409629165615401E-004   9.6519935480450240E-005   2.0753018527788517E-004   1.2922842688613110E-004   8.5303520538093606E-005   1.3467294116482884E-004   1.2827793515099943E-004   2.1264281274376945E-004   1.1090734735286179E-004   1.1889334455794342E-004   1.3861552829076232E-004   1.9087446106785775E-004   3.1168687879572622E-004   1.3064886421166816E-004   2.5688457289772939E-004   1.6629998597659750E-004   2.7764912045196441E-004   1.1507982264748395E-004   1.7406467332953927E-004   2.0812516121209362E-004   1.7883479954055367E-004   1.4810270938835020E-004   6.1493861961336822E-005   1.4054617023781537E-004   2.6015778253493302E-004   2.8119278009243286E-004   1.6868706277042394E-004   2.9005715549000101E-004   1.1119006170207497E-004   1.4978033433124714E-004   6.5059984651979932E-004   1.2677622023086116E-004   1.4487898501673501E-004   1.7852311888012136E-004   1.9614939155975053E-004   1.4113619048532604E-004   3.9086351168700286E-004   7.1031595594945275E-005   5.2610192703972272E-004   3.3884934121703722E-004   3.9590058347335191E-004   3.0950756158323460E-004   1.9245983487650099E-004   1.6424845747394108E-004   2.1267670389545849E-004   1.3241204695724708E-004   1.5730163856270298E-004   1.9038663439073240E-004   2.6697153971303659E-004   5.6521851201667795E-005   7.9539955473640229E-005   1.4984815840122538E-004   1.3044510373356127E-004   2.2946112268883173E-004   2.1991471028186201E-004   2.9978115253922501E-004   1.8968328045838929E-004   1.4982374582677281E-004   2.1194425907491537E-004   2.7346873992874628E-004   1.1849142656066747E-004   1.2658837322543422E-004   3.4327648140572398E-004   1.8373390650280394E-004   1.0738990919734500E-004   8.8861800865812213E-005   1.5794952093775035E-004   2.0179900922131692E-004   2.4438790862540039E-004   1.1909455171680409E-004   1.4613970435598707E-004   1.8842296289758371E-004   1.5270517128021131E-004   1.9171661301839725E-004   2.9721805953724712E-004   7.8569586024005065E-005   1.3641084856359551E-004   1.2532360824306493E-004   1.4228848641369769E-004   2.3229951176570015E-004   9.0575639162947158E-005   1.4688269372549776E-004   1.2682958882300006E-004   1.0444962203331699E-004   2.7564480967106790E-004   7.4563511678813331E-005   1.3808712059271445E-004   1.8913522428045130E-004   1.6152656281694170E-004   8.3084527155364682E-005   1.9849028085492588E-004   1.9180980000728688E-004   2.0122243558528023E-004   8.8472865869573445E-005   2.8658162439451108E-004   3.6963503123597344E-004   1.5497953007941314E-004   1.5387202269144008E-004   1.4652724051943960E-004   2.2246047491965190E-004   2.5744900176757744E-004   3.6981813623197812E-004   1.7944185452483299E-004   6.9425074123597526E-004   4.1925056974168447E-004   1.5175179895776954E-004   6.9300182541390048E-004   1.3297185699646916E-004   2.1987448467743361E-004   1.4064381907393360E-004   3.7787671467429053E-004   1.9516922473031257E-004   2.0264674438773056E-004   3.6640499584674846E-004   2.1517459267095081E-004   3.5891435965545380E-004   2.0416594749135558E-004   1.3996449893114723E-004   6.3042322049117785E-005   2.4904972773029626E-004   1.3798863861005635E-004   1.8571275890875863E-004   2.4646961782178410E-004   9.1672380973196132E-005   2.5095038958876864E-004   1.1574219754551028E-004   1.6881139543581514E-004   1.9544683593121747E-004   2.0131846789664694E-004   1.1224808759146403E-004   1.8628087781247425E-004   1.7466033834282388E-004   1.0919444002817871E-004   7.8270487552971934E-005   3.2599635749356947E-004   1.6567253933634618E-004   1.2794400978459233E-004   1.5730864336233950E-004   2.6650717808810668E-004   2.7527274914428894E-004   4.4097905817988244E-004   2.3988297188000705E-004   2.2138952967848050E-004   2.5489032145736742E-004   1.0939633381045928E-004   1.2936934732474595E-004   1.6163687780365707E-004   1.3259329400558211E-004   1.4076759605870058E-004   1.0904538177589709E-004   1.3627564553667128E-004   1.3470083899778056E-004   4.3234917839316981E-004   3.3004769677556772E-004   2.0172538232152075E-004   2.6353169181847632E-004   2.4165115705704685E-004   3.1322906386319153E-004   2.1455508673826166E-004   1.7530886831521064E-004   1.2125415959000534E-004   2.5302259243704158E-004   1.0157735544805389E-004   1.4598389595614725E-004   3.2034426766536895E-004   2.2178447521826851E-004   2.5263199686012566E-004   1.9025294715539946E-004   2.3679734088709006E-004   3.7812281852198456E-004   2.3066498627115380E-004   4.7788618212061488E-004   2.8093083593737459E-004   2.6903592095342126E-004   1.8645596676993324E-004   2.4552336376365043E-004   1.8233349561972136E-004   2.0297215703129928E-004   3.0983419943620192E-004   3.5753630363487884E-004   3.0815184403319842E-004   2.8795140561948981E-004   2.9367188572607637E-004   2.1002017275047964E-004   1.5851602170521034E-004   3.6819782614910953E-004   2.5985495906937460E-004   2.4381324638395879E-004   1.4459712749914373E-004   6.5444533626033623E-004   1.2567560845420608E-004   3.1285579641287560E-004   2.0924770527305548E-004   4.5775899893801066E-004   2.9025943325569110E-004   2.9471538253069763E-004   1.8500644053586813E-004   3.5143549632775845E-004   3.7355850245207633E-004   2.0776893482548497E-004   4.3434546003296820E-004   3.7176499225521014E-004   2.9805600096191929E-004   1.7800845253329855E-004   3.2324075959081904E-004   1.1457760774566020E-004   2.1741213731611659E-004   2.7197034216329034E-004   4.9419435925762082E-004   2.7541283829860973E-004   1.4487434830781068E-004   2.0992683760324767E-004   3.1266217277171329E-004   4.1857090931644354E-004   2.5291794042098481E-004   1.9901305397487741E-004   2.6315321378430912E-004   2.3827182107771683E-004   2.8503540394131833E-004   2.3252350366893720E-004   3.6419324476954102E-004   3.2196831471620796E-004   1.5078745338303513E-004   9.0390478814424640E-005   1.9445661147357921E-004   3.8851007492466056E-004   2.1131933416805723E-004   2.2761721742706911E-004   2.1473380720975397E-004   4.7122454130212759E-004   2.7814235931877953E-004   3.0886418742395808E-004   1.3293561070632919E-004   2.9420497270048516E-004   1.8902172194635585E-004   2.2080463393505108E-004   2.5073120710438932E-004   3.1867001694857575E-004   2.0285727902632464E-004   2.0930542624894921E-004   1.7707460198112092E-004   2.2280357574759631E-004   1.4129495389562444E-004   2.4481164688316720E-004   2.7945226767196149E-004   8.1730000751672343E-005   4.5254999671042335E-004   2.5526916707689808E-004   5.3758458959970545E-004   2.0482940212904094E-004   3.5361321948591422E-004   5.8689560657149619E-004   2.3262614567262993E-004   1.3425542490282271E-004   4.1297150460090819E-004   2.1174605913879121E-004   2.0858046284448503E-004   2.6742651679998320E-004   2.3256928731839433E-004   3.5607120043581157E-004   1.8361857164999939E-004   3.1004918268854914E-004   1.7168160228810822E-004   3.6435663016524299E-004   2.5878591851630976E-004   2.4148489114355585E-004   2.6531277781161148E-004   4.9176345654200222E-004   2.0863919238373841E-004   4.2834958698181289E-004   2.0794595367717051E-004   2.7444805131088853E-004   3.1748807226539472E-004   1.3040738557912912E-004   1.7560517226676195E-004   2.0912251056309078E-004   2.3712494981101330E-004   2.1506244117885511E-004   2.4646546346386805E-004   2.8023899866837736E-004   3.9380987912267804E-004   1.2724611587543026E-004   2.9105359301691432E-004   3.0475475770975433E-004   3.0924556993303879E-004   2.5917979051313060E-004   2.7478745214489631E-004   1.7740708884951857E-004   1.9786555466534339E-004   6.7664502141732497E-004   3.4473708323817603E-004   2.7908070530419641E-004   1.3932832370579259E-004   1.7576540382309747E-004   3.9838256216002320E-004   3.5267392448792297E-004   2.9384056363073650E-004   4.8814345748428029E-004   3.3688541682791928E-004   1.7262433567883208E-004   2.8623042610282696E-004   2.9863819841616397E-004   3.5942308932762580E-004   1.9149654690737850E-004   4.4226077922498416E-004   4.1113107049379859E-004   4.2841249445179280E-004   4.7889510068897220E-004
   3.1600000000000001        3.0000000000000000        1.6049442495283079E-005   1.6629341536734600E-005   1.4628270202439649E-005   1.7268618893264150E-005   1.2008473019869129E-005   1.9245154291767188E-005   4.7684826660775510E-005   2.3731387002840155E-005   3.9181314946292878E-005   9.2050615726686313E-005   8.1928970276086302E-005   2.4534334942204342E-005   4.2919380470304276E-005   1.7193748580059325E-005   1.0226376330563180E-004   4.9886051103757561E-005   6.7890109480982943E-005   8.9240898074595541E-006   6.3376644048707646E-005   2.5682764301688002E-005   1.1284309573322602E-004   9.0547447100623287E-005   9.0359947550278421E-006   7.3253835751937177E-005   4.4514334735923531E-005   2.3367685381341445E-005   1.7437332133262597E-005   6.4675455240478506E-005   5.1936700622777180E-005   3.1053098824405202E-004   1.6389512305777019E-004   2.1902288643130412E-004   3.7681757432846438E-005   1.1692223295648244E-004   3.2794844426300834E-005   1.2136995547356600E-004   7.3133774084626279E-005   1.1662309494642534E-004   1.1728878360149724E-004   5.9710566128122513E-005   4.2519180477886315E-005   9.0540633098851444E-005   2.3557760977089946E-004   9.7836752636348836E-005   9.1186860215543237E-005   1.0202717389537434E-004   7.7340690956089207E-005   4.2379104511491206E-005   1.4789495980128874E-004   3.8614665540419677E-005   7.4590663151701916E-005   1.4545071752065052E-004   1.0248711673507267E-004   1.0578986972480290E-004   1.5216688426220905E-004   8.3736701085152104E-005   8.1385864948574902E-005   1.0854474479424434E-004   3.3604695844210053E-004   5.4456798782444569E-005   8.5394173752932279E-005   8.3684509965893482E-005   2.2630842074062584E-004   1.2605507647408054E-004   7.9169665175253325E-005   9.1389845080792957E-005   7.8440792574459745E-005   5.5301643876039933E-005   2.5700067125106012E-004   5.7338997041334889E-005   6.2166146305712948E-005   1.8134424791360209E-004   1.4064225040437509E-004   2.9577975122870861E-004   1.1059122269755426E-004   5.9912814008683394E-004   1.8787156747254076E-004   2.0399954608476271E-004   1.1898397776867288E-004   2.2671763707566398E-004   2.1534224771994033E-004   1.0682284993877890E-004   8.8362990688728392E-005   2.2367189419296703E-004   3.4506512252561100E-004   1.9919638513373256E-004   1.8334362684376272E-004   1.3558412499918571E-004   8.5846794406231733E-005   1.1291735663424075E-004   3.0317036563118826E-004   6.8698195684241704E-005   2.1077747907758917E-004   8.5338664359327156E-005   2.9974915179960357E-004   7.1344527238233852E-005   1.5636395576011652E-004   4.3974221015038122E-005   8.6022561190051783E-005   2.1791912774973295E-004   2.7984293849175255E-004   1.4434137258101360E-004   2.5397214539896114E-004   3.1216163668733868E-004   1.4574601137275984E-004   1.6474872972014519E-004   1.1113972947548330E-004   2.6065288881906300E-004   2.4213107195075102E-004   1.3466617665214826E-004   2.0400416608910355E-004   8.2227763594340235E-005   1.8434664952276064E-004   1.7614322530571126E-004   2.8274835593580279E-004   7.4664667792233202E-005   9.6252211919605724E-005   1.0747752371508045E-004   1.6607993466097846E-004   2.6954359836963018E-004   1.3005692436472311E-004   1.5623662777859598E-004   3.8249135026382049E-005   1.0273953245235256E-004   2.2884203271393900E-004   1.3818174259632571E-004   3.5853078180541633E-004   1.6256586608959261E-004   2.7504935237687120E-004   1.5532212817904613E-004   4.1178339347438083E-004   1.5959883236222491E-004   9.7016386978113407E-005   1.6214447609064474E-004   1.6233671798247186E-004   1.8622686986227116E-004   7.3357178284931979E-005   5.2366668472235292E-004   3.2565266069241880E-004   1.6949451534463894E-004   2.5065565168488945E-004   2.3047955412573736E-004   1.3535386316220553E-004   1.8267413535415697E-004   3.1458484047229465E-004   2.3280860768878125E-004   4.8260756653184528E-004   5.4128537977487308E-004   1.2744378254152063E-004   2.2882978429909111E-004   4.6458152231443421E-004   1.0513342627193479E-004   1.7387215707930374E-004   1.4233180264688102E-004   8.1311760606321573E-005   2.1690346844082802E-004   2.1181980865465626E-004   1.7745201025583753E-004   2.1148792065690434E-004   3.8646080599445183E-004   1.3433262110380115E-004   2.9448680282588850E-004   2.5770031114420358E-004   2.7729550886728381E-004   2.6295319788452844E-004   2.1828766671139931E-004   1.9084016540480184E-004   5.3688059400920835E-004   5.5702662703030177E-004   4.0783803141008611E-004   1.4640097453504658E-004   2.1140578959287986E-004   1.2548907514420830E-004   2.9128101017489679E-004   3.2807013974917070E-004   1.8477643933056330E-004   2.6160203850384990E-004   2.7872505913837569E-004   3.4881516522536831E-004   2.0944828074351030E-004   3.2574007018032507E-004   2.6140540502950281E-004   2.0366134009345736E-004   2.5954948375551620E-004   1.1779197999865612E-004   2.0655769265884465E-004   2.2821680552506657E-004   2.3541894375859698E-004   2.3988451551240861E-004   2.3493260764712395E-004   2.2635213036872857E-004   2.0741907909655496E-004   4.0980276873202597E-004   2.2345455832808634E-004   3.5540770568714177E-004   2.9672285274876442E-004   1.4615252224411054E-004   2.3904594415611737E-004   2.8687175261388935E-004   3.6396554766638794E-004   1.9739090231142868E-004   2.4654313249454892E-004   1.4439756680919042E-004   1.6958827812342658E-004   2.8419277077383241E-004   2.0558265809057980E-004   1.5954349776925238E-004   1.7978349371027097E-004   1.8684802682092391E-004   1.6826528674628935E-004   1.5111332085210484E-004   2.3573785243314325E-004   2.4329937699237925E-004   3.5424444134669598E-004   2.7791558805812417E-004   4.0700359716859899E-004   4.4968934322112304E-004   3.7597125402400919E-004   1.8865539702081591E-004   1.8507750777193048E-004   1.4717305032673994E-004   3.2695480305624744E-004   2.1933582694639705E-004   3.5172409338169998E-004   4.1887902714952068E-004   1.9193394130596642E-004   5.9393538725217051E-004   3.1227021035161163E-004   3.4934133735644207E-004   1.5511726111395137E-004   1.7738585896668129E-004   5.7457716908120409E-005   1.8722321529623999E-004   1.3619146203649204E-004   3.0910992074649599E-004   6.3973376295034360E-004   3.3149071333423195E-004   1.8658717469829426E-004   2.4198231713971782E-004   3.4252412193443247E-004   3.5945426006835736E-004   1.3498935281716716E-004   2.5958856668242846E-004   2.2166416770581858E-004   3.8054135692253154E-004   1.9763954791483134E-004   5.2542038101907737E-004   2.7104512431755010E-004   3.2010609128972726E-004   2.5927095658454376E-004   3.6499447451888615E-004   2.5566600664178287E-004   2.1511802424933679E-004   6.1026361838763938E-004   4.3630024142241443E-004   4.2997633152733937E-004   2.0190608375192728E-004   2.3845637748868943E-004   1.3924628303350013E-004   3.3532694046723701E-004   2.7370625122680685E-004   1.5702838650657094E-004   1.7016201295823763E-004   1.7095484839696004E-004   3.6388459680050764E-004   2.8416486511212327E-004   3.0753332300544506E-004   2.6816307702980861E-004   3.8268534913393955E-004   3.4685671959283778E-004   2.1644881372920085E-004   5.1479808078919978E-004   4.6042556505308395E-004   3.8700715183889847E-004   2.1198967915528674E-004   3.3810061458108750E-004   3.3066572911517520E-004   3.0938310296205256E-004   1.7016295557123297E-004   1.5213149716656227E-004   2.3431185604636047E-004   4.8407213690152099E-004   5.3718888148071792E-004   1.7323389005198214E-004   6.6362332316315510E-004   1.7613049886766244E-004   3.6585251599059580E-004   7.0047973809465554E-004   2.9305700789883290E-004   2.0777971628720750E-004   3.1967925325013702E-004   2.9459122505664213E-004   2.8211573466456919E-004   5.9475101375663919E-004   1.4271625754775844E-004   8.1157644079701862E-004   3.1873873107137840E-004   5.4403709956981922E-004   3.3766834110629556E-004   3.2008061951401147E-004   2.5430156458323928E-004   3.8152403712998556E-004   2.5998018315433240E-004   2.2445383203070407E-004   2.8379974231175693E-004   4.1001352325953898E-004   2.0049170617977835E-004   1.3013525058876483E-004   2.2056128306674325E-004   3.4402103233652887E-004   3.2553513716830791E-004   3.4578827114989434E-004   5.1890647482700592E-004   2.9530708397421530E-004   2.5516629258987087E-004   3.9798124304245833E-004   3.7400465558927952E-004   2.4044449222121496E-004   2.8244987529053059E-004   4.9043105928007677E-004   3.5692571138108632E-004   1.5548818706391843E-004   2.0742056336338536E-004   2.3560659250875432E-004   4.3732173874740560E-004   3.4911811937369836E-004   1.4770658761899429E-004   1.2707563068664639E-004   3.0602512996809371E-004   2.7096242595715683E-004   3.1433925326354676E-004   4.8141498998661747E-004   1.7053792636860052E-004   3.2470914718483665E-004   1.7430363488531368E-004   1.7521957612197549E-004   4.6739538447845413E-004   1.7788311840375475E-004   2.7554496594612193E-004   2.3992819881534137E-004   1.8064250359792512E-004   3.7970737796733670E-004   2.0571324359367754E-004   4.0846243241620268E-004   4.4482554147243854E-004   3.0588698605678408E-004   1.7002640428585245E-004   3.5212796746301490E-004   3.1686467440959271E-004   4.2925273383481217E-004   4.3934950830298554E-004   3.9136711927767925E-004   5.3115280274224682E-004   2.1087310327970026E-004   3.4602044674998672E-004   2.4355664307676984E-004   2.8657054727063255E-004   4.2116783138034718E-004   5.2317645524368463E-004   1.9603149584911540E-004   7.3991459310104727E-004   7.9656125513192057E-004   2.8663190897971254E-004   8.2498989816488788E-004   2.6406619247964103E-004   3.0633586760675822E-004   3.9972526357250602E-004   5.5801258069255696E-004   3.2313381432420727E-004   4.8606715132238270E-004   6.2810680009874466E-004   4.2268233213195580E-004   5.9877834877078645E-004   2.9429823515390733E-004   2.4866915625806527E-004   1.6415508233126288E-004   4.3374920829987874E-004   2.6610557957120558E-004   2.8286374849884234E-004   5.0230163895537768E-004   1.9326513358583226E-004   3.6875506962753157E-004   1.2976588302416315E-004   2.7438618406700502E-004   2.2194127614364866E-004   3.7863555806994193E-004   3.3890836789148834E-004   2.5243804673479779E-004   3.7896712031375735E-004   2.1344951012922979E-004   6.1319440786741227E-005   5.6729178750740015E-004   2.5950678459145567E-004   2.2042232806846591E-004   2.5326566640028486E-004   3.6482995900469022E-004   4.0527952643177890E-004   5.3571358356470681E-004   4.2972892049138975E-004   5.5699259216707771E-004   4.7326529162773227E-004   2.3526159512455693E-004   2.1392458168681611E-004   2.9681112227956285E-004   2.8267673955848334E-004   2.6507951387076082E-004   1.7173359569407578E-004   3.5087260209251252E-004   1.3822307700705769E-004   4.9961766570047299E-004   5.4330067616306676E-004   2.8538399175774895E-004   3.6526375547334805E-004   3.2265688649586960E-004   4.0080949952558817E-004   3.7453451060072673E-004   3.2443779497844653E-004   2.8873420053774756E-004   4.7851996202230563E-004   2.3335318814585336E-004   2.4897872784792897E-004   3.9294735487930632E-004   3.3275406551191191E-004   3.3736310548791314E-004   3.2385991417039348E-004   4.2318951076048212E-004   7.4651488779679429E-004   4.9211448031433365E-004   7.1907864510753245E-004   4.0952389701439160E-004   3.3521871450121148E-004   4.2648603340392455E-004   2.8049201946508164E-004   3.9368398920778500E-004   4.2116794606348533E-004   4.5420681345977813E-004   6.2570454491698809E-004   3.9625582715364005E-004   3.5308705505681260E-004   5.5035854800128674E-004   2.3200119404919378E-004   2.3073922074846645E-004   7.0520478072865237E-004   3.6999179999759959E-004   2.3558308580888583E-004   2.4733757006011032E-004   7.2518804252028057E-004   3.4165424340983639E-004   4.3600665671493331E-004   3.1946960464859943E-004   7.1285537500524092E-004   3.8193770419380613E-004   5.9228990842073021E-004   3.5713767441741438E-004   3.6093598784227532E-004   5.5268459615352965E-004   2.6281992637708053E-004   6.2958801664433916E-004   4.5418955112831933E-004   4.9085767907105723E-004   2.4400931556478248E-004   2.8361392201923353E-004   2.7403472132354873E-004   2.6224145518115012E-004   5.0683194461578307E-004   7.8339883129102423E-004   3.7062292213320994E-004   2.3715231980266267E-004   3.7184755243037826E-004   4.5391807642044754E-004   3.7218154162054656E-004   3.5491452445164217E-004   2.6006421873437394E-004   3.7827673558759245E-004   2.8005895473478837E-004   3.7163510992963185E-004   2.0054367394438751E-004   5.8375654685502497E-004   3.4383682292585933E-004   2.6121691431878864E-004   2.5273897283596366E-004   2.6529419132874659E-004   7.4773865538302722E-004   3.8836176187365470E-004   3.3786920471128891E-004   3.7841050178599717E-004   8.4247314727946407E-004   4.2102949538608649E-004   4.8043143353742077E-004   2.1560545936716866E-004   6.4804370856486970E-004   2.2493999324733077E-004   3.8320729379763747E-004   2.7882001130021753E-004   4.1503432052142721E-004   3.7686568276016150E-004   2.7110381758852111E-004   2.7857705964669824E-004   4.3640926111097943E-004   3.7011374626049669E-004   3.7987909326654787E-004   6.0638508035963461E-004   1.3079422201459670E-004   7.2554873871177536E-004   6.5888291801456244E-004   5.4831877583065331E-004   3.5222231724188724E-004   5.2314494864061920E-004   8.0403675430275258E-004   4.6207980968698397E-004   1.9285345878610076E-004   4.9848048742283217E-004   3.3563933940696357E-004   3.6938183104702948E-004   3.3586200007379604E-004   2.7666528550277235E-004   4.1518710564411175E-004   2.7191901622537908E-004   2.7696506126717862E-004   2.7774261575079176E-004   6.4367746794425620E-004   3.5851646524060702E-004   4.1593204381417325E-004   3.7001030225744920E-004   4.6408729426715726E-004   2.8680162262353145E-004   3.8437518735973369E-004   3.1055301954317636E-004   4.4965788537059651E-004   5.6496626145112873E-004   2.9213451103554070E-004   3.3201282316513747E-004   2.4800253848402710E-004   4.3417914388045966E-004   5.2279573633857946E-004   3.6627860200657175E-004   4.1459395391574782E-004   5.4811832303285188E-004   2.3162315486669838E-004   5.0057754097690985E-004   4.4823683640632871E-004   3.9178917830518276E-004   3.1731166378633381E-004   2.1541392900077628E-004   2.6292817055649623E-004   4.0012631273004509E-004   9.7854643784440489E-004   4.6795271851876510E-004   4.4121807742726323E-004   1.6999632045383123E-004   2.9648480923187445E-004   6.7910831860484725E-004   5.4898196011221459E-004   3.5106669238727867E-004   6.5503506537471464E-004   4.2685711974428794E-004   2.4641145155401687E-004   4.7356931547727160E-004   4.5578753504707813E-004   5.9525900203380596E-004   4.0004731481741731E-004   5.8730060557379469E-004   5.2187871008767034E-004   6.8683143263717917E-004   5.3325225641449468E-004
   3.2200000000000002        3.0000000000000000        4.6343502579900995E-005   4.8225978792253743E-005   4.0650672088116150E-005   4.8078636223855015E-005   3.2342186884849646E-005   4.9593508293286412E-005   1.2971152392080387E-004   5.9056772926145618E-005   9.4556115664056451E-005   2.4099169119003760E-004   1.6960549294176713E-004   3.2162613834621561E-005   1.0176954166255847E-004   4.4025138398532299E-005   2.3879454477279504E-004   1.2074777174081330E-004   1.3121847859055732E-004   9.5552617450123195E-006   1.3220138385266984E-004   7.7004843408962472E-005   2.3894947355409702E-004   2.6936729356780918E-004   2.1957457324633288E-005   1.2030139426321267E-004   1.1115250319370438E-004   4.1302237944110662E-005   4.3844356438837954E-005   1.3121135944715488E-004   1.4119941879628937E-004   6.3682115739835659E-004   3.1537798337487701E-004   4.0571941421954768E-004   8.0678075991999357E-005   2.2801821697870047E-004   8.2969653065858822E-005   1.7472324330039519E-004   1.0869886407165874E-004   1.6790150008071567E-004   1.9089412905323128E-004   1.3413143983069916E-004   7.1112060667450643E-005   1.8959931425501636E-004   4.5112583380518383E-004   2.4651480699288921E-004   1.6130029592587361E-004   1.5532889805370357E-004   1.8925288572679063E-004   1.1497663791257018E-004   1.8942025895339533E-004   8.5737991231938960E-005   1.4793934364664931E-004   2.1689264100520890E-004   1.6780082461664066E-004   1.7965454044202597E-004   4.1722932491123499E-004   1.8494063764943645E-004   1.8731786548463358E-004   2.2005985743425531E-004   5.1820854021072450E-004   1.2087457683707720E-004   1.9889331270499293E-004   1.2929107353613223E-004   4.1171988733354443E-004   1.5881161345259107E-004   2.2424445859765667E-004   1.9058713436009825E-004   1.0665542829652990E-004   1.0230750841037904E-004   5.2143138750981996E-004   1.3022293198883451E-004   1.0038144437297132E-004   3.2614244925529060E-004   2.2924081117386494E-004   5.0300869569198329E-004   3.2013733344617943E-004   8.4480815081605404E-004   3.3595545947518135E-004   3.3119651147907369E-004   2.3554086837873314E-004   3.0826514700128593E-004   2.5695372362735555E-004   2.1193133747828834E-004   1.4516476656299516E-004   1.5705879141404987E-004   2.2212907528864340E-004   3.0428770692772017E-004   3.9086024153879416E-004   3.3780597195747630E-004   1.4412221266019449E-004   1.5580809682266396E-004   6.2660974764674028E-004   1.7494569166042164E-004   4.1279580956237176E-004   1.3241486376134185E-004   2.7434684505347351E-004   1.0678650945603728E-004   2.4125442432113036E-004   6.5148843194704942E-005   2.8909301327610356E-004   3.4835556623951324E-004   5.0201757548544847E-004   2.7917232310216596E-004   4.5328117061953097E-004   4.3991914649816043E-004   2.1628842798303348E-004   2.8683280296751490E-004   1.7161131136029107E-004   3.5278707226780911E-004   3.3433455142063841E-004   2.0665566512611733E-004   2.2690474767189276E-004   1.6132330882667422E-004   3.1613054033903585E-004   3.2126084321655476E-004   3.7976630126789911E-004   1.9076469286191447E-004   1.9534639074297652E-004   2.4932932863560973E-004   2.2879733889800751E-004   4.1276243123302146E-004   1.9674621556697996E-004   3.1509884369182011E-004   1.2460993333889109E-004   1.1496413042742952E-004   5.6925005518898531E-004   2.3672131155269696E-004   7.0736008866931037E-004   2.0762961626584800E-004   4.1921395114942987E-004   2.4456380715946654E-004   6.1650432696170861E-004   2.3745519294934305E-004   1.7537405147798074E-004   3.9439412221265618E-004   2.2413452508018400E-004   3.0200075725680882E-004   1.4794772226346532E-004   7.3730876109495767E-004   4.7324592951569517E-004   4.6436332662043786E-004   2.8819480700259330E-004   2.6988147445281273E-004   2.2903728807931319E-004   2.8921915806046756E-004   4.7982829023797229E-004   2.3627137040310199E-004   6.5693293613370836E-004   6.2214320432918196E-004   2.0992892513368644E-004   2.3618996925951633E-004   4.8333471702525002E-004   1.4961830382391705E-004   1.8330978206209189E-004   1.8665319837204658E-004   1.4722423157379711E-004   4.0139783802943833E-004   3.4601610726021291E-004   1.7275205920021664E-004   3.1169258471031464E-004   7.1579881288457055E-004   1.4081513901801498E-004   3.5099260744020480E-004   3.8905737194521264E-004   4.6012854667612860E-004   3.5870354887603857E-004   6.0195307747272367E-004   4.0213299656695383E-004   6.9539569216182158E-004   5.3956932825138966E-004   3.4344324282967317E-004   2.8016243393793320E-004   3.2135223628533831E-004   9.0504257509537022E-005   4.9716034033070499E-004   3.9364362003938805E-004   1.3053362912774313E-004   5.7674415769305330E-004   3.3386886516384445E-004   4.5524234588916878E-004   3.3192095101379395E-004   3.8052797253071088E-004   5.4426294581344232E-004   3.5029537547734060E-004   5.1876587294569774E-004   2.1280278550517111E-004   3.1983925605348076E-004   4.6911185916300233E-004   2.5024470776646723E-004   3.9805994771146847E-004   3.9229747485987918E-004   2.4143509547392496E-004   3.9251970457494811E-004   4.9350052024839494E-004   2.8529313512214432E-004   3.4316680149277498E-004   3.6724520672088107E-004   1.5175864394444594E-004   3.1897798301161001E-004   6.5919374755167136E-004   1.9585876375072077E-004   2.8575055504376684E-004   4.3517409075045943E-004   2.2310868104196975E-004   1.3794261940840939E-004   4.9384055688968026E-004   3.1062421230724450E-004   3.1464279480824869E-004   4.0490433575543619E-004   3.4073885965848138E-004   2.4145216329847407E-004   1.9067678743652953E-004   4.3254255814873725E-004   2.0902974118797166E-004   3.7348727768226215E-004   3.2918964377237153E-004   5.9924796653251279E-004   7.1970811144888365E-004   5.5302780622570771E-004   2.9446347681293014E-004   2.2932116434204046E-004   2.7214917377520583E-004   7.3036766136792602E-004   4.5606593323930936E-004   5.0791047579600815E-004   4.6208429995527679E-004   2.4090851747558638E-004   5.6544066479476910E-004   5.1538798998380291E-004   4.7871250212703077E-004   3.5981504482563700E-004   4.8886099115721016E-004   1.7831233622186830E-004   2.2812305726891685E-004   2.9405626540938116E-004   4.6936544958218253E-004   5.9449384458298523E-004   7.0523784986649993E-004   3.0870751787673924E-004   3.2626633652114469E-004   5.3018729004165746E-004   4.9702837197234664E-004   2.5020924457459142E-004   3.2308431083035301E-004   3.7317435975681688E-004   4.2924055922273811E-004   2.9543097991098483E-004   7.6055396276548894E-004   3.8742160679905235E-004   5.3037303203663517E-004   2.4930171706961859E-004   4.2368002805328047E-004   2.1800789641174026E-004   2.1638019624769294E-004   1.0340233913760772E-003   3.8123807659011191E-004   5.7467638930129572E-004   2.7144990674715040E-004   3.7436961988747256E-004   2.0783154067259885E-004   3.7128335745495515E-004   4.1303933299849529E-004   2.6200797640266106E-004   2.3399389302614248E-004   1.5993936915637759E-004   3.2312247662295086E-004   5.6819339801809953E-004   5.7410730245819588E-004   3.6599858332062832E-004   5.2353750413504439E-004   2.6380834432834712E-004   2.9165433156080634E-004   6.1637009740367549E-004   8.0065422644002074E-004   3.2704471879749014E-004   3.6324097693139252E-004   4.5261241297053100E-004   3.9073576649667924E-004   2.8201515460560722E-004   2.4835740836651464E-004   3.9321428402835023E-004   2.8348151239304182E-004   6.1921129337976931E-004   6.4943593665052089E-004   2.9719039798394291E-004   1.0306636825321777E-003   2.1523216700429824E-004   6.3041673757811075E-004   3.7331312766428562E-004   5.2333478084022709E-004   3.2446678165485378E-004   3.6997860289770688E-004   3.0564354384459601E-004   4.3360823308514953E-004   5.1459119658548119E-004   2.7474505027219809E-004   7.6027525182932251E-004   2.5190578701239115E-004   6.5412498839560219E-004   4.0954375812902782E-004   4.0883112115000899E-004   3.0199012874794159E-004   4.8278407367334270E-004   3.7600135413863313E-004   3.1397329728514805E-004   2.7985490790094969E-004   5.2326829192687169E-004   4.8696979950701758E-004   2.3776406269920158E-004   2.7389424123518152E-004   6.1140294650246737E-004   5.1353124719535220E-004   4.1150356453696044E-004   7.4409133461276122E-004   3.2067361810585713E-004   3.7538538791407461E-004   5.6068237083476010E-004   3.8401023029150668E-004   4.5495125667629495E-004   5.5388724256937147E-004   5.2539317434447427E-004   5.6432049115395821E-004   1.8791797927084284E-004   4.2608130685014553E-004   3.4739182174438847E-004   6.9689453177892524E-004   3.2203509804692505E-004   3.1627186372098484E-004   2.0644123747841093E-004   4.1642732463716988E-004   4.1081773859719356E-004   3.3125094717788989E-004   6.2692813917859900E-004   3.0869565879792501E-004   5.4386383746695029E-004   2.2780077508528215E-004   2.5947278316500183E-004   6.6360771302655173E-004   3.2470382692762785E-004   5.0969423149875505E-004   3.7393896186765560E-004   2.9416836831340612E-004   2.5686938914608700E-004   3.9081707748565560E-004   6.2156286580587847E-004   6.8157326638891168E-004   4.4892378569853157E-004   3.9173762753723677E-004   4.5156779733235714E-004   4.7636018283055045E-004   5.9838299611503958E-004   1.0493495427561594E-003   5.1174717105964573E-004   6.0693220758181103E-004   3.8313229683165507E-004   5.1848485176482278E-004   4.3654257081459405E-004   3.5293183385331681E-004   7.1276183460246669E-004   5.3298697535876483E-004   3.3608706312197048E-004   4.0804169627830584E-004   8.6906279918200820E-004   5.1787147890864586E-004   5.8031418045469184E-004   4.1602800849783957E-004   3.5315397576749402E-004   7.3163957859422610E-004   4.6667510270625111E-004   4.6477500053797961E-004   6.0597696926761467E-004   6.6031200774562535E-004   5.0859354184697679E-004   6.6800090854642275E-004   2.7898287190233212E-004   3.7008418861209769E-004   3.3474028116134479E-004   5.3722327864132321E-004   4.0795547699265766E-004   3.5982127962130346E-004   6.9940988618098223E-004   3.4657589362148021E-004   4.6772078508838322E-004   1.6866262249941937E-004   3.5425320290850544E-004   2.4887011349577028E-004   4.6539804177341855E-004   6.7482806975845393E-004   3.5833549610211982E-004   6.6710256611662226E-004   3.3271706221655017E-004   1.3075087547014945E-004   5.8685770160458095E-004   2.7300542272598230E-004   2.1054412117393163E-004   3.9955417680933111E-004   4.6289620585788371E-004   4.4563153727790981E-004   3.7715334315114495E-004   5.7686698139248994E-004   9.1781595689536014E-004   7.6937793711737861E-004   4.0002806343197368E-004   3.8627608460040097E-004   4.4940285826850412E-004   5.0749130062500080E-004   3.5101399108033565E-004   2.3446828685787265E-004   5.5247774974911013E-004   2.7093008394697183E-004   3.3989104671018280E-004   6.0683999754357397E-004   3.4966521098659731E-004   3.9949441797150053E-004   4.5158791495945790E-004   3.6779112418603680E-004   5.4614361747443087E-004   4.9200066924941926E-004   5.9030515940349687E-004   5.2027158449256903E-004   3.0295329404864525E-004   2.8641997872170350E-004   5.1120264525161471E-004   3.9759580229267678E-004   4.1080349307908283E-004   5.2875275823704862E-004   5.8184837469257237E-004   9.0605080295103567E-004   7.4332716702411753E-004   6.4307025050736500E-004   5.3233711465036518E-004   2.9965030546342386E-004   7.6025400427159277E-004   3.7240895350001529E-004   6.8088762391551488E-004   6.3129757763276688E-004   4.7472817565718530E-004   6.7049785273844359E-004   3.3139236036871308E-004   3.5143347468207041E-004   6.9729979613885663E-004   2.7361160016937556E-004   3.4889276130436417E-004   8.2567344204111581E-004   3.3986439211314631E-004   4.3136926712025189E-004   5.1450657141105679E-004   4.9303223608630851E-004   5.5338972954302381E-004   4.8898535749426438E-004   4.6411037835564640E-004   8.2548995034197839E-004   3.9597083339192686E-004   7.9440552400816995E-004   5.9870511303836572E-004   3.4482531244170071E-004   5.5841649429837930E-004   2.4544622314125669E-004   6.3351644037961156E-004   4.7504556357705514E-004   5.5057046381024326E-004   4.1490210583124403E-004   2.3216167832994415E-004   4.7977521357796602E-004   2.6910037525263233E-004   8.1505769338252989E-004   7.9758836621767663E-004   4.2857371397957633E-004   4.5671583098669607E-004   5.0781260252575006E-004   3.9096343056078069E-004   4.1322180662854555E-004   4.5558869288144063E-004   3.4531070433856153E-004   5.2169823008345871E-004   4.5792673468267011E-004   5.1877860487132025E-004   3.4861904612272499E-004   6.9152832670737725E-004   2.5721843502260439E-004   3.9192357492925922E-004   4.5530039814882663E-004   4.2247037241711265E-004   9.9551265102366601E-004   5.2477770905847126E-004   5.5460231977592402E-004   5.6829474716686181E-004   9.5585019179196149E-004   6.1795919218165672E-004   5.5647105150086402E-004   2.6011126069744870E-004   9.6656239356530374E-004   3.6122962516309628E-004   5.0278451122175161E-004   4.1651676227052022E-004   5.3131202403833744E-004   4.8493528346101522E-004   3.4968031746671784E-004   4.0511925518456994E-004   6.3142670298539259E-004   4.0222286892315439E-004   5.7223577766989065E-004   9.0414844450828881E-004   2.8807021626986034E-004   6.8365235200903496E-004   9.2216131232499834E-004   4.6981920379482293E-004   3.8744249559885096E-004   5.9033976680113490E-004   8.0902601955684715E-004   5.0485851509924099E-004   2.4419570954012560E-004   5.8263902406998052E-004   4.5012925930144464E-004   4.8000571485694212E-004   3.5352809698268429E-004   4.3983404759931452E-004   3.4784434489000977E-004   4.0754717285592773E-004   2.7591638052747267E-004   3.5786177177581986E-004   7.7935335865826551E-004   4.5045263106538219E-004   5.3085551937215531E-004   4.5454505571476412E-004   3.2201810481292394E-004   3.5299838782584358E-004   4.4660858370091435E-004   6.5268377247733040E-004   7.0340607353933441E-004   5.6585088006364870E-004   5.5347633772310308E-004   5.6076303270600721E-004   3.1486412265552130E-004   5.7644110371431103E-004   6.5866223944238038E-004   4.9979130311672668E-004   5.7152940909526188E-004   6.4016371278043137E-004   3.0636623013615598E-004   7.0731887076482198E-004   4.6858565417912102E-004   5.7488285796994094E-004   2.7091662503771761E-004   2.7223118642194792E-004   4.4294285395706927E-004   5.9839820139095956E-004   9.5664039428396586E-004   5.2310980596101235E-004   4.8133601946013642E-004   1.7469449216175707E-004   4.6883060477324483E-004   9.7731119658389784E-004   6.4198960331624075E-004   4.1216588573920299E-004   5.8242684052107747E-004   4.2993100484270874E-004   3.5218527657876827E-004   5.6796834110409004E-004   4.2187386681845075E-004   7.6040260309169017E-004   5.0871388965279278E-004   6.3090181812484425E-004   4.5702588907470585E-004   6.9268901535030330E-004   6.9058400812748940E-004
   3.2800000000000002        3.0000000000000000        9.1603558980738335E-005   9.5708947650487337E-005   7.8270609326920986E-005   9.2515161318207617E-005   6.1684213531841691E-005   8.9491906980204063E-005   2.4089351969964478E-004   1.0306040887280086E-004   1.5743277348931185E-004   4.2659588212015848E-004   2.2180884609841904E-004   2.2659912202089253E-005   1.8452714732687865E-004   8.2074044111716383E-005   3.8185860183525633E-004   2.0067062968471674E-004   1.5883667589355871E-004   1.7546918619339373E-005   2.0561995011932820E-004   1.5840060515844145E-004   3.4926287027155104E-004   5.4945646394002120E-004   5.2234116906416624E-005   1.1786396106003878E-004   1.9496796325486177E-004   6.0171919964172479E-005   7.8538219279513139E-005   1.9603260466695118E-004   2.6143891942041080E-004   8.4682289959259552E-004   4.0504178298842532E-004   4.9508426016277838E-004   1.3684633078979138E-004   3.0688337694944836E-004   2.5861971225436619E-004   1.4860617431444105E-004   1.0841883405213980E-004   1.5174987858327014E-004   2.2526300782188655E-004   2.1514375188196345E-004   1.0433142717326718E-004   2.7446844788585871E-004   6.0290249601517283E-004   4.5936915579369918E-004   1.7788201305942618E-004   1.5032519684582215E-004   3.2801423830747684E-004   2.6484799400957508E-004   1.7030012830916371E-004   2.4849389781134607E-004   2.1424657538018978E-004   2.1328184979624962E-004   1.9915831976711568E-004   2.0434004793238374E-004   7.3802691158173666E-004   2.8323822115220110E-004   3.3384095139756654E-004   2.7669065028950655E-004   5.0747806589157031E-004   2.7660112371245170E-004   3.3900142049971780E-004   1.2885518627044022E-004   5.4395601296799892E-004   1.8186594763491059E-004   4.6456144939404737E-004   2.8336285674213465E-004   1.3829438585456500E-004   1.4144088455435479E-004   6.9397284520413818E-004   2.4353279648287371E-004   1.2000480646548417E-004   4.2172816186904471E-004   2.4647009724222864E-004   5.3209269368209523E-004   5.9389353027136486E-004   6.5298000310818358E-004   4.0646606689178960E-004   3.6645393800071170E-004   3.5327323265920086E-004   2.6719016202632204E-004   2.2006987080146640E-004   3.0895374117233585E-004   1.9140384271368121E-004   1.1543926325467139E-004   1.2414065752228750E-004   3.5190885156988672E-004   6.9407507779269844E-004   5.8734767758300283E-004   2.2469812237830303E-004   1.9694920436008308E-004   9.0231499617248248E-004   4.4222228824418724E-004   5.4915326991804216E-004   1.7869146101603335E-004   1.4388202968904093E-004   1.5592946845926841E-004   2.5454071590631517E-004   1.8070279163771673E-004   5.4355148973321262E-004   3.7917597689867679E-004   5.7088594333905307E-004   3.5136294549169695E-004   4.9275187881043863E-004   4.0492397675362266E-004   2.2506198207132271E-004   3.3397984741684664E-004   2.2629931111925119E-004   3.5487990466376621E-004   2.7776978419484619E-004   2.7555916459429732E-004   2.6552539170658055E-004   3.7781701956174851E-004   5.3041307346565726E-004   4.0862060208335442E-004   3.7053280022939975E-004   4.0434742124015278E-004   3.6111929281683114E-004   4.6053115062440832E-004   2.7837180359654697E-004   4.2638605804318409E-004   2.8762952995168488E-004   4.1555980314355879E-004   3.2450026274060068E-004   8.4530589841303179E-005   9.2739307881364039E-004   2.8676837686587072E-004   8.7796756084850317E-004   3.9505976097453318E-004   4.1290818902044065E-004   2.7639189933255528E-004   5.8206293205090070E-004   3.0034075449298823E-004   2.2405037148473070E-004   5.9866055595696362E-004   2.4961293192809147E-004   3.9738238324941137E-004   3.6857848360725059E-004   6.8294054443722408E-004   4.3774022080081301E-004   8.8948338354760518E-004   2.4323506733706454E-004   3.2506339120370393E-004   3.1213210643728435E-004   4.3303139180216001E-004   5.6012542864706161E-004   2.1588588245078025E-004   6.1794881173317113E-004   4.2125361417826636E-004   3.0217458315276967E-004   1.4832069241624301E-004   2.9460313219258939E-004   2.2126378116307300E-004   1.5084759273145866E-004   2.1573254559910572E-004   2.3484991816871188E-004   6.4075560886586800E-004   4.3278584298732701E-004   2.0395260996359848E-004   3.3194692808193960E-004   1.0271640950270634E-003   1.8120220164274340E-004   3.4989152264288650E-004   4.5617323146918858E-004   5.4701407089593449E-004   4.0276805121619059E-004   1.0273323126867163E-003   6.7422142106732588E-004   5.5832699839117360E-004   5.6033639348897636E-004   3.5394305721414587E-004   3.4718768148995187E-004   4.5262647623433205E-004   6.4688216304472626E-005   6.0477969609025700E-004   4.2716698373033789E-004   2.3234958775985825E-004   7.7908442216938385E-004   3.4985706271582908E-004   4.2613274876048571E-004   4.0802064445723398E-004   2.8585515444947465E-004   8.7271420388078532E-004   4.6872835489995243E-004   7.2227173072277864E-004   3.5786081562046488E-004   4.2213882964410327E-004   4.5351343809857408E-004   3.3337786304857357E-004   5.5166915610157911E-004   4.6318270127526022E-004   2.3009788117176437E-004   5.0907370510868723E-004   4.4606867077629257E-004   3.7963708011262373E-004   2.4249953621622509E-004   3.3133106303749290E-004   1.9279043829178321E-004   3.7733971483297864E-004   1.1045834414000542E-003   1.7025759555921422E-004   3.6601274183133722E-004   5.0287199111386362E-004   4.6264375384310799E-004   2.1197022149034396E-004   5.7906323571530198E-004   3.8960015403787532E-004   4.5585663562485958E-004   7.0598950164939202E-004   4.5043600027414808E-004   2.4323048841408436E-004   2.4496045881988092E-004   7.2617649130186945E-004   1.8709615108849706E-004   3.5142174356803677E-004   3.6894309215242214E-004   5.3492347993918830E-004   7.4202135908973759E-004   5.8268098043878292E-004   4.3126579934630633E-004   2.5849619248522729E-004   3.8482006205539714E-004   1.0595561636705191E-003   6.0037639514034212E-004   5.1282013175395636E-004   3.2290224733540879E-004   3.4354699296704487E-004   3.9071916803336406E-004   5.9260524782372504E-004   4.6078360410956677E-004   4.0243994962255056E-004   9.0589116578612021E-004   3.3174093798720491E-004   2.2174529360880751E-004   5.5254483991582122E-004   5.3291792387496399E-004   3.4778478553980683E-004   9.3937249010500211E-004   3.9343965007149922E-004   3.6637314266408001E-004   6.3280919324320162E-004   4.4390970229114623E-004   3.9932929058352455E-004   3.9062585153993798E-004   5.6753515314959010E-004   4.7498116444961893E-004   3.8555545185931807E-004   8.1388263423039101E-004   4.6508943321801628E-004   5.9458267520316038E-004   3.3475873255587625E-004   4.2716606495213718E-004   3.4469841812320733E-004   2.8337070199032266E-004   1.0999448558515227E-003   2.3420858359981476E-004   5.1668106828080078E-004   2.9793718188387891E-004   6.1177692782273462E-004   3.6082427055669758E-004   3.4444585938670598E-004   4.7548943107911674E-004   4.4752326435488501E-004   4.4928166215914820E-004   2.2955543644153343E-004   2.0679262945760301E-004   7.8277766702246354E-004   8.2028366690801047E-004   3.4854236770296191E-004   5.5778208683828108E-004   4.4197722727700351E-004   3.2861372784823633E-004   4.4235346078436990E-004   9.0101466830764696E-004   2.4690857488445699E-004   5.4961487132688567E-004   4.0968177982325210E-004   5.1195121483532343E-004   2.3915028448740589E-004   4.5961512333331467E-004   5.2926305461839594E-004   2.9979486152657185E-004   6.6282334551850443E-004   6.1979940588577722E-004   5.1656600359786364E-004   1.0611853305689076E-003   2.7699300429865991E-004   6.5720972670681426E-004   3.2981614221359775E-004   6.5939385949263091E-004   4.7739543715203336E-004   3.9280541015410071E-004   2.7552515855365636E-004   5.0671412442365336E-004   3.2908572679644335E-004   4.5546001419480812E-004   5.2704483453634504E-004   4.3504587992755205E-004   7.2499152197358948E-004   4.2824791196925292E-004   5.1129291294567749E-004   3.6964744878317628E-004   4.6764100380215307E-004   4.2247505485353226E-004   4.9743417605323497E-004   3.3033890763743191E-004   5.3335086032447771E-004   7.2503717562555305E-004   4.2415101087750219E-004   3.5332202062723960E-004   7.7212469166079809E-004   7.0343389140616595E-004   4.0462354681911273E-004   1.0293861970793712E-003   4.2336576403016757E-004   4.2974395253237856E-004   5.2690216064436380E-004   3.4723378315175261E-004   6.3474926752735117E-004   7.4305478264429176E-004   4.5712716789797199E-004   7.7286949187439541E-004   3.0970919946033619E-004   5.5114075507433128E-004   4.8930220208469571E-004   7.4116549011003254E-004   2.4149110291502636E-004   4.5585645212618337E-004   3.7071102650426159E-004   4.1256829535126096E-004   5.3752962926151748E-004   2.9358014974670916E-004   7.8326551315720163E-004   3.8546418899582921E-004   5.7852780266585925E-004   3.6183104790970611E-004   6.3418772917942119E-004   7.0032942134031482E-004   4.9548498377972991E-004   5.5005569072823582E-004   4.9398013516628635E-004   4.4844611061392126E-004   2.2338953790284805E-004   4.7941393270792607E-004   5.3557762625459275E-004   7.4933375252387397E-004   5.1800981625530775E-004   5.9989315806503372E-004   5.0640944550102451E-004   6.8230765089481596E-004   6.6194412020689308E-004   1.2074397067058729E-003   5.9298765832513736E-004   7.2041956920141173E-004   6.9924952594918512E-004   4.1907976896568864E-004   6.5070817947232638E-004   3.0703766952333100E-004   9.8123638937430311E-004   5.8604189897129956E-004   4.8598017319797805E-004   2.4582043905863212E-004   6.2322845406373949E-004   7.3036587689806638E-004   4.2620381133583462E-004   5.1035592765859630E-004   4.6440797641715320E-004   9.2454446934311213E-004   3.3764004067563679E-004   5.3052791088426259E-004   4.2612716636013080E-004   4.1664447988637557E-004   4.6262379284009388E-004   5.5482005327876836E-004   2.5801026851042318E-004   4.0148069745339946E-004   5.6180687866692132E-004   4.2486854449486343E-004   4.8193226863317220E-004   3.8394981358363142E-004   7.5224035927885346E-004   5.0896421894622821E-004   5.4946299304147979E-004   4.5960562040734510E-004   3.5529340797477312E-004   4.5511745777588843E-004   4.2571457305590383E-004   8.3134917705268957E-004   5.8302106379697777E-004   7.8899314706961320E-004   4.9650591230287837E-004   2.1275442773198422E-004   4.6229396835112212E-004   3.0375744741393184E-004   2.2959030360297558E-004   5.5734494057768874E-004   5.9813328027070707E-004   3.7617174511209812E-004   2.9238389364175913E-004   5.3564105612195507E-004   9.7048269668367564E-004   8.8002358988204681E-004   6.1139746520072870E-004   5.3717532899159772E-004   5.8732104111484885E-004   6.3326850379871475E-004   3.8654428829524288E-004   3.1097985384428739E-004   5.1930111871011922E-004   5.0215383039620371E-004   2.7974379048527109E-004   5.4797765987957313E-004   6.0663101792605241E-004   5.7156459337186552E-004   6.0614703819539576E-004   3.6457539678557386E-004   7.4209714230281021E-004   5.8336831162332178E-004   6.9681170559890860E-004   3.8914404084827069E-004   3.7592205142469810E-004   2.7853316276197731E-004   7.3510885348668285E-004   3.7310349373521364E-004   5.1267140093774245E-004   6.4557944685475672E-004   7.0480786154133448E-004   8.9073568438372626E-004   7.6147937393037854E-004   4.3327283424454655E-004   5.8813242191762898E-004   3.3921434789179025E-004   8.1748549697943651E-004   4.4080227781013537E-004   8.2779154601959513E-004   6.6188195421969123E-004   3.6040471493694882E-004   5.1512454486026763E-004   3.9362567985362786E-004   3.5336043833917891E-004   6.3112041725261559E-004   5.1141298207466328E-004   5.5080299476475535E-004   5.7886195079000474E-004   2.8568704534508486E-004   1.0115489102783478E-003   9.2343817537637223E-004   4.7586844916112415E-004   5.9450311931242444E-004   5.1709904975307691E-004   8.1080577320763827E-004   8.2699604889747709E-004   3.9535213337077777E-004   6.8950600635799789E-004   7.7307186637883929E-004   4.7770085666026200E-004   5.6407726431513506E-004   3.3611181462703423E-004   5.2676076447673087E-004   6.2616225905546500E-004   5.6263956261289202E-004   6.0824479974487435E-004   2.8248825741712257E-004   3.9904266639427804E-004   2.3239513056041406E-004   1.0491344093967458E-003   6.9081345475967781E-004   4.6334124913899555E-004   7.2394113889886818E-004   5.1501673719641207E-004   2.9410833786468253E-004   6.1506150673122629E-004   6.1213707455091200E-004   5.0743045217991570E-004   6.5670478903299360E-004   6.4912109661824000E-004   5.1691334716944556E-004   6.4133621766321108E-004   6.6757772552997121E-004   2.4146856275115489E-004   4.5352057163521546E-004   5.5423740489531927E-004   5.6100606582581048E-004   9.2689211551715478E-004   6.8351714993622145E-004   6.6718779539588888E-004   5.8943528077559334E-004   6.8473526771086900E-004   6.6926881458042448E-004   4.4194934384455945E-004   2.4424375682714512E-004   9.6251778605715825E-004   3.7651595138725604E-004   6.1802171618633578E-004   6.8602573970136401E-004   6.9908131758243241E-004   4.6973227611934109E-004   4.7180383114995314E-004   5.2817180647831688E-004   6.7906437708510278E-004   1.6709631797578946E-004   6.2181868543296440E-004   9.0022054790084413E-004   4.9384160748737688E-004   5.7662538000545244E-004   6.8971043922832380E-004   5.3139221863640943E-004   5.0240612718097989E-004   6.0385469286982263E-004   7.3882681977203708E-004   4.3953165656846166E-004   3.4280413512839669E-004   6.9524025176451762E-004   4.7387405282903108E-004   6.0880063123815739E-004   4.0770314785900367E-004   4.6420045320507596E-004   4.1831199642198663E-004   6.1628087791776363E-004   3.1686852389282912E-004   3.4471449382203912E-004   6.9545699675452820E-004   5.1991678703589245E-004   6.3337438859311756E-004   4.9233647218072010E-004   3.8063203645335433E-004   4.2934603762914312E-004   7.2648506793220112E-004   1.2048139393735669E-003   9.4514265864949253E-004   5.7105734087268222E-004   7.9322494326905730E-004   6.4576628717170177E-004   4.1784722918428743E-004   5.7057940439161296E-004   5.0833261867568762E-004   6.3231599990055726E-004   7.9971187197608155E-004   6.6168144459537279E-004   3.2990102628175624E-004   7.8997568945502643E-004   4.6249257942145304E-004   7.7461222702382849E-004   4.3142394202770254E-004   6.9621238084064817E-004   6.1326752185300777E-004   6.4583871755147574E-004   7.3224687446222885E-004   5.7795898397964857E-004   4.5316114024393500E-004   1.8594677196635836E-004   5.1439199698955190E-004   1.0368246183600073E-003   5.0644170188507138E-004   5.6120829249566712E-004   4.4387137233852734E-004   3.9284977857240410E-004   4.2829117523390412E-004   5.1757919499611095E-004   4.0006303682214639E-004   8.8857853077034315E-004   5.7555813587068124E-004   9.1283231891311004E-004   5.0076148510199347E-004   4.9780002418425644E-004   9.1475490215076852E-004
   3.3400000000000003        3.0000000000000000        1.2622784477285816E-004   1.3238226563666493E-004   1.0612132013564461E-004   1.2508218617267826E-004   8.4303017982957689E-005   1.1512964142181196E-004   3.1080392683378877E-004   1.2811839071179341E-004   1.8396114891243182E-004   5.1784293961565375E-004   1.8151673332400962E-004   3.2067196854108104E-005   2.6923717627112711E-004   1.1140589398575566E-004   4.2416369073468204E-004   2.3264040462875419E-004   1.1898287588133123E-004   6.8268372133966807E-005   2.6160200992306892E-004   2.2405855847723607E-004   3.5882926745923473E-004   7.8076922409300712E-004   1.1173080431448757E-004   6.5769959753310829E-005   2.4312721364319454E-004   9.1409190062253688E-005   1.0184922664261758E-004   2.3105327051844930E-004   3.3361272984188344E-004   7.3193391361234532E-004   3.4958699228572650E-004   4.4205174731855280E-004   2.0413905895461673E-004   3.1840017464222032E-004   6.1587093622897902E-004   8.6675840980968681E-005   1.0349339108608083E-004   1.2069422359751521E-004   2.0374790120730220E-004   2.4531481021188110E-004   1.1160044526429657E-004   2.8613496786377915E-004   5.6259195794580198E-004   5.9772609830313357E-004   1.1859057102886909E-004   1.1027099885298109E-004   4.0715878150593312E-004   4.6312592815795630E-004   2.0077308340183168E-004   5.4413714971581156E-004   2.2264613443228736E-004   1.6187659321857865E-004   1.7837750747127826E-004   1.7417466601658002E-004   8.7083582627793543E-004   3.0641205697058634E-004   4.5851463646828208E-004   2.4661090672053619E-004   3.1850164658908485E-004   4.6044072174190209E-004   4.4539249756744771E-004   9.6127228657207382E-005   5.8128471533433869E-004   2.9240821156299496E-004   6.9228640814525584E-004   3.1912691233106744E-004   1.6947940748390729E-004   1.4574504284865639E-004   6.0168679351760095E-004   3.5610448413102058E-004   9.9764665424734021E-005   4.1939033351188180E-004   1.9698579632655938E-004   3.5916006240369384E-004   6.9990045240814918E-004   3.1247722502273007E-004   3.5927550603967971E-004   2.9958110726542776E-004   4.2386296670921209E-004   2.1604210065796152E-004   2.1546114856858112E-004   3.6467923293889828E-004   2.3702412014935348E-004   2.9290116029066164E-004   2.9091842661375201E-004   3.3589344409715752E-004   9.5777777266635477E-004   6.7647272041282305E-004   3.0618681450039032E-004   2.4182112870598874E-004   9.2566790797222640E-004   8.4909290197914726E-004   4.5977789546596193E-004   2.2186127179375060E-004   1.7399106550842802E-004   2.0690641305649339E-004   2.4410420529842841E-004   3.5536608853806406E-004   5.2300309828930353E-004   3.0989070598972073E-004   4.1965845089967236E-004   3.0946532061347363E-004   3.4262561672066943E-004   2.6254967456704848E-004   2.0004807920239186E-004   2.9163183262658859E-004   3.2740613474098299E-004   3.2943700821551748E-004   1.4596647638511143E-004   2.7642191086895291E-004   3.1605207222490237E-004   6.6181932157602364E-004   7.7755670346779573E-004   3.9144233890702683E-004   4.0654597919167259E-004   6.2837827670824049E-004   4.9149040104386719E-004   6.5468659278450987E-004   3.0403782967935728E-004   3.2711352162775160E-004   2.9337454728822272E-004   3.9313059026959844E-004   4.5569367871387570E-004   9.0807570979290934E-005   1.0677893868480549E-003   2.5682093526406346E-004   6.9424476864522267E-004   5.7807860979721933E-004   2.7243000913257902E-004   2.6557675584343586E-004   3.7247191463123255E-004   3.9646246332076813E-004   2.5460414190963066E-004   5.7127791336919779E-004   2.6749007464881269E-004   3.7694441336549032E-004   7.7572480811782774E-004   4.2043960713911664E-004   2.7345103372692357E-004   1.2585516090389691E-003   1.9386864201993454E-004   3.8210451155934911E-004   3.7575037460623308E-004   6.1818282212194658E-004   5.4491042742696807E-004   4.5133319911647103E-004   4.9241647798859084E-004   3.3551400393527732E-004   3.4835374040244262E-004   1.4992976499205734E-004   1.8105799800471580E-004   3.1628319980635874E-004   1.4012065320473109E-004   2.9954380260977155E-004   2.9205891714226230E-004   8.1175357518712917E-004   4.8062359960348352E-004   2.5994409065524104E-004   2.8536509752419184E-004   1.1227867414042205E-003   2.6126577064616684E-004   3.7959397536912125E-004   5.4102446354054728E-004   4.5445616634215349E-004   3.7601879903030166E-004   1.0410190038554500E-003   7.4757243779023110E-004   3.5893873986509388E-004   6.5372751010630604E-004   3.3037186508640966E-004   3.1353790183593673E-004   4.1071239419203365E-004   9.4773126202446302E-005   4.7607236617394437E-004   4.6187657840910811E-004   4.7612164770731701E-004   6.6533354555615401E-004   3.1069727119729858E-004   3.4699431427329634E-004   4.4310940140308212E-004   1.6193430315485934E-004   1.0655202665186380E-003   4.7493416104653233E-004   6.9860204719632767E-004   5.2780556596849723E-004   4.2953572530040284E-004   2.2241314302321369E-004   5.7043352600104358E-004   5.6193253590077429E-004   4.3418165927267607E-004   3.0863437554290392E-004   5.9812314731219900E-004   3.9204462082258938E-004   4.5005173495521407E-004   1.7247077352175208E-004   2.7516268741191707E-004   3.7178306019460661E-004   4.0303733594734961E-004   1.3435351371453642E-003   3.2897947678346522E-004   3.8293820108603187E-004   3.8420964378980699E-004   7.9132812888080067E-004   2.9016003053245772E-004   5.7751704138608926E-004   3.3175735579644050E-004   6.0529343481957219E-004   8.5737430213594739E-004   5.6312672121107312E-004   1.9889325595095705E-004   2.7818771223719251E-004   8.3733328980758787E-004   3.2207240014596136E-004   4.8575713659565939E-004   4.6232588705479927E-004   5.3992944058869332E-004   6.3513137639614845E-004   4.9406229443738905E-004   4.6993544628689448E-004   2.7856888935862541E-004   3.9989623214081510E-004   9.5078750236130861E-004   5.2091627600292869E-004   4.6529039989950987E-004   2.0318018493460329E-004   3.9965120798911893E-004   3.0306908025653606E-004   5.4478662054306768E-004   3.6331219389062265E-004   3.6507353393769770E-004   1.1279564172010520E-003   4.7668268733612755E-004   2.9665020063860607E-004   7.5596438958235924E-004   4.4649703297084531E-004   2.1935796048281732E-004   8.5926166728707743E-004   3.9543009138435467E-004   3.2143080922583396E-004   5.5508129978048670E-004   3.1567371285290115E-004   5.9181489997739694E-004   4.4747979490565191E-004   7.9094685312984146E-004   5.2622137786739059E-004   3.7701489696223361E-004   6.7210846697048131E-004   5.9913297929985296E-004   4.6392754203001575E-004   4.7403089123306300E-004   2.9352684388863763E-004   5.0075381783114487E-004   3.7480124008583773E-004   7.0227184945356497E-004   3.2837569764429948E-004   3.3633103073546912E-004   3.1111766241640940E-004   7.7079546554572936E-004   5.2314402702480591E-004   3.1658063306537726E-004   4.6746135649321279E-004   6.0056073393262353E-004   7.1629080322276701E-004   4.2920012924621944E-004   3.3090132940997725E-004   7.3563055112372850E-004   1.0031448262159853E-003   3.0778276220418533E-004   5.0981837938130501E-004   7.0998064196857143E-004   2.6706256861244525E-004   3.0424365967468884E-004   8.0112485377433244E-004   2.1626551060401894E-004   6.8012680295772188E-004   3.2358178033112467E-004   6.9165017273079183E-004   4.6838648835129928E-004   6.3966690335790714E-004   3.2930859610360994E-004   3.4989202755725409E-004   6.8963776980147929E-004   7.2284644625340789E-004   5.1133472171069154E-004   7.5855668001982362E-004   3.4717312985256489E-004   4.3052222304255613E-004   5.5467741531436520E-004   5.8435931593829983E-004   4.4579554185426352E-004   4.1768589407597948E-004   2.5133931907829173E-004   4.9775638484147327E-004   3.7703074920425526E-004   5.4480776481977404E-004   4.4608913050955200E-004   5.4754500330118645E-004   5.7840566584856795E-004   3.2196072163461647E-004   7.3882491071661205E-004   4.3767248088202984E-004   3.6630204610331912E-004   3.6384483408423109E-004   7.1139912468746503E-004   6.0510545307200481E-004   4.4238567046537940E-004   7.2070316520855544E-004   5.8093815129829857E-004   4.6256829914458465E-004   8.2522790188164932E-004   5.9723339127776254E-004   3.2560755336403407E-004   1.1660321672050309E-003   6.7020729446734127E-004   3.4748640477441661E-004   3.4545136725145341E-004   3.7085003793378230E-004   6.2519570578176728E-004   7.1349850555000693E-004   4.5175741132812906E-004   8.2238440120861885E-004   5.7336968014042435E-004   4.8775606825218352E-004   5.5367396843095801E-004   6.0498317522558590E-004   2.8300320854587061E-004   4.8453590349406149E-004   7.0624006070642233E-004   2.6721111068907867E-004   6.2378799313359695E-004   3.6797977463034755E-004   8.8792332932051909E-004   3.1641102688260113E-004   4.0936778967765790E-004   4.3805097593193102E-004   9.0155024301260905E-004   6.0323766108193622E-004   5.9910735988739504E-004   3.3897581377722761E-004   6.3992394664894633E-004   5.8525932285940618E-004   7.2344724131809355E-004   5.5331033404064345E-004   4.6208832897923598E-004   6.7720777850501044E-004   4.9121673310357084E-004   5.7268576549428544E-004   5.7140238218778840E-004   8.0241331136702177E-004   6.4729781821051379E-004   7.3482785673281942E-004   4.9519153680106711E-004   7.4942774034139593E-004   8.3951902023007537E-004   2.4002251320117825E-004   6.9279943989052572E-004   1.8660993894517114E-004   9.4659989082383680E-004   6.3453260358094753E-004   4.6757771471875678E-004   3.4754354214179198E-004   4.0249511298812336E-004   5.8791103033674038E-004   4.6487030470458192E-004   4.5816442050064044E-004   6.2777761651687048E-004   8.4320903839567622E-004   3.4377718907018721E-004   4.3593030314581683E-004   3.7771087864419978E-004   3.3271631162019204E-004   5.7965776363980061E-004   4.7550547222038149E-004   3.6423155523153085E-004   3.1757376506663567E-004   7.3781605716588669E-004   2.7670836632000116E-004   4.2388897729185522E-004   3.3871608293672224E-004   7.0844614267851565E-004   5.4545183515917377E-004   5.5268871582444482E-004   9.9215452140898551E-004   2.8721005331128679E-004   6.1030648488342120E-004   5.5346354613551032E-004   9.0459445265617458E-004   8.9204366384319929E-004   6.6003510590791612E-004   8.3810387934897751E-004   2.4527593744504334E-004   4.2001717985963789E-004   4.1082080803196258E-004   4.0967552639292201E-004   7.2930823294632143E-004   6.0324725936392455E-004   3.2830660097338016E-004   4.3813091693135811E-004   3.7973039142941725E-004   7.4115347518760783E-004   6.8978081261215430E-004   9.6817782806084501E-004   4.3091281565249079E-004   5.6171109407077559E-004   4.8872177305958858E-004   4.5923264377357775E-004   3.7709037521330098E-004   4.7353889710355140E-004   7.0458728161649402E-004   3.8104496540173585E-004   4.5768334429901032E-004   7.9095361552223133E-004   6.6289682514490147E-004   6.1214596638775826E-004   4.6428320264524082E-004   7.8203053858206574E-004   5.8660019125647675E-004   5.7035208073122920E-004   4.6017771707334909E-004   6.0208526345256069E-004   4.5754862866082869E-004   8.6380336250110640E-004   3.6559176107007980E-004   5.0422840825285970E-004   5.7820886093387235E-004   9.0565359889295234E-004   9.0374034546875364E-004   6.3994806274628147E-004   2.7082810620498044E-004   5.1078162259701493E-004   4.6686999016608938E-004   5.6294316473845334E-004   2.8253601465132665E-004   7.7612149693631323E-004   5.8982616067917775E-004   2.4485933978212436E-004   4.1012684903639113E-004   5.5647312467744332E-004   3.7431946801418304E-004   4.9211933209001603E-004   6.6247752460856695E-004   8.0467405398642559E-004   3.9992975624485009E-004   2.9544043763323619E-004   1.1299509234143207E-003   9.6648896220052655E-004   4.6303083460127201E-004   5.8483972647510347E-004   4.6510130516338750E-004   1.0661811911782952E-003   7.9918629171701601E-004   4.2402678001573471E-004   5.7066624396179451E-004   7.4673520753121086E-004   5.2737171937893078E-004   6.8213588398033527E-004   5.1221029897689297E-004   4.5574741815408834E-004   6.1790955205600912E-004   4.7812768575616145E-004   5.4383510606937269E-004   3.7423042490907735E-004   2.3194050568681827E-004   2.2415218248243872E-004   1.0787141791081766E-003   7.2650412928907543E-004   4.2779813781989228E-004   8.2110045398900335E-004   4.2304666827644346E-004   5.1665045703066820E-004   5.5989044521543142E-004   7.4393758119080692E-004   6.5403959961385437E-004   5.9711193150173002E-004   6.2691284962212795E-004   5.1213322882926078E-004   9.0097070489663018E-004   6.3139843746158088E-004   2.2339718025138610E-004   4.8269140973116283E-004   5.8451576632235786E-004   5.6022442925755074E-004   7.2529362638367725E-004   8.0952650760119228E-004   6.1455702945081001E-004   5.7387354199691276E-004   4.8839818258214550E-004   5.2632551803646638E-004   3.5049140431547338E-004   2.8535796033198247E-004   7.3496721391335686E-004   4.4373740206478970E-004   7.2343712570693982E-004   7.7076234542751204E-004   7.9272635939842389E-004   4.2573768018043610E-004   5.7857537130044233E-004   5.5659761300547747E-004   5.3650288206652638E-004   3.1596745899816012E-004   4.9504132480451737E-004   7.7334042592419616E-004   5.6465137382463010E-004   6.8595478204573092E-004   3.9450917631481136E-004   5.3167134823648777E-004   6.3640313685129680E-004   5.2791438694714575E-004   7.3156386704591723E-004   4.7114823960904686E-004   4.9086461478452888E-004   7.7965685229649834E-004   5.1012274634426873E-004   7.2655016246527091E-004   4.8455800918104764E-004   5.0294408209137999E-004   3.7385028435172154E-004   7.0233547216130301E-004   3.4654546937453178E-004   2.6499242113928542E-004   4.5720773123194322E-004   4.6639601152437195E-004   9.4990391178033265E-004   4.9812156546911567E-004   5.2324662619087769E-004   4.9970467580528468E-004   8.0838901996456815E-004   1.0910700222057155E-003   8.6958328902230755E-004   6.3385782967326232E-004   7.8944418107802967E-004   6.2967674014860833E-004   4.7676181536358473E-004   4.5942914206302895E-004   6.6451356954592045E-004   6.7388438163770183E-004   9.3079909602148824E-004   6.3152798498601105E-004   4.8485209910820463E-004   7.5537972920582889E-004   5.4966378031773907E-004   9.4110469929311821E-004   9.4389189415459746E-004   9.5902252173817103E-004   6.4356139637469919E-004   5.6548529664299338E-004   5.5059167585024319E-004   6.2982502642750177E-004   5.1757905892579447E-004   2.3081777788126577E-004   5.2057209934591535E-004   7.6423286701583749E-004   4.1463953926802749E-004   6.9356948075808666E-004   7.7623387646669900E-004   3.4265856488012154E-004   4.5127884243351476E-004   5.1387314921762673E-004   6.0767327254730383E-004   8.7674267936880732E-004   6.8626246918642917E-004   1.0452165957037694E-003   5.2912162105787214E-004   4.1193614325042873E-004   6.4557401730837532E-004
   3.4000000000000004        3.0000000000000000        1.2283621125406212E-004   1.2927763893399953E-004   1.0272276991982384E-004   1.2054009941136322E-004   8.3520026823562604E-005   1.0747390751601230E-004   2.8270845626320149E-004   1.1527745770424906E-004   1.5383979079681368E-004   4.3647501428502609E-004   9.6197200967566577E-005   9.6633088663420296E-005   3.1607339594815230E-004   1.1079170337080292E-004   3.3222787776352787E-004   1.9163919010929589E-004   5.8914717263178571E-005   1.6005136164697889E-004   2.8430155122029937E-004   2.2018728883639171E-004   2.6274098218446177E-004   7.8396218394130937E-004   1.8403453953752834E-004   2.7527994898480585E-005   2.1854649003970905E-004   1.3106580625112178E-004   9.7143617019027317E-005   2.2631118529356915E-004   2.9709118595262291E-004   4.1317531035522671E-004   2.0396029317784690E-004   3.5989366342712380E-004   2.6434331108844103E-004   2.9566567618605482E-004   9.4127733011028071E-004   7.7399702161883903E-005   1.2700220840838235E-004   1.2907800903154873E-004   1.2757132723949135E-004   1.9549353070451555E-004   7.1914215420844279E-005   2.3779146102456038E-004   3.7311365459997996E-004   5.2518420755879669E-004   5.2402003526731130E-005   1.0582919393194050E-004   3.6629724313614654E-004   5.8374271886043466E-004   3.1099600225156066E-004   7.4558040618273786E-004   1.6666058709066030E-004   1.3211861319028414E-004   1.2294673037560280E-004   1.3494605501266615E-004   7.2819971386474673E-004   2.4843109939335300E-004   4.7622055397201574E-004   2.5621220014688595E-004   1.5150896175459387E-004   5.0065580679691999E-004   4.7277261603652896E-004   9.1094341402579620E-005   5.4301404398857274E-004   4.4731856259152425E-004   7.5159319546794136E-004   2.8953042930112744E-004   1.4603469339059420E-004   1.2315936177678365E-004   3.4140676565330388E-004   3.8642625721849725E-004   5.4909784173126972E-005   3.5268055138960695E-004   1.5256845733558835E-004   2.0416851439496913E-004   5.3252922247878454E-004   3.5363294538711586E-004   2.7690079420804157E-004   2.1203910272603115E-004   4.0788270011233316E-004   2.7323843211331890E-004   2.5177408050977177E-004   3.7489871636059473E-004   2.7264104475511493E-004   4.6844869575793455E-004   3.3602551587041908E-004   2.7729241344806425E-004   9.3791378079538870E-004   5.2655449105120170E-004   3.1030415146457283E-004   2.5381988509736147E-004   7.1309981151515404E-004   1.1141391334262641E-003   2.2832613851705635E-004   2.2328790356160986E-004   3.2032266197301856E-004   2.3009034354124221E-004   3.5352946174028251E-004   4.1474849422000530E-004   3.2523040206348795E-004   3.0560161205365880E-004   2.3234492310090046E-004   2.4643554361894384E-004   2.1663107430018109E-004   1.7120405402000388E-004   1.7212044317353435E-004   2.4116594024906017E-004   4.5664609789299807E-004   3.0213318004645296E-004   8.7948067590478521E-005   1.8299039465444062E-004   2.5985295733781696E-004   7.5084472576629577E-004   8.1733222556540591E-004   2.9872549860867969E-004   5.5168582612202376E-004   7.2163540151342113E-004   4.6562548551026800E-004   6.8998705661966087E-004   2.3423473838733765E-004   2.2605177755937069E-004   1.6896559950771797E-004   4.2721473338810673E-004   4.0379095921267870E-004   1.3367786926534543E-004   1.0083366435910308E-003   2.6007381044859386E-004   3.6837280685604693E-004   5.2832997580204953E-004   2.1536161536789874E-004   2.6624443630272128E-004   2.3024316145377996E-004   4.8207052435803710E-004   2.9097566713103782E-004   3.7584001960655581E-004   2.7091858120776284E-004   2.3543596349880704E-004   1.0699489368150763E-003   1.7938718460281826E-004   1.3134550072851580E-004   1.3921536324687550E-003   1.6979388211483352E-004   3.5755376725881148E-004   4.2021567284474855E-004   7.0211730516339524E-004   4.3799542210713098E-004   7.9787165754771183E-004   3.9988931874354052E-004   4.5075250022989316E-004   3.6686666961963538E-004   2.2714908498510007E-004   3.1981160406949232E-004   3.7875770843386134E-004   1.2789732430116491E-004   3.0668756271571928E-004   3.5647863447194186E-004   7.3645271749553463E-004   4.9583206381880363E-004   2.5582987510742555E-004   2.1135142720072906E-004   8.3025866806085919E-004   2.7403055436100451E-004   4.2538869889198418E-004   6.6155421181925632E-004   2.9391647408301782E-004   3.0929553947708747E-004   6.4070622214755719E-004   5.6632655576033209E-004   3.0501951648411851E-004   5.1717958490047234E-004   3.0314956986289603E-004   3.3431397968578484E-004   2.9296755987657337E-004   1.9120768909178552E-004   2.9114692824583799E-004   4.0124931130948547E-004   5.1883448227402174E-004   4.0761772592216953E-004   2.4230984758496309E-004   3.0177515773525650E-004   4.0628573987291233E-004   1.3460584887808438E-004   9.4891009238718717E-004   3.8734749986801863E-004   7.0141780730256689E-004   6.3389285649086645E-004   3.7589047447772380E-004   2.7371084593352736E-004   7.1930745121295174E-004   4.5129659216519504E-004   4.2007976526721810E-004   3.3971775631018593E-004   6.9360506082115532E-004   4.0243774451667423E-004   3.8430477902303404E-004   1.3553927360127771E-004   2.0640987135580113E-004   6.4462718165983414E-004   3.8829793814658642E-004   1.2122236794546838E-003   3.1534748316565657E-004   3.6132821885951944E-004   3.4109467612095952E-004   8.2733503185221163E-004   2.6465305156795244E-004   6.5429061904842903E-004   2.6336188333014589E-004   7.7219072014896538E-004   6.5902571338937138E-004   7.8051564748792338E-004   1.6332319099595621E-004   4.0742436753645698E-004   5.6758840032827493E-004   3.8861426251047941E-004   6.1724785080967100E-004   5.4649863460886597E-004   6.2953563195972996E-004   5.3154091032016923E-004   4.0665944940994553E-004   3.5533102551995097E-004   2.9545669103862214E-004   4.6385827174743867E-004   5.9267005015288857E-004   3.3533806017248442E-004   4.6948199140863721E-004   1.3875427060820289E-004   3.6595943193824815E-004   2.7511957751241706E-004   4.4086336353626554E-004   3.1371232790432870E-004   5.1527581773582408E-004   1.0266578221563437E-003   5.7972121630770607E-004   4.6616330838186872E-004   7.6322554558663996E-004   2.5004229354180752E-004   2.4359276776263287E-004   7.3925940243378370E-004   3.0439527461102137E-004   2.4848528653310942E-004   4.1148507575186491E-004   3.0221076433363514E-004   7.8531816523692106E-004   3.6297547112789025E-004   8.3075847569225969E-004   6.1858001504127452E-004   2.7195011804266784E-004   4.7869552137936412E-004   7.0820365701692548E-004   3.6871274786070212E-004   4.9687688245067670E-004   1.3509301281155106E-004   4.6449265570285751E-004   3.3570370136149397E-004   3.0006924058157932E-004   5.0407016743379818E-004   2.3907250564692058E-004   3.0613434550098259E-004   6.2451466365084571E-004   5.9216835026926781E-004   3.2763214286065485E-004   4.1245727427074340E-004   5.5937306732557074E-004   6.8777612011616763E-004   6.1196431124822608E-004   4.7487425425612973E-004   5.3510685172701578E-004   1.1408573852357685E-003   3.3268835032684683E-004   4.0101402206500802E-004   6.3943107273075521E-004   1.8664411584410183E-004   2.9906183837725926E-004   6.3724231221540088E-004   1.3457448072038032E-004   6.5207903124340930E-004   3.4221663274859815E-004   6.2415438968325759E-004   6.4450740446701663E-004   7.0361852927035859E-004   2.4397928328477692E-004   3.8663411111251888E-004   6.4325919385246639E-004   8.5191170433735483E-004   4.4140070274190877E-004   4.9186754415805856E-004   3.3298724099207371E-004   3.0897334531639992E-004   5.6610792879453872E-004   4.3817950242936972E-004   4.7938454006498797E-004   3.3370266231105220E-004   3.3272231737565785E-004   4.8261916004028191E-004   5.1318604208060268E-004   4.5646974089132955E-004   4.4684581464992165E-004   4.2713669450656310E-004   3.7712785728033992E-004   5.7266475824011682E-004   9.2099360859172047E-004   4.7875179405783427E-004   2.5940815548622321E-004   2.4115249172609879E-004   8.7860286885432033E-004   8.9374346309933190E-004   4.2054088365668717E-004   7.1251852601443295E-004   6.8999050936661456E-004   5.9441276415136675E-004   8.2606514021953982E-004   3.8801235054348489E-004   2.2874392818270184E-004   9.0359711814133592E-004   7.4556749983471229E-004   2.4194280157439958E-004   2.2058837573003885E-004   4.3836659009238249E-004   5.2777915964317957E-004   5.6942706905758437E-004   6.3761143682976480E-004   6.2694294846508773E-004   7.7178069112648993E-004   5.5248978107099540E-004   4.5954322842696872E-004   4.7561167688502614E-004   3.2828093909673226E-004   5.1923649520571125E-004   9.4638692404930616E-004   2.7554440894837258E-004   4.6223614577723695E-004   4.8164463698607379E-004   7.7351321215806703E-004   2.9165517477972887E-004   2.8274307739575871E-004   2.9461108025363416E-004   5.7545756312059380E-004   4.5870011624113687E-004   4.8857812879428148E-004   2.4602263995990043E-004   6.8976208456030864E-004   4.7744158440293154E-004   1.2688470543989871E-003   5.4843731826212079E-004   4.8549061331696914E-004   5.0807352286808330E-004   3.8109489956963868E-004   3.9198751939244458E-004   5.8765443993636897E-004   7.1798094354853239E-004   4.4120046008887313E-004   3.7786332711735305E-004   3.1660260604109386E-004   6.2717811303728021E-004   7.8450882249149923E-004   3.2682937176643952E-004   6.0701680376079191E-004   2.6110886836638446E-004   6.0858603129814587E-004   5.0485191219171676E-004   5.8128685480388846E-004   4.3695209541009497E-004   3.1468642277408533E-004   4.7899529338875114E-004   4.0508694023360281E-004   4.4246995310713523E-004   6.7169807231276741E-004   5.3086535634162292E-004   2.9858330886334505E-004   3.1436133935179713E-004   6.0021185710044955E-004   5.7358648325604722E-004   8.3673537349923275E-004   4.2519883618758343E-004   4.5293223689379128E-004   3.4267804939002247E-004   6.3411175083692749E-004   2.7288985368406523E-004   2.8654439040343144E-004   2.9437868110994539E-004   5.9039541368599742E-004   4.1175466809284273E-004   5.3279104673323839E-004   1.4191331909581091E-003   2.8059776573187022E-004   4.5778457680586721E-004   7.0317509935084125E-004   1.0290226140835148E-003   1.0264852241834079E-003   5.5033233255806936E-004   9.0146633762851853E-004   2.7327097146906756E-004   3.3882263849867848E-004   5.7242806808987428E-004   5.0085166636965408E-004   8.8708770893760919E-004   4.8951965594712539E-004   3.7134474046764061E-004   5.4479871012796054E-004   2.8121993102219980E-004   5.6453968377488130E-004   5.6196102896616685E-004   1.1153469365395836E-003   2.9005937665950037E-004   4.2215832550804180E-004   3.2615274465670388E-004   5.2240601237072814E-004   3.4649065003567164E-004   7.0857830399079788E-004   8.4005500276020594E-004   3.2635451827613175E-004   3.1906439925238732E-004   6.9435848211043779E-004   4.4721927420621893E-004   5.7439939036031836E-004   5.1795410420362494E-004   5.2811896929862579E-004   6.3686957989326446E-004   4.3026022522715503E-004   6.7988823154155125E-004   6.2776502128594552E-004   7.5011865346547610E-004   7.8832079083919102E-004   4.8700375250964082E-004   4.1612514094158104E-004   4.7979942712300070E-004   1.0439925037362839E-003   7.2756600005539202E-004   5.5087260131327564E-004   1.9267163191970818E-004   4.2574018942695115E-004   4.8660236344559392E-004   4.5405927237144862E-004   3.8208911883544523E-004   7.1913230125827639E-004   5.4863571814236243E-004   2.8984359717031371E-004   4.1535494651626705E-004   5.2750851688825734E-004   3.1069943692626893E-004   3.9248968353399898E-004   5.1160295637437466E-004   9.4556128414603139E-004   5.9308080218942421E-004   3.4631155107518708E-004   6.1008834531098917E-004   7.2054723332458783E-004   2.7370333232253947E-004   5.6024062951631152E-004   4.4031221146911923E-004   9.6928917455803862E-004   8.1467498814248921E-004   5.0803429525437789E-004   6.2294850323617724E-004   6.6817778041695062E-004   5.5704919742983680E-004   7.4645522489886161E-004   5.7478467276991135E-004   4.1848971853618056E-004   3.9725930173960586E-004   2.7128582037687365E-004   4.2960235523228338E-004   4.1369737646718016E-004   2.4968115348929665E-004   2.2620029566519054E-004   8.4461240864718132E-004   7.2035724572707489E-004   3.4380490195589443E-004   7.0905982486426365E-004   4.6270751506605987E-004   8.6812776772758919E-004   5.2411663048773389E-004   7.3790037412584304E-004   5.9595104073119169E-004   4.6308439291928885E-004   4.4533720450986517E-004   6.1937164022633491E-004   8.3195659595039257E-004   6.0766656729586684E-004   3.0124764723015970E-004   5.5741641844745163E-004   4.6741075562566000E-004   4.7876919268920951E-004   5.8499829686641349E-004   8.2692026435503231E-004   5.6672143285841736E-004   5.7517371032459927E-004   4.8670295903412489E-004   4.1122330557291105E-004   4.1663345399398658E-004   4.7490214015032627E-004   6.3616802857607532E-004   8.0755203886568997E-004   6.8607082667763194E-004   6.4363850238432401E-004   7.6842180381814478E-004   2.4433282335420962E-004   7.2970319215146656E-004   5.3139920819603723E-004   4.3981077882830226E-004   4.8585352687726508E-004   4.5247966993633133E-004   7.1266217159236150E-004   4.6396448740956305E-004   7.3021156338775499E-004   3.3464818019690487E-004   3.9384926908182365E-004   5.3760985297528110E-004   3.9913950786484010E-004   7.4357797118651504E-004   4.6646016758554145E-004   5.5538346306831883E-004   7.6261041450943301E-004   5.4610973132193381E-004   7.3082168420265643E-004   5.5720366145324660E-004   8.7516472084265119E-004   2.1945820647699469E-004   6.0407435044151014E-004   2.2552567136751412E-004   2.2664293809769538E-004   3.0956841925677651E-004   4.7746052123345676E-004   1.2000365512428797E-003   4.9909632356133038E-004   5.4300029358184143E-004   5.7178419849039533E-004   6.0672568184981480E-004   5.4928866853551340E-004   6.3944445065171860E-004   5.7720840127284932E-004   5.4056509896028367E-004   5.9950644417145480E-004   3.8756783508217427E-004   3.5540444822929475E-004   7.8949535119212180E-004   5.8084160472494733E-004   8.1321208382695114E-004   6.5717732439156049E-004   4.3680722478723477E-004   7.3865470393188180E-004   6.1166080212292633E-004   9.5804688399256485E-004   9.8183821345456009E-004   7.4002211472416659E-004   6.4811175578187701E-004   3.8714565871858563E-004   4.6729321140159840E-004   5.9789629889294771E-004   6.3503282315045069E-004   4.2105418700671369E-004   8.1737731556490601E-004   6.0807311356784717E-004   4.8991553458314018E-004   6.4256028203990036E-004   1.4056000680583707E-003   4.3574185198628747E-004   5.0662485749992264E-004   5.8938811879809966E-004   7.1250348081122511E-004   7.3212775077030601E-004   6.3266396514299720E-004   6.5996644656855807E-004   3.2761657847675101E-004   4.8656042165321454E-004   4.0664150822688241E-004
   3.4600000000000000        3.0000000000000000        8.5837360493266923E-005   9.0634938569580616E-005   7.2029959405177330E-005   8.4046888192422484E-005   6.0504164616333140E-005   7.3797437907618924E-005   1.8422878150958858E-004   7.6086957222369812E-005   9.3740249335511053E-005   2.5838986852396182E-004   4.5244265756041796E-005   1.6598974075658954E-004   2.8735486856468060E-004   8.1046620983029453E-005   1.8572773278403691E-004   1.1415286495046112E-004   3.3290591134159344E-005   2.1974719029143166E-004   2.5392415209892199E-004   1.5210562785132769E-004   1.3835059320330901E-004   5.6494705973457395E-004   2.1631268855122786E-004   3.2830185953721241E-005   1.4382834819424029E-004   1.4301863861841208E-004   6.9270309818664463E-005   1.8390413628983419E-004   1.8679668753287230E-004   1.5831192480583061E-004   8.1887671308294730E-005   3.0045832379576058E-004   2.6906852198601606E-004   2.5136275353163676E-004   9.2977865868122515E-004   1.0500526745612063E-004   1.3937174817770732E-004   1.2538448718286911E-004   3.9957229070973721E-005   1.0708583765860568E-004   5.1630488396274749E-005   1.7972773443109306E-004   2.2820485049592027E-004   3.0927894638452534E-004   3.3288612882502944E-005   1.3803841192738112E-004   2.4113696378001015E-004   5.2570112186257553E-004   3.4940701210808774E-004   6.4380317706559469E-004   1.0560418961624656E-004   1.2199772775134767E-004   7.5795514956492841E-005   1.0411595087831808E-004   5.0728034856662135E-004   1.7288683842775932E-004   3.6951500618889684E-004   3.5821807011505004E-004   1.1239876059984950E-004   3.6510251061897648E-004   4.0846768128617670E-004   1.1315607158102979E-004   4.3405040270615727E-004   4.5941427181591770E-004   6.0592514995996946E-004   2.1654118009674779E-004   7.1409562728435376E-005   1.2881597808459477E-004   1.4232252669061374E-004   3.0677171190807812E-004   4.1934729778125017E-005   2.6981294800194655E-004   1.3135574314143572E-004   1.8634912231365778E-004   2.9330605374235026E-004   6.0671742994359429E-004   2.2115315024308715E-004   1.6042210633661835E-004   3.0207495491850120E-004   3.3708570725623734E-004   2.2792988458178101E-004   3.2916177707126678E-004   2.5836747015090092E-004   4.5849283410701763E-004   1.3942071086174262E-004   2.1780175013701259E-004   6.2166032257435352E-004   3.2207699224806130E-004   2.2818374826102128E-004   2.3389946609536790E-004   4.5791850710694094E-004   1.0078001792289248E-003   1.1549515864971627E-004   1.6787718791067704E-004   3.1460854651133295E-004   2.0472438481659887E-004   5.3009536422814793E-004   3.0226094424600213E-004   3.0770523620870090E-004   3.8566727715809245E-004   1.5020845256837761E-004   2.3168925501854132E-004   1.9253952877075866E-004   1.6112754574391114E-004   1.1826134759895843E-004   2.0512868006391315E-004   4.6512362551638458E-004   2.3347279119661154E-004   1.0246037037057273E-004   9.8122568018715946E-005   1.4009856137600247E-004   5.8926647411110527E-004   5.5561869734289981E-004   1.8323837704479400E-004   6.2892839322756374E-004   6.4051595601884810E-004   3.3958755774959605E-004   5.3833724365692911E-004   1.2360489898044047E-004   1.5584104681294378E-004   6.8474657751683613E-005   6.0313105908718558E-004   2.8111009638017250E-004   1.7889752220365618E-004   8.6643814770498559E-004   3.3172603993924594E-004   2.0835427558297108E-004   3.9385984899542793E-004   3.1857446603928579E-004   2.4849382751275252E-004   2.0148836447106115E-004   4.5180221981893005E-004   2.8380394181559004E-004   2.2363650836266117E-004   1.9634340445306596E-004   1.0723953896498971E-004   8.9785091564733742E-004   7.5119419718098435E-005   6.3019534962616470E-005   1.2347853858547552E-003   1.4315364053960118E-004   2.9192898007119011E-004   4.0511811337685651E-004   5.8306072862914339E-004   2.6975639558911513E-004   8.2228691100412552E-004   3.2594325793683051E-004   4.0775118319334892E-004   3.7268027110232734E-004   2.1154876253589506E-004   6.1547983174731636E-004   3.7184258941460848E-004   1.2360831676571781E-004   1.4373928533398044E-004   4.3407201138759776E-004   4.5795893970423880E-004   4.2386967780512805E-004   2.0974675445575199E-004   1.3400075752128372E-004   3.9412251923333553E-004   2.3118861778176068E-004   4.6821393021344358E-004   6.7318073117919282E-004   2.4645534378987073E-004   3.0063798574603620E-004   3.5273632058174564E-004   3.7945090356681857E-004   3.2934931156063189E-004   2.7545089381673428E-004   5.4809821101258209E-004   4.3815302145537246E-004   3.6607602597411463E-004   2.8440471094858390E-004   2.2029205121153916E-004   2.2319115455142320E-004   3.3356037829040708E-004   2.3514264815861405E-004   1.6311943936967363E-004   2.6217517530520841E-004   2.5909814250148677E-004   1.4515697483924084E-004   5.9808655205072540E-004   2.7908711493853197E-004   8.0971440187110216E-004   5.7188501872874658E-004   2.7981753804764623E-004   4.7123800268856776E-004   5.1932181574231159E-004   2.7839635343487933E-004   4.7101327332913705E-004   2.1019883122146398E-004   5.8947773724890248E-004   3.4308926652705887E-004   2.4621697718534919E-004   1.0602023657090496E-004   1.2346993327913333E-004   7.6131548167023217E-004   3.3784621295046389E-004   8.1284360164880992E-004   1.5902360971679271E-004   2.9178886118040527E-004   4.7708126776610900E-004   5.4360875297635586E-004   2.2956733337736168E-004   7.4246499153901970E-004   4.3583324552470208E-004   7.7240220902602072E-004   4.1139795528104126E-004   9.7944349472358695E-004   1.5725839870854246E-004   6.8231537119609986E-004   2.5006540543985774E-004   2.7575144415371080E-004   4.9024622726500798E-004   5.9412594113374833E-004   5.3743387948500373E-004   3.8869625734401828E-004   3.1973560430634019E-004   2.1493367248617709E-004   3.1659032778955863E-004   5.0195366367557941E-004   4.0162492111415051E-004   1.8658925225536601E-004   4.3709335603759155E-004   1.0233017215253247E-004   3.2718996643322319E-004   1.9048756063606124E-004   3.3914560271289517E-004   2.6678645328998950E-004   5.2371973372972158E-004   7.6742560123247610E-004   4.4259682413439583E-004   5.2964122910147474E-004   6.3735100751252573E-004   1.3657590619852163E-004   2.5586390024004738E-004   7.1653755477503803E-004   2.1243398985665852E-004   2.1048368945528249E-004   3.3815386177016033E-004   3.3080818040124514E-004   8.4823535028617097E-004   2.6781654120392801E-004   5.8110374036215442E-004   8.0178939128557124E-004   1.9542091119990852E-004   3.4052745038642447E-004   6.4856661505630401E-004   3.8075696563066055E-004   4.5128107468354683E-004   1.2440454457392637E-004   2.9779468166691865E-004   2.1855063143623381E-004   1.7021715868661426E-004   4.4175258391067915E-004   2.2665610305092415E-004   3.1540970478736627E-004   4.0286772271228054E-004   6.0862552659982452E-004   4.2018550333088007E-004   2.7990934671534302E-004   4.7401192562130583E-004   4.8481714042156220E-004   7.8756208493803437E-004   3.5032765067204489E-004   3.7927709804051193E-004   1.1206717435028506E-003   2.9185632365815605E-004   3.1052382767368598E-004   4.5270425996989030E-004   1.7312809006627897E-004   2.1681476565241269E-004   3.7457279672077669E-004   1.0346356705100578E-004   4.5911193543627581E-004   3.6029464812816598E-004   3.3701837517135830E-004   5.0693841088190973E-004   6.2861346522956904E-004   3.9321970811878251E-004   3.8923543592409249E-004   5.1135790119842160E-004   7.1082048152712181E-004   4.3568733732661367E-004   3.8269737161489314E-004   2.2816968725383941E-004   3.3493354399492190E-004   4.7279885273875398E-004   3.7455462493144734E-004   6.4397124505040457E-004   2.3701057352380878E-004   5.4717916839527880E-004   3.8841933709216189E-004   4.9065681017732119E-004   3.8258662126018124E-004   3.5959728653393039E-004   3.6760914708944362E-004   2.5392368041513475E-004   8.6297436028730235E-004   7.2050449017665508E-004   5.1540952561256810E-004   2.0710220628151744E-004   1.3899155346646213E-004   9.1594494623597859E-004   8.7113961309247126E-004   4.3719807981756545E-004   8.0872907556452881E-004   8.3659768962081121E-004   5.7982560895846553E-004   6.9353436595750897E-004   2.9676441580918735E-004   1.5548381573735707E-004   4.6962604075111131E-004   5.4637839316083194E-004   1.8302889040905008E-004   1.8385286459106302E-004   4.4344380219099903E-004   5.3440725404492570E-004   3.3849555516326434E-004   7.0355340939916267E-004   3.7955807174223086E-004   6.9821928056282886E-004   7.8273890842542500E-004   2.9438951108639374E-004   3.2239928297387200E-004   2.4622329200553781E-004   5.5584872487437077E-004   6.9191037625450553E-004   6.0937734088089537E-004   3.4177021695408044E-004   5.2784943091737106E-004   5.0705351334369127E-004   4.1506278062255938E-004   2.5287633088346637E-004   1.9066141337079098E-004   3.1009168576575551E-004   3.5620404016961969E-004   3.6808939276215358E-004   2.9537743263754291E-004   4.8000579341266617E-004   3.1969395045287034E-004   1.1793609714514338E-003   3.3896021141782001E-004   3.9716363358428786E-004   3.3955584943542229E-004   2.7447734799831248E-004   2.8376584804497366E-004   5.1445790436645180E-004   5.1150880106252462E-004   2.5470060317890440E-004   2.9701466108668752E-004   1.9732914419739867E-004   5.3673360074361865E-004   7.2539721434431044E-004   3.8498106467556499E-004   4.6315154251328985E-004   3.2644439902949863E-004   3.3455222113176774E-004   3.6318360259224563E-004   7.0450130146730290E-004   4.0747249467701612E-004   3.5890038685472528E-004   8.0154734624436337E-004   2.9199160785467378E-004   5.9930606355972907E-004   5.4383413946868127E-004   2.7999463480965042E-004   2.2616347734039728E-004   2.6537378447841800E-004   7.0251404501931890E-004   7.7187507297368232E-004   8.9775552124365390E-004   2.8074176452562102E-004   4.0854822623181432E-004   4.5647744630021087E-004   4.3747571188345897E-004   2.2370325459477531E-004   1.7355140412331704E-004   3.0359294140033344E-004   4.1807047129720074E-004   2.3962464589662798E-004   4.8408043515849177E-004   1.4619291113184977E-003   3.9782766368220789E-004   2.7006966362367755E-004   4.7783227974493227E-004   9.1769450567552894E-004   7.2051944898755989E-004   4.7824345552625847E-004   5.0216161327545396E-004   3.8925496441902263E-004   1.9758993414155455E-004   6.9672763513442808E-004   4.0093043999538602E-004   8.5903426171256314E-004   5.2422934306349013E-004   3.3827989989219205E-004   4.4750950597465206E-004   2.1146904109413601E-004   4.7656633480895583E-004   4.7180268140458755E-004   7.1305052537693186E-004   4.7216826840636438E-004   4.1550698211239326E-004   3.5594508322241218E-004   4.1679379648103731E-004   2.2967765309660137E-004   1.0402456219507348E-003   6.9011467428544630E-004   1.7064369244072325E-004   2.2007943752138669E-004   6.1871681571569741E-004   2.9327815294765867E-004   5.5615706556195424E-004   4.2433496759972046E-004   2.8436707083774013E-004   7.6457259680409110E-004   2.7350188808209701E-004   6.8011345649566927E-004   4.8003535692628082E-004   7.3240911505695859E-004   6.7785102016396169E-004   6.7265132711105571E-004   4.0066477045264310E-004   4.6145476151825170E-004   9.0986937249459441E-004   4.3605780161965748E-004   4.1934526474807351E-004   2.2969830128426852E-004   3.7873493391741604E-004   3.2958199655097039E-004   4.7821347614974285E-004   1.0779036781071243E-003   6.5269886025849395E-004   4.6303378430017728E-004   4.6342016811865661E-004   3.8933169763807521E-004   3.9197137139526569E-004   1.8110308488236048E-004   3.8952379525035083E-004   5.7935715356674630E-004   8.0685412725796726E-004   7.0693550933107363E-004   5.0640121644001551E-004   2.9424521766772418E-004   7.3376496579286748E-004   2.6197357685277836E-004   5.3300467356414164E-004   3.8693566278978961E-004   8.8973184676719829E-004   7.5571319104646444E-004   6.2314953666266952E-004   5.8359741291317505E-004   6.8233717414271867E-004   6.2313964377225836E-004   6.2993060091206122E-004   6.1166487701066119E-004   3.6149005573950379E-004   2.9354642761875431E-004   1.7175675679062251E-004   5.6581790344759140E-004   3.7610883001710810E-004   2.1857532850190272E-004   1.8518247197998403E-004   5.0693317131423297E-004   5.0891474702901369E-004   2.5711376360429698E-004   5.8238561020927313E-004   5.3409869468700908E-004   8.9161556548237881E-004   5.4286893834784317E-004   6.5544940743170112E-004   3.9210834739251835E-004   4.2851253410904273E-004   3.0515413783010581E-004   5.4552344357020857E-004   4.5113503150360520E-004   4.5699254815094204E-004   3.5047599955536404E-004   5.5394194736636782E-004   3.7513738983778710E-004   4.8535345626471221E-004   4.3255285768768574E-004   7.2128742632861014E-004   4.3376542299198738E-004   4.7004261949157061E-004   4.0546513687478894E-004   3.2838234836000886E-004   4.5304096189352825E-004   6.0718975240808750E-004   6.0091224973393925E-004   9.4366121458821172E-004   5.8086153162190850E-004   5.0790389275667260E-004   6.2221404440446324E-004   1.3303393750849126E-004   7.3686671795427446E-004   5.2597713068898476E-004   4.3522639744865784E-004   6.3465513178196124E-004   3.9771604682602157E-004   5.5516613153372819E-004   5.4097389261524380E-004   6.4522419336709286E-004   3.4362571291271900E-004   3.0967155734880374E-004   5.0274337877569673E-004   3.7300469778321757E-004   6.0128481623219208E-004   4.4981339018990098E-004   5.2971987456289975E-004   6.4846517236298107E-004   5.6657143774859831E-004   7.9322818434972330E-004   6.1003166796050150E-004   9.3949091251895923E-004   3.8591203836819119E-004   5.4301575969267996E-004   2.3680199881482745E-004   2.3373305470635210E-004   1.9870716866811008E-004   5.3170405132673749E-004   9.8901804666420238E-004   4.0400755843270851E-004   5.7060732329124305E-004   6.1034064720134190E-004   3.9122850121186262E-004   4.7720406384702403E-004   5.1635727621354200E-004   6.4514275129229858E-004   3.4976275190527138E-004   5.3882111234767954E-004   6.6587711093906636E-004   2.8173358601736928E-004   5.3897613955414389E-004   5.3412356153245623E-004   6.0103467634797726E-004   7.7266482336280128E-004   5.0537686536387743E-004   7.4220617044718168E-004   5.8079810970103839E-004   7.5147690241424028E-004   4.8408991153931207E-004   4.1280154932776391E-004   6.2421738384443024E-004   3.2355748627333386E-004   4.3589249061299381E-004   4.3421343676227535E-004   6.4486093978493458E-004   7.7548278671092392E-004   9.2591579541494954E-004   6.0918536339416647E-004   3.9905855824291770E-004   3.7535799764904518E-004   1.2435507950834311E-003   4.6103179767011495E-004   6.4899722242970726E-004   5.0579539690837289E-004   5.7695193199194241E-004   5.2322479468409921E-004   5.0426270418306972E-004   2.9298156935240994E-004   2.5740662178062916E-004   5.1617061078386396E-004   4.4748063154835711E-004
   3.5200000000000005        3.0000000000000000        4.3491485787936456E-005   4.6062008760904288E-005   3.6940113968361497E-005   4.2834722725857517E-005   3.2264581924501379E-005   3.7656419316434663E-005   8.7027100009580294E-005   3.7284953724855869E-005   4.2455554009897094E-005   1.0838716614241827E-004   3.2470426572909292E-005   1.6370006835290173E-004   1.9440466218630030E-004   4.4028436252651333E-005   7.5189477573407430E-005   5.0247034131470913E-005   3.1622163060019863E-005   1.9158522622304445E-004   1.7421889051961499E-004   7.4950210518236285E-005   5.2751399868526186E-005   2.9557400217817929E-004   1.7839172404214649E-004   4.4935111829610123E-005   7.0519772423674197E-005   1.0879822521548260E-004   3.7355805426150623E-005   1.1897463651190715E-004   8.3768392500140423E-005   4.9732055491778366E-005   2.4195932614073344E-005   2.1630997512849930E-004   2.0162653916566239E-004   1.7428423422995490E-004   6.1036385069206578E-004   1.0180225532325159E-004   1.0524706088414511E-004   7.7327242367023261E-005   1.1250833651874741E-005   4.1456618200860577E-005   9.4450562319041705E-005   1.2676372312260566E-004   1.8998079375306097E-004   1.2799883853509126E-004   3.4478078605604736E-005   1.4783143861564349E-004   1.1740711483579330E-004   3.4522470615412648E-004   2.5030288076235253E-004   3.6133314066216522E-004   8.4304129988717718E-005   9.8621065723350132E-005   6.6467207082351496E-005   6.9865676268935365E-005   3.4620964469682576E-004   1.1456438406392793E-004   2.1400179221590465E-004   3.9919410309563523E-004   1.2950443464057541E-004   1.9605988983909596E-004   2.8436870402908174E-004   1.0745530176739853E-004   2.7443847515569089E-004   3.0218653470246359E-004   3.7227812038550400E-004   1.3041515397355083E-004   2.3263245658312229E-005   1.6419635532700030E-004   7.1047046588281490E-005   1.8110422368185181E-004   6.6564037354020791E-005   1.8880451413507275E-004   1.0058710243545155E-004   1.9575500875062540E-004   1.6314468046499064E-004   6.0477939734990922E-004   1.6851739324669454E-004   1.3301238036887700E-004   1.6520813448236754E-004   2.8408655801651474E-004   1.4307161724915406E-004   2.3861458845976760E-004   1.8706935431177959E-004   3.6389786013713715E-004   5.7370668954392078E-005   1.7657658657019225E-004   2.8500726088225150E-004   2.0236903387251109E-004   1.3786782607527658E-004   2.0104865788248127E-004   2.7239129315955525E-004   6.4765141798924875E-004   1.4001879082310378E-004   1.0486507836317191E-004   1.8447272487395926E-004   1.4351270085033891E-004   5.4705052513089221E-004   1.4770804052312929E-004   3.4210985972300335E-004   3.5876981482716635E-004   1.2097904358890642E-004   2.1084089357337567E-004   1.6049590523605639E-004   1.4964820968641881E-004   5.3584633430245485E-005   1.5074010671036134E-004   3.2097731607841796E-004   1.4151175940749881E-004   1.2736919146302844E-004   9.9979498054988635E-005   8.3774154464939484E-005   3.7077343601308693E-004   2.7772737927803120E-004   9.4105002694811545E-005   5.2243587692338441E-004   4.5010246180037699E-004   2.2096199907973012E-004   3.2635161370954483E-004   9.2380819748650450E-005   9.5096253220549874E-005   5.0866488843213763E-005   6.7078841740982498E-004   1.6816064252721995E-004   2.2947488180340486E-004   6.3864893172546177E-004   3.2413300189301921E-004   2.1708227849032621E-004   3.2161106381533260E-004   3.8637946045877919E-004   1.7405673458916623E-004   1.7290183015534661E-004   3.1721366380299526E-004   2.0466809733290790E-004   1.5792079082689258E-004   1.0338330951427121E-004   8.0131889001813133E-005   4.8282899789913532E-004   5.6664146989039665E-005   7.6986708455313861E-005   8.6062854414154356E-004   1.0244380464073239E-004   2.6941289201103694E-004   2.9991141085975955E-004   3.6629900045431340E-004   1.2192198331325294E-004   5.4620381896284490E-004   2.6011083958163146E-004   2.0183213112076327E-004   3.0115022109490457E-004   1.2601560865012508E-004   7.8712679440891341E-004   2.9234993984315991E-004   1.5548747849340811E-004   4.8040137529143849E-005   4.0043848118146298E-004   2.0346332887325298E-004   2.7121289182410448E-004   1.3802329795156146E-004   7.4324022928332900E-005   2.0988407619034383E-004   1.9446443917025253E-004   4.7432726715776458E-004   5.3002243559782582E-004   2.7091864812957007E-004   3.3904799278734174E-004   3.4474887893626787E-004   2.6023772172882451E-004   3.5473539360101361E-004   1.7023903483056677E-004   7.0406498995723111E-004   4.3670522275449911E-004   4.3057582058521305E-004   2.6730584899817029E-004   2.0383736656034567E-004   8.7980566821638381E-005   1.6279055358880100E-004   1.5031673541015590E-004   9.7403089308945387E-005   2.0766940763247065E-004   1.1410972391455746E-004   1.2240665678396134E-004   2.7942029696432027E-004   2.0258770664620174E-004   7.3300865592596941E-004   3.7000747848577427E-004   1.8869291144800541E-004   4.6257672683127737E-004   2.2935487422622274E-004   1.4944618403415737E-004   4.7989306111864563E-004   7.9006962290109774E-005   3.4469940601213083E-004   2.0310448928622228E-004   1.3224403558053627E-004   7.2661346295332336E-005   1.4035563235071776E-004   5.9447932042057307E-004   2.3117476224499819E-004   4.0564575287796147E-004   7.7123185970033156E-005   1.6723066549834139E-004   5.0740448205364346E-004   2.7518033038567870E-004   1.8865433734835914E-004   6.7418729885858233E-004   6.2860893438123711E-004   5.5800212412003807E-004   4.3680351724646483E-004   9.2405889955964288E-004   1.6198107260736557E-004   7.7242078656685810E-004   1.8906965384055772E-004   1.7689702841182714E-004   2.6847996050164129E-004   5.7511768172599606E-004   4.0048198273120409E-004   2.6370302809308570E-004   2.1560022789833078E-004   1.3847626832866268E-004   2.9594231066208736E-004   3.6701067205634539E-004   3.2519684734871450E-004   1.6288099569970274E-004   3.4008587339818018E-004   9.1364565840068568E-005   2.8286425659661892E-004   8.8245055112193190E-005   2.7161647106367127E-004   1.6850450446007247E-004   3.1510101106083500E-004   5.1247468065364972E-004   3.0723424094551238E-004   4.0316661915797293E-004   4.8517745446196610E-004   1.6061347723652768E-004   2.0455480954761370E-004   5.8111539812163906E-004   1.9493784450025115E-004   1.6865225218204755E-004   3.0905702568775445E-004   2.3205869141458029E-004   7.1585439228410270E-004   2.6941305022425924E-004   2.6945587721172100E-004   1.0004760300929051E-003   1.6683916844330323E-004   2.3290006459564735E-004   4.8818877329490291E-004   3.5036771179767286E-004   3.8081176877010177E-004   1.5311925036523569E-004   1.8382082109530057E-004   1.3851341499125075E-004   1.4532564073279765E-004   2.5257897634565471E-004   1.9397526011000744E-004   3.6257794366428137E-004   3.3623936995658376E-004   5.7507169772307032E-004   4.6094220265015712E-004   1.2701752509529414E-004   5.4941363759691407E-004   4.1780090681532787E-004   8.9219129586259839E-004   1.7253580435395698E-004   2.8147785086063334E-004   8.2297076354186343E-004   1.7819645043566426E-004   2.6786111676901177E-004   3.4547125050538084E-004   1.4323983038626491E-004   1.3245753906213287E-004   1.3655050080685447E-004   1.5555698706439650E-004   3.0490821734171326E-004   2.7267144243723972E-004   1.5250322270278304E-004   3.7329014263845018E-004   4.3657244080360578E-004   4.0379004705555786E-004   4.4466947958504347E-004   3.9570782498019199E-004   4.3197855253383224E-004   2.8809872361166606E-004   2.8895439732816761E-004   1.2872262116961545E-004   4.1028687278860408E-004   3.7972811798688130E-004   3.5009866302030540E-004   4.8142620905488985E-004   2.0778102967671880E-004   6.8549376226373099E-004   2.1321300456656533E-004   3.5197051213069983E-004   3.6186170608691864E-004   2.2266305214153047E-004   3.6017372865579644E-004   1.5212111576237719E-004   7.1589609160063121E-004   3.4314254148370439E-004   4.5544820443007747E-004   1.9005775565832152E-004   8.2448402078286092E-005   7.4359515743756906E-004   6.0000896946829510E-004   3.9054547416455729E-004   6.9386232631739265E-004   8.9658047452809240E-004   3.7909117475547145E-004   4.4920550145413721E-004   2.1476012733931741E-004   1.0393335806879041E-004   2.2863298091477889E-004   3.2565095171645220E-004   1.0903372848500511E-004   1.9303190122040411E-004   3.7944260831268892E-004   5.8960143491593501E-004   1.4835174165302812E-004   5.0675022780232934E-004   2.5341056812967717E-004   4.3480673843543664E-004   8.0389019495850933E-004   1.7697749187070211E-004   2.0265939588692394E-004   1.4663123112036120E-004   6.1703053061392342E-004   4.0203606951869119E-004   9.6508743069542203E-004   5.6562783067549873E-004   5.6446974445546673E-004   2.7140436561833188E-004   4.7471757281714760E-004   2.0601085902560858E-004   2.8175136475135337E-004   4.0507985260067851E-004   3.0854745054193378E-004   5.0104795099825997E-004   3.5890376731021151E-004   2.4390769446939092E-004   3.9922374635721413E-004   7.1943286733071766E-004   1.5996350600552904E-004   3.0868447923018276E-004   2.1477242342544156E-004   2.5870949766137970E-004   2.5675947228004917E-004   5.1007451074435491E-004   2.9180500154429433E-004   2.2936504534040177E-004   2.1690554043883137E-004   1.9833856852178347E-004   4.7125531224228223E-004   6.4720292959320638E-004   2.5476230066318034E-004   2.8873600182676649E-004   2.9514856083514250E-004   2.4215414049113819E-004   2.5168281907293359E-004   5.2360750985198067E-004   2.5670362832158622E-004   3.7183841732661661E-004   7.4402597980404328E-004   2.1192730016829557E-004   6.4645249217452384E-004   3.6332432081669845E-004   2.2738873720106180E-004   1.8744042338899664E-004   2.2161737018790197E-004   6.2160397661582909E-004   7.1287538850668328E-004   7.0367009134326703E-004   2.0347145060414993E-004   2.5664415633800411E-004   3.2650932359712344E-004   3.2321150114826097E-004   1.5168572719466872E-004   1.1634000230971916E-004   2.5660145665378127E-004   2.7507589978022554E-004   1.1811336588359724E-004   3.3351626823468079E-004   1.1183670284869590E-003   5.1146350149738255E-004   1.9662379560437333E-004   2.4421785182978149E-004   5.9780574415730986E-004   3.7419972371944128E-004   3.1495583086263212E-004   2.7365422829469296E-004   6.9733218310785521E-004   1.1232950294902366E-004   6.1164132222117922E-004   3.1293606784535410E-004   6.4940208598486657E-004   5.9636428924227677E-004   2.2783803448643339E-004   2.9781111276604383E-004   1.2508947579122109E-004   4.1996625051124220E-004   2.9554525029511962E-004   3.0269007049034695E-004   7.7443705839425915E-004   5.0736058544559835E-004   3.8917028398384955E-004   2.3813678115947175E-004   1.4222014548790851E-004   1.1629878765690605E-003   3.7881350618175377E-004   1.1749757201917789E-004   2.1217406238748139E-004   5.4254551217604243E-004   3.1769473438994869E-004   4.0482749842992257E-004   2.8487181795977691E-004   2.2745695546156212E-004   7.8078036220970972E-004   1.4212549462815579E-004   4.7943926680284594E-004   4.6211839937343132E-004   4.0525818113393270E-004   5.7209253103580405E-004   6.9326173982012045E-004   3.9536696873975245E-004   3.8811406042874025E-004   6.8784482586547470E-004   2.6277307628727120E-004   2.4181543918981157E-004   2.4590414604684901E-004   2.9793422460829851E-004   1.5526279438623058E-004   3.9814940964262249E-004   1.3183039430964751E-003   4.6459876298644647E-004   3.3923744433039305E-004   5.8065778020389882E-004   3.6234048017041965E-004   3.4351521761158388E-004   1.2014561411272841E-004   3.8749673229668643E-004   8.5072043492384153E-004   4.6440183634913153E-004   4.7077855866308626E-004   6.1680128172052792E-004   2.8402033866374154E-004   6.7958231157373011E-004   2.9379401910836750E-004   6.5709157317299805E-004   2.2002291121463503E-004   8.8921902268520117E-004   5.2586891592875491E-004   6.3218024035416711E-004   4.1633350072556226E-004   6.3030418268142905E-004   4.8662787320025516E-004   4.2569199001289736E-004   6.2955639149560891E-004   2.6529813811056906E-004   2.8771915276710249E-004   1.3607980312391576E-004   6.7983663798862630E-004   3.2747819667091124E-004   1.3791301239954288E-004   2.4254637488047839E-004   3.9970325271872166E-004   3.1201165838987485E-004   1.7359513116663186E-004   4.5811382960964033E-004   3.9855082619209164E-004   6.4791745542765492E-004   3.7823122106211103E-004   5.7116948951783637E-004   2.6059121457406968E-004   3.6713719142631904E-004   2.8881926405772236E-004   4.2096891150228004E-004   2.4514341657991859E-004   2.9868156841337520E-004   2.7351347658530483E-004   4.3363357774861078E-004   6.3340062622246234E-004   5.8456023546729348E-004   2.5219326921762319E-004   5.4424212221012799E-004   2.6379884663249559E-004   3.3071946248267611E-004   2.5128042603651026E-004   2.2152959978316854E-004   3.2058804017092151E-004   5.2336169345975193E-004   4.1440042335479620E-004   6.7869698270466006E-004   5.0581423108112271E-004   4.5123644183737006E-004   4.0301285940237870E-004   2.0882851368218835E-004   4.1081234458243570E-004   4.0149506805117340E-004   4.2416522144056277E-004   7.1306244222265160E-004   2.4785628940077219E-004   3.6872192136121060E-004   6.0942561943908404E-004   5.0575089630698687E-004   2.8636617282133149E-004   2.6850657812046698E-004   4.2434202552405577E-004   3.1936497388458776E-004   3.7255409224353267E-004   5.3690809528993675E-004   4.7666028052467500E-004   4.3965159722952977E-004   5.9443132854875046E-004   7.4166622893526309E-004   5.5038306973412732E-004   5.8870653720703790E-004   5.2479278291825654E-004   5.9339566368300540E-004   4.2060311750615040E-004   1.8902463826727376E-004   9.9640041307654564E-005   4.1241752412787477E-004   7.2482940305502661E-004   2.6496548422274310E-004   5.3721009912673123E-004   5.8152153843787284E-004   2.7199211731352709E-004   5.0561212371998772E-004   4.5447417787323091E-004   7.1007576970170830E-004   4.1441558101277691E-004   4.9804269000802356E-004   1.4917625174274926E-003   2.0808017901792134E-004   4.0700956264904818E-004   4.5714459200304981E-004   4.9682504319592861E-004   7.5622071715623874E-004   7.1484108839064801E-004   6.3098952396459566E-004   6.1713476263037810E-004   5.8203405746230850E-004   2.4557934051805473E-004   3.0583592949402847E-004   5.5747479533049739E-004   4.1383346244119965E-004   3.7944449903664550E-004   3.2513190172888485E-004   4.9392700775083525E-004   9.3584501720458155E-004   5.7445705507223378E-004   4.4032172904748517E-004   2.8712487810098140E-004   2.0238617962627505E-004   6.6439865310252970E-004   4.6013023023265889E-004   5.6787365933347745E-004   4.3333340028900620E-004   4.3260025886832901E-004   4.2967446501645065E-004   4.0037187116788496E-004   1.8363338354109368E-004   3.6707891000409905E-004   4.2644778960582814E-004   4.8004210667322339E-004
   3.5800000000000001        3.0000000000000000        1.6260099976195535E-005   1.7269874036506138E-005   1.4061978361533501E-005   1.6198928821993120E-005   1.2788030696782757E-005   1.4425754718963708E-005   3.0274393246688761E-005   1.3720910337921136E-005   1.4555664296099384E-005   3.2483146535433317E-005   2.4882209330083259E-005   1.0380278571074855E-004   9.6772863518810725E-005   1.7912635078963950E-005   2.2356932401680039E-005   1.6674228921402823E-005   2.5818806229906122E-005   1.1331464053036810E-004   8.8863285688155308E-005   2.6749724295262575E-005   1.4717625053798594E-005   1.1396076547390490E-004   1.0416286217132807E-004   3.6932048892036942E-005   2.6290239967182197E-005   5.7948300530834100E-005   1.5444934452105880E-005   5.9026651556179039E-005   2.7061041749614000E-005   1.8449696830462042E-005   6.4345765897918063E-006   1.1474305497483294E-004   1.0883805336773175E-004   8.9702318321180114E-005   2.7409890359561783E-004   6.4137746924119315E-005   5.3841103781361558E-005   2.8381668756107313E-005   2.7358218351423034E-005   1.3429151319530483E-005   1.2661444600382514E-004   7.5051525571950053E-005   1.6534817672805464E-004   4.3583287642407742E-005   2.5895452595953556E-005   1.1044501434318943E-004   4.2841789897985926E-005   1.6798366055250266E-004   1.1878704207291698E-004   1.3477196739183485E-004   7.6321364671032686E-005   6.2810829050705084E-005   6.6461367795724946E-005   3.5666929875783151E-005   2.2584279272298057E-004   6.8389534369278033E-005   9.3298243984166109E-005   2.9848783536289198E-004   1.1593519012339287E-004   8.6808907027017431E-005   1.5559010033647873E-004   6.7070141623428635E-005   1.3112214939737450E-004   1.3018367774990033E-004   1.7573653116977945E-004   6.1270607392429689E-005   2.0681334881737084E-005   1.6313045237187037E-004   5.0843812838069532E-005   8.1434951480167949E-005   7.5460908318483646E-005   1.1283257605661077E-004   5.7297467111304101E-005   1.4876677293431049E-004   1.1012020666277082E-004   3.6472158863724136E-004   1.0465896842500960E-004   9.8982538083162508E-005   6.5533619029774961E-005   1.6148766636843101E-004   6.7747170590524563E-005   1.3782906064370616E-004   1.0078744333863540E-004   2.5091643766718625E-004   9.8840170766448734E-005   1.2634634797045502E-004   9.9172313356753243E-005   1.2601671456382291E-004   8.2215218093457232E-005   1.4295299645538198E-004   1.4796101488324083E-004   3.0759544583703046E-004   1.4190765938070749E-004   6.3185587772715088E-005   9.2401609651952888E-005   8.7966385765560681E-005   3.7317232775336862E-004   6.2496627001916268E-005   2.5626374902355749E-004   2.0266521903691931E-004   7.9890392301561037E-005   1.4411175098277517E-004   1.0286845085079290E-004   1.0287966389123896E-004   1.7480644284623186E-005   8.7491412258964101E-005   1.6421859462645131E-004   7.3343171798395042E-005   1.3533370893261494E-004   1.2649668919386412E-004   8.0599794682882547E-005   2.1472804036755012E-004   1.6401472996814979E-004   4.6955109734286287E-005   3.2470203035764815E-004   2.4755346816186563E-004   1.2658504668070560E-004   1.6448981277442589E-004   1.1038366547967518E-004   4.7052845692882323E-005   5.1291884657716386E-005   4.9392729505107235E-004   8.9184539824016561E-005   2.3971536021937925E-004   3.5841324773038289E-004   2.0594018836000703E-004   2.2909017095951254E-004   2.3385097657615118E-004   3.0349550605758335E-004   8.8224408944128887E-005   1.0792919537223334E-004   1.7015672417127465E-004   1.0847120981431887E-004   1.1382986775103440E-004   7.0759851672136411E-005   1.0056746408693491E-004   2.0871755203384613E-004   4.6201559635909737E-005   1.2085029459555518E-004   4.6709219360960036E-004   6.2016796724789167E-005   2.4849970346167282E-004   1.5997159427201218E-004   1.9415182559227471E-004   4.1780370219089363E-005   2.7360836282276494E-004   2.0033464006127073E-004   6.4117884104575827E-005   1.7155680797541480E-004   7.7512183980595772E-005   6.5296268742653430E-004   2.0484130651227437E-004   1.5976921603107005E-004   1.0252472805138446E-004   2.6130972289175540E-004   7.5986360850920068E-005   1.3096419032249815E-004   6.1198574760139282E-005   3.6377508696025970E-005   2.0927078652034864E-004   1.5101436859533770E-004   3.6594933956519347E-004   3.2311433183327906E-004   2.3016782564879158E-004   3.1711628628869489E-004   3.3727236169030038E-004   1.4789059205644759E-004   3.1677063389170444E-004   1.4189774648668468E-004   4.9385522755458755E-004   2.8465702946119310E-004   2.9297403822748410E-004   1.7314808918277000E-004   1.8524289319970640E-004   7.3902685618182519E-005   7.9351571161241831E-005   9.6804267139362975E-005   9.5797983662516097E-005   1.5111523105973038E-004   6.1226916617774941E-005   9.5842376518097281E-005   1.1220106202363158E-004   1.5621486725517792E-004   4.8085077109307790E-004   1.7786157929647916E-004   1.6632806954993638E-004   3.6832848992813285E-004   1.3959909907680510E-004   1.3545690467823689E-004   3.7298673930336870E-004   5.9614656441880429E-005   1.8316311184512999E-004   1.0747831363586937E-004   6.0083690908890579E-005   4.6678892029255667E-005   2.0906035703205413E-004   3.1309948885338323E-004   1.1134881138874788E-004   1.5670419880295933E-004   5.6446243647287636E-005   8.1101139998759786E-005   3.2514359631886756E-004   1.3848695944911104E-004   1.1730823321623815E-004   4.5429783738971409E-004   5.2520157375025010E-004   3.0427615407405991E-004   4.7687971682827538E-004   6.1985205390453595E-004   1.3911481428531986E-004   5.2337760567555127E-004   2.1556382054300498E-004   1.3937131462477239E-004   1.5525294326986126E-004   4.2669851433492717E-004   2.7587610610240229E-004   1.7091663950993686E-004   1.3667797367635407E-004   9.5382697542649892E-005   2.0995935918856329E-004   2.0839317342793623E-004   2.1227185931778104E-004   2.6718519824501559E-004   2.4922997605752160E-004   7.3316979010086636E-005   2.0362888363831871E-004   5.0299209732350106E-005   2.0799749197689585E-004   9.7153609702964924E-005   2.1105159789696802E-004   2.9943996106760351E-004   3.8099165223756486E-004   2.2985946844722414E-004   3.4193969162605025E-004   1.6951358576951960E-004   1.3176510392597256E-004   3.2622352376505324E-004   1.8657931078486090E-004   1.1062898359265272E-004   2.6312718647910748E-004   8.4517157613562329E-005   4.7048533059434479E-004   2.2091173611325744E-004   9.2259926020590001E-005   1.0133277408265152E-003   1.3481097045261716E-004   1.2796540972755550E-004   3.2105232339007183E-004   2.3814632050603581E-004   2.6825007069969869E-004   1.0409330790058592E-004   1.3611655609534239E-004   8.5095231320313040E-005   9.6077102526738220E-005   1.3527672274372640E-004   1.3294088708476370E-004   3.1037619517219656E-004   2.8283224192098677E-004   4.3541972292563807E-004   3.2695486342005340E-004   5.4890392384787691E-005   6.0382721960585578E-004   3.3557548909432961E-004   7.3596819934925015E-004   1.1070189827030037E-004   1.9247515729360726E-004   4.3193963128266313E-004   1.0708253020051488E-004   2.1001656020897420E-004   2.2275024476915326E-004   8.7596554894134283E-005   1.3150867064814971E-004   4.5264513379696927E-005   1.6444860809293439E-004   2.9900425655102729E-004   1.5332060018955520E-004   1.0686132255800563E-004   3.6201160587274214E-004   2.7463935955315675E-004   3.0739837271815654E-004   4.3612951025162909E-004   3.1769431970885589E-004   2.4481506340148752E-004   1.2213166855142867E-004   1.7934634653896008E-004   9.5923390196230737E-005   4.8521000340661958E-004   2.9848189544566560E-004   2.9021320864303980E-004   1.7964950911772011E-004   1.8681542719426009E-004   5.8415242616237319E-004   1.3812993298417428E-004   2.1366803023804482E-004   2.6663596256655444E-004   1.1286335859837233E-004   2.9217777322989409E-004   1.1582705243245466E-004   4.5972203565588127E-004   1.9538458312168698E-004   2.8847212338228628E-004   1.5367326189464982E-004   5.0678999193716385E-005   4.5054683679186564E-004   3.4096562733844805E-004   2.7663551449246112E-004   3.5839618798901089E-004   6.9623025082230731E-004   2.2623313557456473E-004   2.2870109414151955E-004   1.2103743732824024E-004   9.3921017781402460E-005   2.1250109828461697E-004   1.9387241758133246E-004   7.1854283654497006E-005   1.8346978807943357E-004   2.5507458487962806E-004   4.8738589826870671E-004   9.5748727007690843E-005   2.8620249110613145E-004   1.9040462905235242E-004   2.3080521748459104E-004   5.6279093172282538E-004   1.1007187210599580E-004   1.5927847962896225E-004   7.4526427436990666E-005   5.6363138718365231E-004   2.9751935907297480E-004   9.6358007858778061E-004   6.1711818887297937E-004   5.1550858621892987E-004   1.1961206699110714E-004   3.5442915797530836E-004   1.3030058710695430E-004   3.3228201274915393E-004   3.5375819339110914E-004   2.2955330515551022E-004   5.6035160276641930E-004   4.2606354669129246E-004   1.5349535757834692E-004   4.1659477269274665E-004   3.7527872073221598E-004   1.1919481979510102E-004   2.8653684056174032E-004   1.3571797017297661E-004   2.8086228521451742E-004   2.1785449999389299E-004   5.8980697038025706E-004   1.6046269081135695E-004   1.7930049808780686E-004   1.3054240274204128E-004   2.4950639948729820E-004   3.3709354159538525E-004   5.0641012456862841E-004   2.0261607593401968E-004   1.8456427770729386E-004   3.1312276463791520E-004   1.8070027644313607E-004   1.4182351778548676E-004   2.5427031627394775E-004   1.6817807789856445E-004   2.5406589862883344E-004   3.0959722008787007E-004   1.3849585853013309E-004   4.4953337729276431E-004   2.1123993618768375E-004   2.2685056583139285E-004   1.2518455212491583E-004   1.6612977119615378E-004   5.8071653309733982E-004   4.8822764874277270E-004   4.3263960904325302E-004   2.2511551996190696E-004   1.2646376148989796E-004   1.8569970115858234E-004   2.5211927258364270E-004   1.9598089469144143E-004   7.9331737166176113E-005   1.6212601091449932E-004   2.3050425893009590E-004   5.6605193367608754E-005   1.8311262187243129E-004   6.1957179810493671E-004   5.5016396056941958E-004   1.2906414783431434E-004   2.4800669870144696E-004   3.3773245578058101E-004   3.5851896380876408E-004   1.5273923160253109E-004   2.7262939985147000E-004   8.2576567231429398E-004   6.5575192519498751E-005   4.0143259177219506E-004   3.1861048002654714E-004   4.0902623292422943E-004   4.5746590669651913E-004   1.5689976623293621E-004   1.9254136293103224E-004   7.9529351067835925E-005   3.4439334701218279E-004   2.1454184452422527E-004   2.6337986459311726E-004   7.6106111345042706E-004   4.8666303972269120E-004   3.0462824102191606E-004   1.3853157109083389E-004   9.4641039004488852E-005   9.7469570081569392E-004   2.2106890942953932E-004   1.3015003152524589E-004   1.9729756325629111E-004   3.4713756657264868E-004   3.4123196846528729E-004   2.2442040564751842E-004   1.8471176396509992E-004   1.8461181251058716E-004   5.7207756482858575E-004   1.1241970059343737E-004   2.9056227732325162E-004   3.8111996155980744E-004   1.5705881770860982E-004   3.7763848477826470E-004   4.8769135365841088E-004   3.2387297493399926E-004   2.3334857753211821E-004   4.9144619661698190E-004   1.4394481021509666E-004   1.4928847157753237E-004   2.2761691849986569E-004   2.0610209062740285E-004   1.0395879280791915E-004   2.4455139554064985E-004   7.7174629352311577E-004   2.5251670840262356E-004   2.2881421282275232E-004   5.1949054009605756E-004   4.7792083592230718E-004   4.3460715313456953E-004   1.0443745611419885E-004   2.6846394877407833E-004   7.0173293515646176E-004   3.2135890844969979E-004   2.3505657663583636E-004   4.8891383691505755E-004   2.7079609151944790E-004   4.0948606141945256E-004   2.0720281526181677E-004   8.0777648252149592E-004   1.9578117250786410E-004   7.5735293216623210E-004   2.7033199997373864E-004   5.2125916161507781E-004   2.9273288128738321E-004   4.8684139889056252E-004   2.8322394408237590E-004   3.0134120661130201E-004   4.6459562327830315E-004   1.6581903705729885E-004   2.8223971145107757E-004   9.3276038216481377E-005   5.5810069344072581E-004   3.5470204857975950E-004   1.3169581307133197E-004   3.4219135848499651E-004   3.8352295638872952E-004   2.2854097297989861E-004   1.2349827090681859E-004   2.7244872793797471E-004   2.5487628943109017E-004   3.8506148536840911E-004   3.1460987307532502E-004   4.2095718942248363E-004   2.0124828052594208E-004   2.5080985113865218E-004   2.1731195881367178E-004   3.2780455337510139E-004   2.7026763704435534E-004   2.4537230710712792E-004   2.2233999102881942E-004   3.0091196508562286E-004   8.2688530725322348E-004   5.0829930928256834E-004   1.3938978525158781E-004   3.9301523140759093E-004   2.0684624278166292E-004   2.1238088467135315E-004   1.2982073407659229E-004   1.7019717580635894E-004   1.8366187849955918E-004   3.3092397594106879E-004   2.0539027855001675E-004   3.7431788204794661E-004   4.1766325391468331E-004   4.0443921239299429E-004   2.1716501629484754E-004   2.8225564642726304E-004   1.3901387343501521E-004   2.0803603665952870E-004   4.7523630944241172E-004   5.3467307267240504E-004   2.4138734031567985E-004   2.7594146564684430E-004   3.9393773594708921E-004   2.8815777770644599E-004   1.7279518197277737E-004   2.6588911022541555E-004   2.3979354858780702E-004   1.7078985107182735E-004   2.2193857439639994E-004   5.7624135330191942E-004   3.5996058918375348E-004   2.1146105356484275E-004   4.9288795587880331E-004   4.5124957096396125E-004   4.2896816455758062E-004   3.1023432901246446E-004   4.6151159727824944E-004   5.5559707953630627E-004   3.5100045366408202E-004   1.3049158649716940E-004   1.0567680494373583E-004   2.7272420204121992E-004   6.2304319273242983E-004   1.7244810048739519E-004   3.0952947951063574E-004   4.7940481082044091E-004   2.1270914828966253E-004   2.9369214275394286E-004   3.7571029226952132E-004   5.2989042486994466E-004   4.2069784925149605E-004   3.8367629281664447E-004   1.7205184283390739E-003   1.4292130347596751E-004   4.2082536127436432E-004   2.7301075864693251E-004   4.5360941616146992E-004   4.9221543201693173E-004   5.1809016818391788E-004   4.6846123336812494E-004   7.5212811082800001E-004   4.9120094397985838E-004   2.9334365586013199E-004   3.5264991486108431E-004   4.7094195134066722E-004   3.4376715007986377E-004   2.5315827305383282E-004   3.5732378404834556E-004   2.9922607176752734E-004   6.6981552800158130E-004   2.8706887946316524E-004   2.7004060855634500E-004   3.4116524134337735E-004   2.0407263553383082E-004   4.7632175897997244E-004   4.8680138610495381E-004   2.6980256033335635E-004   5.9983447751850666E-004   3.9107750531153576E-004   5.5869483697973453E-004   3.2784642406662878E-004   1.4143438301225769E-004   4.2355037197611795E-004   3.7687365992843867E-004   4.8666268129961098E-004
   3.6400000000000001        3.0000000000000000        4.4277006942760880E-006   4.7146395279710907E-006   3.9202037924346274E-006   4.4881605812378516E-006   3.7117362779351135E-006   4.0907543372845985E-006   7.6885737654089449E-006   3.7554289794633667E-006   3.7828500744358503E-006   6.9067553081861590E-006   1.2806190968795359E-005   4.3055768517861986E-005   3.4248486344521772E-005   5.3982300468207285E-006   4.9425761994390812E-006   4.2114736500041422E-006   1.3320100309221835E-005   4.5416748257779881E-005   3.2264326386100128E-005   6.9379661195436697E-006   3.0802890499957782E-006   3.1993377771094060E-005   4.2169333585561147E-005   1.8458484752967047E-005   7.4292176770117479E-006   2.1242791990705481E-005   4.7942954251223342E-006   2.1358140770359549E-005   6.3062952358051157E-006   7.3589058205212381E-006   1.9054708552446312E-006   4.1445510985262194E-005   4.1342844324650151E-005   3.2211161523763610E-005   8.3893139223464264E-005   2.6974626409742009E-005   1.8791541339800823E-005   6.3413076539109622E-006   3.0470572527237260E-005   4.8293888167123250E-006   9.1076264782550086E-005   3.2586555501821160E-005   9.8183879817627666E-005   1.5072537990439328E-005   1.2007907372401383E-005   5.4999843420160874E-005   1.1714926639867174E-005   6.0058894279140716E-005   3.9193267882591132E-005   3.3993801691574513E-005   4.9675956743179704E-005   2.9564843214729482E-005   4.5637419342727728E-005   1.3174413232981082E-005   1.1246338331666854E-004   3.0972209662273641E-005   3.0235433861109658E-005   1.4426003378015048E-004   6.5625207387861559E-005   3.2789839849894884E-005   6.3611780014199225E-005   2.7273202870693275E-005   4.5087681005676557E-005   3.8054043617027137E-005   6.2399376620279881E-005   2.1419462515103503E-005   2.1611791996535466E-005   1.0275736164673925E-004   2.9126647024505610E-005   2.8030680917383761E-005   4.8421314537761040E-005   5.1332210417647711E-005   2.2901880116004354E-005   7.4006905462916840E-005   6.2117643951738478E-005   1.3975625712390707E-004   4.7491139573683438E-005   5.3589238265843658E-005   1.8579891935924630E-005   6.1843975042463582E-005   2.5537663337000071E-005   6.0741611283941176E-005   3.9136954446362798E-005   1.2487719839597501E-004   8.5923747940992910E-005   6.4300777176345243E-005   3.1114378372218601E-005   5.8631403039565631E-005   4.4059065797334357E-005   7.0998662462079713E-005   6.4184172714537964E-005   1.0733423405681694E-004   8.2422032843443695E-005   3.4044517351377980E-005   5.4005245188943397E-005   5.2270811159428038E-005   1.6871812853706388E-004   3.7068093103287468E-005   1.3013344585130482E-004   6.7349452803125448E-005   3.5524575627510319E-005   6.6762380278514931E-005   5.4324654557731418E-005   5.0988487390837508E-005   6.3975039892697818E-006   3.9573512438711245E-005   7.1321342995020980E-005   3.3798292251015106E-005   1.0138679589798744E-004   1.0060639756871442E-004   6.1277919388682552E-005   1.0449373907079850E-004   1.1698002544704499E-004   2.3110304740546217E-005   1.4656154720972059E-004   1.0182279904139619E-004   5.4377387596687626E-005   6.8979853784713926E-005   8.7149951125560488E-005   1.9571119890643528E-005   3.8883332266846029E-005   2.3304108186489666E-004   5.3598070900096467E-005   1.6274593093500251E-004   1.4245684377751621E-004   8.6166993157356256E-005   1.5744162228386671E-004   1.1716578905860186E-004   1.5627302953573677E-004   3.5660000869902451E-005   4.5729871621880373E-005   6.9000652867970647E-005   4.2096347878887086E-005   6.4262088928318881E-005   5.9461825382689467E-005   8.4183278393006419E-005   1.0797006790542889E-004   2.5062050649855930E-005   1.0833798728291539E-004   1.8808156986118229E-004   3.0770425570321623E-005   1.6233042014216617E-004   5.9253320390024979E-005   8.6939691116494155E-005   1.2057099566891214E-005   1.1417472334644738E-004   1.2049250668311469E-004   2.4470271517387693E-005   7.0250578508467787E-005   5.4448738721337415E-005   3.3966396071411414E-004   1.2675631329691822E-004   1.0057291571486162E-004   1.2577820318792758E-004   1.2622242894866448E-004   3.0182550149076384E-005   5.1396430110567456E-005   1.9260560294770312E-005   1.4557681724521260E-005   1.5946805595842614E-004   8.5604214675342501E-005   1.9032683620794508E-004   1.4859273282536868E-004   1.2785888506325590E-004   2.0104426818782817E-004   2.0563517405802428E-004   5.9924398259430823E-005   1.9026838058595013E-004   9.1798973345600968E-005   2.0512492093234701E-004   1.2234730527186483E-004   1.1373117754468909E-004   8.7165940517764970E-005   1.3290294652933810E-004   7.9094826935689478E-005   3.6108473984670381E-005   5.3584204517310233E-005   9.7345934031836925E-005   8.8897990337981990E-005   4.9255658198207257E-005   6.6537842143755179E-005   4.3136421691579111E-005   1.0088459332321171E-004   2.2992408930937690E-004   6.7312867958317193E-005   1.3089652098241994E-004   2.5086216246443879E-004   1.2084283875819493E-004   1.1619407962968558E-004   2.0383740688567254E-004   6.7067893365532335E-005   9.9079243359487690E-005   6.2335250192389788E-005   2.5134433153258484E-005   3.0667380720819077E-005   1.7545374255455325E-004   1.1397055947371673E-004   4.2456872638105014E-005   5.3233510701847087E-005   3.5711385239106278E-005   5.3660850824397032E-005   1.2516383660217636E-004   6.4244305969863951E-005   5.5494105128861916E-005   2.1419152086002533E-004   2.5701913282753791E-004   1.3086031071109287E-004   3.1049214748470890E-004   2.8260995304573913E-004   8.3477024782415161E-005   2.0909619064257790E-004   1.5276395050167491E-004   9.0117224376460274E-005   1.2020956630411806E-004   2.1086817485558939E-004   1.2760555357719291E-004   8.7997584788844591E-005   8.2768704480835163E-005   5.7885424806591399E-005   1.0552171867848645E-004   1.2102043585423456E-004   1.0816068534210802E-004   2.8386491106605023E-004   1.5264427898001694E-004   6.1119349208422550E-005   1.1310560073138431E-004   4.9108831862168638E-005   1.2673276105640031E-004   7.7135250110689049E-005   1.6740860721333394E-004   1.3401121722599819E-004   3.6213567253445274E-004   1.0648621232068437E-004   1.8950612844096987E-004   1.0540341080973647E-004   7.0414754249638434E-005   1.4277287747763956E-004   1.2030123061363927E-004   5.9665089620880641E-005   1.7348314185681389E-004   2.4091425227304604E-005   2.2807127548228341E-004   1.1036893994297122E-004   3.1535088105681282E-005   6.8630846914206380E-004   8.9703052476659104E-005   5.0804758532204208E-005   1.6408989344609379E-004   1.1914539435211791E-004   1.5342630830850974E-004   4.5456859816667226E-005   8.3239544817742211E-005   4.0626506069215986E-005   4.2807531788885102E-005   8.2264938606282334E-005   7.2799693232258143E-005   1.5727608395632361E-004   1.5941417933668873E-004   2.3184042086950884E-004   1.4287433888666434E-004   4.1941218276518873E-005   4.2844139386446302E-004   1.8072121047154962E-004   4.0972109641193523E-004   8.4344568616976452E-005   1.1485250705637192E-004   1.6536684866930225E-004   6.9113791202401502E-005   1.1678883943132567E-004   1.0276357151626508E-004   5.5129287217316235E-005   1.1069131438328017E-004   3.3144715910010473E-005   1.2097589272204704E-004   2.5430882554031186E-004   7.5185966784484967E-005   7.1255258562183282E-005   2.8983780043968056E-004   1.6913000799564543E-004   2.0642194605602565E-004   2.6678970667092541E-004   2.0723713338888472E-004   1.4008489882653299E-004   8.3805590613684561E-005   9.1297949476307896E-005   8.2032703258760515E-005   3.8043229106343474E-004   2.1944344229459116E-004   1.8523969502756840E-004   9.6278956773551054E-005   1.5163909290935668E-004   3.3046718115746054E-004   1.3828260262491532E-004   1.1212049109117419E-004   1.4689890994605144E-004   5.2372338776881676E-005   1.7382744577922274E-004   9.5461886061077997E-005   2.6334265417274171E-004   1.7063325375067832E-004   1.3872740625316241E-004   8.7418596197562547E-005   2.8517682809352284E-005   2.0179485308213527E-004   1.7794634012105782E-004   1.3747946441137476E-004   1.2031682393012837E-004   3.5565621345084683E-004   1.6552708886485970E-004   9.2847412165193726E-005   5.7854845747785884E-005   8.4592655241460746E-005   2.0999974276320266E-004   1.0227454468471846E-004   9.1010265979510929E-005   1.1462479204672357E-004   1.1888668833193029E-004   2.5460525543687508E-004   7.5241673020500096E-005   1.4576205885960021E-004   1.1128855151657313E-004   1.7450034615508020E-004   2.8038068235972373E-004   7.6524948145729750E-005   1.0799726958936722E-004   2.6028216820008246E-005   3.3911570962453889E-004   1.7784364305920589E-004   5.9430207163137878E-004   3.3689784275014350E-004   3.2111684446715824E-004   3.8463966855351417E-005   1.7543373016669218E-004   6.4501626741432188E-005   2.3035103932044152E-004   1.6173506540856711E-004   1.1441383791341560E-004   3.4224917941769629E-004   3.5912659233750503E-004   1.0380541740034856E-004   2.3932753207381213E-004   1.8986970061389126E-004   9.4548762894998114E-005   2.3825936568857913E-004   1.1039399984652975E-004   2.1509536380770700E-004   1.5180545328577014E-004   4.8731363119276230E-004   1.1757150049559747E-004   1.0104945441685796E-004   7.7933749876737610E-005   2.0932356683437187E-004   1.7642701940272281E-004   3.1876222995671014E-004   1.9636850033265683E-004   1.2836084146324343E-004   2.5098719360252500E-004   1.3234031656444867E-004   9.4339755448979705E-005   9.8744560184231103E-005   1.5978362799317039E-004   1.2900247293020324E-004   1.5601033120369744E-004   8.0583760822053413E-005   2.0646119752281566E-004   1.0637175994196208E-004   1.8013409192639429E-004   6.3897133091810334E-005   1.1254145752201507E-004   4.6686554952752842E-004   2.4316352554864393E-004   2.1487471700815415E-004   1.8257468313292440E-004   1.0192844775108403E-004   1.8228613371595751E-004   2.1413051566866677E-004   2.0329824050177730E-004   4.5972953252006749E-005   1.0854417408358652E-004   2.0848052425431561E-004   3.3006047797842096E-005   9.9419134024960365E-005   2.4494211908093695E-004   4.3958417602407403E-004   8.1852397366214384E-005   2.0768489940627835E-004   1.8074121977223711E-004   3.4062657386915902E-004   7.0187603457427201E-005   1.8587319246444702E-004   5.4255889093256823E-004   3.9760083444421456E-005   2.3179625147703149E-004   2.6211170101226602E-004   2.1002798647269731E-004   2.1496819971578190E-004   1.0451814370805566E-004   1.0059147168973804E-004   6.7816581298734777E-005   2.0449697924902164E-004   1.7139592819350464E-004   2.6316795708288682E-004   4.3800471488059876E-004   3.0333907498202375E-004   1.8294283191058850E-004   8.1153721733304902E-005   5.3775191506886506E-005   5.5966301074340113E-004   1.5433111259484516E-004   1.0628208106548433E-004   1.2082973803526313E-004   1.5348494614238353E-004   2.8739824951390196E-004   1.2293322647370872E-004   1.2943394275342717E-004   1.0500925742688368E-004   2.8268429971870928E-004   1.2197271605968968E-004   1.6922730894697316E-004   1.8467158955251989E-004   8.3568822057514803E-005   1.7481669813811039E-004   2.5279390758657953E-004   2.0442792518337834E-004   1.4151018322593981E-004   2.5965854868652667E-004   5.8179979813858209E-005   1.2289767296328944E-004   1.7089070450464208E-004   1.2492226967406294E-004   9.2552136525208731E-005   1.2452719848798750E-004   2.9165821126851281E-004   1.3120502251764708E-004   1.2672779796687520E-004   3.4194523397258937E-004   4.7319062389817603E-004   4.3792297540498940E-004   7.0999367688172419E-005   1.3212465439120072E-004   3.0468732333482597E-004   3.1977192680046000E-004   1.4285102403029614E-004   2.5462097780979618E-004   1.8421848510343582E-004   2.0664829862982503E-004   1.0597608138515873E-004   6.3314214712084161E-004   2.2308659542238124E-004   4.8671113723784335E-004   1.2329630911042812E-004   3.4354935322189223E-004   2.1365268206933953E-004   3.4086874321202993E-004   1.6019045625031750E-004   2.0985622259136552E-004   2.2047947564604058E-004   1.0150529435648031E-004   2.2002523093494141E-004   8.2097109875923840E-005   3.1381946972712689E-004   3.4732122059529815E-004   1.2561002671266540E-004   3.2664167302841026E-004   2.2947396995474836E-004   1.4142875661489530E-004   9.6029369940294325E-005   1.5277891335744667E-004   2.1781958017170770E-004   1.7682236107763698E-004   3.0607311856790210E-004   2.2160483226537080E-004   1.2365009858553958E-004   1.4486771928212149E-004   9.7678578278228914E-005   1.9222865034604732E-004   2.6402992066258820E-004   1.6785233503523417E-004   1.4729383034848886E-004   1.8174752413294891E-004   5.8031467534409354E-004   2.7189091940591766E-004   9.2737826631631435E-005   2.3277342828428616E-004   1.7727732774667853E-004   1.4268974654292859E-004   9.3534894974070862E-005   1.8209972011504896E-004   1.5688381075637010E-004   1.5854557953958029E-004   9.9378703176346614E-005   1.8790947195961580E-004   2.9733070228586949E-004   2.6518293126022191E-004   1.0718766836235343E-004   2.4585197640372637E-004   1.2193651224343745E-004   1.0393788773188176E-004   4.2820954009417981E-004   4.3129400249311643E-004   2.6261498113316185E-004   1.9422264484763525E-004   1.9680705327607907E-004   1.1422525073544517E-004   9.7755214241408524E-005   2.3707403391668179E-004   1.5522643664368842E-004   7.3492575601659307E-005   1.4676304187621488E-004   4.1877779522750131E-004   2.0476667138431376E-004   1.2424187592068996E-004   2.5818478530862136E-004   2.0652610806494017E-004   3.0510337461106578E-004   1.6131873105799729E-004   3.4086001426155652E-004   3.3543779919881136E-004   1.8462918578072279E-004   8.9740724084718486E-005   9.0441917007666196E-005   1.8701323611941201E-004   4.2668576640986461E-004   1.0404296743019877E-004   1.3234773231911076E-004   2.9005504875298960E-004   1.5230655444920118E-004   9.9572936927440459E-005   2.7758289113202290E-004   2.7875681337560961E-004   2.4783126185825302E-004   1.8907198313937565E-004   9.9907670713686642E-004   8.3130482704738036E-005   3.0256767836027334E-004   1.2073033822878721E-004   3.1766208935077675E-004   2.3110214995350481E-004   2.4942930502304021E-004   3.1033305074017485E-004   6.6226612059248847E-004   3.2285192716584023E-004   2.7348052146375314E-004   3.4987815469771436E-004   2.9584277602626494E-004   1.9145744238578739E-004   1.1725546710263968E-004   3.1514419400991881E-004   1.7203347669947041E-004   3.0740312021939020E-004   1.7864241877315831E-004   1.8717883463935487E-004   3.0428512061927033E-004   1.6213163670418776E-004   3.6313826412269880E-004   3.2325393858620227E-004   1.2926353711310119E-004   5.7178346376474522E-004   3.3933803092689875E-004   5.3724732471516624E-004   2.5775198073289064E-004   9.0144676474607650E-005   3.3026056071878100E-004   2.9528562223535000E-004   3.7626918862153293E-004
   3.7000000000000002        3.0000000000000000        8.2276886547741976E-007   8.7797743314912395E-007   7.4631331037880738E-007   8.4946703529284199E-007   7.3103785384517451E-007   7.9403122230288512E-007   1.3234357268347905E-006   7.0474355579268851E-007   6.8973688158031847E-007   9.6305795472322986E-007   3.9107692315362961E-006   1.1120800900744991E-005   7.8942539691793890E-006   1.1012792212318889E-006   7.6067665823664397E-007   7.4789312041197480E-007   4.0508266355742311E-006   1.1525855447941110E-005   7.5978416114321814E-006   1.2130662708518381E-006   4.7333529175078374E-007   5.9854725816199062E-006   1.0843872489894693E-005   5.4496214286031812E-006   1.4614802480763025E-006   4.9497054291975886E-006   1.0194347066228918E-006   5.0640275166048455E-006   9.9247860397336391E-007   2.0453867663881080E-006   5.0293636977698130E-007   9.2375407053434209E-006   1.0026767051724309E-005   7.2458846302322165E-006   1.6042730459409661E-005   7.0976986713859334E-006   4.2580528503979986E-006   9.8046895784404665E-007   1.4749239392072591E-005   1.5846178534360076E-006   3.5014553307201184E-005   8.9507572170569495E-006   3.3703943435041873E-005   4.4577751267013142E-006   3.2530672271386339E-006   1.6524898666605364E-005   2.2075528140513234E-006   1.4067089224018491E-005   8.6937080144668311E-006   5.4944583930497249E-006   1.8742252531865236E-005   9.0867325567239054E-006   1.7638985695769625E-005   3.1214561827250705E-006   3.5107263898744120E-005   8.8645998768894682E-006   6.5359555075314109E-006   4.1495463587042081E-005   2.1511720056855431E-005   8.8295387271111454E-006   1.6913685921598649E-005   6.6623559036891127E-006   9.9651976905550359E-006   7.4429518375288148E-006   1.4572588509815745E-005   4.9588386021378113E-006   1.1088474201185510E-005   3.6669195400301121E-005   9.7547187529190818E-006   6.5977178234474878E-006   1.6916516313867744E-005   1.4974152527799926E-005   5.6730760797141166E-006   2.2087314528230576E-005   2.1284828745802847E-005   3.1928772374320178E-005   1.3667744518731459E-005   1.7717447529681553E-005   3.4556785206460729E-006   1.4654607638173008E-005   6.8600920470327728E-006   1.7522222478095936E-005   9.6236393821508460E-006   3.6535298598247136E-005   3.2525296855819926E-005   1.9388744544422241E-005   8.1284382058842350E-006   1.5934994829085657E-005   1.5628123634981752E-005   2.0814871273267473E-005   1.8109756986237554E-005   2.4691392373341285E-005   2.5924621003735805E-005   1.1974585757471667E-005   2.4036449042668454E-005   2.3202877419919811E-005   4.6120076497055020E-005   1.9291069315112883E-005   4.5458366133338123E-005   1.1892049752580540E-005   9.4710106774433888E-006   1.8608346505738336E-005   2.0814487298040021E-005   1.6129256184947240E-005   2.4684034382759654E-006   1.2443547938301988E-005   2.3680920024485453E-005   1.1376275380426383E-005   4.2638572873000239E-005   4.1824721015518921E-005   2.5240920205532056E-005   3.3048207204919366E-005   5.2900266987562943E-005   8.0748403679055102E-006   4.1980532519117467E-005   2.7399176380930047E-005   1.4173802056983484E-005   2.0096291443965334E-005   3.5613751423362328E-005   6.0830187958356680E-006   1.8767328841176862E-005   6.4205609481569922E-005   2.7818691925705205E-005   6.1854662389295250E-005   3.4930064095145999E-005   2.3222828717138047E-005   6.0286543340363029E-005   3.3656065450191969E-005   4.7892128390727129E-005   1.1255692577557482E-005   1.1890668616062687E-005   1.8226270328404103E-005   1.0736229506885553E-005   2.2801870975541270E-005   2.8705682252749745E-005   3.6098130111701482E-005   4.5744589950530919E-005   7.7226999591922817E-006   4.8595399900739725E-005   4.8934290756889332E-005   1.0362292232742303E-005   5.9440652049651456E-005   1.3595035769411643E-005   2.6947373662087652E-005   2.8441851202554745E-006   3.4074072308086452E-005   4.3819473816126154E-005   1.0317707777888716E-005   2.0413636327516306E-005   2.5686671736773344E-005   9.9416967251864214E-005   5.3938658117412310E-005   3.4453326105688464E-005   6.3676095734903896E-005   4.3265038584992738E-005   1.0307848433152145E-005   1.5213864429539781E-005   6.1497298569898169E-006   3.7822099839021742E-006   6.1233931785701671E-005   2.9221262152679830E-005   5.6799098588451696E-005   4.3214987183372458E-005   4.0911572434919685E-005   7.2334415502501751E-005   6.7931672522822571E-005   1.6107511681456418E-005   6.3385758802130576E-005   3.3913413153812146E-005   5.0040226203972093E-005   3.1585045644615640E-005   2.3573193642024598E-005   3.0531809361046949E-005   5.6237854700472036E-005   4.1388978321260277E-005   1.0909800416401260E-005   1.9441294288104864E-005   5.0420886878285765E-005   3.1940226805260183E-005   2.4224252668729669E-005   2.7551134812775626E-005   1.2386151436094391E-005   3.8843597566264470E-005   7.0818047280689453E-005   1.8336955378326813E-005   5.5194491231805979E-005   1.0426454849660980E-004   5.6159779658110400E-005   5.0762210227672292E-005   6.8829090221892106E-005   3.8104975061699235E-005   3.4951446992556750E-005   2.4666275516579699E-005   9.5112083311610001E-006   1.4988775076544385E-005   7.2388013324606947E-005   2.6179009835664067E-005   1.3850544062790874E-005   1.4520751622852997E-005   1.3840804344257441E-005   2.8056484360756283E-005   2.7003424750950231E-005   1.9438355012280430E-005   2.0142959916904693E-005   6.0288990071559577E-005   6.8021185850393646E-005   3.8130863878973879E-005   1.0211274469602334E-004   7.5897395631657245E-005   2.8768561847030255E-005   4.4104608558753015E-005   5.9031158943895830E-005   3.3187902721130431E-005   6.7173844214535018E-005   6.0062468181982740E-005   3.1417126018992876E-005   2.9886630016740222E-005   3.3772050223694345E-005   2.5070326294207350E-005   3.3354401413838000E-005   5.0902417587594212E-005   4.0805968722336918E-005   1.4437728222568128E-004   5.7637555556230059E-005   3.8692639544907912E-005   4.0830270982364972E-005   2.8886961760168529E-005   4.8233672907019931E-005   4.3350036423154935E-005   7.5146358938532761E-005   3.6622606193316595E-005   1.6364664182532809E-004   3.4776290534550716E-005   6.4995299884812400E-005   3.5637717494837535E-005   2.5376627935540122E-005   4.8406910760276431E-005   4.2485013783795900E-005   2.1703943163077717E-005   6.5979611559574506E-005   1.2878664573800590E-005   6.9909399713419967E-005   3.1543242785535334E-005   1.0339816107985628E-005   2.5613870346129794E-004   3.8264383128333236E-005   1.2480614292632901E-005   5.1094539512225709E-005   3.7370914923386249E-005   5.9717570215563417E-005   1.7753513552622663E-005   2.8626971891404154E-005   1.3498763855330945E-005   1.2049581006926522E-005   3.6379261140877076E-005   2.5415680805133161E-005   4.1996380425914541E-005   4.9008771410992846E-005   7.3390339767247622E-005   3.4600511347026876E-005   2.3673502632107680E-005   1.6191474013611771E-004   6.4356518076021406E-005   1.4236307618724906E-004   3.8880627494382200E-005   4.6942478590459390E-005   4.5606036390823782E-005   2.8362342122292763E-005   3.8263484812387240E-005   3.1489231635791544E-005   2.7369098646055295E-005   4.7725374661009202E-005   1.9039691063792852E-005   5.6441012505533288E-005   1.1415145254704907E-004   2.7357272416111905E-005   2.7167309717076593E-005   1.2629718934625240E-004   6.9273916070577914E-005   8.5743013215148657E-005   8.3887126800812029E-005   7.9111112022721484E-005   5.4335861275081664E-005   5.2533594357758939E-005   3.1791102960864201E-005   4.0958181090749814E-005   1.5310040396334198E-004   1.0179731126081709E-004   7.0617325343443651E-005   6.8404809574046315E-005   7.7350687277021491E-005   1.0597699675561780E-004   7.8168776976110540E-005   4.0969658877731888E-005   6.0045195890469561E-005   1.8407084062942793E-005   6.1632325163045641E-005   4.4395354868264898E-005   1.0028643715879055E-004   8.5123051642809608E-005   4.7358221170368657E-005   2.8005556194752459E-005   1.1101409846264173E-005   5.9113602801750466E-005   6.6384595113479363E-005   3.8596936826080098E-005   3.1339656294982721E-005   1.0130461719640830E-004   8.3500340081349973E-005   2.5389671090478378E-005   2.1488782058672635E-005   4.1912453455015834E-005   1.0991541620506480E-004   3.6688979889581977E-005   6.8593341618610948E-005   3.8529119998041400E-005   3.2652452405627932E-005   7.1738612227305565E-005   3.1502316137911460E-005   5.0644593243992008E-005   3.7985264548220003E-005   1.1138272595736020E-004   8.6869476470871246E-005   4.0869029772658356E-005   4.0949697285270075E-005   6.1253364163485164E-006   1.1837390765634002E-004   5.6884632144383917E-005   1.9934536526732097E-004   8.9186359988725105E-005   1.1499950102441631E-004   7.5636631257298316E-006   5.0328596432776889E-005   2.1060885242410393E-005   8.6699490199253196E-005   4.3280647675348831E-005   3.1796226973028553E-005   1.0093865469472827E-004   1.5796423561906500E-004   4.0727775269014931E-005   7.0878893256851090E-005   6.9434178512047049E-005   4.2456742505640185E-005   1.1474962686944810E-004   6.4029802214654968E-005   8.7401025994466385E-005   6.7692283408500256E-005   2.1006812542244491E-004   6.1559206201741579E-005   4.2852139601697250E-005   3.1834118536484868E-005   8.8108750728218161E-005   5.5277826351347592E-005   1.2056207854101881E-004   1.0337384258825450E-004   5.7928691302558063E-005   9.8931356166012094E-005   6.8630330820947702E-005   5.2517756880647978E-005   2.8490782625281977E-005   9.1591150923007732E-005   4.6610288972495729E-005   1.0395007078285526E-004   3.3183959895893901E-005   5.9284897643631338E-005   3.6426337939749148E-005   8.1692711980420546E-005   2.6624379239460142E-005   4.9623495184723821E-005   2.0902744863068157E-004   7.3514509254960251E-005   7.0804229613654311E-005   7.3816700261118242E-005   7.0965723615533903E-005   1.0873905909590550E-004   1.2258441293319736E-004   9.8134298043202564E-005   1.7996607212047209E-005   5.6164017913075109E-005   1.1177324254826599E-004   1.6334043932777931E-005   3.9894918848722309E-005   6.0324270948133010E-005   1.8800264949622470E-004   4.2962324331090318E-005   8.1105237021058234E-005   7.0333523882262013E-005   1.5116293646703241E-004   2.6216054698866243E-005   6.1854356072390954E-005   1.7992760293959127E-004   2.0504008240416584E-005   1.0029658574221491E-004   1.1088355601550838E-004   6.7503012498467478E-005   5.7126267856273506E-005   4.1784802193653069E-005   3.0527159527371694E-005   3.7850211922822734E-005   6.8162846630154047E-005   7.3869478891138910E-005   1.2600969290360776E-004   1.3108483903206315E-004   1.0452961637688566E-004   7.0625224197102570E-005   3.1003427295098387E-005   2.0679974487246850E-005   1.7951221697288638E-004   6.9554440266109599E-005   4.5733909602307155E-005   3.8232574025969962E-005   4.2217606702451508E-005   1.3623861773270354E-004   5.0913773020350637E-005   6.9204636886801283E-005   4.1788707640708197E-005   8.2835793917965714E-005   7.2960792489021420E-005   6.7175335185344737E-005   4.9480242215104114E-005   4.3360899790518778E-005   5.1978406832402825E-005   9.2058795319563671E-005   7.9680358810844693E-005   7.0356030937465374E-005   7.6075134457107997E-005   1.8589926656508848E-005   6.6782107496543322E-005   7.1229660625112183E-005   4.8308430764107915E-005   4.6173707284011368E-005   4.6212705356773793E-005   8.7429461634533232E-005   5.3349608303025363E-005   4.4839189382436371E-005   1.4881916916030229E-004   2.1721213768142173E-004   2.1732344600853575E-004   2.7003203245572003E-005   5.2744605024805980E-005   7.4240412641196651E-005   1.7066256914656234E-004   6.4455513162784596E-005   8.0761628019329705E-005   7.2679594430447898E-005   8.2497257525796145E-005   3.9054564914093933E-005   2.4455131907713502E-004   1.1572398684997793E-004   1.8505564643203450E-004   4.5045003062263279E-005   1.3634135674340077E-004   9.6868659643554265E-005   1.6462289384618507E-004   6.8387005741798646E-005   8.6210765155604203E-005   5.7694016903427395E-005   4.9447919121124536E-005   9.6537290651836597E-005   4.9278628059859509E-005   1.0375155132953845E-004   1.8601787312100011E-004   6.8534566685345016E-005   1.7290769535479859E-004   6.6553301480614776E-005   4.6839325685479152E-005   4.8673489907009105E-005   7.6843865824863759E-005   1.2124955546249324E-004   4.8476509654789862E-005   1.4782743355147690E-004   6.6499071540279480E-005   4.3399285172100095E-005   5.5768199472332287E-005   3.0729853877701778E-005   6.7349494770114021E-005   1.3158509165407336E-004   5.8818896825461426E-005   5.5631067225477724E-005   6.5844657336710063E-005   1.9959227582583199E-004   7.9603661198053262E-005   4.6343115713876286E-005   8.3611800796931610E-005   8.7172768912880048E-005   7.7997834447680596E-005   6.3993904985079072E-005   1.1737471493931042E-004   9.6614546670863925E-005   5.3057885729056746E-005   4.0392988562878532E-005   6.7040560096985998E-005   1.2863955543567356E-004   9.3301062576194111E-005   4.0996529894777767E-005   1.2223523560736055E-004   1.0445027432276123E-004   4.5074955513659761E-005   1.9085982785807114E-004   2.5358162603127750E-004   1.3133567390843801E-004   8.0472632976341790E-005   8.9337786471181327E-005   3.2808310977530546E-005   4.6272473117485537E-005   1.1450309427026432E-004   8.6916550224699481E-005   2.9645866288626548E-005   7.1480050275047810E-005   1.6393596531102979E-004   7.3201002755605876E-005   7.4953021163409470E-005   7.1383630444085165E-005   7.3527673222472550E-005   1.2853205136567123E-004   5.7680697473895279E-005   1.5153390555396103E-004   1.1125729666246825E-004   8.6973195966005232E-005   4.0989753133458460E-005   4.1308914883266643E-005   8.0151964666093167E-005   1.5766677360123994E-004   4.1252497956052908E-005   6.2722205335317150E-005   1.0194091156573575E-004   6.7845113394510495E-005   2.6618726642154069E-005   1.3672057744895584E-004   1.1399817714581949E-004   9.7217436209919234E-005   5.7797221930398818E-005   2.7981255723776011E-004   3.4322499003463808E-005   1.1574909572513885E-004   3.6851847119207955E-005   1.2487065858052775E-004   7.9935134293196720E-005   1.2071502681990293E-004   1.2910747031337678E-004   3.0014062484768597E-004   1.1525312874033945E-004   1.2936633154127084E-004   1.8325520371052740E-004   1.0276286154429672E-004   8.3096879511731801E-005   3.2670434452095153E-005   1.4288277512462753E-004   7.7311090385919851E-005   9.8340353374412533E-005   7.7715240498806617E-005   8.6052172982654617E-005   1.3111866928278664E-004   6.3300560468539086E-005   1.3600732809504842E-004   1.0448006001773120E-004   7.6531924116461566E-005   2.4142151752983785E-004   1.6519966939396183E-004   2.4230011501376027E-004   1.2836646519010170E-004   3.4980516997596332E-005   1.3583511353223497E-004   1.2206240563232153E-004   1.5653358266978559E-004

   2.5000000000000000        3.0529411764705880        3.8975943321585225E-014   4.4394558943536959E-014   3.0392102776746731E-013   3.8170331911432755E-013   9.8486736693498511E-013   1.3014101512629597E-012   4.6498314564681148E-013   1.7277193815305030E-012   2.4493137589226150E-012   4.3167685859357831E-013   2.2968541246151235E-013   1.2779665513113190E-013   3.9297375355013033E-013   3.7496347618587997E-012   2.5647395392483375E-012   3.1989062922952743E-012   1.0591542678396490E-012   3.8514646195845212E-013   7.5007171807443218E-013   6.0966036058064599E-012   4.8258138267722270E-012   7.3166408776097636E-013   1.1523195232022292E-012   2.0076194918947960E-012   4.8957742713520486E-012   3.8379939318359559E-013   4.4985007075824967E-013   2.0299255401858117E-012   8.3867019433632235E-012   3.3402342369248931E-013   6.3593647506213423E-012   1.5208256710394164E-012   3.1773256984359328E-012   6.2950166971077851E-013   7.4871055645076413E-013   2.6352374674390746E-012   2.1188843135896550E-012   1.2132625699734327E-012   1.2819519914729020E-012   4.9712364592890271E-012   1.1893077649702925E-012   2.7269625244046196E-012   1.6280221991047313E-012   9.2669139705036502E-012   5.9045015145359635E-012   3.5904387857152236E-012   3.2888416020270324E-012   6.4122449329181280E-012   2.6876910360846274E-012   2.9493551819982282E-012   1.6422429045191685E-012   4.2497965143119859E-012   1.6450878833117929E-012   4.5653962725369011E-012   4.0303764284350347E-013   8.4907496266972407E-012   1.9847207795694197E-012   2.4781834929584104E-012   1.0814028316522931E-012   1.2370233088209573E-011   4.6515644183871803E-012   5.8939713118838204E-012   2.8423004099835198E-012   5.2207049340905976E-012   1.1108236702810386E-011   6.1702882981157373E-012   2.5288252562978187E-012   3.1584777230043181E-012   1.0309563954223031E-012   3.1101215116194805E-012   1.5926961766409004E-012   8.9504317997104828E-012   6.1335691073112996E-012   2.7312768530825474E-012   1.3658614050252052E-012   2.1549314631941455E-012   6.8313947324581386E-012   3.9666086158660590E-012   4.1129182140115094E-012   5.0350498764212441E-012   9.4840311158862361E-012   5.6837245620137084E-012   8.2333488347436985E-012   3.6861565337963632E-012   2.3837942838714175E-012   8.7991530996003186E-012   9.1653603215216298E-012   8.1216585275790057E-012   5.8151430511680387E-012   6.0512726256229928E-012   3.9470729938664777E-012   1.6736335271500955E-012   4.7200122292245332E-012   4.4702804754941932E-012   1.7839359152944151E-012   3.6814452135671089E-012   1.0197899833073082E-011   2.5780685686020961E-012   1.8045196942973848E-012   6.8760569516889638E-012   8.8585181550209118E-012   4.5026622751373477E-012   5.5861798628127662E-012   3.4965738744434110E-012   9.4893415851039851E-012   1.2965591910483600E-011   5.1356807652614482E-012   1.4788835290985952E-012   5.3172522800491455E-012   3.7930015119269611E-012   2.6183887684667226E-012   1.3284835858905502E-011   2.7156112240730802E-012   1.7614932092769991E-011   5.1867486121510521E-012   3.7766417932991962E-012   1.1492864181057757E-011   1.1242787007564833E-011   3.7341469938528421E-012   1.0011682468069830E-011   5.5224735493437950E-012   6.2643087675994539E-012   3.6917034263458423E-012   4.1010185750871987E-012   4.0114286713914295E-012   4.0333990985738490E-012   4.6272859984594446E-012   5.3578788037821282E-012   1.0927298611957746E-011   6.5975932840670993E-012   1.2910203152402149E-011   9.6453635473544349E-012   1.0811315643354870E-011   1.0966628829040277E-011   9.7646651526753156E-012   1.1179961130729867E-011   6.4233378788949180E-012   2.7539177635624925E-012   5.7456789184379887E-012   3.7762378112126570E-012   3.1903314271001795E-012   8.8393142847432210E-012   8.3256362189318231E-012   1.1077369300924309E-011   1.8779560810554024E-011   5.8791082700144191E-012   5.2124561505259027E-012   1.3306429212065991E-011   3.7666384805532295E-012   3.3794710297854799E-012   3.7117862398912920E-012   5.7160634997173964E-012   6.0975836644705389E-012   5.7193481487129086E-012   6.5947289680975820E-012   1.5869770090201718E-011   8.2104735591256151E-012   5.4356231839403769E-012   1.6503755433587282E-011   4.3427196344326274E-012   4.5635024545037600E-012   9.0833756950115576E-012   9.5557941523583848E-012   8.4037927365934412E-012   1.0667242497723350E-011   7.3975996566139493E-012   5.9401855846333525E-012   7.1775661673376809E-012   4.4563798871824268E-012   6.2858488189841210E-012   1.6278722178757507E-011   1.6557381336069478E-011   9.7334621447503597E-012   7.1359050158463753E-012   9.4571361834881082E-012   7.1951536616551564E-012   1.5227501598501327E-011   1.1813694102147709E-011   6.0352438544689542E-012   1.3286500932194066E-011   7.6892803510034197E-012   7.0157076162796980E-012   1.9673445611210895E-011   3.8143260370400061E-012   1.9324339674806594E-011   1.9077516767675182E-011   5.2011563446661673E-012   1.0500445950979979E-011   6.6413219276431867E-012   5.7799431448727714E-012   4.2337759028689813E-012   6.6327041457473281E-012   9.1250008438510233E-012   9.1430927198887859E-012   3.5034970424319409E-012   6.0265938538018577E-012   1.1771425335010157E-011   9.1317827584318236E-012   1.1842741534991870E-011   6.6457516573907442E-012   9.4544149772538058E-012   9.0333026307896417E-012   1.8482560491028333E-011   5.0811665577962612E-012   1.5784837264459274E-011   9.3217506144688162E-012   1.0822999818114796E-011   1.2789211254278620E-011   9.1108301330632564E-012   1.9009079660510071E-011   1.2036132931129017E-011   1.3863261870625261E-011   7.5861783264759420E-012   4.5292685207920948E-012   6.1545026761695171E-012   9.1848779884113216E-012   7.9021571069327940E-012   6.4181416513759831E-012   2.5519400797809392E-011   1.3548695836385938E-011   2.1087350896280496E-011   1.0347186983993756E-011   9.2424165468969379E-012   8.9963254610207192E-012   2.3286156436464065E-012   8.0588229792774599E-012   1.1004275337044390E-011   2.4922064351939649E-011   1.6014949384129104E-011   8.5683177605125971E-012   9.2265736975919525E-012   9.2417385145570771E-012   1.0649659895904717E-011   2.7938430837812602E-011   1.0334293113320222E-011   7.0443814296293792E-012   1.2970472197263726E-011   1.7266151329093839E-011   1.5328090396214104E-011   1.3479053558215284E-011   3.3710742781456452E-012   1.1714797579443262E-011   4.6340491044731818E-012   1.7650446495653887E-011   8.7167674168725538E-012   1.5139099279029184E-011   8.5939118972923026E-012   6.7890382368445128E-012   9.4833631416899484E-012   1.6843049539748093E-011   8.2550383439452554E-012   9.9953385607419727E-012   1.3984498787903791E-011   1.5137043250247217E-011   4.4702311533327497E-012   8.1494686757121234E-012   1.2264246597278594E-011   2.3090287635626452E-011   1.2746326613798549E-011   1.1377641853091122E-011   2.2292662142949909E-011   1.9681955895403879E-011   7.9511014616587359E-012   7.6592548341546676E-012   6.7743521914242726E-012   1.5423386577231078E-011   8.6319795116291907E-012   2.1557394888107278E-011   1.0213856440023616E-011   1.4317299842322714E-011   2.8184227573021689E-011   8.2136495093245065E-012   1.7634795935486582E-011   8.9396990268306866E-012   1.3827053324081490E-011   1.8397721306403317E-011   8.8269444259143978E-012   8.8103267183377922E-012   2.0535614764954693E-011   8.3935347041428416E-012   9.4737336471140726E-012   2.0213350352671022E-011   1.4576635242803362E-011   1.0348846565948173E-011   1.4618373520459926E-011   8.7019848376159802E-012   1.9672672479263794E-011   9.0233823862124849E-012   2.3202995659495882E-011   1.0810322664612931E-011   1.6905728475492515E-011   1.5800687973005219E-011   1.5704071763867251E-011   1.1924237733565734E-011   1.7564060273995729E-011   1.7683827980428542E-011   1.9613882165958305E-011   6.5746461339344075E-012   7.2994272534589322E-012   1.4966419500888539E-011   1.3623818184348716E-011   2.4277845225936234E-011   2.2954512501251860E-011   1.7213292621841910E-011   1.3183416861092212E-011   8.4342597747702873E-012   1.5827596991461116E-011   1.6801130575538033E-011   1.1259349888269310E-011   1.9831675731065103E-011   9.7352267392783022E-012   1.1999591382813664E-011   1.6005572416186769E-011   8.7181669646413118E-012   1.0794586889713603E-011   1.5307530532458512E-011   6.4005545297973192E-012   2.2090603056050673E-011   1.2549449987644680E-011   1.3308492851670093E-011   9.4498205324306419E-012   1.3338150238487888E-011   1.5781550293672665E-011   9.6862056832944022E-012   1.2583921563766843E-011   2.1142198799068882E-011   1.2395702423348507E-011   1.1958176823551353E-011   2.3971566365085367E-011   1.7140097458132108E-011   6.0327506747787240E-012   2.1183714933139693E-011   2.3161134882584216E-011   2.2045081034069590E-011   1.2069679605093188E-011   1.3728989682743124E-011   1.4248524742377263E-011   1.4593401561078681E-011   1.4466204376109550E-011   1.4225723685924501E-011   1.6781221581812179E-011   2.2812044217971592E-011   4.0580551747797406E-011   1.3477198277999561E-011   1.7941452158528524E-011   2.0758895630717191E-011   2.2663012338114250E-011   1.2391152206408824E-011   2.0967467733450972E-011   1.2610975855496501E-011   3.6288643281874864E-011   2.9272697680098573E-011   1.4714673577359747E-011   1.5015292026872064E-011   8.1566835125034270E-012   1.3899851035765535E-011   1.2674265463298697E-011   1.1371193074559757E-011   1.2933008989172874E-011   3.0101825776591453E-011   9.1325270106449517E-012   1.2189564115984148E-011   1.9307185483006847E-011   1.3491973585136062E-011   1.7699125393181188E-011   2.0109098411221263E-011   2.2384453185684324E-011   7.9686830696326537E-012   1.3293547567915521E-011   1.7088661957229527E-011   1.8401382539664279E-011   2.5500129422768217E-011   2.3492101063199173E-011   1.0061612413101199E-011   1.2147731028790138E-011   8.3485542385105643E-012   2.0421564704623976E-011   3.0791557550501711E-011   2.4693382649785208E-011   1.2829256344609390E-011   4.5559643400292121E-011   1.8754645877087372E-011   2.0748358615199756E-011   1.9872232503945892E-011   1.5772299040845726E-011   1.5400513968811477E-011   1.9956340306037745E-011   1.2364781952379921E-011   1.5525774569610626E-011   9.3533911957024799E-012   1.6598522003713963E-011   2.0289246082457835E-011   1.8096842121740927E-011   1.4458452061266860E-011   2.5247208474487983E-011   1.1115703538051879E-011   1.7532925377141680E-011   1.0984510028266380E-011   1.2452905874235353E-011   1.3441054155064307E-011   1.6955815417551086E-011   1.6321157729518665E-011   3.2875345238868572E-011   1.0794568936355783E-011   1.7648296141427109E-011   3.9501757327443826E-011   1.3464879438193049E-011   9.6744505897597522E-012   1.1226614712448196E-011   1.8496606077755093E-011   2.5072745512501822E-011   3.7570493742009424E-011   1.2366082147178683E-011   2.2280602124195981E-011   2.7983415976408849E-011   2.2394303165281361E-011   2.2798933816989450E-011   2.4123168684584756E-011   2.0972166026925236E-011   2.2456158038107634E-011   1.7541079050597117E-011   1.4984359824410148E-011   2.3563868262107939E-011   3.5539408245370755E-011   3.1878390988704047E-011   2.8621936985741947E-011   1.4151719521165791E-011   9.3492008645684482E-012   1.8984276392207159E-011   1.3377867399455547E-011   1.9381083720893294E-011   2.2743699315317130E-011   2.0749879554216737E-011   1.9826124766301967E-011   1.4574348068343168E-011   1.0611702768425820E-011   2.4218191157865204E-011   2.4939275781805431E-011   1.9657072865914908E-011   3.0540893107307004E-011   1.6354688484914745E-011   2.2184367326638423E-011   2.0817522365577645E-011   1.2106021554851393E-011   1.8957420023994217E-011   1.2046757263520295E-011   9.8911856430065630E-012   3.0178965446894035E-011   2.2365445035900075E-011   2.0876512758374168E-011   3.5012480779112489E-011   2.4813830167343204E-011   2.0482591604271451E-011   2.9134568203063594E-011   2.0834075227133402E-011   1.0001029793021997E-011   1.7798530913599684E-011   1.8716732613128043E-011   1.7647041344549670E-011   3.1880160424546500E-011   1.8248949262672973E-011   1.8650747576057118E-011   2.1553792197384465E-011   1.3271066487144502E-011   1.7888682949128814E-011   3.7560418844544736E-011   3.8227917231121598E-011   2.6054065088632222E-011   2.4859208664808991E-011   1.8739987351746752E-011   2.2005842033014646E-011   2.4612415593267352E-011   1.8831037685746915E-011   2.0057172784393835E-011   1.3787951728759256E-011   1.0170840243143202E-011   1.4366716853793009E-011   1.3545871130917819E-011   1.0545286658659295E-011   2.5039399562234049E-011   2.4165782071677643E-011   2.2161729518450258E-011   2.7156465872181320E-011   1.7868419714589215E-011   2.2901156370783459E-011   3.5859961427687321E-011   1.9521156142702850E-011   4.9910236729267088E-011   1.7525370563515044E-011   2.3989075326713150E-011   2.1099404334319797E-011   1.9552200732765254E-011   2.0549298200419120E-011   2.4932612274090119E-011   1.8893342216785332E-011   1.1998698593499563E-011   1.3859798451794198E-011   3.7785688185478455E-011   2.1992801101844640E-011   1.5191600495545940E-011   3.1439619937694498E-011   2.9280716997771958E-011   2.1913819356932638E-011   2.3972452230614684E-011   2.6703372621005978E-011   1.9225838017064121E-011   3.4093059710147348E-011   2.1850848441819573E-011   3.9420449008641587E-011   2.3830832167624971E-011   6.6406749853893904E-011   2.5582736438003514E-011   2.0279066388843551E-011   3.2254432966854690E-011   2.0267014807675225E-011   1.1159259784376390E-011   2.1863484853599285E-011   3.4546480219593657E-011   2.9366897594528688E-011   5.4473365437270281E-011   4.1527867452211758E-011   2.1689967576254765E-011   2.1749698235964052E-011   2.1344470015063795E-011   2.5065860657300722E-011   2.4535313494007105E-011   2.3756756994446810E-011   2.0201943832585355E-011   2.1453723103528938E-011   1.3650040392494162E-011   1.4268870997951935E-011   3.0540575261861530E-011   1.4192034915884501E-011   3.0958479017662700E-011   2.9406664161788002E-011   2.3237043854201942E-011   2.1404275677454557E-011   4.8364749165111644E-011   1.4602490767933158E-011   2.0455119525932403E-011   2.9399908413168963E-011   3.8860922378667624E-011   1.8961420791902436E-011   3.4260090874364093E-011   1.9788280271711893E-011   2.4644189907748763E-011   2.1946237361473331E-011   3.8951878958033267E-011   3.2752235791885217E-011   3.1229511316454487E-011   1.4163033095293605E-011   3.0208080888850153E-011   2.3766610636664339E-011   1.8945451848410385E-011   2.1536026847955781E-011   2.3200488633042895E-011   3.4194270597885219E-011   4.2172189752572784E-011   3.9583617658788846E-011   3.1327614090396523E-011   2.6115430768880737E-011   3.1757180379708345E-011   3.5438873467080507E-011   3.3619486261284484E-011   2.6487043404412152E-011
   2.5600000000000001        3.0529411764705880        5.1050214678656059E-014   5.8060014479495739E-014   3.7444853784105413E-013   4.6739520265552458E-013   1.1524357366842422E-012   1.5140301600612367E-012   5.3122643874752025E-013   2.0499790666549581E-012   2.9630580919483913E-012   4.6977644553015307E-013   2.7865355817651643E-013   1.5113097476640192E-013   4.4040242194557345E-013   4.9813548893378967E-012   3.9116141705308713E-012   3.7104115896438331E-012   1.2680870119183070E-012   4.6581769741899718E-013   1.0238382745755524E-012   9.3006564493359537E-012   7.6209149179005844E-012   8.5028488530510571E-013   1.5094180922800188E-012   2.2036427007287054E-012   6.6967334036443742E-012   3.7785341686140273E-013   6.6451866128075922E-013   2.8732375019899229E-012   1.4288310113496205E-011   3.7599217623981049E-013   1.0512813363551302E-011   2.2755376636947845E-012   4.7909214861959090E-012   7.5123261818322136E-013   1.2870154859915399E-012   3.2625997697619512E-012   3.3257468513032540E-012   1.7716625188553835E-012   1.8532479524539594E-012   7.7277033274139055E-012   1.8978059627651320E-012   3.7444751184598874E-012   2.3829858204390777E-012   1.7120089180996357E-011   1.1626251146230679E-011   6.2284936421375509E-012   6.0388665595787969E-012   1.1375307474410064E-011   4.2047588441646484E-012   4.6337256154675518E-012   2.3910626381660880E-012   6.6266032694030742E-012   2.2023751136261783E-012   9.4880512692357011E-012   5.7279046151698439E-013   1.5597772362531620E-011   1.9968820513234198E-012   4.4092963336471265E-012   1.5585426224732977E-012   2.4543479141331787E-011   8.0113290251320118E-012   1.3876745172175546E-011   4.6273907178526067E-012   9.1410963717973043E-012   2.2678161224411122E-011   1.3531446222918201E-011   4.0800812609654540E-012   4.9442272019462043E-012   2.0112965420224550E-012   4.1100630645830384E-012   2.7599565211217539E-012   1.5988134022245895E-011   1.6193559062357925E-011   4.7825047708978540E-012   1.8325540427709207E-012   4.7803351390083851E-012   1.3005385127497308E-011   8.5994668545530175E-012   6.9951569269893880E-012   9.3758577974988861E-012   2.1816807980059207E-011   8.3088517755246348E-012   1.8755716429319663E-011   6.1995512897533168E-012   4.0390405524414228E-012   1.7590049175632019E-011   1.9211039050810418E-011   1.4848740971536427E-011   1.4028811022816355E-011   1.1227802856271056E-011   9.4747482810436053E-012   4.2348468335753387E-012   1.0746110074787049E-011   7.3726580876333081E-012   2.6257786379365831E-012   5.0388434143456156E-012   2.1193541358440552E-011   3.5312928956485219E-012   3.7194689496644376E-012   1.3897097833526152E-011   2.3670875737817246E-011   1.0984672938161267E-011   1.0915338887761359E-011   7.2930734257810872E-012   2.3488924422889193E-011   2.4959614982493977E-011   1.1156951725187512E-011   1.9720743480214092E-012   9.6383924178362268E-012   6.4208163971165373E-012   4.0777251552288169E-012   2.6590888014740573E-011   3.2842858537972949E-012   3.9550941396479263E-011   1.1593707778271492E-011   8.3208627154693782E-012   1.9956806556842708E-011   2.7633789071338233E-011   1.0648993431032875E-011   1.6921030210144322E-011   1.2040806540929908E-011   1.6819435917502677E-011   8.0991886178186449E-012   6.8464732181233308E-012   1.0067452787897196E-011   8.0067461855368672E-012   8.8672696988800636E-012   9.0854325843667059E-012   2.1737388883691707E-011   9.7144128903247294E-012   2.7534253707597706E-011   2.4666818936345938E-011   3.0345044233744212E-011   2.1859250579401118E-011   2.1085505316680150E-011   2.0651152307390410E-011   1.4623129763770766E-011   5.5190098978414175E-012   9.7919887514408212E-012   8.9538140774837012E-012   7.5154869748398600E-012   1.8478257453774500E-011   1.6361757478862426E-011   2.4547408782743664E-011   3.8077259113236490E-011   1.4648365236887201E-011   1.0813204374027150E-011   3.3836948881945629E-011   7.1232831401264948E-012   6.3411907321801062E-012   7.9385129303854393E-012   1.1028621082985372E-011   1.2220522653546376E-011   1.2667939141836484E-011   1.3514125614204828E-011   4.1865800848512656E-011   1.9074482164879447E-011   1.0853473876488539E-011   3.0096751594555824E-011   7.8139933481535792E-012   7.5112514943265673E-012   1.6998864805937525E-011   3.2494205229078074E-011   1.6409301055093539E-011   1.9935064797075479E-011   1.2742371375839825E-011   1.1257028593597786E-011   1.7025944688463209E-011   1.0285429870140414E-011   1.0798558214091602E-011   4.0282477201590724E-011   3.2339062859736628E-011   2.3411598309320282E-011   1.3676720514968930E-011   2.0067157144777408E-011   1.5083522874609723E-011   3.5760190119938288E-011   2.1990388108656785E-011   1.6711269203119494E-011   2.9520775434900857E-011   9.1665958267184574E-012   1.7631168965227270E-011   4.4494784647223478E-011   7.8271182795776903E-012   3.6634563722806554E-011   5.1503116896760311E-011   9.7538018854721633E-012   2.1260868983851832E-011   1.1151266192551864E-011   9.7758733065675345E-012   7.9428639844914001E-012   1.7685533427757111E-011   1.9718982825277362E-011   1.9945389579553618E-011   4.9043529073617494E-012   1.3421955909936756E-011   2.3021789595115095E-011   2.2236168107258349E-011   2.4525648208619141E-011   1.4427369224861011E-011   2.0340473565025275E-011   2.5182036353374433E-011   4.2392204467052309E-011   1.0083772642629485E-011   3.9335482486186184E-011   1.8169116219410963E-011   3.0939262651367153E-011   2.3903023821867870E-011   1.6405926693189928E-011   3.7435024659936699E-011   2.8459511403518772E-011   3.2556613747043715E-011   1.7075899922845539E-011   1.1752402226024553E-011   1.3503061655782640E-011   1.6325027842043105E-011   2.0156896771115031E-011   1.0684040220681441E-011   4.3711534892669578E-011   3.0352797473381838E-011   5.3533783920767208E-011   2.8224819378175018E-011   2.0626426079084072E-011   1.9983358038655221E-011   5.3949447628636569E-012   1.4255774563335587E-011   2.6468833046231107E-011   5.7424541621443958E-011   3.0843529161939315E-011   1.4387659554143732E-011   2.0075184622904860E-011   1.7586336882172900E-011   2.1287522809270294E-011   5.6765076351541397E-011   1.7935249607394933E-011   1.4629880387592528E-011   2.9807259064299036E-011   3.3083141286117497E-011   3.6156203101319705E-011   2.5627524446152379E-011   5.0494007817913559E-012   2.4819198235377042E-011   8.8752327858625515E-012   4.1852794575418758E-011   1.6962267074428838E-011   4.5053397916047074E-011   2.6411739779920535E-011   1.4121910050451039E-011   2.4301548201413899E-011   2.9368933103251976E-011   1.7715759124360097E-011   1.9566528541323956E-011   3.5180877011412104E-011   2.9533559389438875E-011   1.3254092446653831E-011   1.9368629312796255E-011   2.9298298999400894E-011   5.2027684214820383E-011   2.4273000130815690E-011   2.3048538577156293E-011   5.4185692891347420E-011   3.7081936501731314E-011   2.2493798526941163E-011   1.6346888250901232E-011   1.6067616509568269E-011   4.0888716511688482E-011   2.1927984707249200E-011   5.3792880684758281E-011   1.9624954027541317E-011   3.3814728933484688E-011   4.8533243688607940E-011   1.8727576226232886E-011   4.1765693600050882E-011   2.4215266572236571E-011   2.4309508017102504E-011   3.7781145287030690E-011   1.6497981983404213E-011   1.3488126098258364E-011   5.5930492308455089E-011   1.6307057921520316E-011   2.0348437650726837E-011   4.1330798599719234E-011   2.5051462348631319E-011   1.7575340798018231E-011   4.0646556513973403E-011   1.9505027435960609E-011   4.4403169979070157E-011   1.8192910908319880E-011   4.4688712164468156E-011   1.9095655638236447E-011   4.3612539636438880E-011   3.5282871508370525E-011   3.4600819522010552E-011   2.3657307450638500E-011   6.2643031256630305E-011   3.5451195294014831E-011   3.8819794886395712E-011   1.2477924313779222E-011   1.2901694315531989E-011   2.5302451107580447E-011   2.4244650402865755E-011   5.2038245469529840E-011   6.0533455374870312E-011   3.0841195413410794E-011   2.3993579191240924E-011   1.4680282799668617E-011   3.6189711191225689E-011   3.0099194620801161E-011   1.7537283216248280E-011   5.4852454002341985E-011   2.6307330601137536E-011   3.3835581011424267E-011   3.6638588253259524E-011   2.6085809571939072E-011   2.0246762883051538E-011   3.0172042292223446E-011   1.5442478621294072E-011   5.5130085191339960E-011   2.9929785438771008E-011   2.9282725071693770E-011   2.3812106208647822E-011   2.2304350043060002E-011   3.3952593736036987E-011   1.6673842715275632E-011   2.9291440411622212E-011   4.4391997868548203E-011   3.0482247462360700E-011   2.7149397690526057E-011   4.8784746573982183E-011   4.6560674535230634E-011   1.5947667185046640E-011   4.6378681984636717E-011   4.5320144924792006E-011   6.1977293434736865E-011   2.8378161334702907E-011   2.4852968420147675E-011   3.8699989954486591E-011   3.9751018962208378E-011   3.0790473351496164E-011   3.2552802214726169E-011   3.6398267281646953E-011   5.3618871805678426E-011   7.4081547576276169E-011   2.5369879446116308E-011   4.2852048745815798E-011   4.3692658805933725E-011   6.0657775478881690E-011   2.6147250330969869E-011   3.8274371934249976E-011   2.4628769199538233E-011   7.0346789837602503E-011   7.2639223945697711E-011   3.0975900197118424E-011   3.2996754621436085E-011   1.8924587607785146E-011   2.9030244387331588E-011   2.5558805881646399E-011   1.8956483428043666E-011   3.1790873614442536E-011   5.4791598293215511E-011   2.1499373346038915E-011   3.0730927214293182E-011   4.8785842775248434E-011   3.1436169432578905E-011   5.9876674185292874E-011   4.1783584599685747E-011   4.8534113857098729E-011   1.4232368949299017E-011   3.4865060308884411E-011   3.5286180870512152E-011   3.8670077884265238E-011   4.5090374877499326E-011   3.9158913542861682E-011   1.9864963051923929E-011   2.0302799288357763E-011   1.8300377812327045E-011   5.3910169103021266E-011   6.4698693612860063E-011   6.2498667614720271E-011   2.8682441206396499E-011   1.1604664319790836E-010   3.5409979965880466E-011   4.1717449947649801E-011   3.0205419813047350E-011   2.8644190186577120E-011   4.3686501694458911E-011   4.6414615213179565E-011   2.2171232853917801E-011   4.2519035223274676E-011   2.6144752508497051E-011   3.9720407462701365E-011   5.0602996577011452E-011   2.9040597758316870E-011   2.5337899162147174E-011   4.9613907738275205E-011   2.5160639598095948E-011   4.6386700203272032E-011   2.8035868808588417E-011   2.4390411919326908E-011   3.5204762050803534E-011   4.3636910428681038E-011   3.6432402258075783E-011   8.0342923034972593E-011   2.5564323202751789E-011   4.5568778049923713E-011   7.5076618396388956E-011   2.7145505179037235E-011   2.3917247176703825E-011   2.3110055999554410E-011   3.9113136742918847E-011   8.2554779446129628E-011   9.9440532295180957E-011   2.0831992732309818E-011   5.3305191303553084E-011   5.7882823214341502E-011   5.2574300536265521E-011   4.1883143120411234E-011   4.2248429763337767E-011   5.2590966262428515E-011   4.6062465762943784E-011   2.6633562607855884E-011   3.0041923979298939E-011   5.2568284358413544E-011   6.0638579456244066E-011   8.0234287269078949E-011   5.8184649610844947E-011   3.6053418476629989E-011   2.6975221498243845E-011   6.3318421850754414E-011   3.6263269718283777E-011   4.3013212298953369E-011   5.2760633823259813E-011   3.5524400850378923E-011   4.6712371076121191E-011   3.6565368957980806E-011   2.7185070264042400E-011   4.1618656268078400E-011   5.0894471909521538E-011   5.3514843901916137E-011   5.2147439752733346E-011   3.5548928998991730E-011   4.3486629188924455E-011   4.9090777647247088E-011   2.3963909903963490E-011   4.9004375781432042E-011   2.6549508404496397E-011   2.9218181563248250E-011   7.5428293961918765E-011   4.6230020153727804E-011   4.3238477372670170E-011   8.5149629689731510E-011   4.3205868705972659E-011   4.6807911567658441E-011   5.5706338146733433E-011   4.7745914243064823E-011   2.5189418154358522E-011   3.5349078784315419E-011   3.1794500674735821E-011   4.2612678935097061E-011   9.1310073955824675E-011   4.1318988528967322E-011   4.1256939868806330E-011   3.7313636632266038E-011   1.9029077401315975E-011   3.7182176690555511E-011   7.5325690341188990E-011   8.2108163225458177E-011   6.3128412806301624E-011   5.7072959001667898E-011   5.1185089225081100E-011   4.3139282115511719E-011   7.8264610096097871E-011   4.5675385905409199E-011   4.0331710029694675E-011   3.2550137434290645E-011   2.9396800563996768E-011   2.9307766762080131E-011   3.9795264127736526E-011   2.2384647927700976E-011   5.1915749118946958E-011   4.8449796747572301E-011   4.3537051731951421E-011   7.4143178758529780E-011   4.6420785191954176E-011   4.3466224590457539E-011   8.0658694314737394E-011   5.3733310378794892E-011   1.2445877169303208E-010   3.5690625679500065E-011   5.1555695562072119E-011   5.1029545637355063E-011   3.1803586425888218E-011   3.8650590567439950E-011   4.1092965198080039E-011   4.2901673790176550E-011   2.5874611700848125E-011   2.3034569800955437E-011   8.3900913790688189E-011   4.6194087612507189E-011   2.6995418975142123E-011   7.5927809641139730E-011   7.3349330912681269E-011   4.5647150320114129E-011   5.4619838134310413E-011   5.7198551244397870E-011   4.8413902187372844E-011   5.8448222583001623E-011   5.1695901314200813E-011   8.9756579455573023E-011   4.5910427496165292E-011   1.6755063761554398E-010   3.8629679738804438E-011   4.5206705351054621E-011   8.2612619369741468E-011   4.8882169617333107E-011   2.3176582902834957E-011   4.6967334115006229E-011   8.6537415541117471E-011   7.0553483832054017E-011   1.1648944221155196E-010   9.3880676644750303E-011   4.7982831187034756E-011   4.3944335174959137E-011   5.1048304893446353E-011   6.1121684581013712E-011   6.4562008122710645E-011   5.8890132353136653E-011   5.4148580963187474E-011   4.1775613337109785E-011   3.0308188021003587E-011   3.6770839040951294E-011   8.1364711126768921E-011   3.9119845002839166E-011   7.3596731232129630E-011   8.1875996749952945E-011   5.6706611264476227E-011   4.0076023063767622E-011   8.6441430970237880E-011   3.6853073179436979E-011   4.6868062772209661E-011   6.1963580965919556E-011   1.0847137626208051E-010   4.5910082080331156E-011   6.1017080871608684E-011   3.9801230117831381E-011   4.5142970915701553E-011   6.8098858370187069E-011   9.0526257952653921E-011   5.5837429148097202E-011   8.0275134112914097E-011   3.2583912700794635E-011   6.7254363069197140E-011   5.1952220465569723E-011   4.6147769530920165E-011   3.9799860504484309E-011   4.9972418201488243E-011   7.1545197669631244E-011   9.7861425997913225E-011   9.0402240914973562E-011   4.8984538874071463E-011   4.2851214017806525E-011   7.8311846025111528E-011   9.3983747829088071E-011   6.6014422917441572E-011   6.1740083460194555E-011
   2.6200000000000001        3.0529411764705880        3.9072064217036661E-014   4.4547470298536147E-014   3.1154299638813723E-013   3.9261707022844188E-013   1.0477315513699180E-012   1.3966772359499775E-012   5.3584981619493378E-013   1.9404899091389805E-012   2.8084004239849640E-012   5.3625704014903964E-013   2.6385731162727519E-013   1.7052857439882061E-013   5.4674969352139290E-013   4.7014791246800610E-012   3.3668019091941832E-012   4.1393654220372484E-012   1.3269555972677660E-012   5.1268182401366460E-013   1.0569088165781619E-012   8.9100034216729044E-012   7.1717148752900406E-012   1.0448399174120884E-012   1.5406771275205817E-012   2.5975148855904749E-012   7.2613938141380501E-012   5.5490177752695660E-013   7.6815676947550847E-013   3.0503251960672134E-012   1.3986945146216281E-011   5.6594288716368995E-013   1.0842448266827722E-011   2.5274618760093523E-012   4.9647712165692584E-012   1.1601025405562974E-012   1.7001470050028383E-012   3.9130300516535877E-012   2.9008219346166956E-012   2.3491158112700353E-012   1.5963514094583567E-012   9.0959370638825803E-012   1.9907963370660051E-012   4.5328526020442322E-012   2.1752191648258158E-012   1.6312010677640035E-011   1.2605358965775000E-011   5.3220837811616393E-012   8.2384874807078505E-012   1.1683125253123749E-011   4.1927660591137527E-012   5.4837960130456414E-012   1.9769650589551027E-012   6.7003670816381329E-012   2.6278914182951539E-012   9.7704281219874499E-012   6.5947134979791447E-013   1.6376691202835219E-011   3.3160717332132567E-012   6.0839615277995968E-012   1.2866511498207716E-012   2.6875470663467518E-011   6.5299164564754381E-012   1.4107282503910243E-011   3.7589397603197975E-012   9.3123774056648128E-012   2.4895334346775811E-011   1.7465150827656307E-011   4.1211689113848257E-012   6.0067041844260537E-012   3.0256877872731313E-012   5.3924235726718147E-012   3.1439361151704070E-012   1.7971118048631903E-011   1.6427389717051873E-011   5.2274560808055164E-012   1.8508326735401684E-012   5.9465742445020853E-012   1.4990693053758650E-011   1.0636093303841485E-011   7.4619118087636049E-012   8.8396806749010479E-012   2.8295334844752048E-011   7.9891958413895466E-012   1.6530779311843117E-011   5.8692460387644162E-012   4.1399736655527814E-012   2.0592902005074037E-011   2.2385374968676731E-011   1.3937475586707299E-011   1.6199244786765042E-011   1.1753359625716021E-011   1.5313383594541440E-011   3.8375711527546141E-012   1.3848680459924945E-011   1.1454906860484859E-011   3.5490970382735841E-012   5.0809641166432812E-012   2.5044768929924866E-011   5.2966056230287768E-012   4.5100172083784989E-012   1.7383288449850354E-011   2.3387306008359857E-011   1.0829422015324958E-011   1.0369505873658436E-011   1.1915870114596912E-011   2.7843324009066514E-011   2.6437889852685981E-011   1.4453376171702379E-011   2.5290390116028553E-012   9.5524459703262965E-012   8.6825963034955333E-012   9.3989511978266847E-012   2.4623555093374518E-011   5.6956885449862421E-012   4.8283775937948292E-011   1.2833061421938423E-011   1.0408079743452690E-011   2.1244537815508665E-011   3.0186235184128665E-011   1.1704081459265768E-011   1.8993282552603380E-011   1.5340696827869935E-011   2.6995128976629611E-011   1.1745886155458022E-011   9.1192976284757959E-012   1.7522840569501443E-011   1.3568400215677790E-011   1.2248955093823505E-011   1.0160695666185733E-011   2.5984872045163524E-011   1.0137445590020843E-011   2.3428331073248636E-011   3.5986932634261469E-011   3.6071850391113456E-011   1.8709670431308993E-011   2.5200032681899738E-011   2.3983935139410940E-011   2.2332928877955168E-011   5.0576186750484192E-012   1.3681183983561246E-011   1.3252428728389599E-011   7.1234097007584940E-012   2.6794299736446666E-011   1.8661184367913007E-011   2.4359803296384161E-011   4.1199638533084031E-011   2.1098177870766660E-011   1.1890111175276523E-011   4.6911172862017376E-011   1.0245385367911756E-011   6.1534631537842739E-012   7.7823368708182550E-012   1.0853527982960639E-011   2.0223811723414267E-011   1.6436491289968610E-011   1.6139364868441658E-011   4.8681284541722720E-011   2.5438314128862006E-011   1.3365294319608038E-011   3.4378118915069452E-011   1.1229441252098084E-011   9.5479989067489362E-012   2.0698346299471169E-011   5.7662957325702636E-011   2.1983132743691493E-011   2.3032301064568168E-011   1.3842769046547211E-011   1.6037438040265771E-011   2.4887075628537769E-011   1.6364712401406503E-011   1.1927031016334765E-011   5.0686663067433412E-011   2.5755981566694833E-011   3.1172400672782954E-011   1.8755325444041666E-011   2.3611204971407611E-011   1.9625148399149990E-011   3.8715890786408979E-011   2.1641788693792379E-011   2.5293816374833040E-011   3.3704931388280305E-011   9.9716512001884959E-012   2.2252714114990927E-011   5.0561297419612081E-011   1.1480185855207169E-011   3.5183502692148600E-011   6.9387163957112750E-011   1.8010998939203510E-011   2.5994222954105810E-011   1.6428620230008239E-011   1.1632433294721258E-011   1.4816163066408811E-011   2.8217830737867542E-011   2.7583214289382375E-011   3.2631430789130226E-011   9.0408411314909011E-012   2.4641142656278618E-011   2.3811940871090150E-011   3.2896659432467816E-011   3.1141350633173490E-011   2.2368459708920040E-011   2.3731613563915389E-011   4.0379464122856963E-011   5.4248399016528549E-011   1.0597215072375747E-011   4.7965165440498980E-011   2.8801176311393312E-011   4.9917503235544042E-011   2.8292000169249859E-011   2.3416856225158359E-011   4.1736906199256953E-011   4.1227781696910879E-011   4.0211931367412172E-011   2.7060962826507489E-011   2.3083339960829529E-011   1.8844575919075193E-011   2.2524252577269037E-011   3.6572398751193931E-011   1.6632762260864696E-011   3.3235210943487862E-011   3.8238636994588821E-011   7.3625324582397459E-011   3.6755562804454738E-011   2.5892476837715777E-011   3.0389847669952099E-011   8.9385047142051854E-012   1.3543074075528894E-011   3.6545441081116915E-011   6.1509711177037780E-011   3.2899629075061067E-011   1.8777223172672885E-011   2.6821177458583841E-011   2.0790418925675111E-011   2.0649380836596860E-011   6.2576413990607393E-011   2.3619590136069932E-011   1.3455717258553402E-011   4.9151346675069634E-011   3.4182082610108921E-011   5.2838451515614937E-011   3.2596122002242654E-011   9.3999994940351708E-012   3.2230928238486085E-011   1.3498611585928328E-011   4.8182927590233994E-011   1.7566949760398700E-011   7.8506355179098346E-011   5.6345482138807299E-011   2.1589394648104168E-011   4.1389497766292842E-011   3.2261721804584984E-011   2.9976085077317513E-011   3.7135309077710116E-011   4.4379648605998549E-011   3.0187786329730163E-011   2.3957017011149937E-011   2.5250512192966585E-011   4.6205912631868271E-011   6.6286962148154835E-011   3.0955863882003590E-011   3.9172917288042315E-011   7.4053914375066001E-011   3.7658393404367668E-011   3.5081288564540710E-011   2.3278415969775014E-011   2.9634480854473896E-011   5.9757665933126550E-011   3.7049650779438419E-011   7.8421654030483038E-011   2.1711645012486083E-011   4.3034597618623141E-011   4.3629320146386273E-011   2.4582968414700685E-011   5.0892420490150388E-011   3.6496452587647037E-011   3.2681517498877371E-011   4.8429540689263613E-011   1.7727884154437754E-011   2.1481502354960133E-011   7.9303164940255793E-011   2.1423739783833316E-011   2.4251937004589699E-011   4.1697404898602950E-011   2.3318563874844079E-011   2.9888481098511700E-011   5.3139044307017378E-011   3.5397423106587864E-011   6.1036045644586943E-011   3.6424587388257060E-011   4.8632639448031783E-011   2.6830525711946526E-011   5.5175602468947435E-011   4.7354628966317748E-011   5.1597230820758801E-011   3.5293303518048686E-011   1.1264062655665871E-010   3.8907496053004952E-011   4.6248642123817603E-011   2.6499986107119001E-011   1.7925885835200225E-011   3.3444974650220241E-011   4.4584623813016414E-011   5.0385766230893185E-011   9.1676083555508825E-011   2.8588870637504481E-011   2.7522042998689131E-011   3.1794929587340152E-011   4.5440878072091908E-011   4.2629543664548368E-011   2.7421357694240021E-011   8.5655024836706568E-011   4.7041369920246182E-011   5.5718327370283200E-011   4.5752068248659574E-011   3.2001437433425511E-011   3.9333298803307836E-011   6.1179604813518813E-011   2.8349865031439161E-011   8.5123534377622927E-011   4.5207597776427874E-011   5.3467158092225583E-011   2.9868358200243060E-011   4.2522545235222224E-011   4.1752951487027610E-011   2.7590567462959437E-011   4.4164384497283462E-011   6.1082056074647979E-011   4.9357969097120001E-011   6.0075630155179521E-011   6.3828452802542520E-011   7.8744436534197950E-011   2.9909459376623134E-011   6.2539500426173410E-011   5.0446795402302751E-011   9.6551637510067897E-011   3.4753330284351406E-011   3.1166310182188058E-011   6.1251132566387809E-011   8.3537495029725935E-011   4.4304749903978955E-011   4.7537169249039343E-011   5.6356571188736280E-011   7.6266669402362475E-011   7.3039578236733782E-011   3.8669324861722788E-011   6.3143389593357087E-011   6.8276343917359078E-011   8.9201391694311219E-011   3.7157188810448445E-011   4.1706523141239403E-011   3.8035224720896933E-011   6.7682152272987988E-011   1.0431866096386948E-010   5.5374977610518593E-011   4.3088025461241545E-011   3.7705558815778528E-011   3.7484414263708292E-011   5.6707807856789566E-011   2.5267401161367350E-011   4.7204607030336726E-011   5.9799696676207609E-011   2.7146678290491992E-011   5.4668216638048358E-011   7.0678974021869877E-011   4.4205424683959805E-011   1.0466050047799550E-010   6.8218164930676738E-011   5.9533404019186881E-011   2.3046079871834357E-011   5.9508426152393933E-011   4.0544533247207478E-011   4.6764108670944168E-011   5.1581889935658431E-011   4.4418422896182695E-011   4.4236268671768379E-011   2.5232648082316242E-011   3.7412453658688676E-011   8.7581456019206963E-011   7.6636864992735674E-011   7.9602820269341382E-011   3.4723148390596442E-011   1.3372003477085937E-010   6.3389984638722106E-011   5.4148853950917163E-011   5.4626520157955422E-011   4.7710723005566738E-011   8.2838343416275478E-011   6.3557188640077247E-011   4.1664153714008063E-011   7.6514531104530944E-011   5.2418196261602658E-011   5.5764898547339615E-011   6.4965083045053150E-011   4.1527184389384540E-011   7.3630455533756947E-011   6.0343400217043346E-011   4.9757486892354116E-011   7.5490720391596806E-011   4.3637697343319878E-011   4.4987115818744572E-011   7.0732801085401492E-011   7.4534810604247448E-011   6.6907229046697410E-011   1.1651277642931684E-010   3.2350430199844845E-011   7.4902503123354341E-011   5.8247802879483505E-011   5.7137549433890931E-011   4.1703400701432784E-011   5.0257644382488535E-011   7.8745427004908738E-011   1.3355709722819781E-010   1.3158487032588906E-010   3.1592763472281934E-011   8.4132941090709682E-011   7.1040929896856886E-011   7.5418303435229085E-011   5.9595003755059017E-011   9.9875867594589309E-011   8.6695403155791285E-011   7.0864232494596984E-011   4.3507319356444750E-011   8.2395242836164545E-011   8.4264853561657605E-011   5.0841563523195679E-011   1.1431094435210304E-010   5.6080015712486797E-011   6.5438207950649805E-011   6.6085333425093534E-011   1.1862833212175153E-010   9.4549533481205918E-011   7.1363595881062060E-011   6.8892920954299932E-011   4.8772354785911317E-011   5.8580576779949494E-011   6.6971423349023551E-011   4.2576113777897801E-011   5.5913931078606067E-011   6.3931863951269468E-011   1.0671439423616375E-010   4.5781141130861345E-011   5.5917535890853672E-011   8.7670116219034539E-011   7.9229818987827817E-011   4.9542089418854802E-011   7.4741272543161651E-011   5.1305873594236888E-011   5.5797081395356485E-011   1.3508864524761875E-010   8.1421847494965532E-011   7.2561527869737041E-011   1.1260602224434077E-010   6.4167060965876925E-011   7.6391066246413333E-011   8.2167339249946549E-011   6.5259197904505738E-011   5.9535663293237510E-011   5.9869951517126694E-011   4.5908224752375363E-011   8.2994760533190022E-011   1.5962993969913517E-010   7.0834926635293027E-011   1.4840440026518018E-010   9.5376331291793783E-011   2.7596891344760448E-011   5.4732727425603817E-011   7.9530888218780423E-011   1.1257312523737422E-010   9.6907137100246664E-011   8.5383046931747662E-011   8.6525782109087964E-011   1.0059311062141649E-010   1.6107993193810250E-010   1.0575105129892405E-010   5.7213606266483100E-011   6.0532164039135368E-011   7.1926492976557626E-011   5.7526457927906968E-011   6.1858333520461506E-011   5.0188369473941861E-011   8.8799392894773163E-011   1.0875278657745869E-010   6.3294300361694917E-011   1.2184143823762413E-010   9.1714651664080218E-011   7.7717912443950537E-011   1.1294617106497824E-010   1.0139645757590374E-010   1.6341019176945436E-010   6.5145010106577237E-011   1.0127149336449310E-010   9.1914689507584010E-011   3.4610008844118042E-011   6.9199628752395222E-011   8.1897880220669183E-011   7.0736342517000382E-011   8.8782039002940663E-011   4.6186449674843602E-011   1.1188234360182485E-010   8.0537490362793726E-011   1.1140599256095528E-010   1.6250775391131877E-010   1.0581697715955512E-010   9.5351323058402822E-011   1.1414935404908622E-010   8.4349326913326960E-011   9.3718195388338368E-011   7.9010335929064655E-011   1.4070095918450091E-010   1.3098923558683365E-010   8.2698756358294990E-011   2.5421892360028911E-010   9.0204806983201486E-011   1.1758551701156600E-010   1.3303566152290260E-010   8.3178417836431776E-011   5.4439915616462747E-011   1.0002019583793544E-010   1.2514480267199322E-010   1.2810914980167305E-010   1.5112923585151568E-010   1.3426754078348887E-010   7.6273109436553464E-011   7.3123730798847398E-011   1.3292419662984919E-010   1.2493579777963671E-010   1.6385027407422335E-010   9.6149953869704486E-011   1.0267340968959490E-010   1.2894625203951487E-010   9.4043768787970917E-011   6.0290607983346587E-011   1.9143418083797306E-010   6.9890927567137403E-011   1.5087807891177161E-010   1.7917640383765183E-010   1.3266338450007346E-010   9.6724515611451255E-011   9.9848038131235876E-011   8.2565721821308274E-011   1.0528708242501088E-010   1.2921233781164020E-010   2.1791086804789449E-010   1.1237300225973939E-010   1.0854975327257582E-010   6.5223835774529836E-011   7.1827425724296255E-011   1.3968844738834555E-010   1.3861053149357201E-010   1.0072670919032294E-010   1.7644955665667715E-010   8.5810785507903391E-011   1.2838716346297770E-010   8.9348698657415458E-011   9.0774579242915378E-011   6.4878822798900088E-011   9.1268973796913977E-011   1.4327173744227556E-010   1.9115364430921011E-010   1.8946504628841453E-010   9.9209265778037820E-011   9.5356275197273757E-011   1.4321020746043578E-010   3.2330287267480233E-010   1.4216443540316999E-010   1.5861052806216687E-010
   2.6800000000000002        3.0529411764705880        8.7798062114150859E-014   9.4092648619764982E-014   4.0226409449843314E-013   4.9777415356712226E-013   1.2237375330390448E-012   1.6431885974424813E-012   7.4496651228526798E-013   2.4177546344502268E-012   3.4137970329196600E-012   8.6215285707738938E-013   5.2980505000995455E-013   2.1463902779038787E-013   6.1450832978654111E-013   5.3325051670788178E-012   3.5927326672196079E-012   5.1528113524402625E-012   1.9075530373234915E-012   8.9621177566279330E-013   1.6660799917109090E-012   9.4856568404672972E-012   8.1761036811853286E-012   1.6903760204564442E-012   2.9703653742204402E-012   5.6712939944874354E-012   8.7883845737713266E-012   9.7306705878221304E-013   1.0263769515039922E-012   4.5376027242905411E-012   1.4454737735256356E-011   2.5218169507481644E-012   1.4105287102064283E-011   4.6337125286094861E-012   6.1972926090343467E-012   1.6427307907669424E-012   1.5130345155817721E-012   8.8423433504629440E-012   5.1673102036463081E-012   5.4349192427927644E-012   4.6559890835365836E-012   1.1652563188559554E-011   5.2714904018454771E-012   7.7123988634206034E-012   9.3833052068323963E-012   1.8441870017582567E-011   1.9280073334914612E-011   9.2852684509710438E-012   1.0802938715633886E-011   1.5133856283118898E-011   1.6092519944676009E-011   1.1107592760078749E-011   4.8256168172199535E-012   1.1834892367464894E-011   5.8172762560022934E-012   1.6512490909457472E-011   1.6491971574637854E-012   2.1362201761862430E-011   1.0127788436464103E-011   1.0496481869736582E-011   1.0418533821479601E-011   3.9158155003743682E-011   7.6031820371145325E-012   2.4950657616138507E-011   7.0822894472190388E-012   2.6097749120040226E-011   2.8172379439817959E-011   2.2233247053475153E-011   1.1273664820642586E-011   5.8137107294400473E-012   4.1315995459432377E-012   1.3004134023887783E-011   8.1288774328099010E-012   2.1383315870005258E-011   2.3347790483372887E-011   1.5610622527100329E-011   6.3679446675913131E-012   1.0338331714789844E-011   3.2084457388260461E-011   1.7445420237060572E-011   1.4419101845178412E-011   1.5651846848251315E-011   5.5598205943209630E-011   1.3494742439219259E-011   2.7399975235595933E-011   5.7588159763426987E-011   6.5739100915142050E-011   2.5073391168402634E-011   2.6969117946600635E-011   2.0858992329001779E-011   2.0592554755427539E-011   2.6315321205064303E-011   1.9209022793651349E-011   8.0311261260223695E-012   2.4459163234396174E-011   1.6009752089838109E-011   3.0602473243690623E-011   2.1545589549023136E-011   4.9435080198749370E-011   2.3481433599594665E-011   4.1769950613105021E-011   4.5336556194433912E-011   2.7986693639439923E-011   1.1832388259098559E-011   1.2868255880971280E-011   4.6634951615388248E-011   5.8303688117236791E-011   4.3485038416272170E-011   2.8024367607895495E-011   1.6686348427302807E-011   4.0064926279320412E-011   4.6053574623275758E-011   4.2136027178709925E-011   4.4042734238215969E-011   1.8486634242134439E-011   6.4176062689226667E-011   2.4638490090390561E-011   2.3579099442766748E-011   4.7858179152197509E-011   2.9274279727830574E-011   3.3098203595160067E-011   3.7889266450655889E-011   4.0692029640431650E-011   3.9027298530073858E-011   2.8833986100645281E-011   9.0584038580474593E-012   2.1836713481804730E-011   2.8525130403482580E-011   1.6559794282389673E-011   1.0885236283014401E-010   9.2383689711999976E-011   4.4796055940911356E-011   3.9155424006541989E-011   5.4878078829517486E-011   8.1117083335741227E-011   3.0047297937455723E-011   9.5437100796284113E-011   5.6594422629299127E-011   2.2985955857303426E-011   3.4529414416952925E-011   2.5497500542335027E-011   3.2760976420681809E-011   4.1585223084797707E-011   1.2583646042235454E-010   5.7776955883280473E-011   4.6875308657034359E-011   1.0404255201872310E-010   3.2145345612666237E-011   4.5867507837172742E-011   7.3546614300587267E-011   5.8698138615494883E-011   1.5041762917637808E-011   9.9021414600113640E-011   4.4144244162319574E-011   1.0025794229472496E-010   3.0441448089734203E-011   9.6845001665289796E-011   7.7282352564539954E-011   3.9408910995793820E-011   1.0097326767646274E-010   6.8235716663441422E-011   2.7702185133413431E-011   2.9433240683288453E-011   9.9941133312824942E-011   9.6564876269565648E-011   5.3034801873864692E-011   1.2614719685456064E-010   3.4459389579496086E-011   3.5080162304371827E-011   5.2761508105399882E-011   1.4660690084892106E-010   1.6835899881417819E-010   1.0773728076953895E-010   1.0298070022411424E-010   2.6462217863159631E-010   1.5038301647296718E-010   1.3441232813281256E-010   1.4101698019114165E-010   7.8052345750637113E-011   1.0448391184282074E-010   1.2758437978893043E-010   5.2334212142567484E-011   5.1598219357297842E-011   6.7805719666465985E-011   1.1480298053699579E-010   7.1631122660042802E-011   1.1993461776154527E-010   1.3943244813245653E-010   6.1133867393097685E-011   7.7248445398743466E-011   9.2881808186892222E-011   2.8227152530978153E-011   6.4334925942137307E-011   5.7090597315496692E-011   2.0357839716878474E-010   1.2458471783826610E-010   1.7060370287155652E-010   1.1673374636579095E-010   1.6340095709947871E-010   1.4700068074029624E-010   6.0415216987740597E-011   2.9665540808080140E-010   1.3142837164896714E-010   1.0474176316938699E-010   9.5928708193359519E-011   1.5531279020881029E-010   1.2500172469611381E-010   1.3003578381607041E-010   9.0296154803217491E-011   1.0967948295889923E-010   8.3970595892456675E-011   1.9840954556720763E-010   1.9844149176788151E-010   1.3471592650472500E-010   1.1965827107890964E-010   1.0661245147741194E-010   2.1096702576887886E-010   7.0097227734379263E-011   9.4891638516331370E-011   2.3492674222718084E-010   1.4392935367017653E-010   3.7623985860540289E-010   2.5885070912210246E-010   9.0368360354412336E-011   6.3373302902785453E-011   1.0054906978052320E-010   1.3120447673610404E-010   2.7536020240463987E-010   3.3497906117470485E-010   1.7376775639812571E-010   1.2783319982930663E-010   2.4250240717951028E-010   1.0895631502952552E-010   3.8472398992019794E-010   5.8625702908816472E-011   1.9207978972046379E-010   3.5345802302051462E-011   1.2795570312305286E-010   1.1337904182269981E-010   7.5598918474296715E-011   2.3222127520650943E-010   1.2219739750622227E-010   1.1112960574858541E-010   1.4775536762662290E-010   5.2431766848583179E-011   4.8138350841141863E-011   4.4372051307982228E-010   2.1197256904664580E-010   2.0059448609649565E-010   1.0959915891172077E-010   1.8316386990704329E-010   1.6450532991644257E-010   3.9892434886237183E-010   5.9448338080745531E-010   1.4232599314747177E-010   1.3346404334294038E-010   8.1436256183850600E-011   1.8719631369254978E-010   4.2329882257014683E-010   4.1237260882941353E-010   2.2424204780539817E-010   2.8963057970712358E-010   1.8981513382761974E-010   1.4864314556205055E-010   4.9761729367919474E-010   1.3515930110972352E-010   2.1427737068040954E-010   2.5463641164011055E-010   1.2402851640178533E-010   5.2486680154762823E-010   1.6672907410128211E-010   3.8539688470238622E-010   3.3710479948069331E-010   2.1879463963720315E-010   1.9724773194742686E-010   3.4238437117380257E-010   2.2552921155334680E-010   5.1702803520568327E-010   2.4842533295890789E-010   2.8582672457715419E-010   5.7430439465209425E-010   3.5896174866150111E-010   2.2553672072211784E-010   1.1210244925884524E-010   2.9318842976162659E-010   4.2181793935822424E-010   2.5504684042582255E-010   2.2475137138812635E-010   1.1395688085929971E-010   3.6524971317303247E-010   2.3463668137535158E-010   1.7471963433774214E-010   1.5971216938780035E-010   1.3145303049725606E-010   4.4900913583729042E-010   4.2644188699710062E-010   3.2434917105679018E-010   2.5815448623995589E-010   3.3552090602233598E-010   4.1747655814210971E-010   5.0807062459695116E-010   2.2061602111273506E-010   2.1899601890809483E-010   2.3823896967343422E-010   3.2844391883207039E-010   4.3095069545660503E-010   2.5514115821037821E-010   3.5257953345765731E-010   2.8692192652413174E-010   2.2158584024710856E-010   1.5508208281947622E-010   1.7563051002955931E-010   2.9324185423688045E-010   4.7384320716188213E-010   2.2104260797045799E-010   8.0135987862266458E-011   1.9779719489167837E-010   7.6500687961635786E-010   6.7694207536426985E-010   5.7632062003415305E-010   2.9232017475616363E-010   5.5459431376076405E-010   1.4251787354504680E-010   2.3548675303919912E-010   5.3695424866024048E-010   4.8019057840074521E-010   2.7349254276270554E-010   8.8913487993681957E-010   6.6678243655155419E-010   1.2931906339124451E-009   2.2906015343436860E-010   5.5071635568278117E-010   1.6329386286472417E-010   6.9509949576733268E-010   2.0413903345008056E-010   3.0507106416777105E-010   4.1584111935569455E-010   3.0151305128551588E-010   2.4754099494622984E-010   1.0927487742711002E-009   1.2968535228813944E-009   4.0376356609977232E-010   7.8811773861107289E-010   6.6659660842238299E-010   6.6268624142504909E-010   4.0948170355677204E-010   4.7934187237998451E-010   7.1773998956849234E-010   7.1775126379424289E-010   1.3902264272223403E-010   6.5074236395445617E-010   2.7505894698445978E-010   3.9573526973270325E-010   6.7559984467520283E-010   3.5260741816950635E-010   4.7319093738213316E-010   6.1494532088361467E-010   3.5807080150186291E-010   7.3286073600344821E-010   1.1488390010937086E-009   4.9434340299903959E-010   7.1256253906539232E-010   6.8672018979955139E-010   1.8328584054143205E-010   6.3175008068410841E-010   6.6617708971183006E-010   2.1319303352829989E-010   7.9215876492213652E-010   3.2451701740333814E-010   2.2722529616785899E-010   1.0811054786762119E-009   3.9051204546410141E-010   4.0628723855695949E-010   2.6936263711254876E-010   4.9200359232528434E-010   4.8944588009276567E-010   6.4458192427001896E-010   2.6793224564500592E-010   8.5636997125318585E-010   5.0880431958269167E-010   9.1865431393156949E-010   2.8093029681534862E-010   5.0415056414557485E-010   5.6332081369805193E-010   5.8449225491377762E-010   3.9372151477268615E-010   2.1082281239938709E-010   6.0890052788361975E-010   3.1640004242052231E-010   9.9433532637059594E-010   7.3370487024505344E-010   1.2527044111188315E-009   6.3598208214789148E-010   3.3196792551822907E-010   1.8078169161420525E-010   9.2795591497474294E-010   1.1540624841439802E-009   7.6097994581598850E-010   5.6639450518808325E-010   5.3863051491414077E-010   9.9754966580422717E-010   6.8070908817578323E-010   4.3450264956735860E-010   2.5766359921255180E-010   4.3609523858798053E-010   5.8522737197881488E-010   3.1024851212557957E-010   3.6985900602418310E-010   7.9897719640500347E-010   7.3448080179525115E-010   8.0676943143333426E-010   2.4283642837833514E-009   9.9472622513058056E-010   4.0048340001985993E-010   1.9142176024687764E-010   1.0761319487007421E-009   7.1477957362418684E-010   7.1821225263311011E-010   4.6833580565490896E-010   1.7559889499396383E-009   4.5893898382125118E-010   1.3443780248164766E-009   4.4330559104323077E-010   2.2246687541048424E-009   1.3435256787175853E-009   6.5344679113372777E-010   8.1683858226265364E-010   6.9084130116945220E-010   1.0766448077697013E-009   1.4743356849143227E-009   1.2829534327509992E-009   1.7931564526493225E-009   1.8908205783332811E-009   4.4873893149545118E-010   2.5529135523582042E-009   6.2427360862527825E-010   5.4367237940317988E-010   7.6258977545229717E-010   1.5534134860380548E-009   3.1575005476450158E-010   1.3924285541119920E-009   3.3743388712335302E-010   6.7864413810795451E-010   1.0392576625467418E-009   5.6038320810760568E-010   7.1096622820355927E-010   1.0196114638758075E-009   5.6783995444014677E-010   3.7226196358235432E-010   6.6600909120365671E-010   1.2218723824731154E-009   1.0794610556788073E-009   5.5289955313615643E-010   1.2135664419403923E-009   6.4312698357130196E-010   8.0911015456103704E-010   5.7632170300287744E-010   3.4479214888046405E-010   7.9285139991695555E-010   3.9994841695140801E-010   5.4048069841948625E-010   7.8122681690825302E-010   8.9280037006429649E-010   3.6026334848956012E-009   2.5391824616905505E-009   4.2776953155550755E-010   4.5371038113157306E-010   2.9194768765374837E-010   1.2593901708145840E-009   8.3050060964780480E-010   4.1423859790818439E-010   7.0878134539519061E-010   9.5008022000483657E-010   1.8534452348567402E-009   2.3297331274079539E-009   8.7077462109217049E-010   1.2540729046566872E-009   1.3522531048382234E-009   1.9151968727378786E-009   1.0076701471441014E-009   4.2486364412675600E-010   5.4747766690421195E-010   1.9738864467581309E-009   9.9351238019866032E-010   6.4778412053224271E-010   1.1731761356332507E-009   2.2666903024106945E-009   2.1980169233898132E-009   1.2610033396144946E-009   1.8554575433138188E-009   8.7840450930369871E-010   2.0059035133352559E-009   4.9002077613035055E-010   1.0810814154347200E-009   4.6856252058239837E-010   1.2585572379026845E-009   1.5868897484874663E-009   3.6254556573652247E-009   6.5543434357586413E-010   8.8797585806021724E-010   1.1099823012245849E-009   3.3057030772267942E-009   2.6086667414943409E-009   6.6648317227408496E-010   2.3020865044537559E-009   1.6275181220839270E-009   1.2462974845689479E-009   1.5172260420258829E-009   1.8448307840599266E-009   3.6651943445145042E-009   8.3792340229214031E-010   1.0570386419060789E-009   1.5098878510314065E-009   3.1859146150010226E-009   3.3269492285690070E-009   9.6868475199396320E-010   1.2643485308245849E-009   2.3728942028526529E-009   1.3520392564038563E-009   1.0819247587749803E-009   5.0199690769614662E-009   2.3182902581913086E-009   1.3409610595774350E-009   9.1917230511645232E-010   1.2113553009070002E-009   3.5263263177987801E-009   2.1176402694649083E-009   2.9519964072724088E-009   1.9785089243094941E-009   1.6512725374460887E-009   2.9244518050607877E-009   1.5112958859600059E-009   1.6307391149133698E-009   5.6732198945326219E-009   2.9571203733627572E-009   3.1584491595817593E-009   3.7833291021473349E-009   3.7383114292735680E-009   2.5793667363732637E-009   1.7563161159289624E-009   4.0488551528075194E-009   1.8603829817270807E-009   2.1684347713505970E-009   4.9338614604191862E-009   2.1815017158563522E-009   1.0037925254591947E-009   1.0923828061981807E-009   9.2803853851006733E-010   1.5178075599866347E-009   2.1748728960143378E-009   1.1401969221070097E-009   1.9831570251098230E-009   9.8343402445019561E-010   2.2136618895655800E-009   1.0717605156231277E-009   1.9404059952336483E-009   7.5774526991923420E-010   2.2988745104879828E-009   2.2464861867921150E-009   2.9620053173920174E-009   3.2543781922486513E-009   2.0613537112138622E-009   2.9337837992104161E-009   1.1462230759294275E-009   9.7067271818211224E-009   3.0068002454176800E-009   2.5012752458250983E-009
   2.7400000000000002        3.0529411764705880        1.6358832609076278E-012   1.6162657574130449E-012   2.6800111612576832E-012   2.8208395316622525E-012   5.0130813769818584E-012   6.7744612474973640E-012   6.1472239299750725E-012   1.2780468457073002E-011   1.6311051835789772E-011   1.4277332846102615E-011   3.1025463018218911E-011   2.7410253693643072E-011   2.4170240264821788E-011   2.2196339613300950E-011   4.7200134297237630E-011   2.3797770231124470E-011   4.5676060028065739E-011   2.9705575100397778E-011   6.0156760469004473E-011   2.7999762092765590E-011   9.8051183042131324E-011   1.0667279266423361E-011   2.3552340472464598E-011   8.4066478900675774E-011   3.2024388628231845E-011   2.8648783899957819E-011   1.3573024680188799E-011   1.0316813417823736E-010   4.5684446311640566E-011   1.2540417696503831E-010   2.1983520088411973E-010   1.4725447248894967E-010   5.0474584416843224E-011   8.4672607676516271E-011   9.8608280115410150E-011   2.3358348331331276E-010   1.2832073416637166E-010   1.6467963652507835E-010   1.8367006387523046E-010   5.8611819471235439E-011   1.5137524125961700E-010   1.5830752329188349E-010   3.1408020480819972E-010   2.0220629053196930E-010   2.5524616988054723E-010   1.4733081999018362E-010   8.9748277580949347E-011   8.8622431712575515E-011   4.2188287023039287E-010   1.5429491290724855E-010   1.3054560771138125E-010   4.1669038309633155E-010   2.4144413555369321E-010   1.6635396424892213E-010   1.4032408402806906E-011   1.3431596933304517E-010   2.0759254295446402E-010   5.0457234266913683E-011   6.3153918406233780E-010   6.1930886701782730E-010   2.8868800670802833E-011   4.8767978036814673E-010   3.2991097405403331E-010   7.2226146337908929E-010   1.0147227900111366E-010   1.7265097656423966E-010   5.8261107286001742E-010   2.5324689069460737E-010   1.6087161890045623E-010   3.0980495802405698E-010   2.0611815113676682E-010   4.8015976690576097E-010   2.9377896898457744E-010   4.7724453897051630E-010   1.6887880173651597E-010   8.6038747079199221E-010   6.2818213574625701E-010   3.3972145180185599E-010   3.0450951037760335E-010   6.9695737777033988E-010   1.5911156921473636E-009   1.4257044792747883E-010   6.2329522263015498E-010   1.9118628395893895E-009   2.5459465362033479E-009   7.1016170059391545E-010   3.2649755373381595E-010   2.8790835108900420E-010   7.0445767425122282E-010   8.0641497888599478E-010   4.5218680337431977E-010   2.9009445236050918E-010   3.7628744326679134E-010   5.9496365875413784E-010   1.9807295272710474E-009   9.1624007629695308E-010   9.7899442217976545E-010   1.0467171033792359E-009   1.2514252992196178E-009   8.1129798796617186E-010   3.4579396867644992E-010   1.7597423022101823E-010   3.8904862398292570E-010   1.7844707763256756E-009   1.6080342351541588E-009   1.2016172498071362E-009   1.1703769569834292E-009   1.1634949353075822E-009   1.2804754218837537E-009   2.1492665111254602E-009   2.9024020978678444E-009   1.6418104813492067E-009   1.0252131446967782E-009   4.9862404747200445E-010   9.1201134620615499E-010   4.5090074124295850E-010   1.6899036567274513E-009   2.3796412539297805E-010   1.4512204697267685E-009   1.0878221129409112E-009   1.9542216078323830E-009   4.1269333051532783E-010   1.4800753055725378E-009   3.8373176346204225E-010   6.8141513394303404E-010   1.0347311026341955E-009   1.3446550800507591E-010   4.3943230705730166E-009   2.0210250000534942E-009   1.3791011207065667E-009   1.0385720144773063E-009   6.2148833155708602E-010   1.1936057097486052E-009   7.6962746189192534E-010   4.4315095586403651E-009   3.3062919534164424E-009   1.3233736133492238E-009   2.1347365936940272E-009   1.1723482115117760E-009   9.5459120449717697E-010   2.2754348513908957E-009   6.7419718207983491E-009   2.1019012507068340E-009   1.6071554745543580E-009   2.5734707518586145E-009   7.8775113322859725E-010   1.4735994123079987E-009   1.3765432048603951E-009   2.0101999246546425E-009   8.0932598752747925E-010   2.9650328112829182E-009   1.5460657023081649E-009   3.8979911158740600E-009   7.3343914153398949E-010   2.8059441730346590E-009   1.2128207024019197E-009   9.9926353832064755E-010   3.8528613199730289E-009   1.5935255537915711E-009   4.7154434013655160E-010   1.6452636272341066E-009   2.7810694385789043E-009   1.2375243809636567E-009   1.8788484905616239E-009   4.2730480238563736E-009   1.2255524312344848E-009   1.5625666455666654E-009   1.7585707659527568E-009   6.7742673526336959E-009   8.3080539982885481E-009   2.7652040238100833E-009   3.4161661273089260E-009   1.0450647063160269E-008   7.4573434292519591E-009   6.6924437244259607E-009   7.0812388663297380E-009   1.9283839812894379E-009   4.4992055747247888E-009   3.3011247149051008E-009   1.3859198562375883E-009   2.6304131162285242E-009   2.1061107749375662E-009   3.1472003992024107E-009   4.2403309429161599E-009   3.8773686738546868E-009   5.0362326708357508E-009   3.1251403692223820E-009   5.3018456301965266E-009   7.0698800070353006E-009   6.4450717924688703E-010   2.2757263428424124E-009   1.8270050609098716E-009   7.7714077982755549E-009   3.6840857179023496E-009   6.8982489660352377E-009   5.8906204172369395E-009   5.5270515089813893E-009   3.8406167772747857E-009   1.4242823603093975E-009   1.2149195132519905E-008   5.3906722331157910E-009   2.6685898403252233E-009   2.0268183551083524E-009   6.5799001261878124E-009   2.3094366511863656E-009   4.7039821250245615E-009   1.7723541720605447E-009   1.6494366759840699E-009   1.5775313992387100E-009   4.6545312452010840E-009   9.9782007362104281E-009   6.4341615630188576E-009   4.7496073447033757E-009   6.0365454175496636E-009   9.1931497830058222E-009   4.3920887175144715E-009   4.1084984682696606E-009   1.0680039896646419E-008   5.3114515782035175E-009   1.3000314935512449E-008   7.7323522989335963E-009   1.8953101329517275E-009   2.1903629128968591E-009   3.5315675871425309E-009   5.8970141748739374E-009   9.6027091497778862E-009   1.4530723870243601E-008   2.6204768581200936E-009   3.8155333940570988E-009   8.8974000426642789E-009   2.9892216925105585E-009   1.0068948067092572E-008   1.4587229277195074E-009   6.5899651167946064E-009   1.0380153846143402E-009   7.1575384082145011E-009   1.6051246916404527E-009   1.7937361981824777E-009   7.4209011363519962E-009   4.4333968361214742E-009   4.0925702211427250E-009   3.7400576245440039E-009   2.2624016399768859E-009   6.6526627456338881E-010   1.3744348717321957E-008   5.3573847874181997E-009   6.2159214052400269E-009   3.7027626349198363E-009   5.8964629713950644E-009   8.2798946394826804E-009   2.0264211068703739E-008   2.8036561527271092E-008   4.6971393514072273E-009   4.0453992516035598E-009   2.8168047276240889E-009   5.9522505636783593E-009   1.3511878365376838E-008   1.1072055138662715E-008   8.2791030521568154E-009   1.1779055032111474E-008   5.3824083547519244E-009   2.9923556843310916E-009   1.9105762811223967E-008   6.5828330270871051E-009   5.9041583769650799E-009   7.0445193107908128E-009   2.9767366182234576E-009   1.4088852669046669E-008   4.0483187021823497E-009   1.3485952003432692E-008   1.1484305134300697E-008   9.3195656962228755E-009   5.7545217526747611E-009   1.2346103343590360E-008   7.4361421860267872E-009   1.9324120464942903E-008   7.5215284549232273E-009   8.7991425503921215E-009   1.8284326346024151E-008   1.2296269588135823E-008   6.5898951839314387E-009   4.0347015959369734E-009   9.0025949628343048E-009   1.7253365548810947E-008   7.0735003431204188E-009   6.5092435561273541E-009   3.9700275348873389E-009   2.2354595925853344E-008   7.1327271915159385E-009   6.8073354448963787E-009   3.8170613875262314E-009   3.5917761343562120E-009   1.3919848206296295E-008   1.9391539524886652E-008   8.8422430473733984E-009   1.2126710036063068E-008   1.8450921883723522E-008   2.1387531871477705E-008   2.2192381510011376E-008   7.1193766211549705E-009   8.1774395471008838E-009   7.2557098496940101E-009   7.9105443978292159E-009   1.4462521292206519E-008   9.1374808671356416E-009   1.8129234238628463E-008   7.4395035180346629E-009   6.4300819311178472E-009   7.9500410718459532E-009   4.0220816031186123E-009   1.2855088821711958E-008   1.7599592162829634E-008   7.1044072013935258E-009   4.1432767568969790E-009   1.2112713506349169E-008   2.6763675168343682E-008   2.6111610131889519E-008   2.0836884637089749E-008   1.1555517762230784E-008   2.3544958174455991E-008   4.7705219352487748E-009   1.2750178706966431E-008   1.6878513350752517E-008   1.9439847901563491E-008   1.2064106215051726E-008   3.2313472851885921E-008   2.9699271408861643E-008   5.1684382125274119E-008   1.3254720928565881E-008   2.6403421931830193E-008   6.3461692251962411E-009   2.5516650466072101E-008   5.0883832889523531E-009   7.7587552534822955E-009   1.2738570994752341E-008   1.1263435290549865E-008   9.1898979831784886E-009   3.2963762175217593E-008   4.1744246264931503E-008   1.4349274077512243E-008   2.6395983652352941E-008   2.1215230783265093E-008   2.2317737646113570E-008   1.7246325771481088E-008   1.5794843593747712E-008   2.7246081867186479E-008   2.3612917685461635E-008   5.3336052738133626E-009   2.4639543386247462E-008   9.4542560027286310E-009   1.2955742614457462E-008   2.5326587826980448E-008   1.5707811442948382E-008   1.5026976708867952E-008   1.7585031454497427E-008   1.3370543311929777E-008   3.2021698597589927E-008   4.6308001986246072E-008   1.5247279347862191E-008   2.9050042899505966E-008   3.0234969382950695E-008   6.1843741256670375E-009   1.7182854073380634E-008   3.1183825636943316E-008   4.0945422087974514E-009   3.2522693250271347E-008   6.3923518797510065E-009   7.0952832698709778E-009   3.3980808026306272E-008   8.4941339432944508E-009   1.3469736605918103E-008   9.5526538199404014E-009   1.4885440208472537E-008   1.6127438530461974E-008   2.1475748595492838E-008   1.2193872767723603E-008   2.6928329253640453E-008   1.6876903227719056E-008   3.0230666533852713E-008   8.5590943489344477E-009   1.5140887369086107E-008   2.2992374431568940E-008   2.0186244627702773E-008   1.9491491648073554E-008   1.4537316187731187E-008   1.9255798291200192E-008   1.1838268404331757E-008   3.3740346577527817E-008   2.2636540658797955E-008   4.4162504639122017E-008   2.1338895926046629E-008   1.0332304502680665E-008   7.4012037088800643E-009   3.3363759601560741E-008   3.8841969190488152E-008   3.7273549283325558E-008   2.2601225353490163E-008   1.7938041191691998E-008   3.6214866912052018E-008   1.5378749291703520E-008   2.1223549190702232E-008   7.4515990033490664E-009   1.2718108687062098E-008   1.9179960615084258E-008   8.6655378790820346E-009   1.2217053005180425E-008   2.6205151327272101E-008   2.4874785186844282E-008   3.7202639948252590E-008   8.2056064027474676E-008   2.9891944234297885E-008   9.0715771294037902E-009   8.1314648559384705E-009   4.0822408450715870E-008   2.2743562030563299E-008   2.3952954465048618E-008   1.7855322717732035E-008   7.4306730710841410E-008   1.6761812504672462E-008   4.2161954505852201E-008   1.7911825459802011E-008   7.8499552525725515E-008   5.1312080805773756E-008   2.3068409899415281E-008   3.1811418145666764E-008   2.1599235325523519E-008   3.1934696964675246E-008   4.9271651739363225E-008   3.1841410166599137E-008   6.4194637807518973E-008   5.2053123338009245E-008   1.8965070151861202E-008   8.0776025777605501E-008   2.0839405815983170E-008   1.2948241706549481E-008   2.5261549134558013E-008   4.2359780691026465E-008   1.1234857976511132E-008   4.9454859391828839E-008   1.3407215627979541E-008   2.5982904432189791E-008   3.8605465197754598E-008   1.6567024011495114E-008   2.3218722408128319E-008   3.2124906637348903E-008   1.8820584936392703E-008   1.7024551504973082E-008   2.2694949726627405E-008   3.4317711389774665E-008   3.6074654783007063E-008   1.9691206993692454E-008   4.5555655436200925E-008   2.4900128907760669E-008   3.0270209821087649E-008   2.5910583577023238E-008   1.2864809180992536E-008   2.8310628667278608E-008   2.0449603095124063E-008   1.9880783126634683E-008   2.1646820952375372E-008   3.4001193281352052E-008   1.4449064593368987E-007   9.2785173844871199E-008   1.9979170762459365E-008   1.7569846516055745E-008   1.1177095971715079E-008   4.5338236354062228E-008   3.0988014662043218E-008   1.7994545724121780E-008   1.9592221502279442E-008   5.1290119756865191E-008   6.1672015964093350E-008   7.7496883863088571E-008   3.6461338913905821E-008   4.4345286081047212E-008   5.2229642824185441E-008   7.0793075157786248E-008   3.0790658749541359E-008   1.6203800026535772E-008   2.0301833691557904E-008   6.4010292635502935E-008   3.2453923252893193E-008   3.0798695663973532E-008   3.4895979875776673E-008   8.1593891019711262E-008   7.3784974494495711E-008   5.4119155744929560E-008   5.8533643482389984E-008   4.0498521469734615E-008   6.3875682906720070E-008   1.2537776814743887E-008   4.4991672705290141E-008   1.7855899673486642E-008   5.7216174041902432E-008   5.5721008962795374E-008   1.1755764514351868E-007   2.2252338166343051E-008   3.3342190639422825E-008   2.7810734607683414E-008   1.1599387294022673E-007   9.2920487913139098E-008   1.9541576060763885E-008   7.5529762786022037E-008   4.7440660843186860E-008   3.8976750824452761E-008   6.2704717087936853E-008   6.5462615918944352E-008   9.3398013380184221E-008   3.4350894172802980E-008   2.5287623853773923E-008   4.3881702098804838E-008   1.1853601375623168E-007   1.1344579120785874E-007   2.7973609118049474E-008   4.1191229657539631E-008   8.2666407144753776E-008   4.8432578109637879E-008   3.0289881463577658E-008   1.7071008961580518E-007   6.5656891234796890E-008   3.8645047517094131E-008   3.6364900652731090E-008   3.2927112108845524E-008   1.1126773376367400E-007   8.5785302751666481E-008   8.8602736889495779E-008   7.4634973762848580E-008   5.3869953557177287E-008   8.1339992391696235E-008   5.7427884982152132E-008   5.7594823042818416E-008   1.9945899535819662E-007   9.8165274552364949E-008   1.0586709103646918E-007   1.2775811333456394E-007   1.2779096716151801E-007   7.1410190103683427E-008   6.1988732708701873E-008   1.2844182641412940E-007   6.7705648555097210E-008   7.4437169187356698E-008   1.6294903299675541E-007   7.9999733930057700E-008   4.0202185326064103E-008   3.6505992147768749E-008   3.2433733652796787E-008   5.3611866155268485E-008   6.9632653281045318E-008   3.6663792635843655E-008   7.5560953632413167E-008   3.5082554803873218E-008   8.5439809450210331E-008   4.7090294842407520E-008   6.1350811324997443E-008   2.8064494568336967E-008   6.2013692438279619E-008   7.2881947977841711E-008   1.0879873640449585E-007   9.5620947889750115E-008   6.5176642861894551E-008   1.0784043425123061E-007   3.0049933967225999E-008   2.4216012647676607E-007   8.9593551740325775E-008   6.1633975843432842E-008
   2.7999999999999998        3.0529411764705880        1.0702852660445479E-010   1.0717711207892869E-010   1.4768743057097309E-010   1.5987697704933396E-010   1.9653694833176131E-010   2.8551993416073090E-010   3.5540072626580674E-010   5.2254520601619579E-010   7.2129816754296907E-010   7.8302168124809021E-010   1.4896800147563491E-009   1.1285949750505640E-009   9.5614342596019852E-010   6.9739784261828295E-010   1.9736994815965674E-009   8.7912577438111953E-010   1.8887155454966975E-009   1.0601812536089945E-009   2.3165816089937052E-009   6.8036039133831071E-010   3.8652049160262035E-009   5.2240303865948079E-010   9.7593908291813384E-010   3.8816861771681993E-009   1.1009955460593017E-009   1.1430184140330580E-009   5.0290553102568371E-010   3.6194661346231253E-009   1.2089902144022195E-009   6.1093392186825525E-009   8.2320798323568318E-009   6.4357445868763902E-009   1.7403791057847619E-009   3.1754602959536911E-009   3.1463194025174842E-009   9.3932816373765685E-009   5.2586940666600944E-009   6.8683089461998387E-009   8.0225699995223714E-009   2.3097305930662390E-009   6.2900073596195111E-009   5.0389702077357526E-009   1.3408703196168641E-008   6.8863533761268609E-009   8.6438082471246611E-009   6.3724145513103828E-009   2.8927452563089323E-009   3.6015103506864636E-009   1.7685520660162265E-008   6.9185054389262272E-009   5.3711500590467507E-009   1.4674091878576959E-008   9.3101821956393673E-009   6.8884256470203807E-009   7.2511903167617222E-010   4.9266943777135104E-009   6.8699573223513153E-009   2.5202019644662001E-009   2.4669750120153055E-008   1.9846401529565998E-008   1.4424907309540604E-009   1.4946497943320648E-008   1.2089555216491386E-008   2.6582381244496919E-008   3.8900649399881115E-009   5.3362235714681310E-009   1.9928761065703064E-008   6.7435012839020567E-009   6.3738596284600453E-009   9.4083415312892551E-009   8.0946350430738010E-009   1.4889977607513026E-008   1.0416811482371234E-008   1.7424913345128442E-008   5.5263102445186064E-009   3.1448881341021047E-008   2.0463319297331668E-008   1.4139244921229047E-008   9.6465768928624961E-009   2.2782135105349807E-008   4.9383310610014645E-008   4.7680808011660097E-009   1.7535828014244951E-008   7.4530905741277383E-008   1.0325300457635317E-007   2.3082853154456208E-008   1.2138579920946320E-008   1.0113990402536399E-008   2.0824062182395894E-008   2.7670069909146983E-008   1.3999054925305502E-008   1.0107041032566288E-008   1.5229994658944592E-008   1.6799856919187282E-008   6.7016256226764006E-008   2.8073488327585406E-008   3.2159369836988750E-008   3.2679952541039208E-008   4.5764399141530110E-008   3.2322551447423975E-008   1.1220580819103626E-008   4.8784133328753845E-009   1.2326133256888139E-008   5.6117699669400027E-008   4.2370655583684086E-008   2.8217399275658937E-008   3.1640583998319432E-008   3.9639192131722435E-008   4.2344085208389225E-008   6.3757503958180734E-008   9.2407220646437565E-008   4.6564994761346133E-008   3.3867460931199351E-008   1.3116027017037131E-008   3.0117858247415604E-008   1.5965859685404317E-008   4.4304969186852046E-008   6.6388827569636694E-009   4.2889855263289391E-008   3.3832345707889239E-008   5.9679487183598475E-008   1.3855279117267526E-008   4.3732093368847681E-008   1.0239728258044498E-008   1.5135356796236389E-008   3.1003593598093005E-008   4.9113013525629656E-009   1.4016969380679342E-007   6.3926501007507058E-008   3.7512559173160509E-008   3.4080474317270223E-008   1.8692523586957805E-008   2.4325091802149568E-008   1.8132271937299694E-008   1.1081337294996689E-007   8.7116046149012556E-008   3.0872206824732885E-008   7.1770271888438105E-008   3.4274518045967313E-008   2.4038361796653323E-008   7.2620498790341129E-008   1.8381997627385841E-007   4.9988274914100141E-008   4.6137968789635046E-008   7.2948296821634387E-008   2.6331840965655685E-008   5.6169015171007971E-008   5.0037955424443971E-008   6.5080851934053024E-008   2.5768498694996210E-008   1.0810759388158501E-007   4.5922950379776630E-008   9.4907155918722174E-008   1.8795299541271159E-008   8.1582705635529362E-008   4.0077549307294476E-008   2.9139766931794187E-008   1.2471034508042963E-007   4.0618075262290933E-008   2.0320147242301656E-008   5.3462939332929944E-008   8.8051284228251037E-008   3.5382598586582013E-008   5.2748673800451359E-008   1.2817586815695448E-007   3.1452461816595997E-008   5.0834686010829234E-008   5.9057128550656409E-008   2.3273789360721239E-007   2.8391879513051469E-007   5.9695384801269964E-008   1.1459082251832527E-007   2.4922729488053638E-007   1.9119320931399713E-007   1.8523950670143811E-007   2.0105789956778053E-007   3.8739858717232979E-008   1.4573863777322703E-007   1.0425225416265839E-007   3.6669715718835525E-008   8.5907453934056204E-008   5.2879998172245388E-008   8.8379895346461229E-008   1.2311731267153248E-007   9.3207485788308637E-008   1.3930957499265841E-007   7.6597725410972065E-008   1.5269863162212079E-007   1.9794031231092476E-007   1.7661549772308787E-008   6.1228741068470463E-008   4.7263421265794462E-008   2.1516703601040983E-007   1.1740598601975458E-007   1.9147386991126903E-007   1.5097295730214945E-007   1.5731861431567540E-007   1.1258280177166491E-007   4.0127767585514234E-008   3.7808516638294614E-007   1.6076504602992698E-007   7.2327630297955637E-008   5.6767229382163470E-008   2.1404631368756749E-007   5.3522685984739975E-008   1.2188664011395661E-007   4.3613550399073139E-008   4.1153494999329871E-008   4.2570619745120351E-008   9.2009868151468125E-008   2.3607787623980004E-007   1.7338374238117806E-007   1.3276425979661103E-007   1.6849979420967729E-007   2.2942461604758521E-007   9.0728415597010791E-008   9.7900108985300784E-008   2.5089321951850055E-007   1.5865677845744338E-007   2.8936125995041534E-007   1.9116966522343042E-007   5.3727913391895243E-008   5.3606959901645583E-008   8.2906702579277660E-008   1.3666875878751939E-007   2.7383270984092482E-007   3.8578713156725758E-007   5.2466077796161501E-008   1.0040862887569598E-007   2.2824213660965951E-007   7.7679350412781551E-008   2.9438336322973587E-007   4.2540482150090053E-008   1.5563731749323863E-007   3.4788554267287769E-008   2.2078059339860500E-007   4.0049228650333160E-008   4.9394510611065519E-008   1.8317513086821350E-007   1.2982498958890860E-007   1.0444973302963666E-007   8.2997251003072092E-008   6.4255670646530902E-008   1.8892096772009048E-008   4.1504401158988288E-007   1.2902128677862705E-007   1.7685085315050835E-007   9.7173606572462698E-008   1.5751186010357861E-007   2.2033134035016419E-007   5.1443422673807281E-007   7.2320556189837529E-007   1.5517555707100388E-007   1.0655789786339165E-007   9.9541140053077516E-008   1.7618454647797382E-007   2.9761616446440047E-007   2.2497144646649078E-007   2.1378685270176759E-007   2.7718502047373642E-007   1.2814413396487841E-007   8.6490892959207408E-008   4.7999576800717454E-007   1.7299188625123071E-007   1.4029937762859042E-007   1.8193047809285382E-007   6.7596558383304277E-008   2.8137590676513266E-007   1.0150838085224940E-007   3.5718702406715207E-007   2.5114586652240520E-007   2.3931465896558950E-007   1.4686766779160676E-007   3.2941131617009098E-007   2.0048992259531694E-007   4.0503839939785402E-007   2.2166456983724084E-007   2.2473301914768130E-007   4.4024957461854976E-007   2.8174465252097362E-007   1.9621854084072794E-007   1.2534269519842553E-007   2.3979932022000811E-007   4.8792675837828396E-007   1.8158647049496331E-007   1.5172035593467172E-007   1.0416493288683105E-007   6.5225524012528415E-007   1.8254913047351773E-007   1.9511300125424089E-007   1.0034472913955638E-007   1.1751391331262545E-007   2.9672319875105155E-007   4.4346404883039917E-007   2.1166426592870224E-007   3.6062824896559688E-007   5.3193770408105906E-007   5.8704261531257448E-007   6.8389280123644042E-007   1.9674912298548382E-007   1.8663213928539592E-007   1.9005530265356411E-007   1.7074322134719101E-007   3.4466515942772865E-007   2.2992024613826394E-007   4.7544689086816439E-007   1.3437328925266408E-007   1.6095140300530804E-007   2.0968878941765664E-007   9.1957830459465029E-008   3.8164076659104624E-007   4.2609884258877357E-007   2.1702790568315891E-007   1.1812859448687690E-007   2.9457175559096005E-007   5.8338508188751030E-007   6.7774190387503115E-007   4.5750470131376252E-007   2.8666158136716058E-007   5.9715958816442076E-007   1.2249334542285070E-007   2.9171147276205903E-007   3.8386954852452177E-007   4.6641183900751742E-007   3.1004373506582397E-007   6.8604356299796249E-007   7.7120324364206721E-007   1.1740128169276169E-006   3.2361865253795721E-007   6.0189202689749725E-007   1.8752313439446662E-007   5.8971516454997807E-007   1.2259522696277695E-007   1.8796024914118930E-007   2.7809515033854432E-007   2.8513793201395110E-007   2.3068177652357564E-007   5.9970903971909330E-007   9.9183100480077648E-007   3.2984699751312374E-007   5.6846289706526264E-007   4.3550915096787681E-007   5.0978654115380389E-007   3.7001507682020721E-007   3.4701038154602448E-007   5.3800768390696465E-007   5.2715492173010785E-007   1.4965607002161651E-007   5.3971787825268649E-007   2.2767382877508066E-007   3.0729872730399059E-007   6.6504095169467331E-007   3.9205988295744578E-007   3.8496928935967539E-007   3.7379817000783252E-007   3.4756004817792953E-007   7.4096877564231546E-007   1.1465774220930235E-006   3.8885419894316714E-007   7.3114262027311391E-007   8.7293587685664640E-007   1.4829361453082985E-007   4.3417491886512941E-007   8.4177863718985125E-007   1.0770138903899498E-007   6.7291944818248804E-007   1.6232668349369494E-007   1.9533443761818909E-007   6.9900055214410475E-007   1.7561665924936156E-007   3.7904618218383602E-007   2.2501445074811466E-007   3.8162989319211707E-007   3.8146909657238007E-007   5.5267975008363851E-007   2.9341891315910642E-007   6.2985512844406503E-007   3.3895144634699182E-007   7.2196035177424411E-007   1.8990055568735715E-007   2.8866181583751951E-007   5.7132809673881369E-007   4.2867294915508373E-007   4.6370918094609700E-007   3.4830320769457739E-007   3.7218644216959501E-007   2.9948230115412946E-007   7.3645540783812743E-007   4.6987402852515446E-007   8.6238694859316667E-007   5.3349818360326357E-007   2.3919705336014033E-007   1.5859332999873146E-007   5.4508490023943075E-007   8.3714973033944981E-007   8.1765959836476415E-007   5.4886543069701040E-007   4.8778476540629250E-007   7.7927034706191959E-007   2.4865187166495893E-007   5.0726742886556783E-007   1.9179991340993389E-007   3.1033097808921078E-007   4.1328626948341492E-007   1.9827452834662780E-007   2.5534289058237444E-007   4.6792534833021738E-007   5.5218533936351621E-007   8.6881281798325645E-007   1.5970187313952944E-006   6.6080605499325225E-007   1.9660047330289922E-007   2.0305388321466127E-007   9.3144098558617063E-007   5.6527470084439903E-007   4.8308393589247991E-007   4.0666570485084090E-007   1.5148225852963984E-006   3.3606316332465290E-007   8.0292493047148796E-007   3.8637705403927480E-007   1.6779229364854016E-006   1.0730691899722497E-006   5.6951798577622039E-007   7.9610604211111314E-007   4.9791624873485772E-007   5.8682406015466596E-007   9.4607618804248172E-007   5.8485331355303284E-007   1.2819735849512083E-006   1.0211256026080417E-006   4.5410764359292334E-007   1.7982781271436589E-006   4.9363034276881621E-007   2.7292765668979702E-007   6.2701943677515710E-007   9.1935197847249860E-007   2.8994520244423700E-007   1.0741965910755550E-006   3.4694983758414628E-007   6.0302362266264829E-007   8.1186159993024318E-007   3.0934597100817916E-007   5.1271915047588142E-007   7.1153749452085035E-007   4.4014065989677345E-007   5.1873160229984996E-007   4.5062121062605819E-007   6.5703906001297140E-007   7.2592850843663794E-007   5.0207596237269161E-007   1.0134139861967052E-006   6.2118821288763970E-007   6.3414613662809860E-007   6.3520587673228783E-007   3.3491885277356931E-007   5.9738903222173037E-007   5.1840137116907834E-007   4.5718610302043534E-007   4.1556691843190962E-007   7.2867338473900302E-007   2.8250955110254506E-006   1.8348251870743754E-006   5.4117971939319684E-007   4.9312176126649916E-007   3.0140931446392825E-007   9.7354383766387771E-007   6.9163100806344299E-007   3.6495747330416604E-007   4.3889430240843756E-007   1.2227103269651408E-006   1.1899470775423713E-006   1.4261347976004109E-006   8.2422406830694647E-007   1.0520509149937626E-006   1.2854764439801306E-006   1.6493316391382368E-006   7.1443117188537928E-007   3.6238486681544096E-007   4.6188329819796346E-007   1.0926991477949645E-006   8.2431091274871209E-007   6.5480765325288993E-007   6.4667762331627906E-007   1.7016123866923569E-006   1.4702115690110977E-006   1.1887143979491624E-006   1.2483413814796687E-006   9.6226669544050422E-007   1.1163223348436394E-006   2.5766847671830658E-007   1.1980139535211731E-006   3.9421328678203120E-007   1.2415638598143027E-006   1.2654483527827807E-006   2.1574294353796178E-006   5.0637792639376889E-007   7.3488434004009059E-007   5.4012463238433486E-007   2.2998185891565528E-006   1.7418927952355213E-006   4.3038605939164170E-007   1.4169162618015091E-006   7.7180747244900810E-007   8.0048153386151417E-007   1.5559215060998062E-006   1.2606475678613386E-006   1.5245212228785251E-006   7.8753290572984193E-007   3.6786525956705529E-007   7.8333195970324145E-007   2.3832319241268073E-006   2.1550530656267169E-006   5.1343940870964679E-007   9.5481312553017657E-007   1.7175130822718604E-006   9.5952946396720990E-007   6.2511975260347448E-007   3.3985292583712382E-006   1.1505053323558759E-006   6.4242462709895659E-007   7.7976811984333068E-007   6.4554742549042232E-007   1.8563799379407020E-006   1.8886749869214940E-006   1.4666192797508829E-006   1.7116313866030360E-006   1.0622506202002068E-006   1.2037794961118619E-006   1.0524905347234966E-006   1.2198873893336116E-006   3.8238106386440826E-006   2.1180152204815781E-006   1.9253018592294783E-006   2.3844303784584819E-006   2.4956478960399465E-006   1.3164477700230375E-006   1.3809461495465277E-006   2.5503652240664512E-006   1.3407632473662311E-006   1.3792696708275202E-006   3.0767762790023467E-006   1.6530374221030732E-006   8.9797821214779790E-007   7.2156594381784623E-007   7.1338513167799617E-007   1.1962502172705796E-006   1.2629130452037515E-006   7.3088196650219554E-007   1.3901876329912391E-006   7.3761060575321131E-007   1.6697832516994245E-006   1.0665575016795144E-006   1.2342380386622033E-006   6.0540543865015844E-007   1.0616983884277400E-006   1.3203376625827605E-006   1.9590888052397874E-006   1.4500825268696913E-006   1.0358429089912023E-006   1.9812842896352252E-006   6.1531461057269223E-007   3.4136173245392741E-006   1.5946182712473491E-006   1.0458207517290286E-006
[truncated: 10,438,079 more chars]
