# Supplementary material for: Experimental observation of quantum mechanical fluorine tunnelling
Source: Nat Commun. 2025 Apr 29;16:4027. doi: 10.1038/s41467-025-59008-6 (PMC12041236; doi:10.1038/s41467-025-59008-6)
Supplement: Supplementary file 4 — Source Data [file 41467_2025_59008_MOESM4_ESM.zip › Data For Figures/Fig8/cavity_126/evecs.r2r3]

   3.0000000000000000        3.0000000000000000        5.0674331151071726E-014   5.7791682362307203E-014   3.5256579328900658E-013   4.3367596814996697E-013   9.1272542254351438E-013   1.1496925719677942E-012   3.8368268874791562E-013   1.1529463738328160E-012   1.5406066116059265E-012   4.7901131359153847E-013   3.8930100556707001E-013   9.3640543430204918E-014   4.5665467900761096E-013   2.0387347037995205E-012   2.5269631499905046E-012   1.5779441393582580E-012   1.4328453299729806E-012   2.7391141926584799E-013   1.6197407132754553E-012   2.9786596411349708E-012   5.5302098459656584E-012   5.2476332334556040E-013   1.0578479506576587E-012   1.6552204032638589E-012   1.3075809535293778E-012   1.3029436942290132E-013   9.7327692203555625E-013   3.7499460835232556E-012   3.2290144477894163E-012   6.7143920928363487E-013   6.6108499417462535E-012   1.5538867000577634E-012   3.2476456204883672E-012   2.0230689206771585E-013   9.4092587469492843E-013   1.1100416124370593E-012   9.5473610991919791E-013   2.1174937543310800E-012   7.3113719367580169E-013   4.4888802992610454E-013   1.9792560554174004E-012   4.5558318529966203E-012   2.7634773479431750E-012   7.5641881648534771E-012   7.1556944182635391E-012   8.8416002403298280E-013   1.5692188885415404E-012   6.3252386657649415E-012   1.8856608596960560E-012   3.9106780880787237E-012   1.3661713846542115E-012   2.6080994185162302E-012   1.9313638460435610E-012   4.7536829757934477E-012   2.6311541655500246E-013   4.4554690151396008E-012   5.1115954581261520E-012   1.5937497112549338E-012   1.7587687390197132E-012   1.3935640350180183E-011   7.3929010546580797E-013   4.8793056078333859E-012   2.5480486180921338E-012   5.8367660239648312E-012   1.5428775021521516E-011   1.6534568425299192E-012   2.1472067482373422E-012   3.3270902568166309E-012   1.1698235437595315E-012   3.5278598098311124E-012   1.1766022699273128E-012   3.5903819873087741E-012   4.7936734836287213E-012   4.3715466861586660E-012   1.1942764763717331E-012   3.1915268523264649E-012   9.7671649695215794E-012   1.0277392761154941E-012   9.2881032751552408E-012   7.3798884848997837E-013   1.1825350511220053E-011   1.2593331768016542E-012   3.8696305518704818E-012   3.1444387371279113E-012   2.0014246834526966E-012   5.1520938898302077E-012   9.5435451441497180E-012   9.0596136584972311E-012   7.1689671310306308E-012   2.7492880310801902E-012   1.0113146868382244E-011   5.4010426638649047E-012   2.9671348435128333E-012   1.6252251439486814E-012   3.4009752678380118E-012   1.7831990907522688E-012   8.7626681484302289E-012   2.8721254248955600E-012   4.0033951765147060E-012   2.8585233680043911E-012   1.0004572961262761E-011   4.9685978823504837E-012   9.2606984196996728E-012   7.1709747830412578E-012   1.6014530356151301E-011   4.4316677735787213E-012   2.3046570891359867E-012   3.5045906121530568E-012   1.4403186281704087E-012   5.3220672821671365E-012   3.7744008942921107E-012   1.3650722169326729E-011   3.8441068606242347E-012   5.7386545092134993E-012   1.1178412624984623E-012   3.9850332011238552E-012   1.8615266193203335E-011   1.1344084338014953E-011   5.6665698129730036E-012   4.0499828810840238E-012   2.0922592397437886E-012   7.4784167340895138E-012   4.8134118489095296E-012   2.8121185238175864E-012   1.3864657712356812E-011   1.6808922788696943E-012   4.6899597453736101E-012   6.7096926837865142E-012   1.5723748013018899E-011   1.0773161022007658E-012   2.1908255161598524E-011   3.8820300354168932E-012   9.5064500510355871E-012   2.0588043956594051E-011   6.4477728693676171E-012   5.5097478523783741E-012   1.6293986827746708E-011   3.6913201002342691E-012   3.2090342610807553E-012   2.9305101109198660E-012   2.8838746953537812E-012   6.5209742815953629E-012   5.9953310650030730E-012   4.0349284204813712E-012   1.6731799555651282E-011   7.9970105663870986E-012   7.0832761428419278E-012   1.1341183912487144E-011   4.3854626254028467E-012   1.7685976294921606E-012   5.3732850702317703E-012   5.9800797495988747E-012   1.2554599145235530E-011   6.6148287045981638E-012   8.2102306163174274E-012   7.9384951633256335E-012   5.7683882819044160E-012   3.2939471831349127E-012   6.5659739241732027E-012   3.7854855023276892E-012   2.0150343071438765E-012   8.3904635183206504E-012   1.9391496503453894E-011   5.6920641836465313E-012   8.5554096975588773E-012   1.1137010137760187E-011   9.4047427390592106E-012   1.1986552442023736E-011   1.3807147671918251E-011   7.1245747089067590E-012   1.2658869953477703E-011   1.7522816149282049E-011   9.0747634316826887E-012   8.5670333920002725E-012   3.2737059992146989E-012   6.9841955985524177E-012   2.6595260813280658E-011   1.7650185664824629E-012   1.6160057924768037E-011   1.6212070232211315E-011   3.4059622962298605E-012   3.0083504530011200E-012   1.6854471294307622E-011   6.9332142773985747E-012   1.1012062145171138E-011   1.7863461293153954E-011   9.1738572283318886E-012   1.0138905078178521E-011   4.7236539981421090E-012   9.4383143050423763E-012   3.0411911158967652E-012   8.5564448723212800E-012   3.2251841176022311E-012   7.6145236191492399E-012   5.1336067584496634E-012   6.3908106733844818E-012   8.4956748756888297E-012   1.0455349083676640E-011   1.4944699983819243E-011   1.1597643824462160E-011   9.3321178567313224E-012   1.1062106072137283E-011   8.5482606598546531E-012   2.8871248071793395E-012   2.1722146057440396E-011   1.4174614436837924E-011   1.7368442885732608E-011   1.3606215709698841E-011   1.1292060794021408E-011   9.0255412821347808E-012   1.7544437001199719E-011   1.6193240398131193E-011   4.0063813572668424E-012   4.8157961773270844E-012   6.1932106777415136E-012   8.2525211918154068E-012   5.8559163906407182E-012   1.3007546491261358E-011   1.3802837702899129E-011   1.4884490955444558E-011   5.3961913593515909E-012   4.6557117183322800E-011   2.9963439004892603E-012   9.4091023240870068E-012   6.1144448810478688E-012   4.1460316857124389E-012   1.4836435645008026E-011   3.1951931874746115E-011   2.2426839792457258E-011   5.4555554813890458E-012   2.8957857388743146E-012   6.8008725069113716E-012   1.2302821527399559E-011   2.2337386463482668E-011   1.5291181028177513E-011   3.9532552376062585E-012   1.3353205474422210E-011   2.6437012287398282E-012   1.6647545961327678E-011   3.7484532617631761E-012   3.3167370567140144E-012   2.9145346591208071E-011   8.4776496403767501E-012   2.5901855086515099E-011   1.1365279838806103E-011   6.4095365439847678E-012   2.3811050957914639E-012   8.3178316082885214E-012   6.5550690990385049E-012   8.3110657000471747E-012   9.6526405043042871E-012   1.4372345462288832E-011   8.8006103658141874E-012   1.1207966293818048E-011   6.0829930074007096E-012   1.3171235941672499E-011   1.1869861797667211E-011   3.1101763587529578E-011   1.2377138619055606E-011   1.6329894600921832E-011   1.2291760467844236E-011   2.2086540151996464E-011   6.0066355667908183E-012   3.8400406145360811E-012   6.0214626665829146E-012   2.3553387997209926E-011   2.2100050148496436E-011   1.9655620651537399E-011   2.1243313999495975E-011   9.4511119425871329E-012   1.2597355017899604E-011   4.4674164178758390E-012   1.3545165350945030E-011   1.0679802761880611E-011   1.1829010177545310E-011   5.9080485008860219E-012   3.5410174067878480E-012   1.3289576848124006E-011   1.1453508764784189E-011   1.2721569884705402E-011   1.2468472761834654E-011   1.4132029831828139E-011   5.3528898781966433E-012   1.1220958186431739E-011   4.8939095632755767E-011   2.4359432844287954E-011   1.5833528997168205E-011   6.2891413258747374E-012   1.4926510465621113E-011   4.3673605263600384E-012   2.5858877052470140E-011   1.6689536375915777E-011   3.4031096716480734E-011   1.8803679918754676E-011   3.7497658898351283E-011   1.2556725971250696E-011   1.3253198921336839E-011   1.2049358432195221E-011   1.2935764217807674E-011   1.0426363124750115E-011   1.5381742870360817E-011   7.0416357598395790E-012   1.7878016266806598E-011   1.6391926794011786E-011   7.6600186710360709E-012   3.5793033868074889E-012   1.8816582030766838E-011   1.6514373629951833E-011   5.1187382273815930E-012   3.1136048703890811E-011   8.1804520504150285E-012   5.8995533685878285E-012   6.7972219171790847E-012   7.4317998787135819E-012   6.3687732901638605E-012   2.2870955066335028E-011   6.4316210817187659E-012   2.7502760907436179E-011   1.3841326868601202E-011   2.1069016082650173E-011   3.0305715452804294E-011   1.0753861802508016E-011   1.6461121020061070E-011   1.8695861983028467E-011   1.9869489287964445E-011   1.0185841998909554E-011   5.1865094174880432E-012   1.1815538839822447E-011   1.7699556271274525E-011   2.3928894398108325E-011   3.8470823574534756E-012   1.6315443710834084E-011   1.5464430829357728E-011   8.7587635828210591E-012   8.8784522331885550E-012   1.5628416487463834E-011   2.5486346504495567E-011   1.7168015778533282E-011   2.6810925821117033E-011   1.5648853493561549E-011   8.3649711098181600E-012   2.6225371262844782E-011   2.3025960232320332E-011   2.1386840518328670E-011   1.6429623312035808E-011   2.8016605197884116E-011   6.3542442097576739E-012   1.7823758108703737E-011   1.8313062112985759E-011   9.1909472373249113E-012   3.9930571363462423E-011   1.8831232731456007E-011   1.3181534938796683E-011   2.4620655007789674E-011   1.9610131695802778E-011   8.0373785900441877E-012   1.6504582600911511E-011   8.7360853832288589E-012   2.7712988655768372E-011   1.2295727420055027E-011   1.1199846507787494E-011   3.0959823371505751E-011   5.1804001848936472E-011   1.4286485528409460E-011   4.9823933504111083E-011   1.7367229289276644E-011   3.1047907280613894E-011   7.4118552208978909E-012   3.1303491544314127E-011   1.1824931441386711E-011   1.0739445478421774E-011   1.6807293388196581E-011   8.2482185427566473E-012   8.7863378025362943E-012   3.7090858814980166E-012   1.6939108227780009E-011   7.7603954091286825E-012   5.1069902972905933E-012   1.5580881513980229E-011   1.0384587911246662E-011   1.8984951310458494E-011   1.1305584405255771E-011   3.0594222751347940E-011   1.4247353712024550E-011   4.0425634486682470E-012   2.3849780923249918E-011   1.3846161968528922E-011   2.6367865979464615E-011   2.3220824542072367E-011   1.5101246939613990E-011   9.3842890212281009E-012   2.0525728389281428E-011   1.7988750866706879E-011   1.2098952019091029E-011   3.0400309166355266E-011   1.0873041361357778E-011   1.6570414369652831E-011   1.1266316607907852E-011   8.9834551590437742E-012   2.2004678972977924E-011   2.6022652750251986E-011   2.7477313776269699E-011   5.1098445242102334E-011   3.0569645386474272E-011   1.1585099854459097E-011   1.0241631738301028E-011   1.0477636249313338E-011   9.5682989976216435E-012   1.2475637227317112E-011   1.0270567619183254E-011   4.3855326707701877E-011   3.0453534590229673E-011   1.0452306187835660E-011   1.3445912343647526E-011   1.2916486953725092E-011   8.3603814315677094E-012   3.3877912668610748E-011   9.3135638298797835E-012   2.6895208399089402E-011   2.3726733053768226E-011   2.6318565955130407E-011   6.2629455903117436E-012   2.5704283928656319E-011   3.0006978882790700E-011   4.7809765337883002E-011   1.3118148725247929E-011   4.1142551805605053E-011   9.2768112965999115E-012   9.9306533354516805E-012   2.2994382679406139E-011   2.6670678632434076E-011   2.8907843716181704E-011   1.4864959570783206E-011   3.7112713602754826E-011   2.0033458419686750E-011   1.7582764848686434E-011   2.1395270169284385E-011   5.2074044113114670E-012   4.0155917459466055E-011   8.0227000919788423E-012   2.2302279018071128E-011   9.2612608210400107E-012   3.7047165549301108E-011   2.1063264467791128E-011   1.5246442961828081E-011   1.6089649529294941E-011   1.9924459126814284E-011   5.0235237884302845E-011   2.1869218133330263E-011   1.7460325115513250E-011   7.3186849064951454E-011   2.6089828678853359E-011   3.3124791064183281E-011   1.3524754044723824E-011   1.4884245359973308E-011   3.0175251279298941E-011   1.3632645676684975E-011   7.4849281200575605E-012   1.6665791737490749E-011   1.6280362175480505E-011   1.2742905379419467E-011   1.2412448112208525E-011   7.0218998658836684E-012   1.2158521212017816E-011   2.3380642424853088E-011   4.2451878170448299E-011   2.8354898510052029E-011   1.4104262600308573E-011   1.2158002817349072E-011   3.8055150780799168E-011   3.3704642693640692E-011   3.0434281138637514E-011   1.1040474410673975E-011   1.8577890965432642E-011   1.0407920066145773E-011   2.4268202079564574E-011   1.9608654362015665E-011   1.1561340965541246E-011   6.6291705612795375E-012   2.1882341623322197E-011   8.1462671465465251E-012   3.5505125883374648E-011   4.3560849932272715E-011   2.0817977213138178E-011   4.2200990218651078E-011   2.8341630171332712E-011   2.9697106361414695E-011   2.1982769796718588E-011   1.0968446425745026E-011   3.0951891865627605E-011   2.5758457576843617E-011   1.8498774830676789E-011   2.7207374595334228E-011   1.0842412742750486E-011   8.9517811476762327E-012   1.3831849982099169E-011   1.8468772784367771E-011   3.1077349316688959E-011   2.7366762747778980E-011   2.0195841768753584E-011   1.4633387260958532E-011   6.8465255077683806E-011   2.7550912546302415E-011   3.1484182043918206E-011   4.3397657113513612E-011   2.2093915324762605E-011   1.6455718222871512E-011   1.6539895070902729E-011   2.4612282167144721E-011   2.2812855234414142E-011   4.0605728089279256E-011   4.3847251314001320E-011   3.7317774713521842E-011   1.6753329481223468E-011   1.7074680737622507E-011   2.0509290472762283E-011   2.3335138460002100E-011   6.5038667667707391E-011   1.6733497332109296E-011   2.5116326056688117E-011   1.9482284398796039E-011   1.6499219303458335E-011   5.3802411617668565E-011   2.0325657967345750E-011   1.5862422295945047E-011   4.6042488715090891E-011   4.3309178088291243E-011   2.8154263459095379E-011   4.9618728631144754E-011   1.5967306444071786E-011   1.3928670638355847E-011   3.9752971662920839E-011   2.0277287246106160E-011   2.7278852675645119E-011   4.4273222549511259E-011   1.8235148416282960E-011   3.0688638187406358E-011   2.1678064611421093E-011   2.5826436339173284E-011   4.2223493200987645E-011   4.4435024409520048E-011   3.5112314218863880E-011   2.8949518361052563E-011   3.8464398409420400E-011   2.8135216889001562E-011   1.2093967985393714E-011   3.7303864742086440E-011   4.7579468906738032E-011   1.5503189328578076E-011   2.1751672955768487E-011   1.1828777483449027E-011   2.3024727798687611E-011   2.7380824293860023E-011   3.0782844048162626E-011   4.2387224836061671E-011   2.4292662773154984E-011   2.9075556956532055E-011   5.4600097504363189E-011   2.8334309778792847E-011   4.1849519921881732E-011   1.8058603443805438E-011   7.2710155725409498E-011   3.9703581585820672E-011   1.5756520553257943E-011   1.9582464282838273E-011
   3.0529411764705880        3.0000000000000000        5.7893377354774299E-014   6.6088374501691632E-014   4.1833590369835675E-013   5.1664996378206200E-013   1.1275716729140233E-012   1.4314279032673577E-012   4.7579553184738636E-013   1.5192366117224274E-012   2.0617689254428044E-012   5.5151093179916520E-013   4.4283366312835473E-013   1.1389043901799874E-013   5.1418348654762585E-013   2.8853076356222348E-012   3.3074603251118967E-012   2.1252109528246995E-012   1.7396672886067841E-012   3.2390602932864787E-013   1.8280010556026834E-012   4.6366253581051025E-012   7.4169067497449132E-012   6.5420828994050221E-013   1.2596637652432719E-012   2.1126336989290182E-012   2.1112101253292756E-012   1.6756747716324812E-013   1.1930991458844577E-012   4.5595181611114748E-012   5.6089573855204906E-012   7.3538212582942078E-013   9.3031640150666542E-012   1.9074106751423722E-012   4.2994885040232468E-012   2.8447463098913659E-013   1.1083109162917077E-012   1.5530971900654695E-012   1.2950311432005839E-012   2.6312711047162129E-012   9.2846654951666077E-013   1.0457070958399984E-012   2.5530834732472675E-012   5.6522528981106326E-012   3.2083279067611828E-012   1.0682160842183381E-011   1.0086450655031381E-011   1.3354660092313975E-012   2.4019716758381968E-012   8.7036098959687008E-012   2.3912656670439770E-012   4.9519563141206562E-012   1.6442788120463864E-012   3.3741628449174536E-012   2.4842418491703643E-012   6.5124293776724852E-012   2.8139153410449043E-013   6.5394497578658372E-012   5.6761201852363839E-012   2.1419234241126757E-012   1.9783175967984744E-012   2.0380160701225743E-011   1.0006840577895276E-012   7.2507497204485597E-012   3.5595466157030479E-012   7.2881612184502246E-012   2.1690160204994455E-011   3.1591484567289800E-012   2.7609483810265768E-012   4.2626303601464557E-012   1.7131181566506616E-012   4.4301234463234832E-012   1.6934811818441217E-012   5.1258016165508226E-012   6.7988956205187982E-012   5.8468204643276004E-012   1.5421538790783866E-012   4.5513644698210229E-012   1.3469052085951890E-011   1.8480486526019386E-012   1.0919182096686381E-011   1.2695659036036799E-012   1.8955463489698903E-011   1.2158662518607006E-012   4.4522327447306893E-012   4.2816528583065700E-012   2.6748926404398157E-012   7.9401881683461915E-012   1.5673842172075188E-011   1.3437394478349201E-011   1.1329756829775762E-011   4.0021919364063128E-012   1.3219628123985478E-011   5.9076525397103385E-012   4.3135352520562501E-012   2.2940189145273532E-012   3.8940272400057402E-012   2.7490471220656247E-012   1.2731000579470248E-011   3.6206345452758446E-012   4.8880581924733906E-012   4.0013259432145086E-012   1.4435852769788662E-011   5.5131808506743491E-012   1.2268119725340153E-011   8.5621850473863793E-012   2.3241062507389917E-011   8.2355897434511375E-012   4.8192541896786884E-012   3.8372930315077702E-012   2.0941861019286037E-012   6.3287584090577219E-012   4.8076651938980998E-012   1.6090356346270443E-011   3.7173034555894075E-012   1.1420947270999450E-011   1.2844210909309605E-012   6.0801059865803562E-012   2.5700605456940483E-011   1.8404623168924484E-011   7.6733586244032542E-012   6.3806687288485456E-012   3.8920599950216618E-012   1.2763455532493371E-011   7.2795652225337125E-012   3.9548428952414301E-012   1.7230489202183058E-011   2.1446613276242420E-012   5.6565398273981460E-012   8.5845863899346957E-012   2.2430339463230264E-011   1.5604916356613054E-012   3.0113869538517330E-011   7.6581433833639748E-012   1.2937525237852201E-011   2.5925446779626422E-011   1.1088000233487171E-011   8.2236467580451378E-012   1.9956535133289665E-011   4.3691388801030015E-012   4.4810447285961442E-012   4.5726802130770182E-012   3.4304201354218161E-012   7.3105302646044546E-012   7.4705480158626398E-012   6.9941012198252419E-012   2.5485300386593088E-011   1.1546994515696130E-011   7.8196788073514810E-012   1.7569996592746594E-011   6.3569871034597438E-012   2.8902168048862394E-012   6.1775724601971725E-012   8.7112624859545136E-012   1.7481356800790399E-011   1.0677862091277522E-011   1.0724369915528804E-011   1.2938659050824884E-011   1.0371943761005298E-011   4.7328443038668504E-012   1.2343836963390354E-011   5.1804258980966918E-012   2.9508134488798339E-012   1.1674690426908379E-011   3.2734900567347942E-011   8.2171013572850045E-012   1.1604383717792991E-011   1.4058084312164300E-011   1.1287093546808561E-011   1.7220384471676407E-011   1.7590339037613999E-011   1.0300915366860257E-011   2.1572040729127991E-011   2.4104482134561653E-011   1.2646898082969609E-011   1.1525973970960503E-011   4.8314447614217468E-012   9.9458308749010275E-012   3.6297083646682613E-011   1.8019697514532104E-012   2.1621233745729427E-011   2.3658043178862689E-011   5.1183269656114802E-012   5.7396398452715770E-012   2.3400319390371008E-011   7.5881913299401506E-012   1.6118922863888949E-011   2.8415683755930900E-011   1.2198451592301897E-011   1.2937969747191822E-011   6.4477171713667488E-012   1.1334233188229745E-011   4.6933498091721634E-012   1.2425397563527146E-011   8.3136219591860929E-012   1.1389101943621042E-011   5.8962513751824560E-012   8.4809980322861295E-012   1.2951512376197628E-011   1.5594903085352568E-011   1.5468852233034979E-011   1.5378839352040273E-011   1.3155102431031432E-011   1.9743590296771271E-011   1.4611514394021013E-011   3.9863589480316363E-012   3.5069974248439160E-011   1.9498599510747538E-011   2.5516338675297145E-011   1.9471689865625228E-011   1.2518568719032205E-011   1.8656923542390836E-011   2.4755874646282106E-011   2.1978421772827606E-011   5.0910681883502708E-012   9.2837935457716498E-012   7.7687452966459770E-012   1.3112560316721508E-011   9.6910725984358012E-012   1.6711456804012253E-011   1.8251334505860613E-011   2.1115960191027728E-011   1.0934104897951349E-011   5.9500290487563260E-011   5.1741498274269968E-012   1.3632618697177552E-011   6.7472455494665766E-012   6.2202658852510471E-012   2.5447961526545902E-011   4.4511226078890710E-011   3.1411817170944764E-011   5.6503676927984761E-012   4.3934304617685733E-012   9.9121582306811853E-012   1.7188275212790129E-011   3.1605208909375224E-011   2.0856527134190633E-011   5.4735185956215580E-012   2.5248781465533185E-011   5.3845647341791168E-012   2.3904190622532802E-011   5.6510540241575316E-012   4.6372411222832456E-012   3.9234397598566071E-011   1.1331738679874512E-011   3.6406611413824109E-011   1.3979459171504574E-011   1.2073635667929906E-011   8.4403884104042083E-012   1.0820906530811815E-011   9.3432134752963743E-012   1.3830475685229792E-011   1.4191068044544237E-011   1.9399024803900051E-011   1.6799351005269551E-011   1.4721107173231926E-011   1.0433456461878008E-011   2.0419628605249729E-011   1.7609546883061236E-011   5.0638565306490332E-011   1.8882527181399376E-011   2.4512416642369377E-011   1.9602172695241013E-011   3.3113210121932873E-011   1.1385865045516031E-011   4.4279567319691293E-012   8.9787014493224188E-012   3.2461195770684082E-011   2.8466370593217111E-011   3.9030408084354234E-011   3.1426983767161769E-011   1.6484465326269240E-011   1.8759898324358360E-011   6.4728126007808856E-012   1.9333793434438251E-011   1.5174880433166909E-011   1.5466196567898902E-011   9.9554627337176993E-012   5.9069483374592333E-012   1.5699997898259179E-011   1.8036333931493348E-011   1.6964652525441047E-011   1.4782169536998931E-011   2.0389042176364448E-011   8.6110599428552285E-012   1.5175664927443440E-011   6.4640496015020835E-011   3.5578705557468781E-011   2.1724621328634300E-011   1.1703086937977394E-011   2.1847460486157386E-011   8.6862737819278328E-012   4.0423984404240303E-011   2.2941826787372912E-011   5.2455113243873985E-011   2.2245106273767867E-011   6.6477742855514458E-011   1.9756840328231296E-011   1.9073461548566094E-011   1.3551655216273483E-011   1.2953461894213151E-011   1.4305781314023671E-011   2.4038823020986416E-011   1.2184034309886903E-011   3.5608938666627325E-011   2.0533157741958297E-011   1.3453048313421538E-011   3.5448422055045082E-012   2.4412638902911260E-011   2.3031235468399257E-011   7.8021070640121177E-012   5.2922365565396798E-011   1.3561629596570309E-011   6.6140684141830284E-012   1.1713665839399190E-011   1.7926084868065311E-011   9.3918507599785671E-012   3.9534894201719869E-011   8.8051052629957554E-012   4.1598484488248456E-011   1.9246224024478636E-011   3.1327790948574990E-011   3.5063589512432099E-011   1.5609736179550468E-011   2.5402513376494982E-011   2.3087203509190761E-011   2.5869876616759487E-011   1.5090662763915665E-011   1.0423089643817931E-011   1.9307811064039756E-011   3.1716021879322348E-011   4.4630904970146830E-011   6.4549867623030376E-012   1.9017485873059392E-011   3.0391349036389977E-011   1.6985533660486000E-011   1.3445499362427743E-011   2.0589638814330925E-011   3.8822171018341781E-011   4.0146471803282418E-011   3.4732976632235033E-011   2.2483191707180736E-011   1.5527450884908334E-011   4.4918461884182574E-011   3.3000816559957798E-011   2.6769653186757196E-011   2.9528942220509895E-011   3.9557687275042458E-011   1.4083181417207999E-011   2.4280430950416984E-011   3.0310794351453057E-011   1.3006950481474559E-011   6.2710530025477452E-011   2.5496829139770211E-011   2.6832595120884787E-011   3.2979116929442295E-011   2.8870683118799411E-011   1.1684199811631699E-011   2.2992502481769702E-011   1.1014501676580510E-011   3.8222915038668846E-011   2.1532194064135092E-011   1.8784412577775608E-011   4.6141632312972716E-011   7.9775257844610979E-011   2.4582872249794603E-011   8.3132293072925729E-011   2.3471364997986397E-011   4.4228088246027270E-011   1.1384402721744747E-011   4.5244758541126335E-011   2.2901606544331972E-011   2.0591294205461936E-011   2.4740052331974412E-011   1.3139930923064345E-011   1.4380526076540624E-011   4.6556038486643088E-012   2.4264927656768442E-011   1.4020316657089281E-011   1.0516238339010808E-011   3.8965332180599916E-011   1.2514549607535176E-011   7.1917312202096982E-011   1.7063850722862132E-011   4.0183623714598043E-011   1.6952137851651920E-011   6.5333344996054855E-012   3.6243078174594571E-011   1.7584691066718830E-011   2.8369378281425822E-011   4.8283062634492744E-011   2.2582114017708903E-011   3.5469722797110241E-011   3.1019195982289437E-011   2.9037983211209761E-011   3.5306449947143939E-011   3.7149956857539184E-011   1.3938919741887553E-011   3.1095311521283912E-011   1.3876407906449368E-011   1.5007344255366006E-011   2.9735780706119944E-011   3.9356418466406196E-011   4.8634153098305935E-011   7.6895911446654950E-011   4.2167815783160432E-011   2.2507415360429827E-011   1.9583307734398666E-011   1.7226310661622110E-011   1.1631034715627284E-011   1.4000445244209442E-011   1.5660104658505589E-011   9.8283086522259925E-011   4.7486942032153145E-011   1.5301256331859245E-011   2.1951494651735116E-011   2.8124286958038848E-011   2.8319979737553812E-011   5.1090965782059289E-011   1.4603332402475623E-011   4.4151714383915607E-011   6.1953507521800373E-011   3.9125369722309349E-011   6.6523539664161702E-012   3.5950361731890728E-011   4.9097485417136558E-011   7.3584009089863584E-011   2.7624298355780056E-011   5.2907992384116005E-011   1.9373506279235561E-011   1.7673967108941988E-011   3.1071642125123282E-011   4.5074851793705636E-011   7.0125615337920383E-011   2.1724419077644237E-011   5.9077969642002275E-011   5.1310348250005610E-011   2.1670014099275196E-011   2.9196728204104830E-011   8.1748827514449993E-012   6.6400406095846723E-011   1.1776781417970258E-011   3.0149237140218933E-011   1.7321890180623488E-011   5.7768794858086730E-011   3.7223831099900971E-011   2.9407807999873609E-011   2.0943199908261221E-011   3.0590012922870037E-011   7.2804541294652618E-011   3.6542808222168107E-011   2.2058315862584818E-011   1.1124075013693827E-010   4.2246238715176256E-011   5.2836064105318094E-011   2.4207516555075450E-011   2.4099438613043784E-011   4.4330545167177417E-011   2.6172838337412628E-011   1.0758617591409571E-011   3.1264410357525332E-011   3.2278032283094718E-011   1.9410549233528824E-011   2.2892156067261091E-011   1.1033447333387752E-011   2.0253810739830408E-011   2.5238034344436948E-011   7.5541115220786987E-011   8.5083241192217396E-011   8.2187789583504332E-011   6.6827584083956071E-011   7.9733487878989050E-011   5.8520296553366961E-011   4.7791762292973285E-011   2.2295940613024394E-011   5.8363393206527657E-011   4.4505215308073144E-011   8.7033204399950677E-011   4.4556919803633770E-011   1.9536110237140469E-011   1.2379060184542003E-011   6.0351951225691343E-011   4.4564473622616342E-011   6.9229108109085792E-011   6.3550644000291529E-011   3.9118454991418857E-011   7.8456756419830500E-011   5.6577100307320771E-011   7.0293896182573751E-011   1.1492129614027117E-010   1.6827670046591017E-011   1.5223070778873192E-010   4.5881805101100873E-011   4.4478065675948589E-011   5.7244939555114197E-011   1.5633471523163128E-011   1.1776856002948197E-011   2.6435820747465762E-011   3.2135367815157257E-011   1.1712463632436085E-010   5.6750181745995678E-011   3.5606612118314412E-011   2.4724203384404672E-011   1.0840952052029218E-010   4.5261453323678138E-011   1.5570583649985994E-010   8.2583252365466144E-011   4.4279065587551751E-011   2.6286422007343826E-011   4.9052863848561363E-011   5.2605332507229801E-011   3.6179062283566283E-011   8.1312436169120474E-011   5.5014121228825545E-011   6.4007877939023680E-011   3.5001820267980300E-011   5.3670909998297736E-011   3.1920418692800088E-011   3.9409203457299443E-011   1.0189423458377879E-010   7.1670917618333757E-011   2.8849282522513222E-010   2.4119629179354633E-010   2.4769934883662782E-011   8.2042958840130807E-011   4.9023319500511659E-011   5.1098691283879252E-011   7.6937259548420664E-011   1.8292178374700807E-010   7.9823144226207500E-011   6.0242630132923281E-011   1.0380771453490150E-010   8.2353124421276894E-011   9.1263898721589707E-011   3.2211376285695004E-011   1.1585417714622018E-010   2.4426427616635450E-010   5.6971004475696121E-011   1.3205797243590169E-010   6.2275966980136752E-011   5.9590368733169678E-011   6.0285620448790122E-011   1.6499888041930457E-010   9.5355344712522376E-011   8.5379900371235260E-011   1.3212809523062905E-010   6.3738640176657688E-011   2.7157666001432363E-011   2.4961411227086301E-010   1.2903347894357989E-010   7.1495503589580343E-011   2.2944161083991888E-010   9.4544021280173433E-011   5.9530156756894959E-011   5.4313876573681096E-011   6.0405525381786061E-011   7.7323256198005613E-011   6.3532273146490545E-011   1.0601794675685358E-010   9.2715351937467856E-011   5.3645828440732983E-011   1.6128699537192514E-010   9.9395856382244723E-011   1.3791925284264456E-010   8.8095012289402903E-011   1.4142443373757589E-010   4.7906501773296964E-011
   3.1058823529411765        3.0000000000000000        6.6143781813912544E-014   7.5617811403524334E-014   5.0561295504302443E-013   6.2809692367642414E-013   1.4445986498627813E-012   1.8541567582561139E-012   6.3739441818900019E-013   2.0165144828630792E-012   2.7218335429514954E-012   7.1005761189262925E-013   4.6228085254418089E-013   1.2752889279977110E-013   6.2235430613834388E-013   3.6378051559431318E-012   3.3170009192928890E-012   3.2732966399192503E-012   1.9820021449679649E-012   4.0610580518401519E-013   1.7448532251381002E-012   5.7703180809589349E-012   7.9348385178071695E-012   9.0122039773475155E-013   1.2965861876520355E-012   2.8218760946570258E-012   3.7425527744837965E-012   2.9383373284452387E-013   1.2253641503786437E-012   4.7022464407717817E-012   7.7086047330264243E-012   7.5411176427785389E-013   1.0863097683260456E-011   2.0976868617698648E-012   4.7553576634700727E-012   4.5238180199567361E-013   1.0467776713519101E-012   2.1924343391137024E-012   1.9827569366439696E-012   3.2463682172371428E-012   1.0554843663288122E-012   2.4602144066367376E-012   2.6871497481091970E-012   6.4166730929575767E-012   2.5921248577088362E-012   1.1262662937499467E-011   1.1793697134635911E-011   2.5435436427597087E-012   3.3014861568066904E-012   9.9581595483182717E-012   2.5884198233285203E-012   5.4570766535142232E-012   1.8171819473338657E-012   4.6596436315596709E-012   2.5650328631981712E-012   8.2769836153618343E-012   2.8358712798742656E-013   7.3417306254483178E-012   6.2437502466934118E-012   2.5751730839915720E-012   1.7605323924021804E-012   2.1909323118961101E-011   1.6150135527074187E-012   9.8116412393524733E-012   4.5132354588404177E-012   6.5975411807468511E-012   2.1669652913750709E-011   5.7398676176977720E-012   3.5853220178029449E-012   3.9904908451245316E-012   2.0989078774478459E-012   5.2458498426442809E-012   2.1796499839511342E-012   8.1195649123609551E-012   9.3082877494486777E-012   6.0889807940682893E-012   1.7269003248886015E-012   4.6614485976627197E-012   1.4180223036013264E-011   3.6045904853427658E-012   1.1174727172721522E-011   2.1680224562024653E-012   2.3488773678070231E-011   2.2662547693368056E-012   4.6531226675890589E-012   4.0778641989065676E-012   2.7350244282751157E-012   9.2841454733096148E-012   1.8312471105232432E-011   1.4760169933037817E-011   1.3823755633168518E-011   5.0720202255724653E-012   1.2553716876925619E-011   5.3158055806461333E-012   5.4686333118608040E-012   2.8982967588670822E-012   3.3802093610908540E-012   3.4931363943349285E-012   1.4239147015690441E-011   4.7590391396430196E-012   4.4250192827885283E-012   6.5135147460131713E-012   1.6781186671244390E-011   5.6099059372712320E-012   1.1641875991625803E-011   1.0632002644271331E-011   2.6165089450562973E-011   1.2317415845471989E-011   9.3205464219040514E-012   3.5881157439956153E-012   2.8374237944040287E-012   7.9091541576641835E-012   5.1103104343727146E-012   1.2926052425716426E-011   3.0498074868186561E-012   1.8476886959385080E-011   1.8018374350572697E-012   7.2614890029145477E-012   2.6889064032689257E-011   2.3025508220478302E-011   9.3919359395022966E-012   8.2705194679776464E-012   6.3363814849360727E-012   1.6857611317672990E-011   8.6296468620016119E-012   4.0234061775451915E-012   1.5212543012041332E-011   2.7944964294443019E-012   5.7601727567747838E-012   8.3921261401825236E-012   2.2610737562757714E-011   2.5064730862708477E-012   3.0779346806960699E-011   1.3236227757307376E-011   1.6275195569044901E-011   2.5844074257877479E-011   1.6168771003703742E-011   1.1080095293098988E-011   1.8129610634277606E-011   4.5943371385689504E-012   5.2058493977912094E-012   7.2466246023454326E-012   4.7010209384021930E-012   6.5951650840327243E-012   8.6026812258309956E-012   1.6395555521199078E-011   2.8383539805518268E-011   1.4244281716316345E-011   7.4942935867969599E-012   2.1292775558252771E-011   7.9406730182565656E-012   3.6997068300449959E-012   4.9930918045126789E-012   9.1446264581155227E-012   2.0673162782390939E-011   1.2733954791880372E-011   1.2256008794591521E-011   1.6277514903101314E-011   1.4543735491962511E-011   6.1235351021361640E-012   2.3410639739591185E-011   6.2426130995141053E-012   3.4795492235159645E-012   1.3213672086431776E-011   4.1231168665795605E-011   1.0572015243638755E-011   1.3479979173844668E-011   1.3040864291561072E-011   9.9284963958883755E-012   1.7926567794708938E-011   1.7186859028471741E-011   1.1228812396068017E-011   2.7627754945250966E-011   2.6804584208667761E-011   1.4157459915909477E-011   1.2577859883338171E-011   8.7869489363693277E-012   1.3536761760097231E-011   4.0566885740093875E-011   2.5781623040256353E-012   2.2031974209522015E-011   3.4779060403645490E-011   6.1114778201735688E-012   1.4130804125615240E-011   2.2865294889918199E-011   7.1873395236511484E-012   1.4751129169566742E-011   4.5855751754242146E-011   1.1818940046477130E-011   1.6661775512724420E-011   7.0842897632197261E-012   1.5388478229125600E-011   6.2131977858363994E-012   1.5084320144278297E-011   1.7478181805764739E-011   1.3143143108634322E-011   5.5160942075762439E-012   1.0986164100853253E-011   1.5262624735848396E-011   2.8586580873142843E-011   1.3305315547206237E-011   1.5676229069376089E-011   1.4848242730130257E-011   2.4682100773361346E-011   2.0087172559947099E-011   5.0255179087279463E-012   4.0219476381210223E-011   2.3063536759766296E-011   2.8126871470054105E-011   1.8350855106715950E-011   1.0667923776871643E-011   6.1586388644123746E-011   2.6703072714651907E-011   2.7558523800085549E-011   7.6641371988938928E-012   1.4134389024776133E-011   8.5673922242739749E-012   1.5762146311145891E-011   1.6925352222430533E-011   1.6963412292808386E-011   2.2516524598125095E-011   2.0968947592653744E-011   2.0193352362808066E-011   5.4091681438765489E-011   1.2384231428031934E-011   1.6298388690898941E-011   6.4952133589766606E-012   8.0491804353210040E-012   3.7127819422824634E-011   5.3267519081385295E-011   4.2219206750466808E-011   5.8932046136816887E-012   1.2705313596453768E-011   1.1009250392202203E-011   1.8526492013145797E-011   2.9936170335160771E-011   2.2342877444360621E-011   1.7074342463300605E-011   3.9569041154907652E-011   1.0518589060435577E-011   6.3540427826169994E-011   7.3286221125349511E-012   4.6740502584241192E-012   4.2425043888742493E-011   1.1342677096305411E-011   7.8879625214407244E-011   1.3091275357139522E-011   3.5138683824451908E-011   2.5887199112174292E-011   1.7042718757172216E-011   2.7891845557900606E-011   1.7900361688213274E-011   1.6586968150422118E-011   1.8681429706619560E-011   3.0057878042629975E-011   1.6899284320627304E-011   1.2382745970659948E-011   2.7148006754346917E-011   1.8846861792720312E-011   5.8971312750082713E-011   2.1549622530921544E-011   3.0200115081848189E-011   2.9027555761388702E-011   3.7676631563382492E-011   2.5781335935031324E-011   5.7087364141192530E-012   2.9759432004214250E-011   3.2134601458748335E-011   2.6476228164122391E-011   1.4212494965189011E-010   3.5793357760021482E-011   2.3591110076724557E-011   2.1838014945191362E-011   7.4861905525586614E-012   6.6775432757391088E-011   1.5795471516424265E-011   1.6714446041478207E-011   1.8295590702189626E-011   9.9888999840416204E-012   1.4505823156673350E-011   2.9861515196881804E-011   2.0893584165035789E-011   1.2381040873740164E-011   4.1530739052717440E-011   1.7214379805483040E-011   2.7365573087679586E-011   6.0517769219246392E-011   5.3383817911292086E-011   3.0717193462984718E-011   2.1926058922926586E-011   2.4488534741370619E-011   1.6038431158090920E-011   4.9847725328689548E-011   2.7410893984534919E-011   5.1602595781818939E-011   2.0329332782330923E-011   8.5735245208311447E-011   3.8178268287879752E-011   2.2066843536337102E-011   1.2468229198768456E-011   1.2514505209307369E-011   1.9930825486431909E-011   8.4439734679096771E-011   1.9610024500357968E-011   2.1258599705271815E-010   2.6881032157760991E-011   2.1048313949044340E-011   3.8414190843377316E-012   3.1834990445902773E-011   1.0063916600322816E-010   1.1550967490640060E-011   1.6041376976912628E-010   1.6863034301924314E-011   1.6524141402098613E-011   2.9929512750705920E-011   1.0915055760081772E-010   1.4256149637847904E-011   5.1784135339433742E-011   1.2499295530308579E-011   4.9861000879549441E-011   2.0609441865454509E-011   4.1772018305148566E-011   2.8160352242791306E-011   1.8762270073286713E-011   3.9281988064841192E-011   2.0120542645687470E-011   2.4128083257485395E-011   3.6109286399357824E-011   4.8768180998925712E-011   2.3994360529593232E-011   4.1377538479815721E-011   1.2009652196893236E-010   1.0718208899646876E-011   2.0041780797840222E-011   1.1349654621882494E-010   4.9128806649143380E-011   1.7527235258395785E-011   2.3643209457731103E-011   4.3267672615990277E-011   2.4882267123735588E-010   3.0920722766125770E-011   2.3590186439838179E-011   4.6177393223011871E-011   5.0171901787154000E-011   3.1136325847569503E-011   2.0976280414953002E-011   1.1324718982297935E-010   4.1644169229148572E-011   3.1609427930724962E-011   2.8352997361541801E-011   2.0004910987914463E-010   1.4909825286329030E-011   1.1420929621544783E-010   4.1065984936000877E-011   9.2745073179021422E-011   2.9227991557365699E-011   6.7991222552688582E-011   2.4750944329815138E-011   2.5213375506837252E-011   1.1429945418610128E-011   4.9535019448855050E-011   3.3928558582206331E-011   4.3203385467140440E-011   5.8350821047405734E-011   9.2455584571972562E-011   3.6571086650470292E-011   1.0000159558169453E-010   2.3297034069826703E-011   4.4802391784857671E-011   3.1301913472404596E-011   6.0417020131682871E-011   3.7388484317905145E-011   8.3801847614393735E-011   2.8903170805297585E-011   2.5256310840325774E-011   1.7948528393342082E-011   6.8991299256647425E-012   3.2423976206716090E-011   3.8530900345205338E-011   3.1710305592892368E-011   2.5057983113115516E-010   1.7442519718999783E-011   8.3281572007273894E-010   2.2831608624686334E-011   4.8035544972612945E-011   1.9461123681661903E-011   1.3041260897168952E-011   5.1318703547663253E-011   3.6111831448077976E-011   3.3296034028166439E-011   1.7015968072239718E-010   2.8269026765132567E-011   3.4999966154676919E-010   4.4752006708853404E-011   4.9583635309797812E-011   2.6612323022893658E-010   4.4814341814393179E-011   3.2646950111903897E-011   5.1873417786178807E-011   2.8035187455590439E-011   2.1324686694828329E-011   3.4825705152334661E-011   5.7659711869869296E-011   1.9800942792980807E-010   8.5111314373360907E-011   5.0080356918144426E-011   1.0295581697072559E-010   9.8882263620828266E-011   4.3832928121142846E-011   2.1218635857386795E-011   2.3030352668691476E-011   2.4989874399449981E-011   4.3498201165739071E-010   7.2440508861453323E-011   3.4679663378683597E-011   3.9368886572266630E-011   1.8029332277783319E-010   2.1576420307890216E-010   9.2896324579881030E-011   2.4673745796653035E-011   5.0865972128460803E-011   4.4517328325629347E-010   7.1411601279423629E-011   1.2412035267723716E-011   4.3145543090451295E-011   2.0005028431864513E-010   7.6131120127699096E-011   8.4389039064900035E-011   7.0469178139703019E-011   8.2777872643780425E-011   5.3100724663129437E-011   5.4429186109460877E-011   1.1859828527899910E-010   4.5516566231595289E-010   2.4721112391765222E-011   1.4321963064215037E-010   4.0697311588467211E-010   3.3121710909288644E-011   8.2410707457691987E-011   3.0173317587570461E-011   1.0291059509024172E-010   3.2676471416999895E-011   4.0923223480987547E-011   9.3644680750882817E-011   8.1536438304886530E-011   4.7229778281914581E-011   7.3073233011506016E-011   2.3907447316749219E-011   3.7295356089892442E-011   1.4379736326991802E-010   1.0849726080491691E-010   3.1482784107600632E-011   1.3043251751163066E-010   1.2683202600107932E-010   5.8924604176603626E-011   4.2501978920324678E-011   3.1173532292708249E-011   5.7216504482712713E-011   1.5399855334121562E-010   2.2738752405437544E-011   6.0250260462540988E-011   6.8793963901459204E-011   9.5201944231655449E-011   3.9270180964251689E-011   2.0082564440931007E-011   3.7517540586812116E-011   2.8421296808248832E-011   3.4992723684377673E-010   6.2517186023225881E-010   1.0121541901274267E-009   7.6069778654111671E-010   3.9216425773214536E-010   2.0193386351512012E-010   8.8384311154773684E-011   5.8507301844872933E-011   5.0992726167012182E-010   4.6849975578088055E-010   7.4617009656205503E-010   2.9777468059786170E-010   6.2511667624984401E-011   6.2895994022738353E-011   4.7849575850189638E-010   4.9878457594706847E-010   2.9222258154178087E-010   7.7533840379914216E-011   2.1543224239700424E-010   3.0948236174028892E-010   2.6286532295867159E-010   3.8639806383494960E-010   1.0657700175025428E-009   6.5355406098138264E-011   1.6019565078173595E-009   8.2399391603594208E-011   2.9815795608280752E-010   3.5892016138864675E-010   5.6212540861505117E-011   3.6097279934796632E-011   6.8789713631344554E-011   1.8106993435858910E-010   1.1253143525397980E-009   2.3347661748555193E-010   1.9378705689356120E-010   8.3551469405834829E-011   1.4504072161316828E-010   9.3661628871137791E-011   1.6101074429770070E-009   2.6413598939410039E-010   1.5752349434417815E-010   1.0780958729885233E-010   3.3315868610849099E-010   3.0360518717095506E-010   9.0840394162716328E-011   2.0190187857761152E-010   8.9947228262078050E-011   1.3086606882033501E-010   9.9979967718832528E-011   5.2312100754151603E-010   1.2544895868533694E-010   1.0427149830182457E-010   1.6815444274373657E-010   7.7085366129621223E-010   3.6854600172873508E-009   3.0020439436770357E-009   4.7945389737958495E-011   1.5545024040163137E-010   3.2022826566845661E-010   4.4997650468996927E-010   2.5952111831959409E-010   1.8235202276259829E-009   6.6454506502227358E-010   6.3744160490253601E-011   1.1790471497770123E-009   9.2381898208815865E-010   4.3436233809168370E-010   1.1310068491659202E-010   1.0713437124777417E-009   2.7084092406532862E-009   4.2855834480102820E-010   1.3174194885097291E-009   5.2886496760732867E-010   3.2257556864331595E-010   6.9764802415784021E-011   1.5885451019794196E-009   5.7891154682950460E-010   7.3389118509996865E-010   1.0762244750034642E-009   4.1512198055263155E-010   1.5879532198711988E-010   2.6691333365584773E-009   8.1466448766390671E-010   7.0388232477351626E-010   2.7101232741547024E-009   1.0751428071351894E-009   4.9984487514321723E-010   2.6901217651865222E-010   2.6806119484553255E-010   5.3998117720942960E-010   4.1515435351569472E-010   9.6086380086012649E-010   3.0057817391866220E-010   2.8363859306813318E-010   1.6116806935522113E-009   1.1215621703878509E-009   2.0863079966438938E-010   3.1994832436848483E-010   1.6281739294024024E-009   3.1743866000459035E-010
   3.1588235294117646        3.0000000000000000        9.9810465379496626E-014   1.1413227982380155E-013   7.6904950041234040E-013   9.5603954980070680E-013   2.2133757564892771E-012   2.8451350884772312E-012   9.9085710524476212E-013   3.0847849439303810E-012   4.1534707144216856E-012   1.1108254927909996E-012   6.8065647385193181E-013   1.9022900757965014E-013   9.6636238514384358E-013   5.4859520102633295E-012   4.6777375178771797E-012   5.2734078152088604E-012   2.9527199232373176E-012   6.3211248362891574E-013   2.4907037360684093E-012   8.7049425298099750E-012   1.1358809403514307E-011   1.4294859828900888E-012   1.8872985532162549E-012   4.3627569765453828E-012   6.3319255978475904E-012   4.9399678532304559E-013   1.7144885939081348E-012   6.7389452389461231E-012   1.1838536351812703E-011   1.1347044215057433E-012   1.5495683522431297E-011   3.1951074868219327E-012   6.8282231102386121E-012   7.7563095206865052E-013   1.5142214017692577E-012   3.5249626039323688E-012   3.3627396606008653E-012   4.7809882385416442E-012   1.5438391063350765E-012   4.6597160329585001E-012   3.6841361224783781E-012   9.7329912896291516E-012   3.2759271557573699E-012   1.5254364624057361E-011   1.6670434937986875E-011   4.7057437877009458E-012   5.6931406284738618E-012   1.3831809668093828E-011   3.8550968715199932E-012   8.0274252063836859E-012   2.6841673349101088E-012   7.8188821489843526E-012   3.3847501412576434E-012   1.2794407405865177E-011   3.8674025416185946E-013   1.0296181994737132E-011   1.0557237407264664E-011   4.3110437121373228E-012   2.4102751695496057E-012   2.9795081940871360E-011   3.0574801019771903E-012   1.5311305372175984E-011   6.8864906489209930E-012   8.9446639754144662E-012   2.8053472965915701E-011   1.0443126116742368E-011   5.3340638365493277E-012   5.1102976950515241E-012   3.0410224213097018E-012   7.4493082329775928E-012   3.5227123475356357E-012   1.4454878375296830E-011   1.7628270996476736E-011   7.7280775382615952E-012   2.3941002290845757E-012   6.0775030208678682E-012   1.8443451435755152E-011   6.2989647330328894E-012   1.9481095460090948E-011   4.2288169821943525E-012   3.4871237652257525E-011   5.8254136680002406E-012   8.5268516724058529E-012   5.4782313238231879E-012   3.7001714393283333E-012   1.6118645170322877E-011   2.3684282918182913E-011   1.9161206723557629E-011   1.9068562511541334E-011   8.4648006446554710E-012   1.6917971573498523E-011   6.9313019642455156E-012   9.3317905192299423E-012   5.4329390446078757E-012   4.5710458532879125E-012   5.0033024886102704E-012   1.8973450203264305E-011   7.3204298830372330E-012   5.4545848353127797E-012   1.2847719323180741E-011   3.2847146319108084E-011   1.2203128518601297E-011   1.4474213299776115E-011   1.6706035419383312E-011   3.5493089604605902E-011   1.8584272108191540E-011   2.4060101341401045E-011   5.3630784502011888E-012   4.6681895988674059E-012   2.1099041980636748E-011   7.6187877957950597E-012   1.4053969637151389E-011   6.0008153504026940E-012   3.8331213484294856E-011   4.5320485913953250E-012   1.2037344472331839E-011   4.0132412031882479E-011   3.2536278374209040E-011   1.3082702464629126E-011   2.9760703935917389E-011   1.0007072086245004E-011   2.6617651702063288E-011   1.2190909509939997E-011   5.2147465326901558E-012   2.0055160944237249E-011   5.9880422434516490E-012   1.0964458550058577E-011   1.3152561862557822E-011   2.8036069627557141E-011   4.6296515361390454E-012   4.3578769706832328E-011   2.3430982675617509E-011   4.6445279466478568E-011   3.5445685526964354E-011   3.9138476899200507E-011   1.6568284930152452E-011   2.5265268430643862E-011   6.4903213456174781E-012   8.8826470993245447E-012   1.3140518808600034E-011   1.6578755958272821E-011   1.0648870974148264E-011   1.3932714712597425E-011   8.4068467469422762E-011   3.5422743850956897E-011   2.4654325021568970E-011   2.4575761465160917E-011   3.7964743881319133E-011   1.7170321180049617E-011   4.6606288654545210E-012   6.0771383569078773E-012   1.0724485833872577E-011   6.1979724944471138E-011   1.6895875385968792E-011   3.4531792559906443E-011   3.7094739700371059E-011   2.3579848691979984E-011   1.0384695291695952E-011   1.2965839763498160E-010   8.2461777160131384E-012   6.1129113388408255E-012   2.0354536348943005E-011   6.3713800010351999E-011   1.7425238481080663E-011   3.7823526898389669E-011   2.4847934801536146E-011   1.2853284595517950E-011   2.3039059112988014E-011   2.4653299616740502E-011   1.4252523011755177E-011   3.7072667391069573E-011   5.1169426044398494E-011   2.4384883894349761E-011   1.7600730112149407E-011   4.7375094565113142E-011   2.1333829552062573E-011   6.9946942163453145E-011   9.2239811330541412E-012   3.2191618223439427E-011   1.7198789409353045E-010   9.6144749760364706E-012   3.0226689875891169E-011   2.6530494969582041E-011   2.0570805746739168E-011   2.0274095348427289E-011   2.0620139246147191E-010   1.4284878491475836E-011   8.6287209118104310E-011   8.4344707565164797E-012   8.0992478713550455E-011   9.2563797981123218E-012   2.7128375318753900E-011   2.9099754048286421E-011   3.5547066187948976E-011   9.1616030822125717E-012   2.7687708817354568E-011   2.6609347430045504E-011   1.6708378949358701E-010   2.2238436721919389E-011   2.3241619923314590E-011   3.5325624854747586E-011   3.3966313554586199E-011   5.6192309960782783E-011   1.0152161932457053E-011   5.5590892928980538E-011   6.2733014830589793E-011   5.4686680187133926E-011   2.1306514608558547E-011   2.3291317120827780E-011   5.3810974092585726E-010   3.3526858152107511E-011   8.3460618128664348E-011   3.6806838050100369E-011   2.5464965949512678E-011   1.3190156214546446E-011   3.8312511492627947E-011   4.1615557541804977E-011   4.6485835706597104E-011   8.2549369728408972E-011   3.6046070836754789E-011   4.1274884000700537E-011   6.7470541493416721E-011   7.7259301739339502E-011   3.1528238721957368E-011   1.0179171440005730E-011   1.4611431782735708E-011   8.9023511120479242E-011   1.3773041422192120E-010   1.8130038680043330E-010   1.0385402879234395E-011   4.9952810483729412E-011   1.5352763790411199E-011   2.4641730219664399E-011   3.3009924897467938E-011   3.1565004462518329E-011   1.4217643202460441E-010   9.8857689589357862E-011   2.3668544723471089E-011   5.2608477682070960E-010   1.4591740070993459E-011   5.7556859158832214E-012   1.2193532753315698E-010   1.5593161256567186E-011   6.4678614529558305E-010   1.5706824410462722E-011   2.5397228112190308E-010   6.1786029286209147E-011   8.4503607607165588E-011   2.2383083344842231E-010   2.8061270961636819E-011   3.1067575555849964E-011   3.3256116016979534E-011   1.3348677512792977E-010   7.7306765835180576E-011   2.2082275036978406E-011   9.9474507053556187E-011   3.0532913860992135E-011   8.0865153982635225E-011   4.1097754847519971E-011   5.6394042595725518E-011   1.2038570656017816E-010   1.1701917083073891E-010   1.3808732007025453E-010   2.5670474218663330E-011   2.6355301714229927E-010   9.3266148248413729E-011   7.9948728692130668E-011   1.2552619607995411E-009   9.8285737027990518E-011   3.7205821363018168E-011   4.5241174162787157E-011   1.1482515998987577E-011   6.0560726443089897E-010   2.5110845711579641E-011   2.8272368191350156E-011   1.1238288903839432E-010   2.2011797261012287E-011   2.1396916885124742E-011   9.3072610171186426E-011   8.7134426667050669E-011   1.6143363110414499E-011   2.9082093392503119E-010   6.5339918186779122E-011   1.7218413733333944E-010   7.2892527134334349E-011   2.4652943151360488E-010   1.2752209146277117E-010   1.0542992105652857E-010   7.7571230971471513E-011   8.0434122756976542E-011   1.2014376102134261E-010   9.7205937331457857E-011   5.8931612854072497E-011   3.9989763853434105E-011   1.2504356575431655E-010   1.7258361775683779E-010   6.4764133164877406E-011   2.2733395398760483E-011   2.7629448299363653E-011   4.6660073323698522E-011   7.3865051133593456E-010   3.7760768404964368E-011   2.1345564893655583E-009   1.3081881359538377E-010   3.4716741117186687E-011   1.5135279201601668E-011   8.0010957721742892E-011   1.0137724631704252E-009   7.5949921228037713E-011   1.3661169094540661E-009   4.4611100007164428E-011   1.0193885568725635E-010   6.9702852946095213E-011   1.0914532418349285E-009   6.5632417225549822E-011   9.4757803431630595E-011   3.3447501558927184E-011   1.3000945501213050E-010   5.3075537590054001E-011   1.1038856591735472E-010   4.0806803567534772E-011   4.4820289383142995E-011   1.7546413965006098E-010   3.4873567953970013E-011   4.1849418120237406E-011   3.1167135685908952E-010   4.4137398420681436E-010   4.5981645277520645E-011   6.6966750622478718E-011   9.2782607509361604E-010   4.0242770438182539E-011   1.4638953556900580E-010   9.5414504387174199E-010   3.9838172402642254E-010   6.0915110748639557E-011   7.4956624557450426E-011   9.5881001414870471E-011   2.4293716862933079E-009   4.0298163463114442E-011   3.5422332374348213E-011   3.6906471922980236E-010   7.4507368496746595E-011   6.5999052970193562E-011   2.0839527258071460E-011   9.7062334788301665E-010   1.0170100618379721E-010   1.3397124574615020E-010   5.4007972822654624E-011   2.1388369676468403E-009   2.2873281666625077E-011   6.8152523194137271E-010   2.9389176167716772E-010   7.0057272099273700E-010   4.6709496175796372E-011   5.4228957717832717E-010   1.6287537380242617E-010   5.6209670844851681E-011   2.1013121378478417E-011   2.1865762396681809E-010   1.7131010343866315E-010   2.9249785282909848E-010   2.1960000696274188E-010   2.5195359390746138E-010   1.0747073707060364E-010   1.7115551328178538E-010   4.9850525523657945E-011   6.3261452327603067E-011   2.6581262142601820E-010   2.3458738175078813E-010   1.5194185763843630E-010   6.4694905386018043E-010   9.9226990302440804E-011   1.0189946051354445E-010   3.0024256194021382E-011   1.4711883075481803E-011   1.1330629988341787E-010   1.9336806058679238E-010   1.7873929313402794E-010   2.3766859898673869E-009   8.1704395309304839E-011   8.6948553623669098E-009   1.4078630018116811E-010   2.1460200766287604E-010   7.2273478165823312E-011   4.4107209361344307E-011   2.3566526730815943E-010   1.2334400129390930E-010   1.4933710097318622E-010   1.4228441898458572E-009   6.8989382045939741E-011   3.6426496253034838E-009   2.4164557523914388E-010   2.5350553239424888E-010   2.6905223467721761E-009   2.1156375870552920E-010   2.0960545768980281E-010   1.7580528536595525E-010   1.8696141083620706E-010   4.9600970326476872E-011   1.0509931646967924E-010   2.2666584684326162E-010   1.7824193683483931E-009   1.5402667955636704E-010   2.1403178071728417E-010   9.6443150228406199E-010   1.1184710261105161E-009   3.9417639150786012E-010   1.0390297794604120E-010   1.2083772815292540E-010   9.7664758470240503E-011   3.8151921547361341E-009   3.3025990916964045E-010   2.3172765495607974E-010   1.8963130538905806E-010   1.7224668007649081E-009   2.0472499542715523E-009   5.7296875522081108E-010   1.0073954208782219E-010   1.3655905403758944E-010   4.3299297437598285E-009   4.3509974670479580E-010   1.1118003871893040E-010   7.6959718369498934E-011   1.7799129617464215E-009   1.7629744867149380E-010   5.4914020062348159E-010   3.4337661841782605E-010   6.6075376813446325E-010   3.7710864978360458E-010   4.6645603642302391E-010   9.1843574987351589E-010   4.4994441315231736E-009   5.3056780823610842E-011   1.0102123032644872E-009   3.8571942473315080E-009   2.2825281587973563E-010   6.8569099063493495E-010   2.8000739998958424E-010   4.8891043040933723E-010   2.9617665773217895E-010   1.2126314626192291E-010   8.2446176924266485E-010   3.4280627502628333E-010   1.0502997896930183E-010   4.0105063032849890E-010   1.0676214599673531E-010   1.2094503092985546E-010   1.0807091963663513E-009   9.1565742049414002E-010   1.2087867235623857E-010   5.8066220183939172E-010   1.0396066274635118E-009   1.1001958387823296E-010   1.3268895553728085E-010   9.6952532855026161E-011   1.6795205703617164E-010   1.5335080964565223E-009   6.7838056996205650E-011   2.4109792805358607E-010   3.6289969050010613E-010   8.0126652420100111E-010   1.0065198826854444E-010   1.2380837315237178E-010   2.0706838624589130E-010   1.8391928385614970E-010   3.0228623480684542E-009   5.8882514253729557E-009   1.0012300894703093E-008   7.5182029614400130E-009   3.4125994944412377E-009   1.7521069794705114E-009   4.8061236738535288E-010   3.8936544780296876E-010   5.0157980336900400E-009   4.4922600126666663E-009   7.1401722790711808E-009   2.8838434043966011E-009   4.7220882951642776E-010   5.6085303412705320E-010   4.5778843163984586E-009   4.8819156603923695E-009   2.5105089620101496E-009   3.0991477687924340E-010   1.8295981120476858E-009   2.6483462200128920E-009   2.2244699404778412E-009   3.5882121079008316E-009   9.7485955007075391E-009   5.6886965337297806E-010   1.5139166958563166E-008   3.4641492184518077E-010   2.9400741612564717E-009   3.1660555770844819E-009   4.6645064580265756E-010   2.4448753761426253E-010   4.1937664525699576E-010   1.6362505037595009E-009   1.1184384860743133E-008   1.8583480744556733E-009   1.7137986174420088E-009   7.3894062933626805E-010   4.9359443636891490E-010   6.2086939829599746E-010   1.5143426755124074E-008   1.9942021313623505E-009   1.1667226355218731E-009   9.6252477040601070E-010   3.1450353515125865E-009   2.7716837337303297E-009   6.7042071709480401E-010   1.0517265215942792E-009   5.3693333181613642E-010   7.2919722023714167E-010   5.8875098108919832E-010   5.5076638151948570E-009   1.0313374586759499E-009   7.6895476771392101E-010   9.2744781130516890E-010   7.0429843187268692E-009   3.4081255704694028E-008   2.7722298123512290E-008   2.8036575626429609E-010   9.1755676820497533E-010   2.7889149436284089E-009   4.3511337610417759E-009   2.1128057189581720E-009   1.6707328791521221E-008   5.8604274924666352E-009   2.6838443249207391E-010   1.0620310304136839E-008   8.5255727335325430E-009   3.5800485471595803E-009   8.9286051982374352E-010   9.2348908869690016E-009   2.4749531237210345E-008   4.0543954195365947E-009   1.2106695463396002E-008   5.2265477498356450E-009   2.5510402528682103E-009   2.2382967518283635E-010   1.4195649018136497E-008   4.6769237135175754E-009   6.4302329679030473E-009   9.3691148701567111E-009   3.4898438215942617E-009   1.6795970769319487E-009   2.4573300481024939E-008   6.7081671892466991E-009   7.1025360146360553E-009   2.4274262582743451E-008   9.5746141782489293E-009   4.8147058989740902E-009   2.1430655817270471E-009   2.4466925275962812E-009   5.1658025344628809E-009   3.6314068087979271E-009   8.3953834016358620E-009   2.1749744510342410E-009   2.8934411708437382E-009   1.4929051710354547E-008   1.0704578022036072E-008   5.7749515900789991E-010   2.2919565760325143E-009   1.3970995506927916E-008   2.6174227053688533E-009
   3.2117647058823531        3.0000000000000000        1.1023366272641620E-013   1.2602324613619618E-013   8.4363483654773182E-013   1.0482008497054407E-012   2.4257313554005140E-012   3.1210309820540802E-012   1.1001043409337301E-012   3.4310449846981486E-012   4.6390579247004195E-012   1.2482038446340798E-012   7.4885236484268428E-013   2.0603223102355189E-013   1.0811937131813659E-012   6.3640145546084189E-012   5.1965927427821437E-012   6.2217710356183158E-012   3.2116583064420021E-012   7.1659981985060681E-013   2.7586988557323783E-012   1.0504658409552775E-011   1.2266064944324292E-011   1.7077760575117434E-012   2.2267658628422543E-012   5.0132007887487113E-012   8.2174638069040870E-012   6.5360802009396235E-013   1.8539388879200359E-012   7.6912920066383482E-012   1.5051282275014353E-011   1.2822858848507744E-012   1.6710605453102898E-011   3.7964007585487492E-012   7.3795524514594679E-012   1.5154092441786626E-012   1.6943911541972757E-012   4.7851486467885841E-012   3.9294185360706969E-012   5.9061314842955197E-012   2.2535819106069338E-012   7.8287064786965563E-012   4.1765417593509053E-012   1.3870040829705939E-011   4.0035333181330502E-012   1.9539857973639799E-011   1.8215706632685844E-011   6.1065616721370879E-012   9.3482163790674174E-012   1.5225285603592343E-011   4.6282612594407010E-012   8.7214421451219338E-012   3.2829125226757853E-012   9.1646530754229937E-012   3.6023377587042407E-012   2.2226568555119297E-011   4.1294484710792397E-013   1.6353120110885447E-011   3.0206282625019943E-011   5.7533486293465590E-012   3.1474669778197921E-012   4.1244049990327114E-011   5.8876015972463943E-012   1.8660532405080679E-011   1.1875748803410458E-011   1.1385791650293044E-011   3.4125735517002943E-011   1.8331478504993796E-011   5.8980958524653348E-012   5.8800125843788823E-012   3.7606850157058590E-012   8.3467757919745617E-012   5.5557023495852671E-012   2.0398995492666834E-011   5.2881423921909333E-011   7.9615021730658510E-012   2.7171811955915060E-012   1.2695585520558761E-011   2.0904495073163043E-011   1.0013236698351764E-011   7.4251286631795222E-011   8.9961413381789461E-012   7.0381290893465996E-011   2.5925607377627064E-011   1.8436162569363635E-011   8.0396197556440996E-012   4.6383228798316492E-012   5.3765316882563905E-011   3.4182686964577546E-011   3.5897349662098622E-011   2.4211916754720015E-011   1.1686192761644149E-011   2.3247904320296472E-011   7.7235252097479628E-012   2.5788250492449108E-011   1.0853388488515332E-011   7.4363060479736733E-012   5.9543720266987194E-012   2.6345158908803601E-011   1.0702227685359405E-011   6.6698265313660907E-012   2.4554960211181920E-011   1.2926304035937528E-010   5.8558785894980632E-011   1.6802136841316934E-011   2.1148075554359525E-011   5.8800984892448322E-011   2.5791931489812921E-011   1.4850242918692359E-010   1.3376237641835531E-011   1.1540255519255749E-011   1.4216036716051462E-010   9.0931254181417177E-012   2.4513324868481392E-011   3.0598280893529847E-011   1.6807566608528397E-010   2.2816621680035766E-011   3.8245629585568562E-011   1.3459183025264981E-010   6.5348689310244996E-011   1.4925105702574773E-011   2.2690844097576050E-010   1.5817661250708796E-011   6.2199218779069749E-011   1.8952590029488652E-011   8.3159703381643690E-012   2.9679132720697340E-011   1.6353101402146328E-011   4.2735148550592938E-011   4.3940362531943083E-011   3.1670032241703078E-011   1.1281962418287840E-011   9.5330378509376846E-011   6.1716290516873782E-011   2.7346179848353078E-010   6.4818425087157828E-011   2.2230853879796798E-010   2.4196537788734930E-011   7.2612045393931797E-011   1.0557243336191226E-011   2.2562311946883777E-011   4.3843151840945587E-011   1.2765897052195230E-010   3.0124704731968295E-011   2.7116722181957595E-011   7.1900969661034929E-010   4.9619676962238888E-011   9.4352210095595802E-011   1.8914889321575868E-010   1.3944824252575122E-010   8.3381204735375608E-011   6.3300236305856475E-012   1.1368463267009355E-011   1.2743080798338681E-011   4.2758945662691710E-010   2.7560369379081035E-011   2.3601580584747622E-010   2.3181379046905628E-010   6.9101650470961894E-011   2.8396068313705364E-011   1.1697836486208370E-009   1.2740193577516122E-011   2.2336710623506371E-011   5.8483212591202069E-011   1.9290305925800471E-010   4.2405171822301762E-011   2.4793943653867251E-010   1.3214024222648155E-010   1.6724675270418366E-011   4.0895250659492407E-011   5.9025123051939496E-011   1.7623798092906840E-011   6.1779794354983529E-011   1.9277121899511496E-010   6.2168477517768712E-011   3.3353165764657130E-011   3.9174941268520645E-010   4.2882509618459685E-011   2.5800810646543432E-010   5.7355597083995907E-011   7.3023637255306863E-011   1.4608539904251127E-009   2.0692276603960241E-011   1.3612788065725398E-010   5.0028409329541622E-011   1.2366826405695682E-010   8.6431912105537129E-011   1.6901701894117743E-009   2.3787583173225295E-011   7.8803424395093492E-010   1.8442015870741792E-011   7.2605593413686201E-010   2.5017326807961551E-011   1.2449777278621179E-010   6.7412599085592628E-011   2.3259639204155015E-010   3.6468188853000182E-011   1.2532996089381601E-010   1.1246491598595504E-010   1.4569671336967213E-009   1.3406724067623707E-010   5.0132137187025289E-011   1.9562855844584377E-010   9.0106842471624509E-011   4.8948675261753729E-010   4.0702516737140591E-011   1.6132673858698796E-010   3.9909406515419870E-010   3.4145745182192257E-010   2.9360842634220957E-011   1.6880517664859037E-010   4.9166990044410974E-009   5.0037911802696311E-011   5.2669843920272975E-010   2.8695415872937443E-010   8.1596900181892004E-011   2.6733724358430280E-011   2.3810136868595157E-010   2.1682053542096492E-010   2.9551497119627481E-010   5.5661229645444304E-010   1.7097071698157127E-010   1.5846810381306627E-010   1.4083879881165344E-010   6.3142157184811323E-010   1.0713695886768047E-010   3.2527573828120934E-011   6.5768789468646558E-011   4.9561083365412266E-010   9.5517121002333056E-010   1.4076528997597992E-009   2.9969344383277119E-011   3.9174088979231182E-010   3.3970018883275540E-011   5.2601140585907864E-011   1.4890949989232174E-010   6.9169947774983623E-011   1.2859353462118399E-009   6.2565968840975567E-010   1.1882577551418978E-010   4.5779928525577491E-009   9.8882915479128390E-011   1.5689333841047707E-011   8.4592636772383776E-010   5.0966475694684987E-011   5.8784272565366851E-009   3.1310024153138952E-011   2.0340300471443209E-009   3.6762022869111552E-010   7.2469951086046541E-010   1.8933348440364244E-009   1.1104308332658850E-010   1.3286332065028302E-010   1.8652929513420622E-010   1.0669671750171158E-009   7.5153167553293800E-010   1.2973828249673001E-010   7.9717677143372953E-010   1.2410353054678998E-010   1.8314777193298489E-010   1.7826504329534888E-010   2.4302554411005116E-010   1.2940459051026791E-009   8.2332449978490760E-010   1.1579823081271108E-009   3.1611575472545390E-010   2.2528930456324725E-009   8.2849592585903898E-010   7.4885400883885972E-010   1.0823868105086452E-008   6.2084835596511835E-010   7.8419089224008145E-011   2.4729697746023427E-010   3.9032015486697143E-011   5.3263541424887165E-009   1.1413587884956427E-010   1.0696183221198414E-010   1.0301306039933220E-009   1.0225222280218053E-010   5.8400256097889050E-011   6.7617316932741242E-010   6.2838997045190698E-010   3.8390987422549187E-011   2.3373577584124090E-009   4.8565509577390142E-010   1.3696374045356251E-009   1.3014949637477129E-010   1.8519598105389099E-009   1.3207480160847218E-009   8.8836019234002410E-010   5.8346855564465724E-010   6.8939950990880872E-010   8.2679050415270408E-010   9.1292523287375906E-010   1.8643594839863911E-010   2.0279628219109930E-010   4.1352006668247949E-010   1.2130977571547150E-009   5.1140166872513777E-010   1.1014021749747323E-010   1.3740179050013511E-010   4.2096756240766224E-010   6.5341650321253843E-009   1.6444400324491375E-010   1.7438192974907862E-008   9.5772602729374799E-010   1.1645158171657286E-010   2.0032394977288208E-010   4.6572858122884027E-010   8.8686856748325044E-009   7.4401800154042998E-010   1.1616717795506935E-008   4.0298154349215562E-010   8.5599167880531079E-010   3.5816300919582049E-010   9.4414456562061481E-009   5.3322024678270429E-010   4.7558377247174954E-010   1.6882518873113555E-010   8.8396334263357836E-010   4.8353039354491639E-010   7.0990319249293609E-010   1.9694267564808706E-010   2.7660749901723371E-010   1.2603522408849568E-009   1.7817577313080678E-010   1.5015067007565526E-010   3.0847025550565893E-009   3.7471228531730440E-009   2.3982644726734949E-010   2.8882124905714550E-010   7.9831268436125470E-009   3.3492739686252570E-010   2.0876625827912239E-009   7.6797080117992561E-009   4.7006907337130942E-009   7.2773795756430684E-010   4.9518124824718652E-010   6.1634672513754094E-010   1.9807754526062986E-008   1.5005613612915804E-010   1.6869788188506837E-010   2.9187813020193639E-009   3.4148193815951797E-010   4.8051842527852911E-010   3.7144163674326708E-011   7.5888948918589237E-009   6.8044481907628043E-010   1.0926512642577190E-009   2.0980478425945356E-010   1.7607167355881667E-008   1.0418197498419787E-010   5.1450877446364978E-009   3.1188710935025806E-009   5.5765830482696593E-009   3.2322016106157696E-010   4.7251106114059114E-009   1.5173055551357790E-009   4.0083792674237872E-010   9.2904448243628969E-011   1.6611450503996960E-009   1.7657699390416109E-009   2.3385092789653647E-009   2.0409421501483214E-009   1.8855420685731441E-009   7.7146498626878393E-010   7.8622043804893467E-010   3.9379406586686218E-010   2.3008986108697628E-010   2.3495591602086008E-009   1.8537137985350856E-009   1.3010023111298387E-009   4.6879697876162971E-009   1.2756083454579841E-009   7.3003252712303596E-010   1.0487685803054372E-010   5.5530633615727461E-011   7.1972318616753772E-010   1.4325097208507282E-009   1.5999315177393429E-009   1.9104472641269700E-008   7.5094208537327112E-010   6.8432068261485326E-008   2.0085739517298061E-009   1.6807093264128122E-009   5.5221232150636020E-010   3.3096050676681440E-010   2.1651416916802153E-009   9.4729123023198471E-010   1.0356147034312285E-009   1.1350865977576593E-008   5.4040991277401275E-010   2.9388180381141105E-008   1.8140315959796821E-009   2.3575917250594785E-009   2.2611677522208574E-008   1.7985769718746481E-009   1.6079054580402732E-009   1.7664518285433388E-009   1.3957290148470871E-009   3.0812796502027402E-010   8.7337830702779422E-010   1.5322260694332645E-009   1.3363298430765475E-008   9.5602931738783159E-010   1.4326023786055508E-009   8.6146427102167592E-009   1.1082796020328798E-008   4.0715717662408608E-009   9.6470925374379861E-010   1.1202969690032903E-009   6.1644472131290317E-010   3.0748220515495790E-008   3.8482019677654397E-009   1.7089692024454502E-009   2.3702752452201140E-009   1.2936284336804656E-008   1.5594896669544441E-008   5.5935334218736999E-009   7.1887420817204516E-010   1.6571889611234052E-009   3.3214447685422690E-008   3.6456105372978596E-009   1.5633925844121320E-009   4.1866761458211315E-010   1.3104031573063763E-008   1.5625405213365596E-009   3.7240193991922494E-009   2.9135935659979687E-009   4.9199053287850184E-009   3.0363505315831739E-009   4.7968304511321046E-009   7.5674100000212445E-009   3.5756034094707446E-008   4.1235965865679997E-010   7.8853967652023876E-009   2.9130244279813362E-008   2.1873125257317359E-009   5.2343965745018547E-009   2.7067657462687318E-009   4.0121557683227369E-009   3.1500020851782708E-009   9.2377914654504166E-010   6.2234491712003246E-009   2.3748112591230329E-009   1.0032438735340934E-009   2.9194316201204697E-009   1.3944697797682698E-009   9.9700395439238674E-010   1.0238302360055656E-008   8.3507699250391832E-009   9.2248607081831795E-010   6.5150781022856084E-009   7.9253975646190028E-009   6.6122082738386522E-010   8.3011860649952006E-010   1.1443451234114410E-009   1.3453439270947185E-009   1.2757913117909226E-008   4.1781928651853866E-010   1.8501164966693388E-009   3.2578725446449998E-009   5.6606773088297360E-009   5.3806244790567036E-010   1.0659534037755491E-009   1.4864313449679746E-009   2.6420403672284072E-009   2.1338234473869294E-008   4.2531619658335097E-008   7.3122915874000327E-008   5.5346710607850119E-008   2.4483127188022851E-008   1.4357169015849123E-008   4.3661908484580432E-009   3.1696716788793497E-009   3.8088238108064847E-008   3.1332086278601193E-008   5.2194955618582551E-008   2.2125703818321985E-008   3.5656787426509735E-009   3.9189185983140056E-009   3.5559520803194103E-008   3.7140781823558277E-008   1.8313158596121784E-008   2.4611266022260422E-009   1.2297124405535892E-008   2.0112345520659264E-008   1.5932298332655080E-008   2.9321383477021061E-008   6.9279780123588253E-008   4.8853345743513092E-009   1.0866146378204749E-007   2.6282835219937856E-009   2.3154169890211217E-008   2.2728964150075911E-008   3.6544844444402293E-009   1.7794507044179819E-009   2.8848153047445402E-009   1.1944324130805715E-008   8.4113856340322937E-008   1.3195866469128447E-008   1.2360566853721701E-008   7.5583807183554963E-009   2.9363802128612612E-009   4.6066258763107129E-009   1.0375220178211480E-007   1.4220239967138791E-008   7.7638051550418106E-009   8.3973966182028172E-009   2.4957102606191559E-008   2.2058385468332082E-008   5.5934982102065196E-009   6.6773272511215958E-009   3.4709500134003986E-009   5.6377774111844496E-009   5.3747757099292070E-009   4.4792443888332408E-008   7.8286968447552980E-009   6.5199097228264345E-009   6.7452646828678125E-009   4.7162971312184413E-008   2.3063923204950860E-007   1.8482181390141230E-007   2.9145770736551702E-009   5.7755506011611661E-009   1.8868154594030155E-008   3.4755510152910093E-008   1.6720032220866042E-008   1.1342896099809532E-007   3.9341316131238176E-008   2.4633027329970862E-009   6.9767436750083911E-008   5.8521599252033946E-008   2.5063983777690691E-008   6.7533577611017672E-009   5.8983224320560213E-008   1.6991832584578242E-007   3.0621596225668693E-008   8.5220476900727356E-008   4.2692157198888587E-008   1.5814841377172924E-008   1.4114751724455840E-009   9.4205521337875778E-008   3.0126561185160295E-008   4.1857567043706544E-008   6.1725877463937042E-008   2.2848865785745116E-008   1.6276326502446975E-008   1.7525753355083256E-007   4.2598646129108325E-008   5.4638147511093089E-008   1.5803849776709199E-007   6.2283819256933199E-008   3.5399875306610617E-008   1.4324497200925054E-008   1.8956899576577643E-008   3.7945768269622922E-008   2.5102970699989593E-008   5.2723298224756769E-008   1.4009996749388726E-008   2.6838588114948225E-008   1.0255721446338277E-007   7.5255022757394635E-008   3.8576477495951132E-009   1.6881429116795353E-008   8.6358997762378425E-008   1.7272319521437631E-008
   3.2647058823529411        3.0000000000000000        1.4435865101987187E-013   1.6487719766403647E-013   1.0748579697663184E-012   1.3302350120739100E-012   2.9808938876625629E-012   3.7858746731603331E-012   1.3438621374432247E-012   3.9507932535176847E-012   5.1128995131901419E-012   1.6245981347592486E-012   9.8367464174740063E-013   2.5154198685946528E-013   1.4163625972025090E-012   7.3356801013909201E-012   5.5456613071217504E-012   7.4447621073420889E-012   4.3012755934128557E-012   8.9426240110628464E-013   4.2779949913074090E-012   1.3145882015240050E-011   1.3743538910063654E-011   2.9447837061515471E-012   2.9782495542211426E-012   7.9545386433468637E-012   1.0421511233194010E-011   9.7015043715512153E-013   2.9961054931188695E-012   1.6064942994553165E-011   1.9846791664368252E-011   1.6629448509213081E-012   1.7468552461558830E-011   7.5876693642761552E-012   9.5890467738649765E-012   7.0144417905280844E-012   2.2362274844929980E-012   1.0943802719757884E-011   4.7340760146676539E-012   1.8272537944483095E-011   3.2302079297806357E-012   1.5822600372796552E-011   9.8358547442849848E-012   6.1608804187498259E-011   4.3593169426679412E-012   2.1863683153685197E-011   2.1035254656318233E-011   9.7625390854636522E-012   3.0837888757562613E-011   1.9341646339855887E-011   7.0435184700504180E-012   1.4472205498599318E-011   4.2323044315978480E-012   1.2763223048471655E-011   4.5419588227106366E-012   1.0485242574177631E-010   5.4104017119292474E-013   3.3614335450963304E-011   2.2816368880180142E-010   1.5935852362721043E-011   4.4541456799577000E-012   1.0856759372738134E-010   9.0021035815111359E-012   3.7536829417904750E-011   6.1193730351949032E-011   1.4706319188740681E-011   5.7371852941477257E-011   5.7162765864874367E-011   6.9629070368167878E-012   1.0422381620553677E-011   8.9069299477734365E-012   2.0934935377842230E-011   2.0598863274838793E-011   5.2173375949210674E-011   3.6145361497536543E-010   8.7950799680827236E-012   5.9536853393819566E-012   6.6255101361558405E-011   2.6269702915676359E-011   2.4239825531616589E-011   6.3582245518788369E-010   4.5917216100205833E-011   3.6956475724008146E-010   1.9009712614230503E-010   9.9490986698535375E-011   2.5307614732889393E-011   8.0996100198355803E-012   3.5237316285158078E-010   1.1530916772976131E-010   1.9366229196336100E-010   8.1050805087800530E-011   1.8210842962557404E-011   6.4950747771826414E-011   1.6878789461050097E-011   1.5303678844960381E-010   4.7045824215128082E-011   3.0246548767285372E-011   1.9314946838795344E-011   6.7594012617193355E-011   5.8136605324114138E-011   1.1103142626764195E-011   1.4182020482605303E-010   9.3761379945929706E-010   4.3766589562153944E-010   2.6281547786927564E-011   8.6284564381730614E-011   2.6877972819642419E-010   4.1399517976653564E-011   1.2423513496051501E-009   8.5586960454885594E-011   7.5139309773490497E-011   1.2513074338447711E-009   1.5297235954209125E-011   1.2348210738009710E-010   2.4263033508312820E-010   1.1603955447328595E-009   2.1342151535720283E-010   2.5565487904652717E-010   9.7676724399529687E-010   4.2543507184877844E-010   2.8655632278891288E-011   1.9071736525441289E-009   5.0030026665171295E-011   4.7855483774326312E-010   1.0356052841746208E-010   3.1881527970726738E-011   1.3692628436848817E-010   1.1546820280338358E-010   2.9870509587157179E-010   2.8895050615596060E-010   4.2619669670925568E-011   8.4723322438013199E-011   4.8114026949393733E-010   4.1462367091345413E-010   1.9508835300245247E-009   4.0266407818102860E-010   1.7655079587071000E-009   7.2205722261398471E-011   4.8201826428235307E-010   5.4492171401933506E-011   1.7842014752254065E-010   2.6492465111432658E-010   1.0547147318262344E-009   2.1357531355291252E-010   1.7089027905410868E-010   6.0038609901713199E-009   1.6154244471241360E-010   8.2243751424217414E-010   1.5017642854840797E-009   7.9530146952036394E-010   6.2233720901737336E-010   3.6610187648387017E-011   7.3611432507867859E-011   2.7512132517848765E-011   3.3804275553701985E-009   1.0535919958417365E-010   1.9148067853188024E-009   2.4720353303498111E-009   4.3066785233312497E-010   2.6631589046038584E-010   9.3118016775785604E-009   6.7608780993707508E-011   1.5717122338687012E-010   4.9231200004847728E-010   1.5155501013145987E-009   2.8914103662536426E-010   1.8339663775362008E-009   1.0136476913211257E-009   3.5600729357569692E-011   1.9587471664604305E-010   4.7843305364141885E-010   4.4354240209840321E-011   2.3873835134376461E-010   1.1942538946876409E-009   3.6785485408530300E-010   1.9306763890353950E-010   2.8455112178659932E-009   2.1341536993284707E-010   2.3512137098916856E-009   6.0992297815028719E-010   3.6306702622043655E-010   1.1323549758099227E-008   1.5485796803437257E-010   1.1783162625197013E-009   2.6372374605704302E-010   8.6415067261276726E-010   9.2459648332077222E-010   1.2407897690133692E-008   1.0426026411858514E-010   6.2903982177637127E-009   1.3661313377505360E-010   5.7333792798548401E-009   2.3518241523106465E-010   1.1303026654282956E-009   5.1799866055668045E-010   1.5086244903957539E-009   2.7650459411635389E-010   8.1063447803441778E-010   8.4104592281938776E-010   1.1477759670419268E-008   1.4510165618715586E-009   2.5372352339795502E-010   1.4086696010927305E-009   6.9337749214983789E-010   5.6647219131111300E-009   2.9551793499711328E-010   1.0612694619445696E-009   2.8340608492518783E-009   3.3488352310810955E-009   6.9056165009042087E-011   1.6891511073679381E-009   3.6888213161594892E-008   2.0348576769854294E-010   3.6477788177828124E-009   2.2183321278597764E-009   6.0903762529588630E-010   1.3227320657880379E-010   1.8699100476725597E-009   2.2060991951165592E-009   2.1188263755156064E-009   3.7590383399549417E-009   1.4553665092332127E-009   1.1312073524049648E-009   1.1664491786732967E-009   4.2609957339822450E-009   5.9302973532527381E-010   2.7801863288635714E-010   6.3602214512561118E-010   3.5648658437514990E-009   9.3434741955145456E-009   9.6345772709749429E-009   1.9422408834066393E-010   3.4872135747615605E-009   1.9163826869884264E-010   4.2549417035888571E-010   1.5557067967386361E-009   5.0827844954481052E-010   9.2157930642727225E-009   4.9923853353447870E-009   1.1322176017346107E-009   3.1236460080401139E-008   1.1333746629485919E-009   1.3758697012819512E-010   6.1575630743943819E-009   4.4595513748284317E-010   4.4063670905770921E-008   1.7147621062574213E-010   1.3044548437978372E-008   3.7267713024142349E-009   5.6945915947697953E-009   1.3622072992590519E-008   8.4350889152461808E-010   8.3654494794918177E-010   1.8541759155034778E-009   8.1218895983077318E-009   6.7331788330683811E-009   1.2600102699882901E-009   6.6302574689477141E-009   9.5685896510505585E-010   1.1355572690473247E-009   1.1337717722977263E-009   1.8654749958379304E-009   1.4160971052601397E-008   5.8999290001906391E-009   8.9530504614902612E-009   3.8688357839943301E-009   1.5165611464503716E-008   8.1148668949957252E-009   8.6623463712115186E-009   7.3380302598217280E-008   4.2011612352569415E-009   3.6133287067824969E-010   2.4519735128175247E-009   3.6532617721115401E-010   3.5933005831987114E-008   7.5716202082988539E-010   8.2994654473057945E-010   8.0743371769663882E-009   7.3287872417766787E-010   3.8724416799389466E-010   5.9285770110912832E-009   4.0980073562507363E-009   2.2731384499196020E-010   1.4730245633224904E-008   3.8629698996205333E-009   8.5577847820816521E-009   8.9528709376822529E-010   1.2981338816345470E-008   1.2989146457504739E-008   6.8107601952409067E-009   4.6151453169154981E-009   5.2937859550163646E-009   7.4850984205563800E-009   8.8387860082366131E-009   1.8731700525602357E-009   1.6033298938725604E-009   3.4130041320389796E-009   7.7252615052216094E-009   4.6348671311560535E-009   1.0449079744708414E-009   8.0180332013031462E-010   5.5384499495534515E-009   4.6974223964097370E-008   1.4579130928925488E-009   1.0920806040216015E-007   6.3822011184406162E-009   1.0733378011865278E-009   2.3852029742412112E-009   3.2656039091707682E-009   6.0839816739695518E-008   6.6331664697703800E-009   7.6328540656842003E-008   4.2623169474196238E-009   6.8744548477921957E-009   3.0912672209740265E-009   6.3784651923438578E-008   3.8437834953547092E-009   4.6436471759260185E-009   9.1052132399994741E-010   7.3594723451454614E-009   5.3013656400922628E-009   6.3191730962096028E-009   1.5095163026547688E-009   2.3828026927741812E-009   7.9242900276405182E-009   1.2950423268279166E-009   7.1624307147658783E-010   2.4564133107752223E-008   2.6610500542396402E-008   1.8022809673117760E-009   2.2704774878246742E-009   5.7410524457202667E-008   3.0973360788780865E-009   2.4405270326522184E-008   4.8819670855678100E-008   4.5239549689676340E-008   8.5491434379012887E-009   3.3858524521505213E-009   4.3351997871712141E-009   1.2468909886649310E-007   1.3957481352625659E-009   1.7204258152995429E-009   1.8381764540028499E-008   3.4750955009201821E-009   4.2618701241982013E-009   2.1382477201350665E-010   4.5220990811992321E-008   5.6652619223907673E-009   9.1860376832844375E-009   1.2971668721263752E-009   1.1081293645058626E-007   1.1461408367501978E-009   3.1559463903439892E-008   2.7138886507825149E-008   3.5620483867834405E-008   3.6579322383483044E-009   3.4183828718644585E-008   1.2771638747813581E-008   3.8783208518048582E-009   6.6176518277255257E-010   1.2997556128961708E-008   1.6469567723958976E-008   1.5408663955824345E-008   2.0670210986383992E-008   1.6807569676393877E-008   6.1940197445002155E-009   6.0048754201373222E-009   3.9973477512065308E-009   1.8231814243278890E-009   1.7157284111436591E-008   1.3582926040053149E-008   1.1385717675674540E-008   2.5444402130482830E-008   1.5615482374456229E-008   5.3153040591400969E-009   8.2533099390638934E-010   4.4575964290934814E-010   4.8623660596223927E-009   1.0651472821559077E-008   1.3369732673540419E-008   1.1806632228818125E-007   6.5916401218876571E-009   4.0140432235872638E-007   2.3348057765229572E-008   1.1931305786898540E-008   4.6155911838662369E-009   2.9262390096493527E-009   1.8125599522531814E-008   9.6778854868165267E-009   6.6128509674070249E-009   7.1873109750973610E-008   5.5054643603517033E-009   1.7903659322862938E-007   1.0867876808191370E-008   1.8836565818266003E-008   1.4944736896179335E-007   1.2435927016858592E-008   1.0744584966232191E-008   2.0852031323855345E-008   8.0507944509731567E-009   2.8502402343446506E-009   6.9955456016626530E-009   9.7277623897097589E-009   7.6286610042688411E-008   8.5501117560297799E-009   7.9091632223787319E-009   6.3913636951845071E-008   8.4025232330425284E-008   3.4756383090382793E-008   8.6185914750381737E-009   1.0127651474248522E-008   3.9623028464385200E-009   1.9823183701611630E-007   3.9227164708093773E-008   1.0374767786319899E-008   2.5515915009793925E-008   7.4012780898812229E-008   9.1225542945265190E-008   4.8691567638252046E-008   5.1225138516413194E-009   1.9856121233786895E-008   1.9781542564394733E-007   2.6043957289863963E-008   1.7354312491177232E-008   3.5875635082792258E-009   7.3254558325318767E-008   1.4538234053415278E-008   1.9572199112259694E-008   1.9923798016872561E-008   2.9227493831507345E-008   2.0798240558973710E-008   4.0755967496070269E-008   4.9451066224888755E-008   2.1338516842609040E-007   4.4400760350875588E-009   4.9363339011660701E-008   1.6217688138648210E-007   1.7718731006316144E-008   2.9998542480192939E-008   2.1133502447244218E-008   2.9726709165943199E-008   2.7443246830537879E-008   7.1573042830153923E-009   3.5692176780487831E-008   1.5352340573725693E-008   1.1449117593378864E-008   1.9325474589494643E-008   1.5824176546717015E-008   8.8834275096142324E-009   7.9365951689737822E-008   6.1771378284519769E-008   6.1473181566582159E-009   6.7093977316620890E-008   4.5337903535287868E-008   5.2147761066727440E-009   5.7722520523894440E-009   1.3184445242448706E-008   1.2249453488359640E-008   8.4669469694974105E-008   3.6670921687218694E-009   1.4109848340437894E-008   2.6608544218582815E-008   3.0648684641115165E-008   3.6843798211989243E-009   7.5556599284626934E-009   8.8172602762522211E-009   2.9432782137718762E-008   1.1039365587216158E-007   2.2593067491079194E-007   3.9753943972583585E-007   3.0939388458544217E-007   1.3275298813356157E-007   9.6373179473876698E-008   3.5068573341333109E-008   2.1703003185678969E-008   2.1893814242146441E-007   1.5716895407975185E-007   2.8515834682745730E-007   1.3149034784242491E-007   2.2358961803441230E-008   1.9655232034324658E-008   2.1183497708080447E-007   2.2216818846224277E-007   1.0299469063434964E-007   1.9199775380184489E-008   6.1842951462266763E-008   1.2044466097655315E-007   8.7147546597612676E-008   2.0011867401357336E-007   3.7339885916982522E-007   3.4741072326381948E-008   5.8482188219019486E-007   1.8312114558997377E-008   1.3818492103669044E-007   1.2142860125277671E-007   2.2955644580702660E-008   9.8234399505117917E-009   1.6769213536413880E-008   6.6369364634348242E-008   4.6514376456132671E-007   7.2441748188532005E-008   6.7847838833600654E-008   6.1610474095277806E-008   1.9008442146898938E-008   2.9131533379289025E-008   5.2508469188995169E-007   7.6100670665464138E-008   4.0604444173586644E-008   5.8903746802781624E-008   1.5482526249371963E-007   1.3560339860805090E-007   3.8355387636709316E-008   3.6445594008520546E-008   1.6827969317742682E-008   3.6878750340990684E-008   4.4656483819145226E-008   2.8387730028136251E-007   4.6050011971507455E-008   4.6902262041141286E-008   4.1461420256034566E-008   2.2863813341668694E-007   1.1453994165668443E-006   8.9848861254961442E-007   2.7004927074528029E-008   3.0345432933968217E-008   9.3387524690593065E-008   2.2273600102712752E-007   1.0347503016785012E-007   5.6602890057592849E-007   1.9704870237252457E-007   2.2143796369856236E-008   3.2803872424631246E-007   2.9610173216061713E-007   1.4079162942647213E-007   4.4302485538805289E-008   2.7101637391216504E-007   8.8389037417478646E-007   1.8439661742557952E-007   4.5400151165685774E-007   2.8120970906762469E-007   6.7169777918898912E-008   1.0349705174853764E-008   4.6585402659945072E-007   1.4163833431752894E-007   2.0124830945628851E-007   3.0359103538426696E-007   1.0956698497732588E-007   1.2908903905051658E-007   9.8194711091479503E-007   1.9909170910911642E-007   3.1320506475943923E-007   7.5396453267544004E-007   3.0247372504531880E-007   1.9476389948741567E-007   7.3123554400394046E-008   1.0799552589492379E-007   2.0623920648808773E-007   1.3932014285096757E-007   2.3641570541086310E-007   7.0233955221640915E-008   1.9950579116264737E-007   5.3004817233216423E-007   3.8612526291782716E-007   2.7793235402787094E-008   9.5408108529367400E-008   3.8102438380044129E-007   8.6765487221930708E-008
   3.3176470588235292        3.0000000000000000        1.8133490117113797E-013   2.0656788221265450E-013   1.3208400064414431E-012   1.6141744501010694E-012   3.5817367526971155E-012   4.3554805913794261E-012   1.5651750947258938E-012   5.5043116271246858E-012   5.5880123629511966E-012   1.9996580661167564E-012   1.4944981423363284E-012   3.1716230370912871E-013   1.7483031074448607E-012   1.4809267516321184E-011   6.9649128544827196E-012   9.7528456089323194E-012   8.8431500333037111E-012   1.1314437513147563E-012   1.2205106913533202E-011   3.5417977779658648E-011   1.8600811204976602E-011   1.2711298928968281E-011   4.7553324153728337E-012   3.1077793503358980E-011   2.5733430612373880E-011   3.2680401478326018E-012   1.2475441466354539E-011   9.0075980308144818E-011   5.8671860800214929E-011   2.8128899805061085E-012   3.0360390210383021E-011   3.8335760641420063E-011   2.3044187058935089E-011   5.6272422235389965E-011   6.0082976339455140E-012   6.0435132665410446E-011   7.5258337835673166E-012   1.2272901611934629E-010   1.0061621858440176E-011   9.5948046431289152E-011   5.8612340895206885E-011   4.7720400611238258E-010   6.5398166550908168E-012   4.5222344737909694E-011   6.5980602010263566E-011   2.9960302041754855E-011   1.9314391561110088E-010   7.8061489868207414E-011   2.2137307714799141E-011   6.3852611499601651E-011   7.7719992496035123E-012   3.6713470206482028E-011   1.3121881865690483E-011   7.8664006036884371E-010   7.1990541633755116E-013   2.0782987574914326E-010   1.9753605822804329E-009   1.2737265462907242E-010   1.0581881763354325E-011   6.5314909069889528E-010   2.6505348989098862E-011   2.8030321694017896E-010   4.7370105436306697E-010   3.3850372493660762E-011   3.6615116141830101E-010   3.2411544212775190E-010   1.5152315902336976E-011   5.9622669001856122E-011   7.3268076998180504E-011   1.6949242909383074E-010   1.2613029361459213E-010   4.0910234627440338E-010   2.6119332487711251E-009   2.3043313334196521E-011   3.7570534448867030E-011   4.7866312057780367E-010   5.7356625254583400E-011   1.6700073783480879E-010   5.1751117956118268E-009   4.1355849848296482E-010   2.6364420553149773E-009   1.3666999351755144E-009   9.7435176513624301E-010   1.6629770270944323E-010   4.8447376437312375E-011   2.4979489378455951E-009   1.0407183847497754E-009   1.4751678795195086E-009   7.8707165687515432E-010   8.1476368434826136E-011   5.6087813781183433E-010   1.2422797569879858E-010   1.0233620979930590E-009   3.5484449570038406E-010   1.7906502863615957E-010   1.6065904029559295E-010   4.7161208103162125E-010   5.2207629139221935E-010   4.9499615714375034E-011   1.3807509974519234E-009   6.3066126886324866E-009   2.8378004218505834E-009   1.1850587016754600E-010   7.8103297717558940E-010   2.1793889656433638E-009   1.6012706001291795E-010   9.1507725619190537E-009   6.3950456016420234E-010   6.4647067498638735E-010   9.7941372027304907E-009   6.6516160817435921E-011   1.1566705506343246E-009   1.8308378859733925E-009   7.3475916788525093E-009   2.2209561646259745E-009   1.7899640789688739E-009   7.1896742605852299E-009   4.2369411125131594E-009   2.0059781304408581E-010   1.3250598053722074E-008   3.7905917915741258E-010   4.5152476065875859E-009   9.9430229427514448E-010   2.1820000858198061E-010   1.1841047942741526E-009   1.0896080818987950E-009   1.9395624687830051E-009   1.9308062008107465E-009   1.9690259318900423E-010   8.7515253997058635E-010   2.8698148478090119E-009   3.5795833806788865E-009   1.1604572879911356E-008   3.7659626828377279E-009   1.1943920675394004E-008   5.7921665562253115E-010   3.5243310888619182E-009   5.1140103220619507E-010   1.7853343949018754E-009   1.7356168850708614E-009   7.0613508391630014E-009   2.1632406285710515E-009   1.8788339652586180E-009   4.0768504190030723E-008   1.0476073797394904E-009   7.0604397564034404E-009   9.5134614452656562E-009   4.2055108441662460E-009   4.3346257739046605E-009   3.8019134644352313E-010   6.4919599332285547E-010   1.6851529357274458E-010   2.2547258083288220E-008   7.0219205631602397E-010   1.3309255954117177E-008   2.3305250597248552E-008   2.7263093211304268E-009   3.0191934170521162E-009   6.0250631975638369E-008   7.0042600248649592E-010   1.1815634070217890E-009   4.6515637582109876E-009   1.3674728721054587E-008   2.2499049161590872E-009   1.1139490691342596E-008   6.7779614192456586E-009   1.8966095659913067E-010   1.6905767618180094E-009   4.9146161578356137E-009   2.4673796957961071E-010   1.7143997517070271E-009   6.6237120760100586E-009   2.7357461567081562E-009   1.6935870755839441E-009   1.5820823140640014E-008   1.4634905751343598E-009   2.0538267759209836E-008   5.6500755288596039E-009   2.1418564272469087E-009   6.7992406422539972E-008   1.6000024473298765E-009   9.5579744434565725E-009   2.2453338361213446E-009   4.7484053586276740E-009   8.9414126703435431E-009   7.2850796546339609E-008   9.1082313037759290E-010   4.1437742909970136E-008   1.3076965499996580E-009   3.6454372580529975E-008   2.3590264106627568E-009   1.0145657879251786E-008   5.1821019338318590E-009   7.5886177756073387E-009   2.1666050694505295E-009   4.8182700613835725E-009   5.9312659344846286E-009   7.4169187201389611E-008   1.2712741638380755E-008   1.7606374910266670E-009   8.7459743827268735E-009   6.3574866412404045E-009   5.4933373086467376E-008   2.0574877763124732E-009   7.4814594113560782E-009   1.6713985065961356E-008   2.8843881297072151E-008   4.6797444700591344E-010   1.4999562761408992E-008   2.1637018706370936E-007   1.7420068880108404E-009   2.0052329638695703E-008   1.3864945390548963E-008   4.5288773491093839E-009   9.8947843655437860E-010   1.2248213046094785E-008   1.8664521592532616E-008   1.2403538602580039E-008   1.9980630790617257E-008   1.1184221337158500E-008   7.9335365205020929E-009   1.0656625955956683E-008   2.2536322132025991E-008   3.1128232548893813E-009   2.5173356464046803E-009   5.9982556180682109E-009   2.2151109346653676E-008   7.5797875690083947E-008   5.0369790511708525E-008   1.6213274337100729E-009   2.5996225455838092E-008   1.6182637278610377E-009   3.9382385632657198E-009   1.3589475311125067E-008   4.8231378941550298E-009   5.1414577995455369E-008   3.4578327376345621E-008   9.9961179349673731E-009   1.6291236479030386E-007   1.1092265997644975E-008   1.2706094104790601E-009   3.7446986332654819E-008   3.9762277456774876E-009   2.5798306949201370E-007   1.2510262825167968E-009   6.2513233465643601E-008   3.3533702827639663E-008   3.6552779163450633E-008   7.8131818845542860E-008   5.9580368131081563E-009   4.9549829153660411E-009   1.6382423096734415E-008   5.3080735189691952E-008   4.7844522957449954E-008   1.1623031237347606E-008   4.8566122441693488E-008   7.3898894911423728E-009   8.6655871957431172E-009   6.5392617880881729E-009   1.2362316526923409E-008   1.1874318507905973E-007   3.5017883674172490E-008   5.9049990516237246E-008   3.5507281765204272E-008   7.8534163534453268E-008   6.2736704763770482E-008   7.5596631481897316E-008   3.8403163892268664E-007   2.4155217331939996E-008   2.3992674738469828E-009   2.1544887692233774E-008   3.7754326804698146E-009   1.8385862986649907E-007   4.4480612146086168E-009   6.3732597630936498E-009   5.0460125277076249E-008   5.2410900024341793E-009   2.9204033960934363E-009   4.3647400183977398E-008   2.1136564159361278E-008   1.8024008462127045E-009   6.9594110614791002E-008   2.4799561904162801E-008   4.1774156461542050E-008   9.0793880373007198E-009   7.5626627421734822E-008   1.0279224693782162E-007   4.1328540237662944E-008   3.0160349919188966E-008   3.2272295001427552E-008   5.9449221135250515E-008   6.8880668118062887E-008   1.7508425058674674E-008   1.0974445343380284E-008   2.9515047088406945E-008   3.6840935988766694E-008   3.3548471283987924E-008   8.9750248504837168E-009   3.9806175675955741E-009   5.4483979347567711E-008   2.6677402849275146E-007   1.3094876633467098E-008   5.0594223487799644E-007   3.3708283380813785E-008   1.0106744060240060E-008   2.1197340153227030E-008   1.9181369286894576E-008   3.2555884495012591E-007   4.5273390434907746E-008   3.8609120464024972E-007   3.3654578453049962E-008   4.6002988355378200E-008   2.4609178604398225E-008   3.3002352782611051E-007   2.3903600408563713E-008   4.1361981861823460E-008   3.6989394553640829E-009   5.0104461098866580E-008   4.7746119547459997E-008   5.0060232968943522E-008   1.1004348123480541E-008   1.6445893569365392E-008   4.0325000606442939E-008   8.6318298655861063E-009   4.5980637267031211E-009   1.4879383394090623E-007   1.5338706927973589E-007   1.2142501074156515E-008   1.7229368987502287E-008   3.3579954433748521E-007   2.4379150623472002E-008   2.0126734580297408E-007   2.4160347197706731E-007   3.3518035349621596E-007   7.3797349522389628E-008   1.9676738385901366E-008   2.6506075635873328E-008   6.0672404386525021E-007   1.2613716602260774E-008   1.6255159278412153E-008   9.0429168442757617E-008   3.2566281547983037E-008   3.3091158777769454E-008   2.0045352861877372E-009   1.9688371983227130E-007   4.2349114629515026E-008   6.3157368306802837E-008   7.8394773846475029E-009   5.1630412865965558E-007   1.0842721759607683E-008   1.4580600394131056E-007   1.8001150344149968E-007   1.7675649876020665E-007   3.4093076847321836E-008   1.9141188271278454E-007   8.7252761863453952E-008   3.1387610329505674E-008   4.3158363294408348E-009   8.0861925986861800E-008   1.1529608165993387E-007   8.0588806771949173E-008   1.5863542677909045E-007   1.2406241777904788E-007   4.3122385754599968E-008   4.1725572839616401E-008   3.5688875068719948E-008   1.4296064139991876E-008   9.6186237415237439E-008   8.1874877705404023E-008   7.8363610102537151E-008   1.0203543708626408E-007   1.3910290410417472E-007   3.1049322081842473E-008   6.5057668632375506E-009   3.8063544749606605E-009   2.6995032360757991E-008   7.2458149147145608E-008   9.3024382291569661E-008   5.5483468968138635E-007   4.5279291136071742E-008   1.7583706854548792E-006   1.8895576683196244E-007   6.6485227289074073E-008   3.3854521377639221E-008   2.0545340868492645E-008   1.2089810026971291E-007   7.5175458260464620E-008   3.5571247593726504E-008   3.5435234304844507E-007   4.5913039150552719E-008   8.2695109111551657E-007   4.7726782426982484E-008   1.1965105031951103E-007   7.8098267839277084E-007   6.7207185631290172E-008   5.7896045962495935E-008   1.8960625103179822E-007   3.9542536811634848E-008   2.2018054586388187E-008   4.9244943423852475E-008   5.4320612437449771E-008   3.1965717908163405E-007   6.2828477130038836E-008   3.1321773368853108E-008   3.8987388075410547E-007   4.7428055295555796E-007   2.3417215713861612E-007   6.8684752261820157E-008   7.4909208034597497E-008   2.0354113006986501E-008   1.0253911365424695E-006   2.9689740957669830E-007   5.0784157998551558E-008   2.0255312138441388E-007   3.2116340573811845E-007   4.1048015143995386E-007   3.2207631830429099E-007   3.2725237348615517E-008   1.6746747968804869E-007   8.9878880900740215E-007   1.4731754923642003E-007   1.3707302276530311E-007   2.8420801169632985E-008   3.0811045461151038E-007   1.0438208574480095E-007   7.4885560191279063E-008   1.0343669206018789E-007   1.3308875559390940E-007   1.0715675077153578E-007   2.5279764548355943E-007   2.4243981273980255E-007   9.3487534870459639E-007   3.5417983177331745E-008   2.4937365959212775E-007   6.6848747610827943E-007   1.1186722950268145E-007   1.2720324536768035E-007   1.3065924270123529E-007   1.8376879558876700E-007   1.8252240121259272E-007   4.3415111713723435E-008   1.5875041245438222E-007   7.9773958194458638E-008   9.4832931454754957E-008   1.1005084501336157E-007   1.2920620063829270E-007   6.4033891283933508E-008   4.7549025069061093E-007   3.6118098747037983E-007   3.3816210916423856E-008   5.0516347750522034E-007   1.8971716811362357E-007   3.5810249997465619E-008   3.2982750698763494E-008   1.0710337250272314E-007   9.0168846568472228E-008   4.4717852480908805E-007   2.7889593279488900E-008   8.3299816234375187E-008   1.7629995741467420E-007   1.3367314600855356E-007   2.3517975548066800E-008   4.2514002164329990E-008   4.1289493962975110E-008   2.2586757714233613E-007   4.1641767784292813E-007   8.6186848093268838E-007   1.6002672501833512E-006   1.3041717867994535E-006   5.4857359099839715E-007   5.1753323684980707E-007   2.3819231371964400E-007   1.2143565329830106E-007   9.5470428841964303E-007   5.4375467584677968E-007   1.1473016935481189E-006   6.0457161785310973E-007   1.1646865563998477E-007   6.9256203006679705E-008   9.8682960005412650E-007   1.0516044855997998E-006   4.4893818250651016E-007   1.2859918563600161E-007   2.3573329050396682E-007   5.6073359179858020E-007   3.7133325871935230E-007   1.1415850518040889E-006   1.5421331662921974E-006   2.0724157662004463E-007   2.3725007761497605E-006   1.1093656251195272E-007   6.1986958372428249E-007   4.9241129935871459E-007   1.1124720395061498E-007   3.9593562829224658E-008   8.1636667209867277E-008   2.8727377200654627E-007   1.8603162523854007E-006   3.1264832911179565E-007   2.9124569332856737E-007   3.9348472772720467E-007   1.0956786350632928E-007   1.4633245228769396E-007   1.9137434356315475E-006   2.9671211580517974E-007   1.7375191984265448E-007   3.2197992857575607E-007   7.4376092385680622E-007   6.3405004959931589E-007   2.1276202190030828E-007   1.6325547672541344E-007   5.7329207580219997E-008   1.9477520890042875E-007   3.0501277792222900E-007   1.3769486440542711E-006   2.1711127801797374E-007   2.6971604162027449E-007   1.9543001921140340E-007   7.9668253366842503E-007   4.1718461515487798E-006   3.1243981492544005E-006   2.2214262722044922E-007   1.2696831098418663E-007   3.4202139035554917E-007   1.1505667432948625E-006   5.1242016985129666E-007   2.0564745054334995E-006   7.4210144812104399E-007   1.5824317784029803E-007   1.0863626675871161E-006   1.1158308456504730E-006   6.2816757350991900E-007   2.5049374108453292E-007   8.9430091949365240E-007   3.5565362079980304E-006   8.7851653703156584E-007   1.8333384558595819E-006   1.4885041994079924E-006   1.8472840706291287E-007   6.6225184620573479E-008   1.7105394312131259E-006   4.8395362405541677E-007   7.1460915850581269E-007   1.1238361967491068E-006   4.0002281654580373E-007   8.0968463172595107E-007   4.3926907530844163E-006   6.8018834189831541E-007   1.3351897923093381E-006   2.6036013986508323E-006   1.0951136536274468E-006   7.9007813389591738E-007   2.9357697906320381E-007   4.3655518635272336E-007   8.1635182296297129E-007   6.0760106304424546E-007   7.1435599506548828E-007   2.7385899199190399E-007   1.1814149347527747E-006   2.0446394935727208E-006   1.4320929647404293E-006   1.8472316107121253E-007   4.0651927748377947E-007   1.1831866904699099E-006   3.3174882817112667E-007
   3.3705882352941177        3.0000000000000000        2.4256460267884951E-013   2.6995753436381123E-013   1.8019422203596446E-012   2.0709825063198808E-012   6.0500147731570843E-012   5.8169441216684647E-012   2.1948519120004859E-012   1.8660761118211829E-011   9.7296438854903921E-012   3.1447765351892502E-012   4.0799338427879336E-012   4.7724854046532484E-013   2.4859926296832893E-012   8.4814409429432206E-011   1.4441889174240399E-011   4.1078019669585240E-011   4.5645916338073938E-011   2.4626447132257860E-012   8.1569781753978248E-011   2.1352341862695182E-010   5.1021932635942658E-011   9.0346854486946631E-011   2.0883521078557837E-011   2.1644949537373895E-010   2.0151873356924802E-010   2.9767590584744931E-011   8.3289691007955875E-011   6.7829167136682822E-010   3.1064940198776100E-010   1.0829530978100122E-011   1.4908822940918105E-010   2.5911675574957851E-010   1.3734399904519046E-010   4.2930315085736720E-010   3.9192491184424350E-011   4.2330548804775349E-010   3.6758950334054123E-011   9.2426631141775537E-010   7.8323565869555321E-011   9.3807448090267816E-010   4.2807987764633622E-010   3.7210523095661523E-009   1.6261119197412621E-011   1.7444411831894715E-010   5.7504643546940632E-010   1.5214763624012409E-010   1.2279941414054624E-009   6.8862811465986220E-010   1.0733001218690834E-010   5.7208385934046520E-010   4.6317532500922379E-011   2.8852703298830814E-010   8.8130320076869288E-011   5.2316452111302201E-009   1.1797886784115132E-012   1.7617744130374442E-009   1.4338470784715402E-008   1.2035806231260243E-009   5.4045774994372814E-011   4.0662396359308292E-009   2.1274697485315728E-010   2.6996720576301330E-009   3.2487919651768958E-009   1.2439065782176729E-010   3.3642592339282735E-009   1.7631832914703097E-009   1.0821168056695627E-010   4.6628823180093476E-010   6.6224566290870914E-010   1.5199656546061655E-009   7.0154301651773335E-010   3.6393666413008002E-009   1.5365751458263340E-008   1.5570755659401578E-010   3.0811929342864038E-010   2.9664639624960208E-009   2.4802242959020165E-010   1.3173219995310299E-009   3.6515172143998594E-008   3.4446069527963015E-009   1.5946299013180288E-008   8.1780061836836548E-009   9.0448475245698635E-009   1.3116019654467671E-009   3.8113487855796046E-010   1.4396230475474324E-008   8.7214748262735210E-009   1.0225209996741075E-008   7.3234393547451637E-009   5.6835677279295215E-010   4.5150299171608940E-009   1.1083563816482679E-009   5.6534741263292391E-009   2.8351853205141153E-009   1.0084515345229721E-009   1.4431048178299925E-009   3.6703931207412829E-009   4.5077364629234018E-009   3.1800386413962855E-010   1.1864103676407968E-008   3.3848388959022996E-008   1.4187704601296522E-008   1.0409038318710458E-009   7.2458427656083956E-009   1.5943873916637843E-008   8.7041348075265804E-010   5.4728776535415595E-008   4.1164091768412565E-009   4.5447006333627501E-009   6.2621094624818763E-008   4.9213389925183255E-010   9.7480560477178644E-009   1.1201117548049089E-008   3.6812162246813123E-008   1.7965767553698108E-008   1.0431164067902803E-008   4.4376641046019818E-008   3.4815181933300830E-008   2.0222871778127036E-009   7.4291845509615567E-008   3.0062964728618138E-009   3.5943163974471167E-008   8.7415940081654367E-009   1.4184664778417385E-009   9.7329696265733976E-009   9.2074906373295197E-009   1.0045468250909260E-008   1.0297934334513752E-008   1.8311142695607957E-009   7.5826883976529618E-009   1.3848842647415596E-008   2.6064544925413646E-008   5.1945627364929664E-008   2.9037169877047866E-008   6.3728258642277591E-008   4.7272436741439312E-009   2.1445103178446606E-008   3.8658528289751888E-009   1.4436179066565390E-008   9.5956111370460270E-009   3.7153009647821778E-008   1.7597949826851044E-008   1.6860719106432907E-008   2.2426268820230803E-007   6.6571306957904902E-009   5.2311468969807886E-008   4.7761538979697755E-008   1.7261330709329822E-008   2.4857008462187867E-008   3.1587364625810249E-009   4.7216655008519291E-009   1.1980768441981931E-009   1.2070692475460287E-007   4.3203097236194702E-009   7.6238670275388046E-008   1.7174924482580389E-007   1.4350785782558052E-008   2.7582248584224738E-008   3.0533682141295944E-007   6.0970001016706236E-009   7.3727495269374829E-009   3.5429092258788671E-008   9.5993919629065949E-008   1.6137494684944772E-008   5.2621424975794047E-008   3.5631618957573673E-008   1.4755627081312876E-009   1.2682199063400250E-008   3.8232740417894232E-008   1.6026861753876181E-009   1.1075348184154674E-008   2.9359550454836316E-008   1.8689535947050056E-008   1.2865924014006366E-008   6.6458187537423177E-008   8.8908457780325980E-009   1.4424811001677550E-007   4.0285593222870892E-008   1.1855919867097729E-008   3.1510484825486281E-007   1.3325304722161864E-008   6.3670304166662446E-008   1.7399504736678329E-008   2.0130917746820119E-008   6.7187905797235806E-008   3.2935154567856017E-007   6.8326063614898499E-009   2.1761399192687658E-007   1.0614499146412889E-008   1.8374596417773990E-007   1.8581172595516874E-008   7.5742152860273740E-008   4.1295959647122701E-008   2.8385608721951801E-008   1.3846054308222899E-008   2.5581049506678901E-008   3.2217832307018352E-008   3.9212086854363572E-007   8.4343854241868819E-008   1.1302536178780580E-008   4.5797798686875322E-008   5.0985967736841561E-008   4.0120343379849174E-007   1.2020236898975597E-008   4.2353912406855900E-008   7.8393849157228402E-008   1.8614839992621785E-007   4.3720575831785514E-009   1.0125739080336618E-007   9.9598109877934815E-007   1.2918591467600451E-008   8.4090979407014033E-008   6.7642048943512389E-008   2.6964453037203002E-008   6.2634842643530495E-009   6.5834495260711396E-008   1.2740107604892005E-007   5.8602709642275347E-008   8.3181545532886083E-008   7.0194788346353598E-008   4.4665559660900878E-008   7.9109135075657589E-008   9.4061853341110592E-008   1.4861736524120735E-008   1.8208513500456041E-008   4.4686112171743391E-008   1.1131891154380296E-007   4.8999429426102604E-007   1.9231390982118738E-007   1.1645778511418554E-008   1.5674517292166802E-007   1.1282893828896595E-008   2.8152876070236870E-008   8.9261186944422010E-008   3.8055262082695221E-008   2.1708482946196669E-007   1.9436232775262009E-007   6.8355538765593123E-008   6.3003352989759909E-007   8.0278173805928137E-008   9.5382238964576877E-009   1.7860594946351258E-007   2.7683039964622415E-008   1.1923139929522992E-006   7.9945762924554498E-009   2.2156153961793907E-007   2.3250542604087240E-007   1.8996016470814776E-007   3.6237978070346382E-007   3.4880039849550198E-008   2.4197958368705011E-008   1.1825443082627171E-007   2.8570029647228195E-007   2.4974360184128244E-007   8.6225599060658010E-008   2.9749661628126112E-007   4.8726900486084870E-008   5.7385413605811692E-008   3.1685546913737703E-008   6.8562022053069303E-008   7.4173844590530801E-007   1.6974084427819434E-007   3.2318183776675985E-007   2.3918127058313883E-007   3.1243260164124572E-007   3.7055389122514689E-007   5.0297832686420774E-007   1.5393051661199224E-006   1.1103346899650827E-007   1.5773582930215244E-008   1.5062227342860555E-007   3.1434607645076179E-008   6.9001797839168344E-007   2.0323562033689577E-008   3.9932766762343393E-008   2.4166527298844305E-007   3.1562132533613231E-008   1.9437068928895865E-008   2.4975550387122609E-007   8.2566115061784125E-008   1.1819973582833847E-008   2.4878195142232646E-007   1.3088403552595578E-007   1.5174770526533265E-007   7.2663138583645939E-008   3.6168545172520417E-007   6.0247049611969059E-007   1.9262627659972653E-007   1.5239734541924191E-007   1.5223859048126007E-007   3.7498671030889542E-007   4.0679386050796834E-007   1.1949579242006665E-007   6.4564698083719597E-008   2.0346481863076516E-007   1.2743368275678067E-007   1.8429444694364621E-007   6.1240930766584931E-008   1.7258983802736367E-008   3.9424351147411864E-007   1.1965242358622180E-006   9.5620486464507807E-008   1.7250601217903038E-006   1.4792869162222026E-007   7.1816664997326330E-008   1.3556259008621380E-007   8.9903843547891915E-008   1.3686196065028122E-006   2.3921394378373861E-007   1.4974018574151413E-006   1.9817757550023424E-007   2.4354861767304851E-007   1.5333365679964276E-007   1.3125359109114752E-006   1.2368952716355544E-007   2.8053822266848502E-007   1.2685712194307404E-008   2.7275288970371143E-007   3.4021589167007689E-007   3.3509314205981258E-007   6.7873251086948831E-008   9.1943953232893199E-008   1.6293073365260302E-007   4.6910443719387034E-008   4.5955258683101413E-008   6.7106194562264560E-007   7.3324469781547235E-007   6.7011921526378298E-008   1.0599979651682648E-007   1.6017348119486504E-006   1.5673225522640444E-007   1.2006180820522653E-006   9.3154352245130678E-007   1.8268591224341575E-006   4.6697663420865956E-007   9.4720153540040986E-008   1.3002307795546562E-007   2.2575268656449249E-006   8.6130913699510481E-008   1.1791372847501596E-007   3.5291953096495846E-007   2.2323845098076277E-007   2.0147235235100315E-007   1.6293951327949784E-008   6.0178937715891991E-007   2.5925916514514174E-007   3.3891839408209429E-007   4.4785165675942188E-008   1.7616001029855310E-006   7.7278196116694096E-008   5.0634836048210152E-007   8.7908369228983139E-007   6.7460885425199294E-007   2.3691207039452591E-007   8.2916977631510440E-007   4.8332459609794937E-007   1.9684153162650959E-007   2.3166974695158100E-008   4.0265340918462544E-007   5.9756505242206854E-007   3.3526129239550502E-007   9.0853638941729580E-007   7.0422443300189765E-007   2.4718454555825521E-007   2.4592051594140977E-007   2.3119446126290077E-007   9.1008451180521963E-008   4.1008709917660430E-007   3.9216233771050494E-007   4.1883586525520594E-007   3.3702827284118961E-007   9.0076903972422402E-007   1.4139069589149297E-007   4.3026504745731122E-008   2.9804122079698845E-008   1.2851542232596743E-007   4.2783051209927538E-007   5.2366332668453520E-007   1.9639723735685419E-006   2.4148669753506363E-007   5.6847528933337669E-006   1.1007972063379271E-006   2.9258726018804869E-007   1.9956697216148303E-007   1.1208996766837911E-007   6.1355327494696108E-007   4.5908720202858268E-007   1.5840404940874614E-007   1.3965044409948901E-006   2.9412084407372493E-007   2.8655313654901802E-006   1.6092853588376859E-007   5.7460957673743067E-007   3.2312798497251813E-006   2.5108871299746324E-007   2.5012007631903594E-007   1.2694143921945287E-006   1.8790434932312368E-007   1.3278659234068093E-007   2.7237593528876008E-007   2.6692528642859832E-007   9.6723366553375068E-007   3.5418924216298976E-007   9.2668260634862123E-008   1.9388235333896391E-006   1.9078260106742144E-006   1.2219518452332922E-006   4.4232144158734058E-007   4.3810834402498358E-007   9.0893243676707486E-008   4.2714842932889240E-006   1.6225936736550207E-006   2.0363163301563350E-007   1.1567747652158091E-006   1.0775801341719238E-006   1.4423167749643288E-006   1.5980298446645215E-006   1.8370811672301546E-007   1.0070013537176815E-006   3.1368076898765953E-006   6.5238697381172677E-007   7.6868223362800058E-007   1.8603237187420100E-007   1.0341933118289820E-006   5.4945629512556157E-007   2.1496544985452877E-007   3.8318501101768196E-007   4.7418917220023727E-007   4.0741969038400590E-007   1.1485405189175428E-006   8.9094972473644843E-007   2.9342075445994279E-006   2.0887682577785116E-007   9.9489801259157288E-007   1.9781902139785458E-006   5.4287515396895889E-007   3.9305319762670358E-007   6.3013210908069897E-007   9.0973100600933386E-007   9.0651766178912981E-007   1.9309702296292127E-007   5.4794232406258396E-007   3.4132920061234723E-007   5.5650038523170799E-007   5.4079133735038396E-007   7.6259144786251767E-007   3.5369798943473660E-007   2.1909426986947463E-006   1.6507456064860648E-006   1.4802190635745961E-007   2.8207864108364241E-006   5.7469915973060403E-007   1.9823809559941963E-007   1.5118757256332323E-007   6.1186015339667696E-007   5.2652846871943590E-007   1.8778756313323766E-006   1.7560306426365254E-007   3.8648077330206714E-007   8.8733579675695756E-007   5.0254027881155354E-007   1.2518428679389338E-007   1.8292486310180742E-007   1.5021731619198987E-007   1.2200441326278362E-006   1.1691286961530615E-006   2.3372074156817850E-006   4.7295372099333896E-006   4.1796720712431086E-006   1.7260832916059626E-006   2.2046604783102832E-006   1.2976180239183425E-006   5.5562900249826225E-007   3.1676543179504980E-006   1.2106642554217330E-006   3.3843998397550343E-006   2.1440127157092353E-006   5.1769435139215898E-007   1.8889416564938484E-007   3.5644087612342351E-006   3.9966764897697530E-006   1.5782775494510482E-006   7.2743093096566656E-007   7.6725343636568044E-007   2.0308036341240979E-006   1.2385494615014217E-006   5.3814340386032677E-006   4.9142676731876234E-006   1.0133861722331095E-006   7.2051994684456353E-006   5.6284283573409147E-007   2.0710967674688020E-006   1.5262859587219615E-006   4.5658365544101866E-007   1.2625412123119410E-007   3.3218256081765226E-007   9.4217435099445985E-007   5.2069288014679356E-006   1.1103060599811624E-006   9.8604056942214709E-007   1.8709001341037774E-006   5.9054299778339484E-007   6.3117758283226512E-007   4.8576072110177207E-006   8.2686488988491203E-007   6.8802392959729651E-007   1.3448451401184534E-006   2.7945346145314967E-006   2.2358995145780180E-006   9.3197760725965034E-007   6.3581972133198734E-007   1.3480066741816124E-007   8.3281896174175454E-007   1.6494226697193328E-006   5.1571437319226989E-006   8.1457754529674706E-007   1.2403371086909016E-006   7.0628912702223151E-007   1.9751825869107619E-006   1.1120547076291214E-005   7.6364960446703928E-006   1.4463156171885972E-006   5.1654059080484659E-007   9.7205092209524889E-007   4.7049508460020799E-006   2.0312294903908301E-006   5.3631310380717196E-006   2.1089571648939570E-006   8.8142860414207669E-007   2.4715765606123598E-006   3.1192899130093234E-006   2.2900007482976324E-006   1.2207922605008494E-006   2.1284624885377269E-006   1.1094822076847479E-005   3.3050599246403470E-006   5.6417915093754553E-006   6.2280769564921172E-006   2.9108320540361291E-007   3.6662761794144264E-007   4.6625076546837155E-006   1.2395580158420848E-006   1.8867963940225016E-006   3.1558079743321558E-006   1.1802585024740007E-006   3.8783220556267585E-006   1.5849478267338687E-005   1.7478660073962482E-006   4.1982736330933842E-006   6.4404453661793921E-006   3.0474844378565229E-006   2.3395925637106473E-006   9.8529114071592936E-007   1.2067774764999695E-006   2.3463300633073156E-006   2.1571453886210788E-006   1.4198437747624776E-006   9.1171763967502737E-007   5.3499385593866308E-006   5.9356178911304263E-006   3.7981729699005548E-006   1.0624079413678100E-006   1.2935143123605872E-006   2.5626048166802275E-006   9.8131183734411824E-007
   3.4235294117647057        3.0000000000000000        3.7878450708454492E-013   3.7067217542343243E-013   3.8290003014111605E-012   3.1828008238960513E-012   2.1339624116705575E-011   1.2450082353675839E-011   5.1753202841552931E-012   1.3141442053186272E-010   5.6418518539379211E-011   1.1827836817625627E-011   2.5544743515309350E-011   1.5742947729544531E-012   7.9923767648053569E-012   6.1431268513069194E-010   9.5022520749863555E-011   3.4423368547416664E-010   3.1822639718589349E-010   1.5269649730389867E-011   6.0952885818907680E-010   1.3577349975687149E-009   3.3112383884541162E-010   6.2131420666763542E-010   1.6289201356051411E-010   1.5119936663677104E-009   1.8343989524844474E-009   2.8128954083411087E-010   5.8363590011396905E-010   4.9178238868567187E-009   1.6566636916157059E-009   8.7403932752953610E-011   1.2819310481022234E-009   1.5534268279601803E-009   1.1960599256437722E-009   2.7327382263740116E-009   3.4506339459522829E-010   2.5445980669299274E-009   2.7974082909417838E-010   5.7915995617257703E-009   6.0697612030462921E-010   7.9145252465266968E-009   2.6751410457015876E-009   2.4169526443638038E-008   9.8395569993800520E-011   8.6005029831522669E-010   4.9008338414162702E-009   7.3088375853825426E-010   6.2299857024770202E-009   5.6425057350717218E-009   4.7435324004776087E-010   4.5580497215311940E-009   4.3081130109509090E-010   2.2768330216986341E-009   6.4503595635925219E-010   2.8099309022982365E-008   4.2442418844866735E-012   1.2836606192791092E-008   8.8098579260131013E-008   9.0904908935683862E-009   4.1847546190565810E-010   2.0713557500598752E-008   1.9211438969990494E-009   2.1600128389307168E-008   1.8668923119179708E-008   5.5019227674472424E-010   2.5294590483350134E-008   8.0047294943375030E-009   1.0148470330648858E-009   3.3405514232743280E-009   4.9639888047523019E-009   1.2252131681213645E-008   3.3409600893408948E-009   2.7165171996242758E-008   7.0293955548735633E-008   1.2904697529381289E-009   2.2882111856232795E-009   1.4936787341246839E-008   1.1150373924672400E-009   8.6880824837266488E-009   2.1140278800414541E-007   2.2760530156046825E-008   7.9176719529043552E-008   3.8975218397851911E-008   6.5158729023771216E-008   8.8714236775655845E-009   2.4832131332267065E-009   6.5635323604251082E-008   5.9317979999424649E-008   5.9037147524962968E-008   5.4984661247881419E-008   3.8841666330213433E-009   3.0916132062553753E-008   8.3618476230961484E-009   2.4298077907316803E-008   2.0453228792470183E-008   4.4748386831638398E-009   1.0942278170976131E-008   2.3219729674582692E-008   3.1604948736458931E-008   2.2317351337306032E-009   8.0026434645309448E-008   1.3717228540205425E-007   5.1637311971849411E-008   7.8309565910455268E-009   5.1695075979229017E-008   9.8190758931853521E-008   4.1569136677960317E-009   2.6531488679790586E-007   2.2389021721461603E-008   2.4831072731570173E-008   3.3311554583753680E-007   4.2088703395963847E-009   6.3523059425386770E-008   5.7639244292599858E-008   1.3926121337983316E-007   1.1193428488435110E-007   4.9369329880427948E-008   2.2633245506149666E-007   2.2184309528010142E-007   1.7213912664768053E-008   3.2605079116371172E-007   2.0303170257723814E-008   2.1851969672715903E-007   5.9876244937378737E-008   7.3632558374208254E-009   6.0137888842295713E-008   6.2269133967255688E-008   3.9436097506692036E-008   4.4606482263884159E-008   1.5609888031227656E-008   5.2406522371288079E-008   5.2987759048211233E-008   1.4808634647215957E-007   1.7666698138862236E-007   1.8043447613746121E-007   2.6360224574008593E-007   3.1970959207797986E-008   1.0724088062182736E-007   2.3338061572352755E-008   8.9319656194645992E-008   4.7272123359493466E-008   1.5297439940064287E-007   1.1229981028425952E-007   1.1771264550577886E-007   9.8975857693563229E-007   3.4494805864219080E-008   3.1812749330538975E-007   1.8472653011475880E-007   5.6134342592976136E-008   1.1881087282376576E-007   1.9932034308871537E-008   2.5800951816549877E-008   7.0425285824924883E-009   5.2709808383505509E-007   2.2134282392182484E-008   3.6309305287300331E-007   9.5413409809044800E-007   6.4032843203022086E-008   1.9371802168774256E-007   1.2168981949867969E-006   4.1246934932836092E-008   3.7572118343404824E-008   2.1317201104632933E-007   5.2207266911743329E-007   9.4191740213440706E-008   1.9209068727069159E-007   1.4570315013557049E-007   1.0439797858681220E-008   7.5963294571278775E-008   2.3459263944816058E-007   1.0865592313113000E-008   5.7117687356083663E-008   1.1100196376173722E-007   1.0904973072812474E-007   7.6637951332546322E-008   2.1151370634595442E-007   4.5447140312095842E-008   8.0731254338866081E-007   2.1778747206563937E-007   6.1827216574386890E-008   1.0887077747772714E-006   9.0241239353996232E-008   3.4500849827537697E-007   1.0552548367107517E-007   6.2394678960401856E-008   3.7253230306274021E-007   1.1424185237114922E-006   4.1764783405779105E-008   9.2521821045832438E-007   6.6688873036101535E-008   7.3357191520368531E-007   1.1135729562357693E-007   4.5294472978459082E-007   2.6174178134830690E-007   8.9884336382506884E-008   7.3273580079042981E-008   1.2706197363837873E-007   1.3437399195265947E-007   1.7022789781825311E-006   4.0183730387842956E-007   7.1667217625536898E-008   1.9589549411313310E-007   3.2558162983410327E-007   2.2213489606204512E-006   5.9326012960319596E-008   1.8593598109010629E-007   2.9457342028733818E-007   9.0562417806822035E-007   3.6589945819774194E-008   5.3089254855937859E-007   3.5517410396923123E-006   7.4040120536550352E-008   2.6827215943632054E-007   2.5003354394206317E-007   1.2459374842834353E-007   3.3904163061191433E-008   2.8275550575107033E-007   6.6696087958112940E-007   2.1676732969556027E-007   2.8972162096495299E-007   3.4069718719434084E-007   1.9467030471379662E-007   4.4087875319456849E-007   3.2891504971185247E-007   6.9125330762313954E-008   1.0442002529353465E-007   2.5770579436578317E-007   4.5676656043893819E-007   2.4428328930762456E-006   5.1850257563054585E-007   7.2545134756617833E-008   7.4903332181061986E-007   6.8703778651181466E-008   1.4872322822587516E-007   4.2888258211982844E-007   2.4139427605955014E-007   6.8519161357527649E-007   8.8689874061484281E-007   3.5492171659904948E-007   1.7883155355653464E-006   4.4568198627987489E-007   5.5342457797807499E-008   6.8414110489733947E-007   1.5124385479469888E-007   4.3218759933637758E-006   4.2951947130924923E-008   6.0562388972480505E-007   1.2390244298421008E-006   8.2423670593397954E-007   1.3597381788749593E-006   1.6538398991772741E-007   1.0129487670990245E-007   6.7854909839918901E-007   1.2841803594322470E-006   9.4021046627989216E-007   5.1146408680744618E-007   1.5304520816969325E-006   2.6847289919436299E-007   2.9984198931545495E-007   1.2451802893456578E-007   3.0979912689535881E-007   3.4112306759944599E-006   6.6890728310248169E-007   1.4762947136348579E-006   1.1861784230786671E-006   9.4756649226623075E-007   1.6402609049933308E-006   2.4668695928333016E-006   4.6569887811515540E-006   4.2344201044038394E-007   9.4978475114343394E-008   8.0324490013651675E-007   2.0895507849840665E-007   1.8417261731207205E-006   7.5144024011946456E-008   1.9117446276711115E-007   8.6660242475438289E-007   1.5734545922024734E-007   1.0614363201667598E-007   1.0955468157873932E-006   2.4402148281828429E-007   6.3833115496505865E-008   7.2808590347791872E-007   5.4831555901369283E-007   4.3428600585511694E-007   4.5180194757978593E-007   1.4723288093878560E-006   2.6376015260202574E-006   6.7412424655123464E-007   6.0559043850074789E-007   5.5421516235705136E-007   1.9036818322405667E-006   1.8181180072577691E-006   6.0000187528402751E-007   2.9532346131581759E-007   1.0795515784725467E-006   3.2434241569203198E-007   7.4538300591201347E-007   3.3017792422873298E-007   7.6387823116197530E-008   2.1352593847449407E-006   4.2021936802303685E-006   5.6066120699825932E-007   4.2577754827886570E-006   5.7475612678775247E-007   3.8880737535025491E-007   6.3906900920298570E-007   3.3480202392201631E-007   4.5144133962153643E-006   9.4833652001864289E-007   4.4997128325831808E-006   8.6327096863332631E-007   1.0103659261743399E-006   7.6994264246559720E-007   3.9955606041969057E-006   5.3720751513998751E-007   1.4135928619735932E-006   4.6563050624560611E-008   1.1561203093245071E-006   1.8916304275220154E-006   1.8095011112890395E-006   3.4357178934177830E-007   3.9442685102996149E-007   5.4182158149639866E-007   2.1569246467522061E-007   4.0495895608624227E-007   2.1711854058740795E-006   2.8988020428087306E-006   3.0433235271872771E-007   5.2330530547362949E-007   6.2040464749482212E-006   7.9309269065316683E-007   5.0814977449245219E-006   2.8227161573333682E-006   7.3058329421796174E-006   2.1635765206035934E-006   3.9134898401020202E-007   5.2699733930487540E-007   6.4245930159173020E-006   4.5823553678460880E-007   6.6434222623787672E-007   1.1380724134884572E-006   1.1595761707587522E-006   9.4443228008929337E-007   1.0517735244944987E-007   1.2494116852282317E-006   1.2405126740352620E-006   1.4138832922128540E-006   2.3634197621503494E-007   4.1812025913032916E-006   4.1281720812110130E-007   1.3487829798601752E-006   3.1099386820976875E-006   2.0161518767878078E-006   1.2497351400834673E-006   2.7058984209863322E-006   2.1171465073364227E-006   9.5448251090649615E-007   9.8919979252422361E-008   1.5843923479218381E-006   2.2380998448574719E-006   1.1076493567357314E-006   3.8817568816486828E-006   3.1360696092838887E-006   1.1480787012031831E-006   1.1582321861290349E-006   1.1235624378731130E-006   4.6180083207999699E-007   1.3168685504784956E-006   1.4891191869925509E-006   1.7181579200005503E-006   1.2117419412262088E-006   4.2736946501627296E-006   4.8668079522453386E-007   2.3068572637766432E-007   1.9923058731558023E-007   5.0206109079606964E-007   2.0993327971888666E-006   2.3650681356659248E-006   5.2055456577809012E-006   9.9913222840267238E-007   1.3392096995311402E-005   4.5937155907936586E-006   1.0240116156037665E-006   9.3871397655982958E-007   4.6640106958582012E-007   2.3714813952411660E-006   2.1245744921998432E-006   6.1625856032030599E-007   4.5333842058816798E-006   1.4232229073057570E-006   7.3838928678698183E-006   4.9302029618665855E-007   2.0817657456066114E-006   1.0607002390319485E-005   6.6933637817388679E-007   8.5872723155964804E-007   6.2362818420280892E-006   9.6225390168346797E-007   6.0403002997832066E-007   1.2252445175983595E-006   1.1893228905888874E-006   2.0298417084686584E-006   1.5223237668243935E-006   2.6332308287279986E-007   7.7068440820777289E-006   5.1671583837882825E-006   4.8883096834321570E-006   2.2992807811820111E-006   2.0300204009117064E-006   4.0616258256267962E-007   1.4349351286055123E-005   6.4931448872938362E-006   7.0014812237397335E-007   4.8522192082669078E-006   2.8293305530519713E-006   4.0307680471429693E-006   5.8959303797695116E-006   9.2553290866524296E-007   4.3567812647998322E-006   8.2379704923361567E-006   2.2250360959399199E-006   3.0285917322168254E-006   1.0017725740182939E-006   3.0669766588072731E-006   2.1127540494635121E-006   5.4001996338939429E-007   9.6482034624001099E-007   1.3088137189815967E-006   1.1297032146819428E-006   3.7425341154679848E-006   2.4850915638936089E-006   6.1969456900808640E-006   9.0948128492518551E-007   3.1883534194739983E-006   4.0410030741263374E-006   2.0560112353508208E-006   9.1531266586283693E-007   2.3703047285037625E-006   3.6617445686244140E-006   3.3477544012727362E-006   6.2927020204079519E-007   1.5280365017476622E-006   1.1786949341828055E-006   2.3534054836927030E-006   2.2538353595815465E-006   3.3002549636273920E-006   1.4970470578923178E-006   7.6263767312989060E-006   5.7584826248102951E-006   5.8744536614127494E-007   1.1514595410800484E-005   1.2880891976286527E-006   9.0429344387974822E-007   5.6417036717548872E-007   2.4605081538536345E-006   2.3276243006705778E-006   6.3768710156089137E-006   8.8908543694090060E-007   1.3675667204087582E-006   3.3483618120294339E-006   1.7465994820005103E-006   5.6802545951932345E-007   6.2088623982987991E-007   4.4053768957681857E-007   4.6687371700177367E-006   2.8677067189906115E-006   4.6513906291726150E-006   1.0154862264556251E-005   1.0140321695356978E-005   4.2799737018173520E-006   7.3223276288656508E-006   5.5599490781786073E-006   2.1196557681211442E-006   8.0379493215489843E-006   1.5519487695488169E-006   7.2058209371938534E-006   5.8489227367368309E-006   2.0007943320274343E-006   5.9987778207471905E-007   9.9011679823877067E-006   1.2244892533087189E-005   4.8450464315613878E-006   3.3678872527846963E-006   2.5077847929456524E-006   5.5408374198122850E-006   3.3207131224599145E-006   2.0544885280798479E-005   1.2310396732073182E-005   3.9073750279712802E-006   1.6151449069289951E-005   2.3329814501656777E-006   5.0760064409518692E-006   3.7126882253210848E-006   1.7355658069745859E-006   5.3136574511540416E-007   1.1656205505514995E-006   2.3356361253578246E-006   9.6968300760303961E-006   3.4796429644116509E-006   2.7047497315416710E-006   6.4211884322134980E-006   2.7519288166928134E-006   2.4498092186411010E-006   7.9500036781421128E-006   1.7159146816350758E-006   2.6588690313680101E-006   4.2325942683691775E-006   8.2661885026352829E-006   5.8543356055677199E-006   3.2237542476468732E-006   2.1691510837291539E-006   2.6598425590736608E-007   2.9196973258115911E-006   6.9660078913209050E-006   1.4754641141383556E-005   2.4942153913570060E-006   4.5150905426823528E-006   2.0058350433019927E-006   3.6058400049575556E-006   2.1789058229974483E-005   1.2862843965046639E-005   7.2208757326180819E-006   2.2667443358123192E-006   2.4140500124148490E-006   1.4993392262435462E-005   6.5964342277291046E-006   9.7472096398989717E-006   4.6130022395357143E-006   3.5910731870329818E-006   3.9634872659208122E-006   6.4972740092129319E-006   6.8945361116594211E-006   5.0181134639121178E-006   4.0740103236108918E-006   2.7288798811760954E-005   9.7192993124539431E-006   1.3224795882542287E-005   2.0125042033066519E-005   4.0649175441673740E-007   1.6155280301229723E-006   9.3825636406532708E-006   2.9330099376558890E-006   3.7758471159249797E-006   6.9002407766733727E-006   3.4439664054396380E-006   1.3740943745486213E-005   4.6022860251392420E-005   4.0116626671970464E-006   9.8206609410052452E-006   1.1236498147470519E-005   6.9929643769989256E-006   5.0074441386865409E-006   2.9481998264295613E-006   2.3381404117479710E-006   4.9684752216454558E-006   6.2137009627365250E-006   2.2597500625398491E-006   2.9963401842662962E-006   1.8116351965779137E-005   1.3192494601004248E-005   7.2886404143233110E-006   4.9547466988328231E-006   3.1854197961455286E-006   4.1800355730114451E-006   2.3180735992905699E-006
   3.4764705882352942        3.0000000000000000        1.1999196853394408E-012   7.9192792614007950E-013   1.6849367425781978E-011   8.7949564781325187E-012   1.4046298376723747E-010   7.2362364756960918E-011   1.8342958003767743E-011   9.2317319106030345E-010   4.6541688969188513E-010   7.9201170996461159E-011   1.8181244930025907E-010   1.1024197209869752E-011   5.9083919649147381E-011   3.9254032486178167E-009   7.5016298774655953E-010   2.8520305868186428E-009   2.1481128700936030E-009   1.2428726896745865E-010   4.2716886522640944E-009   7.3492446214120561E-009   2.6365801791272992E-009   3.5492196006772981E-009   1.3259189639936743E-009   8.8564885722100718E-009   1.3715631770880647E-008   2.1897463441023481E-009   3.3993331761800330E-009   2.9784333875877027E-008   6.9797082114534521E-009   6.4437908430758423E-010   9.4351612785878474E-009   7.5281488472215300E-009   8.6791454761793999E-009   1.4248247678842946E-008   2.4636695225882249E-009   1.2337584413158952E-008   1.8468188767846284E-009   3.0370157256492615E-008   3.9311049364081827E-009   5.3141502967020432E-008   1.4103726554228443E-008   1.3275325411304231E-007   6.0052223066014205E-010   4.5666202792102482E-009   3.4271035000667612E-008   3.2323112105172085E-009   2.5105806907305037E-008   3.8112703530714482E-008   1.5903052963436123E-009   3.0939314239370529E-008   3.7648290422740125E-009   1.5178874919475069E-008   4.2860798522548878E-009   1.1943444269711640E-007   2.7466606232659684E-011   7.2540769409167507E-008   4.4584467118466639E-007   5.4816588377041921E-008   2.7785360109846030E-009   8.5986007925918448E-008   1.4435994953990419E-008   1.3598192469456908E-007   8.7538846566483589E-008   2.6634274622952662E-009   1.5540196892182087E-007   3.1045529039930004E-008   8.0946697087725726E-009   1.9812825536262906E-008   2.9909022451210693E-008   8.0276356509831438E-008   1.3975837150829966E-008   1.5874050163676286E-007   2.3970875281086140E-007   8.9505070488606921E-009   1.4286065818387129E-008   6.0079022899280512E-008   4.7172241594384886E-009   4.4121902539779738E-008   1.0215932995053361E-006   1.1607954153278345E-007   3.1478238923238757E-007   1.4809943487275537E-007   3.6374253883763289E-007   5.2003184496681120E-008   1.2668512699795707E-008   2.2841266361202436E-007   3.1137588980806762E-007   2.8461616766846833E-007   3.2246961444450005E-007   2.0039858876024768E-008   1.6031834375563189E-007   4.9533532839017092E-008   8.0485308417443752E-008   1.2264850248023282E-007   1.6194795265963231E-008   6.8901362852534723E-008   1.1666223783519940E-007   1.8235596672441162E-007   1.4503734810582148E-008   4.2114393872621901E-007   4.1346514103864494E-007   1.3070132497207347E-007   5.0248084327792315E-008   2.9373465144340942E-007   4.9213667128553931E-007   1.7346272021918975E-008   1.0453260872158145E-006   1.0361574045269816E-007   1.0015637164013310E-007   1.4620462058526648E-006   3.1861358174721527E-008   3.1450057472929366E-007   2.4479395569164434E-007   3.8955738691111697E-007   5.2450340963085711E-007   1.9173768659196387E-007   9.6172844697660580E-007   1.0891957381214229E-006   1.1564254174486239E-007   1.1194203394664697E-006   1.1075283547778445E-007   1.0334152605559022E-006   3.3075216955900876E-007   2.8670071392457371E-008   2.9543044480307523E-007   3.3138529025094475E-007   1.1536685652470230E-007   1.5290618457833195E-007   1.0839832143920440E-007   2.8730781834920074E-007   1.6650609710485630E-007   6.5675833013665452E-007   4.8132918173149578E-007   8.8970279479690491E-007   8.2400012689406932E-007   1.7260969157108745E-007   4.2647832170421381E-007   1.0749968964559878E-007   4.3034728633829637E-007   2.1260467669076932E-007   4.9901726227172293E-007   5.5406905063349285E-007   6.2617296919673804E-007   3.5270996897201793E-006   1.5845723267225765E-007   1.5822656781446193E-006   5.5906082503709057E-007   1.8687571734041345E-007   4.6963707535689261E-007   9.4476279734778263E-008   1.0664147131869645E-007   3.4239913958151973E-008   1.8543157632743221E-006   1.0081759770253404E-007   1.4412925886075870E-006   3.9833036163593309E-006   2.5978204446612627E-007   1.0601395270535100E-006   3.7226189021444419E-006   2.1810305206883395E-007   1.5447706865552036E-007   1.0125304836954159E-006   2.1612127381062959E-006   4.5324528953308296E-007   5.3124382812762907E-007   4.5029775493638471E-007   6.2320087695126419E-008   3.4925214679415663E-007   1.0969940338741567E-006   6.5718120644555867E-008   2.3719018355504179E-007   4.1275057787729290E-007   5.0602411862557093E-007   3.5984675029409931E-007   5.4028749492709809E-007   2.0130507979651514E-007   3.5399573943061484E-006   8.8613456191673262E-007   3.1553842182445621E-007   2.7551111069883730E-006   4.8994168048381544E-007   1.4963972895329777E-006   5.1126483016940562E-007   1.4408458312789483E-007   1.5386171188365605E-006   3.0070922589204034E-006   2.0299950079027795E-007   3.1627193538687369E-006   3.3187320087356555E-007   2.3265866083617864E-006   5.1399929154152356E-007   2.1538302989627639E-006   1.3072384143423537E-006   3.6133860172442068E-007   3.1636192918655082E-007   5.9139009528797704E-007   4.2162116726988178E-007   6.1186629505487469E-006   1.3575725574217951E-006   4.1729474368611818E-007   7.1404170473150183E-007   1.6832440513966351E-006   9.2460536489623758E-006   2.5483564995976490E-007   6.2628063773150242E-007   8.8375664273931118E-007   3.2305161975745005E-006   2.4305883558259552E-007   2.1335125530120072E-006   9.7070554046803794E-006   3.2754786073992093E-007   6.9015266640763800E-007   6.7972787232307120E-007   4.3957080708591945E-007   1.6935828885623727E-007   9.7127914668822832E-007   2.7192089344641149E-006   6.4641034932620131E-007   9.7051063685504684E-007   1.2569675884001917E-006   6.7095591901351090E-007   1.8805800445716952E-006   1.0459642919601374E-006   3.0538930352126728E-007   4.7410158631812210E-007   1.1456640525002800E-006   1.5240861796695621E-006   9.5243866284820770E-006   9.6986287946520653E-007   3.6828081115962960E-007   2.8396430023873793E-006   3.4495790396062637E-007   5.8774610207318328E-007   1.5546614187889014E-006   1.1976705314058113E-006   1.5623800928647269E-006   3.2440413557487161E-006   1.3917193786557976E-006   3.6062873825308176E-006   1.9103670293952227E-006   2.4746626877912716E-007   2.0647901600011147E-006   6.2531978643131241E-007   1.2299992842796645E-005   1.9624278572408710E-007   1.5065595707457907E-006   5.1344906275771027E-006   3.0501433791893027E-006   4.1924673796889042E-006   6.4163497143390580E-007   3.6313659477809726E-007   3.0679850587886536E-006   4.7358297450040703E-006   2.3332762569489941E-006   2.3595709730530169E-006   6.4211959244248493E-006   1.2412185522077069E-006   1.2030404788283811E-006   4.0750571134645800E-007   1.2753695893647125E-006   1.1355796661745903E-005   2.1695863818415653E-006   5.5322636039970465E-006   4.3241616694031011E-006   2.2209933662796076E-006   5.4092081204104074E-006   9.0544781493337747E-006   1.0449351573814240E-005   1.3313857846256640E-006   5.0326098702606749E-007   3.2294507449892538E-006   1.0867244634762559E-006   3.2228750369028522E-006   2.6193896082796366E-007   7.0264691616155660E-007   2.2249586296426270E-006   6.4646124355695507E-007   5.0197328879434496E-007   3.6799573529530804E-006   5.3188692626841526E-007   2.7279455586338169E-007   2.1160243782731985E-006   1.8392353219009945E-006   1.0913548544079469E-006   2.1708722449394493E-006   4.9908619759590299E-006   8.5314963629890547E-006   1.7344486943926687E-006   1.8509014377474182E-006   1.5474155850956568E-006   7.5992840433018563E-006   6.1444567179510374E-006   2.2462395879080091E-006   1.0637191716383645E-006   4.3409281952671907E-006   7.5532048636249821E-007   2.1875678074231483E-006   1.3881531510630223E-006   3.3941623668529270E-007   8.7510806575649858E-006   1.1471167372789913E-005   2.6107754540760531E-006   7.8117561202313768E-006   2.1254120933800003E-006   1.5931647507544060E-006   2.2079208030823899E-006   1.0219579834106092E-006   1.1767105594463989E-005   2.8115485769035281E-006   1.0734674425901438E-005   2.7888239839911337E-006   3.2378719446684892E-006   3.0224438339022402E-006   9.4045548535901721E-006   1.9358118908053512E-006   5.2334470867004375E-006   2.1176149117483890E-007   3.9721639340865105E-006   8.2344175185366383E-006   7.7188619237713810E-006   1.4273215356097174E-006   1.3324570073845885E-006   1.5379478480930970E-006   8.4487899050452074E-007   2.5549426404251508E-006   4.8858457453877328E-006   9.5024699188011183E-006   1.1503158683797143E-006   2.0606977617772703E-006   1.9290314915151376E-005   3.1063786345305317E-006   1.5122030358521520E-005   6.8020184816696904E-006   2.1120996547997515E-005   7.3593587856988192E-006   1.4154597518547721E-006   1.7810265630573046E-006   1.3732945425754099E-005   1.9471448944408539E-006   2.9320937366671325E-006   3.2682558095351527E-006   4.5180138975282425E-006   3.2269121650249662E-006   5.2663006044644391E-007   1.9372363172719177E-006   4.4285874984950200E-006   4.5968215286316942E-006   1.0780589544132723E-006   6.2846071518550189E-006   1.7005162992354373E-006   2.9862607384107532E-006   7.7186153160436156E-006   4.9656632910207943E-006   5.0456815919780118E-006   6.4534932667483545E-006   7.2568044761612567E-006   3.5812016663339631E-006   3.4736566433474923E-007   4.8594849457990906E-006   6.0165553504653330E-006   2.9287261731366412E-006   1.2240277670633222E-005   1.0715357695586768E-005   4.2897514056378698E-006   4.4743058894995209E-006   3.8988205226390469E-006   1.8437013936387972E-006   3.1861274097970157E-006   4.5098015702938916E-006   5.4251658293838760E-006   5.2061650615623668E-006   1.4829916072454840E-005   1.2761489404537236E-006   1.0117819412327181E-006   1.0572533879563309E-006   1.6785855818165118E-006   8.1129809381632810E-006   8.5375963676243627E-006   1.0501435817589186E-005   3.3824646316613192E-006   2.2716144197138585E-005   1.3801563927780136E-005   2.9885939449800028E-006   3.3865557611932737E-006   1.5095704636285254E-006   6.9006692107355428E-006   7.6784504532230246E-006   2.0617586792277231E-006   1.2683363499936879E-005   5.1425020966562043E-006   1.3835217363827733E-005   1.7872902502235744E-006   5.6414725434065497E-006   2.7561592234670382E-005   1.4188736693627759E-006   2.3155913210736657E-006   2.2104192052208806E-005   4.6002723082219020E-006   2.0723570401689825E-006   4.5264953532809322E-006   4.6750339761414373E-006   2.7836278760933649E-006   5.1043878476128269E-006   1.0721961371997475E-006   2.4071733621918467E-005   8.2493859849615003E-006   1.4772520626858807E-005   9.2900445146182276E-006   7.3491031884196716E-006   1.8014412835763557E-006   3.8520999824028898E-005   1.9081332558605693E-005   2.0966546008300231E-006   1.4913489117529884E-005   5.9664669573577391E-006   9.3713946017887621E-006   1.5949371289671842E-005   4.0791627064944799E-006   1.3650877364850447E-005   1.5895121649171947E-005   5.7338128774470819E-006   8.2029517260857787E-006   4.3759344086881416E-006   8.7259842954052463E-006   5.9602902928415428E-006   1.5604665902541745E-006   1.7385365625383335E-006   2.9592198188666321E-006   2.3395418122277458E-006   8.9673922162214242E-006   5.4999239566950097E-006   7.8981500988851537E-006   2.9768913181555363E-006   8.1560987418754171E-006   5.5120899284082733E-006   6.2058593908876266E-006   1.8731516815294226E-006   6.9609173987171798E-006   1.1854971717843994E-005   9.1594053614556887E-006   1.5123972836902504E-006   3.6479811601930455E-006   3.4033105755850054E-006   7.1943847585978715E-006   7.6651735285824711E-006   1.0518092804050750E-005   4.7732951551254803E-006   2.0224198276776797E-005   1.5014448733805326E-005   2.3419286643285427E-006   3.4589639250680781E-005   2.4755185980922874E-006   3.4487912008596179E-006   1.7454485738325118E-006   6.9191078711847538E-006   7.9007650496977997E-006   1.7522642502444344E-005   3.6198822026150902E-006   3.8593401950096823E-006   9.2055928625181497E-006   5.3843497890002147E-006   2.1623895826628206E-006   1.7052229879398644E-006   1.0973702524188476E-006   1.2639840154419727E-005   7.9668091565268345E-006   8.6672677178727646E-006   1.5948037243791456E-005   1.8730238421240523E-005   8.6674921900877249E-006   1.8373550401160323E-005   1.8441948881546089E-005   6.7948872062903497E-006   1.5897336571416368E-005   1.7939274264856894E-006   1.1293825521497725E-005   1.2043672612272787E-005   6.6882965138222169E-006   2.6306673773811557E-006   2.0615893145475464E-005   3.0344083015467313E-005   1.4111088106958372E-005   1.2405648116349149E-005   8.4306033734884480E-006   1.1049115565360604E-005   7.2363880566476657E-006   6.1601796204125602E-005   2.4740809914959575E-005   1.1297948054247224E-005   2.6270371784492364E-005   7.6479022643798272E-006   8.9808460209748055E-006   7.4482697452893602E-006   6.3246436809646990E-006   3.2453538034127186E-006   3.4628565092407175E-006   4.1590516394656404E-006   1.1548070968909772E-005   1.0083796261472465E-005   6.0941095605402586E-006   1.5324626957650514E-005   1.0417796187045735E-005   8.5498918041112870E-006   6.9405886348432257E-006   3.3010854690956641E-006   9.1739495027425461E-006   1.0028827023065900E-005   1.9606960701427809E-005   1.1537505707236313E-005   8.5427368187208461E-006   6.5547434333334028E-006   8.1730556605147775E-007   8.4218096360030953E-006   2.2623755488049680E-005   3.2294389756452128E-005   6.4369595184983784E-006   1.2878786870234434E-005   4.7575902096692114E-006   5.8582102054064197E-006   3.2940150518519394E-005   1.5780978982084233E-005   2.6124433741287796E-005   9.5022690276729008E-006   5.8675865614160069E-006   3.6140965709965543E-005   1.7483185411745082E-005   1.2042026367126167E-005   8.3142491428154078E-006   1.0423598973504412E-005   6.1772202328928359E-006   1.0223900674976778E-005   1.7408929033729683E-005   1.6729769110641228E-005   8.4437183246049528E-006   5.3309969861691555E-005   2.1872788172829038E-005   2.4362557770724493E-005   4.9298670025420164E-005   2.3793028579528510E-006   5.5526297227554348E-006   1.3977341157675132E-005   9.2856447159414392E-006   6.1159290806201897E-006   1.2163014257639162E-005   1.0742529647581295E-005   3.4598541608277327E-005   1.0635307222493467E-004   1.0629932184403916E-005   1.7403493033314603E-005   1.4333294578534402E-005   1.5026831427062719E-005   8.3611890407342197E-006   7.9287426270383119E-006   5.2045587981104996E-006   8.8459656539236389E-006   1.4700618478586030E-005   7.3740270724057372E-006   1.0065704780833025E-005   4.4105815388167351E-005   2.4242168260482712E-005   1.1590789431447859E-005   1.8424344979115416E-005   6.8833324750833836E-006   7.8267796909946233E-006   4.7142230127450719E-006
   3.5294117647058822        3.0000000000000000        7.0332165718308847E-012   3.7484377357587259E-012   1.1610179356460185E-010   5.7679940237066085E-011   9.1258698747071266E-010   5.3478670536662359E-010   7.2506049709971062E-011   5.7564194363030745E-009   3.5552378060793816E-009   5.7792508801151833E-010   1.2234305221896786E-009   8.6710550383745576E-011   5.4963684670873706E-010   2.1126125433276097E-008   5.4122691112333299E-009   1.9328324336468883E-008   1.2235565430579200E-008   9.4207930993029199E-010   2.5196191287915876E-008   3.1585023019541664E-008   1.7171977708400215E-008   1.6848585597940947E-008   8.8088003467065851E-009   4.3564592372425652E-008   8.2433698680834811E-008   1.3888653391276958E-008   1.6949477366586464E-008   1.5417878407244231E-007   2.3855564776891408E-008   4.1211000053516615E-009   5.8177345306946793E-008   2.9556957537395313E-008   5.3446734164281898E-008   6.0940092986219351E-008   1.4825199116815355E-008   4.7253464231837671E-008   1.0249466029922765E-008   1.3005278078746258E-007   1.9832915654973996E-008   2.8327205626780700E-007   6.1418507080961435E-008   6.0355318382617935E-007   3.4637141232572842E-009   2.8870241778662893E-008   1.9206612621233533E-007   1.4575581305424197E-008   7.8589885210472213E-008   2.0915516205138586E-007   4.1526618020692268E-009   1.6826183486549798E-007   2.6830537848578539E-008   8.0756015968924244E-008   2.3821634610897316E-008   3.9117054099677850E-007   2.1140158560716227E-010   3.1543738222916662E-007   1.8788607114172042E-006   2.5589217508308154E-007   1.5778061147534538E-008   2.8345384683230319E-007   8.8535830852692092E-008   6.7155427323455337E-007   3.3648726677890466E-007   1.8575187547391680E-008   7.4801183884582374E-007   1.1594159976651602E-007   5.3382379480201559E-008   9.6616640688357552E-008   1.4361661318425966E-007   4.3514507085532793E-007   5.8867811027161876E-008   7.3740762605237560E-007   5.8410908398046898E-007   5.1856167502049009E-008   7.4407325659913629E-008   1.9320472213685989E-007   2.1260556966330975E-008   1.7642110699125452E-007   4.0684534148817942E-006   4.5042960406735626E-007   1.0270560204213265E-006   4.4492099042457932E-007   1.5588459204804341E-006   2.5361059011491858E-007   5.0684330530579392E-008   5.9677388151271006E-007   1.2768440284390668E-006   1.1300016889073241E-006   1.5059475921746058E-006   8.1190543313165258E-008   6.6244298766879824E-007   2.3620860990595873E-007   2.0763384610708912E-007   5.9270464579994900E-007   4.5721642935578968E-008   3.5776464611004929E-007   4.6995541878029047E-007   8.5601637071182619E-007   8.1337846639832734E-008   1.7393808547388080E-006   8.7704222652024022E-007   2.1874815818539848E-007   2.5813859010643692E-007   1.3218781424212904E-006   2.0005337535162730E-006   7.5097412249706093E-008   3.3466806542798681E-006   4.2037105811721858E-007   2.8503507530869834E-007   5.3021006027581469E-006   2.0469337056406617E-007   1.1570159271960133E-006   8.8730156055986644E-007   7.9754771501229486E-007   1.8339294012791193E-006   6.1678302801205129E-007   3.3647127567544445E-006   4.1065863971046860E-006   6.1595005495787270E-007   2.8991835962855686E-006   4.8854620891278819E-007   3.7279671437866887E-006   1.4487763896705536E-006   7.9837807922558989E-008   1.1170856608804807E-006   1.3503877557580733E-006   2.3977522861057676E-007   4.2548698005960839E-007   5.9866853502299830E-007   1.2613052340555537E-006   4.7858831530290261E-007   2.2510851715384983E-006   1.3206796097679861E-006   3.4666979148230488E-006   1.8930484668628748E-006   7.6395757527633895E-007   1.3703723038608754E-006   3.8120179131865584E-007   1.6076086234080341E-006   8.6201439281242516E-007   1.3459552973749648E-006   2.1605631305893168E-006   2.5711265785780486E-006   1.0148357663172616E-005   6.8490027995236674E-007   6.3436211134895100E-006   1.3565590105637941E-006   8.1919743907097994E-007   1.5449796061822901E-006   3.4079101296004635E-007   3.3782943236374740E-007   1.2818280559534434E-007   5.3313228964634712E-006   3.9997511811151399E-007   4.8313453365666980E-006   1.2216807311731198E-005   1.0136126868832531E-006   4.5177018623387329E-006   8.5506325881084278E-006   9.0058401985427969E-007   5.1970765803230469E-007   3.8130339476813327E-006   6.7761820885165824E-006   1.7605546355176373E-006   1.0979800367519157E-006   1.0182729371572564E-006   3.3034680102641894E-007   1.2032302058911540E-006   4.0024559171973420E-006   3.3993602580471930E-007   8.1449489855897283E-007   1.6272669330548078E-006   1.8000953601579414E-006   1.3281288562085180E-006   1.3396794627503032E-006   7.8947903842758149E-007   1.2303598907458333E-005   2.7140982457347425E-006   1.3872778788852882E-006   4.8303141918215945E-006   2.1557012968425839E-006   5.2006127115148731E-006   2.0124457005983786E-006   2.8440315787237035E-007   4.6370279807000110E-006   5.9665062772692609E-006   7.8748954339333516E-007   8.7447364257617543E-006   1.2942549186025348E-006   5.8147991188520628E-006   1.8536749366625107E-006   7.9656595633692604E-006   5.2727313941649449E-006   1.9044152690751481E-006   1.1403683312179805E-006   2.4207035449072762E-006   1.0423998905440617E-006   1.8183461905686560E-005   2.9917298401819430E-006   2.1002836678248925E-006   2.2030940954205938E-006   6.8033058048288438E-006   2.8784663292331204E-005   9.7761364763317918E-007   1.6411128129529112E-006   2.1818091936292165E-006   8.4097233065266645E-006   1.2528082904557798E-006   6.6992360288208071E-006   1.9765631649236704E-005   1.1337592977656650E-006   1.6874694557962880E-006   1.3822983144249254E-006   1.2249179660247256E-006   8.1966077809355530E-007   2.6283623873190254E-006   8.6112547859123297E-006   1.5430089361354839E-006   3.3699382501959092E-006   3.3754713309950453E-006   1.9077160257228388E-006   6.1551891997751794E-006   3.0869248727638277E-006   1.2066192288598036E-006   1.7113376209880636E-006   3.9147366760384083E-006   4.2133947981793001E-006   2.8562077320985679E-005   1.4982464391311350E-006   1.5226175292138006E-006   8.3975693187202437E-006   1.4793999092832615E-006   1.7507956289702143E-006   4.3795054329398580E-006   4.7329653827802125E-006   2.4544487144452666E-006   9.5382787311321785E-006   4.0880704603042549E-006   5.3231699092740695E-006   6.5000478639185413E-006   8.3257671927769532E-007   5.0784311229544752E-006   1.9533909763508534E-006   2.7450790892691253E-005   7.6696607690989814E-007   4.2656103106885884E-006   1.6519472040925132E-005   9.8153287296476340E-006   1.0655765365604426E-005   2.0524744942969514E-006   1.1495258787384414E-006   1.0875425118425437E-005   1.4273618526725684E-005   3.3256114569019415E-006   8.4164713222784932E-006   2.1714497890001664E-005   4.7409258154393788E-006   3.5883643629780854E-006   1.0901041956547491E-006   4.8833133377971028E-006   2.6692139607487105E-005   5.7966584739068787E-006   1.6828387248312459E-005   1.1503308550750974E-005   4.1784390979503434E-006   1.3259607011268422E-005   2.4393380457949492E-005   1.6763609948944822E-005   3.5655056605145045E-006   2.1546860286108844E-006   9.5189961486394394E-006   4.4138212621112165E-006   3.2475523749427348E-006   9.8746004286984584E-007   1.8730655505479872E-006   3.9308181098501221E-006   2.1474802689043188E-006   1.9807679608489934E-006   9.4382454771578270E-006   9.0601544265622829E-007   9.6245185025989123E-007   6.7447792633656989E-006   4.8854740526736830E-006   3.0542109136404670E-006   8.0079915750737095E-006   1.3975126179180917E-005   2.0195870984953139E-005   3.2070446231864245E-006   4.4381945460060915E-006   3.3718885400021419E-006   2.3725717226065757E-005   1.5661281632096524E-005   6.4621289399138295E-006   2.8572076871512966E-006   1.3215610112716561E-005   2.5234685761781353E-006   4.5081176262642500E-006   4.5616723029368324E-006   1.3806468173871665E-006   2.7363752439477247E-005   2.4046319090798333E-005   9.6172414841958816E-006   1.2734107715498764E-005   7.4694846522034777E-006   4.9636993220302216E-006   5.6177915678606442E-006   2.6390066637464340E-006   2.4248815629084534E-005   6.1730335057335990E-006   2.1429655309590179E-005   6.8096999210236892E-006   7.9218542937831900E-006   9.3815361266454135E-006   1.7627894899848150E-005   5.6698615359617903E-006   1.3836903182646927E-005   8.9716692328299661E-007   1.1105571313331050E-005   2.7745765007543447E-005   2.5478987792821347E-005   4.7424060738013948E-006   3.5021241998833742E-006   3.9366190943182368E-006   2.9047178244163330E-006   1.1219757161388158E-005   7.7031940991480013E-006   2.5402461566074063E-005   3.6931579505142301E-006   6.4773403471473979E-006   4.7346572162984482E-005   9.2422671896814066E-006   3.0316772259768465E-005   1.3396656125028719E-005   4.3631924185807828E-005   1.8168910679818610E-005   4.6092830661272814E-006   4.8961266999464780E-006   2.1844905360436340E-005   6.8310925798311138E-006   1.0239028179953511E-005   9.1600728141423706E-006   1.3403098704098677E-005   7.6798183519238935E-006   2.0568415814616989E-006   4.9619766446618610E-006   1.1186264952388126E-005   1.1791766441140871E-005   3.9079170796854395E-006   4.7513037348218667E-006   5.4792163303933254E-006   6.2989779982251026E-006   1.3081069605550730E-005   1.1232855631433649E-005   1.5609311963484866E-005   1.0667124868190166E-005   1.9209858999144244E-005   1.0351365308705142E-005   1.0908799740339669E-006   1.1633583368126685E-005   1.1532322020140712E-005   6.3579939758352048E-006   2.8782236443841746E-005   2.8559384310561089E-005   1.2622742480657203E-005   1.3867794298028571E-005   9.5452306073337922E-006   5.8344218634323110E-006   6.3054923139276175E-006   1.0978507925820024E-005   1.3242384534903109E-005   1.9408612582662223E-005   3.7072620487849435E-005   2.7166071683746339E-006   3.6525063399334002E-006   4.2932304502432975E-006   4.6633090904330605E-006   2.3818316552666663E-005   2.4441161850752837E-005   1.7514184914326834E-005   9.8894623153034086E-006   2.7660135501231915E-005   2.9524509090511376E-005   7.5962560002057291E-006   9.2560305691767192E-006   3.9444688168026718E-006   1.5152334363006175E-005   2.1562280074751813E-005   6.0636166324556775E-006   3.1425216998034137E-005   1.3578571693515901E-005   1.8331351922064286E-005   6.6527913874512003E-006   1.1446743458060145E-005   5.6472110276286567E-005   4.2035766698166133E-006   4.8800220860629724E-006   5.5176621619146810E-005   1.7565041986132123E-005   5.3463018831754511E-006   1.4080340976093263E-005   1.5680459440023321E-005   2.7210621551316972E-006   1.3510876517454791E-005   4.7114437989319346E-006   5.7504639057034779E-005   5.5173111207279225E-006   3.3377675257092249E-005   2.8490690973985616E-005   2.1010574124204284E-005   6.9219523712251330E-006   8.1725216264623920E-005   4.1863305694727550E-005   5.5099706634508618E-006   3.4031590946262105E-005   1.0231976576545448E-005   1.9309800324688582E-005   3.2066575129349216E-005   1.5148240648305656E-005   3.1120162452011519E-005   2.1405153152831714E-005   1.0706257504608372E-005   1.4928835414131985E-005   1.5438398379137442E-005   2.2219878091656592E-005   1.2481892625693700E-005   5.0509756022685524E-006   3.7561597047149700E-006   6.1889028302500344E-006   4.1471679958792023E-006   1.7118547870010590E-005   1.0825896728445200E-005   5.6522817948676242E-006   7.3827038273891024E-006   1.7000013607174510E-005   6.7401399020835286E-006   1.5329014801124415E-005   4.6821741390656884E-006   1.5923425163321982E-005   3.0713349528533635E-005   1.8717114945763151E-005   3.0913126519686154E-006   8.3203071981205657E-006   8.3156840677936900E-006   1.5941700464418106E-005   2.0864235393320659E-005   2.4783161910645159E-005   1.1606394115733081E-005   4.0376261658178341E-005   2.8252859523077949E-005   8.8286955789115986E-006   7.5679645003959604E-005   5.5628446861312274E-006   1.1108063813029143E-005   4.8483300304279936E-006   1.3506339936868575E-005   2.0041261650636064E-005   3.9680635648670465E-005   1.1675489118119905E-005   8.9400034005279527E-006   1.8208368710687439E-005   1.3035196167461477E-005   6.8522064698277349E-006   4.1189378828251842E-006   2.6862336594403610E-006   2.4161278579683845E-005   2.2594227271652186E-005   2.1189429668624929E-005   2.0457926030476141E-005   2.6685549310238283E-005   1.5505606629178156E-005   3.3577771473045312E-005   4.6350998700525411E-005   1.8377642969059786E-005   2.5782797773582666E-005   8.7641960879152985E-006   1.4854672666855628E-005   1.8740956949721328E-005   1.9031275863776207E-005   9.9557678508529779E-006   3.0530872753530667E-005   6.0453342532017838E-005   3.8526349274112681E-005   3.5640055476769748E-005   2.5458155797502374E-005   1.5268357774347963E-005   1.3143636866647737E-005   1.4013388661602305E-004   4.0980139830937252E-005   2.3175961478967140E-005   3.0571930584315521E-005   1.9313512707896659E-005   1.1883942032008309E-005   1.3043384717718385E-005   2.0186476637219828E-005   1.6378369781777886E-005   8.5681347851898841E-006   5.2058669157632486E-006   1.3679705838935240E-005   2.5948669889625199E-005   1.1201422518923503E-005   2.4264549244893178E-005   3.0989927511271377E-005   2.4811234736912210E-005   3.9189332379944591E-006   8.3970786606354591E-006   2.5489269406531208E-005   1.9118641288123111E-005   3.8399500681065058E-005   1.7752726748012734E-005   1.7449697613938013E-005   1.7477418904131776E-005   3.5549976434349424E-006   1.9877528009810272E-005   5.6436494823928671E-005   5.4951074366209496E-005   1.4646408097527383E-005   2.8591547143973884E-005   1.1171329811227916E-005   1.1603719901472643E-005   4.2825498105786107E-005   1.8576628761182933E-005   6.5593137907651058E-005   3.1239023406809142E-005   1.3633330515512957E-005   6.3762454573173676E-005   3.7088322610556272E-005   1.0875349147082335E-005   1.4113147039292094E-005   2.0497198339813313E-005   1.5347845643769301E-005   1.2666473198897198E-005   3.7493442575916841E-005   4.3380507306112356E-005   2.1874285616224574E-005   8.4474819055913375E-005   3.7343784209264188E-005   3.7699527927705681E-005   8.9970540685906482E-005   1.2287737681278925E-005   1.4143454698456040E-005   1.5900217527740585E-005   3.4101085812412620E-005   9.4391054286941924E-006   1.7986892514464319E-005   3.0458919050727884E-005   5.9140619743810930E-005   1.9100564217941010E-004   3.0426150101761867E-005   2.5011624186711464E-005   1.6954725343519691E-005   3.1351850393936176E-005   1.4390087369966257E-005   1.8259189952689800E-005   2.1599085655933272E-005   1.7690372308283895E-005   2.8707975332619178E-005   3.2762942849456335E-005   3.0005987027625585E-005   7.4482282318358262E-005   4.2668178285698730E-005   2.0687246521263174E-005   5.1671792758698687E-005   1.5687558407547870E-005   2.2176012046776451E-005   9.1564216096547370E-006
   3.5823529411764703        3.0000000000000000        5.0299394202995249E-011   2.8526763750000771E-011   7.4141379446441139E-010   4.0695286285029900E-010   5.3862303427172943E-009   3.7506370785966480E-009   2.2615115762367749E-010   3.0424054098413521E-008   2.2598930847146989E-008   3.4612706720272740E-009   7.0002101814349244E-009   5.9582723827997967E-010   4.2305142101433997E-009   9.3997903627965820E-008   3.1678154401301920E-008   1.0735683592236618E-007   5.9856932218061839E-008   6.0017206080155663E-009   1.2836228567527658E-007   1.0892716573843064E-007   9.5147792216830944E-008   6.5674799712401503E-008   4.9678839066963999E-008   1.7646342853908718E-007   3.9793026509807723E-007   7.1806053454924278E-008   6.9943941485380907E-008   6.6670617542856337E-007   7.4109528646273408E-008   2.1141851905348294E-008   2.9050959748656494E-007   9.1088459805420825E-008   2.6796414210130389E-007   2.1206238874403767E-007   7.1675848325130226E-008   1.3842933559369529E-007   4.7725270767592274E-008   4.5501785217584240E-007   7.7964093818519928E-008   1.1851656321857428E-006   2.2117605037531735E-007   2.2833878537554377E-006   1.5818027063622956E-008   1.8363987801376826E-007   8.6201344082128506E-007   7.2618179553536371E-008   1.9973282484027027E-007   9.2781683128875078E-007   1.5571040214389813E-008   7.4978175997808674E-007   1.5897305639996977E-007   3.5479949239489987E-007   1.1282683578217219E-007   9.6652823483090069E-007   1.3782996140179936E-009   1.0199141812031234E-006   6.5303935245357399E-006   9.3229001714617137E-007   7.2842191790417149E-008   7.8246281369235268E-007   4.3053719605889884E-007   2.6060338867422825E-006   1.0445204411426254E-006   1.2710219248467845E-007   2.8998897293778850E-006   4.5356929861900935E-007   2.8708244360648371E-007   3.8204805365991775E-007   5.5661655756135438E-007   1.9318737991895753E-006   2.5438951085982718E-007   2.7220478900388329E-006   8.9634375817740546E-007   2.4938670110368867E-007   3.2170293065058299E-007   4.9299288043390521E-007   1.2793158166113089E-007   5.7221106500706194E-007   1.3338104884894977E-005   1.2887765104952726E-006   2.7644807074627790E-006   1.0794804448740048E-006   5.0605870601713374E-006   1.0322584553555603E-006   1.6950732260123689E-007   1.1056462647710727E-006   4.0242568593299219E-006   3.6612896043655675E-006   5.5450283466715434E-006   2.4797826581287797E-007   2.1065308429082696E-006   8.9105063570610541E-007   4.5305457858914083E-007   2.1969598254555353E-006   1.0653562009666771E-007   1.5153781836993558E-006   1.5744503139718409E-006   3.2514833044248375E-006   3.6823635084586654E-007   5.6006394140205188E-006   1.2581959529271517E-006   4.1419329639329526E-007   1.0809187081414153E-006   4.7754332521489880E-006   6.4972369910812528E-006   3.6367334785784854E-007   8.7629742158216143E-006   1.5166306512584316E-006   5.3124368751596373E-007   1.5832853785689351E-005   1.0384531100573258E-006   3.1193527519154956E-006   2.7609196084166255E-006   1.3370778817055613E-006   4.6348650996292853E-006   1.6695669580564394E-006   9.7859697423947382E-006   1.1753674990690090E-005   2.5576576826533666E-006   5.4460641385414611E-006   1.7199785166451899E-006   1.0230674565206726E-005   5.1078796733906593E-006   1.6162941234782181E-007   3.3407593859497689E-006   4.0978318540490869E-006   3.5047948136223837E-007   9.7737581535179416E-007   2.6438326866216546E-006   4.4479912886229506E-006   1.4263659132752560E-006   5.9577092477935800E-006   4.4574279700957159E-006   1.0736869366193216E-005   3.0258409025958608E-006   2.8169828026176466E-006   3.4833181765197085E-006   1.0326113536845825E-006   4.7370514103012571E-006   3.0454811396541231E-006   3.3056173798935391E-006   6.7569735911009751E-006   8.0062485023303086E-006   2.3642990818772299E-005   3.0383674359031054E-006   2.0221160352557812E-005   2.9427473599959123E-006   3.6815350905946420E-006   4.1927846472410112E-006   9.4957370967530634E-007   8.9020518296134748E-007   3.8818188292273871E-007   1.2398023897389580E-005   1.3719822520621273E-006   1.3679315143952176E-005   2.6703867581668831E-005   3.6708391113405997E-006   1.4945798181467869E-005   1.4046758462964423E-005   2.9301344736050074E-006   1.5058836811080821E-006   1.1505816564503652E-005   1.6066391681290261E-005   5.4973431406681939E-006   1.6345231393347948E-006   1.5981889032820542E-006   1.4890304825978154E-006   3.1038029638105280E-006   1.1307117747148749E-005   1.4120791912149020E-006   2.4273302673329740E-006   5.9638894785167307E-006   4.6207559009437950E-006   3.9161815941898521E-006   3.7412401615613209E-006   2.7890222499430852E-006   3.3353685253579660E-005   6.1357202705561445E-006   4.9895033807741756E-006   5.7095729284881675E-006   7.6783839545431422E-006   1.4310378671619431E-005   6.5208519229455323E-006   7.7425765546720375E-007   1.0017676158750691E-005   9.0504609846673255E-006   2.4488721290062083E-006   1.9557387300047196E-005   3.9697937183425587E-006   1.1587470471171781E-005   5.2794020936016819E-006   2.2666538862643159E-005   1.7126877003910864E-005   8.7365510491779211E-006   3.4366773815235283E-006   8.0795447183542937E-006   2.2210580380972955E-006   4.4550778772698291E-005   3.8424999651369337E-006   8.2818284097989436E-006   5.9190366996684511E-006   2.1622861100888247E-005   6.5699024308302898E-005   3.3195218567934012E-006   3.4454576513598709E-006   4.4739868825742988E-006   1.5763956105368984E-005   4.9838001348477278E-006   1.6800482608842627E-005   2.8509321373106981E-005   3.1432526848575086E-006   4.8276484613854039E-006   2.8455962626189927E-006   2.7291970104843911E-006   3.5266305393540845E-006   5.5649899975818728E-006   2.1226320098777034E-005   3.1916832190127738E-006   1.0707545606839479E-005   6.3956907720627181E-006   4.7571866946034053E-006   1.5421971334488472E-005   7.7134475779609934E-006   3.8762707628367450E-006   4.9740389776793860E-006   1.0244288553658585E-005   9.8254836392710368E-006   6.5927667100794331E-005   3.7005958246123043E-006   4.9812109387500683E-006   1.9282084544506710E-005   5.3081870423835489E-006   4.2909431181677309E-006   1.0709461426605006E-005   1.4710309482595682E-005   2.6740866733034383E-006   2.2576406253804816E-005   8.9528499392947345E-006   7.6527813069436222E-006   1.8023270735803852E-005   2.0915261748638632E-006   1.0587922877846873E-005   4.4450217865106345E-006   4.8052359214620993E-005   2.5230193285822395E-006   1.2217028071083657E-005   4.1303680005623371E-005   2.7144815045850624E-005   2.2338522195190869E-005   5.4825761124944593E-006   3.1926460234062289E-006   2.9755801170101167E-005   3.4548953385536413E-005   2.1231253069711620E-006   2.2847711627104303E-005   5.7595529043837770E-005   1.4716571678754397E-005   7.5675151965801011E-006   2.5278351469585321E-006   1.6635468157982517E-005   4.1926706696699252E-005   1.2936473810365513E-005   4.0678447822341451E-005   2.2184737957510417E-005   7.2288072951335017E-006   2.4279171901112969E-005   4.7747383089287535E-005   1.9015355388186327E-005   8.2613374355650442E-006   7.1346090232488579E-006   1.9906703839491568E-005   1.3803955872193746E-005   3.4583781173331202E-006   3.6023463307289497E-006   3.6278516135008999E-006   5.7274883069082713E-006   5.7264488728086363E-006   6.7338972492825758E-006   1.8696705281258175E-005   1.7601635149969962E-006   2.8814528051013717E-006   1.9450239078266168E-005   1.0445850575394625E-005   9.6846312406523384E-006   2.2980999281878890E-005   3.0530395424163974E-005   3.5128645011454370E-005   4.5808753680924690E-006   8.4172257367930116E-006   6.0871136443429972E-006   5.6687782558392430E-005   3.0708542010577403E-005   1.4879585186535716E-005   5.7652349690935086E-006   3.0127496236656237E-005   9.9555439231447605E-006   6.3947536548383263E-006   1.1431457705502230E-005   4.5202033801656453E-006   6.5337511763493143E-005   3.8658474825873452E-005   2.7967951427844348E-005   2.4433362494788856E-005   2.3046319828343008E-005   1.2418569293500015E-005   1.0634313374869184E-005   6.0614113845696736E-006   4.0028232268622504E-005   1.0253079387119384E-005   3.8611241395530633E-005   1.3171193957336665E-005   1.4771017819985797E-005   2.2594579410371720E-005   2.8429331772221487E-005   1.3299256083284031E-005   2.5907441765756437E-005   3.0002568438865239E-006   2.5548095279988668E-005   7.1478334743711912E-005   6.3502722415912196E-005   1.2530187234480623E-005   7.2579072394092068E-006   9.6000519631170042E-006   8.5666697660764137E-006   3.4689324390905718E-005   1.2367727303282053E-005   5.4115634342873042E-005   1.0341321343194578E-005   1.6376572298358023E-005   8.9782021543047201E-005   2.0761899401079661E-005   3.8566889334560709E-005   2.2972008763548863E-005   6.5082030356783898E-005   3.2299174434480488E-005   1.3424448445866906E-005   1.0452969793277819E-005   2.5785011836862367E-005   2.0396363703563488E-005   2.8559146180959395E-005   2.4755901968284166E-005   3.0426903563157509E-005   1.1773994266761741E-005   6.1869480441649929E-006   2.2447159984831366E-005   1.8880456184599233E-005   2.4381935807885992E-005   1.0681843885814170E-005   3.2334682726366034E-006   1.4144042102355902E-005   1.3433822382975395E-005   1.4896689329397414E-005   2.4775307453077797E-005   3.6879351240877560E-005   1.1144738756893899E-005   3.9283613709782629E-005   2.2982436122949496E-005   3.3979578937141415E-006   2.1439902313954808E-005   1.6622303430819788E-005   1.2020054845950793E-005   5.0565098691451043E-005   5.8398670254342193E-005   2.8663536425516992E-005   3.5242162172220713E-005   1.6150602246747280E-005   1.4838399467813245E-005   1.2440430864053923E-005   2.2622373873368552E-005   2.5034874629532097E-005   5.0088161555632965E-005   6.4349702461766236E-005   6.0544416787291012E-006   1.0711450210446095E-005   1.2919751302052514E-005   1.0954094610330718E-005   5.1729143024591416E-005   5.5754196141369682E-005   2.8839049319807952E-005   2.6441265619970626E-005   2.4779809507895339E-005   4.5331289281071174E-005   1.7681675153684464E-005   1.8666053990399713E-005   9.0426073136327897E-006   2.5798497707463577E-005   4.7458522481035953E-005   1.5104041281727834E-005   6.8856237231609810E-005   2.5684984881072713E-005   1.6528481980626358E-005   1.8946050994699817E-005   1.8195488236093005E-005   9.1380492064705018E-005   1.7449121940265951E-005   8.5091055896229921E-006   9.1853799960501259E-005   5.0000970013819040E-005   1.0837803198240228E-005   3.7876432722703062E-005   4.3414297978865244E-005   5.1946650344602671E-006   2.8470963820009307E-005   1.5316630622904655E-005   1.0344874483001402E-004   3.9659464911354700E-006   5.5768235498858850E-005   6.4671394217164464E-005   4.7256315703074315E-005   2.0282890469927545E-005   1.3460866243066212E-004   7.0383719470836674E-005   1.2431268021257859E-005   5.8699392798987884E-005   1.4369940170473768E-005   3.6782406879313398E-005   4.9315155063327092E-005   4.5371039014576173E-005   5.2959878889995801E-005   1.9245778919268494E-005   1.4227245661884525E-005   1.9953912218202218E-005   4.2940426959850618E-005   4.2660896429542800E-005   2.1217425875294679E-005   1.3410212472374378E-005   1.5362287653034381E-005   1.4911100355409821E-005   7.4863002033218189E-006   3.0823735692782471E-005   2.0560035179161186E-005   1.2409285465920572E-005   1.4153920305184837E-005   2.9849551615702431E-005   2.0070270627244595E-005   3.0768794821105322E-005   1.3604039928235281E-005   2.8443897035861443E-005   6.2862489307588597E-005   2.9547285528513624E-005   6.9809481735011196E-006   1.9428314448825896E-005   1.7853381742029656E-005   2.6230352681966796E-005   4.5124118252695671E-005   4.3172116216587941E-005   2.1834259454716359E-005   6.1269479075987620E-005   3.7481429470592318E-005   2.7667064607425890E-005   1.2019127082715695E-004   1.5025776747088893E-005   2.9965267428620927E-005   1.2520861037485623E-005   1.8994193901128394E-005   3.8870233344469905E-005   7.4923298546338815E-005   2.9145866098615376E-005   1.8145677297004966E-005   2.5935495857451414E-005   2.2610134152140038E-005   1.7779852915628580E-005   9.4755302991189853E-006   7.3176644541964281E-006   3.3146036691400268E-005   4.6463616978219083E-005   5.2053348286434013E-005   3.0303823821040809E-005   3.1037175843506329E-005   2.6558366997190747E-005   4.1882346235405333E-005   8.7931205833005095E-005   4.1336199948185300E-005   3.8114261010201897E-005   3.4253649514546373E-005   2.2570023094570004E-005   2.3342234678204747E-005   4.3567371513206847E-005   2.5579978531924218E-005   2.9828235366465263E-005   9.5775655003041833E-005   8.7963314267575367E-005   7.7637233213833555E-005   6.1285123496683210E-005   1.6209175244484363E-005   2.1171019818477674E-005   2.3154838196853716E-004   5.7523391267035723E-005   3.2514482814141871E-005   2.8308031664121033E-005   3.8259424965265364E-005   1.5257794785181599E-005   2.2197691657491719E-005   5.0886522081531802E-005   5.6507090609288803E-005   1.7233051667671344E-005   5.4632507900068782E-006   3.9999704180052025E-005   5.4392951760896844E-005   1.6294065044878534E-005   2.6535906800177911E-005   6.9309837088887054E-005   5.5227403454700595E-005   2.2250888941344284E-005   2.2803724889257332E-005   5.4769512319945565E-005   3.5249149302688100E-005   6.5241349853088320E-005   2.3395001196114536E-005   2.8065725662159926E-005   4.1717759157436967E-005   1.2780130181939677E-005   3.7573289462547303E-005   1.0775941545671044E-004   7.6774837728429507E-005   3.0574466773562059E-005   4.8436837938093947E-005   2.6945948858437236E-005   2.5977442696006347E-005   5.4240914441649127E-005   2.5306590697530153E-005   1.0647251302563511E-004   7.2071912352952554E-005   2.8697028415306518E-005   7.8029766515571022E-005   6.1437649411180811E-005   1.3081650274832317E-005   2.5791622206390669E-005   2.8135525314560685E-005   3.9482278385623702E-005   1.3878794315682973E-005   7.0690823890602459E-005   8.3808082943700419E-005   5.1308230765010322E-005   1.1007756411100756E-004   5.0488843181758032E-005   5.5003219069426677E-005   1.2129896570898551E-004   3.6551567775925176E-005   2.6280993165063257E-005   1.6000167426081390E-005   1.0161551505368814E-004   1.8363990556680443E-005   2.2461067303604585E-005   6.5018098781800373E-005   6.7076916951069469E-005   2.5716664254342198E-004   6.9026803309906522E-005   3.2262851879111208E-005   2.7700437519356389E-005   5.5212701666000353E-005   3.0947666260599921E-005   3.4700780920034086E-005   7.8275036081618791E-005   4.1322192539916873E-005   4.7688990140708296E-005   9.8447497333086946E-005   6.8802488211177997E-005   8.3740083871880233E-005   7.6728034726676736E-005   4.0557290573545143E-005   1.0938769884635209E-004   3.6077455554513512E-005   5.8497815412456218E-005   1.7034268131789514E-005
   3.6352941176470588        3.0000000000000000        3.1783071764994894E-010   1.9688438406131615E-010   4.2896686901423258E-009   2.6659208552801996E-009   2.6990140983997504E-008   2.1960400829286870E-008   6.4195537255497560E-010   1.3646528363666172E-007   1.1961561221471510E-007   1.7339424808453846E-008   3.4783615542866032E-008   3.5289881907412087E-009   2.7532503157552806E-008   3.4698061410483298E-007   1.5645460819181494E-007   4.8570198597030754E-007   2.4560321043444365E-007   3.2586548983051133E-008   5.5222543057119456E-007   2.8910870230721179E-007   4.2954658042204763E-007   2.0897050496500023E-007   2.3126692321551537E-007   5.8723466756944123E-007   1.5241682881558034E-006   3.0220963692733438E-007   2.4127713122073448E-007   2.4236924435943050E-006   2.8046584807154416E-007   8.9729048145066235E-008   1.1911285722080482E-006   2.2141355497762152E-007   1.1146145055550906E-006   6.0168906477956691E-007   2.8598524376590729E-007   2.9622660940732309E-007   2.0050090374741835E-007   1.2912704778364899E-006   2.3202174122947562E-007   3.8635261695159167E-006   6.6147366565878762E-007   7.1185412888825325E-006   6.3042744473510570E-008   1.0050281003431756E-006   3.1152606928309789E-006   3.4760283381095927E-007   4.6198059738382510E-007   3.3656713540694761E-006   1.0849746363359246E-007   2.7123997214493118E-006   7.7255368076523829E-007   1.2918135337755126E-006   4.4754654019205228E-007   1.6862521666391088E-006   7.9894279768706408E-009   2.3624351320839020E-006   1.8664018850248893E-005   2.5860279160800128E-006   2.7949799772762758E-007   1.9171656154024287E-006   1.6568949110047383E-006   7.8331275812674308E-006   2.5941599860515225E-006   7.3072844637896170E-007   8.8645133038834631E-006   1.6719640302223085E-006   1.2634834033462888E-006   1.2054728137095698E-006   1.7252238522605034E-006   6.9973513356893631E-006   1.0148451762577686E-006   8.0183667065352142E-006   6.9280225386447450E-007   1.0035648205019933E-006   1.1558060423089323E-006   1.0006060816578953E-006   8.0830447880857045E-007   1.6166504833277130E-006   3.5701856720933740E-005   2.6016481861230263E-006   6.4398015313167398E-006   2.2509694837135957E-006   1.2165831228550078E-005   3.4581840042813278E-006   5.1926039338005834E-007   1.4152874847093221E-006   9.6989542444203107E-006   9.5823895540963093E-006   1.6202558502979106E-005   6.3443341897190001E-007   5.2563395996560407E-006   2.7000118459881640E-006   1.0184341673891992E-006   6.0176338142394128E-006   2.1507944814100563E-007   5.2300718080668067E-006   4.6035615375425568E-006   9.9385851969649222E-006   1.3149824013091165E-006   1.4105732126273472E-005   1.4490465895550854E-006   2.1564857937627990E-006   3.6428434078481168E-006   1.3995780398939351E-005   1.6626857995605403E-005   1.6925197180504544E-006   1.8896419987146057E-005   4.8809908196490036E-006   6.4411587772735079E-007   3.8601676623420662E-005   4.0594860138587498E-006   5.9323998996367459E-006   7.5496112463143551E-006   2.9946799292386810E-006   8.0683311908665894E-006   3.8690521090691956E-006   2.3295447732634984E-005   2.5217818721453154E-005   8.2065782050276217E-006   6.8124590135799066E-006   4.8467334309572523E-006   2.1047777649430609E-005   1.4443134353456736E-005   4.1750076020798495E-007   7.9769065203607689E-006   8.8884487815468014E-006   5.4517849480455446E-007   2.0107607833174171E-006   9.2564282086833835E-006   1.2572233040610065E-005   4.2307477787336494E-006   1.2130383467430602E-005   1.4589715138287232E-005   2.6058495990455477E-005   3.3938893065036388E-006   8.8504757966951897E-006   7.2682587432138533E-006   2.0885887688433078E-006   1.1010790342653801E-005   8.8201072242671478E-006   8.2072113153312793E-006   1.7197301927354732E-005   1.8640266744661655E-005   4.4883823663581659E-005   1.2411242150636160E-005   5.0629794961541323E-005   6.7063021700220725E-006   1.3066432534951562E-005   9.2858412400208995E-006   2.1946379370061622E-006   2.2323622324280894E-006   9.8781587812333910E-007   2.3528010280346709E-005   3.6845305216895557E-006   3.2907400355768186E-005   3.9187948104242179E-005   1.1555989223595525E-005   3.7948174976010592E-005   1.5795839878927362E-005   7.4767084926730742E-006   4.0533368377354282E-006   2.8092921861557103E-005   2.8622062616772103E-005   1.3834644768560651E-005   1.8062788555388926E-006   1.9637550859947019E-006   5.7043685420281388E-006   6.1946255007874413E-006   2.4971071504659136E-005   4.6420102778145989E-006   6.3512098650750683E-006   1.7265206968095333E-005   8.0972886413442284E-006   9.3710529204937544E-006   1.0123140723209972E-005   8.6516959988657378E-006   7.0591125771406896E-005   9.9519831357163121E-006   1.3679363615995690E-005   5.8200943522906943E-006   2.2100784839578884E-005   3.1159459040228075E-005   1.7477189045863923E-005   2.9539194882510739E-006   1.5400497219544236E-005   1.1214570589523932E-005   6.0621236702673817E-006   3.5657646256084787E-005   9.4544224545156474E-006   1.8671545977112141E-005   1.2258298088549631E-005   4.8206221157169237E-005   4.5297974112421785E-005   2.9514242759838967E-005   8.8135639091607644E-006   2.1021629608082278E-005   4.4657238665259840E-006   8.8511576517498434E-005   3.5095288107797926E-006   2.4105685032234094E-005   1.3681252195851454E-005   5.3078214159497125E-005   1.0658609254603538E-004   9.6070187694156902E-006   6.0512685946839581E-006   7.9284069219179730E-006   2.2518620978197344E-005   1.5424251208447459E-005   3.5614533661755609E-005   2.6438042581128412E-005   7.1672721307604673E-006   1.4595139284498096E-005   9.6903883924317774E-006   5.2193360872116459E-006   1.2093512783595067E-005   9.6155229313498322E-006   4.1236710684884886E-005   6.5906159875783894E-006   2.6850278176910897E-005   9.1793892608043232E-006   1.0587138884508778E-005   3.0191560717723652E-005   1.4318730171229541E-005   1.0023023558017159E-005   1.1582469962411782E-005   2.0563683311266330E-005   2.0100222793079111E-005   1.1465761703950475E-004   1.1370754087428480E-005   1.2838965147595131E-005   3.4031373009769007E-005   1.5562804189975054E-005   1.0700692041213493E-005   2.5304918701707794E-005   3.6243943413952352E-005   3.2740495409334448E-006   4.3701711692839400E-005   1.4864114197181502E-005   1.7346761003155314E-005   4.1986370803630186E-005   4.1285887347437972E-006   2.0768169389470402E-005   7.3108587819353091E-006   6.6958578788551989E-005   6.6935615750507413E-006   2.6890944370962756E-005   7.9625996960108324E-005   6.2215973702653513E-005   3.7887278159110313E-005   1.2515962713266736E-005   7.7415571257444394E-006   6.2280594935729472E-005   6.6723419665618748E-005   7.5385850046366100E-006   4.6574170283639279E-005   1.1706715450973122E-004   3.6390237882385816E-005   1.0940810492778125E-005   5.7771364560835550E-006   4.5704139842263137E-005   4.0794191674386469E-005   2.4416349884855417E-005   7.6673274127893863E-005   3.1774402370404178E-005   1.3183099695857342E-005   3.4745172156344634E-005   6.6123789726083875E-005   1.8865587281757865E-005   1.6918659544358472E-005   1.7632003625345202E-005   2.8219485586403154E-005   3.2827892894571102E-005   2.0197922547540832E-005   1.0477016899161415E-005   5.3639579293125340E-006   1.4837377498690016E-005   1.2300621908589518E-005   1.9174766837125733E-005   2.9503027252345632E-005   5.6974257948095738E-006   7.7323004203923625E-006   4.1210381861210425E-005   1.8849788528313891E-005   2.7147485273268570E-005   5.0997142712961179E-005   4.9286620520159224E-005   4.5719728434108199E-005   7.1792267397842309E-006   1.3565012221986352E-005   1.0537604731334010E-005   1.0099665938252836E-004   4.8113737508938013E-005   2.8687930162070971E-005   9.7219893611817344E-006   5.1934758286509140E-005   2.9886302516194195E-005   6.9108446340673229E-006   2.1394291703338271E-005   1.1848458727406711E-005   1.1931167697516832E-004   4.9656690516666768E-005   6.4472825629330381E-005   4.8670760319639056E-005   5.8380678390190696E-005   2.8155839686938271E-005   1.6219047383686948E-005   1.2655212580397043E-005   5.3549781832497403E-005   1.4739645336431622E-005   6.6399939462301680E-005   2.3295097909566667E-005   2.1058139111800273E-005   4.2468456476105918E-005   4.3089363582653148E-005   2.4580620372389800E-005   3.5899689202929044E-005   8.2626878192439028E-006   4.7204627247129180E-005   1.3696036475213010E-004   1.1776226047841575E-004   2.5673049411413115E-005   1.2094292139487934E-005   2.2960275130012601E-005   2.1223023026091274E-005   7.5701749758342162E-005   3.3727702819623853E-005   8.8574635790259276E-005   2.5653884143025953E-005   3.3546461071565598E-005   1.2927752042285644E-004   3.5842946584402516E-005   3.2056898508532902E-005   3.7819251052001472E-005   7.6105491205735582E-005   4.2110181764273692E-005   3.4226352503569290E-005   1.7056239556876540E-005   2.5343055683137000E-005   5.1386788785553285E-005   6.4183754707912991E-005   5.7413728725249327E-005   5.3987388245071607E-005   1.0409350320331690E-005   1.4446059662344598E-005   7.6645991670963698E-005   2.1008849243342966E-005   4.2292178712154505E-005   2.0941604060069426E-005   2.3733568227872891E-005   2.9726677798244383E-005   2.5179800860161476E-005   1.4598032526251312E-005   4.7513179391753755E-005   6.5561229746130558E-005   7.5683409489065098E-006   6.3941014054750653E-005   3.8990206554793022E-005   1.0367871489512460E-005   3.2306829257558284E-005   2.2287617627831825E-005   2.1486648721788982E-005   7.1183213990063150E-005   9.2039196953182663E-005   4.8196328244489014E-005   7.3369132272638746E-005   2.2065247021503821E-005   3.1463204950440537E-005   2.6795089511189232E-005   4.2456731886009759E-005   3.7089622352677114E-005   7.9379104525505601E-005   7.2164451552447542E-005   1.7023809225214225E-005   2.5021906749288186E-005   2.8081966179875260E-005   2.1554149539977949E-005   8.1771078442847568E-005   1.0223703876530987E-004   4.8864090719693671E-005   6.2782512351179748E-005   1.6348597867688886E-005   5.5115355772388536E-005   3.7437240210679013E-005   2.7701046664051707E-005   1.9977913254833734E-005   3.7649075587810118E-005   8.1674975839357905E-005   3.1169254365551699E-005   1.2795195547418410E-004   3.5591061095493260E-005   1.0869633943162217E-005   3.5573174457066021E-005   2.4967205507862650E-005   1.1752890084360833E-004   5.6498601218210640E-005   1.5392349000387815E-005   9.3255226956445920E-005   1.0405011214727738E-004   2.0173081882768684E-005   8.7318209214532925E-005   9.6238951324955778E-005   1.9168417820271833E-005   4.7272088468977259E-005   3.4027810499478348E-005   1.3967639713005782E-004   4.1187877071477983E-005   6.9030166900116010E-005   1.0560072683834098E-004   8.5336912534856040E-005   4.3997003599928141E-005   1.7085475871524529E-004   9.5265055959045262E-005   2.3959178646236783E-005   8.2027499131320333E-005   1.6850077091308570E-005   6.1798746664603254E-005   6.8069703332584056E-005   1.0632820324963818E-004   7.3774662909553736E-005   1.6614498064869327E-005   1.7533689462011720E-005   3.4557318539140880E-005   9.2088215181004623E-005   5.3777933031501937E-005   3.6065231731524060E-005   2.6015616135338812E-005   5.5197266809430215E-005   3.9527969818887418E-005   1.2968324084026219E-005   5.3809157177634053E-005   3.6403489300373829E-005   5.5573592241384973E-005   2.2108961347571989E-005   4.6010125604384703E-005   7.2998820267951945E-005   4.7564472714716655E-005   3.3826123753594304E-005   3.9478108850975194E-005   9.8813604788944203E-005   3.9801339329011640E-005   1.7953798008753728E-005   4.2706157531545569E-005   3.3390844307649183E-005   3.6986272471936094E-005   7.8847897051329092E-005   5.6132765807371846E-005   3.2791642925161350E-005   7.1025013057175585E-005   3.6248798999196818E-005   6.5416258387076382E-005   1.4071302859383446E-004   3.7101100082366347E-005   6.6031818114911189E-005   3.0590071626843918E-005   2.4370630064732168E-005   5.9794194478612065E-005   1.1983018881123979E-004   5.5181042201750103E-005   3.3876011099982511E-005   2.8191184563448693E-005   2.8993330944566126E-005   3.6957441170377660E-005   2.1193950225853438E-005   2.0332720245510044E-005   3.7459367305519653E-005   5.3468789283669046E-005   9.2886945482011657E-005   6.0707741934892030E-005   3.4453177241005208E-005   4.6873660311632571E-005   3.3964509547926153E-005   1.2589553075968888E-004   7.4766107607701608E-005   5.8794771321985381E-005   6.9220875504599866E-005   4.0718765661520871E-005   3.1719667998338297E-005   7.5215259844496876E-005   4.3466347030768922E-005   1.9891102714938714E-005   1.1944885716545182E-004   1.4932997832589758E-004   1.2697818884319816E-004   1.1473294839826957E-004   2.5379626406624114E-005   3.3901107551482185E-005   2.6442477071799314E-004   7.2279962547118891E-005   3.4622445584109643E-005   3.1509898604143257E-005   6.3624289687753521E-005   2.7127075845478376E-005   4.1064082363095692E-005   9.5357748319812720E-005   1.3096220599378091E-004   2.8121902457536178E-005   9.4193253287260683E-006   1.0798156110184867E-004   8.6916709431350260E-005   1.9082264535587532E-005   3.3239181698992093E-005   1.1583145113270493E-004   9.0544023712924845E-005   9.4697674370242149E-005   4.6743964002264654E-005   9.2188555121429909E-005   7.1507755813944815E-005   9.9827605222104588E-005   2.6064751779723665E-005   4.0581148129303321E-005   8.7966349220128961E-005   3.4107034131048957E-005   5.6424340426138268E-005   1.5951804183263825E-004   9.8675989190971701E-005   5.8087733472116676E-005   6.3489176517205530E-005   5.7880190243292577E-005   5.2499123891093070E-005   6.9318875857578036E-005   3.8009637771119656E-005   9.9503487956714124E-005   1.1107488233880621E-004   5.6219746018439893E-005   6.1902197022303790E-005   8.0155281619835288E-005   3.0902874619267144E-005   4.8533030404510470E-005   3.9800604940006269E-005   7.4655926665371196E-005   1.8834565779453364E-005   1.2142406447807869E-004   1.1821558230414656E-004   8.6937615161854302E-005   1.1884611793941449E-004   6.8440547541953403E-005   8.0090867126649998E-005   1.2017009354637895E-004   7.0000019722253081E-005   3.5521106976311050E-005   1.9407062075874103E-005   2.1689256888037653E-004   4.4741104315082211E-005   2.3650398394012386E-005   9.6205312958695584E-005   6.1631647052467169E-005   2.4681967797033722E-004   1.0775452102825902E-004   4.2123788313645850E-005   4.9390057735001628E-005   7.1528111460808177E-005   6.0404028271349738E-005   5.6068002634215978E-005   1.7503093093549838E-004   8.3020519487941801E-005   7.1032942747334225E-005   1.9263619515638765E-004   1.1364346723878821E-004   6.2390582908230626E-005   1.2368389922039785E-004   6.1455656618583508E-005   1.7588462755629408E-004   6.6551934461617102E-005   1.1190588143421843E-004   2.9231411799439307E-005
   3.6882352941176468        3.0000000000000000        1.8025580346112188E-009   1.2173778465884089E-009   2.1278694924235256E-008   1.4702553488956159E-008   1.1612969971747177E-007   1.0909987274672474E-007   3.2406536837852329E-009   5.1727758410123474E-007   5.2771187214529719E-007   7.0366274390338191E-008   1.4694693514834991E-007   1.7822829296704182E-008   1.4758712702417990E-007   1.0399331389238058E-006   6.3534262824592980E-007   1.7764712391710427E-006   8.5028407394220776E-007   1.4964838118031730E-007   2.0188471432184469E-006   6.0130127968680179E-007   1.6210466151174784E-006   5.4160202885120986E-007   9.0328062358897939E-007   1.5835415333390181E-006   4.6099706612571102E-006   1.0363537880191891E-006   6.8992604068639703E-007   7.3353245172945826E-006   1.3258612986088918E-006   3.0904337311755057E-007   4.0105579243337645E-006   4.0823400040035325E-007   3.8259479030747760E-006   1.3871942526257044E-006   9.2997992007701583E-007   4.2199952257058708E-007   7.8107729761829323E-007   2.9347209511752836E-006   5.1025342659412463E-007   9.5648346510175597E-006   1.6413255166720860E-006   1.8143327728036097E-005   2.1108965023568794E-007   4.3800828074937565E-006   8.9681704060743538E-006   1.3810381061130494E-006   1.1373461272571482E-006   9.9000560169651957E-006   6.9692030265776842E-007   7.9799284616900255E-006   3.0886959064025214E-006   3.9737075050716744E-006   1.4933462655747432E-006   1.9860402037992170E-006   3.8991084764311725E-008   3.6264422354493926E-006   4.3525007498142516E-005   5.3749492669580474E-006   8.9625215752603783E-007   4.8133110680962857E-006   4.9971350049184407E-006   1.8025662842397372E-005   5.0609026366580810E-006   3.2134434313015235E-006   2.1645711311476077E-005   5.0367869479401430E-006   4.5279461252116107E-006   2.9939813077319929E-006   4.3245970484795980E-006   2.0569011207568354E-005   3.3166710832619172E-006   1.9008760454453373E-005   8.7342060775449679E-007   3.3985440804404313E-006   3.4644384737810698E-006   1.6449901139323319E-006   4.1202865717771687E-006   4.3377137829662175E-006   7.7139952550943540E-005   3.4011327586503082E-006   1.3654392367687587E-005   4.7879505441971807E-006   2.0574814856252674E-005   9.4593097932579517E-006   1.6197623531962273E-006   1.8323891849718081E-006   1.7723518604337574E-005   1.9913047350192954E-005   3.7197561600312929E-005   1.8240151953057981E-006   1.0211346523439450E-005   6.4872279282776244E-006   2.7206295545820096E-006   1.1347506522671637E-005   4.7256057642884549E-007   1.4539373334063973E-005   1.2345946499574278E-005   2.3988001030132405E-005   3.6799969981091426E-006   2.7450884475687558E-005   3.2053019682057625E-006   1.0419114766313680E-005   9.8206951270743751E-006   3.3476169444153711E-005   3.3078927442668566E-005   6.3404460723568784E-006   3.4243060599299318E-005   1.3673413416000578E-005   1.5866743632431038E-006   7.6424757054661716E-005   1.1912006837450743E-005   8.1102981125956819E-006   1.8121508873649725E-005   9.9260274114302486E-006   9.0010770111080965E-006   7.7343518956433797E-006   4.5660255193892771E-005   3.9580803542817046E-005   1.9783865595218437E-005   5.8662841846913367E-006   1.1010683094832575E-005   3.2179251426614396E-005   3.2973382158714068E-005   2.2907816004886524E-006   1.5822017930606912E-005   1.2824470099077710E-005   2.1728913267730722E-006   4.2799140701365763E-006   2.5722121288999659E-005   2.8439560868261228E-005   1.0762620569673336E-005   1.9163290479819929E-005   3.5373934988697863E-005   4.9639842286186968E-005   4.3986745881622446E-006   2.4043478995211771E-005   1.2896372483490536E-005   3.1206511773145684E-006   2.0517448857817194E-005   2.0322275695276165E-005   2.0214740704622322E-005   3.6226357485718831E-005   3.1291594514059817E-005   6.9903924730311203E-005   4.2447342315776245E-005   9.7377799609909535E-005   1.6399750909800513E-005   3.3384096843716644E-005   1.6542320624998250E-005   4.9119333765816858E-006   5.7569179827303009E-006   2.6394627749996617E-006   3.6236777066461236E-005   6.9851414088078193E-006   6.6557787551992391E-005   3.5272028200626808E-005   2.9448605925537186E-005   7.2333138393041940E-005   1.5898405085441986E-005   1.5184432565057110E-005   1.0430729889255774E-005   5.6670196958502707E-005   3.9505132228895526E-005   2.8393222759658214E-005   2.3693817874824363E-006   4.7566493280025137E-006   1.8037318005804005E-005   1.1588456307922256E-005   4.3591775591452062E-005   1.2053360341584684E-005   1.4268290643893738E-005   3.6421695047458223E-005   9.5884449894500328E-006   1.8682830552850865E-005   2.1260154880885047E-005   2.3004074540092610E-005   1.1356721510626585E-004   1.0672260301017005E-005   2.8389818465424001E-005   1.0898643686320431E-005   5.1663752179113648E-005   5.3489026014303507E-005   3.8586505479757165E-005   9.8304794168106707E-006   1.9400331846377801E-005   1.3739717603673702E-005   1.2267854127633685E-005   5.4028022408424812E-005   1.7328734774449707E-005   2.6621634513121615E-005   2.4619121786636771E-005   7.4433518055810310E-005   9.6821120768955356E-005   7.2133796494782491E-005   1.9314412377207941E-005   4.1691318878008320E-005   7.5803156261451990E-006   1.3888989534132631E-004   1.6156118762707557E-005   4.9052753385597679E-005   2.7283744688058759E-005   1.0080308304264952E-004   1.1684660177815110E-004   2.2636746015075610E-005   9.2846688457444409E-006   1.2021663860675041E-005   3.1369725848989838E-005   3.7591294088111285E-005   6.7983859677168282E-005   1.3472369814944412E-005   1.3817656338243618E-005   3.8565108062994291E-005   3.5663580029088264E-005   8.8055744768434858E-006   3.0595721636519720E-005   1.6254288036312104E-005   6.3961528111700726E-005   1.5348826412855309E-005   4.8846554729484298E-005   1.6691225128338291E-005   2.0407685901988713E-005   4.6831252440170512E-005   1.7852257465576692E-005   2.0637090957599778E-005   2.1601445947595280E-005   3.2564731407439410E-005   3.7593189019926031E-005   1.4609727120987141E-004   2.2160355735503539E-005   2.6246486801682941E-005   4.6577219505522846E-005   3.5964754213711873E-005   3.1837572887202704E-005   5.6694056064534034E-005   7.0558667238336900E-005   8.3910752266037343E-006   7.1555885754236222E-005   2.0599932700918612E-005   4.4056709177701460E-005   8.3871159596377479E-005   8.5928449704680115E-006   4.1387242426603506E-005   9.7466922917802489E-006   7.6699722243600530E-005   1.3661995515571522E-005   4.1761259932018958E-005   1.1907014692149457E-004   1.1206162954482133E-004   4.9797343271683977E-005   2.4974421293371450E-005   1.6298334688558994E-005   9.7598265970498077E-005   1.0347541386873157E-004   5.1128592724814423E-005   7.0192418451817950E-005   1.7604188632197319E-004   7.1896569387158330E-005   1.2644636217888579E-005   1.5669473603081599E-005   9.2806050506467924E-005   2.7125788177052228E-005   4.0076976453909707E-005   1.1022938099403977E-004   3.9023151486352964E-005   2.3516093583142740E-005   4.3433260273106760E-005   6.3921229620352937E-005   3.2626356974045649E-005   3.0989619632427125E-005   3.2114748260339145E-005   2.6668234278682706E-005   5.8776728870054739E-005   8.6946476401205856E-005   2.2362991001757520E-005   9.9415647790617886E-006   5.2161024964312665E-005   2.2130853666703621E-005   4.5493882693621869E-005   4.0971712496250460E-005   1.8629553366211574E-005   1.8941559032029815E-005   5.6937213654053983E-005   3.1821493893116514E-005   5.5992350404618904E-005   9.0980894864709622E-005   5.4454480553151096E-005   4.9183416299352548E-005   1.5556301492764631E-005   2.1718827743616005E-005   1.9773813579592404E-005   1.2970214882068699E-004   6.6140859631264677E-005   4.6203954133634776E-005   2.0166635812693236E-005   6.7654097510005129E-005   6.2462665092414044E-005   1.0390507603964143E-005   2.8574035652826816E-005   2.5061345640641931E-005   1.6614687075507269E-004   5.8515904528110437E-005   1.1897067354090422E-004   7.3244117838616867E-005   1.1644265340372950E-004   6.7369055711643969E-005   2.5024064801858439E-005   2.3738183392266849E-005   5.9376158475124674E-005   2.4014231843821275E-005   1.0605472307818222E-004   4.3526224611683924E-005   2.3747519693250475E-005   6.3574165477218514E-005   6.0269092827477654E-005   3.6673919447052016E-005   5.0467207916901106E-005   2.1113561067409617E-005   6.8448445064498892E-005   1.8805985040016988E-004   1.5949367468171498E-004   4.0484882502970522E-005   1.8000691981346535E-005   5.2441377069947973E-005   4.2671497886081666E-005   1.1706665416006155E-004   8.7764946996367996E-005   1.0672075859249589E-004   5.6387195854789703E-005   5.6426349419301786E-005   1.4313153735542400E-004   5.0293442733573287E-005   4.4864326180355217E-005   6.4290490267972998E-005   8.6628551062624241E-005   4.7681343574077310E-005   7.3590108539701456E-005   2.5014255775241019E-005   3.1066644053109290E-005   1.0622560177434317E-004   1.1805719417773721E-004   1.0127019754391259E-004   7.9274460727601293E-005   9.1572957067344189E-006   2.6235009990225487E-005   1.7296900176239652E-004   2.5564727163751547E-005   6.4792186812319844E-005   2.9257893748926556E-005   8.9279307151478863E-005   5.0489469506234337E-005   3.6455105201450621E-005   2.2359658412256899E-005   6.5335595268802834E-005   8.7375244725962893E-005   1.0060873856282469E-005   8.8386300708724554E-005   5.1349050754508770E-005   2.7258278799048378E-005   4.5658560152204198E-005   3.5999618686146482E-005   3.5954965458705483E-005   9.1025507291057350E-005   1.1064888058392138E-004   5.7240430139839729E-005   1.2446179288816767E-004   4.3363920496729151E-005   5.9216736169135820E-005   4.9627403829527256E-005   7.8521910840042769E-005   4.3970820002340783E-005   6.3842613740134347E-005   4.6424936340591570E-005   4.8834995170709396E-005   4.4841435195543197E-005   4.3449576800772520E-005   3.6225242899865877E-005   9.4707170051890537E-005   1.5443298828626121E-004   7.2217990121913782E-005   1.2260348001329031E-004   1.0985496479166554E-005   7.3694873992225126E-005   6.9706211022012581E-005   3.3066666829248237E-005   4.2660895418069459E-005   5.3748941307367543E-005   1.0922768734107929E-004   5.1153160505864740E-005   1.8847450720394507E-004   4.7963342314175332E-005   1.4004513343282523E-005   4.1285068621467194E-005   3.5860578860614680E-005   1.2343280852934765E-004   1.2177202385499338E-004   3.5370863668488413E-005   5.7766273660544409E-005   1.5970028084765910E-004   4.1006804933774155E-005   1.6658150573261706E-004   1.6684618297456457E-004   5.3809700177258335E-005   6.0076460326415758E-005   5.3438764035169657E-005   1.4969826785805773E-004   1.2912632237583571E-004   6.6162616261371789E-005   1.2194593794852377E-004   1.2536835230413213E-004   7.6390711232735391E-005   1.6913648304242858E-004   1.0750887116904206E-004   4.0460934379735879E-005   1.0487678131621476E-004   1.7165516921751371E-005   8.2292488351513841E-005   1.0385768917772305E-004   1.9096962706564323E-004   9.5565515162106385E-005   3.4446723467918936E-005   4.3519967288534272E-005   9.2793666484131099E-005   1.4666811166628478E-004   3.9333730912005627E-005   7.1375073487941183E-005   3.7417361733422443E-005   1.3055519324675619E-004   8.9711895521101754E-005   1.7987374302814447E-005   7.3767532889260537E-005   5.5793177400617626E-005   1.2384947108848513E-004   3.1542472419162123E-005   6.2771274866874242E-005   1.7871160727480376E-004   5.1141710379072315E-005   6.3631893772939002E-005   4.3238951025658833E-005   1.1747786717432403E-004   5.4352848079686126E-005   3.9194602942790914E-005   7.6149491808005486E-005   5.1739125498862517E-005   6.2522528506407389E-005   1.1311070270537260E-004   5.5803883613477927E-005   4.1384110223455704E-005   6.6905277887306438E-005   3.2791573159306452E-005   1.1347780767356452E-004   1.2958830405333867E-004   7.6918899134890211E-005   1.1613228225332410E-004   6.7622168958812352E-005   3.8807891304203914E-005   8.0643994647265965E-005   1.6294176184837846E-004   8.0500415863339389E-005   5.9463800959096658E-005   3.0514959309118494E-005   4.3187623154013069E-005   6.0675050809713571E-005   4.3562549258263153E-005   4.7611250964869358E-005   4.9557973031047107E-005   3.6772436583412590E-005   1.2521185829175374E-004   1.1728063203431035E-004   4.3748909857242230E-005   8.3545971497690820E-005   2.6494576715686543E-005   1.4214784299885976E-004   1.0271745945669814E-004   9.6800187327694245E-005   7.6407355259774644E-005   7.0126323583456361E-005   6.0588514005997606E-005   9.0054156423550208E-005   5.2419137315028164E-005   2.8529800286472498E-005   1.2038282724548876E-004   1.7577734085283297E-004   1.5503182580242931E-004   1.6126783984917622E-004   6.1778269038617844E-005   5.7480907944544545E-005   2.0458350743850727E-004   9.0043216194983308E-005   4.6659916390142102E-005   4.7674223156686155E-005   9.5768786272107436E-005   4.7713935184589309E-005   7.6035530108968332E-005   1.3066596379269314E-004   2.0679179640199755E-004   3.8818602699714565E-005   2.0963631531865308E-005   1.7200701627284240E-004   1.0568281543458251E-004   2.2657677027186714E-005   7.4392248284746443E-005   1.4211157992033991E-004   1.1380810745399838E-004   2.1757589727262896E-004   6.7479623011472173E-005   1.2357657925296813E-004   1.3630725592245189E-004   1.3457711370675325E-004   2.4442529510546152E-005   6.4195137202689657E-005   1.5471999982558508E-004   6.6336399111990388E-005   6.9152709846590123E-005   1.8602189171529714E-004   1.2792797161839561E-004   9.7735994490786107E-005   7.1494240642142189E-005   9.4344035028594706E-005   9.4104742558275589E-005   9.1263412441298003E-005   1.0163793709781782E-004   5.1527570170326192E-005   1.1532984825436526E-004   9.7800689648904843E-005   3.5903539729783448E-005   1.0381469542796701E-004   6.9808711482194781E-005   8.1673600471468883E-005   9.2049656895201333E-005   1.0783056632862430E-004   4.3213572591426992E-005   1.8871297641815445E-004   1.2810059361676986E-004   9.7522936456980963E-005   1.0741340464658875E-004   1.2028747970551614E-004   1.1171639870494705E-004   8.7970052792005088E-005   9.4568984940642304E-005   4.1054970067530464E-005   2.8827375692714738E-005   3.2143155662668778E-004   9.7361894584283202E-005   2.9172428590820231E-005   9.9523651550140272E-005   7.9876450231396604E-005   1.6290827263323995E-004   1.1598042641101643E-004   6.1429062627203226E-005   6.4308978445458859E-005   7.6491943968637615E-005   8.6111363566496369E-005   8.2898100281198742E-005   2.2858637550086488E-004   1.2259644910985067E-004   9.9284901829555024E-005   2.6103655541522859E-004   1.3348951020801444E-004   3.9775216430713396E-005   1.5728820051822627E-004   6.4311515927672995E-005   2.2295155752362648E-004   8.5305217630806616E-005   1.5398721437684783E-004   5.0343896796342992E-005
   3.7411764705882353        3.0000000000000000        8.8621718606907978E-009   6.4232290852956769E-009   9.1833244122366903E-008   6.9769451692404928E-008   4.2400454897036207E-007   4.5531358396628263E-007   2.6247470680488457E-008   1.6439242287738331E-006   1.9294695278469313E-006   2.3073981052876917E-007   5.3110325105538190E-007   7.7462151444527841E-008   6.5736896697381167E-007   2.5231884247718348E-006   2.1628461351408468E-006   5.2277346843260052E-006   2.4551414422286131E-006   5.8508739249475461E-007   6.2154550857634516E-006   1.0659538628143480E-006   5.0652114954980326E-006   1.1326662844857692E-006   2.9407150951179005E-006   3.4025398941371487E-006   1.0733084812382812E-005   2.8804201126162538E-006   1.6332610018808916E-006   1.8388312575635596E-005   5.7640708306293352E-006   8.6837744524403214E-007   1.1094991522514535E-005   5.6949861798834999E-007   1.0869921206742097E-005   2.6452882983045897E-006   2.4857115665394583E-006   4.1980772370996348E-007   2.8371671564252431E-006   5.3516760014262977E-006   8.3624408362002067E-007   1.7365648501885744E-005   3.4747310461907630E-006   3.7365739354436709E-005   6.2297908337049586E-007   1.4863922068274454E-005   2.0563367156633211E-005   4.2755852696007691E-006   2.9045575277262891E-006   2.3883523850611914E-005   3.2453032945777878E-006   1.9029024996244244E-005   1.0095278561619730E-005   1.0402816846517472E-005   4.1618924102644879E-006   1.9763259673335314E-006   1.6682660946015041E-007   3.7020673267801249E-006   8.1839114567132203E-005   8.0276159565890461E-006   2.4858970629798112E-006   1.2857047941812001E-005   1.1796349650061244E-005   3.0608286114505618E-005   7.6437363389208956E-006   1.1013721428024454E-005   4.1680709499446737E-005   1.1441963490207952E-005   1.3150360837186488E-005   5.7272754027430458E-006   8.7204728979640277E-006   4.8327939973324599E-005   8.2337016564064696E-006   3.6425996799566944E-005   7.1328695901636238E-006   9.6472543585580581E-006   8.7620569379990189E-006   2.3083535328196007E-006   1.5817681392295728E-005   1.0992147411419623E-005   1.3321708972382270E-004   3.0083473866215318E-006   2.7410649025898661E-005   1.1836936147587793E-005   2.2500952222079085E-005   2.0984572643526643E-005   4.8981017330198714E-006   6.2251696958415620E-006   2.4765979264322891E-005   3.2799680718192530E-005   6.6958380700207380E-005   6.9271852624341362E-006   1.5704990771065682E-005   1.2489618623684705E-005   7.2197141580145042E-006   1.2837353293187365E-005   1.3761067522597227E-006   3.2579998599735266E-005   3.0254436913277691E-005   4.4929973196213669E-005   8.1039869698790951E-006   4.1264152267571954E-005   9.5282379826500212E-006   3.1951588395735150E-005   2.1150688271937564E-005   6.6496738616420340E-005   5.0304445324318062E-005   1.8190200714990100E-005   5.3572279953746493E-005   3.2334567517111598E-005   9.0134909739606924E-006   1.2087011884583441E-004   2.5430395344661338E-005   1.1596263802325576E-005   3.7667079136619204E-005   2.8745278202346587E-005   7.6016007587395095E-006   1.3381536127311887E-005   7.2387277774758514E-005   4.4725205084268208E-005   3.4309005179938949E-005   1.1767314220246095E-005   2.0461224245002778E-005   3.7531334750493164E-005   6.1099130527910589E-005   1.1365759041924919E-005   2.7678834586615296E-005   1.1179960033659534E-005   1.0054444487746008E-005   1.0454330870830610E-005   5.6531306464811310E-005   5.1559479340561661E-005   2.1880510040465555E-005   2.4719137609277426E-005   5.5136069707200965E-005   7.2394227054591137E-005   1.2193773582694167E-005   5.6653238173091961E-005   2.1245960072778809E-005   3.5831089750633069E-006   3.0880567557446105E-005   3.6210312621069901E-005   4.3601461002230068E-005   6.3453130807115130E-005   3.6975353917297281E-005   9.0475823281100374E-005   1.1074886164251343E-004   1.4097066431311534E-004   3.5967047998980092E-005   6.1550667594039964E-005   2.3639967988714821E-005   1.2077006373992249E-005   1.3307260203398848E-005   8.2450294370431163E-006   4.6156221435667921E-005   8.0476722602735491E-006   1.1202455297477796E-004   2.3030103586966775E-005   5.9301797507951530E-005   9.9790372009770175E-005   3.7837204300124063E-005   2.4967976716893453E-005   2.3390249865225080E-005   9.5891256054841318E-005   4.4457142504778226E-005   5.0061285196840083E-005   6.9513663587123888E-006   2.0356436822440168E-005   4.6064594296467396E-005   2.5221358016678913E-005   6.2058269058775755E-005   2.5101112867597720E-005   2.6756307433808021E-005   5.3304646730569451E-005   1.3224314534866312E-005   3.1393592362533417E-005   3.3254579530952243E-005   5.1473906010834973E-005   1.3478245331848999E-004   6.7811734485783742E-006   4.3832950384752785E-005   2.1998977616464519E-005   9.9286818251658810E-005   7.2919086400613509E-005   7.0076224987924610E-005   2.4324625808461783E-005   3.4118545107138533E-005   1.9761774208643581E-005   2.1197699266392180E-005   7.0624880276094930E-005   2.4118012927067648E-005   3.9190016627813685E-005   4.6760174482336422E-005   7.8654249585458308E-005   1.6595441052794793E-004   1.3120803387690544E-004   3.6753575673382538E-005   6.3042231486819280E-005   8.0597862075255644E-006   1.6409710764844762E-004   7.7768697973776315E-005   6.3966716755524037E-005   4.6921751263320888E-005   1.4729535878406404E-004   8.3316101545474665E-005   4.2167612770178198E-005   1.2744193151042497E-005   1.5806555047595800E-005   5.3872953501357760E-005   7.3543793985275188E-005   1.1942748712461825E-004   1.1316239506973942E-005   2.3039304139966241E-005   8.0703600025999796E-005   9.3068637205264110E-005   1.3039946474723359E-005   5.4383764109103787E-005   3.4858639015345918E-005   8.3178404541338493E-005   3.5440766734704149E-005   6.3637007145172082E-005   4.8377362795599390E-005   3.3321245328616026E-005   6.2287216212937699E-005   1.6176962340223520E-005   3.3417667048379317E-005   3.1678012207984620E-005   4.5523722365837961E-005   6.5800082082141431E-005   1.2691101778895342E-004   2.1070572179546412E-005   4.4243397945770401E-005   5.0967904353591059E-005   6.2567538236547995E-005   9.1445500073310590E-005   1.0519594202207516E-004   1.0845297367269253E-004   2.0234204021354749E-005   1.0396216485573074E-004   3.0012983052817301E-005   8.7630159790551518E-005   1.4341983796701860E-004   2.5062956730114543E-005   8.0056872351772884E-005   1.8457343716008857E-005   7.8183258884330348E-005   2.0352165634863492E-005   5.3740904216737161E-005   1.4230845764127815E-004   1.4891448902732018E-004   4.7874389033008664E-005   4.5354959289100026E-005   3.0441600353489234E-005   1.1420557664310726E-004   1.3463320122451510E-004   1.5153607941942852E-004   7.7073438621313409E-005   1.8719035376823238E-004   1.1780110397972455E-004   2.4382167592218753E-005   4.6653517740782621E-005   1.3199377990613607E-004   4.5025190699162384E-005   6.0124242904640584E-005   1.1972256253877223E-004   5.3160012462201707E-005   3.3789265413485560E-005   5.5248216272188374E-005   4.7014037074628592E-005   7.3527896653460115E-005   4.9344404218138379E-005   4.3653624174107077E-005   2.4001877438587567E-005   8.0137544333206244E-005   2.2272492734190503E-004   3.5256707433862232E-005   3.3120609361271899E-005   1.2273238304715372E-004   3.6461455343574710E-005   8.7206730317240905E-005   5.8171966298494355E-005   4.3585007348537344E-005   4.0695425218185196E-005   4.7229407902453437E-005   5.4306637350127365E-005   7.7781489889335538E-005   1.3495366600339267E-004   3.8487217104492844E-005   4.9515993795943795E-005   3.0164321942510731E-005   4.0605542652682116E-005   3.8661133584215244E-005   1.1569639646608121E-004   8.5044532833168776E-005   5.8017084053324045E-005   5.7258773304030720E-005   6.8172247159140672E-005   9.9383495382286590E-005   2.6754782107811523E-005   2.8886714403506537E-005   4.4626743148661792E-005   1.7536488724687445E-004   7.6337011120343346E-005   1.7745856835712468E-004   8.7863059690958159E-005   1.8070630320817657E-004   1.5803896041183160E-004   4.6662920335049871E-005   3.7911587681170136E-005   5.5302427697928574E-005   4.6545496572386647E-005   1.4598425728913270E-004   7.8933945222466281E-005   2.2539177207087141E-005   8.1619812131456654E-005   7.0141148612405563E-005   4.8668882328523675E-005   9.3042094944050595E-005   5.1134847490259687E-005   7.9117898985065285E-005   1.7797291422627802E-004   1.6094916467683222E-004   5.0020795136644663E-005   3.2072784537282097E-005   1.0532296733346658E-004   7.0923548265228992E-005   1.3484303574255892E-004   1.4503840739892842E-004   9.2243181196726735E-005   1.0641870343530467E-004   7.8696211885275025E-005   1.3486062756420535E-004   6.4050442284355324E-005   1.2577838085426593E-004   1.0505477843075737E-004   1.0062213284257297E-004   6.6026269120392767E-005   1.3008031555369505E-004   4.9145693544555829E-005   5.3675895652469742E-005   1.6973073669374883E-004   1.8027246033279552E-004   1.2686978344718849E-004   1.0260967027321163E-004   3.7499327963801090E-005   3.9167838303747870E-005   2.6208019771273506E-004   6.5458361389504309E-005   9.2132188082661660E-005   3.3149219633977073E-005   1.7518850231825546E-004   6.7980464987573317E-005   3.9465058420970239E-005   4.0043874460559786E-005   5.5078519932175462E-005   9.0038429388708218E-005   2.5252689531216980E-005   1.1027260541467208E-004   5.7678030554844861E-005   5.5432550629282269E-005   7.0400608667007478E-005   6.3891964553513533E-005   4.9651026728716045E-005   1.1803099969673745E-004   1.0264569933275160E-004   5.0056732329823495E-005   1.6992484842275380E-004   1.1449951659629795E-004   1.0653778431750901E-004   6.4989245238536154E-005   1.4103308635962428E-004   4.4335064534117099E-005   1.7652107480675933E-005   3.2348830363992717E-005   1.1930049698294175E-004   6.0086095193969888E-005   5.0409901391979719E-005   5.2781944645949241E-005   8.7840911726934061E-005   1.9464466890612800E-004   8.9273633447031832E-005   1.7884483749601817E-004   2.9587480843576751E-005   1.2369717450708278E-004   1.1122549537979252E-004   4.4682296844338129E-005   8.0351454789249897E-005   6.7190403753479149E-005   1.1415588899996390E-004   6.5041675550006468E-005   2.0105481172425724E-004   9.8592791413994391E-005   4.6783916089806697E-005   3.4945384156955648E-005   6.0200878700798619E-005   1.1057111123375976E-004   1.7529485831825197E-004   8.0713821358539977E-005   7.6085952878870590E-005   1.8465698943622761E-004   8.2142857799913187E-005   2.4739824999998872E-004   2.1877244347883652E-004   1.1303981056833173E-004   5.8649190890975750E-005   7.1726324204774135E-005   1.3972869120486389E-004   1.8072194962372862E-004   5.9152125973996431E-005   1.0064851062745956E-004   1.5633065531439071E-004   1.2486723397554152E-004   1.4080163420840706E-004   9.9433871973835186E-005   6.2429355860630942E-005   1.3403136728825149E-004   1.7881533634722382E-005   8.0925292320525982E-005   1.7614327327343307E-004   2.6098477917221906E-004   1.1474319155448168E-004   7.2176003282853462E-005   1.2970333369531671E-004   1.9547909534246822E-004   1.6851208013204494E-004   1.9690027790511950E-005   1.4038959183174118E-004   4.7124979979064604E-005   2.0540915886912143E-004   1.5045854606183400E-004   2.4086805171842241E-005   6.8439156504988236E-005   8.1832072169598719E-005   1.4403296546763986E-004   4.8150147093811583E-005   7.3468171381592317E-005   2.9681405130890272E-004   3.3974967883538050E-005   9.4960264706778278E-005   4.0909361216087590E-005   1.0657439991589699E-004   8.0015365792248514E-005   6.4549691642258272E-005   1.0083945595423013E-004   6.2612603879346176E-005   1.2474953276264957E-004   1.3616608349948558E-004   4.6978927430426222E-005   5.0300218038356477E-005   6.1667221314825588E-005   4.1333038135329068E-005   1.4607798186337028E-004   1.0741726388859250E-004   1.3431985686565749E-004   1.6078542845801520E-004   1.3057456981410424E-004   6.5344138555311027E-005   1.0345985209063686E-004   1.8471467642246149E-004   1.0948691590835822E-004   9.7113387906978189E-005   5.0429260740252890E-005   9.9313467704329397E-005   7.8634030659424008E-005   7.8854746321619360E-005   8.3224978787293607E-005   8.2038943062506033E-005   1.0902495910372089E-004   1.7129676233251781E-004   1.7137786043234916E-004   6.1138455808033973E-005   1.3047356832533841E-004   5.7099557368556152E-005   1.4007003052439273E-004   1.0063742816110625E-004   1.5287785123934829E-004   5.5870040483229377E-005   1.2030335954705617E-004   1.1643439227146232E-004   6.8466756526108501E-005   5.7732226981176559E-005   8.0242436594858379E-005   1.1496040484030768E-004   1.5794960732582822E-004   1.4577397442167885E-004   1.5733409162992248E-004   1.1149969949466500E-004   9.2502333213140758E-005   1.3924773951299070E-004   1.1041271627295443E-004   8.5300980683581556E-005   6.1023611170590667E-005   1.2765050476984784E-004   5.7909575900778404E-005   1.1176605485113977E-004   1.4249965277071853E-004   2.3449816710384967E-004   4.9231540710095137E-005   3.4019407944731531E-005   1.6631289206254352E-004   1.0860964210275187E-004   3.2890512106526528E-005   1.4963912593668976E-004   1.3503836232654014E-004   1.3235408113128721E-004   3.4693533601165127E-004   8.0376433259510616E-005   1.3182894972534097E-004   2.0779980954244623E-004   1.4807439094882577E-004   4.5945543373908898E-005   1.1566842595732077E-004   2.1613143023828252E-004   8.7491520496075012E-005   8.6286571292516773E-005   1.8144797749711843E-004   1.6206577003647664E-004   1.4767482077752067E-004   9.2043385934178996E-005   1.1970242154010523E-004   1.4200756737820780E-004   1.0768207066825046E-004   2.7741851267242614E-004   7.8000748006324441E-005   1.0674044732100493E-004   1.3501427558343978E-004   5.1820184615652987E-005   1.7786714270444275E-004   1.1897428774866103E-004   1.0952436948508092E-004   2.0217619478877879E-004   1.3375714693873199E-004   1.0925513643830041E-004   2.4348904354136414E-004   1.3508231937427539E-004   6.8680501793994445E-005   8.9601489786411486E-005   2.1477642274879229E-004   1.4547584037977055E-004   7.1120015756118276E-005   9.8347804051104762E-005   7.2790553252644814E-005   3.8522083922638324E-005   3.2476162796395516E-004   1.5186904569165194E-004   6.1200398062272757E-005   8.6165887925828294E-005   1.0571275552860338E-004   9.1796873310664683E-005   1.0529897151892926E-004   9.6744365183677183E-005   5.4020009655885725E-005   1.0958476681954046E-004   9.5110292390325645E-005   1.1686865304259908E-004   1.7191797766239359E-004   1.3009147169504336E-004   1.2643817898077355E-004   2.6553009717551377E-004   1.1453036657355277E-004   4.8670912491489432E-005   1.6446757641641190E-004   6.4652547068847881E-005   2.3438585124210503E-004   8.0438405954507821E-005   1.6793551231716357E-004   9.3644534268864704E-005
   3.7941176470588234        3.0000000000000000        3.8271361513963623E-008   2.9476827648430367E-008   3.4128789986754942E-007   2.8180680398425451E-007   1.3091291325810518E-006   1.5976502994659458E-006   1.8241962966209732E-007   4.3723693224856507E-006   5.8639675118580042E-006   5.9838807379011371E-007   1.6275924235972389E-006   2.8965356764691260E-007   2.4271656881381344E-006   4.8068369071511713E-006   6.1076332566447565E-006   1.2115492096028423E-005   5.8843205386840353E-006   1.9463013581438960E-006   1.6069114225311791E-005   2.3492007773609953E-006   1.3235615751072485E-005   1.9423961078453852E-006   8.0107094601946154E-006   5.7105135121129837E-006   1.8822215035278907E-005   6.4806734799770107E-006   3.2341231773058596E-006   3.7866549102062186E-005   1.9716750089509892E-005   1.9644862600038486E-006   2.5372867573864333E-005   5.9678689938929154E-007   2.5605500672521565E-005   4.3496414065119470E-006   5.4461939721937641E-006   1.1562385193646882E-006   9.1216538164397122E-006   7.8153149758568562E-006   1.3752968489203591E-006   2.1491155662358747E-005   6.4545367088904141E-006   6.0823793697814751E-005   1.6182868884872886E-006   3.9259432575322118E-005   3.6770680802455543E-005   1.0081992402105636E-005   6.2921140489648717E-006   4.6939114827359087E-005   1.1226956028165388E-005   3.6422178140491465E-005   2.6819701899062000E-005   2.3038872028543293E-005   9.6665527900509998E-006   5.3086380301702337E-006   6.2570697917734901E-007   7.0046321696468654E-006   1.2269196305628960E-004   8.2792473181137237E-006   6.2695619461981505E-006   3.2939700847521915E-005   2.2059610961722454E-005   3.6448883637512134E-005   9.3726988901619104E-006   2.9461732914675206E-005   6.4084485414319002E-005   1.9791179642215949E-005   3.0743064174714276E-005   8.5533070537439329E-006   1.4428407878264060E-005   8.9537993727946169E-005   1.4897538456618696E-005   5.7364310124275268E-005   2.7205688946884061E-005   2.2988964529675351E-005   1.9084166984767213E-005   3.1339811033565595E-006   4.5110937819059416E-005   2.4053127744021156E-005   1.8008740410113043E-004   6.3652133248735299E-006   5.1458528357114937E-005   3.0197110759562918E-005   1.4829196617227268E-005   3.7425839881722528E-005   1.2765508173353763E-005   2.4065754970272680E-005   2.8747781173477993E-005   4.3069524093113760E-005   9.3554606667744258E-005   2.5398907580984460E-005   1.9410867427230744E-005   1.9256590519371822E-005   1.6063746522549603E-005   5.9422949488660248E-006   4.6885613146248718E-006   5.8808126326224929E-005   6.4991940646118778E-005   6.2701993913189877E-005   1.4531143370309286E-005   4.7644875876356483E-005   1.7252876212519868E-005   6.3523329134242330E-005   3.6377422763579035E-005   1.1067357650877272E-004   5.8955288269603359E-005   4.0175812987031781E-005   7.4394582179821231E-005   6.2005717880216752E-005   3.3734237730887912E-005   1.5079128339418288E-004   3.7803962413079885E-005   3.0876251462249041E-005   6.5148351120348407E-005   6.0130611197933175E-005   1.6445270460339860E-005   2.0024059376543440E-005   9.2898098505820096E-005   3.7086611471421847E-005   3.9282084407920521E-005   5.0166760617840481E-005   3.1580057919467629E-005   3.7714583724551217E-005   9.3195492577311911E-005   3.7855305531621822E-005   4.4082730916234922E-005   7.8422273462833553E-006   3.4990762804602349E-005   2.6449882206723415E-005   9.8740798604572100E-005   7.8146136679444462E-005   3.6795821436558160E-005   3.0280598069951322E-005   4.9437849018241990E-005   8.0113683565786640E-005   3.0228988418285119E-005   1.1413959227661566E-004   3.2229645376498492E-005   5.2499526792745468E-006   3.8523097920143575E-005   4.9418545389033015E-005   7.5411396703559786E-005   9.3152484643315014E-005   3.5931212041438368E-005   9.7788742281168137E-005   2.1341867453754035E-004   1.4758978364849505E-004   6.1144805789963816E-005   8.2292030013203732E-005   2.9485692171232395E-005   2.9791055053149871E-005   2.3539066844324739E-005   2.5881169690713560E-005   5.1893207696729965E-005   6.0830361658587955E-006   1.5337463856500945E-004   4.3611584062539123E-005   9.2368049477923177E-005   9.3146140361120519E-005   1.1450889832191994E-004   3.5209282395919421E-005   4.0328559043686334E-005   1.3799160604819496E-004   4.4231830239909635E-005   8.2406856588724075E-005   2.1210134139446948E-005   6.3354534936919566E-005   9.2928068983395116E-005   5.5391754899621409E-005   7.7204246388827257E-005   4.4353149092926759E-005   4.1698050446150661E-005   5.4778140756895278E-005   4.0632975195331992E-005   4.3780774213115429E-005   4.5635276144181726E-005   9.7113735692377424E-005   1.0853804156294204E-004   6.9598657473893222E-006   5.0551137668238088E-005   2.6070049470822149E-005   1.6072217873134751E-004   8.0006562973864825E-005   1.0409759074250765E-004   4.5008228025289209E-005   8.3944640542702451E-005   3.1491384991388244E-005   3.5273205412341947E-005   8.5310958336744930E-005   2.5852863583264109E-005   6.7771595874668779E-005   8.6698655379888193E-005   5.2795007075973974E-005   2.2276206619464064E-004   1.8216269722633516E-004   6.2004597091987640E-005   7.5180897648067783E-005   6.3212677953213229E-006   1.3705351666176078E-004   2.0035851505635833E-004   4.4585567886653325E-005   7.3320903045251461E-005   1.6728191082230920E-004   5.3623281438297788E-005   6.3607193552795782E-005   1.9308493760415338E-005   2.0980939031933208E-005   8.8180573776201410E-005   1.1850284930759218E-004   1.8116559565737917E-004   4.1002048479424100E-005   3.3399255927241866E-005   1.3405047746848202E-004   1.5899029374607284E-004   1.6799998262203168E-005   6.4548781062138665E-005   8.1786351180054742E-005   9.6890475882688347E-005   6.7698599340232488E-005   6.6580317819514578E-005   1.1438477458711975E-004   4.8809848678729065E-005   7.5715015296260545E-005   2.1919401867947809E-005   4.4991537576454641E-005   3.7963177960748035E-005   6.9307562826008149E-005   1.0693078929865517E-004   6.4157434344637381E-005   1.5466353734626681E-005   6.7263882743951717E-005   4.7565145005990094E-005   7.9256005703964985E-005   1.9988070030555418E-004   1.4482593744362586E-004   1.3223302981348674E-004   3.6296781442571743E-005   1.4282963008676206E-004   5.2664598933448927E-005   1.3676790177096521E-004   2.0368904039080017E-004   7.2194234782596759E-005   1.3651613157422140E-004   5.3039996528254465E-005   7.8801220739428953E-005   2.2036257617752567E-005   8.5481244649319429E-005   1.4362636034821752E-004   1.3663200061631608E-004   3.5180723023877903E-005   7.7760925786792443E-005   5.1910970468646853E-005   1.0374125379417293E-004   1.5784302011117066E-004   2.4450879439270390E-004   6.2936846207124942E-005   1.3267482441065058E-004   1.7193360441054400E-004   6.4928102663389331E-005   1.2177347321042548E-004   1.2652431910426803E-004   1.1638068392146699E-004   8.6935084645299701E-005   1.0203111338248661E-004   7.6047944311560600E-005   3.7360281218544289E-005   7.8307929751399142E-005   3.8282005103468853E-005   1.1811214593912421E-004   6.5270214116557834E-005   4.8590283866784449E-005   4.2691427974310879E-005   9.2279292636410576E-005   3.8027807106094088E-004   4.6297558876079070E-005   1.0958348162014012E-004   1.6793449083641408E-004   5.9463868289179892E-005   1.3274005674499375E-004   8.8639001210091736E-005   6.8252091937613809E-005   7.2608728167620568E-005   2.5220735901393580E-005   8.8314418953037554E-005   6.7782906043699942E-005   1.7877513999085584E-004   2.1568463424220820E-005   5.0987515015441391E-005   4.2570812279850201E-005   8.4522990176596723E-005   7.0948536119853263E-005   7.9853727806181244E-005   1.0219754098548485E-004   5.2699253701235833E-005   1.4296732980570982E-004   5.4978687926123714E-005   1.6217005254043535E-004   6.2681137082417932E-005   3.9496009198454372E-005   6.7681819954701987E-005   1.3527154125667347E-004   1.0396827336645765E-004   2.1115939053238794E-004   1.2603317590735542E-004   2.1700429195390137E-004   2.9956518209345328E-004   8.6762939944831408E-005   4.9099774291628202E-005   4.7124105721636637E-005   8.1493587623653269E-005   1.5641237106233223E-004   1.1313140132364767E-004   2.3615830689199901E-005   9.7674914280383214E-005   7.1541800451091028E-005   6.6820750312568031E-005   1.5094421607127141E-004   1.0357863543656542E-004   7.9292163294345411E-005   1.2758958506800866E-004   1.2996399070239041E-004   5.2498508880865782E-005   7.6086654358808989E-005   1.6821233481127625E-004   1.0216600228275853E-004   1.4440052552635826E-004   1.5102487065145719E-004   6.5474752818711995E-005   1.6874163628767639E-004   9.3333382827523624E-005   1.3129109489738589E-004   7.9808720302534502E-005   2.3482642895585190E-004   1.4476832385468169E-004   9.9821199606301301E-005   1.0295734626562102E-004   1.8659843287881616E-004   1.1106251157387091E-004   8.4128275777992705E-005   1.9915256141587290E-004   2.3006816940588753E-004   1.1507747691481224E-004   1.2432935251567123E-004   1.3375734083960030E-004   5.4473508643138457E-005   2.7279572337877490E-004   1.4302732380405941E-004   1.2436628921100713E-004   4.8947477133538250E-005   2.2330992152521837E-004   7.3529753772756960E-005   3.7491831293006718E-005   5.3630667928101696E-005   3.2384344417158273E-005   8.7801546210533815E-005   3.7889229088409961E-005   1.1860413835831174E-004   6.8698349605305099E-005   8.3293430378933721E-005   1.0603948007628999E-004   1.0582891221975811E-004   4.8097340872062162E-005   1.4310836258594608E-004   7.7381102081738106E-005   6.2769149264865301E-005   1.8626051798724871E-004   2.2724991698991193E-004   1.8452585512722792E-004   7.2075997441705582E-005   2.2146874488892002E-004   4.2064575602782095E-005   6.3005045004336504E-005   1.0761631087125877E-004   2.4299369803955183E-004   6.2116182650757840E-005   5.8755080689622616E-005   6.7962330257571315E-005   8.5337804674022144E-005   1.9981409156271581E-004   1.1123390489786258E-004   1.7693936723297976E-004   7.3434127947354523E-005   1.8444485545949604E-004   1.5343285982663012E-004   8.5133898419624760E-005   1.2262996036070209E-004   6.2120749941855735E-005   1.0116825528225174E-004   6.4217766351248585E-005   1.3746341569441506E-004   2.1370946768611306E-004   1.2556551542730932E-004   5.4236843794698075E-005   1.0893258197827577E-004   9.8586661424056023E-005   1.7993127487100002E-004   1.4077716378926635E-004   1.9227876738965417E-004   1.7066078410042618E-004   1.2605050482943975E-004   2.7513965590505090E-004   2.1189334593116625E-004   1.9446070619909991E-004   5.2577854739809402E-005   1.1344008633449978E-004   1.0698137929060921E-004   1.4313937538825352E-004   6.9442615288114922E-005   7.1654965204914382E-005   1.7477663074759174E-004   2.0069621464057774E-004   1.1227609089559270E-004   7.1974052127239170E-005   8.9169011212859972E-005   1.5939994429023610E-004   3.2093459992254349E-005   6.2346562685508324E-005   2.7077643703620239E-004   2.7647929322165761E-004   1.1738431462677430E-004   9.0612748521149162E-005   2.5182468024244358E-004   2.6325706829767169E-004   1.3990639006490214E-004   3.0068778709854961E-005   2.2898098393738160E-004   6.4205690311306611E-005   2.2050156337432734E-004   1.8576889580563602E-004   4.5205279818889974E-005   5.7299060229187450E-005   1.3083284029572734E-004   9.8326342408945605E-005   8.0302475376408286E-005   8.4571917175074428E-005   3.4611354741064150E-004   2.0205923272132843E-005   1.2907836409146805E-004   4.8982010549143671E-005   8.3901336012756703E-005   1.0865243103369454E-004   8.2720045656282080E-005   1.0599996227554326E-004   6.0829469264285487E-005   1.9745471086712372E-004   1.4729428365201045E-004   5.3393412105198669E-005   7.5449781957577183E-005   6.5202979974564648E-005   7.1684574404709723E-005   1.5419055110908389E-004   8.4900388416687096E-005   1.9290576819665540E-004   1.7724009174285691E-004   2.1855334461600042E-004   1.0738434642652698E-004   1.2153484469728310E-004   1.6825796479555220E-004   1.9148227696138385E-004   1.4158455698083325E-004   1.0281288498629404E-004   1.9733594611283161E-004   8.9204960580425161E-005   1.2728525335549437E-004   1.0555454599625193E-004   1.1905362744420339E-004   3.7868347217825021E-004   2.3419352511156003E-004   1.7321774789275037E-004   8.8128981845990979E-005   1.6347055612220206E-004   1.3409034098660154E-004   1.4180759996155242E-004   7.2691521822372705E-005   2.1024117125950401E-004   6.9913760363606205E-005   2.1999041809052757E-004   1.7208326203810149E-004   4.0343745366111886E-005   7.8476866754070059E-005   1.4863135852678246E-004   1.3284897964070897E-004   1.9255604904867824E-004   1.0807828201751687E-004   9.7335658566450616E-005   1.2927282386578684E-004   1.2233417989518890E-004   1.4451827272590233E-004   1.0312316566429451E-004   1.2276785906046507E-004   5.9037415730205324E-005   1.4577548444707635E-004   6.3748638671676702E-005   1.1157365694930835E-004   1.6557251407890795E-004   2.2348176372368126E-004   6.2335051517287132E-005   5.0565497468663920E-005   1.2460765741770181E-004   1.1684913537891320E-004   4.2907613897951877E-005   2.1348653480979870E-004   1.1821296362575063E-004   1.6043477787138478E-004   4.6984166023050729E-004   1.1233787524407788E-004   1.1688352688292389E-004   2.4247506998048175E-004   1.2796121016638500E-004   1.3158787287725698E-004   1.9034137063670865E-004   2.3783746486366332E-004   7.1803647893825941E-005   1.3515756358819869E-004   1.7004554205398632E-004   1.7704187382165220E-004   2.0735094588103593E-004   1.3984028710594087E-004   1.5092502302725767E-004   1.5479586020532551E-004   8.9571508926969632E-005   4.3767911456519301E-004   2.0709850785833320E-004   1.4284359888508649E-004   1.6755693432379384E-004   1.2264534099523812E-004   3.0203959532099653E-004   1.5643027484017353E-004   1.1399348928005571E-004   2.9986082480882198E-004   1.4099741336403277E-004   2.0873044539675584E-004   2.3458047983052020E-004   1.6358833317201997E-004   4.0117951502353872E-005   8.0963909702211269E-005   2.8537235355502195E-004   1.6991258285565652E-004   1.5301576177357526E-004   9.6725627259100096E-005   1.7567909956722622E-004   4.4116155114420903E-005   2.2889749175363194E-004   1.6619066003049264E-004   1.2638753084917142E-004   9.0937571568953666E-005   9.4401382034710663E-005   9.4643501035200194E-005   1.1941472972349111E-004   1.3271790944546045E-004   6.8595938570690788E-005   1.9291386546407650E-004   1.0421871342752903E-004   1.5441413376104897E-004   1.0827928108533223E-004   1.0698566994210007E-004   1.3804620533451660E-004   2.3334859143760042E-004   8.4599441877140300E-005   8.3832661908550505E-005   1.7056639380917741E-004   8.8174546574305374E-005   2.0744284882363598E-004   9.1302496571270039E-005   1.7744418946823227E-004   1.5273784240315901E-004
   3.8470588235294114        3.0000000000000000        1.4427947428859931E-007   1.1696219389229739E-007   1.0937855849551694E-006   9.7349068429004966E-007   3.3995117178093665E-006   4.7087577922375630E-006   9.5596873919367984E-007   9.6033060268125567E-006   1.4661577539482205E-005   1.1835773086034348E-006   4.2218861383339043E-006   9.3730468105832642E-007   7.4158241901697014E-006   7.1044347690473453E-006   1.4456913181718548E-005   2.1675012826240746E-005   1.1578750718633308E-005   5.5171427207341870E-006   3.4681119990500983E-005   7.3819368097331058E-006   2.8969366330812507E-005   2.8512998987632889E-006   1.8219665459472699E-005   7.3187094446701105E-006   2.3974476048760729E-005   1.1768030246436403E-005   5.4470076678394068E-006   6.3184963157032181E-005   5.0705119357050614E-005   3.5419653684517340E-006   4.7822567306955146E-005   7.7793836506152311E-007   4.9896596591491938E-005   6.8763586608696745E-006   9.8259864199290439E-006   6.4329893712287020E-006   2.4476683400325107E-005   9.7658062444064224E-006   4.1459185044500097E-006   1.6316687874805935E-005   1.1240940967772319E-005   7.6207399074242752E-005   3.8371907406062911E-006   8.0307416568638310E-005   5.0571422371221712E-005   1.8439501859842516E-005   1.1054537069893280E-005   7.6225725175311669E-005   2.9615671597483386E-005   5.5517699720635861E-005   5.7442719305166194E-005   4.2521483466842659E-005   1.8674619115347860E-005   1.7828068733715371E-005   2.1099671789106590E-006   3.1256500701545804E-005   1.4318170091305108E-004   6.7116150922935888E-006   1.5149957156238437E-005   7.2493107481364356E-005   3.4088401761661343E-005   2.7391090753185632E-005   1.2328404221396985E-005   6.2508154741852827E-005   7.9365775553933422E-005   3.1474731413605751E-005   5.7235414181791393E-005   1.1374952813721605E-005   2.0101495506561807E-005   1.2683520483842498E-004   1.8862653071509967E-005   7.4884144615646779E-005   5.4375811602421120E-005   4.5533472737124531E-005   3.6877476106718875E-005   4.6984108208747814E-006   9.4854662298837609E-005   4.2358637167377565E-005   1.8758859959403266E-004   2.7766263870005563E-005   8.4648772127021344E-005   6.5344766717065274E-005   1.8889097692350298E-005   5.3861570484972350E-005   2.6117087104310893E-005   6.4276821371514592E-005   3.3016242396645240E-005   4.8928593635450668E-005   1.0158581587108595E-004   7.0588358184633127E-005   1.8613503109751200E-005   2.4746890796749441E-005   2.8853114229705237E-005   5.1630929154734147E-006   1.4495474058678063E-005   8.7554422764360014E-005   1.1632443363886113E-004   6.2923227029915450E-005   2.2937131507256271E-005   4.4709144459750607E-005   1.7789125580652365E-005   8.4860596447279449E-005   5.2197701044089691E-005   1.5701559943262635E-004   5.6138536404450754E-005   7.3640798671552064E-005   9.2571542174109473E-005   9.3274282861685072E-005   7.9398545283414519E-005   1.4350002012816746E-004   3.6324321824622229E-005   8.6753232773013973E-005   8.8761508875322021E-005   8.9515571900443194E-005   5.0296513408227045E-005   2.7473485979752652E-005   9.4359570188819658E-005   2.7822116893230178E-005   2.5571664649903524E-005   1.4120392045603039E-004   4.0057183541258512E-005   4.1575514948271884E-005   1.2057162300578755E-004   8.4682230283929038E-005   6.3074360796983733E-005   1.9978026848376252E-005   9.4122881517882335E-005   5.8723492698536761E-005   1.3875803921829376E-004   1.0931705527839937E-004   6.1070368398425233E-005   4.4137525497960069E-005   3.0984291140946184E-005   6.6489593716738377E-005   4.7453971321853496E-005   1.8957148491362589E-004   4.0421786826439321E-005   1.4128811663605819E-005   4.2349720259447059E-005   5.1528487280721888E-005   1.0200530988748992E-004   1.1403776451949665E-004   5.6978879502764422E-005   8.9406813876340783E-005   2.9199203186911605E-004   1.0889783943235533E-004   7.4080634758481206E-005   8.4119640566157055E-005   4.1454734256376200E-005   6.2952166242132422E-005   3.0042348380602481E-005   6.6957169590628747E-005   6.1884917164690690E-005   2.0031282492236799E-005   1.6986847694437811E-004   1.0568954845172248E-004   1.1317901329741091E-004   5.2761554416969052E-005   2.3008918122076067E-004   4.4776069221927276E-005   5.0655738946395083E-005   1.6745875810488751E-004   3.8522987468662613E-005   1.3643596503480138E-004   4.6756563374105692E-005   1.3085597366889964E-004   1.4092204796957634E-004   9.4382179748174995E-005   9.1042253876863298E-005   7.2300026715055158E-005   5.7063905753521121E-005   5.1067779197091030E-005   1.0709760273153530E-004   5.0352128172645893E-005   7.0132982585780453E-005   1.5510958590528320E-004   5.2933074695501178E-005   2.9311338219552721E-005   4.7210476298116430E-005   3.7541279548388390E-005   2.2144493531646984E-004   7.3165148803390056E-005   1.2143037419041843E-004   6.3803515009587967E-005   1.7062894724417560E-004   4.6833960240771748E-005   6.3153131990651735E-005   1.0269388924789449E-004   2.3267421679272039E-005   1.2336992895032087E-004   1.4538492422099965E-004   2.4395410116483545E-005   2.3095700758762560E-004   2.0094968552728944E-004   9.4101534803863899E-005   7.6677513167660219E-005   2.8292502577071932E-005   7.9186701791315406E-005   3.0986498128296686E-004   9.8897573804075589E-006   1.0923780015831635E-004   1.5132029682418742E-004   6.9762537227698187E-005   8.7209592042168855E-005   4.0077741375611973E-005   3.8298981522276865E-005   1.0385179432815458E-004   1.6040250269530869E-004   2.1785451605998567E-004   8.4501954792221289E-005   4.3888821789859494E-005   1.7352749888213334E-004   1.7567119892373902E-004   2.1408492938035746E-005   5.1571678582158785E-005   1.5660439733273572E-004   1.1567483913818696E-004   1.0245400156494481E-004   8.1287165934679472E-005   1.6820679045804910E-004   6.9992384804004758E-005   9.2084463049295923E-005   4.5950810647637361E-005   6.6622100671705632E-005   4.6642038618001407E-005   1.2117544003537510E-004   1.5622922472027955E-004   2.6707158295377803E-005   7.4256262646905325E-005   1.0242483758145345E-004   4.0404215528792169E-005   7.2484016563551264E-005   2.9712991262364260E-004   1.4729497969091820E-004   1.3128740378673295E-004   6.5143993861738319E-005   1.8610424931134813E-004   1.0025228772450206E-004   1.7228515153606773E-004   2.2690659154642171E-004   1.4908677428576844E-004   1.8994804014864540E-004   1.2661602988743253E-004   8.7041268589917704E-005   2.1993119581778650E-005   1.4094222094959054E-004   1.2000156485452827E-004   8.7204717409304056E-005   3.9009158505540845E-005   1.2847358092000610E-004   7.9179819165532751E-005   9.1384632927116077E-005   1.6510528373988849E-004   2.3700114828135126E-004   4.5529355953293517E-005   6.5405765919532876E-005   2.2652523957612759E-004   1.2392009002554967E-004   2.4526960477284118E-004   8.9571498734277455E-005   1.8065788790390191E-004   1.2527764651028723E-004   8.2816750142749066E-005   9.0978648532994921E-005   3.7600268109006905E-005   1.2423230102402908E-004   4.6550268711881108E-005   1.2443537731407858E-004   7.0245941106986343E-005   5.5083708777311169E-005   8.1596503116361380E-005   1.1246125381328904E-004   4.6016901946696360E-004   6.2607002001055143E-005   2.7226015335495560E-004   1.2687313675246507E-004   9.3237849697452754E-005   1.6070653177160561E-004   1.2938745113844300E-004   7.2313711683651068E-005   1.0336590080449711E-004   2.6382948551668946E-005   1.2062859583355132E-004   4.3330970591352868E-005   2.1624661332322062E-004   2.0621749160183864E-005   6.8312319257708858E-005   5.1551285397665585E-005   1.6606214076764604E-004   1.1311068809378110E-004   8.0225461240436332E-005   1.2217332748264714E-004   3.8377018564283183E-005   2.5763290672569246E-004   4.2567319235440546E-005   3.1376814366120063E-004   1.1216399899847442E-004   1.0179648166272609E-004   8.7141003727274468E-005   6.6840914926234577E-005   1.1970012076912934E-004   1.9124684033173684E-004   1.9593718020689092E-004   2.0359636666000697E-004   3.9753738100582970E-004   1.3375660730209309E-004   5.7708039685029463E-005   5.6841347181593668E-005   1.1002220476912703E-004   1.2023162053329647E-004   1.2224795067700183E-004   4.0570285379775718E-005   1.0869498066789472E-004   9.7754220999958743E-005   9.6692963770658632E-005   1.5439494122344814E-004   1.5388275762951510E-004   8.0782916963510209E-005   1.2327579804620388E-004   9.5802189265211036E-005   5.3562310639209559E-005   1.7532083641184004E-004   1.9958623671146995E-004   1.3240033086616657E-004   1.8994463818320195E-004   1.3109996691958509E-004   7.6157944645828909E-005   2.2103455700914508E-004   9.8599752342414749E-005   1.3313434473023395E-004   9.8629454260719420E-005   2.6224674580002677E-004   1.5427353401693258E-004   1.0594732312034094E-004   1.2804342017623373E-004   2.1994082435847559E-004   1.9664458954477861E-004   9.4887121372569982E-005   1.6675883399801562E-004   2.4279189571816049E-004   9.6102677712472508E-005   1.3981221948873172E-004   2.9421110422120453E-004   8.4713665062349295E-005   2.1174149756033871E-004   1.9019583984321143E-004   1.6043973586206601E-004   9.7697070054798900E-005   2.3207074045857894E-004   8.0241438690496384E-005   4.5168175685320260E-005   5.6322775316225724E-005   4.4706997222079112E-005   1.0840599069851531E-004   4.1267969767783054E-005   1.0281840113505532E-004   9.6319631216317127E-005   9.3262748983707035E-005   1.3142478288081570E-004   1.5156454267703065E-004   3.1162541882837244E-005   1.6446136976636081E-004   5.3123382837329457E-005   1.5058378188932128E-004   1.7472441160267102E-004   2.9299223866650312E-004   2.7581569293823262E-004   1.1987247126993069E-004   2.6869962154835853E-004   4.2794975432547672E-005   2.4842820361114940E-004   2.7508006557967648E-004   4.0158589417648333E-004   6.2061438943164355E-005   9.0506123750224237E-005   8.3076129069238372E-005   1.0308971819101121E-004   1.6268013590584301E-004   1.3514877242959864E-004   1.0760857019228632E-004   9.2415999789960214E-005   2.0768697888802097E-004   1.9720033328127012E-004   1.6261435356707435E-004   1.4758543613149273E-004   8.5151387201335026E-005   1.1021950304646880E-004   6.2719334325748869E-005   7.1703740416439478E-005   3.2404995826345006E-004   2.2448095463694490E-004   1.2199477603590601E-004   1.7138139714662477E-004   1.1893756255100665E-004   1.6902902549756140E-004   1.7423417168131757E-004   2.6389822197380103E-004   1.3740453214415219E-004   1.2843471157335316E-004   2.2418478901716258E-004   1.5386467745632124E-004   2.7061268217104653E-004   6.8196063560529123E-005   1.9673955945181907E-004   6.4124246170522468E-005   1.3539410185764154E-004   1.0351521562821693E-004   6.6219754913304663E-005   1.8749459687773982E-004   2.6257139069339898E-004   9.1414412999741071E-005   5.1975200294618229E-005   1.1589088761914720E-004   1.6152649196352276E-004   7.9364988977516086E-005   4.7061267678225636E-005   3.3366489378113397E-004   2.4178862687389180E-004   1.4307376031964645E-004   7.1842900490925459E-005   2.7688986138584194E-004   2.4818113131284736E-004   1.0184446565912643E-004   6.9901789587115194E-005   2.9946764066328272E-004   8.9637372948993109E-005   1.6563714454347826E-004   2.1189072572040015E-004   8.1230746790905922E-005   7.9917305632155219E-005   2.0255277603729873E-004   8.8973246629395580E-005   1.3189014160175141E-004   1.2859249892749574E-004   2.9088095832862070E-004   4.2245703917218052E-005   1.8092719355770513E-004   9.3756565357271891E-005   7.3900660405787274E-005   1.1692064511015313E-004   9.6780339564629702E-005   1.1716231191052974E-004   6.3079496616686722E-005   2.0145284105516274E-004   1.5862785725094446E-004   1.1881176718213615E-004   1.2785682244073393E-004   7.9575457633141000E-005   1.2594363066922504E-004   1.7001456164353294E-004   7.3117059657980295E-005   2.1833208213486684E-004   1.6340800792427265E-004   3.1428290600690501E-004   2.0105738461669278E-004   1.2501854889966640E-004   1.3229154564536915E-004   3.6366541093450772E-004   1.6797708857249996E-004   1.6707908026444550E-004   2.5662910410770062E-004   1.1032438581317074E-004   1.9024495298516239E-004   1.0528139121950338E-004   1.2272266034596361E-004   6.1944116261092319E-004   2.3526403934796356E-004   1.2994622161419499E-004   1.4249349647039230E-004   1.6894551816060068E-004   2.1384176403490982E-004   1.5668159023248513E-004   6.4851901206803173E-005   2.5226714415551774E-004   1.2690955364181455E-004   3.4122832394309322E-004   1.8907104578001581E-004   6.2433333149840292E-005   1.2112902592840849E-004   1.8745341814332581E-004   1.6823716939261697E-004   3.4140179225753472E-004   5.7899300348549616E-005   6.2435282397070241E-005   1.1234704464326039E-004   1.2171288231055670E-004   1.4453959952061933E-004   6.1896823869570837E-005   1.4217798485603839E-004   6.8938951776240879E-005   1.5558899942320575E-004   1.4963038896014742E-004   8.3242998179384960E-005   2.1926442227568390E-004   2.3206461416587609E-004   8.3882212787676755E-005   1.0280872704474610E-004   1.2810731836294158E-004   1.4506084108074869E-004   4.4745281839681536E-005   2.2323533750015688E-004   1.2944891880912969E-004   1.5719567094808274E-004   5.8511767018751119E-004   1.8082223843397791E-004   1.0104926839300904E-004   2.1177584395653038E-004   9.2729850684991510E-005   2.2317510756014291E-004   2.5017055953885375E-004   2.2491615473061531E-004   4.6417603693075265E-005   2.1302143590367162E-004   1.8490947478750177E-004   1.8286447129647136E-004   2.6943143434964251E-004   1.9668204193280841E-004   2.2030581358361786E-004   1.0773290152682248E-004   8.6665123982318753E-005   3.7275636282810130E-004   2.6405116728851443E-004   1.9031370869694448E-004   2.4525230472442826E-004   1.8749723608551405E-004   3.5600560869748755E-004   1.8495272503613741E-004   1.1139409164572578E-004   3.0570983071664801E-004   1.2104324407784101E-004   2.7788175426725689E-004   1.7759047245062887E-004   1.7452025375626478E-004   4.9027493800829447E-005   8.2522360267910929E-005   2.5728567203538681E-004   1.7631617492275809E-004   3.4237871434437191E-004   1.2116138080504334E-004   3.0431722289291400E-004   6.0094936383929973E-005   1.6484553397321165E-004   1.4231620187829576E-004   1.8097177273759533E-004   1.3696841125515225E-004   1.1276920278025892E-004   1.5397583979709912E-004   1.6166936490082798E-004   1.4875253596374687E-004   2.0950908767386118E-004   2.7697337121155809E-004   1.3361391002307364E-004   1.7994557524905958E-004   1.3066097648381484E-004   9.4131974226494816E-005   1.2625746530163723E-004   2.1535051724092430E-004   1.0284303343093404E-004   1.0724704125018099E-004   1.8867361670390606E-004   1.1020622324403160E-004   1.5681692666450291E-004   1.4483382581311868E-004   2.1259556470388364E-004   1.8541458778618391E-004
   3.8999999999999999        3.0000000000000000        4.7664525059392245E-007   4.0380229835476141E-007   3.0148714134703825E-006   2.8736294164624951E-006   7.3318892282340017E-006   1.1574406079507441E-005   3.8730404705032600E-006   1.7333592531598854E-005   3.0118045480073441E-005   1.6952949128575718E-006   9.2051315758767444E-006   2.6300004965141557E-006   1.8720679591195405E-005   7.9604470489685547E-006   2.8626816156407638E-005   2.8487263088110122E-005   1.8454756777781652E-005   1.3320943851774554E-005   6.2016076792205838E-005   2.1962477474387364E-005   5.3465288502050412E-005   4.3190293292529482E-006   3.4525422876476422E-005   7.5917541511566995E-006   2.3927199117658752E-005   1.7497163083232051E-005   8.3276147195280643E-006   8.4385067209183923E-005   9.7183148393541156E-005   5.0455299372920001E-006   7.5012735431468849E-005   3.0694429626099878E-006   8.0753132170941012E-005   1.1989484029465656E-005   1.4762762436841791E-005   2.3327707378291829E-005   5.2356241009625470E-005   1.1574874829635265E-005   1.4910872657356038E-005   1.0635294255950976E-005   1.8828206686326291E-005   6.9488275758737482E-005   8.7044936574820427E-006   1.2763857880221220E-004   5.1141543216551057E-005   2.8122965107373507E-005   2.0516070056144298E-005   1.0224852447235248E-004   6.1215731265255830E-005   6.5964859736756973E-005   9.7949294277014263E-005   6.3351132174038638E-005   2.9986754850043739E-005   3.7195657692433560E-005   6.4393763213563854E-006   9.4283982783231849E-005   1.2706506096225504E-004   1.1280830981367656E-005   3.5255526444224165E-005   1.2921536078116874E-004   4.7609645427985625E-005   1.3604317724746382E-005   2.5432594672812125E-005   1.0592272022463551E-004   8.3223650606643429E-005   5.9643688279056726E-005   8.3905248597736706E-005   1.9314801994277512E-005   2.5772169845445579E-005   1.3349893321494942E-004   1.6988447985669550E-005   8.3355257381832756E-005   6.1502170534001574E-005   7.4884312062132967E-005   6.5186429465642338E-005   8.5674492547528425E-006   1.4534506945918280E-004   6.4381044641160444E-005   1.4489472603307967E-004   7.9974035112798564E-005   1.1641766554790874E-004   1.0755443850520333E-004   6.9347328116707712E-005   6.3429039656613705E-005   4.0623709847006086E-005   1.2223597236765368E-004   4.2374119728300277E-005   5.3839058702954014E-005   8.7566464693159706E-005   1.4003508290437959E-004   1.3260480126237992E-005   2.8500358830613137E-005   4.5774442910054436E-005   4.2313780183713186E-005   3.6337254102013087E-005   1.1175472072318632E-004   1.7079903676325145E-004   4.8004264629920221E-005   3.6987454707730639E-005   4.1388870185808966E-005   2.7737884968623247E-005   8.2161124973381200E-005   6.8291710435075556E-005   1.8587213569079029E-004   5.1896924915926148E-005   1.2248649007970099E-004   1.0151112046325070E-004   1.0545146952902330E-004   1.2630732899408949E-004   1.0041230635981896E-004   2.2733561873459994E-005   1.6858736885545875E-004   8.8456713689193079E-005   9.7358892420397954E-005   9.4382956384118742E-005   4.0591785903575790E-005   7.6250411117808074E-005   2.6132764911275521E-005   1.7878654801413019E-005   2.5415264128531175E-004   4.0763074525879387E-005   5.1369374159176111E-005   1.3900731674340867E-004   1.2880335932698788E-004   7.5160476959100720E-005   5.6991033974026876E-005   2.0196864346299300E-004   1.0506642513401138E-004   1.6090885968450766E-004   1.5477980362469252E-004   1.1101168629880914E-004   7.5110856765048939E-005   6.7056324979224103E-005   5.1471913585472548E-005   5.0417981831133467E-005   2.4492931629969706E-004   3.8035683728571581E-005   3.6173035186551983E-005   4.6662479991337429E-005   4.1840727691047677E-005   1.1416285596051637E-004   1.1497502075811337E-004   1.3156933175289908E-004   7.2876822319267203E-005   2.7760861582786449E-004   6.3395795928483520E-005   6.4688856014414451E-005   7.5613733418853328E-005   7.4625885223877312E-005   1.0691266357308210E-004   3.5003242476097893E-005   1.3378500191838695E-004   8.8121861253606835E-005   8.5456295890861918E-005   1.5592733205073452E-004   1.4105820716236580E-004   1.1670327740441922E-004   1.9253234786255813E-005   2.9509470052902523E-004   5.2765647207836051E-005   5.7494843132689685E-005   1.7174063297707980E-004   3.4289610578113687E-005   2.1498590174353794E-004   7.4746807825013689E-005   1.8155101033695851E-004   1.5137030399059329E-004   1.1476930922904554E-004   1.0969880263156811E-004   1.1563859517099054E-004   7.3277441819995991E-005   7.5728929844047019E-005   1.7305711865186579E-004   5.6839700297365381E-005   1.1169747386267723E-004   2.0763442743004944E-004   3.6854792930475657E-005   7.8316543927727702E-005   4.8449728783364430E-005   1.2765587504889623E-004   2.5026249264422799E-004   6.1832050122085532E-005   1.0508329538737793E-004   7.1247872828073127E-005   2.5217429394231182E-004   5.6228949648483424E-005   1.2112340860487645E-004   1.2875330914524885E-004   2.1553087406228877E-005   2.0226546699817020E-004   1.9715056369362232E-004   2.5110638527606079E-005   1.9532773088470537E-004   1.7914995664485931E-004   1.2665715059647815E-004   7.2466534412641683E-005   1.1048723803151156E-004   5.6689341452542590E-005   3.0171546192653991E-004   1.8508174712650658E-005   1.4596631613949770E-004   1.1619367244934992E-004   8.6565272138040749E-005   1.2630865316275828E-004   8.9404392421554127E-005   8.2519421387643584E-005   9.1924756301859623E-005   1.8434395390979518E-004   1.9776613481043592E-004   1.0438089406664963E-004   5.7609394342219682E-005   1.6845965040128386E-004   1.3124135021072756E-004   3.4079030594348917E-005   4.4811690712829897E-005   2.1559524293759185E-004   1.5872682323626736E-004   1.3841002348628185E-004   1.3166089630870656E-004   1.4802334788796038E-004   9.5711822616813093E-005   1.1351052080325058E-004   7.0946123587141993E-005   1.2992957752109828E-004   7.8838943906146773E-005   1.9780452773352386E-004   2.0045099008032626E-004   9.1571953714398492E-005   2.3354705061627299E-004   1.5894563102233277E-004   3.4072543412056708E-005   5.5914899692366160E-005   2.7882916541608846E-004   1.2527661315292471E-004   1.2773584467828052E-004   1.3452228560711780E-004   2.0943214252799270E-004   1.7773028265944069E-004   1.6318824111899127E-004   1.8308310245029600E-004   1.9876376323703352E-004   2.1100694090089866E-004   2.0790144725974766E-004   1.2214596050438739E-004   3.4547502530052008E-005   1.5049555190401652E-004   7.5973149038160528E-005   7.0787818255722184E-005   7.8831297111622270E-005   1.9450534208263789E-004   1.0386176217762726E-004   1.0363256298931576E-004   1.3300755917378966E-004   1.6459831716905264E-004   4.4499930233721841E-005   5.4471744687922676E-005   2.4101756213139685E-004   1.6708846827652603E-004   3.6222205431156787E-004   7.1527332600508748E-005   1.8213220439438764E-004   1.8220808804668773E-004   8.7128523681080823E-005   1.1330639530737761E-004   3.9953812051432203E-005   1.9314769335020346E-004   6.6016885686142563E-005   9.3137150875160048E-005   7.9905145284189533E-005   7.0532852830353831E-005   1.1278354281922874E-004   1.5763342777978887E-004   4.0365563998533648E-004   8.9043232587952337E-005   4.9275349361129156E-004   6.5700404929918804E-005   1.2717114622191856E-004   1.6416602776616048E-004   1.7077638808595444E-004   6.8347356744388155E-005   1.1802513255102094E-004   4.9011815667693783E-005   1.2774229379652129E-004   4.7007264014362062E-005   2.3712864243557015E-004   2.4525175109953850E-005   1.2999537607744346E-004   6.8573038751781957E-005   2.8060941284350355E-004   1.4604815018765514E-004   1.3795893197611123E-004   1.6615246339222705E-004   3.3203667847708383E-005   3.2517471658967254E-004   4.0298093714874598E-005   5.4030183791608393E-004   1.5128917369455175E-004   2.2387359466342086E-004   9.4615328015495843E-005   3.3068588784785652E-005   9.8665686634538389E-005   1.2725353152193445E-004   2.0174506535987219E-004   1.6008361604502423E-004   3.3574679132049789E-004   1.6835672416083277E-004   9.5891270206051714E-005   1.2247353608975769E-004   1.1490697008228847E-004   9.0314839924649217E-005   1.3505397284065970E-004   8.0617329139859889E-005   1.1076603466660866E-004   1.7095611334401624E-004   1.2971590231327060E-004   1.0592217650237739E-004   1.5814145924372651E-004   1.0217695260670343E-004   1.6052424798651633E-004   6.9594609742194166E-005   5.3007516771562773E-005   3.1691664550282072E-004   1.7404739271833461E-004   1.4428187679581177E-004   2.4477391542258793E-004   1.5026440875501066E-004   1.6134043483352408E-004   2.3721710838037232E-004   1.0113071301645513E-004   1.3549425251545500E-004   1.2924653614516065E-004   1.9922424963897143E-004   1.3159948001867060E-004   1.6619833028507240E-004   1.2335175391987299E-004   2.2106016735340631E-004   2.4993643168124140E-004   7.3891485489044502E-005   1.1723185648069508E-004   2.1067681526702004E-004   1.0415913018317151E-004   1.5324479811966614E-004   4.0718517869775658E-004   1.5022990566906583E-004   1.7514378523291374E-004   1.7922250199140495E-004   1.9405015597433859E-004   1.6261618822408601E-004   2.7120426230123047E-004   1.1851028660149383E-004   8.4510997100132199E-005   5.1800644492321550E-005   8.3357235073858432E-005   1.5531629272320553E-004   6.5487272057881586E-005   8.3733663307491106E-005   1.3376587049869829E-004   8.8126501009287852E-005   1.4225991838954407E-004   1.6463585283386584E-004   3.3471365036072786E-005   2.3067373862368929E-004   4.1159606501611625E-005   2.9421979031545481E-004   1.5253162129243874E-004   2.5646107954612515E-004   3.0818209467464773E-004   2.2366379281620535E-004   2.3398138286363475E-004   5.5788742684789754E-005   3.9239412970286402E-004   4.3317357800527241E-004   4.9846290423541655E-004   8.7998082419700507E-005   1.2902400058629153E-004   1.1371396727949072E-004   1.2157995351314916E-004   1.2623666443434872E-004   1.2316940284357253E-004   7.6066167377674952E-005   9.2181719691630446E-005   2.0317101483239121E-004   2.4961823367969306E-004   2.5215799921088578E-004   1.4411836694754618E-004   2.1356677793882333E-004   1.7751794178427025E-004   9.2766953762995867E-005   1.2221993163914714E-004   3.1974264776017989E-004   2.7052058509209739E-004   1.8067904523661729E-004   2.0798227896485049E-004   1.7556616976049529E-004   2.0040875461007794E-004   1.6872686644256926E-004   2.0331838496270133E-004   1.1189157136276953E-004   9.0907326743239862E-005   1.3102148102424655E-004   1.0463247691721793E-004   2.8715554722074532E-004   1.1585907349384854E-004   2.7210154740418157E-004   1.1530384393788759E-004   2.0834840128509854E-004   1.3794383277906933E-004   9.1905664608786945E-005   1.8955311726861736E-004   2.3918717648091164E-004   8.6033356127087937E-005   6.6619063823217321E-005   1.3974992085566016E-004   1.4751484528471019E-004   1.4836919269494824E-004   5.2032319347688402E-005   3.0858317065509446E-004   1.9622177447238656E-004   2.5768966999863390E-004   5.8005387513724564E-005   1.4657657416305395E-004   2.2624197802100209E-004   9.7883895022417750E-005   1.1218049908901832E-004   3.2138609626395086E-004   1.1280496850635401E-004   1.0562029178496103E-004   2.8715892717726804E-004   9.7062800976305247E-005   1.0657375552391014E-004   2.4787285151611923E-004   1.6243235270252564E-004   1.9518706120191296E-004   2.3374658206506312E-004   1.8221979407608989E-004   9.3177266011435677E-005   2.5126636445030629E-004   1.8913410504265820E-004   8.0700126781642351E-005   1.1598713605017468E-004   1.2361379430237532E-004   1.5693923926581946E-004   9.3117944213451861E-005   1.3429220303755562E-004   1.7184338475681267E-004   2.5654697801060807E-004   1.7879187759761879E-004   1.4216564522746849E-004   1.5167755445604579E-004   2.2400683891665642E-004   8.4789290550921353E-005   2.0000912614892151E-004   1.4341692295035703E-004   3.8048256187860502E-004   3.3301003359807073E-004   1.2212311411315176E-004   1.7003966758013175E-004   5.2470581510965315E-004   1.4848260427821679E-004   2.1471456701402294E-004   2.0422226196235889E-004   1.5460101234552326E-004   2.5710903811423312E-004   1.0478329901081355E-004   9.6284324103144023E-005   4.9741995884472370E-004   1.8673333633664459E-004   1.2917074395586063E-004   2.2675712710630027E-004   1.6004927681823153E-004   2.4764168765528861E-004   1.7632417632082787E-004   1.1148443384553513E-004   2.7079198770135407E-004   1.5428624133948440E-004   3.6635637526636066E-004   1.7113585323070356E-004   1.3002866835253632E-004   1.6794178455405726E-004   1.9850257426883580E-004   1.7599868026446896E-004   4.6341387060615783E-004   3.2630856259071321E-005   1.1516021348237203E-004   1.1083297362779401E-004   9.4161333095307476E-005   1.1206885144613748E-004   7.4370672767246014E-005   1.8402258962865400E-004   1.2073674657304097E-004   1.5066996106632359E-004   3.6323940503378403E-004   9.5094814485032243E-005   2.1727214977692875E-004   2.8220196369326916E-004   1.1851189771669703E-004   2.0616874741247152E-004   1.8567163016211532E-004   2.0012542467818048E-004   6.3709142621814203E-005   1.7367835676330111E-004   2.0504348845664543E-004   9.2947169854044868E-005   6.0544996588038900E-004   2.5396581498400865E-004   1.0359414632683295E-004   1.3848107582934265E-004   6.6404985254273061E-005   2.0823547862873566E-004   2.7298309213470603E-004   2.1599037482750348E-004   7.9782630172556271E-005   2.5162455659108332E-004   2.1404964193356342E-004   2.8124624139465700E-004   2.9475970621007719E-004   2.4387863870564512E-004   2.7311964078560177E-004   6.1097680870821164E-005   1.6881917149468871E-004   2.1886104516161955E-004   1.8030764369352968E-004   1.8259508935901180E-004   3.2460008374292224E-004   1.9856916510711483E-004   2.8783886522442938E-004   2.2390843909431319E-004   1.2969881995899063E-004   2.3821778376454094E-004   1.1433336647454852E-004   2.6709303739979061E-004   1.7480906263449129E-004   1.3905584343758799E-004   6.6560467730663174E-005   1.0865591134871964E-004   1.6818844905068330E-004   1.8738439060495761E-004   4.6378850108538594E-004   1.7690997492395873E-004   3.1430101672752541E-004   1.0844908833281649E-004   2.2029663961557004E-004   1.1130489393020356E-004   1.9053759641463210E-004   2.5407566047441516E-004   1.8695035388922499E-004   2.7298677520580180E-004   2.1192285025877527E-004   1.7085324389585102E-004   4.0227484096275727E-004   3.2146895548507864E-004   2.1020378569460398E-004   1.7438715442123570E-004   1.2772060686915709E-004   1.4271401803553094E-004   1.0670867120846641E-004   2.0577997823742995E-004   2.0312253990999987E-004   1.4025108389544789E-004   2.0578295536656513E-004   1.1381133330675795E-004   1.2433293536913344E-004   1.8380393858162509E-004   2.8606633404125811E-004   1.9069276277972237E-004
   3.9529411764705880        3.0000000000000000        1.3801340119508249E-006   1.2144645211886875E-006   7.1205271527534113E-006   7.2352042547619410E-006   1.3007468524749020E-005   2.3653069527241564E-005   1.2489536478370105E-005   2.5194002148974435E-005   5.0036636439831311E-005   1.6761444135877043E-006   1.6746664108999722E-005   6.4282248787912240E-006   3.8767188769532208E-005   7.5625872867509956E-006   4.7972700692902999E-005   2.6310807624703151E-005   2.3509296560804581E-005   2.7342180696936672E-005   9.1353093974234011E-005   4.9652816415670608E-005   8.4034200161680974E-005   8.8474077773904813E-006   5.4329938064968877E-005   9.1163360861795474E-006   3.1365139750724009E-005   2.2374987074686635E-005   1.2343140219598091E-005   8.8014881877823101E-005   1.3676784356098234E-004   5.9408317137683826E-006   9.7581415907046040E-005   1.4437762781158460E-005   1.0792104394605318E-004   2.4068410088142468E-005   1.9094373424240637E-005   5.6163011277835806E-005   8.5676462991742558E-005   1.4590819776367851E-005   4.0638692251649625E-005   2.8987687375515108E-005   2.9958136106734990E-005   4.3914913497380190E-005   1.9883625009368237E-005   1.5741232758767021E-004   3.6544541568938066E-005   4.1914462002283387E-005   5.1271009015799789E-005   1.1610762279566890E-004   1.0062803252210925E-004   6.1995288959358183E-005   1.3106111977418997E-004   7.4427550526320275E-005   4.0431325888035890E-005   4.6802498627999720E-005   1.7807678440449264E-005   1.7248665458661857E-004   8.1024037742730520E-005   3.7413660274808294E-005   7.5608482969868592E-005   1.8587940194066490E-004   6.3526390790222828E-005   2.0561162413524919E-005   6.0039786764005086E-005   1.4494259018245500E-004   8.1191325630030782E-005   1.1630238555097912E-004   9.5159154701032002E-005   4.2196888902204990E-005   3.4412254124192767E-005   1.0284270455660395E-004   1.5850109326198887E-005   8.3270260609005480E-005   3.9600321280332491E-005   1.0159511265682211E-004   1.0722436781596398E-004   1.8714216751000490E-005   1.5660312618805992E-004   1.0492386008619984E-004   8.1248570074416620E-005   1.5431319870151203E-004   1.2752262055691841E-004   1.2559323220876059E-004   1.5610034932473488E-004   6.5627247570986173E-005   4.9049890341547386E-005   1.7409924176028867E-004   5.5341118694180214E-005   5.8276690898051785E-005   6.5835853292074296E-005   1.9499267508647918E-004   1.4877211376810085E-005   3.3048953752253660E-005   7.5680420466230566E-005   1.1248841963734375E-004   7.1780076347515828E-005   1.2674398284043056E-004   2.0840376125009862E-004   5.5501302018962251E-005   6.7010562973446233E-005   4.9500215924505595E-005   1.0198366563401376E-004   7.7940928612336456E-005   9.2495809281047071E-005   1.7190967326190994E-004   5.1933591301898035E-005   1.8542990979641163E-004   9.7863439842446273E-005   8.8400531931987560E-005   1.4616734175774867E-004   4.8260636797406000E-005   2.4358924174043011E-005   2.2375677897092358E-004   6.1844523701012799E-005   7.9724850292780451E-005   1.0988235472482635E-004   7.1840700366591995E-005   5.1124059676238872E-005   3.0301389296328704E-005   7.0240761657663187E-005   3.0911987093620581E-004   3.3247392147239799E-005   6.5720286311920245E-005   1.5405735218024447E-004   1.3349476687108113E-004   7.3464547992764366E-005   1.1283553690598643E-004   3.4135515023594077E-004   1.4983072378646817E-004   1.6120172307964871E-004   2.0521752768739215E-004   1.9439932829176844E-004   1.2285808285268860E-004   1.6653162621793076E-004   6.9045116366099808E-005   4.9880862158010034E-005   2.2459367813439226E-004   3.6976931693905016E-005   6.6940454884125680E-005   5.7979343072140895E-005   2.8901294461445021E-005   1.1941776543829642E-004   9.7395849855459198E-005   2.2954472411431843E-004   6.5376076833264163E-005   1.8519750039911335E-004   6.4190705296366131E-005   6.1120698318712166E-005   7.5160267430725723E-005   1.3087975944927526E-004   1.4596365733322885E-004   6.6958271029539162E-005   2.0371051133951320E-004   1.2017555690169451E-004   1.9505597573974448E-004   1.3231452287341383E-004   1.1148003340324875E-004   1.2635614567631102E-004   2.0917323278768775E-005   2.4104286886888896E-004   5.8427183684156625E-005   9.6037328910810577E-005   1.5803702928151198E-004   5.4258088375643549E-005   2.7966332623850603E-004   8.6425301459170560E-005   1.7233153627023285E-004   1.0378878654459805E-004   1.0842840209443490E-004   1.3625054857803546E-004   1.7334750807738734E-004   9.2600008639537641E-005   1.3276724463672993E-004   1.7330189013582020E-004   9.0759658346444434E-005   1.5967315414704391E-004   2.2280165202278972E-004   1.2031535489653419E-004   1.2841105709534046E-004   7.1358175905497095E-005   3.0997019296517407E-004   2.1157174096451492E-004   6.1365290764479760E-005   9.2847994782117399E-005   6.5378584478141934E-005   2.8277086868970844E-004   5.6730430882110279E-005   2.1480866104506800E-004   1.7075359968489378E-004   2.3264741730541394E-005   2.7476185234984299E-004   2.0263117713520805E-004   4.3147706258766204E-005   1.7262264957904454E-004   1.2968547419919691E-004   1.4272318062757332E-004   6.2504738750139834E-005   2.2280580090923264E-004   9.8334082472421318E-005   1.9222689811608675E-004   6.9857350528341385E-005   1.4774665417260650E-004   8.7565728067294515E-005   6.2371389270987165E-005   1.8152965076140219E-004   1.7020306961312634E-004   1.4608451178223087E-004   8.9855359730105553E-005   1.8358617434107105E-004   1.4447520463056499E-004   1.0571696557828157E-004   8.0848402142495162E-005   1.1663921510072313E-004   9.2164700917706505E-005   6.1591147986273193E-005   7.6594668948044695E-005   2.0915090683569501E-004   2.4257795153620183E-004   1.9573345270457231E-004   1.9566816325439774E-004   9.5083598006330216E-005   1.1992944683248872E-004   1.4332664070970070E-004   8.6290955700131001E-005   2.2096207532016252E-004   1.4386897989970656E-004   2.5907674378408327E-004   2.2906432065309548E-004   2.4885789349124194E-004   3.6792813556952436E-004   2.2265159643832416E-004   3.7073947171645629E-005   5.3034867888499478E-005   1.6632366036442987E-004   1.1749672386904037E-004   1.6328894605483927E-004   2.5589379776191885E-004   1.6668317963396636E-004   2.4638218554628842E-004   1.0083995926763806E-004   1.0528945644294487E-004   1.6034082669980448E-004   1.8616955202014625E-004   2.3237284625632931E-004   2.1649434645587863E-004   6.5596629333280733E-005   8.4793058268822506E-005   6.4027182666442345E-005   1.0893071047101212E-004   1.2581548809410500E-004   2.5363806221155474E-004   1.2378358801394003E-004   1.3322046959666928E-004   7.4197135990520434E-005   1.3396779542932435E-004   6.1834220484846463E-005   1.0414213269562327E-004   1.7681967360101683E-004   2.1205028507982054E-004   3.7537175809843314E-004   7.5433080722561781E-005   1.5212491405448147E-004   2.7689202319041838E-004   1.2307694092550560E-004   2.0734794964970708E-004   4.4799710315302260E-005   2.4265215095048136E-004   9.8377079602393359E-005   6.7384134828851931E-005   1.3555042185878471E-004   8.7981287076943770E-005   1.1920104258404157E-004   2.1307414606905776E-004   2.9230839388650037E-004   1.0739707125766832E-004   6.3781460749279023E-004   8.7887610378655951E-005   1.4179475454722504E-004   1.6526679520464355E-004   2.1079047756077470E-004   1.1622948187319479E-004   1.1290505109312907E-004   6.9178480704055927E-005   1.0535146455352920E-004   6.0455500914296000E-005   2.1756790432526287E-004   3.7589608602458552E-005   2.1706327281779389E-004   9.1826098200092885E-005   3.8229795128924278E-004   1.4789675806311102E-004   2.0941442500758568E-004   2.1148685299907468E-004   4.1298992662735875E-005   3.0309480434005681E-004   4.3965029766624668E-005   6.6169661226373280E-004   1.6090262599681337E-004   3.2249332431901699E-004   9.2265482020528864E-005   1.3707677266345945E-004   5.4331143783988844E-005   8.2928871645310904E-005   1.1899139286500032E-004   1.3379612716814108E-004   1.6324169257395083E-004   1.7948279231029738E-004   1.9845156008447220E-004   2.6349987946516600E-004   1.1410409346286343E-004   1.5667126218662104E-004   1.8413556161392706E-004   1.1631959380363068E-004   1.2479616535164925E-004   2.3359609991291594E-004   1.5956363832746490E-004   1.0824946213261771E-004   1.2507713606983042E-004   1.5416952611218516E-004   1.3159608847095042E-004   6.7766726125639585E-005   5.4273834892651426E-005   4.3182972526962138E-004   1.3093091515396476E-004   1.2852516661493346E-004   2.2455677088467678E-004   1.7360816804306935E-004   2.9555336334578190E-004   2.0197678546806771E-004   1.1147630631287615E-004   1.8325148482635015E-004   1.9943501058063221E-004   1.3330290987338792E-004   1.2573397435208997E-004   2.2860224919894626E-004   1.2477118867323272E-004   2.0151556018145944E-004   2.3404327502208756E-004   4.5901131982540009E-005   1.2012579446986248E-004   1.6447538159730548E-004   1.3146545367102280E-004   1.6651488046324643E-004   3.2766455038362829E-004   2.6398945402913727E-004   2.0283004981419618E-004   1.7669333728023535E-004   2.0300544651505523E-004   1.9043563739509135E-004   3.2993775726245644E-004   1.9343301629200270E-004   1.9810870792131657E-004   5.0728554532369093E-005   1.1100030012230978E-004   2.0447994652220304E-004   1.2964573762454210E-004   9.2908684447316558E-005   1.7951099090851531E-004   9.1455899039782695E-005   1.6383365070122115E-004   1.2497037709910625E-004   8.2582986155519064E-005   3.3132788447358668E-004   4.5846132325074856E-005   4.0834318243074253E-004   1.2959616061689397E-004   1.9569637564517656E-004   2.6573626268386785E-004   2.9650062937864745E-004   1.8223216211617517E-004   8.8936899720382944E-005   3.3199187545642780E-004   4.8434676936039958E-004   4.3638583582759053E-004   1.5336124400376657E-004   1.2846551591976364E-004   1.8261422871340222E-004   1.1076744706344184E-004   1.4160775108888342E-004   9.8401641312927400E-005   1.8944167290636257E-004   1.5375766031097376E-004   2.0744875937741427E-004   3.0088319258736771E-004   2.9873516452787321E-004   1.2529518301555482E-004   3.1738522319532545E-004   2.6754782442405239E-004   1.5113679776300752E-004   2.8180689341767118E-004   2.4480469841770355E-004   2.3495549358349457E-004   1.7435958155667924E-004   2.1296096127483409E-004   2.0253952922371781E-004   2.5261787802644258E-004   1.6681290457740619E-004   1.5799646571098124E-004   9.6241051171552553E-005   7.9963494268984133E-005   5.7485924866796019E-005   1.0214509084581963E-004   2.3348666616513394E-004   1.8568461503849822E-004   2.6416484797634946E-004   2.8650933816035080E-004   2.3715803903964224E-004   1.4722104730828257E-004   1.4878120718420405E-004   1.6684221440889209E-004   1.6696429533113042E-004   1.2492721984633571E-004   1.1724374202183820E-004   1.6100159321701034E-004   1.3776664177642255E-004   1.9278038928441005E-004   9.7300161105043538E-005   2.1383654096497726E-004   1.7480489496123411E-004   3.9176052125192655E-004   7.9960004557468227E-005   9.3354257540208182E-005   2.5701295209651582E-004   1.2039083406739706E-004   1.2215373642360507E-004   2.9435839509510013E-004   1.4717836241588005E-004   1.0882036643121235E-004   3.5035352374205274E-004   7.1814951634859687E-005   1.0775235332883004E-004   2.1588038410268534E-004   2.3711765147549463E-004   2.5127181266056803E-004   3.7369557407861777E-004   1.2627884599017688E-004   1.4766621855084007E-004   3.0615045266123449E-004   3.1042963554297912E-004   9.4143288196175132E-005   1.7851559647300800E-004   1.8550741891664531E-004   2.0587800535715276E-004   1.5321879081781525E-004   1.0195934210414835E-004   1.6912211962840485E-004   3.6949413277810497E-004   1.9267986225788853E-004   2.7208044299334400E-004   1.0716250301774898E-004   2.8254972688631275E-004   1.1031012662959489E-004   1.8624618215925853E-004   1.5241570647418128E-004   3.6374820902542837E-004   3.8746232919212255E-004   1.6859210950887583E-004   3.4790992200823016E-004   5.1192767161315682E-004   1.1018760312466519E-004   2.6506769670379542E-004   9.1249534271110527E-005   2.0352045163345031E-004   2.8451785769712993E-004   1.1829760165228241E-004   1.1013731003309388E-004   1.9194673169556175E-004   1.9098493039357718E-004   1.8923037304714136E-004   2.7532695082831392E-004   1.3002210029184870E-004   2.3190051691694254E-004   1.9596841816011141E-004   1.9197689285180454E-004   2.3693638582115680E-004   1.2951299370080689E-004   2.8435357959074258E-004   1.5374387007501062E-004   1.8037744310161501E-004   1.6933998871865541E-004   2.0007490882468566E-004   1.3935030079558462E-004   4.3524107055731639E-004   8.2192828669484067E-005   1.7643482590404781E-004   1.4190470680388090E-004   7.5390357678740611E-005   1.8030049940295881E-004   1.6199700816824913E-004   2.4200478128124593E-004   1.9633979525333781E-004   1.3747422808133413E-004   5.4206683315223254E-004   1.7613835408763221E-004   1.3443719344959223E-004   3.5834393018963106E-004   1.6234486489440883E-004   3.1045996977383287E-004   2.6565829397966884E-004   2.7271205833016480E-004   1.4252705168463393E-004   1.1500220980217244E-004   3.4210990375135815E-004   4.9985005260618570E-005   4.6709133030752785E-004   2.9251357869560174E-004   1.4217874624141886E-004   1.1794855465582893E-004   9.4675839480526174E-005   1.5689543166428648E-004   2.7808145607550457E-004   2.2007468624915121E-004   1.9140214271810109E-004   2.2897763651783762E-004   2.0688819528141955E-004   4.6337191290859211E-004   2.3950482057177403E-004   2.7006073617247321E-004   2.3734578867944402E-004   8.3391379777635828E-005   2.2477822703636361E-004   2.2198461621349418E-004   1.0888518983114627E-004   1.7044360891627647E-004   2.6670805249195473E-004   1.9760459720521929E-004   2.3940087130257115E-004   2.5133906168826826E-004   1.3828858420434449E-004   1.7954638668565124E-004   1.5908023184801740E-004   2.1920943512347942E-004   2.5081465152538120E-004   1.0961140542427489E-004   6.3397666346665877E-005   1.8819464710995615E-004   1.1361041752490949E-004   2.0399785820247236E-004   3.5832399868469887E-004   2.5109787695914542E-004   2.5032263574374403E-004   1.7900502417444723E-004   3.1240229654108193E-004   9.6319483792064160E-005   2.0485077029570078E-004   3.7772515683911139E-004   2.0306623212073315E-004   4.2152818255274918E-004   2.5136968641441612E-004   2.2039840491257641E-004   4.0015858692049036E-004   3.2182636137931400E-004   3.8898446230708144E-004   1.5425906210229633E-004   6.4774776934173870E-005   2.6747917016817197E-004   1.1029095784353060E-004   1.6588095099497413E-004   3.0850547807557749E-004   2.4423195807258728E-004   2.3703536442795303E-004   1.2729809883838241E-004   2.0362815778994032E-004   1.6449155106874322E-004   3.8042447480259983E-004   2.2748043276493344E-004
   4.0058823529411764        3.0000000000000000        3.5081282085192094E-006   3.1907134598073355E-006   1.4375767644209865E-005   1.5531138970014842E-005   1.8486724821034327E-005   3.9584526098766235E-005   3.2590952053968950E-005   2.9172664018055880E-005   6.6698258262501422E-005   2.1832903747603187E-006   2.5166154723179556E-005   1.3724341924044634E-005   6.5515943957336314E-005   8.8286735295138600E-006   6.8750118422394101E-005   1.9086830087665918E-005   2.3720229466517588E-005   4.7543405127073478E-005   1.0967988237693850E-004   8.0737135589892581E-005   1.1334038626327631E-004   2.4269858706255304E-005   7.0337887291645662E-005   1.8258143347063346E-005   7.1102170150669878E-005   2.7941194793502525E-005   1.8613818725892854E-005   7.1281977188823861E-005   1.3771259394918507E-004   7.8434422293226000E-006   1.0674432768779986E-004   4.9512594494454759E-005   1.1965141942575163E-004   5.0036591098085971E-005   2.3641809263445067E-005   9.7049844183495039E-005   1.0301755619926292E-004   1.7666693438153178E-005   7.9331116731144597E-005   7.6995346001658630E-005   4.2561857891384343E-005   2.4812994415469838E-005   4.5465510501711914E-005   1.5368941063366432E-004   1.8910158068938865E-005   6.6337257813738035E-005   1.2337077150355517E-004   1.1304698143208655E-004   1.3367613882446413E-004   5.4892891976299519E-005   1.3434160536423249E-004   6.7284476954389125E-005   4.6639708027381236E-005   3.6403768981579900E-005   4.4203803762048621E-005   1.9698290824178409E-004   3.4840583053056761E-005   1.0369840139580735E-004   1.4049928500829524E-004   2.1435192195079757E-004   7.5310274278944590E-005   5.4543319149780391E-005   1.1626397089511107E-004   1.6164199557170783E-004   8.6051232134151534E-005   1.6789737984713817E-004   8.2209784397853486E-005   8.1583495033741072E-005   5.1160842013421286E-005   7.5714397117346440E-005   2.6980762727775560E-005   8.6479028005006066E-005   3.7386078468665570E-005   1.1502518352801568E-004   1.6302893285794403E-004   4.4232186963596629E-005   1.1357928869467542E-004   1.8641030007936695E-004   3.3695326500512365E-005   2.1735070920528927E-004   1.0937246586165586E-004   9.7331569823303363E-005   2.0876564986004159E-004   6.8893626117383816E-005   5.2666723011153965E-005   1.9312594233037385E-004   7.5910955301055122E-005   5.0375940398603265E-005   5.2882719624971374E-005   1.8878767366500057E-004   5.9041823292001887E-005   3.9426036765682280E-005   1.3504386185893291E-004   1.4887987366136180E-004   1.1352538539586394E-004   1.2262039109753621E-004   2.2075108195318706E-004   1.2312395837185347E-004   1.2601929442173124E-004   7.0908901025123198E-005   2.5501436664961504E-004   9.9469409700998949E-005   1.2831013265581322E-004   1.0341180100126254E-004   4.9934305162069537E-005   2.2021923694916262E-004   8.7175567871113676E-005   6.4379897025167350E-005   1.3279071147338016E-004   1.9690618189289451E-005   6.3097938393285070E-005   2.1252676018075519E-004   5.2403945191220864E-005   5.6624039637860585E-005   9.3006505359370152E-005   1.3238725525830956E-004   3.8187569388150167E-005   4.7326277380034977E-005   1.8928647086408087E-004   2.6184489879505884E-004   2.5223108691974839E-005   9.7797936708440006E-005   1.7335609519563149E-004   1.0185306105931788E-004   6.4901483494850975E-005   1.9260985951377829E-004   4.3095710614226917E-004   1.7806025516041318E-004   1.4817388359877805E-004   2.1727936795013866E-004   2.8179090066079965E-004   1.6903697951547626E-004   2.1835748362724705E-004   1.3429294343909851E-004   6.3106118842219393E-005   1.2524743356406254E-004   7.3098895530957221E-005   9.7551871180332411E-005   7.7491551138889295E-005   2.3197864317781573E-005   1.3011010348524605E-004   1.0153195416010549E-004   2.7650146447472931E-004   8.4177585560598847E-005   1.0863527154555154E-004   1.1651315500139872E-004   1.1087805860515861E-004   8.7459481961424008E-005   1.8163696981662422E-004   1.6376068726373276E-004   1.6700869735374496E-004   2.3985492501667303E-004   1.1910892073195861E-004   2.6272673710437089E-004   1.1910941851574940E-004   8.0663713050236379E-005   1.6684626721114075E-004   3.1925448998363761E-005   1.1892243993654678E-004   7.0320458770847894E-005   1.7520236184979785E-004   1.5754800287891453E-004   1.0547086694989220E-004   2.5838153506533375E-004   7.1525629116556773E-005   1.3150551081239542E-004   4.7246267096832757E-005   9.6857463963401442E-005   1.7136543893950446E-004   2.2467042014923957E-004   1.1974976731079708E-004   1.7915744761725665E-004   1.1629933999211581E-004   1.6906761467199412E-004   2.2312485304815417E-004   1.8534385109706663E-004   2.7288793094413751E-004   1.5611448153061579E-004   1.0204971984330633E-004   4.3070143630160939E-004   1.1875374499753665E-004   8.3721351614018792E-005   1.8398643319979743E-004   5.7305504304534162E-005   2.4887302329721945E-004   7.5453059164377618E-005   3.0324852175562351E-004   2.3597219302545151E-004   3.3108871207889680E-005   2.9976752741999807E-004   1.5960923448168188E-004   4.8035385200350773E-005   1.8982044906897436E-004   8.4260774473646100E-005   1.3060786762044595E-004   5.1661604457261227E-005   2.7521375646446893E-004   1.5989491344117838E-004   9.7766776572457258E-005   1.0544940592167419E-004   1.0127849675300586E-004   7.9461725990141854E-005   7.0083100765451728E-005   2.1646474139750533E-004   2.7482751701175551E-004   1.9028115973749083E-004   1.1020474185045203E-004   1.8251399524895468E-004   1.0975319005637329E-004   1.2668748448727682E-004   1.0930788261171475E-004   9.7105434644868422E-005   1.0583049453760306E-004   1.0665938816068504E-004   1.1333430387331451E-004   1.6514389929256316E-004   3.3877780281730858E-004   2.6930798793037817E-004   2.1631696231066882E-004   1.1062920271314073E-004   1.5211873152831231E-004   1.5716603296131660E-004   1.2270212351615532E-004   2.4031021419559912E-004   1.9855383454923432E-004   2.5973882465108226E-004   2.3543836098234322E-004   3.7957234436334649E-004   3.4032016258197736E-004   2.4154955960912412E-004   5.8431970398375503E-005   6.3200001306963101E-005   1.3359366100966602E-004   1.3282304076633723E-004   2.4252438476534427E-004   3.8538077562697302E-004   8.2359600913583137E-005   2.2957875922007594E-004   5.0851073771170791E-005   7.9669419163699544E-005   8.2389945282227738E-005   1.4205389988793847E-004   1.7798114850928751E-004   3.6524832433810307E-004   9.9466122772226196E-005   5.8217982300891373E-005   1.2021635500339729E-004   1.2557433719154759E-004   1.3767582112413185E-004   2.7494105628662316E-004   1.5757322406208417E-004   1.5946225090355208E-004   6.2570431215248912E-005   1.2898952277566679E-004   9.2431191311235879E-005   1.7123219912558424E-004   9.3322286731983451E-005   2.8470392132332511E-004   2.6100019581573900E-004   7.8002696416965467E-005   1.3143392991713269E-004   4.2148865488385567E-004   1.9840061544773029E-004   3.6906338627311081E-004   6.9906425090888398E-005   2.2285512558185066E-004   1.2805251324070287E-004   7.0561248087594377E-005   2.2986935949785168E-004   9.8975427529245452E-005   9.7866827090501557E-005   2.7110832016944038E-004   2.5879823790344583E-004   9.5424507346063273E-005   5.7827897061494399E-004   1.4107486659106614E-004   1.3557433758859831E-004   1.9119012110261046E-004   2.3703807123073769E-004   2.5098951025043860E-004   1.0185734542466858E-004   9.4955099687315221E-005   8.4791966106971165E-005   5.9541086613849757E-005   1.5869051225491282E-004   6.5688768323184235E-005   2.5489550030188775E-004   1.1811622811692011E-004   3.9185299493281548E-004   1.3362148035067203E-004   2.4075249419009567E-004   1.9975940715627718E-004   8.3921408669233692E-005   2.6310630072116659E-004   6.2310901077267859E-005   5.3810913258658683E-004   1.7517997704821300E-004   3.0046614610682731E-004   9.4415450294696844E-005   4.0814829622300624E-004   3.5762181137341062E-005   1.0139084488791378E-004   6.6755485124601752E-005   1.3940355950613898E-004   6.5276106843935029E-005   1.6230963984673548E-004   3.0638316500279400E-004   4.2865344219325573E-004   1.4552037076947776E-004   3.0880146983322900E-004   1.9468227067196786E-004   1.1531885262741248E-004   1.7266327044663908E-004   2.1770086379573208E-004   1.9426781676177294E-004   1.6852436073952752E-004   1.2033756642218732E-004   1.8928341737537609E-004   7.5165671906069197E-005   1.0078872188345350E-004   6.7755650415590450E-005   4.4821043768510094E-004   1.1218393922683749E-004   1.2647703028510019E-004   1.5318225828241130E-004   1.5584433472009903E-004   3.4243234858483183E-004   1.4063069718816846E-004   1.4336374586047199E-004   2.9635684194996716E-004   3.2663680783913336E-004   1.1111316517345830E-004   1.7522174748098383E-004   2.0621459551864175E-004   1.5127213764674094E-004   1.7671878175015536E-004   1.6363317587714442E-004   3.8834045803357697E-005   1.6958400960829590E-004   1.4942055489160225E-004   1.5066401441710215E-004   1.7133189966049835E-004   1.4221648970979170E-004   4.0730912527705019E-004   2.3678927535532047E-004   1.9073792078495470E-004   1.6549047242924865E-004   1.5812748592409945E-004   3.0160512761507957E-004   2.7450958909599847E-004   4.1021882891455896E-004   9.2556916527729456E-005   1.3562254846597789E-004   2.4264367070487517E-004   2.1386374229781453E-004   1.2992048328433221E-004   2.6234618700505082E-004   1.1122523554091061E-004   2.1817811093984249E-004   9.8609866536974761E-005   1.5400707919993546E-004   3.0869499421185801E-004   9.0231219354950854E-005   4.6159319474867389E-004   1.1946206942103294E-004   1.7936850405807366E-004   3.0173160700832513E-004   2.9245704253677676E-004   2.1647657105896499E-004   1.3946139170014775E-004   1.8250747376823378E-004   4.2918897303880995E-004   2.9612512826974791E-004   2.0884590408822270E-004   1.1762021085465707E-004   2.8150592315443986E-004   8.1827758214567115E-005   1.7304530405949019E-004   1.2458605836402896E-004   3.6255325110080009E-004   2.2916902753082377E-004   2.0506238378854169E-004   3.0976664329792996E-004   2.4350846774233185E-004   1.1070175986788538E-004   2.0375785076124628E-004   2.8041354924414813E-004   1.6395402569545773E-004   4.3434584114186616E-004   2.4281866493455978E-004   1.7798288571586060E-004   1.6461211437945780E-004   2.3453405857498094E-004   1.4879635368319387E-004   2.6596621731759634E-004   1.8155019996054467E-004   1.9552650352157568E-004   8.4545698729486540E-005   1.1616520182013243E-004   7.5035919942957534E-005   1.3332547347426284E-004   1.6942702562475144E-004   2.6265338979890854E-004   1.9313147013786728E-004   3.6071364548364177E-004   1.7293405682228174E-004   1.3882007020452695E-004   2.1941079800529405E-004   1.3942000193797381E-004   1.4690703615598662E-004   2.1057774621808319E-004   1.9118798044661202E-004   1.7032363222296037E-004   1.2003614213979416E-004   2.0197807189970687E-004   1.4926883747058283E-004   1.4459431497557847E-004   2.0356915061667811E-004   4.0754916634479265E-004   1.3188996666184646E-004   3.1973653522317436E-004   3.1104524634188643E-004   1.5049691288557574E-004   1.0757589078577283E-004   2.5691556249370475E-004   2.1801735327922148E-004   1.7453162753055808E-004   2.8478965847388428E-004   4.1166819002777339E-005   1.2837164142530502E-004   1.3198080011752231E-004   2.7969087248005882E-004   2.8171718129711790E-004   4.7602306306993524E-004   1.8914406490968530E-004   2.0190947172256954E-004   3.2016681085914798E-004   3.9726452844969403E-004   1.1131504341042586E-004   3.2743449365196711E-004   2.8399370683177596E-004   2.3967254141488180E-004   2.2847623051281088E-004   1.2324736125488085E-004   1.4683768119051448E-004   3.3070186077488337E-004   1.9022808768807834E-004   3.2628338524076373E-004   1.2545452840656831E-004   2.8064744168882307E-004   1.7574246007899885E-004   2.4615505018681691E-004   2.1919257582311610E-004   2.4885969582946564E-004   3.7027179797195629E-004   3.1744571893160725E-004   4.8627968527235893E-004   3.7164750829798217E-004   1.3038942123451774E-004   2.7427294068973601E-004   6.0309439949032996E-005   2.4142897037756996E-004   2.4529241368695642E-004   1.2852604899984155E-004   1.8665049464591002E-004   1.2531898040079646E-004   1.9160446583858971E-004   2.1716590011274970E-004   2.3202985769122297E-004   8.7066808765829925E-005   2.1390196002411203E-004   2.3562341356861641E-004   2.3201552949559412E-004   1.4934006762944502E-004   1.0993235436132272E-004   2.4988822677235396E-004   1.5848173636347795E-004   1.8765958327080032E-004   1.2304943031931436E-004   1.8843905300345649E-004   1.0644241660914143E-004   3.6424075526531334E-004   1.9171851155790255E-004   1.6979675171937468E-004   1.4792751057683595E-004   1.0285304334495714E-004   3.2070335098767326E-004   2.0170574016690432E-004   2.4817380380814496E-004   2.5433193700844154E-004   2.0031795771663282E-004   4.8501440210286097E-004   2.9780450557962730E-004   1.4861904304009889E-004   4.1433212739074054E-004   2.2762011947536536E-004   3.4301357587084209E-004   2.9541470767883456E-004   3.1066262524903746E-004   2.8528063579420272E-004   7.9501621783258002E-005   4.8926282905117652E-004   8.9683051526209950E-005   3.0853038786198499E-004   3.1035844283356821E-004   2.2499007714502030E-004   1.8692563807393243E-004   2.1489934076881597E-004   2.3176594988460938E-004   2.5551750466026348E-004   2.0408641692032481E-004   3.5057694091118698E-004   2.3697091341610510E-004   1.4856985484003869E-004   4.8462566152443037E-004   1.2658195559555512E-004   2.3584206844815561E-004   2.0048420754171489E-004   1.5204978310287030E-004   1.6225315346944200E-004   2.6584965422779701E-004   1.1923058094581689E-004   2.2488617172569507E-004   1.2884653757883201E-004   2.1061187811635261E-004   2.4167142847328178E-004   2.5042730564883519E-004   1.3186932389592788E-004   1.9270801216453569E-004   2.2803680529657171E-004   1.9467724048772070E-004   3.0560872552714652E-004   1.1264476843973219E-004   8.6470012032774805E-005   2.9206352548151411E-004   1.0365714949556153E-004   1.7508453632431007E-004   1.4974543598262062E-004   3.2460489848368051E-004   3.3934359864417826E-004   2.2524065262751359E-004   3.0216477209619747E-004   1.1739994422441044E-004   2.7890140080866845E-004   3.4181664307117123E-004   2.0953616859102964E-004   4.3330892402041111E-004   2.6134087095251078E-004   2.2708153735278514E-004   2.3639161901515372E-004   2.6555246795853326E-004   5.9087449132216353E-004   1.8003872637881036E-004   7.1104465676042326E-005   4.2020371915216367E-004   1.4201415617258771E-004   1.4027931090008748E-004   3.1250993688941407E-004   2.9167257280774951E-004   2.9526452466934849E-004   1.5332415718105708E-004   4.1447545993585988E-004   1.5189542695477528E-004   4.0227015548244846E-004   2.6205083653710277E-004
   4.0588235294117645        3.0000000000000000        7.8452530356482886E-006   7.3449015828627689E-006   2.4605884023417300E-005   2.8246621991026399E-005   2.0520359997611372E-005   5.3610077260966874E-005   6.9786890782658545E-005   2.6056015212242526E-005   6.9521482115144113E-005   8.9025726413253888E-006   3.0778603365863764E-005   2.5695963884326769E-005   8.9225769265802155E-005   1.4237525730576277E-005   8.6317662839223552E-005   2.8882874390580858E-005   2.0267300281084416E-005   6.9455639708139872E-005   1.0719484483778173E-004   9.3055360615534324E-005   1.3306586961812781E-004   6.7347236948005342E-005   7.4342084650581020E-005   3.8885320981404573E-005   1.4154799893261223E-004   3.8880430325631845E-005   2.6737875509228749E-005   4.7383124098569518E-005   9.5167707843435157E-005   1.7400345763576376E-005   9.7418705236680599E-005   1.2134648026618911E-004   1.0874146671193087E-004   9.5483838536570591E-005   3.3812253638917772E-005   1.2474819577878670E-004   8.4900040896635867E-005   1.8847646753180150E-005   1.1306462324101466E-004   1.1634391769152334E-004   5.1947520163526051E-005   4.0905889874508325E-005   9.7013050846153461E-005   1.2458372053716788E-004   1.5377961431645595E-005   9.6147425293728931E-005   2.1302529751497131E-004   9.9011613452154340E-005   1.4436938805986502E-004   7.8492843476503452E-005   1.0221027960782977E-004   4.7460017888672710E-005   4.8441154966068378E-005   3.0198194581315857E-005   9.7058317729236033E-005   1.4013477312396660E-004   9.5798497979940222E-006   2.1629659725228329E-004   2.1854615507704934E-004   1.9858195197513644E-004   6.8928108087405049E-005   8.5137553269962486E-005   1.7277296751413919E-004   1.4895220249518904E-004   1.1026255570727162E-004   1.5516179863511435E-004   5.3909903549353564E-005   1.1647419755640247E-004   7.8243447445011031E-005   1.0020320498482781E-004   4.7116020277911993E-005   1.1270513243095474E-004   1.0152002926574973E-004   1.1096673826880630E-004   2.2437084203643894E-004   9.8291284855408844E-005   5.4042511745255128E-005   2.7300165730921523E-004   2.0576250041660805E-005   2.2592785644506513E-004   7.3295205749775109E-005   5.4980341808151267E-005   1.7800600882675452E-004   8.6705774952396664E-005   6.4937424314552236E-005   1.7535457403127023E-004   1.1520960357618681E-004   3.0623135892022185E-005   5.3547434897850650E-005   1.2952797215024680E-004   1.7813998662658922E-004   4.4178389153426534E-005   2.1188996107242056E-004   1.1840276816091011E-004   1.5023236729957783E-004   8.8260264968702319E-005   2.1095402410118528E-004   2.2494126352380381E-004   2.1157425380643999E-004   1.0120903638605828E-004   3.8526635631048393E-004   1.2945852276870299E-004   1.6160869125138365E-004   3.4980743148142477E-005   4.1138728739753009E-005   1.6662879298243120E-004   8.4962112800819918E-005   7.3601771461188011E-005   1.0580370930464528E-004   2.1401707717055167E-005   1.2446653065559474E-004   1.6444055056788514E-004   1.2242451726893433E-004   4.4690939267065635E-005   9.1785586378500704E-005   2.1302284420931933E-004   4.5050114799568307E-005   8.9092224050077394E-005   2.8410109825217396E-004   1.6380841388326497E-004   2.9817944694477141E-005   1.6855454924579404E-004   1.9385371193086923E-004   8.3885693236105592E-005   6.6049703812856198E-005   2.7319886555588450E-004   3.6984928972240791E-004   1.9241000826935673E-004   1.3526963286046348E-004   1.7532820144271099E-004   3.2284574167225642E-004   1.8452621686661444E-004   1.6992445152787104E-004   2.1799548643036486E-004   7.5724843152917475E-005   3.3063725533303722E-005   1.5350334716552548E-004   1.3802766408032798E-004   1.0330040074188427E-004   3.4993145758445849E-005   1.4063119996287295E-004   1.8450973494948871E-004   2.4907717974710154E-004   1.3758279297115087E-004   9.0243781250353835E-005   1.7650355216643288E-004   2.0647284125461607E-004   1.0218325614444159E-004   1.9789068660171647E-004   1.5641207349152036E-004   3.4418252570926860E-004   2.2515933902630240E-004   7.2762891629652021E-005   2.2049693486061208E-004   1.2229983507548037E-004   8.6046948312835724E-005   2.1836030665798223E-004   3.1024050991118635E-005   4.2373624338609528E-005   9.9987143072767138E-005   2.2128096714321905E-004   1.8610928404245018E-004   1.5881157695761940E-004   1.5097843664230713E-004   6.5923717800032356E-005   1.5838257191729075E-004   3.7398106180476456E-005   8.7358110966890813E-005   1.9833456174193722E-004   2.4438762892212390E-004   1.6580058206345740E-004   1.8403582971524864E-004   6.9820185876890843E-005   2.4169845572058195E-004   2.8996702781978941E-004   1.3901540735459752E-004   3.7994505588400253E-004   1.6632383701383253E-004   1.1033267941615926E-004   3.6354480535452476E-004   5.7065274659442742E-005   1.3198481984772717E-004   3.5982086425884218E-004   7.4075711734735423E-005   1.5823508754974090E-004   1.4283619231538868E-004   3.0809631583882699E-004   3.1488309751129582E-004   7.2335984920164948E-005   2.6403489050012098E-004   1.1612068130623823E-004   5.1337247241223581E-005   1.9309254865578439E-004   7.4417731047914942E-005   1.0067048462828214E-004   6.1601789623653297E-005   2.4741094213471740E-004   1.8175769644985685E-004   7.1655724012489790E-005   1.4520640183037325E-004   7.5347163781747329E-005   1.0354840268517002E-004   1.7407978963996672E-004   2.0356123229628645E-004   3.6954882765392774E-004   1.9016662647428881E-004   1.1528218474953841E-004   2.2884722786306678E-004   9.1996683546521297E-005   1.5533720217592519E-004   1.2659816801436987E-004   1.9743703597376345E-004   1.4755262854862386E-004   1.8032216188315530E-004   1.0295981327016778E-004   1.6404044124839959E-004   3.8070525833829716E-004   3.1198882222066430E-004   1.7580873394007604E-004   1.7953429782371235E-004   2.1559662456091443E-004   1.3650114756368138E-004   1.9969564277673107E-004   1.6493125262038977E-004   1.8175274254189275E-004   2.0541869235200582E-004   2.0358306281699617E-004   3.8054365534002027E-004   2.1754615719010164E-004   1.8654886159327901E-004   9.9355182944011624E-005   7.8405539344983448E-005   2.2569157741124718E-004   1.5527836960332840E-004   3.0051656884103772E-004   4.4928511458211057E-004   8.6022771170198741E-005   1.7602184693650292E-004   6.6571676211478749E-005   1.3335247574163494E-004   8.0121648171420969E-005   1.1639005111814555E-004   1.0668894124656618E-004   4.4713204674312249E-004   1.2469019943639622E-004   1.3819458683525439E-004   1.6499849962486835E-004   9.1057005293375837E-005   1.4269143605343386E-004   2.5935670091443302E-004   2.0040182485470896E-004   1.8183522121746273E-004   1.0766852744524473E-004   9.7421220987120545E-005   1.3651280450796433E-004   2.1320256640900808E-004   9.4323629983250216E-005   3.0534652589649705E-004   1.3110820849426789E-004   1.0072695126382484E-004   1.1013518648723261E-004   5.4611207922336839E-004   3.0864850611784156E-004   4.7687551045552705E-004   1.1646820228068508E-004   1.8026641123368640E-004   1.3796278365426850E-004   1.0299348033871521E-004   2.7583157526755135E-004   1.0933400026196088E-004   6.3223291075240287E-005   3.3833552680625269E-004   2.9197867456622902E-004   6.3809548257040013E-005   3.6443164923420006E-004   1.3360147786890760E-004   1.3862891119347442E-004   2.5781106989327307E-004   2.0383005205997198E-004   3.9875906320589483E-004   1.0968820536489467E-004   1.4491242095443363E-004   1.0742380457968116E-004   1.2278892442608056E-004   1.6325681975937762E-004   5.8296659097088585E-005   2.2530376759162144E-004   1.6185940219865636E-004   2.9530452187077129E-004   1.3716526729416566E-004   2.2228478252796734E-004   1.9893498411105990E-004   1.8212632623834532E-004   3.0047850088718412E-004   1.0637968009729213E-004   2.8350461199902927E-004   2.2540412243969327E-004   1.8732498497086669E-004   1.1259142686996015E-004   6.3376136219070196E-004   6.4528443775669074E-005   1.5156843516372158E-004   8.0400174197874512E-005   1.2804334545738266E-004   9.6629926314288200E-005   1.3551747751584285E-004   3.0539517384874651E-004   5.0468805470476696E-004   1.9061985799286187E-004   4.5730450617245124E-004   1.1738374147498452E-004   1.0911484096956136E-004   2.1811719901830264E-004   1.6429466206332059E-004   2.1877274446420697E-004   2.1223284699839950E-004   1.6339216223649043E-004   1.6390802730934228E-004   1.5240496490828926E-004   1.3392717198989492E-004   8.6705814715124971E-005   3.5843080079010314E-004   1.1116862251306139E-004   1.7219689759097242E-004   1.5200038430308467E-004   1.2041718494812704E-004   2.1681253027468694E-004   1.2323810493851479E-004   2.1330634813348135E-004   3.7756520577829166E-004   4.5897237778243742E-004   1.1994987787028658E-004   2.3592115163678930E-004   1.4061861584970501E-004   1.5890264478580815E-004   1.5449352109119137E-004   1.0204781798829139E-004   5.4680007682630755E-005   1.9459448974194302E-004   1.7661640901946887E-004   1.2529880801518881E-004   1.5200095077821994E-004   9.4672837903005922E-005   5.1101722262174960E-004   2.8395460605621622E-004   1.6045407592678526E-004   1.2401031549465799E-004   1.1498730392071661E-004   2.0078732602721969E-004   3.3503421377724407E-004   6.0821369920088819E-004   1.8331997765052514E-004   1.6402864677977615E-004   2.6657765352425749E-004   2.9045216290499002E-004   1.8723823829321998E-004   3.5286133114533868E-004   1.3046055658305606E-004   3.1286166939626010E-004   1.6287374861012201E-004   2.1696145012699831E-004   1.5686362094351227E-004   2.1971600769157362E-004   4.6573991297526278E-004   1.5829859892986899E-004   1.5752406299665380E-004   4.5159121139034462E-004   2.6328019129548679E-004   2.6566413782293821E-004   2.1493656113466401E-004   1.3601947563619151E-004   3.2344444693141000E-004   2.3617699828185916E-004   1.6438228547167570E-004   1.9791832365574326E-004   3.5750685532589556E-004   8.4866397083070550E-005   1.4961221888163144E-004   1.6477988922811325E-004   4.1614525587343782E-004   2.0018680364152774E-004   1.9640359817601330E-004   2.7518925466336999E-004   1.2391301019231831E-004   1.0371573009540825E-004   5.8619659619940390E-005   1.9549154491564226E-004   1.1747103047305297E-004   5.1125357887515433E-004   2.7879150059507849E-004   1.5628137241350835E-004   2.0098528864119432E-004   2.5868844651509305E-004   7.8572818795494479E-005   2.4906501408273506E-004   1.7407856545838813E-004   1.9449000533245357E-004   1.3393320266610575E-004   1.4401485345519045E-004   1.7515847272996110E-004   1.5905681608184436E-004   1.2570640449283908E-004   3.1101872777296351E-004   1.6154715183474473E-004   2.4491004402618915E-004   8.3997391696263060E-005   1.3841077106565780E-004   2.5900954929184664E-004   1.4552406136616035E-004   1.5863444604415739E-004   2.6926351992896072E-004   2.5459573120394590E-004   1.7929754996088979E-004   1.1566204584249337E-004   2.1828027892124223E-004   1.6237859750613609E-004   1.4923957447675210E-004   2.4106795159100261E-004   2.9998355125321157E-004   1.9288742495421105E-004   5.4809946595138265E-004   3.5734281837489950E-004   1.8550452733822595E-004   1.5187572773894565E-004   2.6221458092770458E-004   3.0101205291307445E-004   2.4357054081118007E-004   2.0767882347355468E-004   5.9107006409482240E-005   1.8175137026885991E-004   9.2273364167773765E-005   3.1131114422746248E-004   2.8273104543848239E-004   4.6201817377678123E-004   3.1876426424235968E-004   2.5839705708921346E-004   3.2949570844138424E-004   3.9157218814132638E-004   1.7196719253363888E-004   4.3672543700274790E-004   3.6249081933130775E-004   2.3365627761968522E-004   2.9690342509749448E-004   1.2843612096412994E-004   1.2594492644651606E-004   2.0592307248439303E-004   2.0297828050272322E-004   2.4035995267396694E-004   3.0008413390996709E-004   2.4299872780928736E-004   3.1447647286297968E-004   3.6900779660475728E-004   3.6632492578127283E-004   1.2364821636691580E-004   4.0897200526352037E-004   5.1456109687135975E-004   3.6763719028313542E-004   2.9251872932501978E-004   2.0748844126931276E-004   1.5491796649646966E-004   1.8685819328520279E-004   2.6151405543303822E-004   1.9226410320100234E-004   1.2240037112519266E-004   2.3239644212273467E-004   2.2850269555610146E-004   1.4573957016666598E-004   1.9137778793631513E-004   1.4789208842046073E-004   8.1321970398070062E-005   2.2353486318130996E-004   2.8000887532094815E-004   1.7863334521493941E-004   9.6967525664231566E-005   1.5950304059662192E-004   2.6214275479523877E-004   1.9598455283096553E-004   1.9462356223543307E-004   1.5076720584073983E-004   1.7288364538699412E-004   1.3060460414052663E-004   3.4607285361182164E-004   2.8343220964311907E-004   1.5882732223305155E-004   1.2195013364865072E-004   1.5856232916890519E-004   3.2420369294161719E-004   1.9165572860477942E-004   2.2571669644710281E-004   2.8125625049712225E-004   2.5647177321005483E-004   2.9285866167877450E-004   4.2363343757461898E-004   3.0974789428615416E-004   3.9836495291857950E-004   3.1950847894526109E-004   2.7745306740569565E-004   1.9985581491251613E-004   2.9311621363635373E-004   4.1580029486426871E-004   6.7618232598470949E-005   5.8298940069628422E-004   1.3496115246154996E-004   2.8890522835014950E-004   3.2004943787567017E-004   2.9848734016016078E-004   2.3914356187070324E-004   2.7763566760379872E-004   3.8265932789198877E-004   2.1808812418705107E-004   1.6682084390472635E-004   5.0653146489268300E-004   3.1018772322262324E-004   8.9731465955404549E-005   3.1228649982954022E-004   6.7817298186314919E-005   1.6823997815012851E-004   2.6339061029252519E-004   1.9994352216574622E-004   8.0378552699160563E-005   2.0409622577395939E-004   1.8891968363988075E-004   3.2041259113743030E-004   9.1825550056405883E-005   2.1873991109775247E-004   1.9362986971889820E-004   2.2303417793823909E-004   1.9709218069827910E-004   2.2991834946322387E-004   2.7754772205092144E-004   1.9281690542742643E-004   2.8186651774516963E-004   1.1580709627528624E-004   1.9043242643481265E-004   3.3213107392161167E-004   1.3000104030473503E-004   1.8986786990548535E-004   7.2433244540778404E-005   3.1622493575784294E-004   4.7092490079932181E-004   2.4027211106759935E-004   1.9958752331599361E-004   1.7117946713832727E-004   4.0196197498319064E-004   2.3540088601149893E-004   3.1031925254732320E-004   2.8373052459060424E-004   2.5047530744212200E-004   1.5591016885155472E-004   2.2137620939736562E-004   1.8614392694134995E-004   5.3461818487595542E-004   2.5939264134778125E-004   1.3604462509498114E-004   5.2626662725640692E-004   1.5181624163587720E-004   2.1120592801644695E-004   2.3383575700418880E-004   1.8532111565847177E-004   3.2738979215912712E-004   1.8927615779599680E-004   5.5670367835754502E-004   2.0412957690218818E-004   3.0517535184151152E-004   2.1692599645634590E-004
   4.1117647058823525        3.0000000000000000        1.5455221120338023E-005   1.4842760486588382E-005   3.5470271645898190E-005   4.3351823791887393E-005   1.6886829367030237E-005   5.6850903144410366E-005   1.2314595827933760E-004   1.7692592516015821E-005   5.5795497421708705E-005   3.3807866958451084E-005   3.0287240133945067E-005   4.2299904718452881E-005   9.7555309961560918E-005   1.9729611935901759E-005   9.8058883920351710E-005   7.4447679967852315E-005   1.9373116189836319E-005   8.4173847504951182E-005   8.5367106857915201E-005   7.3073352310646622E-005   1.3535727336272898E-004   1.6170710426419171E-004   6.3524467628409137E-005   6.4246381317415002E-005   1.8741209548577518E-004   5.8282650635551080E-005   3.3913165664814547E-005   3.7720639590502412E-005   4.2227854890906364E-005   4.7297086528438763E-005   7.4756688910847003E-005   2.1306625056996618E-004   8.1496958901389560E-005   1.5436025562632995E-004   6.1727051281645787E-005   1.2271748725951363E-004   4.2715989926046741E-005   2.0382931557323040E-005   1.2024499096989083E-004   1.1558108805794520E-004   5.4890833843971665E-005   9.0342287412729369E-005   1.7986278990448417E-004   9.4551287334016521E-005   2.7446252834321504E-005   1.0714901951175105E-004   2.4252170918492519E-004   8.1975259465347848E-005   1.2715264199366551E-004   1.6212132031122073E-004   5.4115730061868238E-005   2.8306889461500251E-005   4.8541138780495615E-005   6.1455504043721637E-005   1.8635129083422218E-004   7.0248490811615304E-005   5.3148020915763504E-006   3.3332919085101093E-004   2.7868059212688719E-004   1.4405787206799440E-004   5.2350249444029578E-005   8.3622891001088618E-005   1.9935549921670242E-004   1.1668103973436625E-004   1.5786003762623753E-004   1.0069637394481171E-004   3.0214448446895719E-005   1.1816813296179767E-004   1.1253973989145290E-004   1.6402636223612920E-004   5.7664756741582004E-005   1.7875973702240181E-004   1.8485833353636805E-004   9.5678219831443035E-005   2.7267327826378438E-004   1.8995607690601606E-004   3.3770339653040424E-005   2.7035957427803909E-004   3.3057582704181360E-005   1.6128048892111738E-004   4.7827177437541041E-005   6.3516502611536490E-005   1.0427162811519768E-004   1.2704930581389416E-004   9.5558595772971059E-005   1.4739356743436905E-004   1.6210592735562638E-004   3.3176336723862974E-005   6.6082232950703536E-005   6.8263041774479038E-005   3.4165951920208407E-004   4.4625069736599532E-005   2.3835174078326986E-004   7.9706197982233037E-005   1.7708502711482387E-004   4.5604677069423245E-005   1.8336362212479390E-004   2.7611667457182177E-004   2.8721443154488456E-004   1.3493173939311816E-004   3.7520444160841132E-004   1.4477841715694614E-004   1.7057735723384937E-004   6.1596550961110337E-005   3.2983037375194966E-005   6.4108157041958041E-005   1.0527954016890572E-004   1.2056695355427006E-004   8.2810973323187742E-005   3.7429074421245097E-005   1.8337283305000035E-004   1.2223415883176074E-004   2.7318265953327079E-004   4.0909912941366301E-005   1.5008380605120795E-004   2.8252688066810426E-004   7.2535991069109791E-005   1.3417892097975168E-004   2.5931006017417202E-004   9.9969793198213252E-005   7.0575186156866785E-005   2.7845304390591461E-004   1.9054514773081077E-004   1.0226766846128489E-004   7.1428185931541330E-005   2.5982535731046912E-004   1.8596795746211615E-004   2.0395875617835462E-004   1.2256542440015821E-004   1.2923581585792398E-004   3.0318377134407021E-004   1.6754022463714494E-004   1.1913037202868471E-004   2.6381151353375537E-004   6.9316187286837445E-005   2.5649417703781470E-005   2.2090742424826773E-004   2.0790878401942301E-004   1.3569566163705636E-004   7.2956039948052418E-005   1.3802967740457066E-004   3.0562619357613053E-004   1.7670909825688496E-004   2.1917160974261937E-004   9.8168362521129556E-005   1.9881941595174644E-004   2.7603749190976918E-004   1.1493808464291173E-004   1.9027633582779319E-004   1.3633741054326802E-004   5.3788018442985596E-004   1.8241461144255679E-004   3.7600853640817124E-005   1.2203443613941818E-004   1.3659302950178438E-004   9.3647987249469505E-005   2.2908210508677235E-004   5.2890035977205722E-005   4.1837957147513109E-005   1.3987682512650685E-004   1.7912431906080871E-004   2.1321219370194254E-004   2.1495197191153816E-004   6.4728834081155808E-005   1.5480899724716832E-004   2.9077061557328878E-004   4.9379009260390411E-005   8.0038060779682280E-005   1.9894077780237756E-004   2.3383567681646504E-004   2.3637726179993155E-004   1.7407036960376604E-004   5.6316914685082194E-005   2.4111922382030962E-004   2.7261587329171193E-004   1.6265503260454346E-004   3.6179505196272984E-004   1.6341608953369168E-004   1.1958148455725313E-004   1.9680016873169782E-004   7.3922866035117129E-005   1.9659710359576195E-004   4.0724400122170895E-004   1.4755400546213608E-004   7.4379298817810367E-005   2.2263686999526164E-004   2.2455301665997248E-004   3.4063819871410115E-004   1.6825687274501556E-004   1.9155049329062411E-004   1.0713547105966076E-004   9.3183597006132727E-005   1.4817441166794409E-004   9.2266808996764965E-005   7.3628181214828916E-005   1.0540302229976802E-004   2.0481189174052824E-004   1.4621168719609469E-004   8.0318730070562408E-005   2.4014856797658810E-004   1.1290126784513265E-004   1.7739209415443819E-004   3.1129914160744952E-004   1.6728839720881163E-004   3.8276050700972408E-004   1.7291822708049684E-004   8.8826162550353704E-005   3.3999926174113127E-004   7.6114156247170824E-005   1.4430761164544752E-004   1.2321644723228348E-004   3.4866361621461095E-004   1.6130958392249865E-004   3.0396979276389036E-004   8.1725627371107627E-005   2.1015727322721206E-004   3.4501297560869220E-004   3.1241808579436794E-004   1.2344296442082833E-004   2.0444723959851921E-004   2.6893064418007779E-004   1.4672865694506326E-004   2.8443865552593597E-004   1.4644767118318175E-004   1.0612812632234498E-004   1.4004382981046639E-004   1.3162834937085357E-004   2.9382524275455777E-004   1.3339594272755384E-004   1.2870128440046981E-004   1.4671423502230982E-004   1.1011207095189588E-004   2.6419566510400339E-004   1.6976405269973011E-004   2.7419611022530939E-004   4.0683117156052194E-004   2.4864842650409086E-004   2.4376243903329232E-004   1.0433283866627117E-004   1.9675118959898294E-004   1.6030236330093453E-004   1.0334439178378721E-004   9.1804621202860951E-005   3.7840128292338795E-004   1.5029107224942429E-004   2.0572490373146644E-004   1.5311887483436160E-004   9.3649048773989239E-005   2.1438138018866341E-004   2.2345361839532630E-004   2.0042633329714750E-004   1.9836444314290285E-004   1.2067596315488662E-004   8.8791317911762695E-005   1.9023194186607289E-004   2.0521676602819393E-004   1.6848138761373495E-004   2.1856718110636547E-004   1.1728564560462606E-004   1.3514189385543211E-004   9.4467915767708954E-005   5.2083273635326064E-004   3.9041175782393529E-004   4.4571811908479466E-004   1.6966335452344420E-004   2.2331372459163292E-004   1.4872390736450064E-004   1.5658890047141901E-004   2.4837351217324769E-004   1.2595070263317752E-004   5.1955431050849840E-005   3.4178905500461946E-004   2.5640841661124259E-004   4.3046069752317055E-005   1.9019325465803190E-004   9.2850278132205398E-005   1.7533111639676230E-004   3.5465245073757325E-004   1.2711925874143805E-004   4.2269812112461955E-004   1.5180709373867555E-004   2.1876382502100425E-004   1.7992639258207716E-004   2.5927037483729106E-004   3.4862205922736383E-004   3.0105947975663788E-005   2.0912165633352468E-004   2.2013228874328476E-004   1.9961241502571020E-004   1.5962764073401394E-004   1.9676838370081843E-004   3.0822603827226826E-004   2.7775722721471249E-004   3.7160752460721003E-004   1.3671818468227311E-004   1.1290223941249930E-004   2.5603427071819643E-004   1.1106920685214536E-004   1.3717310545670225E-004   5.4491559904903692E-004   1.1117097821419657E-004   1.7896088491275677E-004   7.9202214239933145E-005   1.0065500803032393E-004   1.6586674103395390E-004   1.4602388402872824E-004   2.1886250934539058E-004   4.2520462747927534E-004   1.8936091917571974E-004   5.7511506460888710E-004   5.9832584384049993E-005   1.2304246809907677E-004   2.0564945392771873E-004   1.5071968624733343E-004   1.8809561461952961E-004   2.2326392677928645E-004   2.1954353256378354E-004   1.5353022855542532E-004   2.9623281583263854E-004   1.4787249536309260E-004   1.1876289642064072E-004   2.2515586693930327E-004   1.2166731443467357E-004   2.0411167760347199E-004   1.9330708237722951E-004   9.3940329699260960E-005   1.0073237819450562E-004   1.5935638780071316E-004   3.4115379221737316E-004   3.3499239366404352E-004   4.8501300331103429E-004   1.3078719908084078E-004   2.2403278543475449E-004   1.4097039340657595E-004   1.2950133798937262E-004   1.4969317792581580E-004   1.2279179083058846E-004   8.2239587312405045E-005   1.6560772658839510E-004   2.1599069176737992E-004   8.6151766095515146E-005   1.3754720927873764E-004   1.6546802573926705E-004   5.0404515074709531E-004   3.7453669332318437E-004   1.4616381686363480E-004   1.5505758897967965E-004   1.3698440139877773E-004   1.9292951676382942E-004   3.4043342095218463E-004   5.9712177823753761E-004   2.5018672532126275E-004   2.2943966751884826E-004   2.8565010305081027E-004   3.1144628425752935E-004   2.4163813330891211E-004   3.3169790589340358E-004   1.4955808466173852E-004   4.0819139783103263E-004   2.7768328181351803E-004   2.7012972758810492E-004   1.8862282881153606E-004   4.3871631279295058E-004   4.0834508316926125E-004   2.4504136091212965E-004   1.0215167613115023E-004   4.5725484656193837E-004   2.1423745143287721E-004   2.0080410401504388E-004   3.2033511700220034E-004   1.8424499061121748E-004   2.4228227374152692E-004   2.2051639355825963E-004   8.5201159140685696E-005   3.6324872532345005E-004   3.5122760659557338E-004   1.3569864297019362E-004   9.2135938597636812E-005   1.7105777857262660E-004   3.4616201615274403E-004   1.1095219308382171E-004   2.0178450262324483E-004   2.3253588403701541E-004   1.1879223312368175E-004   9.7285082129961904E-005   1.1145512760123769E-004   1.4959690843467942E-004   1.7247033073151916E-004   4.8603679264168164E-004   2.0839533285765951E-004   1.5607216301879271E-004   1.8677331626589043E-004   2.2721178977538523E-004   6.4182184189454666E-005   2.3036850841713004E-004   1.4427780007953355E-004   1.3393393182486662E-004   2.6519057141651545E-004   1.4108900965726330E-004   2.5285492519674105E-004   1.5770995063155320E-004   1.3940342662046052E-004   2.9569873879125208E-004   2.0191693974638697E-004   1.3133773354654087E-004   6.2223254433231201E-005   1.4940734998991962E-004   2.6170861574034438E-004   1.6907738948993543E-004   1.4293737538251925E-004   2.2697533848992156E-004   2.8295137037235663E-004   2.5290327245220756E-004   1.8590502473517109E-004   2.4689778312843942E-004   2.0006241886967268E-004   1.9011863857971086E-004   1.9312861691703236E-004   1.7795513818011989E-004   2.3728852617926647E-004   4.3666283678862232E-004   3.3996707956489367E-004   2.0677379291408088E-004   2.6495373613485453E-004   2.9887805106020547E-004   3.3583483148714018E-004   3.0319471160528946E-004   2.6443309296744321E-004   1.1138390991388430E-004   2.2568315524692132E-004   1.4967483251986674E-004   3.0150870942659692E-004   2.6243049357208589E-004   3.2991429898212573E-004   3.9688137362141649E-004   3.0629048005012755E-004   3.6970228258233499E-004   2.9478555768915900E-004   2.4850635294487852E-004   3.7739390623140124E-004   3.3071154839531540E-004   1.9260975265968040E-004   3.2676551821031745E-004   1.2649504770536848E-004   1.4199686718613714E-004   2.1489066268357831E-004   2.1416045953378794E-004   2.4460446794404277E-004   4.3151219743865147E-004   2.7798870763089492E-004   4.4004853367259831E-004   4.2160452195419407E-004   5.2091090533126349E-004   1.1382310988041799E-004   3.9169974821549419E-004   6.6119013216453233E-004   1.8974145573607870E-004   2.9930156675544355E-004   2.3763573461118567E-004   5.3344664531608007E-005   3.6765675050312813E-004   2.4550375315791564E-004   1.7142556234789273E-004   1.1538326887281619E-004   1.9646599019999838E-004   2.4624034259446739E-004   1.3023781686754315E-004   1.6924326853826456E-004   1.1075686905167341E-004   1.1029840127975166E-004   2.3665652744787145E-004   2.6325541590359813E-004   1.2162937195972212E-004   1.4458007293917117E-004   2.5373218621170941E-004   1.9284042369715787E-004   2.8385912185439546E-004   3.0852283708255305E-004   2.6862822370262926E-004   1.8496573256659128E-004   2.2991208017746702E-004   3.1028415128993910E-004   3.0182449204017007E-004   2.2481322194705874E-004   1.8323988575662614E-004   1.4930334689121450E-004   2.0699498587929295E-004   1.9494122884219892E-004   2.5866591915602499E-004   2.7976055876778030E-004   1.6759738152446834E-004   2.3966484555123664E-004   4.8478498931866484E-004   4.3631504502099008E-004   3.2818491639627898E-004   3.3968986681744725E-004   1.6248703614268092E-004   9.1602126346620308E-005   2.7069228262793142E-004   4.2967153976330812E-004   1.2130965028793621E-004   5.6387594436348924E-004   1.4534484119829496E-004   3.5060221867856472E-004   2.8725233636537890E-004   3.0059149218541841E-004   2.1451489117113533E-004   1.7534250632715332E-004   4.4654156944529642E-004   2.2579485564791323E-004   1.2174027341935338E-004   5.8785221792319277E-004   3.7429539444414263E-004   1.1431292485353260E-004   1.9132948757227846E-004   1.2540340158500462E-004   1.5296214036576331E-004   3.3834393382934627E-004   2.0368359605658817E-004   4.4115378618672479E-005   1.2884631942559199E-004   3.0724964370031440E-004   3.9075160107986931E-004   1.5117141567655697E-004   2.4843010843219796E-004   1.4369849793321221E-004   1.6782575101271431E-004   3.4386950346857489E-004   2.0130561575880141E-004   2.8704677947612552E-004   2.4539897300427635E-004   2.2002972340259041E-004   1.1249067502021598E-004   2.9924564367029644E-004   2.8313633983748500E-004   2.8629700905570830E-004   3.5731588191166531E-004   2.0836872198365134E-004   1.9102023878379867E-004   3.8835899005606474E-004   2.6845392987978774E-004   1.5991538078255368E-004   2.6777392423471563E-004   5.1511564709992911E-004   2.3380636931882336E-004   3.6840386275121211E-004   2.2389429638292234E-004   2.1214892062739729E-004   1.0400350584967203E-004   3.4783708350228710E-004   1.4374599996211471E-004   2.7366246769391808E-004   2.8415942281978095E-004   1.7796393668763623E-004   5.6200824699855769E-004   1.2831184136976901E-004   2.7976151849848699E-004   1.5318132923007298E-004   1.0147911357342563E-004   2.7646850595315712E-004   2.5169434435374827E-004   5.2662344487005804E-004   2.4077522440040297E-004   2.3551480838896586E-004   1.5080048922117790E-004
   4.1647058823529406        3.0000000000000000        2.6903538482391421E-005   2.6427407217850450E-005   4.2279833097181938E-005   5.5337322916502215E-005   1.0808031574624963E-005   4.5732511178588237E-005   1.8011013402066935E-004   8.7416217838958316E-006   3.3224200072556645E-005   8.9102582592482979E-005   2.4389846886867739E-005   6.1411555547166957E-005   8.6913292712027549E-005   1.7423226403102079E-005   1.0477534907674863E-004   1.3692924726686976E-004   2.7508837081080207E-005   8.2528731878246694E-005   5.8089171972383632E-005   3.6774919183020263E-005   1.1767402729895270E-004   3.1730731303542827E-004   4.6422662163051133E-005   8.0139737201272480E-005   1.5648108535031962E-004   8.1733881545476074E-005   3.5634405026988387E-005   4.8538310328968674E-005   1.1992221743569742E-005   1.1162946198369956E-004   4.6134171534942625E-005   2.6644117705189785E-004   4.9189114377773101E-005   2.0417219824253407E-004   1.2362755449965909E-004   9.3433610200143667E-005   1.1600722211181376E-005   3.1573735291054190E-005   9.7772997236876639E-005   1.0298443750815907E-004   5.4816035833032754E-005   1.3805813264289091E-004   2.7739960282382602E-004   7.5050077087842357E-005   3.9050369540314019E-005   8.5494595431430661E-005   1.7711589830041004E-004   7.2681176830507774E-005   9.1488119711020870E-005   2.9078185848454739E-004   1.7877466399256938E-005   2.4432997820619898E-005   5.1432728699454983E-005   1.1522170214916223E-004   3.0976602647965983E-004   5.9757265254091604E-005   1.0371441070366255E-005   3.6100295936370526E-004   2.9394854761738301E-004   8.8002761521308186E-005   6.5705183498957452E-005   6.4344248777301744E-005   1.8980273412059839E-004   8.1379257163944336E-005   2.1364952542380654E-004   9.0997882076863696E-005   2.2057561867951646E-005   8.4922097581650643E-005   1.5339943874171098E-004   2.0108790841614856E-004   5.2030889652459430E-005   2.7374098482264316E-004   2.0103387368249420E-004   7.8163816166000117E-005   2.8896304484702105E-004   3.0781846695863047E-004   5.9071501020726044E-005   1.7165114473377072E-004   6.1382259551945925E-005   7.5066151132992042E-005   4.6218982208853168E-005   1.2888667113082755E-004   4.8029539789593866E-005   1.8671887170385918E-004   1.3537935522971238E-004   1.4860357988836156E-004   1.7647591867920860E-004   8.9132380915191804E-005   8.4143386951118660E-005   3.2191026094138044E-005   4.4374587270946118E-004   5.0679497828470329E-005   1.7270216474132396E-004   7.3858120379583685E-005   1.9097777238527187E-004   4.7305679365083146E-005   1.3749008141420444E-004   2.2468109440494812E-004   2.9643841084143390E-004   1.5275081768692742E-004   2.5121963360952656E-004   1.6396678058227959E-004   1.5539461526306594E-004   1.8806527871307335E-004   2.7156229878322848E-005   3.9062678646651252E-005   1.5082589695818052E-004   1.6663083762528106E-004   7.3927040068466854E-005   5.1861859740169007E-005   2.1480107294778700E-004   9.1309420106581930E-005   4.1746322983855679E-004   3.7573758020952323E-005   2.8419730659261878E-004   3.0770835749230167E-004   1.1979740238711994E-004   1.4747386284831265E-004   1.5152283792618587E-004   8.7863209643769028E-005   1.5750671676958018E-004   4.1198600814244677E-004   1.4153953131586076E-004   1.1765169766901124E-004   6.6958190838690206E-005   1.3606845497696836E-004   8.0222110319755791E-005   2.1805977184416263E-004   1.0215237481315896E-004   1.1261220041292325E-004   2.6031214032672681E-004   1.8795608733025834E-004   1.1276529702067567E-004   2.4251259094081436E-004   5.8540745704887127E-005   6.7704985885417318E-005   2.1554318332363129E-004   2.9192181490742534E-004   1.7443886609794045E-004   1.3314866331436779E-004   1.2630222016298071E-004   3.2351984556625658E-004   9.6530394712035706E-005   2.8473331823727595E-004   1.1325843513925918E-004   1.7476149933588972E-004   2.7279194874807607E-004   1.3346116941560665E-004   1.9771116536247547E-004   1.2302226279663103E-004   6.1689438237175090E-004   1.4522385868230987E-004   5.5118608898277214E-005   5.7962529694474364E-005   1.4038922527261958E-004   1.1691282624633647E-004   1.9773920543329638E-004   1.1934684309852840E-004   6.1792537280615107E-005   1.7198809185700191E-004   1.1110053902936394E-004   1.9573489717041278E-004   3.2327912861194362E-004   6.4813196924497384E-005   3.2941728651606904E-004   4.3111581197416475E-004   5.8367313987256170E-005   8.2181021133934912E-005   1.8120622827515269E-004   2.1467238752275722E-004   2.8913954831339783E-004   1.9198686717718992E-004   6.8035347628321699E-005   1.8994339438254871E-004   1.4859452009039327E-004   2.3590876721303220E-004   2.5799845499045396E-004   1.5545214908804019E-004   1.8987771662473446E-004   8.3531270030796331E-005   1.0734649332108759E-004   2.4537804270507882E-004   2.4596304978773885E-004   2.8926023453349371E-004   8.3874587434357983E-005   2.4758202599075332E-004   1.6079476311590309E-004   2.5936878286669877E-004   3.0736637799797054E-004   1.1569813015793689E-004   1.1405454609606996E-004   1.7879014679927558E-004   1.0808860698729155E-004   8.9890199764070244E-005   5.3312536325242912E-005   1.6245590978540669E-004   1.7645361752781366E-004   1.0873006548053621E-004   9.7797761044174632E-005   3.1314780208052586E-004   1.3365713025244893E-004   2.8886267172431167E-004   3.8934200563782087E-004   1.3564266337578006E-004   2.9281778695453340E-004   1.8624265367364422E-004   6.5517748787895434E-005   4.6169950719051136E-004   1.0766425885002040E-004   1.0421400210791286E-004   1.0100186124583190E-004   4.0779724425898841E-004   1.1517476932490156E-004   4.4915686881166734E-004   1.1687898107192886E-004   2.3220703923546864E-004   2.9512581811477030E-004   3.1170705150267933E-004   1.0906679774788278E-004   1.5206554426831052E-004   2.1227602834320296E-004   2.9465727544367745E-004   3.1673305022944563E-004   2.5529220211783279E-004   6.7008515436460352E-005   1.0765086338722982E-004   9.0369723987643235E-005   2.1408439123078067E-004   9.7367915702150517E-005   1.4549778380179524E-004   1.8018145561596684E-004   1.5526748326509580E-004   1.7094504588082671E-004   1.7627456919421119E-004   1.9367478551747576E-004   2.8986769091325512E-004   4.3595279879777627E-004   3.3647717924524377E-004   1.1560869768003502E-004   2.1707374744292513E-004   2.2756546418456808E-004   8.9681608129469210E-005   1.3991111425792964E-004   2.7638897916086450E-004   1.9092253217203886E-004   1.7303076120150218E-004   1.5933065290610243E-004   1.9130009880693053E-004   3.0245543964390427E-004   1.7472902146763796E-004   1.5340403528824891E-004   1.9024303201995457E-004   8.1161137481586599E-005   1.5087280894243246E-004   2.3862037537650968E-004   1.5889138335928603E-004   2.2810512198231760E-004   1.5317896287085446E-004   1.9367563299459148E-004   1.3410654285621136E-004   1.0173625502472942E-004   3.3773228885450681E-004   3.6742527871744328E-004   3.3127830319147351E-004   2.6187972328067170E-004   3.4499477812752416E-004   2.1359800282404106E-004   1.7231577735823673E-004   2.1845497520032924E-004   1.4321642006253388E-004   7.9424172909213861E-005   2.0858603287418165E-004   1.7449989679126196E-004   4.3041057132708134E-005   1.3996093639730768E-004   8.8737955870680704E-005   2.0382713475799126E-004   4.2077097212953453E-004   1.5075898991780251E-004   2.9630318828130454E-004   2.1400682778228676E-004   3.0709002783523226E-004   2.6526181573317890E-004   3.0684403750846575E-004   6.0235924379165560E-004   8.6538754456471273E-005   2.7813536911874842E-004   2.7223321914135045E-004   2.0484405082625792E-004   1.8195403382188031E-004   2.0719668195795884E-004   4.0739840540632440E-004   3.0627985781345976E-004   3.4056023211984397E-004   1.2368055079983170E-004   7.7966675645613722E-005   2.3660134039806975E-004   1.3041774897661035E-004   1.4818711932175691E-004   2.6969448479963171E-004   1.4075191415858785E-004   1.7350665025899314E-004   5.4400576874557964E-005   1.9434730129479910E-004   2.2502553395832496E-004   2.0908888189045567E-004   1.6040785457262238E-004   2.6463270250120109E-004   1.6328699836075359E-004   6.4938612031449226E-004   6.6303316027306624E-005   1.0658508797335241E-004   1.4441806641327004E-004   1.5930226751917427E-004   1.3232383230824308E-004   1.7698454314512109E-004   2.6185773763052377E-004   2.0420875549938166E-004   3.0297867109685698E-004   1.6175137768167301E-004   2.2722903287682083E-004   1.3139794344198410E-004   1.3981807376578390E-004   1.7531546529745657E-004   1.6393907795250867E-004   1.0337804866568099E-004   1.4825274267283071E-004   1.6707499957262009E-004   5.0819436270795992E-004   2.0199610563904061E-004   3.6454129912664497E-004   1.2928257018378773E-004   1.4481702947319818E-004   2.2955912630932400E-004   1.1896586853371883E-004   1.9606625120911981E-004   2.1337694264718284E-004   1.1977856475085881E-004   1.4215173747181436E-004   2.2448439151419032E-004   1.2466905439193764E-004   2.1881746780140165E-004   1.7892650413718481E-004   3.8666518837694828E-004   3.6410097191742053E-004   2.0956764982950471E-004   2.0770316058623227E-004   2.3288478685086288E-004   3.1848153759564168E-004   2.4822176725574068E-004   3.8804531185976691E-004   2.8368733253701010E-004   3.5425989239918406E-004   3.0632396668679252E-004   2.4689690002489633E-004   2.5277750887768682E-004   1.9626402720967866E-004   1.9933182843455833E-004   3.8701516877083872E-004   3.2089627673912726E-004   3.0101973748626078E-004   4.6088893968047504E-004   6.2040870773176688E-004   3.3296718378165833E-004   2.9381785865558027E-004   1.1796878845814013E-004   2.8023757612112186E-004   1.3716311659528588E-004   9.6189758526741415E-005   3.9322679830639120E-004   2.0839525838184869E-004   2.1015660065621051E-004   1.6875935516941063E-004   1.5549487303412847E-004   4.4447817269228451E-004   2.5455958323113294E-004   1.9263335464536223E-004   6.9342156129927144E-005   1.7612736748772009E-004   2.6046503392257415E-004   7.2691372774745506E-005   1.8828816232688452E-004   1.9340122961720131E-004   2.9053990705991739E-004   1.1347480139275460E-004   2.4264678715609907E-004   2.4396963031417636E-004   4.1855387663817118E-004   3.6926303951021475E-004   9.0656411544466509E-005   1.4376439655235519E-004   1.0844394966121180E-004   1.7269750446229475E-004   9.3883934548257664E-005   2.2714527804623469E-004   1.4541745222083956E-004   1.0736597661178307E-004   3.3196876196755755E-004   1.3473310061802628E-004   2.6414192463914950E-004   1.8801029250100650E-004   3.3836294602928674E-004   2.4298024346584268E-004   2.4998245223430019E-004   9.2937576115169522E-005   1.0778071970950402E-004   1.4302261140496659E-004   2.8752885465142369E-004   1.7106496348248240E-004   1.1876981414016236E-004   1.3113359350352228E-004   2.9439128642256874E-004   3.8710969037298448E-004   2.5407319275284380E-004   2.3535038200486795E-004   2.6017311859466977E-004   2.2627708138398878E-004   1.1540283116389048E-004   1.5351030957173011E-004   2.6411747259832931E-004   1.9681928384774353E-004   2.2428272862754287E-004   1.9526972953800480E-004   3.8355917701222297E-004   2.7909280798279573E-004   3.0571434040063352E-004   3.8186477459061858E-004   2.9835779945704355E-004   1.7600296112657928E-004   2.6913679903511781E-004   2.2688605562835962E-004   2.5138048710995030E-004   2.3780677649604915E-004   2.1477236150511584E-004   3.7094570885397315E-004   3.5031759300207063E-004   3.9849185939152371E-004   1.7412359325640636E-004   2.2115577314572681E-004   2.1701773835553119E-004   2.1550048410173521E-004   1.8551502816349649E-004   3.5318666193926080E-004   1.5699798374272373E-004   1.8868762300283494E-004   3.9709069320039369E-004   2.1860509706078150E-004   2.8374275231132562E-004   3.6163707205815544E-004   3.8839115615076742E-004   4.6388472354627196E-004   3.3244419383842729E-004   5.0220701958377282E-004   2.0097363667131917E-004   2.2729795955916165E-004   6.7986641596003378E-004   1.7108587973050827E-004   2.9874182603902672E-004   2.0876546711640708E-004   1.3418425427956285E-004   4.3439740557089647E-004   2.3735886813187963E-004   1.4679217285865507E-004   1.4897935714843562E-004   1.7315829412749650E-004   2.0907150910953303E-004   1.3051460767418585E-004   1.5221910521453317E-004   1.5257194108582383E-004   1.2839983781773735E-004   2.6800047303296735E-004   1.9289001610322322E-004   1.2756520356923368E-004   2.3164102691742265E-004   2.8788161170678741E-004   1.6465765457052850E-004   3.8559345816164311E-004   4.9531768534150252E-004   3.0183797763679677E-004   2.3306408165808926E-004   4.1421281934522232E-004   2.2729381474155045E-004   2.8579379972525884E-004   3.2475568113840060E-004   2.6957129855463823E-004   1.4105090130836617E-004   1.9142669909350622E-004   1.8231345647848609E-004   3.0939081096032308E-004   2.3574703238597066E-004   1.2567146301471213E-004   3.1342793009124422E-004   4.1601217720696964E-004   4.7030773765675571E-004   2.3580286770056905E-004   2.2784692458134443E-004   1.0851594503408517E-004   8.8534848022638090E-005   2.6444564749202346E-004   3.3761149242873443E-004   2.2338795814629074E-004   4.9889345392144951E-004   1.8353839793466565E-004   3.3352792417166597E-004   2.0981137710479158E-004   2.4249555576068833E-004   1.6373312318660065E-004   1.4177153075267820E-004   4.0722817607926942E-004   2.3084034183957174E-004   7.5810138975984930E-005   5.6351896798613769E-004   3.9284643148063407E-004   2.3953566906771906E-004   1.6819978743832462E-004   1.9494333360709355E-004   1.6119166402221916E-004   3.2944228313935587E-004   2.1312387736983901E-004   7.3793730270922174E-005   1.2013421584506429E-004   3.5050080973935414E-004   3.8106804606641016E-004   1.9399454261464000E-004   2.5022157717577361E-004   1.1344392274731742E-004   1.5106623057746486E-004   4.6596063019152192E-004   1.8311654764474754E-004   2.6551208055185108E-004   3.8569623259996239E-004   1.8727664105960934E-004   1.0008062340186437E-004   2.7304800656164117E-004   2.5689686456617045E-004   5.3120274269118030E-004   4.9675526314343758E-004   4.0316369402855322E-004   1.0575235490858214E-004   2.1682683040873417E-004   3.0474906538349890E-004   2.2424938537026054E-004   3.1677827592660842E-004   4.9557805501067352E-004   2.1799533327130551E-004   2.8690249351028435E-004   3.4735599141543145E-004   1.9340859538692458E-004   1.4574540430814170E-004   3.7302962752181553E-004   1.5306355316661030E-004   2.2777592455797707E-004   2.4148912646272116E-004   2.1575461696321478E-004   5.9356092755213073E-004   1.5844961519598933E-004   1.9477349896915666E-004   1.5657591713419267E-004   1.3140627881452700E-004   1.9572695502881061E-004   3.3548795033208471E-004   4.7089541964526898E-004   1.6935337547723450E-004   2.8372682335940267E-004   1.4073529925792057E-004
   4.2176470588235295        3.0000000000000000        4.1436324362810829E-005   4.1528069626259503E-005   4.0831604240673436E-005   5.7886774389747281E-005   9.6460843755631198E-006   2.6784527298324362E-005   2.1784228259789652E-004   3.5356216346236860E-006   1.4642122627034823E-005   1.7358662936437782E-004   1.9652779906487960E-005   7.8773131896749042E-005   7.2429695079213906E-005   9.2171917115510412E-006   1.0796010637963556E-004   1.6551721771596731E-004   4.3282218142907163E-005   6.3016582307246836E-005   3.6368092431855113E-005   1.1471360849068194E-005   8.0881574298607111E-005   5.0144991972934526E-004   3.6739327421408496E-005   7.6856889918642166E-005   7.7548271913449449E-005   9.8325298053395500E-005   3.1038538356322341E-005   6.6403570874720415E-005   5.3712703124409988E-006   2.1480078474590255E-004   2.2478957777413207E-005   2.2949385861384823E-004   2.4818260806179718E-005   2.2138027823586162E-004   2.3100516614994669E-004   5.4939861295356478E-005   8.0574982840876506E-006   5.6950516483624283E-005   6.4259298076249280E-005   1.1216376582485070E-004   6.0035396459952850E-005   1.5351880066900999E-004   3.4908710394401901E-004   5.9041788198199132E-005   3.5937835615620791E-005   5.7484825596704500E-005   9.4458263343370462E-005   7.6479912855205527E-005   5.9558421823066841E-005   3.9185636783620794E-004   7.3749264347880467E-006   5.0131779964728056E-005   6.0483091887261367E-005   1.3850593155287136E-004   4.4454250710679604E-004   8.8847217679048504E-005   2.1543562198834433E-005   2.5960894687637222E-004   2.6139151159970789E-004   7.6825209190904125E-005   1.2906596481225351E-004   5.4428541803608856E-005   1.7285121409950206E-004   5.2840369190809525E-005   2.4538043691648759E-004   1.0866694021029653E-004   2.2797490836632602E-005   4.9181618486083090E-005   2.1157312463749214E-004   1.7683566627427712E-004   4.5651406390361786E-005   3.2896516035921974E-004   1.5089900326422544E-004   6.7361652857995672E-005   2.6845698522994481E-004   4.1541545501138012E-004   1.0080750938355710E-004   1.0235301447841803E-004   9.9874017949375750E-005   6.5541068705656400E-005   4.9715823204866437E-005   1.8453605238296682E-004   2.9316694716615254E-005   2.4172205001650354E-004   1.6586904040172319E-004   1.8377562620792539E-004   1.4556649123074669E-004   1.7685685688095554E-004   9.5457106000872580E-005   2.8895875805402278E-005   4.0357115460904657E-004   9.0741310224438115E-005   1.1770444884437548E-004   6.8538432902068535E-005   1.8048808129443494E-004   1.0020910976969952E-004   8.4545887534229485E-005   1.1841729670389331E-004   2.2097467236036495E-004   1.5516487962203063E-004   1.3225365819667987E-004   1.9186253929602052E-004   1.4787953109537938E-004   2.8131136939967189E-004   1.7459298198566524E-005   9.9343117818731741E-005   1.9254892053371481E-004   1.9212947575942145E-004   7.6374148253301397E-005   6.0305134857342483E-005   1.8380570449841451E-004   6.5079717188284595E-005   4.6739569941711511E-004   4.2583530034725890E-005   4.7556328690449791E-004   3.0042065391130924E-004   1.7536902508980039E-004   1.3445369729062656E-004   8.1274716317763902E-005   9.2143755864313470E-005   2.1776597463882147E-004   5.2079718708253635E-004   6.9205527045176272E-005   9.8295232569748677E-005   8.7625938890693153E-005   4.4129278835775355E-005   1.8551811417442108E-004   2.3151907001687768E-004   7.8778932439500839E-005   1.0081016035411123E-004   2.3536236429321398E-004   2.8540839125591072E-004   9.9897292350180911E-005   1.7772911589404030E-004   6.6806165579572877E-005   9.0553845375210168E-005   1.5198613846297384E-004   3.4726487619344610E-004   2.1420799962610089E-004   1.8928393349180555E-004   1.1304368418445742E-004   2.1173223637150157E-004   8.5310709364516300E-005   2.8462905300219308E-004   1.2595488084907910E-004   1.4553589314222855E-004   2.1874002335995458E-004   1.6329182608305060E-004   2.2333891879840941E-004   1.1866799514524245E-004   4.7417205939128461E-004   1.2327092809330358E-004   8.2047730778714650E-005   4.2115297909710043E-005   1.1130543569728758E-004   2.0639529990090547E-004   2.0263705692727822E-004   1.8003587301033361E-004   5.9550551180737395E-005   2.0817086442296543E-004   9.1982437976335728E-005   1.5120424316462797E-004   4.5800543189660067E-004   9.7116200800336641E-005   4.0749235499872705E-004   4.6582119250724522E-004   1.3112788848161546E-004   9.1738259410536043E-005   1.8649284889864885E-004   2.1070842965267503E-004   2.6028840035546841E-004   2.4529249089743558E-004   9.7368728164305552E-005   1.8454353857794283E-004   4.9395781283634695E-005   2.3787036234506264E-004   1.5788706374111636E-004   1.5846462483708415E-004   3.1073346602713929E-004   5.2260856376761460E-005   9.2283452799971614E-005   2.3704710959102427E-004   8.1883833161489617E-005   4.5592169728445172E-004   1.5312405540899353E-004   2.1728597740424313E-004   1.7567395870409839E-004   1.4266702908429473E-004   4.1427656365587663E-004   5.8865263396548990E-005   1.0369857246954723E-004   2.5344977815182433E-004   1.1842986607598483E-004   6.6223867803473347E-005   3.9195435388824359E-005   1.9508900703218399E-004   1.7018750653861563E-004   1.3201965344992404E-004   1.3686274258492665E-004   2.7011042714461287E-004   1.0131226812526589E-004   3.6249732247663354E-004   3.8818712164490098E-004   9.9863956214545562E-005   2.3229656315631149E-004   2.3531770848774880E-004   8.9210849224298868E-005   4.9404460190751928E-004   2.0671168774104618E-004   7.6237419543340195E-005   7.4628764675865045E-005   3.8967467540308519E-004   7.6804941637738519E-005   4.9156209697036400E-004   1.8269087846405578E-004   2.3383140066843942E-004   2.6007264553006991E-004   2.9855544729803644E-004   1.1423489213666256E-004   6.8303300797512752E-005   1.1704952217356290E-004   5.3551062090892399E-004   2.7440934483587723E-004   3.2662302558492243E-004   1.2006437231163186E-004   1.3290195213269958E-004   1.4768776633293060E-004   1.7411461408180752E-004   7.7724238351436166E-005   1.8336210391285413E-004   2.0636219416672374E-004   1.8492761981698798E-004   7.9079930740283015E-005   1.7755855794508764E-004   1.2803038280167391E-004   1.6912224912405511E-004   4.7201619424380194E-004   2.4014133845903435E-004   1.1650992366325796E-004   2.0610650125652824E-004   2.3906945218518303E-004   1.5782971456506861E-004   2.0580002239772212E-004   2.8771731741106986E-004   2.5417208869309881E-004   1.1056184705477963E-004   1.7654702196648071E-004   3.3548089153605877E-004   2.6635565195614090E-004   1.2329253084124059E-004   1.1968036686860706E-004   1.5285826565596209E-004   6.6518963306640770E-005   2.3989081318861116E-004   2.6556698968258421E-004   1.2691716846814294E-004   2.3019008492596070E-004   2.0262808445341412E-004   2.2574568596039701E-004   1.2116706936351800E-004   1.1030073806025358E-004   1.5956124110167737E-004   2.5516758650246968E-004   2.5181117958482271E-004   3.3873908000727138E-004   3.9912061014371007E-004   3.5363682694798969E-004   1.1183160112767073E-004   1.7430167335487283E-004   1.6523874282363570E-004   1.0392902897999927E-004   9.8171766585582724E-005   2.0486603051649509E-004   5.8876718411210719E-005   1.3796833698598288E-004   1.5602756686585600E-004   1.7451246792987647E-004   3.7065039059754382E-004   2.9030446368961526E-004   1.5827473754045113E-004   2.5680326445859999E-004   4.0232726492909099E-004   3.2992561315208115E-004   2.3281611926655673E-004   6.8769787152274018E-004   2.0820472553817051E-004   3.8836095968064195E-004   2.9589218694439331E-004   2.5143636531204300E-004   2.0922824932456967E-004   2.1705738368936123E-004   3.7475897656080753E-004   2.7218448494017913E-004   2.0209670687894375E-004   1.0727661337635705E-004   1.0952906053301549E-004   2.1442272785304761E-004   1.8555675731423256E-004   1.5169881234275645E-004   1.7193113786674472E-004   1.4641663658539837E-004   1.9300506780906335E-004   4.8662429643198320E-005   4.6722625171388509E-004   2.6759722288568740E-004   2.8231700729118076E-004   1.2574398127453040E-004   1.7087183251574624E-004   2.1460065273264047E-004   5.9657170964833733E-004   9.2993985963539676E-005   7.6359818748751812E-005   9.4876286816697675E-005   1.4072117117914799E-004   1.3562679934667267E-004   8.6753420889446452E-005   2.8252161008633804E-004   2.1833804495821285E-004   1.9005701417835403E-004   1.6904848725278907E-004   3.9489184481068454E-004   9.7922715820487996E-005   1.4335252886802115E-004   1.2338048571230303E-004   1.6158474714067327E-004   1.2269967384890171E-004   2.3948697939788386E-004   1.2834483352347159E-004   5.9825115185457541E-004   8.4186548386587507E-005   2.1968981219021378E-004   1.2740612172413711E-004   1.0922912910490352E-004   2.9863331293095364E-004   1.4220860375137813E-004   3.0483323862785393E-004   2.5393806179307320E-004   1.7314517987548981E-004   1.6001578127653227E-004   1.9596628882936952E-004   1.9823884533179352E-004   4.6435487104606166E-004   1.3774179107667144E-004   2.1592690480878396E-004   1.9679422674164412E-004   2.2174199999867554E-004   2.0718401650181398E-004   3.3992537386801736E-004   4.1196032499738947E-004   1.3078310345330138E-004   1.9224103181529614E-004   3.0355491253732916E-004   4.3316057409937224E-004   3.2215143426423412E-004   1.7075449192646081E-004   2.3852929380325293E-004   1.2631712104486660E-004   2.9169459555310185E-004   2.8133464878616786E-004   2.6285844686125724E-004   3.1500729015519378E-004   5.8065346976646779E-004   6.0307538167393292E-004   2.8614977260230177E-004   2.3622579558141141E-004   2.3002234577266018E-004   1.8472724735939356E-004   8.4970736802576004E-005   7.9060481893589301E-005   3.7859358592173977E-004   1.8475481999316061E-004   1.7921175488761452E-004   1.5775913052211535E-004   2.8974958138759763E-004   3.4067498139540240E-004   1.4816635244380236E-004   2.2386431618156010E-004   8.4697958132095208E-005   1.6639971077727473E-004   1.8483777287871744E-004   1.1657088933814516E-004   1.6876399267043429E-004   1.6286789466210715E-004   4.1632035125752250E-004   1.9000919974729432E-004   3.5292200418533793E-004   3.7755626382437345E-004   6.3063113245765301E-004   2.6937454271079445E-004   9.2713691318535517E-005   1.2849690633332593E-004   9.9975063158010279E-005   1.7981042285538992E-004   1.4293329671227791E-004   3.0623992681980388E-004   2.4155083327087262E-004   1.0979197911284658E-004   2.8638860675516629E-004   1.6552563160338670E-004   1.9524255735821265E-004   2.7201257020952854E-004   5.6389534517529137E-004   2.0666966274512395E-004   2.8850694754335314E-004   8.2015437823905690E-005   1.2460272545869770E-004   1.1075668837537269E-004   3.9239684935857039E-004   1.5259024665780150E-004   9.1024383711609932E-005   8.9169893770231571E-005   2.9630302348875514E-004   4.2909664909664293E-004   2.0830833229517468E-004   2.1512374481137326E-004   2.6716106638219388E-004   2.0627543416404533E-004   1.3389692762513967E-004   2.2838304107353295E-004   2.7398361527486014E-004   1.4979062300984289E-004   1.3025564610087773E-004   1.5654678938493635E-004   4.4890146143467078E-004   1.7417888608949042E-004   2.7130242177909712E-004   5.0523968343368431E-004   2.0961006389641929E-004   3.3629377233210928E-004   3.3561972774817682E-004   2.1176155579167956E-004   2.0993777470594045E-004   2.3092852439260389E-004   2.2596676573527415E-004   2.9228097850245751E-004   3.8127918855937910E-004   3.5838301634562428E-004   9.0107922795404051E-005   1.2924533135970018E-004   1.1216924803404806E-004   1.7249796535922555E-004   2.2703638545967919E-004   4.4468028035587142E-004   1.9448780574975877E-004   2.0695227654961445E-004   5.2295367161502991E-004   2.7435472182186913E-004   1.5762041362351456E-004   2.0360101235877416E-004   4.5287354128428547E-004   4.5363707258919605E-004   2.0622178945596306E-004   3.1220680035201945E-004   2.4873320608312811E-004   1.8075386102157470E-004   4.8898158382724424E-004   1.4175480268118087E-004   2.5549990479969205E-004   2.0395900414658727E-004   2.2966587159466246E-004   3.8643482331186677E-004   2.9610509459920283E-004   1.0651897559321880E-004   2.2114220993075165E-004   2.3952823331654125E-004   1.5882416442379601E-004   1.1207884545418837E-004   1.2199041838004822E-004   2.3810018024799208E-004   1.4783324358470931E-004   3.1726938824249334E-004   2.1586489721097613E-004   1.2599304475661611E-004   2.9255555278874626E-004   2.4121211511582709E-004   2.6510850259691229E-004   4.0020405276189108E-004   4.9832705276845206E-004   2.2204187197779715E-004   3.0527090340478686E-004   5.4303654758258669E-004   1.4236577064093240E-004   3.6424862125149140E-004   3.7525190309315815E-004   1.9811581586581350E-004   2.8233455086675751E-004   3.0760513073617587E-004   2.1843873847523707E-004   2.8842376429078328E-004   1.7880016448455327E-004   1.7776556438371238E-004   3.0855580339244726E-004   2.8464180434821480E-004   4.5798732893790039E-004   1.4326984745113792E-004   1.3104375316662598E-004   1.5556156641245955E-004   1.0792226272738523E-004   2.5618422807629061E-004   2.5947326521939574E-004   3.1172652471496637E-004   5.0438339884426833E-004   2.4434124407485638E-004   2.1969306777663736E-004   1.8453135333303119E-004   1.8637669347575567E-004   1.1919846583664401E-004   2.7600136137159715E-004   3.8972912041167608E-004   1.7450470428034002E-004   4.8561326024300504E-005   4.5501423708506990E-004   3.4009423829523027E-004   3.1700915780533893E-004   1.8116653464320204E-004   1.9688347606141494E-004   1.7949094707585188E-004   2.9380776621210563E-004   2.4678398492291556E-004   1.3130475970285881E-004   1.6905682662844804E-004   2.2243150490229365E-004   3.6242829149699091E-004   1.8705833267004912E-004   1.8445866573770720E-004   8.3577217941893580E-005   2.1880065645792570E-004   4.8600486975919880E-004   2.2260990491656374E-004   2.4035381755068457E-004   4.6076406016380488E-004   2.0870452164846876E-004   9.9678752550649960E-005   1.5542839921498655E-004   3.3013396242767047E-004   5.8054434313688252E-004   4.9103970309420880E-004   3.7876651638664519E-004   1.7329819061845061E-004   2.1096515172778504E-004   2.9148297201457720E-004   2.5905962265526699E-004   2.5070283881873030E-004   3.3118982667665542E-004   2.2683283129049225E-004   1.9167888798860756E-004   4.4728494381165757E-004   2.7774542580895529E-004   2.3001200061795971E-004   2.8169158995171057E-004   1.7417425644968219E-004   3.3127194246886820E-004   2.9428206872057750E-004   2.4319165327747508E-004   6.8758799332245709E-004   2.7050344933728885E-004   7.4200725658470692E-005   2.4878908199135584E-004   1.8767922662984624E-004   1.8477971824330954E-004   3.8792528143979840E-004   4.2942370285101368E-004   7.4325751443094670E-005   3.1860702428275782E-004   1.8582825465962392E-004
   4.2705882352941176        3.0000000000000000        5.6670935334020560E-005   5.7826096629340392E-005   3.0513126221614091E-005   4.7815567244109088E-005   1.9026954684539058E-005   1.5144490757906319E-005   2.1828818677264818E-004   4.0371936827768180E-006   5.0672972451902163E-006   2.6427971860964826E-004   2.4467989776589357E-005   8.9512470020384192E-005   7.6054425853161830E-005   6.9031262397989054E-006   1.0475433907728087E-004   1.3286347458333725E-004   5.6483645578972551E-005   3.5581115157389684E-005   2.2438372862405510E-005   7.3189430977664287E-006   4.0337663063621875E-005   6.3337057178997156E-004   4.2397139237804332E-005   6.0632967449892670E-005   3.3080292701835698E-005   9.9135407413771263E-005   2.4404266689088509E-005   7.4287841497675390E-005   1.2128311670049411E-005   3.4069780983307960E-004   8.0340812979541167E-006   1.3566986681331239E-004   1.4634056631127450E-005   2.0937211291938872E-004   3.7398375991240811E-004   2.2847008109685917E-005   1.3811353828450851E-005   8.9116163094501126E-005   3.9084475098504992E-005   1.1506397556628310E-004   7.4279207351618566E-005   1.3331052570576113E-004   3.5427066604312951E-004   3.7478243235481733E-005   2.0116142491370122E-005   5.2762219813988057E-005   7.1966017018713772E-005   9.4664497660286313E-005   4.7721606325110006E-005   3.8345623387620384E-004   2.2463197773976844E-005   1.0481276348557332E-004   7.8370803675751650E-005   1.1047893727944784E-004   5.5032512752815693E-004   1.0509540139268375E-004   4.8558618780497258E-005   1.2896326143351961E-004   2.1014082684562494E-004   1.1822712568860402E-004   2.0300155021242449E-004   5.4706320480181117E-005   1.9103139703977514E-004   3.5849634986589177E-005   2.3073058282024769E-004   7.4989463674359931E-005   1.9745197617506145E-005   3.7409906936800129E-005   3.0027286713131437E-004   1.2810646936570736E-004   5.0793550246989282E-005   2.8098817890009220E-004   1.0170256872642878E-004   7.4698389660046317E-005   2.2999978101178944E-004   4.6724109516150652E-004   1.5102169254446046E-004   1.1226015223573902E-004   1.2771017041577693E-004   1.3635290047172367E-004   4.5516542053422007E-005   1.8984223192241727E-004   4.6458078241209194E-005   2.5484786451073692E-004   1.7568151370949537E-004   2.0880803821821429E-004   9.8630137317145226E-005   2.4926508308897551E-004   8.9054707620637235E-005   7.4185688041302218E-005   2.5993930327970088E-004   1.9318332052125530E-004   1.9603727922097092E-004   5.8357096537281177E-005   1.3667307668390461E-004   1.3411059329774993E-004   4.5836939823155930E-005   3.9518223833121908E-005   1.1191140779657215E-004   1.8931761879713727E-004   8.3280865531188986E-005   1.9157111507751856E-004   1.7040618098764751E-004   2.3936559354432118E-004   1.0577482034868334E-005   1.2455605210575624E-004   1.8856968515818515E-004   2.1467865485406490E-004   8.5933446389263002E-005   6.3899015692912538E-005   1.0256132805312311E-004   6.9913537214657707E-005   4.1857163010101722E-004   6.9171983310767506E-005   6.2676422196873791E-004   3.3015643278719401E-004   1.9119295823622140E-004   1.3562265106080462E-004   9.7605299343293654E-005   8.5893868983993296E-005   1.6231496745590721E-004   5.2648667226770206E-004   3.3220859294251541E-005   6.5969047124125529E-005   2.3478010171634067E-004   5.1068455110343115E-005   3.6126556655112247E-004   2.3252621242650403E-004   8.5931953390283402E-005   8.7781886023261614E-005   2.2672261077456629E-004   3.3882368795525313E-004   8.3677154775368498E-005   1.2129679148400132E-004   9.4344253122895220E-005   9.0523465472089503E-005   1.1290791330797763E-004   3.6365600406918674E-004   2.3807066764973243E-004   2.1232117908171893E-004   9.8794372436283748E-005   1.1405770634768384E-004   1.6960129003296178E-004   2.3131149191122261E-004   1.1622784229572804E-004   1.5352606380757307E-004   1.5073853843103314E-004   1.9046113380047388E-004   2.1469612277225632E-004   1.1115854844813762E-004   2.0241390100626816E-004   1.0295473559803320E-004   7.9408107348252489E-005   4.8726758996173339E-005   7.1578392121116513E-005   3.3548320605766494E-004   2.6708548213864007E-004   1.8251798544855808E-004   4.8045328162049704E-005   2.7814853120852897E-004   1.1301815847114884E-004   1.4206391706230907E-004   4.8342053286505962E-004   1.4291913271733832E-004   2.9204168558596511E-004   3.9152899031757646E-004   2.8022777345220286E-004   1.4023015728584524E-004   2.3126839679289308E-004   2.4494425946991304E-004   2.0714312880171841E-004   2.8518242939935937E-004   9.9043579482881378E-005   2.4239099592561860E-004   5.1866431933886927E-005   1.4082306167931803E-004   1.2344816399330465E-004   1.5310251609019820E-004   3.7977915266253584E-004   6.5803537900698572E-005   6.0668760036255885E-005   1.8447558774509364E-004   4.3194518928000221E-005   5.6794539015870931E-004   1.6438252235743010E-004   2.0721427472769833E-004   1.9231243279412035E-004   1.3311163299301046E-004   4.1188235876759769E-004   7.2691236784060308E-005   7.3592618129970640E-005   2.8467532349464727E-004   1.4459409315277573E-004   7.9740364045444891E-005   4.3524534314797904E-005   1.8766122418487720E-004   1.8720260496310525E-004   1.6119407626524973E-004   2.1193515177047502E-004   1.5998204946988915E-004   9.7321357940433138E-005   3.3809957352396662E-004   3.1447325276834842E-004   6.2327240920349115E-005   3.3462289007380917E-004   2.7301819632871786E-004   1.5066055522951235E-004   3.7398190138755749E-004   2.9390333891400107E-004   6.4369150382159829E-005   7.1512130059037178E-005   3.4898498295936298E-004   9.3491634628596680E-005   3.4139083961454955E-004   2.1911827562647661E-004   2.8946771642650749E-004   2.0566641336587687E-004   2.3780374657642086E-004   1.1108283351826483E-004   4.1841933107909470E-005   1.7040652004702295E-004   6.5736788480706405E-004   2.1157088570878974E-004   2.5540977201527425E-004   2.0993062336589833E-004   1.8439117123247246E-004   2.5759234837437265E-004   1.5996300320641040E-004   8.9338903185163707E-005   1.6066777962861993E-004   2.7262206720302080E-004   1.8442925715054883E-004   6.4427709074357388E-005   1.6046673521780854E-004   9.9612477189778829E-005   9.4283301093619348E-005   3.5681666512231913E-004   1.1461008650343685E-004   1.2569333118411195E-004   2.0379423884156109E-004   2.2420873125298912E-004   3.7403316270320916E-004   2.5635196264136326E-004   3.0968099590079792E-004   3.7387882573750535E-004   9.1642549229456946E-005   1.4222721553926784E-004   4.5327239439945559E-004   1.4786202036268771E-004   9.6085273870445689E-005   1.1923985763654940E-004   1.2402001897274484E-004   1.0460178391195092E-004   2.6902842333647963E-004   2.8291185562731488E-004   1.4109838948417647E-004   1.6189881831953787E-004   2.1943213249964985E-004   1.8102718466151625E-004   1.3228981212652581E-004   1.0101778207252535E-004   1.3564892409755646E-004   1.5215276382671346E-004   2.7005287438246781E-004   2.9300032526944264E-004   3.1731324698140966E-004   5.4659050641447341E-004   6.0382232753587385E-005   1.2302521024905023E-004   2.4926652968297938E-004   7.8287742846753990E-005   1.6814494012226585E-004   2.9228527828495615E-004   8.7909189252035987E-005   1.1967215194507389E-004   2.3330127886321203E-004   1.9095657661221822E-004   2.1706660053574336E-004   3.2359459060764067E-004   1.3480453280900910E-004   2.5730498474645200E-004   4.6758832333370097E-004   3.8245309737070204E-004   1.7247898848617177E-004   5.8107281686579763E-004   2.6580402708297797E-004   4.2836341690906653E-004   2.6225510461243463E-004   2.3721195291033314E-004   2.5383050794974696E-004   1.7459512951265995E-004   2.9341744845552367E-004   1.8816791237018430E-004   9.1171812931823012E-005   1.2947519329541227E-004   1.6628248856576938E-004   1.6786753938511942E-004   2.0774206062673051E-004   1.7534946087343619E-004   2.6811067015772148E-004   1.5066106708410123E-004   2.3628396924741649E-004   7.4175348042262261E-005   6.7000957864488619E-004   2.7771084291858131E-004   3.1467903919759352E-004   8.1994931673802873E-005   1.7016618846386810E-004   3.4797202481070410E-004   4.1463278873479277E-004   1.6351606240950920E-004   8.2713896345738917E-005   9.6742445601963060E-005   1.3118122063333033E-004   1.6856925092441016E-004   4.9743815614195608E-005   2.8841446097196158E-004   1.9919234248778602E-004   1.0253549849707776E-004   1.7445120383739797E-004   4.6823145968560062E-004   8.3475788157029668E-005   1.2921137828451293E-004   7.2571648543554628E-005   2.9849660190811063E-004   1.1301802316040687E-004   2.8508305015776531E-004   1.2335788796161558E-004   4.9653569411705950E-004   4.2186172127829133E-005   1.5931201727961846E-004   1.7207593978846921E-004   1.4932445324468746E-004   2.3897162092914126E-004   1.3627286661698770E-004   3.8978974497568604E-004   1.9805454932620147E-004   2.4410573361866839E-004   1.4875296986470245E-004   2.0150624510560549E-004   2.2893845833876571E-004   7.3544865048699921E-004   1.0353369771574603E-004   9.0731638435036645E-005   8.6958968705401122E-005   1.3519963103256674E-004   2.2967737474575324E-004   4.0692779414885303E-004   3.6026161493149457E-004   1.7060231428060857E-004   1.2078441822113089E-004   2.6900087592355036E-004   3.8113716534310529E-004   3.3278666724769498E-004   1.5636541898648998E-004   2.2974928106432927E-004   1.4851435055020736E-004   3.8970827279508736E-004   2.9763372687484628E-004   2.0019680943041671E-004   3.5004224013192845E-004   4.2797800852445488E-004   4.3055229712768488E-004   2.2093438062374004E-004   1.3587579582138891E-004   2.7777907169590190E-004   1.9051295472730581E-004   9.0574909019363800E-005   1.1007534763463731E-004   3.5628261094309221E-004   1.8527626527375167E-004   1.5556541061409118E-004   2.0418390426906537E-004   2.7961276573726948E-004   1.8272184628255914E-004   1.2752040615193416E-004   2.3486950683761120E-004   1.1734173445107017E-004   1.1773909003946341E-004   1.5506822552198646E-004   2.0015089834662960E-004   1.9839562032362837E-004   2.4457672136175482E-004   3.5344851202232186E-004   2.7736470431099743E-004   4.2506965709812058E-004   4.2131693220856206E-004   5.8977251215621047E-004   2.5670424585483455E-004   1.8571050430211746E-004   1.8056596043769302E-004   1.4188348831534385E-004   2.4249281828017070E-004   1.8534993445185616E-004   4.1875035271481467E-004   3.9816617660141083E-004   8.2471367790006313E-005   2.8924382795470139E-004   2.5422790948501420E-004   8.4233773453537008E-005   2.8071121133699321E-004   4.9574256708665961E-004   2.1399333916657121E-004   3.6036811655267779E-004   1.2229428058954002E-004   1.1962048707847241E-004   8.1502498076970638E-005   5.5602493625574862E-004   1.3769417131538999E-004   6.4699644453492658E-005   1.0230686136081596E-004   2.4678662099807147E-004   3.3226451748112048E-004   1.9265005923599620E-004   2.4099426524213131E-004   2.4047038138327328E-004   1.4321799694505408E-004   1.6860193960359818E-004   2.8709403412690882E-004   2.7051040702273725E-004   2.0907225460303793E-004   2.0134538755467267E-004   1.1728786609922748E-004   4.0307092214924119E-004   9.0431016694575032E-005   2.6796672971402224E-004   6.2094287204366642E-004   1.4811016552002487E-004   4.4777123152348134E-004   3.7101974263672305E-004   1.4564042199379133E-004   2.0510009815072187E-004   2.4743461227303321E-004   2.9289338409056932E-004   2.2675334682210649E-004   3.4402528447873823E-004   2.4571670318556061E-004   6.5174837856111473E-005   1.0043326773316880E-004   1.0311840318567190E-004   2.5906175564625400E-004   2.2268707849279246E-004   5.3369249293548702E-004   1.8863523260894248E-004   1.8459890718745231E-004   4.4805031327103679E-004   3.7658844126657538E-004   1.1333037292116063E-004   1.1074534603029399E-004   4.3752616277311745E-004   4.8221852851603738E-004   1.5108951080913984E-004   1.7452650791472893E-004   2.1983525943982540E-004   3.0435186662420958E-004   2.2133879363158624E-004   1.0611202126423732E-004   1.7622153608432223E-004   2.1220190145294508E-004   1.9713733454967665E-004   3.3041257568005227E-004   3.0422640051802087E-004   7.3769143519819121E-005   2.1824311622790248E-004   3.3304376413377182E-004   9.4476174187065469E-005   9.1451017190593366E-005   1.4844562147509199E-004   2.5639514561526938E-004   2.5079266987194845E-004   2.9621975467227830E-004   4.0456061676490764E-004   1.5216595928608441E-004   2.8841295117908346E-004   1.7904558646321747E-004   2.6998326963630868E-004   2.8351767838283748E-004   3.7782193095623997E-004   1.5760901205966513E-004   3.5051463331799837E-004   4.2004274772270773E-004   7.3397540629975685E-005   5.1957223098798974E-004   4.0134754575440795E-004   1.8313227979162693E-004   3.9150159425107445E-004   3.8459691701549459E-004   3.1557317358615541E-004   2.6860702182205444E-004   1.6434492947652165E-004   1.8629070160257414E-004   2.2654088196638578E-004   2.4807912406807418E-004   3.8576475631399377E-004   1.1654335144213479E-004   1.4314878587747120E-004   2.3194993175475732E-004   1.3708625475295877E-004   2.4695677677697147E-004   2.5098258768270135E-004   3.3861391896164352E-004   4.8026428012118937E-004   2.2896162804714938E-004   1.4676498605928684E-004   2.6324348665169943E-004   1.3566814411306223E-004   1.0086149126473657E-004   3.2264206442134043E-004   4.5146137305642164E-004   1.5510837107200623E-004   4.0228712250524790E-005   3.2389735561457806E-004   2.1359421532390945E-004   2.6786889391126168E-004   2.0633607513570085E-004   2.2213731007738929E-004   2.5189060171219532E-004   2.5176946711020386E-004   2.3808172426264792E-004   1.2087306457599789E-004   2.0747907928955224E-004   1.4124065944373627E-004   4.0114350374844917E-004   1.7147517052604932E-004   1.2322859842033032E-004   1.5270875676781266E-004   3.2777727919448927E-004   3.6034530780222233E-004   1.9754561347252111E-004   2.3899116896845666E-004   3.3966692787862243E-004   2.7858870208316566E-004   1.6438447774150584E-004   1.2878105857729860E-004   4.1020614397224600E-004   3.7142516562176634E-004   4.1201310992737669E-004   1.9600714512178682E-004   2.8029629433405293E-004   3.5217340681099608E-004   2.4780807183155261E-004   2.3081573954287550E-004   2.4972685168620613E-004   2.0406926400009441E-004   3.4648968856290939E-004   1.5352353570463714E-004   3.9334148625496995E-004   3.7499690434357621E-004   2.5606942628458108E-004   1.7911389652381979E-004   1.7105036568810370E-004   3.2369896125483509E-004   4.1667052775841971E-004   2.2194421723277833E-004   7.3012703299218170E-004   3.5363854337970075E-004   9.6874079184593339E-005   2.8851529557733435E-004   2.0734966772348732E-004   2.1921999281477781E-004   3.1130059243385412E-004   3.2203755547000718E-004   9.4619489034916034E-005   2.5919671985876716E-004   2.9466892443902651E-004
   4.3235294117647056        3.0000000000000000        6.8905817660792134E-005   7.1451341533633695E-005   1.7131680785753514E-005   3.0021676216147970E-005   3.4450598563163306E-005   1.8532817757485237E-005   1.8005407847108165E-004   1.4493437036097846E-005   5.7928000946464339E-006   3.2441623805422673E-004   4.2677610644894620E-005   9.0323317483697124E-005   1.0609795934946934E-004   1.4812365494464665E-005   8.9134986912071303E-005   7.5732671687372456E-005   5.7462650732350295E-005   1.7626369292926317E-005   1.3296233914890929E-005   2.4198376695750884E-005   1.9891190832708647E-005   6.4062033686375927E-004   5.4225761765402551E-005   4.2249672125061623E-005   4.3200935822247195E-005   8.3625974654127344E-005   2.2752663029751201E-005   6.5358386297427565E-005   2.3474316692008378E-005   4.4982077533474354E-004   2.2914717825844806E-006   8.6118768051266539E-005   2.5996327163791497E-005   1.9345544489448940E-004   5.1009482842329893E-004   9.5251780377013735E-006   1.6733597193782650E-005   1.1119063654017201E-004   2.8777726810456305E-005   8.3130581335313247E-005   8.9104994043018735E-005   1.0198007013427851E-004   2.8735204570317529E-004   2.1653282423499623E-005   1.2051636558800925E-005   6.2456497911467061E-005   7.3365967267848147E-005   1.1479822929525938E-004   4.8788550572868059E-005   2.6881420747315734E-004   5.4405760568447169E-005   1.4994137048619270E-004   1.0252718111715417E-004   6.7550143112050207E-005   5.9146544101480085E-004   8.5150076686960286E-005   9.4868328691869960E-005   9.9956549731342915E-005   1.6550326855729105E-004   1.4956733513357508E-004   2.4303928584730886E-004   5.2653846901405686E-005   2.5606297486990945E-004   4.9201329123578765E-005   1.8380503921840713E-004   4.8782284578466879E-005   1.1215618530101869E-005   4.3430227353600582E-005   3.9952761014957220E-004   8.9537744627723692E-005   6.2851900453535152E-005   1.6381980240603086E-004   7.7896523142429212E-005   1.0919070914288210E-004   1.9889486793260209E-004   4.4497727963908673E-004   2.1982287645715940E-004   1.1227818107961238E-004   1.2306182679633915E-004   1.7939436442199514E-004   6.9062212254713219E-005   1.7245151076897004E-004   8.2601786868852808E-005   2.0333731129427792E-004   1.6363894330107326E-004   1.8032554736478176E-004   7.4416557986687698E-005   2.8086191856428337E-004   7.2864964177121009E-005   1.3118372489541262E-004   1.6056277600194852E-004   3.5373885914236904E-004   3.2216826215589341E-004   5.9704283745181224E-005   7.8763193619570807E-005   1.0006519878499999E-004   3.5713045200043837E-005   2.3843979423102559E-005   4.5926529475839102E-005   2.6339479799007698E-004   8.1265764460475013E-005   1.5739659334791425E-004   1.9424236238643487E-004   1.3469506406941432E-004   2.5496663143224576E-005   8.5117266574637139E-005   1.4392595605370876E-004   2.3585770158988188E-004   1.1128722954339266E-004   5.8840900437551926E-005   5.9154287536792217E-005   1.4251403824708741E-004   3.2099652189661624E-004   1.2030509030905347E-004   6.0627668956061899E-004   4.2907306179034230E-004   1.3817967911446054E-004   1.7753828853802746E-004   1.3595064793718191E-004   6.5366644120768479E-005   6.5194628607925125E-005   3.8752868207692385E-004   4.9484816968265291E-005   5.8203742359406056E-005   5.3981088949288478E-004   8.4035739964247717E-005   4.0289854234924424E-004   2.0703942673100392E-004   1.3316944552119441E-004   8.3328132812852593E-005   1.9564174022393370E-004   2.4950630553186617E-004   7.9030215506042570E-005   1.0747684286065930E-004   1.1582009473832986E-004   7.5740045958021680E-005   1.7241307209706213E-004   3.5566061734588740E-004   2.2673204032063179E-004   2.1808993287648025E-004   8.0827851577560642E-005   8.6613951071588881E-005   2.0403163508508348E-004   2.1505062642783785E-004   9.9457700530050479E-005   2.0441368304704080E-004   1.0590755561029238E-004   2.0526560762489907E-004   1.4615793095812041E-004   9.8251564183638384E-005   5.6799635475604663E-005   8.2529432037065231E-005   6.5084386994127555E-005   6.6240466727468037E-005   4.9263503543800866E-005   3.9452587226499901E-004   2.9663756519741479E-004   1.3809540703457193E-004   4.7819666038151983E-005   3.8377284514752385E-004   1.2900882737076728E-004   1.7718888755511320E-004   3.3719663904766624E-004   2.1608596681017093E-004   1.4477692925313191E-004   2.8619930383983220E-004   4.0307232784830024E-004   2.5586075096807349E-004   2.7647752997599502E-004   3.2929159959997449E-004   2.3800311132389209E-004   2.7004141769845536E-004   6.2836264345387871E-005   2.8241221329563030E-004   9.6975344514472383E-005   6.6356632479672815E-005   1.5476843177126550E-004   1.2870371597526890E-004   3.3857922539552580E-004   8.9793738500100888E-005   6.6669991040270852E-005   1.6607768947770002E-004   7.9380888378073079E-005   5.8221237082472230E-004   1.3452486552715821E-004   2.2012779919027830E-004   1.5915445924769765E-004   2.1239027489609928E-004   3.0981222877809735E-004   1.9233223522853167E-004   4.9133707067978927E-005   3.3594877045639863E-004   1.3705030795852446E-004   1.2814843273351983E-004   7.0917940647846059E-005   1.7706481345152348E-004   1.8051417755981101E-004   1.2467220608376660E-004   2.9494311178393371E-004   7.1027824837891426E-005   1.4810758389844668E-004   2.6809325985413372E-004   1.9673072733041835E-004   4.5384966697860844E-005   4.8789950842973004E-004   2.4137982718440139E-004   1.8435618208754496E-004   1.8457266526013743E-004   3.4002386612093724E-004   5.0309247021074808E-005   9.4214357242342346E-005   2.3755006233570157E-004   8.3143754638762137E-005   1.6438810799630402E-004   2.3836165170949958E-004   3.7167428374975444E-004   1.6979244707337438E-004   1.6983398357095495E-004   1.0350699461527958E-004   9.9260327684176148E-005   2.5812058225273916E-004   5.7024491805929484E-004   1.7307151844479671E-004   1.5417686251172855E-004   2.5180958802662091E-004   1.9179605250472360E-004   3.2969968926864371E-004   1.5630810263252070E-004   1.3677857234103887E-004   1.0634728650647549E-004   4.0768995028769378E-004   1.7516812466531791E-004   6.7422965162191291E-005   1.3279675885855607E-004   8.7606363108767705E-005   8.0317288279821262E-005   2.5955820048211134E-004   1.2812424665189760E-004   1.2500482159629765E-004   2.2490872358230574E-004   2.1194959979328900E-004   5.5679657171448969E-004   2.7860208227983933E-004   2.3194443922355386E-004   5.9093963377675337E-004   1.0197276011306036E-004   1.0474447327109435E-004   4.8472154192756415E-004   1.0009876476431834E-004   1.0196345874757609E-004   1.2326111560696722E-004   1.2302161543265247E-004   1.4864865956011294E-004   2.1978944513792315E-004   3.0616805779024693E-004   1.7709106432221017E-004   7.0602341056982948E-005   1.1471641566158423E-004   1.7507544917076673E-004   1.4049748315016729E-004   1.0572680780250838E-004   2.1502507973289960E-004   1.2388767764173902E-004   3.3829620288983311E-004   2.4320155639563182E-004   2.1327917577822520E-004   7.2794961272134955E-004   7.4289357307123416E-005   1.7256122809940260E-004   4.1791612648791492E-004   4.1679155959419917E-005   2.4529227061956222E-004   2.5719304055698959E-004   1.2908647601535917E-004   1.0000923330732871E-004   2.1436484673904399E-004   3.5335398826685414E-004   8.1570879023273407E-005   2.2622984148862362E-004   1.7272265036900216E-004   2.3170830969124087E-004   4.5094979025652235E-004   4.2997740754189580E-004   1.6131275980813458E-004   3.9873164806201599E-004   2.1380908480637148E-004   3.6773526944690630E-004   2.0666156719055810E-004   1.7772464529800924E-004   2.9566518722913722E-004   1.1377401510086049E-004   2.2065351365138704E-004   1.0846603734266558E-004   7.5962199000789590E-005   1.6664129622291946E-004   2.1312475296581887E-004   1.0956914342266557E-004   1.9814820067494811E-004   2.2823379444245485E-004   2.9747119212392262E-004   1.6284333880138324E-004   2.0908404036726029E-004   1.0624313283924144E-004   5.7262850828425577E-004   2.9636674122268295E-004   2.8791736016585011E-004   1.2725133748930784E-004   1.9210793089936669E-004   4.1152569501232562E-004   2.7176237939917152E-004   2.3457603137773481E-004   1.0356590362386417E-004   1.5372381457881462E-004   1.8300601593387067E-004   1.6318848789599282E-004   6.3020082113438231E-005   2.4994803595836221E-004   2.4030455520864541E-004   6.7426381766283748E-005   2.2325050171254318E-004   3.9204132596784347E-004   9.6343367368357518E-005   1.2347320202310051E-004   4.1684616816902841E-005   3.8350634312826916E-004   1.1324297500563098E-004   2.6957415266014512E-004   1.8050133839142153E-004   2.9469000788480285E-004   8.9536942835352656E-005   1.3545838111297218E-004   3.1704517329667731E-004   1.6602306709739283E-004   1.1766658925724456E-004   9.5859013389394524E-005   3.3544085613981459E-004   1.9168473131038754E-004   3.4677419783742173E-004   1.1030335933709941E-004   2.4943087649955488E-004   2.2729726445426413E-004   7.4382416257103663E-004   1.1229748066475649E-004   1.2089244589070157E-004   1.1355683539046005E-004   1.4946860589277710E-004   2.2803117526561898E-004   4.3388057830482979E-004   2.2661052176290656E-004   3.1592737493528689E-004   1.3757079596152336E-004   2.1768279319569684E-004   2.4135755929933668E-004   3.6285100212414464E-004   1.8255736808673960E-004   2.1281669933475929E-004   1.3857255806161485E-004   4.6491922049398190E-004   3.9990745406020861E-004   1.9090426712521178E-004   3.7966859247803197E-004   2.5689900170046751E-004   2.7293973144759020E-004   1.6136521681664324E-004   1.0473958173279751E-004   2.2431573427714679E-004   2.0127108955123765E-004   1.3341613809026383E-004   1.0708123646628363E-004   4.1247111347861282E-004   2.8531076497163898E-004   2.0065616467718146E-004   1.7760842833013874E-004   1.9580668741218043E-004   1.2494355556018488E-004   1.6181185640909686E-004   2.1560799945778887E-004   1.5527982727061510E-004   1.3410607355267669E-004   2.3006992676156756E-004   2.2572718839844591E-004   2.5793792337837541E-004   4.8994496199493030E-004   2.3941415498396194E-004   2.6765597241894202E-004   3.7350565539003868E-004   4.0844562589885115E-004   4.0312805566480940E-004   2.1596306086034509E-004   2.4609187682672737E-004   3.0166092072279595E-004   1.9046685306577964E-004   2.6063201203102327E-004   1.8146509424537025E-004   3.9566011027907276E-004   4.3164994988650912E-004   7.2075159105877687E-005   3.6223003675111415E-004   3.1178836031533070E-004   1.4976231117371977E-004   1.9127958633312120E-004   3.8744712154802438E-004   2.3140796347397125E-004   4.0512502189772538E-004   1.5704488717009212E-004   1.3012349048694446E-004   5.5329448260116958E-005   6.6972531854247303E-004   1.5249154696658491E-004   1.0238846888295623E-004   1.1807276916690427E-004   1.7846388179319355E-004   2.6615543820183529E-004   3.1060678587100076E-004   2.4379213264752851E-004   1.8289142871704653E-004   1.6580727591771540E-004   1.4149137521494315E-004   2.5859451654900221E-004   2.4540004606831453E-004   2.1048069002150410E-004   3.6484443997315970E-004   1.2264009235067621E-004   2.7891268044589557E-004   9.2541737210498018E-005   2.7198741340685916E-004   5.9213222503736850E-004   1.3299963362391109E-004   2.9040157163901908E-004   3.0265713221113138E-004   1.4365292376257097E-004   2.2996865388141829E-004   2.6080337002979038E-004   2.7342326304876893E-004   1.7331645568677929E-004   2.3300450090722890E-004   1.1829134923193535E-004   1.2490156024992573E-004   1.0010998308610461E-004   1.5930630023958898E-004   3.6122309632301525E-004   1.5378468859794217E-004   4.9281329386167917E-004   1.6583715273524969E-004   1.5892198219629076E-004   3.4061413652185723E-004   4.0547020965182748E-004   2.1961408292212414E-004   1.4525378097541387E-004   4.2702796000542993E-004   4.9740384017759546E-004   1.7942093662090715E-004   1.6722445580633888E-004   2.1341202628714269E-004   3.0391202731762433E-004   1.4586424421405002E-004   2.0849401600767987E-004   1.0310952952273167E-004   2.1450042630419765E-004   1.2618752000191001E-004   2.7493409996165355E-004   1.9016359557351518E-004   5.2871958232863760E-005   1.0217478282225666E-004   3.8453967414909531E-004   1.0237216543047672E-004   6.3548665710300018E-005   3.1937507900083972E-004   2.1078265629871043E-004   4.0376512802383686E-004   2.1217718223195278E-004   5.6140879721247702E-004   1.8258692829029082E-004   1.8256590694116170E-004   1.6617901151704176E-004   1.6683534992715526E-004   1.3198739087249401E-004   3.5515756294921642E-004   1.3327758761728949E-004   3.2153347770527420E-004   2.3826214737151117E-004   5.2547722843163381E-005   5.2110516780112619E-004   4.2380650765196440E-004   3.7057753598486849E-004   3.4704112792642523E-004   3.2532930397242765E-004   3.3152740549879895E-004   3.0036018837204995E-004   1.8390065115845883E-004   2.6439938587015659E-004   2.2036302805599753E-004   3.0350364832731181E-004   2.8839840319409431E-004   1.9307117043357088E-004   1.9227564258821766E-004   2.8966240304237106E-004   1.7585095297248827E-004   2.3460003557157025E-004   2.6162541613385852E-004   2.6212911576056059E-004   3.4898411859139418E-004   1.4704819180313641E-004   1.6870821099084686E-004   3.1115769111880325E-004   1.5958902287118297E-004   1.0489110453850816E-004   2.2617363013496968E-004   4.5042814524374710E-004   2.4835050011281378E-004   1.3571068781179023E-004   2.3959515680545404E-004   1.1853696352178877E-004   2.1425164902708895E-004   1.8357126772981984E-004   3.0152164961827163E-004   2.9920309956401312E-004   2.1584907859469019E-004   1.9469805133606787E-004   9.0420523839478690E-005   1.5411869608541556E-004   2.2930813528933305E-004   4.5589420388183512E-004   1.6892028810659891E-004   9.8366591200930794E-005   2.4597543240809046E-004   4.6086352760867029E-004   1.8569556087837675E-004   2.0505999321896785E-004   2.6862991686549422E-004   2.3493758298972857E-004   3.2756777641871612E-004   2.4659414598860444E-004   2.0252265334472612E-004   3.7737607934063098E-004   2.0578190470513127E-004   2.8953952677253798E-004   2.0946210930738351E-004   3.1668693080430624E-004   4.3260678269153570E-004   2.3669324842505256E-004   2.1552197188090918E-004   2.8415414076256616E-004   2.0799545481380773E-004   3.6163615452544971E-004   1.4788628068380344E-004   2.8215761627257155E-004   3.4598823480516206E-004   2.2611405579249771E-004   1.1639069726871384E-004   1.6936982899310699E-004   3.0935684189485949E-004   3.8692848783847272E-004   1.8517792063298244E-004   6.0724575860754599E-004   3.4322983731260718E-004   1.8132488305448819E-004   2.5342098007166594E-004   2.3266952076241509E-004   2.2452953278506550E-004   1.8227328281932760E-004   2.0455794152372423E-004   2.3314093581680294E-004   1.7763656827422862E-004   4.3360540433739863E-004
   4.3764705882352937        3.0000000000000000        7.4793497367592655E-005   7.8691708464439887E-005   9.0387656871438757E-006   1.4471222417927532E-005   4.3472833847960203E-005   2.9940012894386552E-005   1.2284607596852167E-004   3.8936399818815691E-005   2.1376831363164234E-005   3.3062628586816582E-004   6.9789822036259977E-005   8.1470293118226689E-005   1.4565665378841582E-004   2.1915850290130026E-005   6.1111878317751569E-005   4.4040939724452569E-005   4.4316907888391921E-005   2.0844122308146059E-005   1.2553156090340419E-005   6.5336452711047238E-005   3.7746664262477042E-005   5.1717801218617153E-004   5.4818851348560560E-005   2.9075743673359349E-005   5.6705490138080425E-005   5.9658604474205909E-005   2.8198363724284879E-005   4.8520996474394640E-005   2.8287104957902438E-005   5.0011444781866221E-004   7.0297749454285445E-006   1.3932732241656924E-004   6.3079496177606526E-005   1.8655026351827768E-004   5.8182997606087911E-004   2.4246570372869450E-005   3.0689072211302541E-005   1.1658200009248394E-004   2.8370535554877963E-005   4.7971956534090201E-005   9.0055683303715453E-005   7.4595016935087203E-005   1.8449687092385477E-004   2.5350789659769149E-005   2.9034923699235701E-005   6.4729591818657716E-005   5.4200878505635008E-005   1.2394246029707464E-004   4.2476740062283338E-005   1.3471647528872518E-004   8.2876782023919712E-005   1.3937720180023697E-004   1.2291580702750905E-004   4.6732221727255513E-005   5.5653085277467484E-004   3.5219929949062617E-005   1.4728445707917152E-004   1.5878799612076727E-004   1.3756605375141921E-004   1.0887649861013745E-004   2.5336848208563667E-004   4.4189059841880976E-005   3.3959853093690629E-004   1.0920757697302654E-004   1.5447835195297991E-004   1.1231548469419118E-004   1.1929246600024093E-005   4.4287008310398673E-005   4.4682924981459966E-004   6.0071048623173651E-005   7.2501572099675714E-005   8.3776957969121529E-005   5.6978791818117451E-005   1.6416978196050639E-004   1.8663781258660965E-004   3.7463981176048415E-004   2.8586526119934124E-004   7.0552589596678810E-005   8.6983030396622587E-005   1.5199420652143962E-004   1.4918194885853362E-004   1.5893814434707934E-004   9.4895297626461364E-005   1.2596540719700394E-004   1.3840156710524728E-004   1.1838709769689883E-004   9.6416729067608293E-005   2.8132980864884594E-004   5.9957374248004381E-005   1.3327089019811594E-004   2.1043687289422523E-004   5.1439695289817332E-004   3.1672368545623836E-004   5.2772809915808772E-005   4.4337687422895699E-005   4.2618937366384746E-005   7.4562814498449300E-005   4.7387764371262607E-005   5.6625648583027055E-005   2.9137804859576312E-004   8.6667476553280658E-005   1.2428875498376587E-004   1.7351613755536323E-004   6.9226674410538121E-005   6.4746112512404605E-005   4.7946858096974822E-005   1.2719426970997491E-004   2.1972638845877906E-004   1.3941165465632016E-004   5.3683675169859068E-005   8.7702322746150533E-005   2.6898006995974431E-004   2.2791171056084104E-004   1.6539866525725581E-004   4.0331339977526609E-004   4.9222209785702278E-004   5.8786138435298939E-005   2.4951134553300456E-004   1.2789672144532859E-004   4.7756003285365999E-005   6.8123757686139360E-005   1.8122924448128053E-004   6.8882758318483550E-005   7.0951819523235019E-005   8.2166454683259673E-004   1.2287673460844220E-004   3.1069976394681456E-004   1.5932742720187087E-004   1.8013709663104835E-004   7.1110611257605501E-005   1.2726393185119386E-004   1.4124322942070321E-004   5.6509526535150371E-005   1.3060414984817861E-004   9.8123016940681031E-005   5.5932796116494715E-005   3.1448884823263639E-004   3.2661760668742726E-004   1.8030767361946237E-004   2.8372871550286346E-004   6.4718208191898250E-005   6.7634126349167345E-005   1.1289295013510210E-004   2.4976924757143926E-004   1.0269012493495235E-004   2.8394782873021688E-004   1.0720114280347717E-004   2.5228184375112434E-004   9.0878912281916398E-005   8.7855081005214341E-005   1.4569176510754683E-004   8.4382045434939386E-005   5.2336483340145748E-005   7.7374077598980432E-005   5.0992444100013331E-005   3.3518756870910718E-004   2.2402558141038114E-004   8.6077215096782097E-005   4.7129576182081114E-005   4.9538102237196727E-004   1.1089592445612773E-004   1.8551886379841793E-004   2.2304805008297945E-004   2.4789510475921349E-004   1.1752076296320031E-004   2.1005389089671900E-004   4.4461122972609934E-004   3.3537249095759149E-004   2.9949108118123126E-004   4.1311550808683566E-004   2.6594090144536165E-004   2.1883635914399959E-004   5.9457267695006641E-005   2.7016348710208086E-004   1.4257373661824137E-004   7.8730411958702177E-005   1.9125045294673553E-004   1.1536313323820213E-004   2.3419296441736195E-004   9.5962141357597272E-005   8.9104123863279448E-005   2.5740576059075124E-004   1.1356487280504544E-004   5.3181182193263868E-004   1.4727418141887366E-004   1.7678270935338040E-004   1.1351400618523567E-004   2.3383624467144461E-004   1.8486996205442817E-004   3.2186826865171248E-004   4.2118046413512592E-005   4.3530235905276375E-004   1.0880260262612715E-004   1.4796393624622492E-004   9.3311874053778670E-005   1.9593842576580685E-004   1.1718546126410289E-004   7.4488590749265392E-005   3.4132914033164189E-004   3.0347674737979512E-005   1.9439156401318813E-004   2.0919914511425205E-004   1.0532349851259716E-004   6.0216918697971288E-005   4.5800058879022059E-004   1.4912627821973988E-004   1.6048530387620922E-004   1.1152850207715972E-004   3.9357554034791817E-004   3.0894633752468133E-005   1.4033150191649377E-004   1.2032856304478106E-004   5.6175061843961088E-005   1.9540011819464884E-004   2.6698393984437571E-004   3.7239869636008924E-004   2.0654155976297856E-004   1.4021505204066530E-004   9.4747188388583629E-005   1.3479208684564459E-004   1.8444572011762958E-004   3.7517238973658595E-004   1.4847164913073661E-004   1.3677407055277552E-004   2.2054257336608115E-004   1.4257574772978508E-004   3.2042177737354855E-004   1.3403550042314627E-004   1.7312708934076834E-004   8.4306601134320831E-005   5.7403203221439839E-004   2.0219359450187355E-004   7.9801661877297616E-005   1.6504863969668380E-004   8.5156605797935737E-005   1.1286168029965357E-004   3.4431082477053975E-004   1.1466962347526760E-004   1.1495911112019071E-004   2.2866175905016103E-004   2.1755099202986323E-004   5.2371307191421642E-004   2.3963933601741811E-004   1.5799245693251497E-004   8.4542382809021704E-004   9.4997284889028125E-005   1.2847878111091365E-004   4.1715066594505450E-004   1.4461993884226963E-004   1.2105367483238649E-004   1.1303792875434861E-004   9.9769021726450445E-005   1.3662371180630747E-004   1.8722487366004979E-004   3.0984745957312243E-004   1.9215281145605950E-004   4.5709333721014750E-005   9.6436560457580176E-005   2.5317353528501221E-004   1.6031653437640516E-004   1.3983513870043158E-004   2.1463114273952431E-004   1.6289549142136246E-004   3.5956769508636041E-004   2.6807587092210337E-004   1.9784797340332996E-004   8.1964160776743541E-004   1.0349838758225034E-004   2.5520437003050079E-004   5.1363710117929818E-004   7.1944977521722585E-005   1.7619933901310818E-004   1.3817829339504012E-004   1.6380232584211176E-004   8.6809883738182096E-005   1.4710168583191458E-004   4.7884742356861710E-004   5.5832271152268197E-005   1.8803848989135377E-004   1.6714274972431663E-004   2.1007017112555199E-004   3.6155667302278791E-004   4.3502723457060919E-004   1.5389052328230378E-004   2.2214729054935900E-004   1.1553367710614880E-004   2.4872995791585406E-004   2.2550745229627862E-004   1.3836006546687359E-004   2.9755548663180025E-004   7.7975646871199914E-005   1.3952461219153911E-004   1.2766159166933638E-004   1.1758643214386858E-004   1.3479823261082054E-004   2.1011202988791141E-004   1.5961710858278629E-004   1.8195611205543610E-004   2.8969127134306061E-004   2.0927127628364448E-004   1.6197753113281473E-004   1.1943635259676655E-004   1.1080582058374133E-004   3.2201429290872670E-004   3.3891227075716362E-004   2.4088853588906880E-004   2.9500101386471632E-004   2.0533448480441197E-004   3.1065182547236701E-004   2.0720751371739230E-004   2.1559927726291843E-004   1.7481072943866359E-004   2.7334392225048610E-004   2.3651918278311401E-004   1.4243387368543785E-004   5.2561837503126000E-005   1.4625865546338533E-004   2.9714718998535101E-004   7.0286152831793862E-005   3.1540669539523218E-004   2.7147939684546294E-004   1.7768480522903081E-004   1.9829690573473693E-004   8.5994105777948280E-005   2.7415308897828705E-004   1.3776497282892919E-004   1.9883841652529528E-004   2.6173474797503869E-004   2.3750597559734198E-004   2.2632171632777436E-004   1.2469715854482178E-004   4.9271931013848409E-004   1.2477422720453632E-004   6.2104051155599126E-005   7.7635579460273490E-005   1.9367704365183747E-004   3.7183679926887695E-004   4.3560352779479236E-004   1.6282087624669862E-004   2.3049968721767971E-004   1.6657656055625673E-004   4.7363550975691959E-004   1.5142385709548687E-004   1.9826977730933603E-004   1.3905625625894427E-004   2.7761373723113656E-004   1.2922872366848538E-004   4.4848988374550879E-004   1.2369823173705819E-004   3.2074767218968572E-004   1.7567506508693338E-004   2.1193637103242592E-004   1.1240763132508318E-004   4.2689321292700710E-004   1.9444590980200488E-004   1.9855561277814902E-004   1.0536751813837492E-004   4.9844121441664749E-004   3.6390728930587359E-004   2.2240244902763757E-004   3.4222798255938072E-004   1.4711236839188245E-004   2.0809714694492132E-004   1.7657400403789204E-004   1.8704554040784721E-004   2.1600039339579873E-004   2.5947894790306013E-004   1.9279363053371183E-004   1.0081913080694671E-004   5.0522662668405643E-004   4.6756946312844991E-004   2.5215382101830100E-004   9.9285318776459259E-005   1.5174503113672672E-004   1.4861134623984356E-004   1.7211145641793255E-004   1.5052368640984130E-004   1.2731199657661384E-004   2.0639261458557792E-004   3.4356408704848147E-004   1.6338501434560410E-004   3.0872492777882406E-004   7.1744607752121249E-004   1.7020927142550666E-004   1.9541729819376791E-004   2.3099950525737537E-004   4.2544456879092178E-004   2.3732156284780577E-004   1.0269192334986759E-004   2.6724136057234150E-004   3.4836771843005951E-004   2.5595317026585280E-004   1.9079143861206355E-004   1.3965953194935060E-004   2.8363545974717936E-004   2.9745700045747200E-004   1.4415791167031553E-004   3.5998438286976691E-004   2.5076815879291904E-004   4.2282337823878455E-004   1.5668645702569619E-004   4.9059223809885322E-004   1.8675330103689041E-004   2.8848382107625941E-004   1.1474943684033762E-004   1.2820397910165524E-004   5.8429109654638254E-005   6.3663257134364605E-004   1.8906656327781870E-004   1.7736466117203759E-004   1.6109562250995040E-004   1.4671133395490819E-004   2.7433751220578667E-004   3.6272275733815335E-004   2.2694981484429262E-004   1.2152115959431996E-004   2.2414650821335079E-004   1.4273584973910236E-004   1.8995407917707133E-004   1.7015018482038999E-004   1.5291582815535798E-004   4.1894733071342466E-004   2.1322293458955551E-004   1.9281746815893140E-004   1.0361515824116573E-004   3.0384680616569136E-004   4.1866283029664452E-004   1.0712473938765714E-004   1.8696187643271351E-004   1.7953375375628344E-004   1.4243255045736381E-004   2.5737520576917954E-004   2.6875942016405229E-004   1.8827262036171910E-004   1.1901631336261874E-004   1.5054286997763877E-004   7.8638843194745974E-005   2.0910263721071135E-004   9.0251915927984296E-005   2.3774714324273610E-004   4.0104912424301280E-004   1.6098060279559485E-004   3.5113392401434404E-004   2.1063794544277665E-004   1.5325602174215164E-004   3.2362297595800405E-004   3.2144029741401587E-004   2.5837117757631820E-004   2.3360459599050410E-004   4.4570351325272861E-004   4.1308915523058192E-004   2.3178942976051470E-004   2.4248381616246808E-004   2.8649971937479032E-004   1.7509081194194893E-004   2.4398981731444793E-004   3.0556231074765661E-004   5.8377891267677534E-005   2.5838462504808009E-004   7.9617459962166642E-005   2.2531529184898445E-004   1.6612940053745658E-004   5.9520703557460446E-005   4.3627604110453902E-005   4.1289378976756559E-004   1.9610589236026629E-004   9.7035125995663117E-005   5.0259652927415696E-004   2.5335130869696016E-004   4.5361056617869157E-004   1.6953494401609895E-004   5.3151485419349661E-004   1.4237106275947941E-004   8.7348539970378419E-005   2.4737169487331853E-004   1.6964490235670131E-004   8.3993192384324881E-005   3.1216351729261398E-004   1.2913767850629732E-004   2.9120716829379208E-004   2.7338392269701421E-004   1.0727069395985806E-004   3.1829868154550716E-004   3.8545350826740658E-004   4.3345660552907358E-004   3.4646821594588254E-004   2.1493382374104429E-004   2.7483904408831891E-004   2.5289753493304331E-004   1.9578090518088934E-004   3.7934629849521322E-004   2.9640879710306651E-004   2.9156818090032670E-004   2.4881523520384311E-004   2.7682389931669012E-004   2.6377383068618252E-004   3.3632978741426699E-004   1.6112483953923052E-004   2.2547728895332556E-004   2.4923641467816703E-004   1.5439131893618883E-004   2.2667207112645599E-004   1.7612760325614720E-004   1.8216626616855192E-004   2.5057928736172243E-004   3.5435611783714006E-004   1.0519984830804559E-004   2.0429577916983267E-004   3.1544298759775605E-004   3.3556580652098169E-004   2.8176618222085513E-004   2.3160426095346262E-004   8.3258585971912968E-005   1.7500288831134601E-004   1.2892869657868313E-004   3.3945618766405348E-004   2.4675594020347977E-004   2.1901714123175812E-004   1.8478536317222683E-004   8.2845272891857505E-005   1.2034865918383190E-004   2.3028610290009999E-004   5.2070909172377815E-004   1.7689484696602548E-004   1.3678740503099700E-004   1.9764875757430692E-004   5.2155003998026245E-004   2.1650290746447014E-004   3.7406340414910291E-004   2.4000787103465587E-004   2.7950074806682069E-004   2.9033963922190438E-004   3.5077273994825367E-004   2.6580450831330499E-004   2.4108215051206139E-004   2.0397634630849425E-004   1.9514143350030975E-004   3.7989666992448260E-004   2.8604004503860419E-004   4.3551360585109927E-004   2.9258445795028802E-004   2.0429098734902053E-004   2.0553328055645682E-004   2.4550475199434680E-004   2.7203825747708420E-004   1.6794587550747662E-004   2.5670472053843367E-004   2.1715978664691094E-004   2.2849882837232965E-004   1.1597218755619245E-004   2.2392980311059719E-004   3.1310310157855065E-004   2.6781410456642611E-004   1.8131503301659009E-004   4.2083545670010313E-004   2.9140043819204529E-004   2.1558656882098698E-004   2.7326768319302927E-004   3.1220463820838350E-004   2.1229952660390224E-004   1.8095318336709936E-004   1.6094738694635049E-004   3.6476187682219928E-004   1.2556884696477853E-004   5.9449752066946819E-004
[truncated: 17,662,150 more chars]
