# Supplementary material for: Experimental observation of quantum mechanical fluorine tunnelling
Source: Nat Commun. 2025 Apr 29;16:4027. doi: 10.1038/s41467-025-59008-6 (PMC12041236; doi:10.1038/s41467-025-59008-6)
Supplement: Supplementary file 4 — Source Data [file 41467_2025_59008_MOESM4_ESM.zip › Data For Figures/Fig8/cavity_126/evecs.r3r4]

   3.0000000000000000        2.5000000000000000        2.7843696234369251E-014   3.1840815460023989E-014   2.2746828705722251E-013   2.8563419514406986E-013   7.4408711108181334E-013   9.8729993658557082E-013   3.4294366562163024E-013   1.3858531963596216E-012   2.0037277976632995E-012   2.9546516212863709E-013   1.7461215100442928E-013   7.2325788512673490E-014   2.5080455354497239E-013   3.2701812714158858E-012   2.4317946856050661E-012   2.4924427013896010E-012   8.2378804786406421E-013   2.6843537208790583E-013   5.7083879375761035E-013   5.6613687924987779E-012   4.5325258896449019E-012   5.4450008903327671E-013   8.9345726029164026E-013   1.5253999987345479E-012   4.1957755275976040E-012   2.3985891730246243E-013   3.8604556821714864E-013   1.6786301878549057E-012   8.1388664239169358E-012   2.3442388677369013E-013   6.0930123351442844E-012   1.3021499205795488E-012   2.7608162011409779E-012   4.1321894570484092E-013   6.1453058343402686E-013   2.1507942648870082E-012   1.9643749899463734E-012   1.0891058396932870E-012   1.2604300222883561E-012   4.3578409904207971E-012   1.0316220781970967E-012   2.1969893539575793E-012   1.3689935924306646E-012   9.3824068134692913E-012   5.9541012343843392E-012   3.4075266284520858E-012   2.9335272097071062E-012   6.2054564843472626E-012   2.4943758291653307E-012   2.5144339128755384E-012   1.5820770100167422E-012   3.8216748044817988E-012   1.3575907485380078E-012   4.6547234183914789E-012   1.9579009825887518E-013   8.0477041338263589E-012   1.4163695466984351E-012   2.0174349187014056E-012   9.4928482505692373E-013   1.2443767679493209E-011   4.5911922262569361E-012   6.2384014789971530E-012   2.5363455130993889E-012   5.0284433306135851E-012   1.1231477747769759E-011   5.9435607255111998E-012   2.4421068581032646E-012   2.6543764487900604E-012   8.9611496009221511E-013   2.3182648886977424E-012   1.3771874673637902E-012   8.4917986500669425E-012   6.6452037326713091E-012   2.5197723646724655E-012   1.1069534394929687E-012   2.1124310415326019E-012   6.4815557322399553E-012   3.5946815660825789E-012   4.0349384293136989E-012   5.0608648820094799E-012   9.5466372010648716E-012   5.0409463950201730E-012   8.6562939054366239E-012   3.0840946157252175E-012   1.6639447937588492E-012   8.7270915499856970E-012   9.3729711906909127E-012   7.6846717966724948E-012   5.7822855311734616E-012   5.6688212900919398E-012   3.8222803172871433E-012   1.7599270794060077E-012   4.3069906926661080E-012   3.7687698196125987E-012   1.6319378744115606E-012   3.3854729275769061E-012   9.8861866022899994E-012   2.1580037297886318E-012   2.0819277659488525E-012   6.8811099134349301E-012   9.6162742940251737E-012   4.4908304939656205E-012   5.4675774758399484E-012   3.2338328021878149E-012   1.0174674491663066E-011   1.2893948874703841E-011   4.9107772989615186E-012   1.3640819633580661E-012   4.9117887469610573E-012   3.0953975501432260E-012   1.7504395086396188E-012   1.3518968717485551E-011   1.7864951664695521E-012   1.8411012850415531E-011   5.1070254908925938E-012   3.5895184859581371E-012   1.1092885123729339E-011   1.1866941792842324E-011   3.3899826178486221E-012   9.4878823776306855E-012   5.2886666118296606E-012   5.9690121634706911E-012   3.9321120420405199E-012   3.2543465206640357E-012   3.7358341726517044E-012   3.5781109260294219E-012   3.7362093320936157E-012   4.7947466537233569E-012   1.0195562803915243E-011   6.1397976352174743E-012   1.3260423429686784E-011   9.4724128794972777E-012   1.1662293972915768E-011   1.1177936331499055E-011   9.3703830779822782E-012   1.0521447204667200E-011   5.9114167337046655E-012   2.8136287680053358E-012   5.0049195854095149E-012   3.5204148925700387E-012   3.3291922168018541E-012   7.7955476153312790E-012   7.8905467816869760E-012   1.1054338588255401E-011   1.9695508312421925E-011   5.8183240622745857E-012   5.0235212090382926E-012   1.3996867143640544E-011   3.4247134573231918E-012   3.2065378788415748E-012   2.9877203605999677E-012   5.4434171000611283E-012   5.6512124889258376E-012   4.7810855568337470E-012   6.6110217132261903E-012   1.6885967485208409E-011   8.2841617786639064E-012   4.6377090118370833E-012   1.6045651740965706E-011   3.3605261545727403E-012   3.9964341883768504E-012   7.8986747905888809E-012   9.5333840823015389E-012   7.4692815698157626E-012   9.6236031858845883E-012   6.4388678729962147E-012   5.7121747644587421E-012   6.4264992312296887E-012   3.8314706713129180E-012   6.0556896193561913E-012   1.6394216777068814E-011   1.6873624873970330E-011   9.3958323818222837E-012   6.3499658304275366E-012   8.9803346039496083E-012   6.8413633996324840E-012   1.5531074228590167E-011   1.1361476997775456E-011   5.7398525410108537E-012   1.2843243961260582E-011   6.3587066355683222E-012   7.2186510878140927E-012   1.9308034834612948E-011   3.0206619980304580E-012   1.9509359782397281E-011   1.8645312060118120E-011   3.4865265812041629E-012   9.3062371173289803E-012   5.4530911416720825E-012   5.3557184372631586E-012   3.6692065390463527E-012   6.0915820916674007E-012   9.0590587291910294E-012   8.7514472170865035E-012   3.0250185184321806E-012   5.1655702673179918E-012   1.1790932215238160E-011   9.2336566424815156E-012   1.1579226318197547E-011   6.0336658209767467E-012   9.3655131283911298E-012   9.2250674872430406E-012   1.7993601115379836E-011   5.4927310960137294E-012   1.5746994506285413E-011   8.8015607993080173E-012   1.0577357404897906E-011   1.1071964130850745E-011   7.5087879626932594E-012   1.9070290128046555E-011   1.2457579710277136E-011   1.4446140016532002E-011   6.5246305749260608E-012   4.8350842591660300E-012   5.9570943732566015E-012   9.0233195706683663E-012   7.4123717755245263E-012   5.2851324575986644E-012   2.5525449505320114E-011   1.3490698175271898E-011   2.0970921186004613E-011   1.1191259875819667E-011   7.9594589858301024E-012   8.7468896710052273E-012   2.4893518502207126E-012   7.5458009421532146E-012   1.0443969054521119E-011   2.5530014979489550E-011   1.5363482790209723E-011   6.0351921271994525E-012   9.0186131799674376E-012   4.7628623964852275E-012   9.9444319674160319E-012   2.8641345108474257E-011   1.0222074597376367E-011   6.9707893029311392E-012   1.1929625247209811E-011   1.6213468001487936E-011   1.4365061875047338E-011   1.1690232318845863E-011   2.9833818531344737E-012   1.0957686633861770E-011   5.0363130399936613E-012   1.8033184228752276E-011   5.8009133422873576E-012   1.5707736541949278E-011   9.0337737121595250E-012   5.8236641341599689E-012   9.1560169110194758E-012   1.6988854847548570E-011   8.5456635872467666E-012   8.8278658824145256E-012   1.4957543095828657E-011   1.5228690708136425E-011   4.2843214706473010E-012   7.9906767038252896E-012   1.2118318665869091E-011   2.3034719282997746E-011   1.1219515236066067E-011   1.0947321796141781E-011   2.2188273360331709E-011   1.7489887911964999E-011   9.0803064848456975E-012   7.5079340026471248E-012   6.2750995743169499E-012   1.4312485306774756E-011   8.5813430744365753E-012   2.2124459771954124E-011   9.4613644757056438E-012   1.4667226872000025E-011   2.8654615403227941E-011   7.3002517293916658E-012   1.7703342398691964E-011   9.0698233334033922E-012   1.2235719617678382E-011   1.8353460336551380E-011   8.0106507185697823E-012   5.5279511797564791E-012   2.0037004079202167E-011   5.9424484596256115E-012   8.3156993024382027E-012   1.9781143357881197E-011   1.3286563482556952E-011   8.1309573284164849E-012   1.5249719128225162E-011   7.6251282612105147E-012   1.8613523577331069E-011   7.2962124416517745E-012   2.3095925197089814E-011   8.6238273150380346E-012   1.7039091769851851E-011   1.4806262548226190E-011   1.4453092844738436E-011   1.0925490257638537E-011   1.8780047499351691E-011   1.6616618684125987E-011   1.9010001470743725E-011   5.1358921090386848E-012   5.6822354316074780E-012   1.1168293914224588E-011   1.2729579941896830E-011   2.5057703899317648E-011   2.3799836668278448E-011   1.6730705147461904E-011   1.2473887804362317E-011   7.3423209706147330E-012   1.6490990670842219E-011   1.4485992167576711E-011   9.3870835529145572E-012   2.0853761190997342E-011   1.0434933000542344E-011   1.1452104723930115E-011   1.5879082305556794E-011   9.4055840428101573E-012   9.0027077886469659E-012   1.4855637051262893E-011   5.9498712713881679E-012   2.1881932895412431E-011   1.1114806459435224E-011   1.3461840031813388E-011   9.4318399781648608E-012   1.1990274131565972E-011   1.4420912889708751E-011   9.0360886284993619E-012   1.2173077219994719E-011   2.2216237437956554E-011   1.1770808199623145E-011   1.1936064980785386E-011   2.3217729037026526E-011   1.8184075486039876E-011   5.5682482910258796E-012   2.1545785695343018E-011   2.3048778819412604E-011   2.2714695081482077E-011   1.0910648929995794E-011   1.2782080230410499E-011   1.3544546377388633E-011   1.6062582861120103E-011   1.0085547865783930E-011   1.2680643648664441E-011   1.6128134830638398E-011   2.3147716515970340E-011   4.0384384797638352E-011   1.0568319199057955E-011   1.6463320919816289E-011   2.0054860985442680E-011   2.1576756343785435E-011   1.0503768435624273E-011   2.0091037865819485E-011   1.1530531095841858E-011   3.5731764710368783E-011   3.0014509016289804E-011   1.3916348197155411E-011   1.2338384286499353E-011   6.4807735047563585E-012   1.2579545072693475E-011   1.1359564431771132E-011   9.2750703027958012E-012   1.1540875835401871E-011   3.0522567094024060E-011   7.1213951851590021E-012   1.0859429151494596E-011   1.4764673231190317E-011   1.2705923845452090E-011   1.8364394048498008E-011   1.9883233246632183E-011   1.8780076647699575E-011   7.6065567125234106E-012   1.2183587557079097E-011   1.4743102342988631E-011   1.6996422836133707E-011   2.4834503336907353E-011   1.9252470029666677E-011   7.4561508308410611E-012   6.7801287944814474E-012   5.9368268335180495E-012   1.8020252742691315E-011   3.0403411501962003E-011   2.4841106994206350E-011   1.1867177301633220E-011   4.7868677435688227E-011   1.7406550690369553E-011   2.0600399913610646E-011   1.5506760864932118E-011   1.3186615254086608E-011   1.5310375087033876E-011   1.9492581052757475E-011   9.0213995005998320E-012   1.5292203903554630E-011   9.5098499343932428E-012   1.5778412198117896E-011   2.1028402955821369E-011   1.7268630514259178E-011   1.2218378014192750E-011   2.4131718185225632E-011   1.0900509945674818E-011   1.8254289862676169E-011   1.1256840625399285E-011   1.2232376963973095E-011   1.3317472600809660E-011   1.5883966274611962E-011   1.2895054701374610E-011   3.2621148141000907E-011   1.0007407961049471E-011   1.6106285007813571E-011   4.0104154840274096E-011   1.2393192549336027E-011   8.9759697495698088E-012   9.8425858489989547E-012   1.7591256118203514E-011   2.6295241684229933E-011   3.7890143371904394E-011   9.4071380500619775E-012   2.1828211685434337E-011   2.7336195967980566E-011   2.3340228637952281E-011   2.2119260722291884E-011   1.9969887145530214E-011   1.9279599830831492E-011   2.4413391157554273E-011   1.5099154931244184E-011   1.3346615534884440E-011   2.2262936003330912E-011   3.6342204854647539E-011   3.0455519068051595E-011   2.9798685652013421E-011   1.4279580864638882E-011   8.2899076193212359E-012   1.8229555616017186E-011   1.3888825152719481E-011   1.8501444611771360E-011   2.3749560264884396E-011   1.6857771726569471E-011   1.9679655863023516E-011   1.5097583355374778E-011   1.0213171195866478E-011   1.9643892869345069E-011   2.2189609003120694E-011   1.9369555307477540E-011   3.0491672656481882E-011   1.7909264863397961E-011   1.5971187512519829E-011   1.9394573842435135E-011   1.2094829515724949E-011   1.7538342175940264E-011   8.3346593464891708E-012   8.7244420223516757E-012   2.7889873273604180E-011   1.9748468739773217E-011   1.6760360126091764E-011   3.5512716733575678E-011   2.0504002861485240E-011   1.7992876263787878E-011   2.4783707070385717E-011   2.0437233833907770E-011   7.8775075238238180E-012   1.4431260580028250E-011   1.7288012792460781E-011   1.4422001675167158E-011   3.1324956242333533E-011   1.8116347051889449E-011   1.5528906619068554E-011   1.4592236559254502E-011   1.0204159775623784E-011   1.9218927131063560E-011   3.7745168634400026E-011   3.7112624344073929E-011   2.5351712415952406E-011   2.3158636079370350E-011   1.8957112670847362E-011   1.8016337504892181E-011   2.5265117435750358E-011   1.8721525162078644E-011   1.7871060331058942E-011   1.3439699941997739E-011   8.8628638592200324E-012   1.0637136266612542E-011   1.4046642059317520E-011   1.0228386205175224E-011   2.1108648044401673E-011   2.2417381636599310E-011   1.9058711579047081E-011   2.6577112668926160E-011   1.7183754389610451E-011   2.1194761151555465E-011   3.5636749794146537E-011   1.8431030343614660E-011   4.9365286705202032E-011   1.6101235157894694E-011   2.3850536118165422E-011   2.0844626266172647E-011   1.7578934851232205E-011   1.8873304064570015E-011   2.2267271109925175E-011   1.7164059501591977E-011   1.2079175361557005E-011   1.1804511506017906E-011   3.8717542931861611E-011   1.7976100792166445E-011   7.1379079686471154E-012   2.7048419903942597E-011   2.8103484940273108E-011   1.8247083657017765E-011   2.3210493809674902E-011   2.3354211659560216E-011   1.7830164035479879E-011   3.2572535014121957E-011   1.7004803658198399E-011   3.8481539325939860E-011   2.1909048314826368E-011   6.7239808882943065E-011   2.3633367835160536E-011   1.7788448006000924E-011   3.1166754941513440E-011   1.5610569657839471E-011   1.0734725018019976E-011   1.7326336591361657E-011   3.5660099016091838E-011   2.8006114884781038E-011   5.3495591855992312E-011   4.0946169731510302E-011   1.9429949663951182E-011   1.9846876679785575E-011   2.0966346729330853E-011   2.2123095492281329E-011   2.2020839492457553E-011   2.2316817709799533E-011   1.9588867494459689E-011   1.8311630335653769E-011   1.1124604159321697E-011   1.3424635659126228E-011   2.9653769884250563E-011   1.7456517418398871E-011   3.2323285888851116E-011   2.8901116719463799E-011   2.0260062416125263E-011   1.8663615377101333E-011   4.6516708698624956E-011   1.3493981202721419E-011   1.8770331501985373E-011   2.5951226126392605E-011   3.7172259876365216E-011   1.5546467197814204E-011   3.0370320299594851E-011   1.9760246925983444E-011   2.1229165521588125E-011   2.0847857534896823E-011   4.0678151176899393E-011   3.1796187012632132E-011   2.9956882558367408E-011   1.3516030148554282E-011   2.9774862067571693E-011   2.2475131978972514E-011   1.8866364126727640E-011   2.0155496912875279E-011   2.4673598442196506E-011   3.0455127406948662E-011   4.2658377631511121E-011   3.8322441302817843E-011   2.5152738650323532E-011   2.4533450702921531E-011   2.9867823229189898E-011   3.5482756295075000E-011   2.7333847066002630E-011   2.1658289648846712E-011
   3.0529411764705880        2.5000000000000000        3.8975943391784114E-014   4.4394558896264116E-014   3.0392102776380386E-013   3.8170331900321196E-013   9.8486736706138239E-013   1.3014101511759098E-012   4.6498314588196614E-013   1.7277193817907973E-012   2.4493137585618916E-012   4.3167685869727138E-013   2.2968541242713670E-013   1.2779665508533327E-013   3.9297375354179128E-013   3.7496347618434767E-012   2.5647395390042299E-012   3.1989062918961096E-012   1.0591542677004357E-012   3.8514646184872634E-013   7.5007171818891672E-013   6.0966036056695793E-012   4.8258138268326661E-012   7.3166408763064422E-013   1.1523195234828256E-012   2.0076194920493310E-012   4.8957742715960127E-012   3.8379939298103641E-013   4.4985007085241805E-013   2.0299255405420361E-012   8.3867019440403064E-012   3.3402342376205286E-013   6.3593647502939242E-012   1.5208256711814290E-012   3.1773256977202770E-012   6.2950167009888424E-013   7.4871055238679438E-013   2.6352374715086299E-012   2.1188843138610732E-012   1.2132625699944881E-012   1.2819519914754459E-012   4.9712364586026248E-012   1.1893077650266521E-012   2.7269625242508859E-012   1.6280222003129784E-012   9.2669139679293785E-012   5.9045015150236172E-012   3.5904387864259055E-012   3.2888415413267734E-012   6.4122449930692740E-012   2.6876910364212483E-012   2.9493551817966570E-012   1.6422429047431988E-012   4.2497965141460150E-012   1.6450878832087215E-012   4.5653962722937164E-012   4.0303764293333703E-013   8.4907496261073316E-012   1.9847207799903771E-012   2.4781834927349888E-012   1.0814028322768157E-012   1.2370233088368720E-011   4.6515644205003416E-012   5.8939713111198053E-012   2.8423004095353188E-012   5.2207049047631020E-012   1.1108236733175973E-011   6.1702882957719767E-012   2.5288252571291332E-012   3.1584777237645536E-012   1.0309563956322756E-012   3.1101215121732699E-012   1.5926961760699677E-012   8.9504318011751144E-012   6.1335691080987480E-012   2.7312768532020217E-012   1.3658614050969484E-012   2.1549314628208096E-012   6.8313947331710924E-012   3.9666086148343338E-012   4.1129182150696503E-012   5.0350498763142017E-012   9.4840311159609554E-012   5.6837245620429804E-012   8.2333488352689210E-012   3.6861565335820111E-012   2.3837942836494285E-012   8.7991530981313395E-012   9.1653603188116795E-012   8.1216585314566878E-012   5.8151430524460611E-012   6.0512726242824554E-012   3.9470729939817782E-012   1.6736335250205214E-012   4.7200122311778726E-012   4.4702804758476102E-012   1.7839359150354698E-012   3.6814452139308996E-012   1.0197899833449901E-011   2.5780685686784480E-012   1.8045196945345114E-012   6.8760569530185549E-012   8.8585181536846177E-012   4.5026622741277060E-012   5.5861798629755059E-012   3.4965738760233243E-012   9.4893415833632029E-012   1.2965591911834426E-011   5.1356807653172740E-012   1.4788835291688965E-012   5.3172523019350981E-012   3.7930014896494629E-012   2.6183887683097873E-012   1.3284835857467891E-011   2.7156112243494732E-012   1.7614932091110951E-011   5.1867486120293014E-012   3.7766417931090303E-012   1.1492864176127758E-011   1.1242787015710059E-011   3.7341469941005940E-012   1.0011682467938329E-011   5.5224735416955869E-012   6.2643087754917271E-012   3.6917034255333094E-012   4.1010185757253168E-012   4.0114286700276720E-012   4.0333990990103515E-012   4.6272859996595076E-012   5.3578788032065502E-012   1.0927298614141364E-011   6.5975932827273470E-012   1.2910203155480283E-011   9.6453635468780984E-012   1.0811315645697559E-011   1.0966628826531843E-011   9.7646651493933392E-012   1.1179961135829154E-011   6.4233378760058556E-012   2.7539177635723257E-012   5.7456789171964043E-012   3.7762378126312426E-012   3.1903314280920280E-012   8.8393142864762629E-012   8.3256362170221894E-012   1.1077369297460771E-011   1.8779560813336902E-011   5.8791082715751166E-012   5.2124561512997778E-012   1.3306429211995935E-011   3.7666384801448794E-012   3.3794710292320484E-012   3.7117862405727628E-012   5.7160634999817711E-012   6.0975836619443924E-012   5.7193481495260182E-012   6.5947289657159133E-012   1.5869770093649704E-011   8.2104735594079131E-012   5.4356231827828927E-012   1.6503755427910784E-011   4.3427196408600720E-012   4.5635024544663479E-012   9.0833756933254146E-012   9.5557941537345742E-012   8.4037927361069007E-012   1.0667242499481243E-011   7.3975996601922858E-012   5.9401855814880863E-012   7.1775661671607733E-012   4.4563798885190013E-012   6.2858488240205919E-012   1.6278722174272143E-011   1.6557381336525287E-011   9.7334621425329033E-012   7.1359050193624810E-012   9.4571361851777862E-012   7.1951536602791261E-012   1.5227501597648258E-011   1.1813694102472096E-011   6.0352438546369599E-012   1.3286500932706477E-011   7.6892803510450792E-012   7.0157076134924580E-012   1.9673445613640771E-011   3.8143260356321003E-012   1.9324339676917501E-011   1.9077516765237685E-011   5.2011563472237855E-012   1.0500445952163331E-011   6.6413219275358972E-012   5.7799431442814810E-012   4.2337759031049919E-012   6.6327041450865328E-012   9.1250008358081265E-012   9.1430927282699156E-012   3.5034970422909126E-012   6.0265938538355653E-012   1.1771425329129326E-011   9.1317827623894014E-012   1.1842741534692448E-011   6.6457516586165403E-012   9.4544149760853566E-012   9.0333026301361900E-012   1.8482560489582932E-011   5.0811665538508310E-012   1.5784837266330121E-011   9.3217506087419928E-012   1.0822999827424302E-011   1.2789211254700535E-011   9.1108301340132765E-012   1.9009079660302070E-011   1.2036132933027790E-011   1.3863261870963213E-011   7.5861783273998914E-012   4.5292685211334845E-012   6.1545026766272388E-012   9.1848779891999608E-012   7.9021571088224187E-012   6.4181416510737738E-012   2.5519400799085613E-011   1.3548695838473679E-011   2.1087350895616299E-011   1.0347186985191394E-011   9.2424165480013856E-012   8.9963254572894368E-012   2.3286156474533558E-012   8.0588229785886656E-012   1.1004275338135983E-011   2.4922064349343785E-011   1.6014949388133831E-011   8.5683177614960115E-012   9.2265736946365541E-012   9.2417385121616008E-012   1.0649659896349270E-011   2.7938430842464485E-011   1.0334293113783582E-011   7.0443814302298865E-012   1.2970472191685669E-011   1.7266151334157157E-011   1.5328090393516800E-011   1.3479053558554939E-011   3.3710742780812301E-012   1.1714797579350329E-011   4.6340491051714774E-012   1.7650446495588686E-011   8.7167674013564744E-012   1.5139099295357606E-011   8.5939118992654967E-012   6.7890382355323071E-012   9.4833631432444114E-012   1.6843049538314330E-011   8.2550383426024456E-012   9.9953385574173593E-012   1.3984498781274287E-011   1.5137043262049879E-011   4.4702311510265767E-012   8.1494686775789069E-012   1.2264246598833986E-011   2.3090287635825473E-011   1.2746326612271629E-011   1.1377641855280514E-011   2.2292662143572020E-011   1.9681955893272981E-011   7.9511014591901220E-012   7.6592548391539679E-012   6.7743521913530753E-012   1.5423386576373538E-011   8.6319795137337272E-012   2.1557394886741254E-011   1.0213856450198431E-011   1.4317299830003934E-011   2.8184227573391898E-011   8.2136495108530151E-012   1.7634795936408171E-011   8.9396990264834194E-012   1.3827053325374601E-011   1.8397721303956875E-011   8.8269444261293468E-012   8.8103267182212826E-012   2.0535614764635754E-011   8.3935347028581089E-012   9.4737336493206965E-012   2.0213350353864201E-011   1.4576635240624041E-011   1.0348846566495991E-011   1.4618373524438617E-011   8.7019848319023658E-012   1.9672672481631701E-011   9.0233823890602481E-012   2.3202995659820091E-011   1.0810322664885604E-011   1.6905728474952776E-011   1.5800687971313557E-011   1.5704071764215077E-011   1.1924237733112915E-011   1.7564060276460466E-011   1.7683827982255235E-011   1.9613882164688182E-011   6.5746461323372252E-012   7.2994272472106716E-012   1.4966419506328454E-011   1.3623818184182301E-011   2.4277845220601802E-011   2.2954512505904777E-011   1.7213292609391972E-011   1.3183416872998857E-011   8.4342597768935775E-012   1.5827596993019802E-011   1.6801130508273857E-011   1.1259349959235129E-011   1.9831675729786330E-011   9.7352267400821877E-012   1.1999591386336780E-011   1.6005572411851942E-011   8.7181669639222737E-012   1.0794586890414821E-011   1.5307530531261578E-011   6.4005545303137335E-012   2.2090603059180867E-011   1.2549449987758703E-011   1.3308492849961944E-011   9.4498205329525315E-012   1.3338150237380753E-011   1.5781550295753092E-011   9.6862056830973572E-012   1.2583921565785049E-011   2.1142198799068007E-011   1.2395702423819465E-011   1.1958176821438687E-011   2.3971566364658487E-011   1.7140097460600030E-011   6.0327506744104025E-012   2.1183714935390794E-011   2.3161134887025329E-011   2.2045081031819307E-011   1.2069679606391196E-011   1.3728989685165568E-011   1.4248524741518042E-011   1.4593401557045235E-011   1.4466204374860785E-011   1.4225723687490963E-011   1.6781221577878677E-011   2.2812044223268817E-011   4.0580551744642875E-011   1.3477198281548935E-011   1.7941452158434665E-011   2.0758895631073906E-011   2.2663012338555360E-011   1.2391152207408743E-011   2.0967467731985060E-011   1.2610975852634876E-011   3.6288643285177240E-011   2.9272697678972018E-011   1.4714673576675840E-011   1.5015292021186777E-011   8.1566835183142496E-012   1.3899851036632339E-011   1.2674265459719724E-011   1.1371193075330105E-011   1.2933008990652699E-011   3.0101825774760670E-011   9.1325270107497015E-012   1.2189564115854707E-011   1.9307185482950812E-011   1.3491973572982516E-011   1.7699125406054038E-011   2.0109098408254072E-011   2.2384453196126022E-011   7.9686830624938782E-012   1.3293547569392418E-011   1.7088661956129606E-011   1.8401382527554099E-011   2.5500129438493331E-011   2.3492101061117137E-011   1.0061612414618878E-011   1.2147731028774408E-011   8.3485542394317172E-012   2.0421564692110291E-011   3.0791557549105385E-011   2.4693382664930013E-011   1.2829256341716805E-011   4.5559643413030140E-011   1.8754645865830759E-011   2.0748358613128479E-011   1.9872232505814596E-011   1.5772299043060622E-011   1.5400513969640387E-011   1.9956340304809850E-011   1.2364781952346000E-011   1.5525774567602089E-011   9.3533911980833481E-012   1.6598522004472487E-011   2.0289246079920940E-011   1.8096842122826379E-011   1.4458452061710592E-011   2.5247208470298036E-011   1.1115703538345305E-011   1.7532925378773320E-011   1.0984510029207377E-011   1.2452905873576171E-011   1.3441054154755888E-011   1.6955815419429083E-011   1.6321157730400898E-011   3.2875345237107201E-011   1.0794568936118126E-011   1.7648296141916661E-011   3.9501757326418859E-011   1.3464879441495109E-011   9.6744505859468535E-012   1.1226614712177876E-011   1.8496606077850268E-011   2.5072745514594489E-011   3.7570493743021305E-011   1.2366082151176920E-011   2.2280602117110562E-011   2.7983415975945385E-011   2.2394303169068297E-011   2.2798933816768844E-011   2.4123168686812660E-011   2.0972166029408739E-011   2.2456158033938608E-011   1.7541079052783423E-011   1.4984359824336506E-011   2.3563868263512867E-011   3.5539408268203092E-011   3.1878390973483852E-011   2.8621936978105363E-011   1.4151719518674013E-011   9.3492008658580147E-012   1.8984276394253617E-011   1.3377867740534458E-011   1.9381083381056156E-011   2.2743699312787340E-011   2.0749879551330216E-011   1.9826124772157004E-011   1.4574348069719788E-011   1.0611702765586640E-011   2.4218191159913161E-011   2.4939275785068090E-011   1.9657072859344667E-011   3.0540893110270902E-011   1.6354688465113004E-011   2.2184367344845618E-011   2.0817522364680293E-011   1.2106021559866799E-011   1.8957420017948564E-011   1.2046757269007926E-011   9.8911856430989601E-012   3.0178965446238217E-011   2.2365445044704068E-011   2.0876510659974687E-011   3.5012480842104380E-011   2.4813830167744868E-011   2.0482592901084499E-011   2.9134568201093656E-011   2.0834075273529359E-011   1.0001027635072577E-011   1.7798530912008563E-011   1.8716995241021236E-011   1.7648111058908637E-011   3.1880160368792433E-011   1.8248949265630926E-011   1.8650747580351882E-011   2.1551723041725079E-011   1.3271066494542241E-011   1.7890104842436596E-011   3.7560418846011334E-011   3.8227917230586502E-011   2.6054065084370950E-011   2.4859208661842346E-011   1.8739987352934920E-011   2.2005842004326171E-011   2.4612415605784540E-011   1.8831037689672850E-011   2.0057172781127890E-011   1.3787951926869932E-011   1.0170840244781015E-011   1.4366716851025266E-011   1.3545871131728949E-011   1.0545286637055152E-011   2.5039399464123933E-011   2.4165782121553358E-011   2.2161729514204805E-011   2.7156465875023186E-011   1.7868419711949061E-011   2.2901156466149151E-011   3.5859961428438996E-011   1.9521156113932522E-011   4.9910236731888488E-011   1.7525370563522010E-011   2.3989075331499612E-011   2.1099404345657412E-011   1.9552201452509352E-011   2.0549298182540597E-011   2.4932612271547055E-011   1.8893342200956808E-011   1.1998698587427985E-011   1.3859798449520013E-011   3.7785688193198558E-011   2.1992801089000648E-011   1.5191600509203226E-011   3.1439619830738500E-011   2.9280717406561644E-011   2.1913819349412470E-011   2.3972452230418067E-011   2.6703372626698008E-011   1.9225838014932086E-011   3.4093059711373172E-011   2.1850848446463865E-011   3.9420449006231965E-011   2.3830832185490056E-011   6.6406749875489056E-011   2.5582736436373445E-011   2.0279066385412370E-011   3.2254432961921224E-011   2.0267014806091087E-011   1.1159259308259544E-011   2.1863484852725085E-011   3.4546480234319772E-011   2.9366897601522410E-011   5.4473365392659436E-011   4.1527867454935398E-011   2.1689967572604611E-011   2.1749698236574110E-011   2.1344470013451258E-011   2.5065860658059328E-011   2.4535313495368418E-011   2.3756756993380344E-011   2.0201943837185209E-011   2.1453723115310068E-011   1.3650040391256392E-011   1.4268870997121003E-011   3.0540575210796653E-011   1.4192034898558919E-011   3.0958478770123622E-011   2.9406664162060048E-011   2.3237043932776549E-011   2.1404278653454560E-011   4.8364748858022593E-011   1.4602490788890208E-011   2.0455119589686689E-011   2.9399908885513236E-011   3.8860914850365645E-011   1.8961436654488417E-011   3.4260105423048201E-011   1.9788312580498938E-011   2.4644194545108414E-011   2.1946278394919508E-011   3.8951895723800323E-011   3.2752248078373497E-011   3.1229506532035666E-011   1.4163035400307891E-011   3.0208093895457932E-011   2.3766611410316255E-011   1.8945456045406271E-011   2.1536026182681637E-011   2.3200486997405876E-011   3.4194313394950607E-011   4.2171565576090164E-011   3.9583605893202228E-011   3.1327548975477187E-011   2.6116011150935243E-011   3.1756872311665085E-011   3.5438527806456221E-011   3.3619294389355577E-011   2.6486498266596526E-011
   3.1058823529411765        2.5000000000000000        5.7330203827111207E-014   6.5652391617937032E-014   4.7630557342194466E-013   5.9786014684730472E-013   1.5299504155029982E-012   2.0148175400919509E-012   7.1477387631595308E-013   2.5715529699306527E-012   3.6036030099380486E-012   6.9032876758238039E-013   3.3657445301424756E-013   1.1868958378956043E-013   5.5615803534845547E-013   5.2857532148845331E-012   3.4171528087616403E-012   4.8037880783268103E-012   1.5713049897776412E-012   4.8684808548376452E-013   1.0428663442556245E-012   8.2298112787991650E-012   6.4680918696341626E-012   1.0476907999435112E-012   1.5734391536475768E-012   2.9684964431613171E-012   6.9321074788216364E-012   5.6745996400792074E-013   6.1471963909716714E-013   2.8624779360255608E-012   1.0903446428336313E-011   4.7853664544043928E-013   8.3292817749887927E-012   1.9982554006761274E-012   4.2363515924887771E-012   9.0130433750731102E-013   8.2386800333320906E-013   3.6782561750541847E-012   2.8781391045700040E-012   1.6403312985735192E-012   1.6160616257428997E-012   6.9128588864296443E-012   1.3746368538963320E-012   3.8406462404908032E-012   1.8301444176269905E-012   1.1523403170548904E-011   7.3787720492947494E-012   4.5333401729359576E-012   4.5673942621681378E-012   8.0007334540262450E-012   3.4489569226421836E-012   4.0117286072554503E-012   2.0589046248778260E-012   5.8794720284022566E-012   2.1022767979683624E-012   5.6547106080673558E-012   2.2060973734369965E-013   1.0854162008669890E-011   2.9035282226913684E-012   2.7744152779102224E-012   1.1891830853977002E-012   1.5304293197761205E-011   5.8563656381726222E-012   7.1165393655479012E-012   3.8854587962780398E-012   6.6521111556724354E-012   1.3560877015316689E-011   7.9857620081320829E-012   3.2676743396118519E-012   3.5473469650789037E-012   1.2536231597569369E-012   4.5229912808004415E-012   1.9633876602190309E-012   1.1603508165457461E-011   7.2934840569019042E-012   3.1357243458336665E-012   1.5187849004843222E-012   2.2695438067180530E-012   8.4656829892464307E-012   5.0203011262760345E-012   5.2841713421544198E-012   6.1101685786407523E-012   1.1651095739684015E-011   7.6110783433796169E-012   9.9092973568393097E-012   4.1062202997125903E-012   2.3104179232947516E-012   1.0615793777551381E-011   1.1096800329228576E-011   1.0007964393911795E-011   6.9297387981941727E-012   7.5605606516607814E-012   4.6036549297368527E-012   1.9426145308848373E-012   5.3437414734775265E-012   5.8082878682093424E-012   2.0931609637963080E-012   4.9936534882729928E-012   1.1832093381411755E-011   3.7120678820169731E-012   2.0374239066503704E-012   8.6847395737827433E-012   1.0245328688356685E-011   5.4609644151664267E-012   6.7846924019711068E-012   4.0121023333815889E-012   1.1375512592512316E-011   1.6144295979200747E-011   6.1321516478759581E-012   1.8436031068831263E-012   5.8909633653579043E-012   3.9121789276333717E-012   3.1490355149557509E-012   1.5526508860973313E-011   2.5485554397178170E-012   2.1218434308283070E-011   6.2195444642320384E-012   4.4509981008412678E-012   1.4405371266849668E-011   1.3068548881644268E-011   3.8910885674225463E-012   1.3071085290139570E-011   7.1002852518025719E-012   7.0495682123369719E-012   4.7654649042542305E-012   4.1667390912279596E-012   4.1618255434014337E-012   5.2557509576651251E-012   4.8016128951368220E-012   5.9016402328091525E-012   1.2261327245626089E-011   8.9119447473529312E-012   1.5645840429774536E-011   1.1396714744139669E-011   1.2823444149616707E-011   1.3268412677165202E-011   1.1534720768546810E-011   1.2775640979886612E-011   6.5569296397500118E-012   3.3048731465929950E-012   6.7877511236929745E-012   3.9597192895474150E-012   3.6314776803053645E-012   9.6056035644779207E-012   1.0516820091830839E-011   1.2973434864288862E-011   2.2694612506403850E-011   6.4012832975522452E-012   5.8639408653470049E-012   1.5650099032790614E-011   4.8224020961469375E-012   4.3072676640884089E-012   3.0411184529791982E-012   6.7789930010191940E-012   7.0207885140746041E-012   6.0428413771917311E-012   7.6830354025876089E-012   1.8689929311139887E-011   9.8361507594074793E-012   7.0502658053160491E-012   2.1070354523269074E-011   3.9370437960411606E-012   5.6497618107354386E-012   9.4835104805651667E-012   9.9600663747748218E-012   9.2635607606925803E-012   1.1206764800195345E-011   8.1779918865822470E-012   7.3293026707503235E-012   7.5716266876125970E-012   4.7495657757068528E-012   7.5533132494904476E-012   1.8432984708328644E-011   2.0508395940094769E-011   1.1385710583162136E-011   7.9218226277215080E-012   9.9131432604385280E-012   8.9686835496924554E-012   1.7988300319739879E-011   1.3200206930134074E-011   6.7985259765502211E-012   1.5743811440631365E-011   9.6843576148857185E-012   8.1826577937321752E-012   2.2324071975792765E-011   3.8962707830226252E-012   2.3963044713788869E-011   2.0764879068873216E-011   4.1827292514322914E-012   1.1075749571053714E-011   6.7064172253011342E-012   6.0663107485037412E-012   4.2955255119778243E-012   6.9772885811385776E-012   1.0784812512637903E-011   1.1500684012450831E-011   4.9323830672761528E-012   5.7527253599810634E-012   1.3870396074850248E-011   1.0904110567816039E-011   1.4689704982038452E-011   7.4106684102534997E-012   1.1048087288733118E-011   1.0161069821424911E-011   2.2349816617500867E-011   6.0841411321659854E-012   1.7146576054153542E-011   9.4699617976125899E-012   1.1823128975038576E-011   1.2697800696467949E-011   9.9591733297299001E-012   2.2341755116948749E-011   1.4065742488369848E-011   1.6125960841400766E-011   8.3818222633828901E-012   4.5251857273646307E-012   6.7603282404847039E-012   1.0566437937713244E-011   7.8629924272990197E-012   7.7329501447424584E-012   3.0211316192788777E-011   1.6038345008773719E-011   2.3559255785082251E-011   1.1403209197516140E-011   8.6135647036370899E-012   9.7505383151007015E-012   2.4947101668169705E-012   9.2253725350388951E-012   1.3050932211705521E-011   2.8438001595875122E-011   1.9356403976761398E-011   8.1298174398652926E-012   1.0548267507655156E-011   5.6614845354031949E-012   1.3126143500775698E-011   3.1680682972437671E-011   1.1968696920615073E-011   8.2228449995787221E-012   1.4265552512819535E-011   2.0056250913383062E-011   1.7727935462778640E-011   1.3723543793174535E-011   4.1578597040028082E-012   1.2459851187220868E-011   5.4370248036120483E-012   2.1379956276771129E-011   5.8377631258466409E-012   1.6712060448382127E-011   1.0018849229923452E-011   7.1403475563378322E-012   9.6843822250449582E-012   1.9109980654228521E-011   9.4151952347672560E-012   1.1987658991984418E-011   1.5785175854301216E-011   1.8680178475245476E-011   4.8127092734050487E-012   8.8774307205896443E-012   1.3533711615905725E-011   2.6940104580951754E-011   1.4265623928689795E-011   1.3643582212003154E-011   2.5223357357850780E-011   2.0015124600659773E-011   8.9511753678888975E-012   8.4213799824173360E-012   7.5497777009086321E-012   1.6111895688345997E-011   1.0494228351103488E-011   2.4739649790731262E-011   1.2136161504203831E-011   1.6533574128279824E-011   3.3075670416102769E-011   7.7191558983766945E-012   1.9616973249718088E-011   9.2415167770988102E-012   1.3294189729103442E-011   2.1368519622598259E-011   9.5892841287133823E-012   8.5263307760245304E-012   2.1982426808730474E-011   8.1499148267470999E-012   8.9595076729385140E-012   2.2375428626637644E-011   1.6004572568240523E-011   1.0842193141381071E-011   1.6372036350648217E-011   1.0243493177372961E-011   2.0060865144723832E-011   8.2987761717044221E-012   2.5387522970364100E-011   1.0968839416933235E-011   1.7590511446883032E-011   1.6032843122925622E-011   1.6178885528544144E-011   1.2753196378630146E-011   1.9209208323403262E-011   2.1062954436289130E-011   2.2475133100035845E-011   6.6065701504697637E-012   7.0466753532878403E-012   1.5243542846680552E-011   1.5297320939447251E-011   2.8405622142134730E-011   2.6889107995027985E-011   2.0503597377863202E-011   1.4194305160497349E-011   9.9227745750516983E-012   1.7317872290305900E-011   1.8000815195158209E-011   1.1283465294063251E-011   2.2764495196273759E-011   1.2060404463399839E-011   1.2480204382623113E-011   1.6515805208795247E-011   9.7834297414089376E-012   1.0884306479182892E-011   1.7154391952558150E-011   7.4153293534115308E-012   2.4251015996254751E-011   1.2865724174839179E-011   1.4721901933677642E-011   1.0350700570328937E-011   1.3704167122984417E-011   1.7220413354319596E-011   1.0532306966084228E-011   1.3585150392133356E-011   2.5586260865563446E-011   1.3580682765528859E-011   1.3967994345400176E-011   2.6066847250713658E-011   1.9332475831943787E-011   6.8066456240141277E-012   2.6538534582983234E-011   2.6079721969213207E-011   2.5136341242827478E-011   1.1971780858550045E-011   1.5069983954679821E-011   1.7135880095576194E-011   1.6397061804845957E-011   1.3198662099398049E-011   1.5225360680580222E-011   1.9165845565805975E-011   2.5042490318757517E-011   4.6717845008057254E-011   1.3521743554457305E-011   1.8528663123423477E-011   2.2657334654142792E-011   2.3502429687772160E-011   1.0945064468714104E-011   2.3320507905137553E-011   1.2929151822419394E-011   4.0821843789695687E-011   3.1176674224398941E-011   1.6718121502415070E-011   1.4633868657786204E-011   6.1803598624259694E-012   1.4649360693955059E-011   1.2004530824811877E-011   1.2068995996211016E-011   1.4334760788059403E-011   3.4701338133143473E-011   8.2472408048427636E-012   1.2291440746413122E-011   1.7885216029134645E-011   1.5451688137184497E-011   2.0128876192237776E-011   2.2870199808949865E-011   2.3647224380415017E-011   8.8190578109208186E-012   1.4336418591501422E-011   1.5476273706732583E-011   2.0882422636648534E-011   2.9157095010322532E-011   2.5994890400795688E-011   8.5642734965493278E-012   1.0643392199868696E-011   7.2194776992950056E-012   1.9433763094744743E-011   3.5420956380809676E-011   2.7821726138678056E-011   1.2882396379865177E-011   5.0425754624335672E-011   2.2809701562516358E-011   2.2892681254052639E-011   1.6626905902580005E-011   1.5624680068129236E-011   1.6785469217511862E-011   2.1892590491407998E-011   1.0194268997613976E-011   1.7441354190564441E-011   9.2901360458664383E-012   1.5777759192895654E-011   2.3643068279013529E-011   2.0165379924849034E-011   1.5761161688133455E-011   2.7730742125817473E-011   1.3175198499195432E-011   1.7828223010082268E-011   1.2096559134289292E-011   1.4702547967722827E-011   1.4931899313899970E-011   1.7259273059469311E-011   1.5426835608043056E-011   3.5510433055832332E-011   1.2630785136118661E-011   1.7034830615110116E-011   4.4573858658742314E-011   1.5106432941426600E-011   9.6251243609255645E-012   9.9729440105127664E-012   2.1303532305545671E-011   2.6332497315454424E-011   4.0357904715520822E-011   1.1268600736181719E-011   2.5607903994763208E-011   3.0835036946043808E-011   2.4191707184215836E-011   2.6693234486546343E-011   2.4420283808926798E-011   2.1968599877110923E-011   2.7802894616320697E-011   1.9004382342372248E-011   1.7417439394634882E-011   2.5383072002980949E-011   4.0589424943079501E-011   3.4921729509097158E-011   3.1949891783726151E-011   1.7391171441944686E-011   9.4159460179157132E-012   1.9012085364909224E-011   1.5137984221316802E-011   2.1054175648393340E-011   2.4474660268963830E-011   2.3367296160296389E-011   2.1997399686917476E-011   1.6372534920772648E-011   1.0619289032324652E-011   2.0398611901233939E-011   2.4048750354147175E-011   2.2212922240789582E-011   3.4601017932012043E-011   1.7988651893989610E-011   2.1328862318773483E-011   2.1335625325501211E-011   1.4333826139829098E-011   2.0443949976744142E-011   1.1800771326573807E-011   1.0520767181185391E-011   2.7509600953511328E-011   2.3356888266268403E-011   1.8864376151511212E-011   3.8052607422640722E-011   2.3095893775756843E-011   2.0737831444669455E-011   2.8796749668382938E-011   2.2481946013845028E-011   9.5896035803348908E-012   2.0785349775437583E-011   2.1072116254651001E-011   1.7395842269529222E-011   3.3756548969075594E-011   2.0377244517323916E-011   1.7704033950420998E-011   2.2282708389309029E-011   1.2246365085084404E-011   2.0301175602061134E-011   4.2883673779597564E-011   4.4674695744601629E-011   2.7851355238970495E-011   2.4174219240204640E-011   2.0345030700852930E-011   1.8679882895640768E-011   2.6481800191025107E-011   2.1936661544389341E-011   2.2795939627415603E-011   1.6774704619976382E-011   1.0571975319016562E-011   1.2322089244893493E-011   1.5353381959489442E-011   9.7501970713487005E-012   2.6149935561203704E-011   2.3328468715866174E-011   2.4689512132283286E-011   2.8358201745927225E-011   1.9214006351358200E-011   2.2051331345037781E-011   3.8907900467743592E-011   2.0960711029165433E-011   5.1567286542447998E-011   1.8435491858450018E-011   2.7837732132859123E-011   2.3353911734784113E-011   2.1975229077956826E-011   2.1725585951430052E-011   2.6781994691883841E-011   1.8415103176956212E-011   1.4027255712829611E-011   1.2011689721772632E-011   4.3622333710514015E-011   1.9795373108869389E-011   9.1110875203282631E-012   2.8632945419374938E-011   3.0707481817816828E-011   2.2893335116634638E-011   2.6367702608308164E-011   2.8700272195720391E-011   1.8979661461417188E-011   3.8211674884122143E-011   2.5181219178744547E-011   4.1006583172508104E-011   2.0988556036531808E-011   7.2861423506967994E-011   2.8192576906671531E-011   2.4507903515278807E-011   3.5196407715901367E-011   1.9183967026665383E-011   1.3399146095302821E-011   2.1618448150175281E-011   3.6512709045112891E-011   3.0726626161724593E-011   6.1877582014350715E-011   4.8419887875001008E-011   2.2758003505648259E-011   2.1583090360931825E-011   2.3551880876380787E-011   2.6108467411903773E-011   2.3953592896432685E-011   2.5413283762168305E-011   2.2954177150111752E-011   2.2848837211972132E-011   1.4725832831822548E-011   1.6736785585556019E-011   3.4556184213414810E-011   2.1705685536062263E-011   3.5529380488839227E-011   3.1573685972362728E-011   2.4802468832772945E-011   2.1084186625829761E-011   5.4717731789230912E-011   1.3527241934484680E-011   2.0370260173778980E-011   2.5523315311704412E-011   3.9400526105965178E-011   1.7891238236879211E-011   3.3315609787550156E-011   2.0459307408646300E-011   2.7369503379662151E-011   2.3801736460088285E-011   4.1958051762605759E-011   3.6620451004643935E-011   3.5114387387745715E-011   1.5793651097943337E-011   3.2030378409339157E-011   2.3665120302048398E-011   1.8631334445307237E-011   2.4981160874986726E-011   2.6855333887799266E-011   3.5073854517526962E-011   4.5659596981534428E-011   3.9451485864110325E-011   2.8008563321835894E-011   2.7418932433448397E-011   3.6064803075572981E-011   3.7460867580144049E-011   3.9956975566409594E-011   2.9917810714184776E-011
   3.1588235294117646        2.5000000000000000        9.3084749480644130E-014   1.0643141839425588E-013   7.5240283573563378E-013   9.4292575800045380E-013   2.3769798300888056E-012   3.1197439399772929E-012   1.1084594812412855E-012   3.8647863993569661E-012   5.3640212472267860E-012   1.0959944531396315E-012   5.5105669845774759E-013   2.3293431671629535E-013   8.9958690145654160E-013   7.6351078894040027E-012   4.7533440291126462E-012   7.2287560778585639E-012   2.4276036161033332E-012   8.1626220443985867E-013   1.6028510299241633E-012   1.1512045091845323E-011   9.0311027902408247E-012   1.5824078826943007E-012   2.4374778731249837E-012   4.5520885838012213E-012   1.0015256125626341E-011   9.0614911155774891E-013   8.7736555508788463E-013   4.2351937253661413E-012   1.4876908556421373E-011   7.3371712406119805E-013   1.1395864518623352E-011   2.8603523834882425E-012   6.1339548368985731E-012   1.4166660443843552E-012   1.1613592682562798E-012   5.4444503769457652E-012   4.1255792253228260E-012   2.2877978772748662E-012   2.4273269636171645E-012   9.9008043874505344E-012   2.2334221531473411E-012   5.6757580293683357E-012   2.7223932436314665E-012   1.5319810449839893E-011   9.7902528365085823E-012   6.3812146528758888E-012   6.6128251469650778E-012   1.0855005242584735E-011   4.8792644822089523E-012   5.8325673604985712E-012   3.0999809807627622E-012   8.6111845498252826E-012   3.3245657290239770E-012   7.4354006863076680E-012   5.3329192956368109E-013   1.4879614164310095E-011   4.3879460931784562E-012   4.0435151039827887E-012   1.7947272506271610E-012   2.0263896798988323E-011   8.1870096245420922E-012   9.3009732287129407E-012   5.6864682662583831E-012   9.2430307651812572E-012   1.7863487888606531E-011   1.1023289628130880E-011   4.9489701878149443E-012   5.3251307164673795E-012   1.7700602144929311E-012   6.8693450244171006E-012   2.8662576128963857E-012   1.6279015087389045E-011   9.3873084805364562E-012   4.3293495490593709E-012   2.2770872325696925E-012   2.9335007291728439E-012   1.1560361232671368E-011   7.3045742601663428E-012   7.0994883583192813E-012   8.0590785279981222E-012   1.5485203713094970E-011   1.1232868654118540E-011   1.2993501423394230E-011   5.5639044659360149E-012   2.9877343345287474E-012   1.4243931496369233E-011   1.4591781365752037E-011   1.3511326935854519E-011   9.4982628718490485E-012   1.0386375772708257E-011   6.2594644634068866E-012   2.6585106544966957E-012   7.2768499299319816E-012   8.4166088916267404E-012   3.3095866539665212E-012   7.5720895949138010E-012   1.5879041588960955E-011   5.9089046930859946E-012   3.5322064770071775E-012   1.2038480603381797E-011   1.3252031244774475E-011   7.5310556404619023E-012   9.4876817051464128E-012   5.5916622600457888E-012   1.4821638609698369E-011   2.1862239132556258E-011   8.5421869013214608E-012   2.6190808545381070E-012   8.1726970525257512E-012   5.6822342509062367E-012   4.9713118392256401E-012   2.0375744017545015E-011   4.1688618643925597E-012   2.7599398716476057E-011   8.6211248036004117E-012   6.0828171713746937E-012   1.9259463783310759E-011   1.6915060266126540E-011   5.7350079925142157E-012   1.8114662611014281E-011   1.0220831990759091E-011   9.2527227427616270E-012   7.2493694548121009E-012   6.1462925520613865E-012   5.7000244839764961E-012   7.5699669341518881E-012   6.8264376455178136E-012   7.9139616055380041E-012   1.6404730648135039E-011   1.2623370052665678E-011   2.0784009558851593E-011   1.4902266957786451E-011   1.6381767268218650E-011   1.7667132300504878E-011   1.5958572496867792E-011   1.7268740778012824E-011   9.0620721435170233E-012   4.4583110750774820E-012   9.6943817268809000E-012   5.3144252797966032E-012   5.0893002892872932E-012   1.2641745290244080E-011   1.4681702713649241E-011   1.7139887790991562E-011   2.9437804739600600E-011   8.2421087998110729E-012   7.9718558027676893E-012   2.0283589529024938E-011   6.9181725994656628E-012   6.6204156527369392E-012   3.9662284282812494E-012   1.0097168713346948E-011   9.5371230184013228E-012   8.5453938864342259E-012   1.1270884616832628E-011   2.4193263052826613E-011   1.3036608712294676E-011   1.0362592350476644E-011   2.8786208418804336E-011   5.0537381144115372E-012   7.9349217822419732E-012   1.2789521570670557E-011   1.2656028166998540E-011   1.2109644609259357E-011   1.4945164782026753E-011   1.0698074283013403E-011   9.9127338875140618E-012   9.9343137698980660E-012   6.4524783862915496E-012   1.0655422195698805E-011   2.3749452301427416E-011   2.7576200789791064E-011   1.5919254262793026E-011   1.1080618764662276E-011   1.3392553047410442E-011   1.2516066323109424E-011   2.4075707205290117E-011   1.7648483711398086E-011   9.4373514822560611E-012   2.1741808051696194E-011   1.3252350202980801E-011   1.0805541531249156E-011   2.8373640761585082E-011   5.3316303897224451E-012   3.1586051905346097E-011   2.6387904260471333E-011   5.7467200872993998E-012   1.3858544191432082E-011   8.6475641711349590E-012   8.5629728182188237E-012   6.7744406699169379E-012   8.5549857533125397E-012   1.4106580724046962E-011   1.6165279412024679E-011   7.6950550927421413E-012   7.6865815320176160E-012   1.8631848785640851E-011   1.4721415499462741E-011   2.0139763792670741E-011   1.0429543284871897E-011   1.4566590953563274E-011   1.3122302519570656E-011   2.9880841951950687E-011   8.6591657178090941E-012   2.1421883239988380E-011   1.2536164664250613E-011   1.5501112867879421E-011   1.5961149661797022E-011   1.2602219063715291E-011   2.9597488297876912E-011   1.8462767886999876E-011   2.1209156297889314E-011   1.1635208166989798E-011   6.8432852841356336E-012   9.0683733552874293E-012   1.4281216154631794E-011   1.0218287295441965E-011   1.1111703961608144E-011   4.0386041379048160E-011   2.1675645507656413E-011   3.0287948363332044E-011   1.4899153850742556E-011   1.1794377077337355E-011   1.2831432031298618E-011   4.2107576236628734E-012   1.2950008825074626E-011   1.7744751816672725E-011   3.7186321672317246E-011   2.6102820665133176E-011   9.5608644972627094E-012   1.3808399962115260E-011   6.7833445475729695E-012   1.8313661560938974E-011   4.1565548393551979E-011   1.6226433705234720E-011   1.1447853478290579E-011   1.8985336492125202E-011   2.7244936520538970E-011   2.3211636531584823E-011   1.7817675901585381E-011   6.3342200455878974E-012   1.7444851593012921E-011   7.6319925398525008E-012   2.7212033751831470E-011   7.3855241776905053E-012   2.1210962065903137E-011   1.2949541128744154E-011   9.4456499180462357E-012   1.3629359280485561E-011   2.5476237441770958E-011   1.3044703222481553E-011   1.6338042359503221E-011   2.0911822490818289E-011   2.4353355224817296E-011   6.3601839673175018E-012   1.1869100491350747E-011   1.8159071674994271E-011   3.6402313979957210E-011   1.8434874244520522E-011   1.7865519753044347E-011   3.2602116388591851E-011   2.5320361981443917E-011   1.3222631832823573E-011   1.3093450444008803E-011   9.4247703404152101E-012   2.0706657964134591E-011   1.4248500683308540E-011   3.1395278292606163E-011   1.6351671528684448E-011   2.1589226483339942E-011   4.3972485712228691E-011   1.0734685730985415E-011   2.5525754814721382E-011   1.3054194368068672E-011   1.7572677703418028E-011   2.7592342255806467E-011   1.3421074305196638E-011   1.2012362638881044E-011   2.7866577153101840E-011   9.6425015480098744E-012   1.1206287430056624E-011   2.8483745355038490E-011   2.1185416766854696E-011   1.4093367101466578E-011   2.1194760578067182E-011   1.4902493342088361E-011   2.5813765046778839E-011   1.0724312162428045E-011   3.2912756954587139E-011   1.4603571274741607E-011   2.3647595982741082E-011   2.0500629396434575E-011   2.1960861187945630E-011   1.7756014158841950E-011   2.5221949175178464E-011   2.7622515034258297E-011   2.9299454498859463E-011   9.7717993108671261E-012   1.0126246911755718E-011   1.9944746647697239E-011   2.0584198717913286E-011   3.4961150023010206E-011   3.2832396637241919E-011   2.8903590453285892E-011   1.9255559500676755E-011   1.3696015165903803E-011   2.2739585660277518E-011   2.1259986804830743E-011   1.6907805492238706E-011   2.9157580955774781E-011   1.6977018891752267E-011   1.6855228372067612E-011   2.1117820999318083E-011   1.3799042812596655E-011   1.6294511974667852E-011   2.3070352923475196E-011   1.0064498434225363E-011   2.9629945429104853E-011   1.6597051157398929E-011   2.0511770212917692E-011   1.3216672264890941E-011   2.2366281762493248E-011   2.2021724437035302E-011   1.4963045114157893E-011   1.7811455365273330E-011   3.1520515525590928E-011   1.9279389350803556E-011   2.0023707940703675E-011   3.4089213049425625E-011   2.3649916114080321E-011   9.4196786785862861E-012   3.4414209926962473E-011   3.3681879988936983E-011   3.0307730583447992E-011   1.4838570350428939E-011   1.8849051535542484E-011   2.1540800862274759E-011   2.2951019168235989E-011   1.8121386013133001E-011   1.8908987534020365E-011   2.4513536711052656E-011   3.2308342223474709E-011   6.0848045708012454E-011   1.9282405038629789E-011   2.5000526300067613E-011   2.8867283991808261E-011   2.9512234022315052E-011   1.4197412428549813E-011   3.0398228848058462E-011   1.6984410709314053E-011   5.0747035111700428E-011   4.0028330081704734E-011   2.3987482368704639E-011   1.7967519561491702E-011   9.2672540760633532E-012   1.9089061027081689E-011   1.6465610570081209E-011   1.6772027716110148E-011   1.8200406439271102E-011   4.4837065921379174E-011   1.0885175922158464E-011   1.5629628864768724E-011   2.0697739861158391E-011   2.0136168127840582E-011   2.5065198611919331E-011   3.0849244526581128E-011   2.9492286706467174E-011   1.3748146023001988E-011   1.7962210614815398E-011   2.0605868076932162E-011   2.7564225118654004E-011   3.8254440158605085E-011   3.2557023399153900E-011   1.1779843463605020E-011   1.3443185153893385E-011   9.8714025063932119E-012   2.5085460988821434E-011   4.8560834737610757E-011   3.8370646594499046E-011   1.7840980224522383E-011   6.6137346725608814E-011   3.0057672280035965E-011   2.9848927948537456E-011   2.1156187462626727E-011   2.0020930001237853E-011   2.1688444311840818E-011   2.7603515865299425E-011   1.3994754279050728E-011   2.5751340160983428E-011   1.2858225681382308E-011   2.2219780862734604E-011   2.9486638994024142E-011   2.7112097448033793E-011   2.1212296187200228E-011   3.6359221433918742E-011   1.8015861671561859E-011   2.0166916662850324E-011   1.5853369395462781E-011   1.9682339027759040E-011   2.0454007553091975E-011   2.1580635896325295E-011   1.9013911871355841E-011   4.3578256104304271E-011   1.6962869901489081E-011   2.2529915130146502E-011   6.1429672160104911E-011   2.2600158260400492E-011   1.2779703683514304E-011   1.4806561587872964E-011   2.9760441766025210E-011   3.2800225061020312E-011   4.9510374404797249E-011   1.5325711432330480E-011   3.1747483330239130E-011   4.0369305914097848E-011   3.1870071524668421E-011   3.6190186512173586E-011   2.9933269785775448E-011   2.6439476660192068E-011   3.7693357493211410E-011   2.3703533396528036E-011   2.4431167710715875E-011   3.1957883941918226E-011   5.3250380683302067E-011   4.2422323690933985E-011   4.1630356092548729E-011   2.1872064366512185E-011   1.5726150489470690E-011   2.6421027173719095E-011   2.1103774431437479E-011   2.9044718097208692E-011   3.0703411347149388E-011   2.9394842027844100E-011   2.7529025266970979E-011   2.1212876204629306E-011   1.6406556239903235E-011   2.5219555255088758E-011   2.9037056899180973E-011   2.7265949878426834E-011   4.4998782296532599E-011   2.4954208115582888E-011   2.4447576238956556E-011   2.7020267840998400E-011   1.9773889432488274E-011   2.7655815373538320E-011   1.3605315645945200E-011   1.4347544479377455E-011   3.5927245173397695E-011   2.7501830474710118E-011   2.3006609013599299E-011   4.7844442843214021E-011   3.1846059586673117E-011   2.5755778419158830E-011   3.6597473466389959E-011   3.0970193068162434E-011   1.0936894215431429E-011   2.3981389740933810E-011   2.8146548192752239E-011   2.3224190073101085E-011   4.2671672805656528E-011   2.4922606643733390E-011   2.5635746161671260E-011   2.9309784003948073E-011   1.7313275678769990E-011   2.7894820274788179E-011   5.2414911026584190E-011   5.6168724720857083E-011   3.5153509304523485E-011   3.2847553127439120E-011   2.5048048746989495E-011   2.5425575212488212E-011   2.9970978345068917E-011   2.9317021836633601E-011   2.8276075897961932E-011   2.3700709183301552E-011   1.1721683953934227E-011   1.4914415931597004E-011   2.1665217388382183E-011   1.6170872179162102E-011   2.9421857462372171E-011   2.8953958334520623E-011   2.8360467242380063E-011   3.5155521102744780E-011   2.5945223620521101E-011   3.0882583637043138E-011   5.0681767391171720E-011   2.8926129394901519E-011   6.3469890642101305E-011   2.3124825733484902E-011   3.5957703443518667E-011   3.1246925062067979E-011   2.8199857813208610E-011   2.4755797446291988E-011   3.1171799459469664E-011   2.2262880033785744E-011   2.0363699281484610E-011   1.6979383379887361E-011   5.3187667740456823E-011   2.2489336088821823E-011   1.0533644840922343E-011   3.5624127149520896E-011   3.9583466646786904E-011   2.7741245735544065E-011   3.9056658158911776E-011   3.7419255477757357E-011   2.4969882990587792E-011   4.7660923275728996E-011   3.9814744972887445E-011   4.9010822223910861E-011   3.4132616339872998E-011   8.8986447316637893E-011   3.5737781367483404E-011   3.7733978506346060E-011   4.6206216921778669E-011   2.4023947686335395E-011   2.1995504735339616E-011   3.0422036154010615E-011   4.5449923343246443E-011   3.7340011596540095E-011   7.6330188701130903E-011   6.9718551989339746E-011   2.7274185361371075E-011   2.9460527387128354E-011   3.1668043468827980E-011   3.4188436175930585E-011   2.9086480579895227E-011   3.4739653550566538E-011   3.2394205165809008E-011   2.9138401750829377E-011   2.2351414070580315E-011   2.4633668137496576E-011   4.7115097707515070E-011   2.9062291504806222E-011   5.0690052428114776E-011   3.9073602645182905E-011   3.0906264115513247E-011   3.3600190785967074E-011   7.3200946966898766E-011   1.9455920380830206E-011   2.5787352761167669E-011   3.3875977907386986E-011   4.8356158924474120E-011   2.1786213486870374E-011   3.7513635578537616E-011   2.8779077743374654E-011   3.2719262996503629E-011   3.2289839500239747E-011   5.8218295389012571E-011   4.4929702268803587E-011   4.3573225230731031E-011   1.9226612780466244E-011   3.9154680466867067E-011   2.6809713739916278E-011   2.8628249055182924E-011   2.9741989252160203E-011   4.0594611123881817E-011   4.3133654063393629E-011   5.5790913657212457E-011   5.5264839951053753E-011   3.7490021972135269E-011   3.8148807826289902E-011   4.3859095133138130E-011   6.0256651885822955E-011   5.0030275293281240E-011   3.9133409597018888E-011
   3.2117647058823531        2.5000000000000000        1.3716165695548004E-013   1.5705057912680294E-013   1.1263333773536413E-012   1.4107620984028751E-012   3.5237479219304828E-012   4.6126797866883165E-012   1.6386211740512998E-012   5.5967557467924634E-012   7.7155235142411237E-012   1.6495041211896841E-012   7.7087865035495083E-013   2.5266476921104084E-013   1.2970877119991466E-012   1.0729150738405227E-011   6.5216336126767327E-012   1.0446240196914524E-011   3.4977350229196985E-012   1.1149180346699774E-012   2.2962605338631511E-012   1.5845406643564863E-011   1.2412530501601537E-011   2.2929004459941956E-012   3.4677712953395297E-012   6.5535889978129538E-012   1.4049558747236987E-011   1.3343347358314102E-012   1.2123405167290715E-012   6.0189647508946507E-012   2.0061556166702397E-011   1.0436009324590267E-012   1.5397134212732096E-011   3.9837736603647413E-012   8.5581667867575968E-012   2.1054861246222534E-012   1.6486480869202029E-012   7.6700782528364243E-012   5.7616850435578267E-012   3.0971330440270192E-012   3.0360963036707164E-012   1.3774722976685561E-011   2.6268032887597787E-012   8.0514622441501963E-012   3.3372153981261220E-012   2.0107706958919474E-011   1.2873393821542125E-011   8.6617251410107776E-012   9.2897916955378650E-012   1.4480033575603393E-011   6.7397084567214940E-012   8.2574737132621283E-012   4.0931105461217100E-012   1.2116720106567361E-011   4.4637099043305992E-012   9.6748836543504261E-012   4.3768882809091930E-013   2.0042016009552863E-011   6.2914130673713671E-012   5.3284587017616553E-012   2.2795055521215851E-012   2.6872192643049031E-011   1.1240497138756060E-011   1.2160596085250528E-011   8.1978955752629585E-012   1.2558004973398578E-011   2.3558121032235434E-011   1.5077882614115669E-011   6.6922199984385014E-012   6.8121143700313137E-012   2.3641120432089894E-012   1.0025500300264832E-011   3.8904847625444986E-012   2.2255475444604944E-011   1.2494615182962498E-011   5.6070289253183454E-012   2.9445564554454957E-012   3.8433372145184831E-012   1.5510904481963884E-011   1.0171738195144160E-011   9.8365417257481023E-012   1.0863327309998342E-011   2.0021721730728142E-011   1.5760837553328203E-011   1.7470962613550603E-011   7.6096421505728423E-012   4.0572723179052677E-012   1.8259808690754211E-011   1.8895969643967723E-011   1.8674249197120234E-011   1.2488453695739919E-011   1.4205917052213494E-011   8.0673825276293581E-012   3.6075683925242284E-012   9.6268584310811523E-012   1.1355537376644829E-011   4.1879486081842548E-012   1.0431596695522330E-011   2.0777583646674806E-011   8.0782569286842711E-012   4.5423392252053114E-012   1.6069302437142500E-011   1.6503483680141231E-011   9.7542258181865579E-012   1.2515056189907172E-011   7.3299182573346979E-012   1.9313535511154677E-011   2.9079583589911738E-011   1.1638937464355015E-011   3.3532287292053332E-012   1.0023980549402046E-011   7.0820476547813058E-012   6.6495081046625276E-012   2.6299985133880200E-011   4.7863664314706323E-012   3.6892181202235740E-011   1.1130669083038198E-011   8.3429007035367055E-012   2.5344082387912960E-011   2.1587815952222467E-011   7.8147191471213795E-012   2.5946418655434529E-011   1.3295314645820972E-011   1.2355043693892988E-011   8.9119465404353468E-012   7.6324437924260329E-012   7.6734246066137925E-012   1.0319585050834179E-011   8.7886180835098555E-012   1.0789425460642603E-011   2.2257471288538598E-011   1.7240191782785959E-011   2.7852997303372181E-011   2.1645788329459581E-011   2.3918614156899998E-011   2.3926217239414208E-011   2.1205159519530404E-011   2.2064721091307438E-011   1.1278809998461737E-011   5.9830572279439089E-012   1.2632013332959158E-011   6.8147639405443391E-012   6.8469542639919568E-012   1.5748925394112520E-011   1.9936531043298118E-011   2.1233240264052663E-011   4.0132606187097740E-011   1.0600258694752172E-011   1.0568237655855023E-011   2.5656936136913501E-011   9.2996639919023876E-012   8.7371009939627130E-012   6.1317743605342662E-012   1.2684803232108654E-011   1.3703235154070002E-011   1.1028659295035657E-011   1.4156868926542395E-011   3.3903477755079251E-011   1.7538612831468586E-011   1.4253808640251771E-011   3.9681590560078299E-011   7.0164495989176562E-012   1.0781361276423367E-011   1.7205021438173590E-011   1.6150376452538607E-011   1.6874471529740315E-011   2.0262917058291980E-011   1.4392423195507386E-011   1.3554707287192298E-011   1.3452137926956861E-011   7.9946633481882403E-012   1.3733536164082835E-011   3.0500076591295453E-011   3.7236083187928255E-011   2.1474398613341978E-011   1.3123194100912790E-011   1.6553914556744979E-011   1.6283586507620036E-011   3.1013556842795452E-011   2.2271015964743426E-011   1.2640528644031137E-011   2.8178255382034704E-011   1.8251993610187265E-011   1.4614878330533793E-011   3.7961385384969807E-011   6.6097725817886219E-012   4.3463196873081428E-011   3.4381613042553230E-011   6.7795449411046754E-012   1.7633096083505151E-011   1.0988621850032622E-011   1.1215540335126975E-011   8.9217651411003374E-012   1.0969329675125544E-011   1.8319661283629533E-011   2.1920014146597063E-011   1.2390496807181334E-011   1.0455847872111048E-011   2.4853607473492392E-011   2.1235703316987524E-011   2.6940654502406533E-011   1.3720634504670743E-011   1.8759111626809669E-011   1.7011996138267831E-011   4.0933164726705625E-011   1.1262736463296821E-011   3.0603305906318653E-011   1.7553987491035887E-011   1.9245496778715043E-011   2.3850433230389493E-011   1.7397944956930343E-011   4.0228659081195294E-011   2.4587634610728417E-011   2.6403254487093509E-011   1.4773153764866204E-011   9.4257394795136745E-012   1.2743461076425347E-011   1.9176071406257982E-011   1.4434146645610068E-011   1.4158577865670094E-011   5.2283166278526509E-011   3.1874316998852422E-011   4.1149607474512695E-011   1.8436284444021851E-011   1.3839159420144304E-011   1.6323389831062384E-011   5.1648625335237962E-012   1.9793106757110556E-011   2.4884280662207024E-011   5.2032859200296586E-011   3.6397506261222358E-011   1.2679161198509812E-011   1.8586613115277503E-011   1.1138738317370644E-011   2.5946721964427676E-011   5.3156477078486098E-011   2.0227479163926359E-011   1.5071834870242674E-011   2.4912219023557925E-011   3.4944736929094600E-011   2.9767813659883975E-011   2.3296878072876790E-011   8.6947181910397543E-012   2.4547757512869104E-011   1.1090742354141584E-011   3.7438526215936311E-011   1.1661371613377278E-011   2.7744664872240976E-011   1.8865693337260148E-011   1.4181368089507887E-011   1.7936235855375781E-011   3.2059975456334343E-011   1.7408739090203742E-011   2.3360252020660937E-011   2.8869560460562579E-011   3.3144749447508520E-011   7.7618764768117009E-012   1.4835097857882595E-011   3.3302861962362709E-011   4.8670253279517056E-011   2.5377627921483513E-011   2.6569785805451502E-011   3.8976932782605236E-011   3.3511854435634308E-011   1.8031835413563818E-011   1.5993275254696922E-011   1.4995637625405853E-011   2.6302638740287971E-011   1.7969321970212493E-011   5.5425631281706595E-011   2.5669440991572284E-011   2.9179053612210064E-011   6.1505121892447887E-011   1.6525472397506329E-011   3.3666268875695714E-011   1.7993133644264457E-011   2.4501791393277848E-011   3.8272823222692655E-011   1.7290992097952121E-011   1.6779607967613552E-011   3.8620565079560992E-011   1.8068678291915025E-011   1.6060938909989224E-011   3.8123697166567462E-011   3.0524266172045524E-011   2.2587652458900218E-011   3.0627892898654943E-011   2.8183948943969692E-011   3.7547208576338970E-011   1.3876993068732331E-011   4.4361276512030921E-011   1.8694212311210876E-011   2.9900031362722253E-011   3.2179882165137693E-011   2.7471614325797971E-011   2.3292287035503235E-011   3.1563749012235932E-011   3.7925165806254254E-011   4.5878131605082160E-011   1.4197118984897614E-011   1.3594456143844844E-011   2.7695101500826578E-011   3.0300040493991433E-011   5.5914212254932650E-011   6.3183390035450028E-011   4.2003051759589669E-011   2.5187251057650801E-011   2.0599487810028964E-011   3.1624372137749043E-011   3.0388981252819681E-011   2.2053906466893373E-011   3.8453238191439930E-011   2.3462513352905906E-011   1.8314917870174809E-011   2.5278153482853883E-011   1.7763841596767585E-011   1.6334576313753204E-011   3.0992351509847958E-011   1.5249360941534017E-011   4.6422682951912034E-011   2.5469688431463955E-011   2.7058744744394603E-011   1.9219918807148864E-011   2.3013009096511868E-011   3.2441251162377091E-011   2.2063087094737184E-011   2.4041398222872750E-011   5.9693770987699800E-011   2.5568380078718068E-011   3.8105435688120940E-011   4.3802953366657305E-011   3.2011569936404250E-011   1.2263461981315544E-011   4.9184432687027321E-011   4.6447147551914304E-011   5.5011441682048450E-011   2.3737630991866236E-011   2.4492355537648325E-011   2.9969883935059141E-011   4.3700440692887275E-011   2.8114507168123449E-011   2.4151983775094845E-011   4.0063664550710172E-011   4.5568846729102812E-011   8.6713451923095008E-011   2.5394758709861411E-011   3.0760499577247457E-011   5.0191980637908882E-011   4.3007251669892263E-011   1.8755691631613375E-011   3.4156616601839495E-011   2.1250367348705047E-011   6.5825130844818908E-011   5.3871111588776716E-011   2.9099150960811148E-011   2.5273136195542060E-011   2.2451413594660752E-011   3.1055150512928622E-011   2.6173231955401562E-011   2.4352699153142457E-011   3.3876759983374801E-011   6.4228355047580160E-011   1.7033442237118475E-011   2.0580631204130408E-011   3.3518820527226552E-011   2.5918215933944656E-011   3.5774407425788985E-011   4.3447841465738154E-011   4.0485622950129391E-011   1.6372560344449651E-011   3.4752050613214208E-011   3.0621312032189851E-011   3.1779951470657345E-011   5.4788062841175188E-011   4.6273905319824554E-011   2.1048752977209861E-011   2.1420946615745437E-011   1.0956127093342083E-011   3.9062350444896738E-011   6.6505511321548600E-011   4.4206335090765739E-011   2.6572667759875401E-011   8.1189751883468855E-011   3.8112344478011488E-011   3.9779914096515950E-011   2.9044660118569554E-011   2.4734901985262579E-011   4.2941277252130864E-011   3.8832872816450154E-011   2.6463221113423170E-011   3.2653113080340588E-011   3.0014335741243271E-011   3.4081239423133500E-011   4.7354299540785013E-011   3.4119199373708475E-011   3.7713452292893043E-011   4.6266229364055952E-011   2.3245720990006294E-011   3.8942767206702384E-011   2.6946245349965356E-011   2.9797273562534818E-011   4.1021011796203855E-011   3.0890384309602024E-011   2.7407206371632757E-011   5.9273164594235266E-011   2.5482537829763106E-011   3.3781826755873908E-011   6.2390929573072296E-011   3.7503934631943560E-011   2.1483180965881773E-011   1.8784907395571121E-011   5.3077251076242286E-011   4.7652813714447256E-011   6.7529661223931844E-011   2.3607823813831275E-011   4.3161583478131085E-011   5.1384380149789532E-011   4.0209310873535082E-011   4.4222157686587821E-011   3.8756588503348487E-011   3.4719336129851564E-011   6.5311730632181710E-011   2.9370333949155815E-011   6.6836476327828821E-011   4.5646482207106170E-011   6.5182312379577290E-011   5.7195967196179006E-011   5.1925370329198566E-011   4.2120204790238061E-011   2.5706484471069420E-011   4.9807644672586925E-011   3.2160515821142707E-011   6.0518988837071481E-011   5.2101004134268963E-011   6.4761515425740135E-011   3.9178852733638218E-011   5.6955379597477168E-011   2.3386737831667324E-011   4.4394530241041722E-011   4.1142187855360312E-011   6.1537595875170700E-011   5.3895794003595397E-011   2.8647261703326363E-011   4.6806049484942439E-011   6.8123541571739680E-011   3.9130614484283414E-011   4.1030067897151219E-011   2.8256637544657225E-011   2.4974991980591898E-011   5.6084822050566074E-011   5.7337749416819625E-011   3.8326666435614985E-011   5.8982252796006250E-011   4.3048412198561504E-011   3.5445686800442098E-011   4.8096478920807664E-011   3.8774850881293095E-011   1.8342224996508903E-011   5.0118936462889854E-011   4.3645788375442033E-011   3.9007816890177391E-011   9.4409371150041599E-011   4.6241090770270259E-011   4.7343609003142566E-011   5.5272315190242208E-011   2.1585861354784061E-011   4.1026876412096656E-011   7.2738740547135264E-011   8.7863782191609506E-011   5.1901107667790620E-011   3.4921948878598910E-011   3.7268023821558848E-011   3.8676232807332845E-011   5.5369722472259965E-011   5.6617836300224091E-011   4.2520838876159047E-011   5.1336754502078147E-011   2.1629186452740848E-011   3.4111671300087608E-011   3.4119174123165328E-011   2.1559364208830530E-011   4.9544581833770863E-011   5.5605599862813364E-011   5.8862679877474479E-011   4.4683820288880275E-011   4.3273287292100313E-011   5.2118410487138440E-011   6.9914068494277694E-011   3.4432883260734943E-011   9.3083838985041075E-011   2.9195949066037106E-011   8.8402690448825229E-011   4.1090132057087278E-011   3.7423169904230948E-011   3.8896480927610349E-011   5.6488417007744809E-011   3.4228253833987838E-011   6.3582726342415135E-011   3.0690052440312806E-011   6.7859976518088083E-011   4.0683748564244046E-011   5.3662030252280847E-011   1.0060197462852767E-010   5.2336877778780986E-011   5.7121665979309400E-011   8.6040209097165345E-011   5.6903317454357057E-011   4.0057011626164255E-011   7.3853900494184683E-011   1.5047903892031710E-010   6.8147912985247527E-011   8.0944009999847678E-011   1.4134031974930669E-010   5.4661119261725091E-011   7.0944293061739772E-011   6.8721565840080974E-011   4.4003156380099827E-011   3.2053991779345196E-011   6.3503318452113041E-011   7.2716427696236068E-011   8.9697471131808263E-011   1.5791658857746758E-010   1.0293952838003235E-010   4.1718242379726545E-011   4.3864028402857053E-011   5.4965417342739110E-011   5.8448512524407909E-011   7.0900492111337510E-011   5.6822646338368188E-011   5.7105734601842296E-011   5.3754434935607126E-011   2.2299018866625542E-011   2.5479864287918104E-011   6.7082296872339346E-011   4.4697038323482091E-011   9.7089895839024283E-011   7.5839433655427320E-011   5.6005081313455110E-011   5.9546896008478713E-011   9.9444840234953128E-011   5.2979463973887402E-011   4.5732282962082383E-011   5.9253071301987665E-011   7.6311822557029820E-011   4.6863781247741051E-011   5.5820480903968409E-011   5.9489668386793488E-011   4.5716260089175225E-011   5.5085874087011268E-011   9.3369670260123642E-011   8.8360833190062157E-011   5.2875030612918561E-011   3.9607220846204478E-011   6.1867959391304723E-011   5.2413080606819785E-011   6.7520117512186461E-011   4.1748977276286120E-011   8.1933681079145889E-011   8.4174823731086476E-011   1.0208334104845766E-010   1.1557064308075861E-010   6.4886229781431317E-011   5.8450016325801381E-011   7.1318304745108808E-011   2.6930605446349358E-010   1.3128991921857672E-010   1.9737874471289632E-010
   3.2647058823529411        2.5000000000000000        1.9908801480144972E-013   2.2794976350287048E-013   1.6251407715690434E-012   2.0329447440425183E-012   5.0400708209836973E-012   6.5769949751473241E-012   2.3311630636256402E-012   7.8501901532632362E-012   1.0765217866103952E-011   2.3683273097375228E-012   1.1125170483164686E-012   3.7832101984235443E-013   1.8604897529751503E-012   1.4828502140430281E-011   8.8005254511616759E-012   1.4622826084951407E-011   4.9421399554957175E-012   1.5869600780939372E-012   3.2554020412472897E-012   2.1436890073240391E-011   1.6811279154243189E-011   3.2159642597797168E-012   4.8833567787081877E-012   9.2051723461873450E-012   1.9239599996436533E-011   1.9056286699444961E-012   1.6761066513742452E-012   8.4623963183143760E-012   2.6774703602018110E-011   1.4732752025687860E-012   2.0552842552590850E-011   5.4895441920426377E-012   1.1758886500916103E-011   3.0526639198853152E-012   2.1993755043251292E-012   1.0609782046268659E-011   7.9445590394853975E-012   4.2419003646359606E-012   4.0933953092900364E-012   1.8674026540879883E-011   3.7066244721803998E-012   1.1658746557085145E-011   4.4589701270194661E-012   2.6651998937978735E-011   1.7223025002948273E-011   1.2007730611761529E-011   1.3198618716661533E-011   1.9449740741080268E-011   9.2342532974468017E-012   1.1623191239148444E-011   5.7723783923130489E-012   1.7099837047709242E-011   6.2905030902179233E-012   1.3587876654348111E-011   6.8268275218374707E-013   2.8307039598450604E-011   9.7887093771856824E-012   7.4259425820262030E-012   3.2673290581023349E-012   3.4665189482148008E-011   1.5226492982434784E-011   1.6885036587586888E-011   1.1609859743140355E-011   1.7136235250201556E-011   3.0092905731026146E-011   1.9887975564913751E-011   9.3507739915786838E-012   9.2597787979150901E-012   3.0642241861580837E-012   1.5098076766932143E-011   5.3060887017872091E-012   2.8923969961307153E-011   1.4524518823801422E-011   7.6331775619583136E-012   4.1203656654108753E-012   5.2911528803191350E-012   2.1587237075917672E-011   1.3721224607605433E-011   1.2747087271846323E-011   1.3832792694521567E-011   3.0534140199287431E-011   2.4962817500435305E-011   2.2570803753105404E-011   1.1008444647169979E-011   5.9977589152884011E-012   2.7870244407206025E-011   2.5833027956025621E-011   2.4311459934367820E-011   1.6554132546543173E-011   1.9244482158418069E-011   1.1616915835887468E-011   4.9668729407169166E-012   1.3196220442970585E-011   1.6394452473387250E-011   6.1172665388695048E-012   1.5654760181314798E-011   3.0828820436409889E-011   1.5169638275826615E-011   7.2592495547352834E-012   2.4072472560769382E-011   2.7106092713338385E-011   1.8475746870987281E-011   1.6685989433145186E-011   1.0209440806363303E-011   2.8893434666646170E-011   4.7180071121391664E-011   1.4433137113147059E-011   4.6817435063579608E-012   1.9174132830711330E-011   1.0474543182092630E-011   1.0760610517048915E-011   3.5400291268679529E-011   7.4664490691338668E-012   4.6217599873908252E-011   1.8089469892985360E-011   1.1590379633486373E-011   4.4833720921371123E-011   3.1142571461064437E-011   1.1840990009417509E-011   3.6193368502076439E-011   2.1431614994316254E-011   1.9278435310115206E-011   1.1458992227509289E-011   1.0897054418458458E-011   9.4903817168350351E-012   1.6714824273707314E-011   1.1157193224536937E-011   1.6333825977951225E-011   3.1319025439691565E-011   2.5795950448199536E-011   3.7904691498703954E-011   2.6111682350495860E-011   3.0412452777645724E-011   3.5589178846767875E-011   3.3930773931054012E-011   3.1164194557462227E-011   1.4262999301746006E-011   8.2389350283424111E-012   1.8975410915160520E-011   1.0799694127962004E-011   8.1719682081971043E-012   2.5871718969434120E-011   3.6925472843861277E-011   3.6882281953780894E-011   4.9476040013514905E-011   1.3824187371586184E-011   1.2752073741351863E-011   3.6418446900365453E-011   1.8014148349814411E-011   1.7907345368855993E-011   7.9513281032744283E-012   2.3425568064589203E-011   2.8862097354346933E-011   2.3893806868660374E-011   2.1976240470045708E-011   3.8122637721035365E-011   2.0796363957617682E-011   2.1924306751842018E-011   8.6243457911904292E-011   9.9480100445074951E-012   1.6773501975935952E-011   2.4489006979822599E-011   3.5385190413472364E-011   1.7974189797863430E-011   2.8025054281351866E-011   1.9083660936760786E-011   1.7659009259853920E-011   1.7730355070982984E-011   1.1156893169109001E-011   1.8256039724485953E-011   5.3920169734240531E-011   4.9354393369295268E-011   5.5675634444350893E-011   2.9562837239986398E-011   2.6304926496313485E-011   4.0379896337626651E-011   7.4222854065534505E-011   2.8239061716454482E-011   2.1408835072799968E-011   4.5863333853857319E-011   2.4492078070612168E-011   2.2807266845591813E-011   4.4373313986883427E-011   1.2445927194034098E-011   5.7118285199164688E-011   5.8702018025041138E-011   1.3282876346997848E-011   2.4968339151486128E-011   1.4288551292075350E-011   1.9728684095743463E-011   1.5425491106829442E-011   1.9236209898948284E-011   3.0913978684639701E-011   3.8030766983472137E-011   4.3668526402475808E-011   1.8007188638920373E-011   5.5710455362111947E-011   3.0217586589014669E-011   3.7103712991485511E-011   3.7985022248733351E-011   2.9268359234091779E-011   2.9514679036366062E-011   6.0489616678585203E-011   1.8069767191820809E-011   4.8614573767705031E-011   4.6072666563982653E-011   4.8562692624901679E-011   3.1954407689797585E-011   3.0657695611693654E-011   1.5967054915935252E-010   5.0155336494401820E-011   5.0392345560518673E-011   4.6521282407815611E-011   1.2754895141831998E-011   2.4795924157886074E-011   2.4808860079085537E-011   1.6873838683295031E-011   5.1193627205766593E-011   7.4792944984954898E-011   6.8778588351113723E-011   8.7817442081306100E-011   2.7274784483297394E-011   3.0328957814346148E-011   3.5421400753841040E-011   1.0116228931694171E-011   3.2360553947146398E-011   4.5389801378938430E-011   1.2748700032416437E-010   7.2397943850614366E-011   3.0745496419697428E-011   3.0930368500075661E-011   2.6885614090010484E-011   4.3773874322645321E-011   7.6500402430830140E-011   5.1127841101234315E-011   3.4960815012668433E-011   4.0330420016154697E-011   7.5828991223738078E-011   8.9214194686895071E-011   3.3053698273387290E-011   2.2646689290211567E-011   4.6422222994119867E-011   2.7942396004289839E-011   4.6957326338073543E-011   1.6329863392772192E-011   4.5958852059200811E-011   2.7034671133562227E-011   2.0495870490129811E-011   3.0798744925586114E-011   5.7195323132245172E-011   3.6467694998318476E-011   5.7037286296998761E-011   7.7024034311627899E-011   7.9209155887969754E-011   1.2325868920970490E-011   2.6808017308600476E-011   1.0397459236829072E-010   1.6147228193062953E-010   4.8738829530413083E-011   7.6811690889886742E-011   9.4403337640202728E-011   5.5065993547097817E-011   4.5935187476267512E-011   4.0667570198196365E-011   2.6140359796208731E-011   4.7600607773263336E-011   4.0128133735234727E-011   1.9572424749088889E-010   6.2279428050592793E-011   7.4524029772494718E-011   1.9524307280262491E-010   2.5781047027933903E-011   3.7252154784590127E-011   4.9821302174607550E-011   4.8377740664905560E-011   6.7892034111730835E-011   4.1912307372721943E-011   3.7573197384490018E-011   1.0459878292117135E-010   3.8497391396363394E-011   3.3078696450289971E-011   5.2973533195961261E-011   6.2993984572478189E-011   3.4289766315439994E-011   4.1052147567023406E-011   1.2066919641956264E-010   7.9409742123901103E-011   2.1296756771483538E-011   6.4964049778410825E-011   3.7735054700422239E-011   6.0539470083590462E-011   5.2343547878924834E-011   1.0748972027618656E-010   7.1835678177082664E-011   8.0776438516797983E-011   4.7645902508750021E-011   1.0949209508672922E-010   2.7360397182338714E-011   1.9779144965592430E-011   6.3333266387906982E-011   4.6621467159793087E-011   9.6638016977941278E-011   4.8920016326495129E-011   6.8517817168680829E-011   6.3459884598087556E-011   3.0909929368942403E-011   1.2144752336407536E-010   6.8259473516874279E-011   7.0047226605892306E-011   5.2963669858635663E-011   8.5835056611259215E-011   9.0780642378340500E-011   5.4245670495474248E-011   4.3938640637461778E-011   4.6956654580748812E-011   1.3410717542370408E-010   2.9069486811096205E-011   1.0498890959419691E-010   6.6851536330329720E-011   1.1379980409721215E-010   5.9726446170798567E-011   5.4242761903950924E-011   6.6553153662004015E-011   5.8460806221572022E-011   4.4279053534500619E-011   1.1632182414969122E-010   6.1036471633206450E-011   1.2197981210842737E-010   9.3950791902139920E-011   6.4700115896993831E-011   2.3473181713172957E-011   1.1020089186843408E-010   7.2001070518409710E-011   6.3181346066599307E-011   1.4530038763955868E-010   3.7025786153930464E-011   5.8893493336760889E-011   3.1067046424815287E-010   9.4254245682187857E-011   8.7686413745683948E-011   8.5764488925666044E-011   1.5379378856592881E-010   1.9375084517271156E-010   7.6201808279965368E-011   7.5872813010148893E-011   1.2207443515611155E-010   1.0539672376066398E-010   3.6085414991617931E-011   9.9405979766629875E-011   4.0750130018078296E-011   1.2869582050791694E-010   1.1569060537499181E-010   3.0996066646682842E-010   7.5004498747526013E-011   2.3493182497889526E-010   5.8214263210455903E-011   1.1051947921404118E-010   5.7287997629632212E-011   1.3912718303959928E-010   1.1247313934570113E-010   1.5562818258170565E-010   3.7458302439315586E-011   8.6793215904149413E-011   1.0335696473662327E-010   1.6191610528187528E-010   9.2616298590705710E-011   1.3299106556476965E-010   1.1379222974982617E-010   1.9271044367255106E-010   6.8177843353050463E-011   9.8835915405788615E-011   7.5120597279510090E-011   9.5648245730336144E-011   1.4126480380575343E-010   6.8706863240712498E-011   4.9175370154504279E-011   9.2052358241029637E-011   5.1944130123874693E-010   2.4427832440075804E-010   5.6258677444504463E-011   2.0064276157579513E-010   7.4673324295907881E-011   1.1770604385839701E-010   4.8631128125322867E-011   6.0441832635685378E-011   1.8507192136014379E-010   6.8067073827784455E-011   8.4698205951120877E-011   1.9038876388616484E-010   1.2103182236103645E-010   9.6002846178389764E-011   8.8845256644852554E-011   9.5712687971098929E-011   1.8256527451310359E-010   2.0269871562872881E-010   5.5430348252928001E-011   7.7465840590011744E-011   8.8762227995368428E-011   6.4549472912595481E-011   1.9105285400684555E-010   6.2034656512960008E-011   8.8703981278856988E-011   1.1425096809349970E-010   6.2129266885572765E-011   1.3502945715518577E-010   2.7173640433244239E-010   2.9971005710943203E-010   4.0406411739587189E-011   4.3652826436091644E-011   2.6640843747320067E-010   8.7520316779889935E-011   1.0576544105451284E-010   9.2410282255626741E-011   7.3833047877716294E-011   1.5673031980418064E-010   1.1356217117580831E-010   1.9805761965344217E-010   9.8463699936691465E-011   6.4125203232337436E-011   2.6633097660920094E-010   7.1232395670476896E-011   1.5273710846297019E-010   1.3973045748195871E-010   1.5181839044034139E-010   1.0628194102222043E-010   1.8388581829499859E-010   2.7051513913726373E-010   2.7098251450547391E-010   3.4618262729324260E-010   1.1817765612034221E-010   3.7859950493244931E-010   8.9237294537591707E-011   3.0358490177981657E-010   1.0171852947083981E-010   2.9786957614075227E-010   1.5900036740181640E-010   1.3134905211449952E-010   1.0883829322081891E-010   4.8085369216003260E-010   1.3026785829578717E-010   1.1816487678514707E-010   1.8682452825296743E-010   4.5690232923713809E-010   1.3273167258486974E-010   1.0386218494621854E-010   1.3906996050032699E-010   1.7830197755297217E-010   1.8542549025588705E-010   2.4696371621794337E-010   1.0948673775127045E-010   1.4452621934993254E-010   2.1510775917772407E-010   4.8798675831186855E-011   8.1497407340089272E-011   1.0685803304313162E-010   6.8838829389877372E-011   1.3399743026884110E-010   2.9031277080042870E-010   3.2677305394527199E-010   6.6778939910469583E-010   1.1666832325478193E-010   2.3668886770456462E-010   2.4742094470000954E-010   5.1172989037322153E-011   1.3358255214506400E-010   1.2701445708459671E-010   1.6650129305985940E-010   1.6110902074405447E-010   1.8051420229066399E-010   1.3901345221581974E-010   7.8814049707092536E-011   1.8537935734127199E-010   3.4605753439629807E-010   1.4270124506977532E-010   2.2204062296998693E-010   4.3277585049271381E-011   2.2618534028466009E-010   1.0631868738013901E-010   1.0379450908708860E-010   1.3748655574840429E-010   2.8160391908713927E-010   1.2197505877140466E-010   1.1143032822672452E-010   1.3261939651458217E-010   1.1222953038769494E-010   2.0546985202122647E-010   2.2663048139403042E-010   2.7509212786922752E-010   5.4881458579456560E-011   4.2184097746220826E-010   3.3446445515066820E-010   1.0897198420896838E-010   6.7490088321139551E-011   2.1058075971619439E-010   1.1416741763687576E-010   4.0812528466937839E-010   1.9118568108398685E-010   1.4636294326526521E-010   1.2061254846478364E-010   4.3492299694567168E-010   8.3913004606531792E-010   1.6917407958314615E-010   3.5197520311757474E-010   8.8086724591706000E-010   1.4156831411165657E-010   1.0283414942142803E-010   2.2658814951391576E-010   1.5069107157188982E-009   1.5358291460050915E-010   8.9984914273340763E-010   6.4642842510803395E-010   1.6077779897088708E-010   8.2661071377693197E-010   2.8193740788603665E-010   1.9782106010851854E-010   1.9831479253985267E-010   6.8581104052225714E-010   1.6356495997978370E-010   3.4564502503366223E-010   4.5960636695775920E-010   7.0008191679921221E-010   2.1721877301572745E-010   2.2868246840883493E-010   3.3935584308903960E-010   4.3773242844446785E-010   3.9361505472071371E-010   2.7337485816938240E-010   2.9738031588347777E-010   3.4098398042678181E-010   1.2684761004018620E-010   1.2472834620951059E-010   3.9658703265364667E-010   3.1618858146788142E-010   3.7051495605822502E-010   3.4382875793073392E-010   2.4037193606674825E-010   4.1234628084752977E-010   5.7755731757087150E-010   6.5488566900058389E-010   3.2271883832382980E-010   3.9969352114855859E-010   2.5502948007104541E-010   1.9420016496441745E-010   3.3423120403724292E-010   5.4460389789687454E-010   3.3202579157619364E-010   3.5678364654804586E-010   9.0258777283693696E-010   2.2011872432842182E-010   1.8411947526075038E-010   2.7411418121529138E-010   1.5957011492811880E-010   2.4607752847213656E-010   5.2751820590242026E-010   1.0430649826594863E-010   5.2100253042193352E-010   4.5017880711515479E-010   4.0639040307337633E-010   9.6147379265901646E-010   5.1324556734629187E-010   1.6156267271942560E-010   4.4669700229926602E-010   2.2165117821236207E-009   9.0499364975080524E-010   1.7920383557507576E-009
   3.3176470588235292        2.5000000000000000        2.8524163133150893E-013   3.2459345236846574E-013   2.2842213668676959E-012   2.8385615589348294E-012   7.0139181451240387E-012   9.0821462622459104E-012   3.2429093048123861E-012   1.1058136210973696E-011   1.4688385217532049E-011   3.3038220515280537E-012   1.5671571737269730E-012   5.3126900009037336E-013   2.5742140733337272E-012   2.0617867779575252E-011   1.1733301827216354E-011   1.9925362038071689E-011   7.0287190846621063E-012   2.4023690015673807E-012   4.7787970753809099E-012   3.0169941504168111E-011   2.2521179288542750E-011   4.8747242411092318E-012   7.5713987583689004E-012   1.3751453373736923E-011   2.5964520275467925E-011   2.6906784553860088E-012   2.7013766216293420E-012   1.3564415508415153E-011   3.8832889175668066E-011   2.2802966875659866E-012   2.9106699880437962E-011   8.9280731384388982E-012   1.8063899190987142E-011   5.1778590196982805E-012   3.1543376739762977E-012   1.6033564802355573E-011   1.1194039287262870E-011   8.7227299014476782E-012   6.9984227619491885E-012   2.9811310145784287E-011   6.3029075336225663E-012   2.0297007885378415E-011   6.6292165930677321E-012   3.5875508157373368E-011   2.7885486870328620E-011   1.7250643473489891E-011   1.7985421464826391E-011   2.6203122684152089E-011   1.4050328269527383E-011   1.7968628655865944E-011   8.3548379681775912E-012   2.4236494796503185E-011   9.7875025517817797E-012   2.5126700462269617E-011   1.5269259126883713E-012   4.4609146535811302E-011   2.5633500467530667E-011   1.0109248597527288E-011   4.7011824919684735E-012   6.4016005355522062E-011   2.5029267377385522E-011   3.0434948408095622E-011   2.4992645901424300E-011   2.7421209092209930E-011   5.0245627206462126E-011   3.2438175794140653E-011   1.8406919969478257E-011   1.5455177610453908E-011   8.0810327443032406E-012   3.7520775955445854E-011   1.2627433668903910E-011   4.9237331160654217E-011   5.6597788036667003E-011   1.7023286440013906E-011   7.5125222802428481E-012   9.2063039686250074E-012   5.7690575061491888E-011   3.1350351205386002E-011   3.9758120200413604E-011   5.6782665107132501E-011   4.7932833537168321E-011   5.7949435580710363E-011   4.8604217233306050E-011   2.3823346452115782E-011   1.2927472721527858E-011   3.6235260155428549E-011   5.2293358125509072E-011   7.3441820798588893E-011   2.6057788966832495E-011   3.5439003635538176E-011   2.2788996059389023E-011   8.3192151576046795E-012   1.6708456698464773E-011   3.4773648340909312E-011   1.3471369363120930E-011   3.6840750834563806E-011   5.4394858999136720E-011   5.1211828106795078E-011   1.4082691785642910E-011   2.9392136702261212E-011   3.9438209552371175E-011   2.4361203058444860E-011   2.9127587291057932E-011   2.9567436147398649E-011   8.2177407512125460E-011   1.2947130931129903E-010   6.3446882849906826E-011   6.7862041894480547E-012   4.3342722654004480E-011   4.1395430345273723E-011   3.2785351834625692E-011   5.7658504748876019E-011   2.2956249137379585E-011   1.1043574273596823E-010   2.0624363044822171E-011   3.0882690719527356E-011   1.2045979409958641E-010   6.3388834256114336E-011   5.8060789319931813E-011   1.6756850431361347E-010   3.2118428329166571E-011   7.2989482995918177E-011   2.8597811488715664E-011   2.6090496110573904E-011   2.3848330291321679E-011   4.4522377653550924E-011   1.8164444332791409E-011   3.7347393297708655E-011   8.9536316749722581E-011   5.5524979117108616E-011   5.0717427764940365E-011   2.1528637237958609E-010   1.9194920248100605E-010   1.4387257539827822E-010   1.1947899572435243E-010   7.6205275525573559E-011   4.0889215628427483E-011   1.2280758605155252E-011   3.9575532278101359E-011   4.2621381413689677E-011   2.0670608061248485E-011   3.9595194460279639E-011   1.1157237881621466E-010   7.4592137437106867E-011   1.9217541234259186E-010   4.7552693168056570E-011   3.2995246218763298E-011   7.0878999809614594E-011   9.3843127364960330E-011   6.3663202452455339E-011   1.9825482027546999E-011   7.0608063363214234E-011   1.7145830689502683E-010   1.5440114054354055E-010   6.4005682386542905E-011   1.9663004688108325E-010   8.7549509158158037E-011   7.3068999112047892E-011   6.5030495612099575E-010   4.6130277958982419E-011   7.3606535112066056E-011   7.9564473859377272E-011   1.8170286884319290E-010   7.9043955145273396E-011   1.2883332232801356E-010   4.4099076718186207E-011   7.2623386071729826E-011   1.0149435739067737E-010   3.3143980794663068E-011   3.3547884697976348E-011   1.8997481989415666E-010   7.6912412601552940E-011   3.1724869899264085E-010   6.1230920553509024E-011   1.0283310998515717E-010   1.5070089599515891E-010   4.4739080894359614E-010   1.1500078942118055E-010   7.7813566592878555E-011   1.8177416813618868E-010   9.5381619493978014E-011   7.9226448252920216E-011   1.4680571884037859E-010   5.5862332499486916E-011   1.6497959312816212E-010   2.5377368476355628E-010   7.1868830533265908E-011   4.1844135837777827E-011   3.6201870536828632E-011   6.8120724837294147E-011   9.0970122823314464E-011   4.9978655293690409E-011   8.5651635711862371E-011   1.3256521763183109E-010   3.5623071737312829E-010   8.1856599177812099E-011   2.8730273898058436E-010   1.7351429534266599E-010   9.3785735911203687E-011   1.9131419704327470E-010   9.7588902724241910E-011   1.2663538182315959E-010   2.8823705394765084E-010   8.0172731579176354E-011   3.5566120045548583E-010   3.3306790779093974E-010   3.3100202983213521E-010   2.0832601417819766E-010   1.0339142989941949E-010   1.0470803443286206E-009   2.7055243680887438E-010   1.8274068780218329E-010   2.8898860061195020E-010   1.4660281567185056E-010   7.9435647062312265E-011   1.1052513311004433E-010   1.1486698549174233E-010   1.8942660560122737E-010   2.1804360761985960E-010   4.0618297118106681E-010   4.8783578472856439E-010   8.5242119275740615E-011   5.6337933602759486E-011   1.4472698728498916E-010   9.9966174920704425E-011   2.1556770880824519E-010   2.0898328380694798E-010   7.6199623571859365E-010   3.4911856075987688E-010   1.5176036948613839E-010   1.1170133568018138E-010   1.4691138187209050E-010   2.2677478096525603E-010   1.5878501176413707E-010   2.8769825794355585E-010   9.7964537674924481E-011   1.5820453500231719E-010   2.0444782400481723E-010   3.9011873446147548E-010   8.6837213187687392E-011   1.4870849750377463E-010   2.1360842802672850E-010   2.3923348554793387E-010   2.2669324891337545E-010   7.5799265198147117E-011   1.1399370220394774E-010   2.5328472389589161E-010   1.8096358061392243E-010   3.6143327414944122E-010   2.1739054615797317E-010   2.1501408590206369E-010   2.5049507007123170E-010   6.9771411518251367E-010   2.3125011321057401E-010   2.7352764255760252E-011   7.3384483081207286E-011   1.1346243733645722E-009   9.5842578437517228E-010   1.9346689946961750E-010   5.5679787701697759E-010   1.9079936800551592E-010   1.3368195577722151E-010   2.0858039724881705E-010   1.5586411492590227E-010   1.6549607011208203E-010   1.6718840596985957E-010   1.5506032985006641E-010   2.1170160837940104E-009   4.5883995122160093E-010   4.1279786560666239E-010   1.5745529456356218E-009   3.8023516413852463E-010   1.3847688110039835E-010   3.8230941565710745E-010   2.5802531856073807E-010   2.5670023053172663E-010   1.7083164308762572E-010   1.6054362356077975E-010   6.3317168474167590E-010   2.9360705217310622E-010   2.1341107240567110E-010   1.2598510435844570E-010   5.5429739224142712E-010   3.8538038728711978E-010   2.7380314249942006E-010   1.5896650867643718E-009   5.4987982106892372E-010   1.4729393620416941E-010   3.7109283842900761E-010   2.2083571280803104E-010   3.9576305013372013E-010   5.0797671865144776E-010   5.5142044366104818E-010   3.7228617808581122E-010   8.0334945582338403E-010   1.7985060566159799E-010   1.4848231973638679E-009   1.8374911080941751E-010   1.2982944996270973E-010   2.3891484046428852E-010   4.5751056981655462E-010   1.4327799897666363E-009   1.0902849423562556E-009   2.8725155174635084E-010   3.1930738663836556E-010   1.8281939925104708E-010   8.9355465125287279E-010   3.3570593413170133E-010   5.9125086976721157E-010   2.6964279082009062E-010   6.4377732883758947E-010   5.1761063838706376E-010   2.3559128815382781E-010   3.0529292340562445E-010   1.8006824315881041E-010   8.0436719175607743E-010   1.8515924692944464E-010   9.0730321635407555E-010   4.4169175845618581E-010   6.5117970482077379E-010   4.7623034915333993E-010   2.6620901709229159E-010   3.2853819843654146E-010   4.2761211123255916E-010   2.6514170600397131E-010   1.2974591671360228E-009   3.7682798465751331E-010   1.0294886693006755E-009   4.3834200343415842E-010   4.1631440217045047E-010   1.3334441630988811E-010   4.3272259090133827E-010   4.6269341280347663E-010   1.2146583997712915E-009   1.2196631766803236E-009   1.5839655196028030E-010   2.9912143410739362E-010   2.5039574321465379E-009   4.8813563126604553E-010   5.1117896748984831E-010   6.8309572790532046E-010   8.7234708310004351E-010   1.6213631115895622E-009   4.8462920785653247E-010   3.5776914938861177E-010   1.5709715474179355E-009   7.1734860975080555E-010   2.1648211374712507E-010   2.9148377066550150E-010   2.4288983188365408E-010   5.1959314335506223E-010   9.5608052843469858E-010   2.4894409932922360E-009   5.7866322562603825E-010   2.3839480669335353E-009   6.1119171806042798E-010   1.1096939479354791E-009   1.9140356001609698E-010   1.2887279390242758E-009   7.1484986145857126E-010   1.5499255237871271E-009   2.6835522464718981E-010   8.6262406505100507E-010   6.8179774762848091E-010   1.8973697539615458E-009   4.8711806332760183E-010   1.2482002966365606E-009   6.7302614328618909E-010   1.6567433804116654E-009   4.2593750307434269E-010   2.0306612421600200E-010   4.7131985022116962E-010   4.7374015662964065E-010   1.3065787750378068E-009   5.4462058405478759E-010   3.7268722437139751E-010   8.9873228491305391E-010   5.5144651522794012E-009   1.2905617933182287E-009   5.2472565448589772E-010   1.5765355167009437E-009   5.4025220329975007E-010   6.6663858469156884E-010   3.2266116736326258E-010   5.7987957042082215E-010   1.7411162620877610E-009   5.1068948921734696E-010   6.1878751265794665E-010   1.3113483770897123E-009   1.0850540055659059E-009   6.8681533128123793E-010   6.9905085942659694E-010   6.6747972707064387E-010   1.5148770143619632E-009   1.0752026920814544E-009   3.1991067597076463E-010   1.1059212792556261E-009   4.9098435435245247E-010   4.0748420039222146E-010   1.8446304733758770E-009   4.8867597178827272E-010   6.4919729875377937E-010   1.0231515835547873E-009   2.8431072527045471E-010   1.1788794226957292E-009   1.1045671182475528E-009   2.6464190368361958E-009   3.7508577299000368E-010   2.7513054305228616E-010   1.6426837641678159E-009   6.8089986255606874E-010   8.5717749290828413E-010   9.5579026709493675E-010   4.7843848323872674E-010   9.4481604384824644E-010   5.4485058116547374E-010   1.4628337679223149E-009   5.5910420129453079E-010   2.1328588800901790E-010   1.9473099179575091E-009   3.8010164845204328E-010   2.1946818961620481E-009   1.0817882114458994E-009   5.9784923056361382E-010   1.0600272577033848E-009   1.1624888657556162E-009   1.8867608321892497E-009   2.4583294372684814E-009   2.6919211551364817E-009   7.8742038129448244E-010   3.3181060460239664E-009   1.1942589090222498E-009   3.0854143571415169E-009   8.1007602234762803E-010   3.8391555216288817E-009   1.2123777243208719E-009   8.9327838846150104E-010   1.1866509136866577E-009   5.2184836138705941E-009   6.7361073479786640E-010   9.7584112535944261E-010   1.5536844673555650E-009   5.1065088047186795E-009   1.6621376960492482E-009   4.6726895522320371E-010   1.6760233666555447E-009   2.1192266207758393E-009   1.5985148346752870E-009   2.3107562035461349E-009   8.9287877719457473E-010   5.3268495803986043E-010   1.9093465615216829E-009   4.1726036756364782E-010   4.2724116498075278E-010   6.8757145312725048E-010   8.3490535304649423E-010   1.8891075057295516E-009   2.5969396143470592E-009   3.3259335754480120E-009   8.4763299447253796E-009   1.1076819601212311E-009   1.5408293626174983E-009   2.7693360805908441E-009   4.2168351436025648E-010   1.7099884532057624E-009   6.1392685283075402E-010   1.0729122589695763E-009   9.6571040164019151E-010   1.0263927966426284E-009   6.4634623571867977E-010   1.2018854368893687E-009   2.2344073073373231E-009   2.6703173926497756E-009   1.1470623624118876E-009   2.5084816619938059E-009   2.8005924452635753E-010   2.0731431394645921E-009   1.0075231949852848E-009   1.0643995316756565E-009   1.4412841677546929E-009   2.2233477668980789E-009   1.6868017923742872E-009   7.5808864209491737E-010   1.0514682432134367E-009   9.6359902176126340E-010   1.0654117606602270E-009   2.1453419914218378E-009   2.2858278784373411E-009   3.3191305271715889E-010   5.5348301499175012E-009   2.8649388328011104E-009   7.5907978801370931E-010   8.6882365095003041E-010   2.0197178716077409E-009   1.2585338254708529E-009   3.6937163070850393E-009   1.5215294723891809E-009   8.0757277230433862E-010   1.3009484705432165E-009   3.6219030880661605E-009   8.2190617146426954E-009   1.3086184351570168E-009   2.9204279995687918E-009   7.6677075170997132E-009   1.0305545323916118E-009   9.4563429671656870E-010   1.7798242635954999E-009   1.4403733215682806E-008   9.8588789716475299E-010   9.2237025171278002E-009   5.5269455746092648E-009   8.8554208821216401E-010   6.1115597068593074E-009   2.1539307077319062E-009   1.5295793543882980E-009   1.3677677985739783E-009   6.4996221937541418E-009   1.7852530003465003E-009   2.8077593762621350E-009   4.3463963767765266E-009   6.0555472380656170E-009   1.9943212041301274E-009   2.0750001956024287E-009   1.7548755918305729E-009   4.5766858152633271E-009   3.4918954655118853E-009   2.1598698819228130E-009   2.6024914553804672E-009   1.7071486210052549E-009   8.9656414697099181E-010   9.4173084091296424E-010   3.5041085194190568E-009   3.2081809083432508E-009   3.6166014236029740E-009   2.4291127019376306E-009   2.6590673241895739E-009   3.0144025823666218E-009   4.4945414049175400E-009   5.3488584608612628E-009   2.8596139199089480E-009   3.2595642884529685E-009   1.7598119286105575E-009   1.8267420956977934E-009   4.3854448237772393E-009   4.9785667159355331E-009   2.2706803460447039E-009   3.8376096199087871E-009   8.9597250707198566E-009   2.2254643928582459E-009   2.0973349692196128E-009   3.4582477711417499E-009   1.3578499651485393E-009   2.4399690238047305E-009   5.5829298554974782E-009   7.6767097187901549E-010   3.9399476036037553E-009   3.5724329795790278E-009   4.1223787088659480E-009   7.6653797690348526E-009   4.6405180020077222E-009   1.3207853270176938E-009   4.5407244628372680E-009   1.7945303174637799E-008   7.3135061121233153E-009   1.8497590126518538E-008
   3.3705882352941177        2.5000000000000000        4.2145520774963267E-013   4.6047950066916669E-013   3.2664814850276707E-012   3.8835594273033524E-012   1.0565658055497707E-011   1.2411616109008787E-011   4.6741397721980351E-012   1.8128504006066186E-011   1.9815589450811339E-011   4.5296718341562656E-012   2.7127724793648642E-012   1.4438509063689796E-012   3.7355427838294337E-012   4.0184376923987676E-011   1.5813958503395669E-011   2.8551618483201744E-011   1.3309428562956240E-011   5.5937770214180482E-012   1.0451435243182595E-011   6.5206988046812135E-011   3.3983431299112353E-011   1.2986693768856430E-011   2.0073956069937430E-011   3.0283354194792809E-011   4.8705827463981245E-011   4.8195174719108619E-012   8.9196851630837637E-012   3.7447592191144317E-011   7.2826525252820723E-011   5.8988231827845825E-012   4.9896424183140360E-011   2.3514261233644685E-011   4.7573993160743076E-011   1.3798886435643572E-011   5.2296605053522080E-012   3.8230381004096031E-011   1.5614052790534697E-011   5.1191339439467977E-011   2.3067902637073293E-011   6.9206162959493600E-011   2.7537668268883457E-011   1.0982937280239268E-010   1.0912030306630069E-011   7.6486214690411324E-011   1.0025543018591959E-010   5.7054490067394618E-011   5.5791880227583005E-011   8.8952686523868048E-011   3.2043920798228678E-011   8.2409215630553469E-011   1.9137724264888183E-011   5.2178482550029209E-011   2.4466281480032671E-011   2.0707142169650254E-010   7.7058597129469723E-012   3.2148898125050833E-010   1.9341919709947510E-010   7.3976484372720397E-011   1.6402375752632033E-011   1.3400815165488960E-010   7.1734951397235655E-011   1.5371109652256248E-010   1.1932275313116584E-010   8.2770701803219348E-011   1.2426640627491793E-010   8.0180290330786710E-011   8.4812445849825585E-011   7.2914177979140603E-011   3.3208767971083246E-011   2.0879807054578620E-010   4.8568413093777687E-011   7.2782769240175596E-011   2.1310538901278955E-010   7.9354543302678409E-011   2.4923902550944248E-011   4.4952899483019469E-011   3.0043824449367974E-010   1.2197567179929730E-010   2.4971822261330899E-010   3.1830895392936784E-010   3.0301121514691922E-010   4.1246410840519934E-010   1.4718618590818465E-010   8.0212307703231030E-011   2.8891994104000976E-011   2.8280722440325099E-010   3.4738552346118717E-010   4.1494949769553416E-010   9.2765479135260096E-011   1.5708200631353570E-010   2.1821881312428079E-010   3.5914748460411717E-011   3.7735198757721472E-011   1.8361281385418440E-010   6.3444348076640952E-011   2.0230916117779515E-010   4.1241143362191633E-010   5.2711313740536642E-010   6.6309470361963217E-011   2.4144660206346106E-010   2.9963486316692313E-010   3.4223361378430453E-010   7.4920574468668095E-011   1.4929772855505352E-010   5.5757478137724607E-010   1.0346595591383879E-009   3.3328215765401861E-010   3.1189264730324813E-011   5.4062842214305851E-010   2.4258493621897064E-010   2.9278775953670335E-010   1.3794015296331014E-010   2.3375837902561039E-010   4.6784579931229413E-010   2.1439273072359600E-010   3.1981437214127585E-010   1.1913574722877403E-009   5.3711985989057848E-010   5.2217256369813313E-010   1.3431156987420081E-009   4.4474928094023918E-010   8.4278460864706021E-010   1.4181020167210149E-010   2.3494584146910806E-010   1.1256754456796009E-010   5.8845826212988839E-010   9.6577665198642675E-011   2.6891643074916343E-010   5.3655159383568264E-010   2.3870544496000491E-010   1.1911672153698548E-010   1.3558334447770837E-009   1.0508662272175167E-009   1.3473977665259042E-009   8.5020160432166716E-010   4.2738529159433714E-010   2.7993746055595163E-010   7.3762505493674383E-011   3.3519798084016734E-010   3.1311666407250656E-010   5.7634917121831801E-011   3.4205966364858645E-010   8.2391797490111755E-010   6.8172635553619944E-010   8.1108910781734716E-010   3.1062535822152720E-010   4.5189106298848454E-011   2.6299933342157639E-010   9.7975596525831905E-010   6.5919260686169994E-010   6.9877591080162300E-011   6.1125358278158564E-010   1.3433309033026938E-009   1.5318806695977466E-009   4.2459270089529228E-010   1.2885042832082974E-009   4.9074637567673752E-010   5.2273001375867071E-010   6.2310673258640183E-009   3.5293342220032181E-010   5.7310174049810005E-010   4.8876704877600777E-010   2.0466612003787619E-009   3.5596997539117268E-010   7.2864204096574326E-010   1.9680041155986274E-010   5.7776247513389928E-010   7.9255543666105408E-010   1.6250045626283166E-010   1.1806925010758694E-010   1.3481772335831862E-009   2.2143016271136802E-010   2.3410819507848035E-009   3.8041730793404128E-010   4.7075775579366053E-010   1.6668155770662323E-009   4.3169143754632380E-009   4.9696937148076618E-010   5.6610045682814649E-010   9.6763473668440442E-010   4.8409077422586697E-010   5.2485618831044821E-010   8.7150694293348576E-010   4.5540611214576624E-010   6.9655757226652539E-010   2.7167171544309075E-009   6.4804833462581004E-010   3.2462804964630170E-010   1.8522600118066082E-010   5.2716313676366009E-010   5.7344921831076842E-010   4.1594782026038054E-010   4.0102954298011904E-010   8.4260176842926280E-010   3.0610466887107987E-009   5.0365234056951757E-010   2.4323669290084980E-009   1.6362237672387487E-009   2.4223947432161928E-010   1.7957909789572701E-009   6.8947559899626609E-010   1.0538080078810461E-009   2.1105309524199682E-009   7.5831235152189483E-010   2.3837849227905250E-009   3.0935762263680596E-009   2.9682192421478781E-009   1.3045855305854942E-009   9.8381375439311973E-010   1.1331088155190558E-008   2.1838806654537637E-009   2.0274366574219036E-009   3.7321046700778707E-009   8.9600822303063335E-010   6.8317353249818144E-010   6.9763635073058759E-010   1.0082600897837473E-009   2.0880299889383700E-009   1.5955803280112022E-009   2.1095745723071032E-009   4.0172750322164966E-009   8.0867554427210096E-010   5.6301942014445323E-010   1.4341538494747139E-009   5.5060822398144906E-010   1.4319621179248830E-009   2.1022000915308233E-009   8.0934967676165619E-009   3.3560814662096769E-009   1.2687482178146998E-009   7.3360429464145539E-010   1.1439294698089195E-009   2.1060775799688027E-009   6.2722260358052380E-010   4.1425938573643665E-009   1.0188379440816066E-009   1.8698071117005426E-009   4.1779288563021227E-009   4.5595087987816950E-009   6.2853103593678035E-010   1.2147767654090087E-009   1.4591008630468325E-009   2.2616142861588167E-009   1.6389887862789381E-009   4.2293495951356814E-010   9.1110409421051755E-010   2.4491041884209292E-009   1.2457401485372911E-009   2.5821611377603897E-009   1.1206874981823246E-009   1.5544789693446752E-009   1.7533634661914822E-009   6.5966639011283941E-009   2.8830152142848826E-009   3.3904945149089086E-010   7.2512712208169219E-010   8.2326044411743225E-009   6.9006927560955334E-009   1.5892992103812129E-009   5.0955436652197162E-009   2.7086545286933213E-009   1.3246787717930704E-009   1.7082042109355656E-009   1.5415837521763510E-009   7.8310021885254505E-010   1.3422244995927706E-009   1.4599811270872235E-009   1.4779294243409010E-008   3.4996473950464029E-009   2.9063215380764628E-009   1.5941941710964641E-008   3.5805428202812677E-009   3.1508647237534646E-010   3.2672521121162795E-009   2.7364693170208094E-009   1.1459384422691443E-009   1.4900019954803700E-009   1.1891965131340922E-009   4.7914225324354272E-009   1.7134873477015323E-009   2.3240991576117751E-009   9.3045386489580014E-010   5.1180843133452252E-009   2.2692573521607737E-009   1.3671233331479405E-009   1.4675204969152316E-008   4.9413624527258694E-009   8.9628985249403657E-010   2.3515715496616741E-009   1.5392600854957523E-009   3.5730579561698883E-009   4.6170203162925811E-009   5.6384445942885214E-009   2.7875812760905177E-009   8.5508174629177922E-009   1.0928085169762325E-009   1.4635057861638654E-008   1.7256596921937075E-009   1.1873193001957988E-009   2.3880300477305548E-009   3.1122318273879533E-009   1.4915743053614436E-008   5.7214207338610996E-009   1.3451540327229094E-009   2.8967272457749762E-009   1.2784926430198143E-009   7.2462250845015534E-009   2.7106345301095298E-009   5.3327456014762383E-009   3.0505091698804044E-009   6.2043806300058471E-009   5.6687399164006961E-009   2.2638507528087960E-009   3.4884990008494419E-009   1.4826353876826280E-009   6.3605007654590705E-009   1.0992936020392822E-009   7.0654097118092099E-009   3.1450590283525990E-009   5.1312947567353523E-009   3.8502845149267308E-009   2.8141921490478804E-009   2.3259373818458596E-009   2.4271061147721858E-009   2.3817209433271801E-009   5.4719133670707213E-009   3.7998322837220182E-009   6.0452498940299430E-009   4.9509839069142603E-009   3.5235215129630078E-009   1.4452461339490087E-009   4.0409167262530867E-009   3.3922407364891095E-009   8.2532273165823946E-009   1.0751613686337317E-008   1.1304852823879992E-009   2.6403131376750781E-009   1.7072446014559837E-008   3.2806668819565805E-009   4.4116005942417651E-009   3.9077299615300673E-009   5.6948202290945615E-009   1.3837308032526008E-008   4.6018676309256936E-009   2.9593376643617794E-009   1.2065931385528560E-008   6.7293770550922344E-009   2.1086400523628777E-009   1.7160302095987858E-009   1.6124635582194025E-009   5.2566262010717460E-009   6.4709161042764802E-009   2.5384210816914486E-008   6.0371959892920371E-009   2.0211559554357022E-008   5.4398935785363541E-009   8.3034685739181586E-009   1.2150096497605407E-009   1.1487651751445922E-008   4.5485587926344371E-009   1.6316490780527956E-008   2.4939664556505526E-009   7.6864270445740010E-009   6.4753923315380982E-009   1.9789576279152001E-008   4.3521445142274094E-009   1.4187098401583528E-008   6.4280962741383750E-009   1.3171118235591002E-008   3.4662407466334358E-009   2.7126213842116327E-009   2.1795955289005648E-009   3.7589275059320745E-009   1.0984326981525410E-008   5.3818882322285893E-009   3.1895706744671005E-009   7.6740881465380561E-009   5.8356235891856053E-008   1.5753647948083879E-008   4.0793237732611463E-009   8.5039201076817407E-009   6.8756102564453968E-009   4.6749637471535000E-009   3.2502315201577152E-009   4.8718127032003837E-009   1.1516894279281860E-008   4.4818780505976248E-009   3.7798420933768003E-009   1.2760520915792131E-008   6.2546106713353061E-009   6.4796591855731625E-009   5.5913681348571976E-009   6.9797017486696110E-009   1.1563183643736154E-008   7.5541938581273696E-009   2.7669433172959220E-009   8.2842580517553173E-009   3.5779774575923146E-009   4.3490060850049253E-009   1.1133992669464222E-008   4.5051979298323108E-009   5.5778487705800569E-009   1.0765904669501534E-008   1.8963770859513402E-009   1.1026359391673025E-008   7.5555030596113188E-009   2.2448792216210005E-008   2.4180109720530180E-009   3.3820624645928029E-009   9.0867742934093721E-009   7.5447355606260349E-009   6.1160592884924989E-009   8.1732058269887486E-009   4.7332222460010704E-009   9.9523979978774147E-009   3.6781955078314766E-009   1.2033804462923448E-008   4.4949493478692186E-009   1.4455304665967082E-009   1.4026562600744105E-008   2.8110465867783040E-009   1.0417566297284752E-008   8.8541074124797539E-009   5.4226700121227933E-009   8.0645649352063339E-009   1.2475938994547552E-008   1.4785407082662680E-008   2.0004017630294878E-008   1.8135806010741538E-008   4.1131212272928995E-009   2.3698317447961358E-008   8.6564238818130902E-009   2.2083968855756878E-008   8.7936606664788897E-009   2.9194578580692641E-008   1.0080878340806951E-008   7.3740403812504700E-009   1.1177885385695252E-008   4.4219259288459360E-008   6.7531346912725721E-009   9.1390612148393998E-009   1.1346149482294367E-008   3.7807736467480262E-008   1.2514403348648843E-008   3.7504476691321500E-009   1.3446176740349928E-008   1.9913669747454139E-008   1.3875512406775985E-008   1.4794845715447118E-008   7.3494481082983147E-009   5.8236635177992484E-009   1.6741114867593260E-008   3.4728450638239782E-009   3.1556121968093786E-009   4.7233888115630637E-009   9.1358431992461832E-009   1.4082464591920245E-008   2.3583220150006174E-008   2.6380501251957629E-008   6.9831354698948505E-008   6.6990927359008925E-009   8.5666567591476718E-009   2.1573001771548115E-008   4.2093267323731474E-009   1.5682264369905408E-008   4.4902645030584333E-009   5.0857917721190418E-009   8.3300471089347940E-009   9.7543417678150664E-009   6.8095335185088201E-009   1.1811562249220793E-008   2.0771970864188461E-008   1.8351794755511592E-008   8.3975025520001901E-009   1.9000223116742372E-008   2.0761710570863076E-009   1.4010673075064661E-008   8.7244842567696914E-009   8.3080137199254261E-009   1.2400082452274028E-008   1.5997767219497395E-008   1.2865450707383796E-008   5.2020807292086368E-009   7.5197387873276856E-009   6.1264024964003770E-009   7.9006771054580656E-009   1.9600822079672512E-008   2.3203576752725786E-008   2.7034312733740520E-009   4.9625097648619559E-008   2.6048072475176774E-008   8.9733146523749982E-009   1.0760543637569354E-008   1.5330363580346042E-008   1.1654863060062878E-008   2.4360396272244785E-008   1.0399804539165517E-008   6.6070801933635092E-009   1.4663979005316094E-008   2.2117984053851269E-008   6.0198491289237904E-008   1.2134848955658122E-008   2.6677135210661770E-008   5.1804344828383011E-008   7.5133624729783211E-009   6.4433861401047130E-009   1.4928942657381654E-008   1.0285660212090809E-007   8.2718041500318390E-009   7.2195191656250353E-008   5.1391151196199094E-008   7.5625327284677264E-009   4.6047130482574797E-008   1.9773435574920017E-008   9.3394861984788955E-009   9.8087417494349396E-009   5.1623327616663928E-008   1.5865580869703039E-008   1.7197481973297448E-008   3.1106975613458812E-008   4.2343747941938834E-008   1.7706982723312849E-008   1.6355810558074579E-008   1.4876529063322541E-008   4.2162791777464041E-008   2.4031988143416494E-008   2.0947795750931482E-008   1.7159342720024944E-008   1.1112830223469464E-008   6.6206193147503645E-009   1.0514209443054573E-008   3.6748758524161315E-008   2.6023262049037363E-008   2.0050526916680496E-008   1.2277558289780049E-008   2.5078118347445436E-008   2.7799107187562566E-008   4.1194752222398790E-008   4.1291592875092024E-008   2.1728522486081922E-008   2.2509473854223580E-008   1.1047765676421781E-008   1.2850562969654390E-008   3.9989874330340337E-008   3.9222604322769263E-008   2.1906693960438801E-008   3.3921758060075249E-008   8.1991541934219689E-008   2.0164593191006639E-008   2.0200021234235598E-008   3.4525668634353563E-008   7.5188120531644091E-009   2.1536633758818868E-008   4.3727375625323009E-008   8.5201485817844412E-009   2.5850547490086631E-008   2.7399783866348009E-008   2.9464670392179693E-008   5.1797954502538973E-008   3.8149864682768513E-008   9.0718652717991582E-009   4.5031101862492963E-008   9.5011164352766077E-008   4.7713822568757229E-008   1.2103508022274258E-007
   3.4235294117647057        2.5000000000000000        8.7838912521624781E-013   7.7259987036543970E-013   6.5690083758630773E-012   5.6077828214295623E-012   2.4889957084362547E-011   1.7568529172264567E-011   1.1008724294080708E-011   6.7169885090025017E-011   3.2250426012168362E-011   7.6348478894911719E-012   8.7818904660791860E-012   6.2555912794638987E-012   7.2276160443643256E-012   1.8962481254349931E-010   2.8726437697284963E-011   7.6795431852365058E-011   5.5301028942512523E-011   2.7266631869129252E-011   5.1946762195420648E-011   2.8859736418885781E-010   6.1928459583242525E-011   7.4496791653199563E-011   1.2651926639401942E-010   1.7623684808009119E-010   2.0827572985273260E-010   1.8886745731325819E-011   7.5535357110097694E-011   2.8897519710640154E-010   3.9416614483504466E-010   4.0391577191590496E-011   2.1815335477185479E-010   1.6883308622597229E-010   3.6445083428991700E-010   1.0123680475371959E-010   3.3009073486614417E-011   2.4585368725946195E-010   5.5174122116237659E-011   4.9464083873722264E-010   2.4164452707134344E-010   8.6051864457869893E-010   1.7510731331185986E-010   7.8558482890295936E-010   2.6639158381434649E-011   2.3363012319150094E-010   6.5514941864068165E-010   2.8808734433690948E-010   1.5906343698185391E-010   4.7763749798977073E-010   1.2721691490260895E-010   5.5429372060453583E-010   9.2188488102693672E-011   1.6658231866742310E-010   1.4403475043343040E-010   1.5101714118306333E-009   4.8959338879292278E-011   2.2935219068513980E-009   1.7315875375409192E-009   5.0943413635039301E-010   9.5530168997808791E-011   9.5163583242773319E-010   5.3454911530581040E-010   9.1701048136129753E-010   1.1497733236058327E-009   4.4210230802184462E-010   1.3648473168865283E-009   6.0390644514686098E-010   7.6351837392848447E-010   4.9519551712215459E-010   4.3447356375406547E-010   1.6956885938149230E-009   4.1020312867098207E-010   8.6042389016836142E-010   2.4207190550350687E-009   5.7982571421204521E-010   1.2534769352741040E-010   2.5814946360883356E-010   2.5810589039030528E-009   1.2650340405207436E-009   2.3758460884075714E-009   3.7009985447882335E-009   1.4816001110568279E-009   3.3136390507404795E-009   1.1531117895035610E-009   4.1176571707220112E-010   1.9323021003556442E-010   1.5761962304379358E-009   3.5438136526207831E-009   4.9230700898526715E-009   6.4772616940569668E-010   1.8914939558796404E-009   2.1222068582076273E-009   3.5371704413164002E-010   3.8358335131900780E-010   1.9087605477226168E-009   4.8123153777289482E-010   1.0683753118159888E-009   2.9213429500685334E-009   3.7727250984627569E-009   3.5128377792394110E-010   1.9237803251303474E-009   1.3765072212167679E-009   1.6180653705179508E-009   8.0850856946312708E-010   1.3831183776366622E-009   4.0976523849048122E-009   6.6843952591605976E-009   3.2216063832534804E-009   1.7080890533601530E-010   3.6108390350196814E-009   2.1931368032719286E-009   1.9799867392070492E-009   7.1569461457591589E-010   1.6721105561353722E-009   2.3278064355443849E-009   1.2558155462527165E-009   3.1277196437314519E-009   8.9494630799159025E-009   4.3693315079344677E-009   5.0729286769390323E-009   1.2362777182183907E-008   3.8405839663438986E-009   7.5039136674271325E-009   1.3329303352730436E-009   1.7923814270000464E-009   9.9857832407537520E-010   4.8945312669998094E-009   9.3429215439251181E-010   1.7868484226459164E-009   3.6395901857566483E-009   1.3130378522475448E-009   5.7220853264435600E-010   1.2424081852182719E-008   6.9037378968689933E-009   1.1883246217338541E-008   4.9404334763869341E-009   2.5517160964719808E-009   2.5656676880657326E-009   4.0140477896702137E-010   2.2485352268708976E-009   2.3977856289664039E-009   3.5649469271591693E-010   1.8734294001612953E-009   4.6851026174526993E-009   5.7285367169819029E-009   5.5620053865447150E-009   3.0138106593096818E-009   5.2077468073676524E-010   1.2181353408843897E-009   9.3951476846167897E-009   4.7997663895048151E-009   6.7637388881899037E-010   3.9512415941631507E-009   8.8104666064796753E-009   1.2132595032926518E-008   2.7653506428331963E-009   1.0832208295670162E-008   5.6538068534203242E-009   4.4239558816638357E-009   5.5279728581963074E-008   3.3019098822319588E-009   5.0271746911867483E-009   4.0948702006727712E-009   1.5656707337875932E-008   4.6106085776494996E-009   6.6901127934870307E-009   2.1086757501921728E-009   6.8741902672855290E-009   8.9541791993908952E-009   1.1958897015708509E-009   5.6943854280413603E-010   8.3144733648901812E-009   1.6103534654435586E-009   1.2692960241280260E-008   1.1236103116492411E-009   3.7115409316943587E-009   1.1619597837364043E-008   3.5623038361123596E-008   5.9090934704503112E-009   5.1238520085686457E-009   8.8522883282260343E-009   5.9850354249972732E-009   3.6475661540676388E-009   1.3618416601024975E-008   3.8176163676177278E-009   7.7013689584312021E-009   2.3437570633559952E-008   4.1966642268426858E-009   2.0688066251647894E-009   1.6073494415982459E-009   3.4659895672485023E-009   4.2436855612460702E-009   3.0939895677642953E-009   2.9895486272113274E-009   5.2378810881747637E-009   1.9782537211864418E-008   3.2420743622946806E-009   1.4787238237614265E-008   1.3253281762329545E-008   2.5048128916932143E-009   1.1054428163098955E-008   6.0720583908626661E-009   9.4165723829935093E-009   1.9656369310684177E-008   8.1140686923377493E-009   1.6495749763415953E-008   2.1400165038015513E-008   2.2805939669168793E-008   1.1714398051364858E-008   7.2078475337705734E-009   7.0078212844948692E-008   1.4441338132799945E-008   1.5226988617841377E-008   2.8221581220887970E-008   6.8320572515992541E-009   5.5527967711217814E-009   5.8193541678794331E-009   9.6709598702977771E-009   1.1632628643037630E-008   1.8271964236682610E-008   1.0762547828354343E-008   2.4921542319004975E-008   7.3162776296441604E-009   2.6462972828931590E-009   1.0567346724429667E-008   3.4493106468275710E-009   1.0631101167711675E-008   1.7903840572637737E-008   5.6912729192591659E-008   2.3980526857473547E-008   8.4489327863490484E-009   5.3666180993451972E-009   8.1517933251805072E-009   1.9210670371929513E-008   5.1537007084563839E-009   3.8957296825147381E-008   5.1242298382162163E-009   1.5600218593882888E-008   3.9926844395360497E-008   3.0306422481174452E-008   6.4601261719362303E-009   8.5855700512243392E-009   8.1704503065498768E-009   1.8280193778889998E-008   1.4707475069939444E-008   3.1703882824865455E-009   8.0480602622892492E-009   2.2097307563446629E-008   1.0969770017101257E-008   2.3065386212325017E-008   7.0654847419439720E-009   9.8473529058651080E-009   1.0918676662491725E-008   4.9243159369193876E-008   1.3465595160790429E-008   3.4538251159993836E-009   7.2448247718218179E-009   4.9135451552513005E-008   3.7443922033306648E-008   1.1262099297782551E-008   3.4563617832651868E-008   1.4588905608209540E-008   1.1007336837747996E-008   1.1449843542410911E-008   1.0719247257879915E-008   3.8211629016842057E-009   7.8094264499429395E-009   9.3135296262663218E-009   8.6662168435453086E-008   2.1769836204566179E-008   1.5608123347676151E-008   1.1451685055104990E-007   3.2834191429556420E-008   2.9125342332346245E-009   2.2688842068671543E-008   2.1976538339459876E-008   6.0467302230483227E-009   1.0534164504396476E-008   7.9207145864915271E-009   3.1520813927299468E-008   1.0489799710379832E-008   2.1023119847711008E-008   6.4128224542527239E-009   4.3199036787287981E-008   1.6425374954600166E-008   9.9553122981691738E-009   1.1708048549346383E-007   3.0351264234673968E-008   6.7524939175191288E-009   1.7660133580893594E-008   1.0381873877753625E-008   2.8384535828616330E-008   3.6286813834714278E-008   3.8430036304315372E-008   1.8229667404154609E-008   7.2305078871746182E-008   1.2679271677148371E-008   1.2675959377849854E-007   1.5777311347080021E-008   9.7545248079380795E-009   1.3208282374157857E-008   2.7319417011461569E-008   1.4726207468026149E-007   3.8169353028885173E-008   8.3199847757708950E-009   2.2305409296116430E-008   1.2141021272093051E-008   4.3820969894906428E-008   1.5281237833644568E-008   3.8643037259270789E-008   3.3238938070179873E-008   4.0659221202895117E-008   3.7839968746974259E-008   1.6076151996187091E-008   3.2062797739541368E-008   8.0155595347294748E-009   3.1959916227561267E-008   9.1910339668271097E-009   4.5659999986290692E-008   1.5130240583314309E-008   2.3874777373114465E-008   2.3959970326482005E-008   2.2226030689455110E-008   1.5115572727443023E-008   1.2558019758578135E-008   1.8650525168426027E-008   2.1956639358962190E-008   2.7823860962076618E-008   3.2950753242894274E-008   4.2265057342472464E-008   2.6550475282168498E-008   1.4353567986270799E-008   2.1338962437048289E-008   4.0570794112396739E-008   5.6081706427186917E-008   6.2444860174121608E-008   8.6269701906957489E-009   1.8172278249570924E-008   8.1725981875323951E-008   1.6841067993899851E-008   2.8770838281987808E-008   2.2399286468480337E-008   2.8126788794242469E-008   9.2628574372908126E-008   2.9341067865734405E-008   1.7676706858347288E-008   9.0905960333844650E-008   4.6839385485357708E-008   1.7927229925851476E-008   1.0810503840671245E-008   9.9668181032265627E-009   3.9741787487055434E-008   5.0215680767290647E-008   1.5535230460153222E-007   4.4422941503136860E-008   1.2102388513882660E-007   4.7136299075859403E-008   5.3410495672451750E-008   9.0870164634309382E-009   7.4126197868112366E-008   3.1285721830950452E-008   1.0839223797373213E-007   2.3656745112052542E-008   6.0188561461925043E-008   4.2438491289819993E-008   1.5049885604717006E-007   2.8409007970004147E-008   1.1561962535060039E-007   3.3255181731531783E-008   7.4609206082166930E-008   2.3797309058613125E-008   1.5463070792015580E-008   1.8244193337903548E-008   2.6534309341957544E-008   6.6868467070083811E-008   3.7412816057196502E-008   2.2261868881975176E-008   5.5098907141290154E-008   4.3091596692670876E-007   9.9249674949260851E-008   3.0393781546078224E-008   5.7128668646076844E-008   5.8334609731169326E-008   2.7875217766939814E-008   2.7999420541023723E-008   3.7121875999275780E-008   6.1873546953971991E-008   3.5527815059516025E-008   2.2440276639555211E-008   8.9145709922175119E-008   3.1372247390673056E-008   4.8980697643299930E-008   3.9006296214802937E-008   4.6812006505201272E-008   6.5915738717316530E-008   3.7785677744938535E-008   1.9572380113987818E-008   5.9768890566938721E-008   2.1962245724512977E-008   4.5015465021749102E-008   5.3146829624700597E-008   3.6553709664163121E-008   3.6254288245299578E-008   1.0093557696926250E-007   1.0383074475989225E-008   7.7891657823177224E-008   3.7930037924119892E-008   1.4285603962648158E-007   1.7306931431666689E-008   3.2074506933708918E-008   4.1877334464692081E-008   7.2997628571169844E-008   5.2348827616161838E-008   5.4100012580705498E-008   3.7761511988492522E-008   7.7943077328373564E-008   2.4578653490080088E-008   7.7275555066098187E-008   3.1646330130892753E-008   1.5689477144529816E-008   8.4503642234550330E-008   1.6937150798545740E-008   5.5096273529573863E-008   6.0862213678262371E-008   4.2835386603652645E-008   5.3364945563022033E-008   9.1700779679016869E-008   7.0275130864618788E-008   1.3135774048255810E-007   9.4054798696169086E-008   2.5004592136439330E-008   1.2604270074778113E-007   5.8948671600944298E-008   1.2527177111980408E-007   7.3839285079611189E-008   1.8236766116084589E-007   5.9191134703077997E-008   4.6903015548229391E-008   7.7918943707572271E-008   2.6990488994050743E-007   5.1580515677853771E-008   7.2384768909083353E-008   6.9889812638140069E-008   2.0128323767437547E-007   9.8964456355965396E-008   3.3185946216420954E-008   8.7100651634614830E-008   1.3339489832558021E-007   9.0149289811729711E-008   7.8952623788284742E-008   5.5468955258576098E-008   3.8405170797680804E-008   1.0922034992883279E-007   3.1809846592672714E-008   3.1032229033398006E-008   2.4965890015770587E-008   7.6381575649985511E-008   9.2537097740320770E-008   1.3318016316392228E-007   1.5205179120193541E-007   4.3304581745842201E-007   4.1676277367577294E-008   4.0127328051518606E-008   1.3663597034170921E-007   3.2753654295239196E-008   1.0709964416773631E-007   4.0299353457447726E-008   2.3750784757138028E-008   5.1765607936908350E-008   5.5278889733374085E-008   4.9960927477483444E-008   1.1124048712471866E-007   1.6041580861989012E-007   1.1581175380945726E-007   5.1618019927716239E-008   1.0680206573410709E-007   2.3701957981428319E-008   7.6501466137454853E-008   7.1656050488140931E-008   5.0649318645702481E-008   9.8527888897821305E-008   1.0726035782739832E-007   9.8342107743445224E-008   3.3358585135023323E-008   4.3007655835100301E-008   4.5668079978053768E-008   3.9839833573234161E-008   1.3756908068874478E-007   1.5679576535909074E-007   2.4066682069693908E-008   3.6552298209069645E-007   1.6584038858840169E-007   7.3823250145220575E-008   1.1505613646966950E-007   8.3643756231087561E-008   8.3962144047430180E-008   1.3174350954188449E-007   5.6638826054677544E-008   5.3771557572968523E-008   1.3866564433768912E-007   9.6707467597154066E-008   2.9722055431928955E-007   9.4926511219124326E-008   1.7141218108626636E-007   2.4521330394845061E-007   4.8961704393528956E-008   4.1443931181639438E-008   8.2918621167528815E-008   5.3514572022130473E-007   6.1718893316523183E-008   3.8445157464675293E-007   3.3001860793744510E-007   5.8696626589745207E-008   2.1577094435814693E-007   1.3687912150719539E-007   4.5054670230457676E-008   5.2741389900827233E-008   2.7771427968663035E-007   1.4296721548206532E-007   8.8548750325009084E-008   1.6258063704091968E-007   2.2328780313218183E-007   1.1896642840107891E-007   1.0644439559517636E-007   1.0678291447390075E-007   2.6699285195961538E-007   1.4868739112154047E-007   1.4504583705008355E-007   8.6645768282261579E-008   6.6832244481505300E-008   5.4843034692108094E-008   7.8265682193036538E-008   2.8862641228303989E-007   1.5396384671144487E-007   9.5872430805056811E-008   5.8288868785790756E-008   1.8855605730007538E-007   1.7975285612811745E-007   2.2152941815863051E-007   2.1600747090288148E-007   1.2294494498295122E-007   1.1549128839769172E-007   6.8352518176712105E-008   7.2435254968631020E-008   2.9235984208336166E-007   2.1074317333421034E-007   1.2144864075073225E-007   2.1452704828092471E-007   5.4255981418480069E-007   1.4894472411379474E-007   1.6694757342432540E-007   2.6495803528329115E-007   4.6292003844263321E-008   1.4143783574410382E-007   2.7054258411338880E-007   7.9940110889636205E-008   1.2459351870623342E-007   1.6377004423122387E-007   2.0616115107113352E-007   2.4020230944777720E-007   2.4184327878591214E-007   6.7730262571184024E-008   3.2346796605072844E-007   3.8134062593288820E-007   2.3364491727972246E-007   5.6215340895086380E-007
   3.4764705882352942        2.5000000000000000        3.4649480251840289E-012   1.7712674652803256E-012   2.7773081425617373E-011   1.0210370278659212E-011   1.4536733434874745E-010   4.2034862598587335E-011   6.0356868332884142E-011   4.7572548152029696E-010   1.2858923986986375E-010   3.1651060176248704E-011   5.4107803066220279E-011   3.6901947186268772E-011   3.5968678424964006E-011   1.3471463640466552E-009   8.9950278935056948E-011   5.6585033006210047E-010   4.3752362239181776E-010   1.8417983519857830E-010   4.4417080578831294E-010   2.1236380629165201E-009   3.5149966156442907E-010   5.7184212369344322E-010   1.0252844278133618E-009   1.3915678278706283E-009   2.5129932307334600E-009   1.9513740868800656E-010   6.1369888892218250E-010   2.1329027592752651E-009   1.8062822061822070E-009   3.3309998011364912E-010   1.1750522341556770E-009   9.6184017614979420E-010   2.7294569056097409E-009   5.1838964840267556E-010   2.1865515896465866E-010   1.6826144203754292E-009   2.9058264237060360E-010   4.0270186022514082E-009   1.9629384486033198E-009   6.7553708301895809E-009   1.2805319433029044E-009   6.5865577914295876E-009   1.0828157123467861E-010   1.2183258064891858E-009   4.4560140272247273E-009   2.1246198283963172E-009   1.3930220819233597E-009   4.9268809396803934E-009   6.3950377154779809E-010   5.0185427358258424E-009   7.4989099170757856E-010   1.1285949361058552E-009   9.4556575192663947E-010   1.2127352506005862E-008   2.4111875159013164E-010   2.0869712170379276E-008   1.3061892090701436E-008   5.3379575873373448E-009   1.0406050966493636E-009   4.1153077401843999E-009   3.6436487809408860E-009   6.2840510018529416E-009   8.9877617492915547E-009   2.8574882995596923E-009   1.0926481826174254E-008   8.6563812392671544E-009   6.0790425931935929E-009   3.8335647884461679E-009   3.0260622205760372E-009   1.0486982133995930E-008   2.2913761875135511E-009   6.4233794570482745E-009   1.1912775660607021E-008   3.4599637598427951E-009   6.6917589523295843E-010   1.4138026878106922E-009   1.5048335325354941E-008   7.4539230368579724E-009   1.8375261467430448E-008   2.4295558017190867E-008   8.6211657619043373E-009   2.1209863051929286E-008   6.5876681621845591E-009   2.2890068977918149E-009   1.1369057201274453E-009   1.0442538235041352E-008   2.7120073759483748E-008   3.9116815039190225E-008   4.8215713315953661E-009   1.7344158206915227E-008   1.8118799401890399E-008   3.3746107891833120E-009   4.1283333646818191E-009   1.3724451027493415E-008   3.4947137102051495E-009   5.7663947827154956E-009   2.0923608151959087E-008   2.5822156119938970E-008   1.9509467598133874E-009   1.6741418602767249E-008   6.3268285787208070E-009   1.0364208272843632E-008   6.6369528074381454E-009   9.7075497081887774E-009   2.5911822701979525E-008   3.6295251477973829E-008   2.0633135387142202E-008   1.5198994934216042E-009   2.3604987381610946E-008   1.3479239298629030E-008   1.1886024058754856E-008   2.8465933487024568E-009   1.0937390104273893E-008   1.2271087987037633E-008   9.6237041292039778E-009   2.7716679256727441E-008   6.1860124122645552E-008   3.1193030507089591E-008   3.7725583184865767E-008   8.7014732582881430E-008   3.7900272466830062E-008   5.6106720087399550E-008   9.7541024239071182E-009   1.2865541268811556E-008   7.2625505846921783E-009   4.1838685442178314E-008   1.0812450150424405E-008   1.4459297522452370E-008   2.1890727048772825E-008   1.1267654074086370E-008   6.2711156005874479E-009   7.0084058624596834E-008   3.0348747188862127E-008   9.0120273578656725E-008   2.6288468941947192E-008   1.6538901035865693E-008   2.0712434213843953E-008   4.3366705618438519E-009   1.9635730282784945E-008   1.4096639839238550E-008   3.3045135401660766E-009   2.0089686264165346E-008   2.9512225241523542E-008   4.0110279533802572E-008   2.1637905337597089E-008   2.1285909461984786E-008   5.1084878452210006E-009   7.9343836289704954E-009   6.4835743720461363E-008   3.1186395955642770E-008   4.5318513486771705E-009   2.2966586956427762E-008   4.6385206453241329E-008   7.2090962307211903E-008   1.7421995938511173E-008   6.5435798222874776E-008   4.1465779793514945E-008   2.9886595202134376E-008   3.3530778466148102E-007   2.1437326790882650E-008   3.1223959841485774E-008   2.4456702051808297E-008   9.7287583273480323E-008   3.0794501257746946E-008   3.8810346649873521E-008   1.6017576744124875E-008   5.1219185663514511E-008   6.3394908910273966E-008   7.6094601437018939E-009   4.3018201456094791E-009   4.1545914864621314E-008   2.0557743399704904E-008   5.6874864460719505E-008   8.5973231889595919E-009   1.6549854815033421E-008   7.2188671866245001E-008   2.1597942947990721E-007   3.4676661066569029E-008   4.0319641802935851E-008   4.4450070652063890E-008   4.1513017988825281E-008   2.1820451092587359E-008   1.3394376939305241E-007   2.3779831316659801E-008   6.3201097953967382E-008   1.6339689942355112E-007   2.2226624476774441E-008   1.5002063730147732E-008   1.0775611912307349E-008   1.9006183040455124E-008   2.3062235147682051E-008   2.1617410309937865E-008   2.0344317255466452E-008   3.0698613978488836E-008   9.6288221674409369E-008   1.9044591950133349E-008   6.6204373180855515E-008   8.8990231372481953E-008   1.0601852626860870E-008   5.4916453877804406E-008   4.0190287160577859E-008   6.2450556333360800E-008   1.2387985609965057E-007   6.0753687681062802E-008   7.8328981935511954E-008   1.1599676349606076E-007   1.1551937252216156E-007   7.3248501390220018E-008   4.0879770602970593E-008   3.5853124388706894E-007   7.9462468517366616E-008   9.0937647097899307E-008   1.7301878241819067E-007   3.4878165674833405E-008   3.9854390421543654E-008   3.8658710495042089E-008   7.2580721041395334E-008   6.7468048752604782E-008   1.2748777247243628E-007   3.6930363677403337E-008   1.2888129111243933E-007   5.4206769572880635E-008   1.3529927102988289E-008   6.8699464214118495E-008   1.8350896769922919E-008   6.3252364615392994E-008   1.3391710711454497E-007   3.3098181731998135E-007   1.4944768643797467E-007   5.0988852951378506E-008   3.5887985765634870E-008   5.2090136317882944E-008   1.3496813605515750E-007   2.8615276591715234E-008   3.0032579316283756E-007   2.7526694796164768E-008   1.1125199061845508E-007   3.5550307857903079E-007   1.6834282649150526E-007   4.9104730259500457E-008   5.0506185391830750E-008   4.4760373578288413E-008   1.1690605670025714E-007   1.0120446276947165E-007   2.0650691305919195E-008   8.0064397303101468E-008   1.3562680156833491E-007   7.5128827258135215E-008   1.2440906590920367E-007   3.6242085969297625E-008   5.1052630263902732E-008   6.2103283937931393E-008   2.5854406058222032E-007   6.6481985624458759E-008   3.1855277875586509E-008   5.2495885192855071E-008   1.9518682152626636E-007   1.4933833699807336E-007   7.2799381264020005E-008   1.8384399372206633E-007   8.3871624921786713E-008   9.5543267624602346E-008   7.5343810894932689E-008   6.1573113075566871E-008   2.4589851910878164E-008   4.1468696005447528E-008   5.4538948446709268E-008   3.2202336879445434E-007   1.1002996507512708E-007   6.8140626284083026E-008   6.2084661942237782E-007   1.8885260874114696E-007   1.1996069893644470E-008   1.2467002126299543E-007   1.4674322063403085E-007   2.7672385078669742E-008   5.4441422239583388E-008   4.5858834468622335E-008   1.7138827388268847E-007   5.1987658467706625E-008   1.4916419221895040E-007   4.5968968255833056E-008   2.3620669038693797E-007   7.8266053947616430E-008   5.0704065811941219E-008   6.7714051704002205E-007   1.4390757226290495E-007   3.0878073669114087E-008   1.1415153795695992E-007   4.5799393301849106E-008   1.8345652864484653E-007   2.1666544560250572E-007   2.2673461013227988E-007   9.6493106198816159E-008   4.3965827338332004E-007   9.6663966767517948E-008   7.4977316206519534E-007   1.1755593540647585E-007   6.0187599484947112E-008   7.3209041077779906E-008   1.5904590479744044E-007   9.9215434605954175E-007   1.6241422136329288E-007   4.7116560875027925E-008   1.4102962492245617E-007   8.0120463432668695E-008   2.0075089706394982E-007   6.7644835839838823E-008   1.9971109453680510E-007   2.5886005068690364E-007   2.0320409174454591E-007   1.9837028721396955E-007   9.4936242247587163E-008   2.2214809031433138E-007   4.8041433794517059E-008   1.3677713392868919E-007   5.9251174197829926E-008   2.2654867217263021E-007   5.5408058147085995E-008   9.5963419893413555E-008   1.1674404064423792E-007   1.3903896733659879E-007   9.4334848791986204E-008   5.0980168315821520E-008   1.1546397471908337E-007   5.7157133005406346E-008   1.7227526464024862E-007   1.5314499505419422E-007   2.7534256911485431E-007   1.6911081472123317E-007   1.0906366433730144E-007   1.3401324199980730E-007   3.2446188076598166E-007   2.5906595290234921E-007   2.8335314989687262E-007   5.9486249882812913E-008   1.3009146912399840E-007   2.8414737156699925E-007   7.6662505674799260E-008   1.5932025365580583E-007   1.1316123886399942E-007   1.1596025956071477E-007   4.1563224693290850E-007   1.3628265807578320E-007   1.1108338233518785E-007   4.9104407825589909E-007   2.5343491285196754E-007   1.1920954423664833E-007   6.0234430149965986E-008   5.4852096081282226E-008   2.8123020750170031E-007   2.7076974303286350E-007   7.1846250946955921E-007   2.4660691441459270E-007   5.3200580953043506E-007   3.1001640125517539E-007   2.3948272561120707E-007   6.9168884500448842E-008   3.8612474666221743E-007   1.8308171882122630E-007   5.3793355907492699E-007   1.6956330419850734E-007   3.4766623746262128E-007   2.1526574729673179E-007   8.3014202796160113E-007   1.8095773239219378E-007   6.7100550962245623E-007   1.4084358799536964E-007   3.2886591886970666E-007   1.2859328875767203E-007   1.0320746388711615E-007   9.8968947057987092E-008   1.8501325346150022E-007   3.0384407808536490E-007   1.9133558504200936E-007   1.2395243695904354E-007   2.9984097420846085E-007   2.2714895409783488E-006   5.3977786409830756E-007   1.9346660811675817E-007   1.8786073090819044E-007   3.3448417119772253E-007   1.2764782915962023E-007   1.8550760181420754E-007   2.1010828942128696E-007   2.3372995624077321E-007   2.1063483020709077E-007   1.1715734963672514E-007   5.1949803986754898E-007   1.4252014865418370E-007   2.9489320530571679E-007   2.7332766055966088E-007   2.6355319967806354E-007   3.3080531101655438E-007   1.2430017388028933E-007   1.1946427865560310E-007   3.1999116814403043E-007   1.3954884939584296E-007   3.3063326229730361E-007   1.7772873871827406E-007   2.2921006304234076E-007   2.0684469743447810E-007   6.8808738717260309E-007   5.0975131165338333E-008   4.7285044587570271E-007   1.2117995481891613E-007   7.4029105363007242E-007   9.4819290203933813E-008   2.3889766772696027E-007   1.7745298773582361E-007   5.5297769235516357E-007   3.0767700074510766E-007   2.6473726605933001E-007   2.2856923766335054E-007   4.2960313954361753E-007   1.0992472276447068E-007   3.4230030575582829E-007   2.1058728589639864E-007   1.6202358124447397E-007   5.4153136762482009E-007   8.0219260979589092E-008   1.7350483051289418E-007   3.5753125810938664E-007   2.3678909345098812E-007   2.2504802514146221E-007   5.0719348477240486E-007   2.5892530597910054E-007   6.4911331017943499E-007   3.9372309273901327E-007   1.2259602275626669E-007   4.8498416390329558E-007   2.6837654856044051E-007   4.8758525258493996E-007   5.2871740888159756E-007   8.0363617966728617E-007   2.8269015593893558E-007   2.6183335166509481E-007   3.7927304763256005E-007   1.2049240269487796E-006   3.0966572838428901E-007   4.3317927087404061E-007   3.4597568442151011E-007   6.9966864077856167E-007   5.8534498840028994E-007   2.5091089713021002E-007   3.9749175260797653E-007   6.1813957670722301E-007   4.3762818434479282E-007   3.3510888783240794E-007   3.2492913761050189E-007   2.2691780549804804E-007   4.8561114404112825E-007   2.0629813458004098E-007   2.4144083900404188E-007   1.2852747334256799E-007   4.9365418050777640E-007   4.0753075441749273E-007   5.3347168819417675E-007   6.1772867397695644E-007   1.7581418994822595E-006   1.9072305825867214E-007   1.9958273752922578E-007   6.2154841933863656E-007   1.8313509930466512E-007   4.6523505891538710E-007   2.5514347340022322E-007   1.1239279990586531E-007   2.8171714344997675E-007   2.3456022146253395E-007   3.3909062399272064E-007   6.9538693627490082E-007   8.6568622380732428E-007   6.2171059873165290E-007   2.4684119571326882E-007   4.2679753078636154E-007   2.4137126388235065E-007   3.1853528918633862E-007   4.0978728165301179E-007   2.3581186697669912E-007   5.8660443350919133E-007   5.7851875527360816E-007   5.2472936548702493E-007   2.0445626866533666E-007   2.1481285099995820E-007   2.4804222208630906E-007   2.1542086941129880E-007   6.9109622687367161E-007   7.9818782944797226E-007   1.5623317652464455E-007   2.0108658019240346E-006   7.9075511948404402E-007   4.5925575963988751E-007   8.9721305267298703E-007   3.3295295413673303E-007   4.1032782789578546E-007   5.8167370539782299E-007   2.6577268655367874E-007   2.9852782807057978E-007   1.0343970398550111E-006   3.1370620767868496E-007   9.5957253236318971E-007   5.5243290353021195E-007   9.0194632944371823E-007   7.9476607792735854E-007   2.6592317548568310E-007   2.4009479035510547E-007   3.6594048290548585E-007   2.0341066641047155E-006   3.6822288449025174E-007   1.4041751312473909E-006   1.6589957972067481E-006   3.7342583713695312E-007   7.2994058218227940E-007   7.6182293830809748E-007   1.6712456678098804E-007   2.3560358029254158E-007   1.0535733215053907E-006   9.7653190004297483E-007   3.9232844749851224E-007   6.4308554497238769E-007   8.1638752565473973E-007   6.1463472030302346E-007   5.2442621973996982E-007   6.1890166371747271E-007   1.2015169368029236E-006   7.6165239071459451E-007   8.2435219658980473E-007   3.0579393733788036E-007   4.1117929366458722E-007   3.7892397428237741E-007   4.5563378793498047E-007   1.7961438736509868E-006   6.5142365955839459E-007   3.9381735350748015E-007   2.7648799505065997E-007   9.8716604280548504E-007   9.7165345580418365E-007   8.9981521715670573E-007   9.3730635537990590E-007   5.4909465461177764E-007   4.5436741430331509E-007   3.6563978255098539E-007   3.1865077908354432E-007   1.4499039689806624E-006   8.2417933117822618E-007   5.6943972802818027E-007   9.1493968013213954E-007   2.5631851955969165E-006   9.1748412005401677E-007   9.3182083454974831E-007   1.3857043910921676E-006   3.2885378428119747E-007   7.1861828848781479E-007   1.2257603474241062E-006   5.5355628836884814E-007   4.6921857570315078E-007   8.4230668310021868E-007   1.1494388316599239E-006   9.3736757371675506E-007   1.1423777515710060E-006   3.6780594202886112E-007   1.7271158553082037E-006   1.1393234914222531E-006   9.0618344920143364E-007   1.7436528135930378E-006
   3.5294117647058822        2.5000000000000000        2.1188538614144430E-011   6.6373338666083890E-012   2.0035983650090992E-010   4.6319074898283543E-011   1.0744260101003234E-009   2.7049266091025035E-010   4.2671123458899778E-010   3.5099713872079298E-009   1.1098954781276347E-009   2.9209282369895718E-010   4.0804736286845829E-010   1.9624302323917698E-010   2.5888956935007367E-010   9.3619358074660370E-009   8.6290086118165231E-010   5.8627647215108496E-009   3.2552696650421851E-009   1.1868393707001473E-009   3.3871595277864137E-009   1.0918660181166185E-008   1.9590944268070504E-009   3.1898906943309365E-009   7.1257967824539079E-009   9.7857966855272382E-009   2.0071279935368737E-008   1.5654542086600521E-009   4.5726689612530058E-009   1.5433217508240120E-008   9.4214951633741261E-009   2.3920616319844734E-009   8.3689484967661859E-009   5.4177894017845702E-009   1.9975470751811567E-008   3.0950503257901242E-009   1.8013750743624081E-009   1.1051304804454199E-008   2.9847937730190504E-009   2.7221502504811467E-008   1.5425568629587063E-008   5.5540118663406320E-008   7.0654452738881543E-009   4.0067462330754368E-008   7.2533381875482804E-010   6.2595630206142739E-009   2.6102339430732731E-008   1.0867363523460123E-008   1.3490653539977753E-008   3.2230893845923303E-008   3.1644321971011355E-009   3.0484163004162485E-008   5.9682576274332294E-009   8.0051939358698156E-009   6.3741639574641427E-009   6.3380390937112189E-008   9.2432142425041969E-010   1.1513707409787771E-007   7.8545585503302713E-008   3.0923244403071590E-008   8.1698578420352564E-009   1.9360300812504403E-008   2.1059578934221886E-008   3.1997604050525025E-008   5.8252520562788699E-008   1.5949760192753574E-008   7.8444824117903355E-008   8.0768894701398165E-008   4.1513381232130684E-008   2.2898571584329865E-008   2.0170243982252873E-008   5.7899371564460503E-008   1.1581881000722970E-008   4.8891635136922100E-008   5.5898137912446221E-008   1.7361399930062691E-008   3.8287980854194851E-009   6.0369390554764933E-009   7.3796357895338329E-008   3.6894184573084663E-008   1.1026420842065299E-007   1.3762092324121349E-007   4.2289557589004667E-008   1.0740958856882426E-007   3.5331236416494573E-008   1.1554794784649515E-008   7.8678743028722219E-009   5.0122285581380140E-008   1.6694730800015363E-007   2.6492081860336187E-007   3.1662362396294581E-008   1.3066068662552868E-007   1.1637884259356552E-007   2.6243237551764907E-008   4.7319431430997843E-008   9.4706451798353761E-008   2.4839395076999694E-008   2.5992474117222684E-008   1.1429208277219962E-007   1.2908937884086646E-007   9.7905056706819607E-009   1.0763127425030405E-007   2.3640703566352368E-008   3.6397453663616989E-008   6.2752293240487248E-008   6.8909345507260814E-008   1.3820486453660164E-007   1.3501527152240916E-007   1.1224184791468121E-007   1.0357176566978174E-008   1.0394814168561475E-007   7.7506980633204298E-008   5.1221625388830239E-008   1.6897555798676085E-008   4.8197095632277721E-008   4.4836517259721935E-008   5.0507610761172254E-008   1.6903850772402637E-007   3.2268123798207918E-007   1.5749875471805297E-007   2.2007346011553264E-007   4.5763112323839959E-007   2.4033126587009508E-007   2.9026690719455719E-007   6.0744618813509669E-008   6.4796635565197683E-008   4.4606822364669720E-008   2.2746083309406254E-007   7.6982596615345321E-008   8.5650897851931962E-008   1.0258623827758332E-007   8.3525274857960152E-008   6.0377125551464363E-008   3.2061229152667165E-007   1.1043232705717783E-007   5.0264197488955122E-007   9.5550482608666421E-008   1.0336892422097515E-007   1.2503748316601305E-007   2.4644425201133564E-008   1.1006032416683741E-007   6.7260529939095947E-008   2.7611780424701303E-008   1.4751291361305252E-007   1.7687957465687781E-007   2.1427001913619439E-007   5.8660354184247948E-008   1.2336098794640248E-007   5.5401060341689485E-008   5.6054797664304647E-008   3.5085802557024909E-007   1.5317606210620870E-007   2.5906919094441125E-008   1.0007784995934576E-007   1.8941220633298925E-007   3.2263680600671431E-007   8.8517937040859343E-008   2.5552154690804859E-007   2.5091222286943980E-007   1.5690799393434883E-007   1.5778527721785153E-006   1.1777139623247674E-007   1.5174580704684566E-007   1.2327784626124907E-007   4.3473865285841720E-007   1.7082661023567319E-007   1.8798386436430197E-007   1.0156421449430112E-007   3.0180100211820313E-007   3.5196940492180431E-007   4.4017524196651985E-008   3.0060491595599105E-008   1.8614917544761841E-007   1.4169928598213018E-007   1.9977881432258405E-007   8.3638336630311798E-008   7.0111489415668341E-008   3.3135575309909515E-007   1.0385720595878018E-006   1.8357344232777214E-007   2.5446737604889592E-007   2.2578471062590577E-007   2.6835157407658881E-007   1.1589719960728522E-007   1.0400773243251754E-006   1.2064591717344016E-007   4.3406651275356691E-007   8.4162493100389533E-007   8.9473170383055726E-008   8.6861214343019182E-008   6.7698861427125961E-008   9.3212660487609537E-008   1.1885390609926667E-007   1.2651395051708566E-007   1.5173346380264944E-007   1.9889001435481736E-007   3.4568461561571711E-007   1.1131727940523203E-007   1.9014986576707063E-007   4.1605777330408610E-007   6.0983494805402234E-008   1.9971515940797636E-007   2.3292318260083387E-007   3.4401573186608209E-007   6.3353982513474801E-007   3.6614530940662199E-007   2.8948821135544107E-007   4.5798476434643245E-007   4.4802164833723538E-007   4.0682580923777765E-007   1.7115325507060562E-007   1.1655305908400810E-006   3.5933075610437110E-007   3.8457110403580201E-007   7.1157060581738095E-007   1.5083387293645294E-007   2.0511168389371662E-007   2.0685858637926421E-007   3.8877624595017986E-007   2.6524149160033632E-007   6.9321546567640311E-007   1.3483577850184721E-007   5.2350571324058893E-007   2.9275203619449517E-007   7.0271146986766379E-008   3.2977004603456850E-007   8.8920213612032745E-008   2.9832343492523855E-007   7.3258762042545159E-007   1.4104577253686854E-006   7.0972257434758738E-007   2.4145486125981326E-007   2.1487763051037442E-007   2.5104423585779727E-007   7.3240900007732628E-007   1.8295158708977445E-007   1.6700399320297498E-006   1.1346511480581441E-007   5.4676252898298228E-007   2.0453491832779263E-006   6.6173841278434103E-007   3.2471931050894255E-007   2.4799868921944385E-007   2.1275897633040915E-007   5.8872040625096579E-007   5.2437209466997998E-007   1.1716483553890474E-007   5.7365748171279256E-007   6.3226535837964766E-007   4.4978424775567255E-007   5.3617261257305486E-007   2.0914599745210595E-007   2.0991686779812093E-007   2.8377756285272036E-007   1.0279718004369323E-006   2.2082260787384212E-007   2.1586472429297656E-007   3.0749997272795835E-007   5.6110980848038374E-007   5.0218069460835610E-007   3.7500494531135645E-007   7.3468421309097732E-007   3.6769044175860513E-007   6.2596280234493890E-007   4.1956331804607129E-007   2.6802305075211627E-007   1.8773726671272136E-007   2.0691315074236091E-007   2.3109145653962264E-007   7.9932616703103599E-007   4.8124785999048223E-007   2.6018059258446615E-007   2.3831159086050358E-006   7.6637490383071909E-007   6.3089591208028979E-008   5.5128577514585546E-007   7.1516070778627583E-007   1.4031162914767580E-007   2.2883028485986321E-007   2.2436235799871514E-007   7.4105223547743186E-007   2.2208404145129112E-007   8.1828041609011686E-007   2.5570835465474775E-007   9.5150058577064457E-007   3.3316200568523861E-007   2.2029848582613052E-007   3.0788900773671411E-006   4.4179508499393647E-007   1.1962283355992490E-007   5.8043267720452027E-007   1.6741344205943491E-007   8.8804120821194055E-007   9.3838572068662901E-007   1.0895588505901809E-006   4.4730856570240512E-007   1.9629925684689901E-006   6.2142867025255412E-007   3.2095395389395171E-006   6.4066425620919120E-007   2.7211416210605925E-007   2.8970786300219794E-007   7.9383488865610045E-007   4.8663926381490942E-006   4.6082362891834031E-007   2.4656558593607982E-007   7.2924544465897600E-007   4.1426478647182044E-007   7.3386175272657548E-007   2.1648703780770653E-007   7.7599008115741777E-007   1.3946522711599918E-006   7.4550706453306833E-007   7.5115554500792081E-007   4.3275170317469455E-007   1.1569429881838944E-006   3.3827737423483595E-007   4.8483007897796185E-007   3.3284092314392039E-007   8.0569210914989840E-007   1.6058386137041955E-007   3.5596229892314562E-007   4.6668609174222237E-007   6.8784286140810338E-007   5.0073105776548859E-007   1.8675481794795087E-007   5.5566940614278743E-007   2.3008458375984412E-007   8.7578216888449250E-007   7.3908307419263547E-007   1.3475011198376188E-006   8.5405634008817086E-007   6.3101920354203731E-007   5.7658609746640713E-007   2.0789069927692352E-006   8.5398906503588088E-007   9.0408998388614875E-007   3.3260162715113124E-007   7.6597511444684026E-007   9.4577354161005458E-007   3.1258860587264711E-007   7.4123120100261023E-007   5.1806159101485714E-007   4.8425313888857241E-007   1.1350594291375427E-006   4.2933355136785430E-007   5.4739869225273871E-007   1.9590246836950296E-006   9.4478459457497121E-007   6.4187057228434814E-007   3.9591235752268034E-007   3.0390447968205709E-007   1.4845246946712159E-006   1.2405118062800010E-006   2.2909976651858717E-006   9.7844711280321025E-007   1.6721797807364824E-006   1.5990970321006039E-006   8.5359966007823737E-007   4.1846974373905926E-007   1.5568111009280289E-006   9.9574482624887462E-007   1.8103072017811482E-006   9.4025337431873932E-007   1.5377675218352985E-006   8.2945247420162786E-007   3.2814667915136329E-006   7.5289998278401016E-007   2.7403907165420823E-006   4.2563052205673413E-007   1.1128346392354575E-006   5.5462849415309133E-007   4.4555442535345634E-007   5.2162938309708086E-007   9.3947463066358705E-007   1.0341607136072060E-006   6.5692692685170419E-007   5.6222836601313481E-007   1.2151005556653336E-006   8.2204008318343523E-006   2.0705079177243713E-006   1.0229727862912340E-006   4.7175230185603178E-007   1.2483294077919559E-006   4.9324123615904174E-007   8.7763045645125333E-007   9.9496080477679773E-007   7.0211130508527721E-007   1.0013623408558758E-006   5.3584984853902593E-007   2.2768838780251098E-006   6.2999294315696158E-007   1.3328155216397657E-006   1.5293120832483077E-006   1.0656817197628452E-006   1.3382749906550234E-006   3.1610089600612098E-007   5.7215134095997959E-007   1.3420029218332150E-006   7.8418555229054580E-007   1.6192763398178528E-006   5.4027844970611028E-007   1.0681968621534769E-006   1.0300208235753530E-006   3.3532476180138258E-006   2.0369010563962603E-007   2.1841574768858763E-006   4.1076901636138628E-007   3.1219430344845704E-006   4.3685588090638284E-007   1.3183337660665578E-006   6.7391755299462669E-007   3.0528470811246221E-006   1.4731965303923876E-006   1.0083239272057202E-006   1.0262887911852289E-006   1.7436366583969282E-006   4.6554355018068079E-007   1.2028678929883726E-006   1.0769266572860272E-006   1.1002560878492133E-006   3.1386289100482529E-006   4.0801714225106229E-007   4.6021281222585673E-007   1.6693332770332210E-006   9.9878950539051016E-007   9.0795701017532242E-007   2.0691536080862312E-006   6.7022399509695951E-007   2.5107922589921100E-006   1.5156166866622640E-006   6.6791554539800908E-007   1.4500152226363541E-006   9.6711005655734903E-007   1.3838322248990325E-006   2.8387236171896236E-006   2.6757111272931868E-006   1.1355072007137871E-006   1.1684347221154956E-006   1.3863093946819447E-006   3.8575872168743298E-006   1.4907536153116501E-006   2.0206506588020368E-006   1.4132092967089472E-006   1.6032181392339787E-006   2.9542577053029223E-006   1.4359319570937090E-006   1.4018986027650447E-006   2.0210844498487446E-006   1.5725615709574487E-006   1.2309296781026568E-006   1.4892504171257076E-006   9.6821398034258395E-007   1.5618702481973912E-006   9.6515247423942536E-007   1.3926998155155232E-006   5.8676645135910353E-007   2.4784663938522092E-006   1.2973247523483661E-006   1.3797265695259757E-006   1.8749428158282369E-006   4.9025062308180178E-006   7.6058063519157357E-007   9.1359468999639273E-007   2.1227839835066645E-006   7.3454304649043271E-007   1.3250556079261780E-006   1.3075067221304280E-006   5.1178697850619451E-007   1.1864691248829118E-006   6.9663601017132745E-007   1.8577886103587576E-006   3.1857708493438158E-006   3.3917352670867643E-006   2.7828870080092686E-006   9.9782957239770941E-007   1.1811655529171385E-006   1.5889275110856474E-006   1.1178193221462853E-006   1.7549934661922620E-006   7.8708486641867875E-007   2.6290597222263354E-006   2.5336599322910768E-006   2.3901631443050277E-006   1.0839495939182738E-006   9.6839899962533709E-007   1.1627354993244395E-006   1.1505020926111959E-006   2.6405279424018501E-006   2.7487339039579188E-006   8.7627004880259989E-007   7.8625332246354246E-006   2.8410543970775356E-006   2.0806107749600262E-006   4.6681326499328530E-006   9.0018593504616879E-007   1.4226185964730951E-006   2.1806470969462409E-006   1.1523330267590886E-006   1.4014878319910578E-006   5.3899231311097467E-006   8.1195478739058597E-007   1.9772492103605056E-006   2.3265510422282813E-006   3.4633701506770975E-006   1.8384313623065373E-006   1.1770540114515737E-006   1.2607337004207705E-006   1.2897941627156197E-006   5.7852366059399184E-006   1.5235361374437690E-006   3.5407790042018040E-006   6.1274570320002585E-006   1.6907622221768094E-006   1.7275766030669251E-006   3.1196554438734665E-006   6.1920585536575094E-007   9.5295253889481843E-007   2.7828132229334821E-006   5.1362417394069129E-006   1.4580184995548764E-006   1.6028391285431802E-006   2.1346778613947886E-006   2.5588896432118916E-006   2.1221358271771879E-006   2.2868920877936062E-006   3.8229921011730316E-006   3.1141724808413814E-006   3.5406443626731792E-006   8.3096397730586598E-007   1.8187830880351069E-006   1.9826489658507166E-006   1.9324832385684249E-006   8.1447757533011439E-006   1.9676403862798133E-006   1.7873520064009907E-006   1.2328001905940563E-006   3.5206551655009365E-006   3.7298799840951162E-006   2.3054790712421521E-006   3.1408356728701708E-006   2.0250510077065967E-006   1.4364909646669895E-006   1.6146443348688001E-006   1.1715906336710984E-006   5.0476472199877912E-006   2.2919279862523931E-006   2.0106716617444756E-006   2.7483500733772107E-006   8.5097739200559987E-006   4.1980815072336189E-006   3.5240952497379943E-006   4.7723103831892366E-006   2.2312740809509179E-006   2.5850997305996147E-006   4.1873935731766201E-006   2.5669101965937977E-006   1.3715769410097388E-006   3.5047664676891912E-006   5.1428268674237929E-006   3.1512051828346552E-006   4.0488054292650986E-006   1.6600047799500943E-006   6.7213284451474169E-006   3.1378335954202319E-006   2.9726833712692263E-006   3.7595647681024415E-006
   3.5823529411764703        2.5000000000000000        1.4645654792581992E-010   4.2958474887146849E-011   1.4249203186796428E-009   3.8500002987636275E-010   7.3422427065485152E-009   2.4938878496887502E-009   2.5376978028660768E-009   2.2384996128552384E-008   1.0096934148999403E-008   2.6097530862798279E-009   2.8458616581515329E-009   1.0056174332564945E-009   1.8257532067357863E-009   4.9148199236430187E-008   5.9817147152600813E-009   4.3944956065152835E-008   2.1171185784824857E-008   6.9880167008871717E-009   2.2774018300425853E-008   5.0119404320543998E-008   1.5581066682432823E-008   1.5047285981957117E-008   4.2908274370659544E-008   5.6349129494392341E-008   1.4246424425654202E-007   1.1080250291883534E-008   2.7175169917378406E-008   8.5244925315164733E-008   3.4366397290156518E-008   1.3690671830645671E-008   4.7213991415009433E-008   2.0320174034050256E-008   1.1018524587363720E-007   1.3993191949854465E-008   9.2835557563021985E-009   5.2996810410866957E-008   2.0354505194645862E-008   1.4394824912358448E-007   8.7710582014781244E-008   2.8729552784895117E-007   3.3794440896456975E-008   2.0620938981596137E-007   4.8841589403472401E-009   3.3743290661928197E-008   1.2448768640484090E-007   4.7063706936292938E-008   1.2644026902075457E-007   1.9139009483946478E-007   1.4430998928252094E-008   1.6304005901612471E-007   4.1987851001473864E-008   5.3311156668176273E-008   3.5652578614770444E-008   2.7705582228377097E-007   3.2380695599895302E-009   5.1825697498318531E-007   3.7122190706940010E-007   1.4897776204664543E-007   5.4275917982604011E-008   7.5590821750163127E-008   9.3894520908653271E-008   1.4755861178992818E-007   2.9553736060901919E-007   8.3396510261945149E-008   4.1768172537028615E-007   6.2485932809264518E-007   2.2787792515167744E-007   1.2109012118070619E-007   9.5718859092693942E-008   2.5511610075817142E-007   4.5585512648764443E-008   2.7266116591603956E-007   1.6010985772039353E-007   6.7142722545628097E-008   2.2730638975200392E-008   2.0315448931015815E-008   2.5136431917132929E-007   1.4540841108206252E-007   5.3648409603490652E-007   5.3128744188415456E-007   1.8766530418975555E-007   3.9332807427868225E-007   1.5826638483708514E-007   6.0116627262880757E-008   3.5225640337987499E-008   1.8604821665860731E-007   7.3174999956651143E-007   1.3296017902663293E-006   1.6394531992886270E-007   7.0416586832298333E-007   5.6791594844397130E-007   1.5910503051628738E-007   3.1242296011819856E-007   4.3759443050485558E-007   1.4157214370495490E-007   1.2629418154505543E-007   4.8655624859008342E-007   5.4367916163630881E-007   4.4700251798495531E-008   5.0211310772471687E-007   1.0838172337391478E-007   1.1691156703520708E-007   4.2937610591923113E-007   3.6982845994319521E-007   5.9522725181818533E-007   3.7332503832084080E-007   4.6555383416820769E-007   6.2047488672947715E-008   3.3938053754760167E-007   3.3864251102559445E-007   1.9647787632399873E-007   9.1871485869254805E-008   1.7025481423481722E-007   2.0784300638820524E-007   2.0877797313423471E-007   8.0941513612693666E-007   1.3461118375423399E-006   5.8155431569924089E-007   9.9526271629824526E-007   1.8452744382197095E-006   1.1783000758472118E-006   1.1323786866746132E-006   2.9895384339953197E-007   2.5493625814554483E-007   2.1729868237283077E-007   9.2425228089883811E-007   4.1197871042191007E-007   4.2404041378570993E-007   4.1827996299302991E-007   5.2313104567549700E-007   3.8534004458871562E-007   1.0962544047151207E-006   3.5060003628770686E-007   2.2530716578862562E-006   2.8927319595609558E-007   6.3187859649149342E-007   5.9843455841551589E-007   1.3156920531690359E-007   5.4865059321612317E-007   2.5650753082036104E-007   1.9300153711891970E-007   9.1947630630896360E-007   1.0622007140191819E-006   8.5089203192562667E-007   1.5488752982550583E-007   5.5191013415236691E-007   4.5883362602672528E-007   4.2144258928869526E-007   1.4085559883935435E-006   6.1531998962219794E-007   1.1367926032507250E-007   3.5528659756247619E-007   6.3263680131530248E-007   1.0835510845291812E-006   3.9021504289496948E-007   7.6616626085108491E-007   1.1744645430641009E-006   6.3279781340387506E-007   5.1272646852921033E-006   4.9556021268072666E-007   5.8599856483332558E-007   4.6663289359530386E-007   1.4877726581748235E-006   6.6907316363727840E-007   6.4169343087920148E-007   4.4613785134476156E-007   1.2672214716221641E-006   1.3573318678186885E-006   2.1347767011613644E-007   1.7500121247038455E-007   7.7056546129529077E-007   7.7344677503294210E-007   6.6247215263611317E-007   5.3341207182254385E-007   2.1075576211815000E-007   1.1915126601958327E-006   3.7241766746764081E-006   6.6623217442305325E-007   1.2192687199362893E-006   8.9888943158599621E-007   1.2033488510393598E-006   5.2282372403391602E-007   5.7143104765546524E-006   4.6775461803584661E-007   2.1413870763091294E-006   3.2195971924729629E-006   3.0619046626661782E-007   4.3283950955182341E-007   3.1401641766671247E-007   3.8212056807094545E-007   5.1794557802338351E-007   5.8085134219462712E-007   8.9148978058466793E-007   1.1566002344647039E-006   9.6662097866573090E-007   5.6667027866209631E-007   3.8789479895237166E-007   1.5197845404259378E-006   2.9280337794028412E-007   6.6028551687211066E-007   1.0908599399932912E-006   1.4588939795463053E-006   2.3775646891464978E-006   1.6740461163146230E-006   8.5474200130355792E-007   1.3550034179972290E-006   1.1904716695289527E-006   1.8175734547644932E-006   5.5801786502603589E-007   2.5731121703142084E-006   1.3768288071871740E-006   1.2242942944582060E-006   2.1458074457405351E-006   5.5552263038207809E-007   7.7415829032959326E-007   8.4621806990780730E-007   1.5216344079124181E-006   8.4677033230890989E-007   2.4986671836978772E-006   5.6032991107428101E-007   1.7878401163493063E-006   1.1693062032245623E-006   3.9223645466731942E-007   1.1885081267576225E-006   3.4300052561160881E-007   1.1167661882329057E-006   3.1810316800336855E-006   4.4712564002895151E-006   2.8088764487049254E-006   9.2273389853613004E-007   1.0668378013930088E-006   9.5537513288471066E-007   2.9992409243089898E-006   9.4280184275442325E-007   6.9757382455523761E-006   5.5950058047755187E-007   2.0651521173239948E-006   8.4746489160876621E-006   1.7535490889551669E-006   1.6066711485111915E-006   9.8738972160715634E-007   9.8882730925189640E-007   2.3355463922143371E-006   2.1092594192065047E-006   5.4640793551269100E-007   2.7135279991602510E-006   2.1601774689550018E-006   2.1424529094869652E-006   1.6833491425461376E-006   1.0929591380893632E-006   7.1407076394330057E-007   1.0889671591350247E-006   3.1675602191900858E-006   7.7365142454905414E-007   1.0908285070407228E-006   1.3148927109890919E-006   1.2536869303762660E-006   1.4957533220971492E-006   1.5739157980278765E-006   2.2790512942565193E-006   1.2656340470767219E-006   3.2812863372611882E-006   1.9103361171539861E-006   8.6315838595728442E-007   1.3103957992893449E-006   1.0053819822336708E-006   7.9425251416338595E-007   1.4648822857342320E-006   2.0720003055197576E-006   9.8754656044204997E-007   6.3020528775950544E-006   2.0871357768313405E-006   3.1093405753105937E-007   2.0081623699120549E-006   2.6565646180709550E-006   8.1081753769825808E-007   7.1813861061587716E-007   8.9184495040167677E-007   2.4707465234440090E-006   8.7394934696809383E-007   3.5175147705530162E-006   1.0444670993004579E-006   2.4973510957085276E-006   1.2053050568270110E-006   8.1157615376781968E-007   1.0635907644376445E-005   1.0322368757485830E-006   3.8479039644970874E-007   2.4354927625126769E-006   5.1072646533220983E-007   3.4855439478491041E-006   3.3149805716328560E-006   4.1435695297637200E-006   1.5540085413021430E-006   6.3146916698314357E-006   2.7807120305871087E-006   9.3751749135165719E-006   2.4802846103275215E-006   8.8319257481732065E-007   9.8795057250627261E-007   2.9628480293754506E-006   1.6476053236408157E-005   9.2305087613901081E-007   1.0372258375708087E-006   2.8989239450270134E-006   1.4793519923039930E-006   2.2771199386091724E-006   5.5804781069005921E-007   2.1562673879024229E-006   5.3680181833848178E-006   2.3209982759405611E-006   2.0503544305176146E-006   1.5869286361828161E-006   4.4483726977047772E-006   1.8620403781269042E-006   1.6030704291101877E-006   1.3728866703452368E-006   2.1799303198652794E-006   5.5022549974240956E-007   1.5424086816092948E-006   1.5982184340715149E-006   2.5777159091794049E-006   2.1362687251123680E-006   6.8745975794698496E-007   2.1132385069855555E-006   1.5132755165165744E-006   3.7006793121071415E-006   3.1034025221283135E-006   4.9333961818822734E-006   3.4677138082393304E-006   2.7121200347531896E-006   2.2010996164992453E-006   9.3436988085114960E-006   2.3641735282549995E-006   2.3550089841000895E-006   1.5342201488963609E-006   3.5288988996016455E-006   3.7197093039719196E-006   1.1505719609131462E-006   2.9410222835626411E-006   2.3374017499133956E-006   1.8890841293754827E-006   1.8133824676581201E-006   1.0236562189406634E-006   2.2989020532898422E-006   5.6156140084534981E-006   2.6669966187993139E-006   2.7461007971898011E-006   2.0055494426303595E-006   1.5400355639967528E-006   6.4139417810124424E-006   4.5900518020632536E-006   5.3001466368892377E-006   2.8975053269130433E-006   3.8463945512934134E-006   6.2200821450182390E-006   2.3443360633786849E-006   1.9365469069555617E-006   5.2236875780403180E-006   4.9522098524144510E-006   4.3391161212204429E-006   3.9283519388417884E-006   5.0804071072371177E-006   2.5724133981796398E-006   9.3601636387826663E-006   2.3683525077973437E-006   7.8081772240284286E-006   1.1837377991200587E-006   3.1893824234006294E-006   1.8462782453819187E-006   1.4986714932665242E-006   2.0223555674937789E-006   3.5926847983297339E-006   2.7365071386203176E-006   1.5327746235361296E-006   1.9991757670740723E-006   3.8757616649763326E-006   1.9182423202370683E-005   6.2217599159249454E-006   4.3243600948921560E-006   9.0741596291362379E-007   3.1277627618430903E-006   1.5760418985945959E-006   3.0263574272190658E-006   3.8381100223755252E-006   1.7385697576413634E-006   3.7091519556148539E-006   1.9995521036715301E-006   7.5084509188050805E-006   2.5342715718477012E-006   4.5730736726963819E-006   6.4979221638617333E-006   3.4878896106710448E-006   4.7088089737196705E-006   7.4549749386542532E-007   2.2291872910661511E-006   4.6032692663558273E-006   3.2141402802330881E-006   5.3951656291679922E-006   1.7933657180070990E-006   3.7194760676257628E-006   4.3708617093903948E-006   1.1709554676123711E-005   6.8140230905383324E-007   7.5738908729564293E-006   1.5536092601311044E-006   1.0996217030421805E-005   1.6391961662492189E-006   5.4506868546955819E-006   1.9910077231700561E-006   1.2181943279994159E-005   5.4105100181934545E-006   3.0764689870555827E-006   3.5925980140564665E-006   4.9999550935441586E-006   1.7883838769794605E-006   3.3331129914028977E-006   4.1474668595210987E-006   5.0661565867251302E-006   1.4127643548044616E-005   2.0749692583808613E-006   9.5913171999960076E-007   6.1783127828277111E-006   2.8534024026624421E-006   3.9966937624451440E-006   6.2133151216210839E-006   1.4210799461423008E-006   7.3297053141432645E-006   5.1723731465810117E-006   2.8060753078324894E-006   4.0091362849482544E-006   2.9418441138948875E-006   3.0653673243673175E-006   1.1286865809867930E-005   6.6259611646058783E-006   3.9947880774534008E-006   4.0539082894218895E-006   3.9735084840309599E-006   9.1739491178757471E-006   5.5554472967013626E-006   6.9321638217507154E-006   4.4936764443208260E-006   2.6832017822817031E-006   1.1428392272795711E-005   5.5116445677036407E-006   3.8661835962714518E-006   4.6515183466493097E-006   4.3146130433743675E-006   4.0564719708672751E-006   5.0558845397773536E-006   3.1038642635360119E-006   3.6297107151707222E-006   3.4422029895994194E-006   5.6855818858961326E-006   2.3419777730825242E-006   9.7801010132880386E-006   2.9919444922621052E-006   2.5267251553361465E-006   4.7214679865439901E-006   8.9322111225275771E-006   2.4084545311655172E-006   3.5711411546819733E-006   5.3172658163456771E-006   2.1704138365902246E-006   2.5813232637117355E-006   4.5359591152497031E-006   2.3817233780521365E-006   3.7613156472782147E-006   1.4750126288791587E-006   7.6946246262335229E-006   1.0322568810570775E-005   9.4494636557037496E-006   8.8983535004591280E-006   3.4445623417176560E-006   2.4571869119516496E-006   7.2428054063045632E-006   3.3317333847638219E-006   5.3085137156405991E-006   2.0055261443366393E-006   8.2109509407214317E-006   7.8102699230326233E-006   8.7372447071140941E-006   4.4607313314461921E-006   3.8149086152232636E-006   4.5197313569439800E-006   5.1029862944456636E-006   7.3277744376106937E-006   6.3819683832342040E-006   3.6817805284975083E-006   2.1416116465868125E-005   7.7314362057307473E-006   6.8066324658152164E-006   1.6356594790753404E-005   1.9549872664281100E-006   3.3250782299271248E-006   6.8570914934589008E-006   4.1256949634566056E-006   4.9454661355870074E-006   1.9280434279806355E-005   2.0543261781830894E-006   3.1282166318052542E-006   6.6477909018452017E-006   1.0014380870567816E-005   3.4338675678052035E-006   4.1698797151537855E-006   5.3045613839989358E-006   4.5854361211485054E-006   1.2976429774228837E-005   4.2924574320363967E-006   6.9139523027865906E-006   1.6561593180814014E-005   5.7455874000906746E-006   3.7575992794483136E-006   9.1609268958111438E-006   2.3289921083178189E-006   3.7150276043558218E-006   5.4915364462279918E-006   1.9596765305976503E-005   4.4543961058406834E-006   2.7449491639435561E-006   3.9952344367283597E-006   8.9097040127349147E-006   6.8530213135831754E-006   5.8864304977651588E-006   8.6695137411900593E-006   9.8723993219266126E-006   1.2293287373722541E-005   2.0727205270967486E-006   5.8414143887588888E-006   7.2864741712841186E-006   6.6688867556122813E-006   2.6880144798434660E-005   4.4194426891759768E-006   8.1175535744196501E-006   4.3314881956889626E-006   8.3691774076049867E-006   1.0495160573050433E-005   4.6392959843651962E-006   8.5208609291345148E-006   6.2218408581518079E-006   3.9298021087480907E-006   5.5137269880669422E-006   3.9278316937634930E-006   1.1978520621971035E-005   4.9840667210559729E-006   6.3182823839306108E-006   5.7965449290412922E-006   1.8495245986007752E-005   1.4465553433778058E-005   8.7458752427844238E-006   1.0068138191213398E-005   1.0582809416645025E-005   6.8727616248703994E-006   1.0819004533801192E-005   8.1453014488172554E-006   3.2443476229809423E-006   1.1715308459172999E-005   1.6456603618027537E-005   1.0528955415715130E-005   1.0446893726587355E-005   5.6244470659369665E-006   1.8932103408405568E-005   8.7739246279520596E-006   8.6693966112508853E-006   6.5129269710419752E-006
   3.6352941176470588        2.5000000000000000        9.6962001428805865E-010   3.5055851386566647E-010   9.1316867481794306E-009   3.3360631779469492E-009   4.2434718850357484E-008   1.9856521512852450E-008   1.1839374851949530E-008   1.1490513432169481E-007   6.8932504472457402E-008   1.8135217034901251E-008   1.7593069945522457E-008   5.0215279919003876E-009   1.0552901725872963E-008   2.1501803772517019E-007   4.1446759824004781E-008   2.6940173224068224E-007   1.1211387122984897E-007   3.6904557430257664E-008   1.2346616575374581E-007   1.5362339142001327E-007   8.7541840819751253E-008   4.9786561669149672E-008   2.1167295876011482E-007   2.5739928766580000E-007   6.9697768508965855E-007   5.5990273411595899E-008   1.3695938975075337E-007   3.9487679744918732E-007   1.4177954038164193E-007   6.3132054815883559E-008   2.4044076247710747E-007   6.7562742316957411E-008   5.2118199683593195E-007   8.0656981559285865E-008   4.1833848563586415E-008   2.0873227783342930E-007   1.1809079795303875E-007   6.1982776762788817E-007   4.0823347719752058E-007   1.1864551668567620E-006   1.2927748966315493E-007   8.1743209055433970E-007   2.9916579439533374E-008   2.0629853679184210E-007   4.9450295763411038E-007   1.6044939968354050E-007   9.2347193153954661E-007   8.5103398371335242E-007   6.9863680480576213E-008   6.5929805273506113E-007   2.4241322167036638E-007   2.9900871840730319E-007   1.7442353902080760E-007   8.7593460445305591E-007   1.6109793412152581E-008   1.5354405483700726E-006   1.3783019428352720E-006   4.6541700307136552E-007   2.8164421599222923E-007   2.7706047313708814E-007   3.3951798808892329E-007   5.3611274522721850E-007   1.1808448538363825E-006   3.7290163532137379E-007   1.7093953278663963E-006   3.2498775224434704E-006   1.0140111181550759E-006   5.1056900370693839E-007   3.7835601343651546E-007   9.8237601647320230E-007   1.5767874404608724E-007   1.1493034641205281E-006   3.8122580226259948E-007   2.0896361436612331E-007   1.3314305685493913E-007   6.1902600007857064E-008   6.5546996553581643E-007   6.6300042957704735E-007   2.0139585254134325E-006   1.4947745599177401E-006   8.0149277391838278E-007   1.1110593202725026E-006   5.8045566893121299E-007   2.6412989093849619E-007   1.2588546796692002E-007   5.8586036802796288E-007   2.4664633269118557E-006   5.1955422387570973E-006   6.7885501403670834E-007   2.8507074187894517E-006   2.1693082851217178E-006   7.7026078377366867E-007   1.5078254246667378E-006   1.5197828013643330E-006   6.7183121471519143E-007   5.8373635698602224E-007   1.6838721031883814E-006   1.8209648131396670E-006   1.7392899890360282E-007   1.8368096007293894E-006   6.2127508360426771E-007   3.2882158448235057E-007   2.3773149678113329E-006   1.6339952231422279E-006   2.1128906893489879E-006   9.9440970818667634E-007   1.5282555814714322E-006   3.0410621484187856E-007   8.4355206260130829E-007   1.2046550692578178E-006   7.6657396269163638E-007   5.6371825472104086E-007   4.7659671206897194E-007   1.0384902814447904E-006   8.0347924411059434E-007   2.8878991432731790E-006   4.3482237600408862E-006   1.5920625574903673E-006   3.5172269089056118E-006   5.4124491725724394E-006   4.1774901696070097E-006   3.1527168262894927E-006   1.1719882098399895E-006   7.5043286292789244E-007   8.1499096649550758E-007   2.3855087702862714E-006   1.5114337539417551E-006   1.5739768804797883E-006   1.4108718246746427E-006   2.2919122604864091E-006   1.8403923678553501E-006   2.8903899731606964E-006   1.1801826277419425E-006   7.6180587901244001E-006   6.3235899704533373E-007   3.0987216659523604E-006   2.1415596391727750E-006   5.0790885369501602E-007   1.9809124306151314E-006   8.0476403503529500E-007   9.6183627482822238E-007   4.2025720717736861E-006   5.0075721193307074E-006   2.5011015061300791E-006   9.7922105659076061E-007   1.9384151196663895E-006   2.5358650895995778E-006   2.1322529933170139E-006   4.4692218621105431E-006   2.0014864786404125E-006   4.6851516336006533E-007   1.0420235203012599E-006   1.7222447696302987E-006   2.8508167213834729E-006   1.4766614988363858E-006   1.6771822512290852E-006   4.3368826144243141E-006   1.9643246435613365E-006   1.1811333304905505E-005   1.7159479490742534E-006   2.0193543832786555E-006   1.4740381293962451E-006   3.8322415745658330E-006   2.3244325038836553E-006   1.5835775105426461E-006   1.4726143049689571E-006   4.0283105370756710E-006   3.7614489415770095E-006   8.4638554735038592E-007   7.3031180295532479E-007   3.0025099171351440E-006   2.7098261246483730E-006   2.1016169795729164E-006   2.2166653914241439E-006   6.3449180665399896E-007   3.3296593764947398E-006   1.0197875779120906E-005   1.8324011048604125E-006   4.2777013595304621E-006   3.6229957302437556E-006   4.2449297469782527E-006   2.0667767153337108E-006   2.2616951786626945E-005   1.4621851408159623E-006   7.7368246439600855E-006   8.8852780017872998E-006   9.6408844496909973E-007   1.9002042858304936E-006   1.1248411254246674E-006   1.3382889625873881E-006   2.0498322200431062E-006   2.0455258037764766E-006   4.0890312005036600E-006   5.1509591888399933E-006   2.4228473306531190E-006   2.4081468437674577E-006   8.0161935147346196E-007   4.1978123739117765E-006   1.2937110363184772E-006   2.2023574548052860E-006   4.3437549312780334E-006   4.8874641374652126E-006   6.6918640357505418E-006   6.0654684977980484E-006   2.2125656347724363E-006   2.9802992544872931E-006   2.3505986869577741E-006   6.7138317550744738E-006   1.7475451080238477E-006   3.3818797482253179E-006   4.3738525370055369E-006   3.3292724356258715E-006   5.0512158408645114E-006   1.7893322280867535E-006   2.2500431969809235E-006   2.6195142285970748E-006   4.1251481389702013E-006   1.9739954795604401E-006   6.2037528920935510E-006   2.6620541344187593E-006   5.3118177992650023E-006   3.5140744114208115E-006   2.1951095470212995E-006   3.1373233697999747E-006   1.0575117281630340E-006   3.1923006132534157E-006   1.0504193756926574E-005   1.0625060467279503E-005   8.7812463062967740E-006   2.8084987576402234E-006   4.2244098990065613E-006   2.7458130479702543E-006   9.4788320536904376E-006   4.2973528408545052E-006   2.1116897007208765E-005   2.5752308862911294E-006   5.7837281882493974E-006   2.3179705914772457E-005   3.0686254611148607E-006   6.1503518128567007E-006   3.1444742563454966E-006   3.6879864200963144E-006   7.0964955368406383E-006   6.5067831113051965E-006   1.9475027623904729E-006   8.9218402457234763E-006   5.8041106122749765E-006   7.5560075574834292E-006   4.1183416697418995E-006   4.5542336056161074E-006   2.0403527477691955E-006   3.2015919966832572E-006   8.4729974369754987E-006   3.1792688899784725E-006   4.0434196127932223E-006   4.2528720848936286E-006   3.1783846588546304E-006   4.1335344657065909E-006   5.1251625429924460E-006   5.7995424721330604E-006   3.5299758766692287E-006   1.2715655261832208E-005   6.6498560344373655E-006   2.1460006448530232E-006   6.5279653434841100E-006   4.2014408570452235E-006   2.2506984607011415E-006   4.4902979723599042E-006   7.7796168758001881E-006   3.4453955146324241E-006   1.1017563958054821E-005   4.1372918866161002E-006   1.8311462876362859E-006   6.0222571319768437E-006   7.4885483038259172E-006   5.0992287351318805E-006   1.9592038946613677E-006   2.8783740909054681E-006   6.3120468229561533E-006   2.9536209700199951E-006   1.2036527696788658E-005   3.6685025522572241E-006   4.5847878773135738E-006   4.1163761744957771E-006   2.5144753915158312E-006   2.8471357354972327E-005   2.2415927928551428E-006   1.2197716294892787E-006   7.7663217685231825E-006   1.4520697107458736E-006   1.0538261265082392E-005   9.6115161387012705E-006   1.2859051391130031E-005   4.3329725573532662E-006   1.4859374235461642E-005   9.2648417116964271E-006   1.8435279617120069E-005   6.6540519907545523E-006   2.0777318906778160E-006   2.6873603933820607E-006   8.8231448946089420E-006   3.7661043465148267E-005   1.9625796482245441E-006   3.3414267874553016E-006   9.0065318992351769E-006   3.8066606901930619E-006   6.5097707122386612E-006   1.5136268352684945E-006   4.4368008451226622E-006   1.4537901148132376E-005   6.8758667298049613E-006   4.2457073187895545E-006   4.6332027812439588E-006   1.2589911885729689E-005   7.3302355264977327E-006   5.0010994198885257E-006   4.2446858583543617E-006   4.3860174240567204E-006   2.3921768595994124E-006   5.8437695848418674E-006   4.7143847159283446E-006   7.5299436006758165E-006   6.8129493568135297E-006   2.5586216401263656E-006   6.4391858847651318E-006   6.4735533488684331E-006   1.2345761569130490E-005   1.0267639042967276E-005   1.4296645151135285E-005   1.1142025672362420E-005   8.5667362410426754E-006   6.5336506503314424E-006   2.9473157927930448E-005   6.5452349455773779E-006   5.5143816011615831E-006   5.6738661901701405E-006   1.1810111446444252E-005   1.4502156913268528E-005   3.6826271831015204E-006   9.8533503265329624E-006   9.0845843574862529E-006   6.5494048622261658E-006   2.7626649954997761E-006   2.5730878370366014E-006   7.1148363044468984E-006   1.0899749937410227E-005   6.3227932281621020E-006   9.4265820724864822E-006   7.4651933358268873E-006   6.3844713551414037E-006   2.0943260670040819E-005   1.3177135455471529E-005   9.5165997476904908E-006   6.5165740426806732E-006   6.9624551605504992E-006   1.7778192990814734E-005   5.6649203667500809E-006   6.8513240136387041E-006   1.4414112083933260E-005   1.9440502308568756E-005   7.4922697862863163E-006   1.2276339118254085E-005   1.2556608587767448E-005   6.6040374734099052E-006   1.9430991345839818E-005   5.5850677495892519E-006   1.6298462219246980E-005   3.4761124581325231E-006   8.0447537012164484E-006   4.8306782062875449E-006   3.0407782885619091E-006   6.3177740555037029E-006   1.0108576408120014E-005   6.3460365137903890E-006   2.8497740195623745E-006   5.7647181305730216E-006   9.6366657898516297E-006   2.7891742524964425E-005   1.4594613677535705E-005   1.3498132381737525E-005   3.4317577609424042E-006   5.6529457121422739E-006   4.3557864226274515E-006   7.4873014383843249E-006   1.2797605039382319E-005   3.9306578041571739E-006   1.1070725128050806E-005   5.7262453581069759E-006   1.8101757079286549E-005   8.2786179917508206E-006   1.1461691404867391E-005   1.9703141920300369E-005   9.0560645530983414E-006   1.2942322562813820E-005   2.4345192003737871E-006   7.2253664294405067E-006   1.2833692660113395E-005   9.6891017020504355E-006   1.2179915815659836E-005   6.0192088847009413E-006   9.4511333424757497E-006   1.4231957216158510E-005   2.8700287274022505E-005   2.0955103667926892E-006   1.7803561001945828E-005   5.9383960371959472E-006   3.2300364043940656E-005   4.9532766197563052E-006   1.6858254806056155E-005   3.7125234851411614E-006   3.4688883946195372E-005   1.4439771459308306E-005   7.6059988788357361E-006   1.0445098205894227E-005   1.0625609790870844E-005   6.8427027893179766E-006   8.5007424736787233E-006   1.1378231516801429E-005   1.6249198241150891E-005   4.4108752695125031E-005   9.1729911934536300E-006   1.8966899679294284E-006   1.7472371558721743E-005   5.9683551457430687E-006   1.6675661566582697E-005   1.4411433736536809E-005   3.3225588769502093E-006   1.6391565275077211E-005   1.4017846798815172E-005   8.1766675685417183E-006   1.1624303001854633E-005   8.3234833119595826E-006   6.7582962630146281E-006   3.1041359873490372E-005   1.2679474299195285E-005   1.2200886542804010E-005   1.0630623086612601E-005   1.0412934174751133E-005   1.6230169596662691E-005   1.6376803191307684E-005   1.7571449569009415E-005   1.1387998584052519E-005   5.6136178177779037E-006   3.3648099043309307E-005   1.4151718958854986E-005   9.0943702191190380E-006   8.2289339359441038E-006   9.9326060281577656E-006   1.1924962218959627E-005   1.2850910648308752E-005   7.7654566450386965E-006   7.7504215690820776E-006   9.3041864055515128E-006   1.6960160294790882E-005   7.0875330706218706E-006   3.0451030050683113E-005   5.3760177620624633E-006   5.3735038814173123E-006   1.2201955006193989E-005   1.1403198641060114E-005   6.4830674257998326E-006   1.0676084351513637E-005   1.0821851966275672E-005   5.1403054548273168E-006   4.8415689601258424E-006   1.1376817366069775E-005   9.4508288913135979E-006   9.1342930717633833E-006   2.5554969446694375E-006   2.3542668523568334E-005   2.4561661605608993E-005   1.9901819830619250E-005   2.0030761276555761E-005   1.0404118964876030E-005   4.9321587616163501E-006   2.2738655122336304E-005   8.7418737301200808E-006   1.2311318785971109E-005   5.3007202939511330E-006   1.7865946130031636E-005   1.6839446392015047E-005   2.7098327551762349E-005   1.3992256076715204E-005   1.2915474752185783E-005   1.4811927004162007E-005   1.6814932810030216E-005   1.4972946956985131E-005   1.0107264897777289E-005   1.1822765751208144E-005   3.7813890417398944E-005   1.6663449505053655E-005   1.6487225364986418E-005   3.7057382054654800E-005   4.7226633607838864E-006   5.4601239882524664E-006   1.7632826235540939E-005   1.0637613178041526E-005   1.4949815829867447E-005   4.4760637843981895E-005   5.6910837943394068E-006   9.6161882284801224E-006   1.2969104776429505E-005   2.1462660851885153E-005   7.5418653123219794E-006   1.1377483669291162E-005   1.6693562987016392E-005   1.5515848118186205E-005   2.4286786417580840E-005   7.8156861393733190E-006   1.3656238529074958E-005   3.3500060725116668E-005   1.5145865288060387E-005   1.0133971609099460E-005   1.8823097674456948E-005   7.9061148457701367E-006   1.3200407808691590E-005   1.0028127214187207E-005   5.3527890670741205E-005   1.1592783369343989E-005   3.9218055952265529E-006   7.4505175500064142E-006   2.6353795230368806E-005   1.8464526429635996E-005   1.3515467031916126E-005   1.4819941199471503E-005   2.5246576172408743E-005   3.4716988496354599E-005   5.9771274247163843E-006   1.4839631460542661E-005   1.8759135335989703E-005   2.0697531632880729E-005   6.4358254584517241E-005   9.4588940425335380E-006   2.7846380047219763E-005   1.0718364705173281E-005   1.4491527809917911E-005   2.0823239082907531E-005   9.7597709930862613E-006   1.7440801414348267E-005   1.6245399960316668E-005   9.4835982273960859E-006   1.4341910576766528E-005   1.2103357659469315E-005   2.0803844836120665E-005   1.0590262721524876E-005   1.9307338726884283E-005   1.0458989036571695E-005   2.5759826886139084E-005   3.7917108906856918E-005   1.4077154793618347E-005   1.2727208387467742E-005   3.3007144312377841E-005   1.5226325984696068E-005   2.2428815205809442E-005   1.7410296728297109E-005   6.3557127998236001E-006   3.1403644038892764E-005   3.6600803765297404E-005   3.2284949362659752E-005   1.9904548940575519E-005   1.5010599975284800E-005   4.0169554398759960E-005   2.2129123899466924E-005   2.2491793676231343E-005   1.0869322432658871E-005
   3.6882352941176468        2.5000000000000000        5.8850658253302669E-009   2.7261623215617311E-009   5.0345660395825872E-008   2.3827171631262101E-008   2.0329135815226949E-007   1.2419050930195244E-007   4.3359226298070130E-008   4.8941320078920712E-007   3.8149429741017463E-007   9.9580013937301900E-008   9.1737779010025419E-008   2.4143665660790063E-008   5.5903823825655518E-008   7.0053349899158798E-007   2.0267922841477546E-007   1.2109608557296076E-006   4.8924840292121052E-007   1.7331992118859850E-007   5.5213259944605926E-007   4.0048948644034945E-007   4.4706638859254118E-007   1.3687525136275231E-007   8.8305987006341362E-007   9.4941350099923844E-007   2.6864239058393682E-006   2.2933302499635375E-007   5.7334433220238684E-007   1.4420602557961320E-006   6.9093491567999693E-007   2.3253436157703656E-007   9.8006463343846690E-007   1.9037383025365505E-007   1.9569244838541157E-006   4.5998204919922653E-007   1.4012429087492033E-007   6.3450043692872220E-007   5.3058759961975248E-007   2.1374166980483718E-006   1.4403323139052146E-006   3.2746488217965408E-006   4.1892002131703407E-007   2.5728320361761895E-006   1.4951860673087554E-007   9.8770604557062650E-007   1.5392414818843187E-006   4.5212751597171974E-007   4.6631581256465675E-006   3.0980208505090836E-006   3.1227546571962596E-007   2.2099686364670859E-006   1.1354928352221894E-006   1.2807432297391882E-006   7.0498307471830367E-007   2.2668949913938089E-006   1.0188542726429593E-007   3.1718867079220519E-006   4.0238785941895624E-006   1.0553011863352107E-006   1.1851107638907439E-006   1.0795069233351750E-006   9.7945326273686104E-007   1.6601443843864290E-006   3.7300162383764838E-006   1.4578770511191423E-006   5.4594832590086198E-006   1.2472959011913188E-005   3.6486256946304792E-006   1.8169882446669119E-006   1.2111689624381473E-006   3.1745707336332703E-006   5.1136454210664357E-007   3.8519046104849508E-006   8.7078036188554500E-007   5.3430569303702171E-007   6.8108500652364684E-007   1.8786323094843635E-007   1.3737214925153002E-006   3.7065069287017924E-006   6.0101440597754528E-006   2.7682669139189562E-006   2.9354399371004685E-006   2.3001951527445553E-006   2.0963153659395784E-006   1.0350484281659288E-006   3.4719864722270466E-007   1.6074882661762151E-006   6.0573117274233889E-006   1.5167486960646706E-005   2.2012112708171668E-006   8.3775794768782772E-006   6.5043490334526248E-006   2.9918948761096443E-006   4.9530440142300377E-006   3.2942043670743839E-006   2.5290255444687757E-006   2.2677348009593905E-006   4.5709519521914084E-006   4.9477374864018112E-006   5.5892092016654164E-007   4.9244768075564027E-006   2.8276428559528104E-006   1.1848382649833120E-006   9.5995972734285751E-006   5.4544892872860081E-006   5.8303743416015858E-006   3.5613319534879840E-006   3.9253363962499262E-006   1.1685311530412979E-006   1.8927223015005785E-006   3.3603791832352101E-006   3.0161012299580492E-006   3.0775820832406619E-006   1.2923606285832070E-006   4.4954087117765108E-006   2.7503940383846581E-006   8.1493252389057665E-006   1.1038934274863474E-005   3.3591083461451880E-006   9.7670536767093818E-006   1.1653634954500513E-005   1.1563127057319358E-005   6.4294701163157498E-006   3.7394889286329755E-006   1.8691936579287140E-006   2.3488987952748004E-006   3.7073966744248297E-006   4.0880989269522374E-006   4.4879866582346228E-006   4.2037897688813272E-006   7.3249629311637142E-006   6.0873706870148252E-006   6.0393110361848791E-006   3.8011969895746099E-006   2.0087297741482290E-005   1.3563191440946699E-006   1.1450514637018163E-005   5.9883913558487806E-006   1.6777553562325613E-006   5.8246006080344977E-006   2.2768969910346135E-006   3.4233530160250090E-006   1.4105444784285195E-005   1.7463878730292390E-005   5.6013387053595529E-006   6.5236614169007701E-006   5.2936465989823408E-006   1.0177674185633750E-005   7.8729104559368658E-006   1.1238591703868477E-005   5.4422270776616370E-006   1.7388805071701934E-006   2.6751871329485614E-006   4.0334923163614849E-006   6.1808408908207682E-006   4.8448013175514373E-006   3.9880052746968185E-006   1.2841373669583273E-005   4.8583816472647630E-006   1.7207587001425765E-005   4.8156408658872641E-006   6.9115731057276726E-006   4.1546939604641761E-006   7.8333985257576531E-006   8.3495238648206847E-006   2.9493478540850387E-006   3.5456501796280131E-006   9.5567188436178667E-006   7.3455262894763969E-006   2.7656784925416102E-006   2.3197552466892865E-006   1.0014653328340076E-005   6.8325721602264172E-006   6.5647884376711877E-006   6.0014526836030795E-006   2.8818651464299618E-006   7.5019174889932487E-006   2.0695853187461348E-005   3.9299552354007635E-006   1.0900131787935791E-005   1.3163923067920137E-005   1.0938903785398418E-005   6.7442185855018295E-006   6.2810982919246161E-005   3.8696199486057456E-006   1.9906620897192292E-005   1.7695047739772075E-005   3.1228383592247144E-006   6.7968903004458748E-006   2.8863880573059663E-006   3.6990082598539173E-006   6.9995571074449670E-006   5.4143527096013202E-006   1.3685698628782992E-005   1.6331463689083623E-005   6.5737770890883352E-006   8.2611324020289880E-006   2.9623372700812735E-006   9.3567512981648259E-006   4.7692338679412028E-006   7.1246924715086510E-006   1.3880006119768503E-005   1.2586894265317157E-005   1.3832013218605312E-005   1.6884245367051956E-005   5.3260223670764920E-006   5.3615172682263532E-006   3.8345365461797189E-006   1.9665852341329032E-005   5.5607334981794763E-006   4.8850473429017858E-006   1.1003589800272313E-005   9.1839440358487525E-006   1.2373997175879230E-005   5.0139805897325628E-006   5.5438513206098840E-006   6.3107568028683456E-006   7.9249725607740678E-006   3.7107051638751024E-006   1.0505119633507707E-005   1.1311961966860807E-005   1.3580395357423297E-005   8.2690659576627307E-006   1.0086516615270101E-005   6.3304396029439740E-006   2.7022184352354017E-006   7.5774005526367129E-006   2.7464132719453151E-005   1.7807852766610511E-005   2.2227767006661301E-005   7.1040974029448034E-006   1.2392445151336271E-005   6.2829417297605107E-006   2.3574212021182957E-005   1.5360526294712647E-005   4.6009145757975167E-005   9.9127842608671562E-006   1.2783135382315240E-005   4.1970738687182589E-005   3.5134840270031129E-006   1.7847604869632812E-005   8.2891482892209495E-006   1.0925218663749252E-005   1.6364688233803059E-005   1.5503306760346214E-005   5.1613290212325810E-006   2.0104225898428445E-005   1.2116988367226630E-005   1.8896369285956130E-005   8.1228987383306063E-006   1.4209104200996246E-005   5.2227766687747944E-006   7.5281089691739151E-006   2.0687056067705129E-005   1.1406707387786574E-005   1.1057123394560794E-005   1.0018401151610788E-005   1.0459740646504179E-005   9.4004029142461715E-006   1.3082157229679334E-005   1.3811050845139279E-005   7.0258326733095100E-006   3.6141509461518123E-005   1.6851732062455318E-005   4.3304000942246964E-006   2.3244822747989278E-005   1.2721812621996924E-005   6.3509746090739438E-006   2.1343588041812955E-005   2.2734942079540259E-005   9.9138522213564199E-006   1.1731940652586700E-005   7.7857196076026533E-006   7.9193212213365257E-006   1.4715113764659259E-005   1.6749220078522929E-005   2.3580989514961697E-005   4.9377643784152170E-006   7.5775125827784639E-006   1.2570192011776111E-005   8.3330902467624502E-006   3.3433499912167248E-005   1.0484049194109213E-005   6.5635018920839516E-006   1.2144897294143061E-005   6.9818065912409678E-006   5.7751553004570084E-005   5.9963880520078750E-006   3.6422463574706856E-006   1.9618616761935538E-005   3.6790721733689974E-006   2.5625501800974623E-005   2.5735333243085592E-005   3.0951208954968931E-005   9.7803090773728613E-006   2.5420761456495714E-005   2.1582212378485676E-005   2.5606096298476705E-005   1.2330227691072748E-005   3.7095583795386222E-006   6.1089122373155277E-006   2.0359394216628616E-005   5.6933382742171302E-005   8.3105523759272269E-006   8.5598277567209877E-006   2.1845167690330448E-005   7.0704022161425968E-006   1.7305492743916617E-005   4.8878835912270791E-006   7.2562743283599445E-006   2.8520288449797235E-005   2.0145849076091840E-005   7.0968686610761266E-006   1.1076393896626107E-005   2.5771199787104823E-005   1.9921308040011052E-005   1.3759563366159536E-005   1.0122066269256527E-005   7.3784987399106523E-006   9.9822967631980358E-006   1.6334620146865273E-005   1.1822579542927762E-005   1.6622159363756635E-005   1.5702259705338574E-005   9.4766896178409633E-006   1.6269500240564967E-005   1.6966365808527109E-005   3.0075657798851412E-005   2.4167669945868740E-005   3.3855261703537639E-005   2.8120413710357413E-005   1.9987640401597102E-005   1.6134256132610826E-005   6.1594631310550596E-005   2.1272661959603416E-005   1.3488409553154428E-005   1.6833543654469458E-005   2.7747790869763884E-005   4.0222806440103730E-005   9.4193467970115086E-006   2.7544073069639971E-005   2.8717263792818955E-005   1.7726139511999957E-005   1.4710511213389982E-005   8.1389711574465505E-006   1.6675056219673565E-005   1.4215113004680117E-005   1.5126536329924893E-005   2.4732519833170006E-005   1.8760007204004374E-005   1.9862473487012280E-005   5.1015003022930002E-005   2.9054903635673578E-005   1.5238295613998556E-005   1.1829520124093905E-005   1.2173652937707108E-005   3.6140356702064746E-005   1.3003633246059509E-005   1.8514122214066293E-005   3.3106694882548364E-005   5.7899604012532647E-005   1.1217012716314189E-005   2.8438501274097939E-005   2.3158843878361928E-005   1.4780575769443913E-005   3.0742659027902899E-005   1.3157443288705782E-005   2.8492049401564519E-005   1.0003233442681585E-005   1.7115148870649628E-005   9.7935192636540454E-006   3.8021811933004151E-006   1.4942790192155719E-005   2.3487524881293933E-005   1.5062157615747914E-005   7.8216575871485996E-006   1.3612082324699850E-005   2.0167774988213952E-005   3.2953948545528840E-005   2.7527613884347689E-005   3.0339603605235417E-005   1.5159907691816534E-005   1.0572129218982783E-005   1.0825284154745624E-005   1.4319811036181702E-005   3.6161932988884922E-005   9.3224854627364080E-006   2.6605061398432783E-005   1.2646253878948909E-005   3.2711771526699461E-005   2.2241308998878154E-005   2.1224779414156969E-005   4.3638042796208476E-005   2.0613157216270649E-005   2.7448291504779115E-005   7.3360167611668560E-006   2.0032769027600166E-005   3.0846598408337872E-005   2.1864926290781755E-005   2.0446291606120527E-005   1.6834346657098706E-005   1.8430335856715216E-005   3.4765357741005029E-005   5.1337639487011704E-005   7.0292985846203395E-006   2.7843999841674851E-005   2.0233957000051427E-005   7.7552417248539599E-005   1.3422463495468713E-005   3.8757322060573646E-005   6.2299208325964760E-006   6.9806758792730758E-005   2.7691381602536404E-005   1.5127754350358862E-005   2.5247478985432505E-005   1.7590563057111887E-005   2.3167881112839249E-005   1.9799992541262810E-005   2.3039260971463421E-005   3.7471919797170843E-005   9.0178362590523080E-005   3.0157597282086446E-005   3.9828769745437470E-006   3.7394807383768723E-005   1.1984010353576358E-005   5.0735038156889474E-005   2.7422619811456235E-005   9.3625588573374207E-006   2.7919751858711738E-005   2.7177057262624632E-005   1.6048621597896100E-005   3.2109328573836766E-005   2.1336560560719520E-005   1.6338947085784870E-005   5.5966460436061165E-005   2.0021447437927316E-005   3.0199846489422062E-005   2.0440852225232432E-005   2.3989576449760538E-005   2.2930508438079645E-005   3.8547878053853769E-005   3.2516439055967749E-005   2.3814803567405463E-005   1.5711165976593356E-005   7.1919996663179125E-005   2.3444758585367625E-005   1.8653457534594967E-005   1.3097549324151064E-005   2.1096307409256426E-005   3.1467536503625741E-005   2.4492288852793567E-005   1.6156069614413490E-005   1.9431448439187203E-005   1.9997669176201009E-005   3.8491766248078762E-005   1.6985172592226536E-005   7.3115400194138455E-005   9.1356604448191932E-006   1.8317926097811506E-005   3.1071865558024974E-005   1.2985858808371887E-005   1.5845737972389566E-005   2.5752816989583150E-005   2.0496245187522126E-005   1.1578005862291801E-005   1.2380598485544348E-005   2.2351576111441142E-005   3.2795146073113912E-005   1.8295967473288738E-005   4.7479634446925215E-006   5.1570495040920999E-005   4.3489744612108060E-005   3.5487569867564251E-005   3.0426789213915848E-005   2.6396211236030227E-005   1.3257377848384183E-005   5.1419515695855908E-005   1.9987530186553277E-005   2.5342291045703931E-005   2.0553219895934758E-005   2.8416911854203514E-005   2.5416280921269528E-005   6.6626777355369252E-005   3.3253166196534584E-005   3.3665882359397404E-005   4.0903528206825160E-005   3.9449539161971648E-005   2.3355912893774669E-005   1.3715694711295211E-005   2.8267539482252500E-005   4.3354501865172364E-005   3.0739120647095509E-005   2.9989544104210797E-005   5.6500340443521828E-005   1.4808274733863615E-005   9.1761987959311800E-006   3.5253596345596828E-005   1.8284237968942887E-005   3.8204641492585406E-005   6.4819744497854036E-005   1.5714442317282274E-005   3.9077630097336509E-005   2.4128191651901689E-005   3.5129203524304040E-005   1.9707929987073989E-005   2.4346292351316313E-005   3.6767766438435527E-005   4.2771592805380224E-005   3.9401844423683515E-005   1.1267943648809870E-005   3.0059740285909218E-005   5.5369061021690926E-005   3.3280378738122244E-005   2.5984195096556637E-005   2.6792442206339932E-005   2.0271479969428961E-005   3.7942298180977655E-005   2.0287503031880677E-005   1.0240690208716100E-004   2.5564338249143228E-005   1.2196171839421756E-005   1.9813786779795396E-005   6.4376131962194598E-005   4.1102077136634686E-005   3.8115064539455530E-005   2.1947870831271024E-005   5.5186151743271035E-005   7.8321553541909545E-005   1.7988057910459486E-005   3.4754884401890860E-005   3.4781172287772066E-005   5.5990499492506077E-005   1.1258664493977298E-004   2.3811868892295288E-005   6.6575270447392229E-005   2.0383653750819668E-005   2.5716812776110211E-005   3.1796690268341189E-005   2.4876286903170292E-005   2.5880890007083971E-005   3.4569598719073221E-005   2.0097305683060232E-005   2.8209307562994076E-005   3.2655194229258733E-005   3.5228226927175356E-005   2.7742124447811119E-005   5.4351515802038886E-005   2.2016710672773472E-005   2.5944374605295555E-005   7.8727868774401574E-005   1.8006717016790356E-005   1.8951911080717555E-005   6.9862114871216004E-005   3.8533661618951396E-005   4.1768202544917020E-005   2.7555717839271152E-005   1.0835509345951476E-005   6.8292322759285027E-005   5.9928343289343024E-005   8.4323104674571744E-005   2.9834941296764471E-005   3.0496115594387622E-005   6.8195678413047453E-005   4.3242094657833699E-005   4.7682770430359404E-005   1.6879906495967613E-005
   3.7411764705882353        2.5000000000000000        3.1492144414006551E-008   1.7780218672447858E-008   2.3651814066701405E-007   1.3733943667884304E-007   8.0977658856096774E-007   6.2372459912634347E-007   1.2707271534496945E-007   1.6585896468843734E-006   1.6080190965093873E-006   4.2124800717273714E-007   4.0178186972851900E-007   1.0862395580672855E-007   2.5969149981257401E-007   1.8331173447337686E-006   8.5307823215158073E-007   4.2600001092658465E-006   1.7431134302882840E-006   7.1175803972218902E-007   2.0022788027199698E-006   9.0991417291719514E-007   1.7598399819179990E-006   3.2302705981186597E-007   3.0400392620185666E-006   2.7944406865324291E-006   7.3715759241822808E-006   7.2965668364489464E-007   2.0498117008264800E-006   4.2539984990375812E-006   3.0930792242010900E-006   6.8631000090520437E-007   3.2054011173079447E-006   5.6785760814752917E-007   6.1362825342735776E-006   2.2911523865144383E-006   4.1318253623802763E-007   1.6317299226061816E-006   1.9556252998366296E-006   6.0967418507546288E-006   4.0399752505425501E-006   6.3947060031077314E-006   1.1730066010848640E-006   6.2819423037145983E-006   6.4236782794176305E-007   3.8697897804465104E-006   3.8839738822344209E-006   1.0945897537589225E-006   1.7183247986830284E-005   8.9712511886172129E-006   1.2953190371013803E-006   5.8809007001061700E-006   4.3227752145224631E-006   4.3744616583714450E-006   2.4344110402602807E-006   4.8099426569449466E-006   5.6397458822988205E-007   4.1752877482571343E-006   9.2208470836476394E-006   1.7428476022461630E-006   4.0269576376099231E-006   3.8091266259818370E-006   2.3517228235141284E-006   4.4462151134691766E-006   9.1892592504739069E-006   4.8104553182434363E-006   1.3439805144764505E-005   3.3200573432115093E-005   1.0645012278272436E-005   5.2520330278707629E-006   3.4020444885680243E-006   8.5341134482786898E-006   1.6767984325601778E-006   9.7596454654334240E-006   2.6173266383111683E-006   1.2489221128315420E-006   2.9395090555737271E-006   5.7275873896301492E-007   3.1626852163756354E-006   1.7001414136576783E-005   1.3759523189567826E-005   3.1470634571301041E-006   8.8804329329842414E-006   3.8501936163877570E-006   7.1305924116820407E-006   3.3339705542817065E-006   9.1095512523582879E-007   4.4138103046957030E-006   1.1375661341634534E-005   3.3305721682136530E-005   5.6672682107115615E-006   1.7971066316894208E-005   1.5908960391440630E-005   9.4766233098361356E-006   1.1949383452847608E-005   4.0852852189786526E-006   7.7255719154178474E-006   6.9640725148016930E-006   1.0364155720479442E-005   1.0565559858054054E-005   1.5840832562666937E-006   1.0427490185868191E-005   8.5052323375225247E-006   4.6538479354329814E-006   2.8980283217136216E-005   1.4003137055628722E-005   1.2609689085495710E-005   1.3856788523155441E-005   8.4260579139714094E-006   3.4968358051951762E-006   5.2696439635171600E-006   7.5103049384220958E-006   1.0163719896469464E-005   1.2790602855384212E-005   3.6366908737284323E-006   1.5623257534204261E-005   8.2672742546439725E-006   1.8451874923038173E-005   2.1798364542604244E-005   6.7226683124103784E-006   2.1249716103846315E-005   1.7329923166917283E-005   2.6602707962261030E-005   9.7370351461087831E-006   9.9860504885275287E-006   4.8074523696584271E-006   5.1809366648832951E-006   3.2424661027579627E-006   8.5357378879170082E-006   9.7406980258518463E-006   1.0868509495796781E-005   1.6586707202803310E-005   1.5087476436289732E-005   1.0681737221720091E-005   1.2482596637429978E-005   3.9798305365495064E-005   3.7525578726514254E-006   3.0939279559495477E-005   1.2936071756563859E-005   4.8088370792520541E-006   1.3101821040978059E-005   6.0575511995526381E-006   9.0409871501705049E-006   3.3849212730776246E-005   4.1838816449488625E-005   1.0124663903562708E-005   2.7172543584394714E-005   1.1584666507667069E-005   2.9580049890068867E-005   2.0790851733147416E-005   2.3754090666922615E-005   1.3059360825245625E-005   5.5822707242435211E-006   6.3205926306845261E-006   8.2129458286508707E-006   1.2188846925660087E-005   1.3304153265188184E-005   1.0346953074749822E-005   2.9795719053586583E-005   9.7772275126185653E-006   1.4951374742107008E-005   1.1363562935544599E-005   2.1470078069488058E-005   1.1098451179099921E-005   1.2907349902907828E-005   2.9271938023413716E-005   5.3256324086523214E-006   6.8151248680584971E-006   1.7531440659601597E-005   1.1138743891804541E-005   7.2345378114414702E-006   5.8688137245943315E-006   2.6457189755677369E-005   1.2349472387405729E-005   1.8401463190424610E-005   1.1675083356050846E-005   1.5199201807850021E-005   1.4774606450710682E-005   3.0219905500095844E-005   7.5194214616245447E-006   1.9694668856349231E-005   4.1345300279120624E-005   2.2048784902512532E-005   1.7313271299933675E-005   1.2118800377998194E-004   9.4229724382925648E-006   3.6670186410453933E-005   2.4948774904641186E-005   9.8428030330013149E-006   1.9296732159698801E-005   5.8981245857371720E-006   8.5649004217264253E-006   2.0348120412880492E-005   1.1179971292369504E-005   3.2639353319648153E-005   3.6118093019488070E-005   1.8869661013543111E-005   2.2517850831210070E-005   1.0317381199366299E-005   1.6841900839654676E-005   1.3927926464540075E-005   1.8300010685893947E-005   3.4326174825171371E-005   2.4772068845157049E-005   2.0459453590890822E-005   3.5568513955571613E-005   1.0913691394250737E-005   9.9152355209077818E-006   9.0388976851577844E-006   4.4758711241173488E-005   1.5957608594169916E-005   2.1011473328437259E-005   2.0975090644631542E-005   2.3568978034226803E-005   3.5013897893882250E-005   1.1309415375220161E-005   1.2835414346177703E-005   1.2403083381896761E-005   1.1226381120017971E-005   6.2412844497306461E-006   1.4925334761622108E-005   3.6966186327268113E-005   2.9595924072898377E-005   1.6972459353913962E-005   3.3167420292083447E-005   1.0442568799965364E-005   6.6747739664239754E-006   1.6327302687297113E-005   5.5449123249127630E-005   2.1291672395137477E-005   4.3678294709821757E-005   1.6185260374902596E-005   2.5977392674315175E-005   1.1976828457193848E-005   4.9114565114621986E-005   4.0878211748870090E-005   6.9741556953828565E-005   2.7819688219304505E-005   2.2537606608625989E-005   5.4197313537356515E-005   6.5218123018622554E-006   3.9186492302672045E-005   1.9862046770949439E-005   2.5714861050092343E-005   2.8081769252690451E-005   2.9466023470026119E-005   9.8589143868919020E-006   3.3267537356109830E-005   2.0861994856482401E-005   3.2009087871786031E-005   1.4152693074794981E-005   3.2048004888964209E-005   1.2383365429001928E-005   1.4082324815832629E-005   4.5318624696032054E-005   3.0926855306571406E-005   2.3183715313801845E-005   1.6783676172408512E-005   3.3201741920156078E-005   1.6330618552917014E-005   2.6772725789767822E-005   3.5922691443295130E-005   1.1839151514752084E-005   7.2772156498487862E-005   3.0262793190182168E-005   8.8118576269423103E-006   5.9573221844991311E-005   2.6635598500009408E-005   1.8803401673460897E-005   6.7536301451126673E-005   4.5302455671690451E-005   2.1373741334579604E-005   1.0009516807277105E-005   1.9055413959153898E-005   2.3829354842800903E-005   2.9235565650434841E-005   3.1712306307249290E-005   7.3196243374922586E-005   1.2053456823188508E-005   1.6958115660545539E-005   2.1188057271951539E-005   1.8281263512665972E-005   7.7096402270073692E-005   2.5577520924474939E-005   1.2668607519716689E-005   2.9382921124326022E-005   1.7107614462379230E-005   8.7577201743860921E-005   1.7141557324617328E-005   8.9774382319088495E-006   4.0238007419017782E-005   8.0107152639236541E-006   4.8597199981250502E-005   6.0911317037693556E-005   5.8408086602117913E-005   2.1493263737535428E-005   3.3272988685216856E-005   3.7006053323794339E-005   3.9277545526935071E-005   1.6268433132350821E-005   6.1893680692353850E-006   1.1590755273652917E-005   3.7178993272395610E-005   6.3138197708914362E-005   3.1063148650699657E-005   1.8662992428901813E-005   4.2933388577018412E-005   1.1091383303228959E-005   3.9663492604767676E-005   1.5371289564235293E-005   1.4793350056046887E-005   4.1766329501796358E-005   5.2022980887356498E-005   1.2027858792677250E-005   2.2443161140018489E-005   3.7239043647380740E-005   4.0906834546570932E-005   3.2830307368354567E-005   2.0953596694317109E-005   1.2191887097039823E-005   3.2342418858762124E-005   3.3314900679387904E-005   2.4545617352739103E-005   2.8456978320889042E-005   2.6698324398853107E-005   3.2254109760422966E-005   3.6446591160083162E-005   3.2320454783525518E-005   5.2680668660253208E-005   3.9951809279803806E-005   7.0031047156423888E-005   5.4051999617012268E-005   3.5229471434602461E-005   3.4326371286302345E-005   7.9610663643347258E-005   6.7386452327632091E-005   3.0278158524812296E-005   4.0000713896061105E-005   4.6712319552190457E-005   7.1219275722534089E-005   1.9251171660845192E-005   6.2576915280728682E-005   7.0196516872580574E-005   3.7172935361309649E-005   6.4332247842300414E-005   2.3642213818397776E-005   3.2157825217026539E-005   1.3471479536978169E-005   3.4397139770020478E-005   4.8505513745906470E-005   3.0606988094241551E-005   4.5732484556735396E-005   8.7826304174792148E-005   4.7646386509836395E-005   2.4853328521844871E-005   1.7784432892795803E-005   2.2993201092837211E-005   5.1603508879623567E-005   2.8399567536179863E-005   3.7843311017923292E-005   5.9093470465417124E-005   1.2511608545228090E-004   1.7810679953216426E-005   4.8071810869259651E-005   3.2376278990339060E-005   2.7358914245304694E-005   4.3924683258896857E-005   3.5591875986986696E-005   5.0362771718404142E-005   2.2799861207548973E-005   2.7813422959002447E-005   1.6164424895945322E-005   4.9451624954303526E-006   2.8612942024042468E-005   4.7344742401560908E-005   3.8272862735444461E-005   2.8789719286886619E-005   2.7995368304341996E-005   3.8489633875990675E-005   8.5430688857725460E-005   4.4330737220244301E-005   4.7360668497718418E-005   4.1263129696206114E-005   2.4547930073265929E-005   2.4510427435708973E-005   2.4816373393495029E-005   8.3531288243242992E-005   2.2734997160826742E-005   5.1705792441287578E-005   2.2496740445072260E-005   4.5609646163187115E-005   5.0470141027886414E-005   2.8702092907012179E-005   7.6869090426098574E-005   4.1523060743777164E-005   4.1282244466927559E-005   1.6152756136898327E-005   4.7535909766743485E-005   6.1302252673381692E-005   4.0328423995470533E-005   3.2302544095571200E-005   3.6358096249235930E-005   2.8776588185261368E-005   6.4352390417737944E-005   7.1715676285256407E-005   2.3507291102896637E-005   3.4429670225616947E-005   5.7410734599898578E-005   1.4538168922489079E-004   3.4169323489080891E-005   6.6592384111619358E-005   2.1227578471548998E-005   1.0215288662434340E-004   3.8198454898891006E-005   2.4079292044091351E-005   5.2982510673983449E-005   2.3744047426299292E-005   6.0727692019781068E-005   4.0058436862696126E-005   4.0170080868012316E-005   6.4822920582162879E-005   1.1921462239895169E-004   7.3033953754524851E-005   1.0161612421150764E-005   6.0035161398608207E-005   3.3705866716476980E-005   1.0315779571685284E-004   4.6256832126436217E-005   2.2384072324086103E-005   3.9708638413010431E-005   3.5168184347576402E-005   2.5645532123837018E-005   6.9949081857127620E-005   4.4445912338537243E-005   3.5157278887190247E-005   6.3652300009181688E-005   3.0339946451828739E-005   5.6786945227174799E-005   3.0624244350668229E-005   4.3794771148456053E-005   3.2289036695110040E-005   7.4412712985450592E-005   4.5199441631180172E-005   4.4635768719892878E-005   3.3425333098258245E-005   1.0810127558210895E-004   2.8144701860554928E-005   3.2907804061884127E-005   2.1421338604576303E-005   4.0575293531998685E-005   7.3495479669684574E-005   3.6821534977581486E-005   3.1201243016635212E-005   4.8536162213587849E-005   3.3622118263747514E-005   7.0707620389036664E-005   3.6150556210821458E-005   1.3382442601927229E-004   1.6182990863899918E-005   5.3110505291377734E-005   6.0056452046013756E-005   1.8020367363985745E-005   3.4897668252763314E-005   5.1104731464953546E-005   3.7850982953262742E-005   2.6420012298833800E-005   2.7779723531619701E-005   3.8902295247256346E-005   9.4152640328621441E-005   3.5029885016305310E-005   1.3773795840724274E-005   8.2679919443919017E-005   5.9678559290250540E-005   6.2129233356501563E-005   3.3843907730186625E-005   5.2895851944263496E-005   3.6022574787937890E-005   8.6010683438150865E-005   3.8626523815566246E-005   5.2753587914418139E-005   7.5359136649952972E-005   4.2573785456149124E-005   3.4620935215304759E-005   1.2907687516935828E-004   6.1726844133510282E-005   6.2906205134939373E-005   9.0893312136294403E-005   6.9921662935174458E-005   3.1535763610123967E-005   3.4306909611544933E-005   5.4473406895478864E-005   4.1375442885300885E-005   5.3130368291432617E-005   4.6467298180028148E-005   7.3882541778043986E-005   4.1100511226929634E-005   2.9741165334475052E-005   5.3014575146003751E-005   2.4338510345166236E-005   8.3950934433432684E-005   5.8777827965294609E-005   3.6992519222687016E-005   1.0796719760236835E-004   7.0722293569422561E-005   4.7935560768420442E-005   4.2893977365490905E-005   4.5174475333789255E-005   5.6915231469906142E-005   8.6143028881633933E-005   5.3220083418724885E-005   2.1749641560914953E-005   6.0660233616108126E-005   9.5232355336316482E-005   5.9438079674084918E-005   4.7143060044127310E-005   2.9455051954257301E-005   3.9532634407879718E-005   8.2335977742509044E-005   3.9151457622331608E-005   1.3895861525320435E-004   4.9075498692390707E-005   4.7917344665565926E-005   5.2034201124944089E-005   1.2503417570913517E-004   7.6132886730980034E-005   1.0351882160993668E-004   3.6733804435610405E-005   1.0615559492688117E-004   1.3581834346269360E-004   4.4555292429878336E-005   7.1593292951346873E-005   4.9267000330241288E-005   1.1672175330109737E-004   1.4650850478381300E-004   5.5170869040271435E-005   1.1436387397605910E-004   3.5430810000937524E-005   5.2430860235517427E-005   4.5440990193329233E-005   5.1398319150007906E-005   2.8058671652855344E-005   5.6134626565519590E-005   3.6519317817735292E-005   4.3938686971695870E-005   7.5219591239345079E-005   7.3625546214801363E-005   7.2781240465184934E-005   1.2439152355776478E-004   4.9047528316668848E-005   4.2050469457657541E-005   1.3406468781777337E-004   3.3825080458335417E-005   6.8679175370017035E-005   1.0836245135930797E-004   1.0059245423375577E-004   7.6070702794887318E-005   4.1508604834382390E-005   1.9080776049722253E-005   1.2148206321424538E-004   8.6806961249206896E-005   1.7384863845689298E-004   4.6929623386045310E-005   4.6732491770486365E-005   1.0378902916513634E-004   6.4422887197492800E-005   7.9031420892355076E-005   2.3832448597876515E-005
   3.7941176470588234        2.5000000000000000        1.4664901438265008E-007   9.6014499967279517E-008   9.4261061463426828E-007   6.4422976483117700E-007   2.6320199041596222E-006   2.4760050250958918E-006   3.3058268601258833E-007   4.5865441646255920E-006   5.4270802964458449E-006   1.3977287076877105E-006   1.4645442799233755E-006   4.3787807695555154E-007   1.0823878823670980E-006   3.5874658887828099E-006   2.8079801730995454E-006   1.1042864953616240E-005   5.0934341806074659E-006   2.5214628965831259E-006   5.9233673177715545E-006   2.6843095665720653E-006   5.7049286984858047E-006   9.5777506760202553E-007   8.7610098978816286E-006   6.7286407461472682E-006   1.4965642602725155E-005   2.0555606739985653E-006   6.3156570177469363E-006   9.9832236598224190E-006   1.1187633033076880E-005   1.6336310646767742E-006   8.2750264540107192E-006   1.6116003504535958E-006   1.5666705719884622E-005   8.8200796721893970E-006   1.0634211541595339E-006   3.7477163889744952E-006   5.9753168147330592E-006   1.4428009020142409E-005   8.8934039389400286E-006   8.0044385707370710E-006   2.9651201824120781E-006   1.1776962501174093E-005   2.2586112688360508E-006   1.1305375125797490E-005   7.7623709276484424E-006   2.3363518794949271E-006   4.4333961562903835E-005   2.1165895232971828E-005   4.4109732453930182E-006   1.2677449552285652E-005   1.3438942355789834E-005   1.1293029669445584E-005   7.0871266733404496E-006   9.6391154971244803E-006   2.4584744789895024E-006   5.9056907513940559E-006   1.6873801305279904E-005   3.5520278289200863E-006   1.1092600351906253E-005   1.1618303753821759E-005   4.4341342420825026E-006   1.1043509826839414E-005   1.7782339599574709E-005   1.3318531917075729E-005   2.6581252792123086E-005   6.1710414676167336E-005   2.5269536208196227E-005   1.2884772126052722E-005   8.8565485753220796E-006   1.8516253863464521E-005   5.7508227022181098E-006   2.0123851166484012E-005   7.5128202944339447E-006   3.1118728300024997E-006   1.0360589580698870E-005   1.6434442058265377E-006   8.9399064059406860E-006   5.6366624805603071E-005   2.3862511809821628E-005   2.4393168538756492E-006   2.1187254704320693E-005   6.3489602799794201E-006   2.2200258685041718E-005   9.1300063766534885E-006   2.5624462142473171E-006   1.1886887900596757E-005   1.6702108275406626E-005   5.3335689975386128E-005   1.1817544845598067E-005   2.7647972651564750E-005   3.1986281175861262E-005   2.4603025317225921E-005   2.2736426344275121E-005   2.6886622214180779E-006   1.9160060928272288E-005   1.6547252751105313E-005   1.9895570349567449E-005   1.7139493799210668E-005   4.3414888597207219E-006   1.7210184769592377E-005   1.6689327771848372E-005   1.7646626311424398E-005   6.2744765534902946E-005   2.7050669374686353E-005   2.0866532348372659E-005   3.9372070332914448E-005   1.6166266911740225E-005   8.1857154195634043E-006   1.5624691973305141E-005   1.4139975384937826E-005   2.5246016611349847E-005   4.0082887779555443E-005   9.4703624570248812E-006   4.1985395345071139E-005   1.7953169941623097E-005   3.5182330996971974E-005   3.4119430816020069E-005   1.4979386083313511E-005   3.5894322596428553E-005   1.7918823540703243E-005   5.5726793054455610E-005   1.1986048031506734E-005   2.2708122955961608E-005   1.3187302164816639E-005   8.9447612948912759E-006   8.2995867125121426E-006   1.6314475049668639E-005   1.6691589333192764E-005   2.4673737922134736E-005   2.7113211139021359E-005   2.8177897492508102E-005   1.8893928068433803E-005   3.9239206035360365E-005   5.9226712897374575E-005   1.3479540170702228E-005   6.1840222970760850E-005   2.2589008875273051E-005   1.3145461282986542E-005   2.3499398990456596E-005   1.4977649617304672E-005   1.8511577481602271E-005   5.7161198710068369E-005   6.6936550955648194E-005   1.7207537345514350E-005   7.2997528306423178E-005   2.1536627346597331E-005   6.5211520657255655E-005   4.1585827538620707E-005   4.3336700386249038E-005   2.9771490857413723E-005   1.4304950650486053E-005   1.4592781953496273E-005   1.5143569268412065E-005   2.2954419014484548E-005   2.9288650018873310E-005   2.2606584692893775E-005   5.3024749878993291E-005   1.6876069788892214E-005   1.0699093700880153E-005   2.2762890463190322E-005   5.3122372083228944E-005   2.7225143173274984E-005   1.8457195740054055E-005   8.2066436461675094E-005   1.2633894596169100E-005   1.1143235692122655E-005   2.5546459507280681E-005   1.7198586617794973E-005   1.5310870945597947E-005   1.3037143970353789E-005   5.3331520174401174E-005   1.9776490836832538E-005   4.2631168661069790E-005   2.0051166323622594E-005   5.7338665513424140E-005   2.8108961871819013E-005   3.0918454525385955E-005   1.5723284038858926E-005   2.4484866616947950E-005   9.8753095282623650E-005   3.7574718937907860E-005   3.3123790659780236E-005   1.5945636110367093E-004   2.1682484768811234E-005   4.9441197612110177E-005   2.7179223406359020E-005   2.7193642839746341E-005   4.2240421305880315E-005   1.3575145001204323E-005   1.8454983287554698E-005   4.8335433182918671E-005   2.0801239573479971E-005   5.3488419098176560E-005   5.6431070530923559E-005   4.6357123285365806E-005   4.8185081151700581E-005   2.5888432517735721E-005   2.5420868730094006E-005   3.6004071280049289E-005   3.5544248534019832E-005   6.3242608259682777E-005   3.8376017969178039E-005   2.2969971378403325E-005   5.4484577696212335E-005   1.7642642515135678E-005   2.2369700568373511E-005   3.4745949805446207E-005   7.6695688963101952E-005   3.4675329190819748E-005   7.2154424100786879E-005   3.0965329029181592E-005   4.6710278918777640E-005   8.6491288302338866E-005   1.9478946073871807E-005   2.7475202406440001E-005   2.1034750624681714E-005   1.6158346693906900E-005   1.0459101700890296E-005   3.1150403855357154E-005   8.8771038501934044E-005   5.4925423414302609E-005   3.2194643438313803E-005   7.5851385613007999E-005   1.5458152290233650E-005   1.7038816732599535E-005   3.4397596775020910E-005   8.5937988846006177E-005   1.7263324083140526E-005   6.9336342129588211E-005   3.5540251060053872E-005   3.6548350564503231E-005   2.1336556724469473E-005   8.6885628714072590E-005   8.2354637034302605E-005   7.3660109813518138E-005   5.7328236338871254E-005   3.3229423855414115E-005   8.8514503950383580E-005   2.3083518306485380E-005   6.6487452010400764E-005   4.6196782625523581E-005   5.0852038980173886E-005   3.8143995136227969E-005   4.4984970229816208E-005   1.4411135246407106E-005   4.4068809153282205E-005   3.0681810503894529E-005   3.5992052487964086E-005   2.6318312599318993E-005   5.3374007371264888E-005   2.7214905184908010E-005   2.3171406490923653E-005   8.2784115826301945E-005   6.0238854016620248E-005   4.1480439230806236E-005   2.0390839415404095E-005   8.7943795744234416E-005   2.5165575453018960E-005   4.8301578389898351E-005   9.4694796164254639E-005   2.7801663522570716E-005   1.0237345108779412E-004   4.0463332732974354E-005   2.0911181530442937E-005   1.1311908771534594E-004   3.8278660473014091E-005   5.1650541138297104E-005   1.2573838184905525E-004   5.8521244979251590E-005   3.6023055519483166E-005   2.2909977771532919E-005   4.8385633473403221E-005   5.0124732348335441E-005   4.8968557386013487E-005   5.4104523445140039E-005   1.5020907170724236E-004   2.7413745500313354E-005   3.3657972560923499E-005   3.2471980939931471E-005   3.2854313481037787E-005   1.4941208566512503E-004   4.8499585555043253E-005   3.0416010493047313E-005   5.5744309678564571E-005   3.6305683971369361E-005   9.6092405738458213E-005   3.7774531165995310E-005   1.9042711132813699E-005   6.9693272571561945E-005   1.8734165073094974E-005   7.1621963030751414E-005   1.1971065491007263E-004   8.4549864421625174E-005   4.8354354411016327E-005   3.9123432083055321E-005   4.7194001861245102E-005   9.2363613288541367E-005   1.9106382985432803E-005   1.2861378832708255E-005   1.8701655776012129E-005   5.2501877386568839E-005   8.4232178564043762E-005   7.6999284240666661E-005   3.6364963969603718E-005   7.1272196531670906E-005   1.8803936148942216E-005   7.2007825661818962E-005   3.7747719769677890E-005   4.2105749206084065E-005   4.8483681083314397E-005   1.0429560170599829E-004   2.4011382096315933E-005   4.0185065195852178E-005   3.5998548329000427E-005   7.1609336918886180E-005   6.5387679056200175E-005   4.2296090116289400E-005   2.1389944727252955E-005   7.6394798338638945E-005   5.6411732107565380E-005   4.1685435783460239E-005   3.8185447961985832E-005   3.6850876239001043E-005   9.0769422543843432E-005   7.4946074680620314E-005   6.2487525951282906E-005   6.8179176204252753E-005   4.6827776099905957E-005   1.2343972417674037E-004   7.7217160121618238E-005   4.9313370492579033E-005   6.3445208645079282E-005   6.1095831828105945E-005   1.6353413628768173E-004   5.4854341783474935E-005   7.8100788408423427E-005   5.8951924793363652E-005   8.0996047035220562E-005   3.3290268821043728E-005   1.1293715723145232E-004   1.3275465604424173E-004   6.3231140547010003E-005   1.5671181340806903E-004   5.1734084020223365E-005   6.3474805247111296E-005   2.0428718162515559E-005   6.7698281327595620E-005   7.1078435895055198E-005   3.4853211467470183E-005   7.8841026613579639E-005   1.0156422225471271E-004   5.8466429136847638E-005   4.4059700780896860E-005   2.3829904020878069E-005   4.1163845856499540E-005   5.7064841837983723E-005   5.5181521025755654E-005   5.7547345750591355E-005   8.1313545458125850E-005   1.8944108475733385E-004   2.8000616933227784E-005   5.8664932729949103E-005   3.8534311478149277E-005   4.1837704737877714E-005   7.1581584763563490E-005   8.7768146454615217E-005   8.6204249427167129E-005   3.9321406606877635E-005   3.5623256621022928E-005   2.4554817088943525E-005   2.0363919537487605E-005   4.5399868487829413E-005   8.1684550607594443E-005   8.9795969154948409E-005   7.8739818424441654E-005   5.3340933586905822E-005   7.4973978510835932E-005   2.3328226739011688E-004   7.5725497467445381E-005   5.2488326386135285E-005   7.0189719389615872E-005   5.1519697949625320E-005   5.0532761540937370E-005   4.6750026133686420E-005   1.4809971395362447E-004   5.0127787791003896E-005   8.2276553078318153E-005   3.6571691096383252E-005   5.3949040963737368E-005   9.4344895908184394E-005   3.1061578613415081E-005   1.1912798436281985E-004   7.3139173933545740E-005   4.3603459552035669E-005   2.6912615377312244E-005   9.0883390037930885E-005   1.0031590646352138E-004   6.4035456236262168E-005   5.9432325923192063E-005   6.3779727126492955E-005   4.1337649724808650E-005   9.8601734113188546E-005   9.3128970103554569E-005   6.2736789088074874E-005   6.3505307871583746E-005   1.2899026642955352E-004   1.9725202051882880E-004   7.7092763517626198E-005   8.5342542892707647E-005   7.3373744029502983E-005   1.1591432518434773E-004   4.9384544364639730E-005   3.5322251072303368E-005   9.3731658569551501E-005   3.2829297445026699E-005   1.2087576895785405E-004   6.8709017215669329E-005   7.6660343273105851E-005   8.8480662942651777E-005   1.0921427555297650E-004   1.3412405597893325E-004   2.7841247267954677E-005   7.2301128550812923E-005   9.9557306277276079E-005   1.4701675224094982E-004   7.4779564918095982E-005   3.7297563655328587E-005   5.9349931864111114E-005   3.2607552293869067E-005   5.0313540683639378E-005   1.1673084862545153E-004   7.4544525520684244E-005   6.1841683000937213E-005   6.2057309348780105E-005   5.1134771525652870E-005   7.8843246033805285E-005   4.5149265524091996E-005   6.0603633966038543E-005   6.6138506248402759E-005   1.2418502594357714E-004   5.2759746937930318E-005   7.3618126331620457E-005   5.0434845256623787E-005   1.0974685406624759E-004   3.9952558435719988E-005   4.9884232544454266E-005   3.4357846175499566E-005   6.7560559627804855E-005   1.4502170765366083E-004   4.6504845481708862E-005   5.5164335534468044E-005   9.3713828176430363E-005   4.5583088171912270E-005   1.0985329767330363E-004   7.8007704221496235E-005   1.8751886606366915E-004   3.0054179997753472E-005   1.0442222956690697E-004   7.6623871580237536E-005   3.3719585813488864E-005   6.5283213642182523E-005   8.6478448090077637E-005   5.8888083912579131E-005   5.4526260780162749E-005   4.5740163741326229E-005   6.6561446437323323E-005   2.1961428324335550E-004   6.6049404191820724E-005   4.9657471862621231E-005   1.0971519604628958E-004   6.5626502110040745E-005   1.1227095028706981E-004   3.4285176482000456E-005   8.0124160236473078E-005   7.5089984151894662E-005   1.1404688246785332E-004   6.1145718098470252E-005   1.0422114283770761E-004   1.9298265637541690E-004   7.3301751810707786E-005   5.6732460189636789E-005   1.9501226207129785E-004   8.5780942903959008E-005   8.0185528714694413E-005   1.6128588507857678E-004   9.8811481076396262E-005   4.1974580048569257E-005   1.0188032410409940E-004   9.4777361659142647E-005   6.0730232736159896E-005   8.3700583585492432E-005   7.1612984247939774E-005   1.2403265707106723E-004   8.6792050219874271E-005   1.0161297626798510E-004   6.0644465119825349E-005   4.5026113747465493E-005   1.5089821057469554E-004   5.8923220128959479E-005   6.7570401209945073E-005   1.9143934409596557E-004   1.9922077731261028E-004   6.3753586998048921E-005   6.8342346783875667E-005   8.6014129997582042E-005   6.9816421207935389E-005   1.2903213242197690E-004   5.7391438044796481E-005   5.0425521891866887E-005   1.0851734419350314E-004   1.7870845412670041E-004   8.2228867366323662E-005   5.7895100865000367E-005   3.3872798702553609E-005   6.4027848696235158E-005   1.2870627189285922E-004   5.9823278905496496E-005   1.5680135300620869E-004   7.9186644864975896E-005   1.3522678659012952E-004   9.5096730104605908E-005   1.9365739269027208E-004   1.1492955329181380E-004   2.2253230888720802E-004   7.6284945586315889E-005   1.6579860949904522E-004   1.7670676466637674E-004   8.7262703746265207E-005   1.1322880266876541E-004   6.0791770206093566E-005   1.6671371435561912E-004   1.4131109106391019E-004   8.8350987642617896E-005   1.4805183798265994E-004   6.3445303798641191E-005   8.8333796208847561E-005   7.0966566943327298E-005   7.2966644583343196E-005   3.8232121278961289E-005   6.8036237134708161E-005   6.1181832813312327E-005   5.7636683119179416E-005   1.4593331299545085E-004   1.4347512667053469E-004   1.4956607373611962E-004   2.0677990734813272E-004   8.3451530996675894E-005   9.2790158614947956E-005   1.7619063292719487E-004   7.9816210805404135E-005   1.8490374113815279E-004   1.3483566591756819E-004   1.9161878375676566E-004   1.2788354204195228E-004   7.4857586790520774E-005   3.8636205433038860E-005   1.7002076327160375E-004   1.2198582261826362E-004   2.5417556766999834E-004   9.6015833803195360E-005   6.1605322969236781E-005   1.4553743746894272E-004   8.5752498768579716E-005   9.8180608383619536E-005   4.8992784769287302E-005
   3.8470588235294114        2.5000000000000000        5.9007854637247095E-007   4.3133994359900942E-007   3.1613390160075278E-006   2.4628159823526496E-006   7.0038606286236736E-006   7.9277404615552831E-006   9.4353985503762287E-007   1.0015237086739001E-005   1.4182159834067879E-005   3.5555383136693204E-006   4.4462442286782708E-006   1.5542695191303266E-006   3.7728500551916388E-006   5.9441599653240504E-006   7.8863912066467724E-006   2.1406738646965791E-005   1.2268372225918039E-005   7.6209600104341789E-006   1.4276243602208067E-005   8.8690270204635332E-006   1.4538335827978065E-005   3.2506598885180647E-006   2.0892202793700692E-005   1.3370084717778785E-005   2.0593807161861957E-005   5.6341076484928637E-006   1.7073456498836312E-005   1.8730817737397136E-005   2.8823203836316392E-005   3.2825178030460869E-006   1.6439100063518445E-005   3.7348904581295011E-006   3.3288242814878796E-005   2.5423764790486376E-005   2.5596892212293380E-006   8.2440894022738151E-006   1.5030056756807006E-005   2.9149098785030721E-005   1.6387969905371926E-005   1.0291607112967198E-005   6.9836360354107880E-006   1.6984096460813429E-005   6.5140671706079123E-006   2.5896465688015975E-005   1.3905165085459490E-005   4.7477623965704598E-006   8.0433331501168157E-005   4.1479755828285295E-005   1.2527922703015922E-005   2.1672482851504147E-005   3.4435032392933244E-005   2.3065093282047414E-005   1.7932268582377927E-005   1.8771189698906882E-005   8.4927720693526669E-006   2.0123421307621528E-005   2.5095211796660338E-005   1.1598743127157857E-005   2.4859064799714108E-005   2.8119608678391970E-005   6.7988146857201633E-006   2.6035911180129995E-005   2.6718053044771338E-005   3.0747925822390542E-005   4.2339578696983680E-005   7.5546035375984285E-005   4.8575891389943935E-005   2.6836301709364308E-005   2.2017021659052023E-005   3.1517416898565715E-005   1.9211984218874646E-005   3.3795896180471728E-005   1.6603884540069642E-005   8.4867697903972598E-006   2.9597765170944954E-005   4.1556821373893639E-006   2.2115682960736854E-005   1.2639830926353070E-004   2.9737289370811475E-005   6.1877597397727651E-006   3.8192904160104307E-005   1.4104374402720814E-005   5.4834082566924689E-005   2.1083951565372940E-005   7.2221272396444753E-006   2.8010021779592779E-005   2.2728166542302206E-005   6.2163034814087412E-005   2.0346929401726455E-005   3.0970842096061688E-005   5.2678913756551611E-005   5.2373322467728682E-005   4.0514126599530452E-005   1.1130738125457932E-005   3.9542587880451176E-005   3.1879506514407718E-005   3.4876964678388565E-005   2.0803410742807229E-005   1.1482657861598855E-005   2.4523962224571671E-005   1.9768554486723424E-005   5.6276837872834849E-005   9.6857032303296388E-005   4.0633182660220806E-005   2.8568429325575198E-005   7.7477762547180324E-005   3.1444836382651545E-005   1.7118538490580551E-005   3.8479717129136499E-005   2.4182981425496135E-005   4.5816007346608486E-005   9.0679680880743162E-005   1.9872802064683999E-005   9.4194797805108475E-005   2.5777058847171372E-005   5.7172367985649989E-005   4.2650728265024654E-005   3.5091532307828905E-005   4.6163769570570523E-005   1.7923147599328492E-005   1.0504717485632779E-004   1.4554770558214824E-005   4.4167799052666731E-005   3.1561870821573574E-005   1.3637300022049522E-005   4.2908382166152487E-005   3.1330507594817632E-005   2.4493751132256394E-005   4.8102618630496596E-005   3.2309376021330668E-005   4.5077212736284937E-005   3.8320469639231739E-005   1.0568029702379466E-004   6.3753134675741897E-005   4.0497285646766029E-005   9.5075271137714731E-005   3.2430221241516141E-005   3.5068079146930238E-005   3.2468672060797158E-005   3.1106847526065330E-005   3.3511556530471560E-005   6.8957427206388534E-005   6.8773935499916912E-005   2.9571787974389458E-005   1.3000224952459559E-004   3.8067375355727403E-005   1.1110517256033244E-004   6.7586120991124630E-005   7.0957207286126975E-005   6.7275405517991957E-005   3.0748848118939171E-005   3.4110074474756484E-005   2.5764044987280756E-005   4.1540309363351965E-005   5.0621153221191786E-005   4.1340129676395226E-005   7.1883397391113942E-005   2.5400554976845893E-005   2.6986640107286429E-005   3.9804476212402750E-005   9.3193569579119452E-005   5.4578944267784934E-005   2.7039285560277464E-005   1.6218397656978615E-004   3.0344516514306267E-005   1.8002086323655328E-005   3.2731153448177872E-005   3.3893494374259597E-005   2.6758232259745281E-005   2.6025855319048354E-005   8.1654160022373066E-005   3.6815044148880446E-005   7.6053621896763279E-005   3.9332876236204291E-005   1.4466446319678398E-004   5.1786773118989491E-005   2.3608242239573993E-005   3.4653393941488000E-005   2.0122453811700947E-005   1.7074493743456909E-004   6.5821104598486101E-005   4.5055035896636027E-005   1.4676499272676732E-004   4.4085497180863654E-005   6.3467854858975201E-005   2.8510897233721537E-005   6.0518523218718384E-005   7.0350752908601258E-005   4.1092392113084588E-005   4.0147073148537094E-005   9.1623175931043280E-005   4.2519836340384985E-005   5.7821323316472290E-005   6.5383987679539711E-005   8.6935514329863008E-005   7.9328540566516554E-005   5.3165165063846072E-005   3.7141464539720122E-005   8.2710884450747069E-005   5.5617055946466006E-005   8.6910013005495125E-005   5.3284246910560201E-005   2.5554428077231909E-005   5.9594403386808208E-005   2.4045405366738787E-005   5.2225966894174266E-005   1.1847157166517761E-004   9.8531365213849569E-005   5.4284440772607829E-005   1.4415677980182497E-004   4.6071091969201833E-005   6.5672757819546567E-005   1.5706695479224790E-004   2.5985502603686120E-005   5.2673205796658769E-005   3.2822605113832324E-005   3.2490376867929254E-005   1.7754264339959813E-005   7.8624263461343722E-005   1.4993736319194865E-004   9.3702305653263081E-005   5.6454089648163213E-005   1.1720667682654432E-004   2.4082422549709795E-005   4.2608698112965063E-005   6.4571487118952206E-005   9.4800971854226842E-005   1.5868763139811812E-005   9.5872642226182790E-005   7.3835185497424089E-005   3.2904354568899769E-005   3.8529658264230176E-005   1.2401344325874432E-004   1.2902733914650741E-004   6.5747399723748370E-005   8.5749177057814504E-005   4.1523777609636054E-005   2.1667869399876976E-004   6.3086568238376802E-005   8.8148186986087459E-005   9.7435570055238085E-005   8.4715056736887681E-005   5.1242577742727047E-005   5.7155531899951104E-005   2.0104171904541067E-005   5.2912972015628337E-005   4.4234135958363637E-005   3.0400197815248794E-005   5.4421300471044482E-005   6.8420294614755605E-005   5.1182547139230690E-005   3.6155373214182420E-005   1.2029956885151238E-004   8.5413995158837338E-005   7.5885191844244249E-005   2.5527743677273423E-005   1.8485372841545720E-004   4.4122516144012203E-005   8.3779516625215859E-005   2.0322886941041791E-004   8.2024507882591370E-005   1.0339803773921464E-004   5.3528033349464256E-005   4.7827954161606444E-005   1.6452896477322533E-004   4.0412410768589843E-005   1.0825368923951217E-004   1.3428495685583941E-004   5.3459875960282748E-005   5.5907268814461513E-005   6.4225519141154059E-005   1.0057586990333972E-004   8.0125082279436448E-005   7.3832028255641852E-005   8.3064712339234707E-005   2.1092302180588659E-004   5.7174794151880953E-005   5.9604104568671085E-005   5.1599064464607865E-005   6.0498329935865605E-005   2.4211396155536145E-004   6.8489643462669176E-005   5.5191021183496296E-005   8.6019431661505644E-005   6.6981839043415829E-005   7.7544132465711904E-005   6.1255483777904545E-005   3.9674833213016777E-005   1.0463888444533430E-004   5.0378525840769532E-005   8.7031663553603354E-005   1.7847368094891779E-004   9.5566477358697532E-005   9.9007829677090413E-005   5.6875473382504033E-005   5.5220968955082392E-005   1.7625898701276575E-004   3.2391252483055956E-005   3.3483233935768581E-005   2.6180744333142671E-005   5.9350246817470595E-005   1.4333855939682762E-004   1.5325971050195514E-004   6.2279720372619267E-005   1.0178964617173732E-004   3.4759629547435365E-005   9.6963604121288246E-005   6.9780730995420268E-005   1.0412918231777213E-004   4.8439748560040832E-005   1.5751773944615860E-004   5.5144015445713596E-005   6.2100109254823970E-005   2.3286816339532136E-005   1.1531946051395666E-004   1.1007777608531878E-004   8.3574092594636368E-005   3.4414961145394237E-005   1.2858578601340268E-004   9.0713674148320986E-005   5.7379883971672391E-005   4.4583490820511028E-005   5.2462777113941048E-005   1.9348065836545685E-004   1.3870543121459515E-004   1.3258850685944967E-004   7.6387138252511326E-005   4.5443952759948801E-005   1.7083331889766271E-004   7.9171093249579951E-005   5.9097720500478006E-005   1.0034005210288457E-004   6.7808470332671693E-005   2.7334549315050880E-004   7.9663184534367495E-005   1.2708790899477958E-004   6.3471713805788785E-005   7.6330822953966308E-005   5.4742891830211865E-005   1.5614271584658823E-004   1.9960510265346811E-004   9.6554235428487615E-005   2.3559695076822635E-004   8.6503323182667810E-005   1.2803131102388234E-004   5.5154353402007434E-005   1.1900105716329535E-004   8.9846399401732614E-005   5.8985315506179639E-005   1.0872770552560191E-004   7.9015474047269038E-005   6.2356084766877813E-005   8.9834343734936206E-005   3.2320175163151401E-005   6.5315729588503402E-005   7.0579008935416944E-005   9.3569212341884850E-005   6.5538266211162199E-005   9.3068145329756121E-005   1.9269567216560011E-004   3.8693357825081011E-005   5.6413191025873861E-005   4.7065011315576003E-005   5.3596284487092690E-005   1.2634749713641826E-004   1.6027630608672833E-004   1.2842338373018853E-004   5.7246462110828289E-005   5.0060298295424608E-005   4.2684856927169387E-005   7.0979792732637210E-005   6.6277174222173867E-005   1.2258424987631006E-004   1.6968357465267059E-004   1.4660388701772824E-004   1.0177679505040711E-004   1.4488974589290960E-004   3.5951084476381343E-004   1.6549987707553898E-004   5.6629853900390584E-005   1.0238345748178699E-004   8.3954497769646658E-005   8.9894539011772326E-005   8.9163158222270518E-005   1.9742981106326594E-004   9.3800615816727462E-005   1.1696706073905262E-004   6.2954714382481441E-005   5.9291526396988592E-005   1.3727432771491654E-004   3.4302774862202930E-005   1.7047748395084737E-004   1.0553754381612192E-004   3.6555018127867668E-005   4.6186778924737239E-005   1.3655563992432751E-004   1.3826774050316855E-004   9.0520153447254436E-005   1.0065049463305340E-004   9.6420999058929472E-005   6.2242521809324202E-005   1.3733174057093699E-004   1.3028043899844497E-004   1.1623208393553376E-004   1.4595958253019683E-004   2.1613228958981693E-004   1.7579911193879854E-004   1.3605589251234059E-004   8.3719783528687884E-005   1.5198093415743887E-004   1.0724146220060491E-004   8.8755691873348963E-005   6.2714039225000184E-005   1.3462863951749704E-004   6.2660962798168665E-005   1.8048697995531833E-004   1.1414540762101218E-004   1.4715548638752419E-004   1.0315780046406489E-004   9.9314056708759899E-005   1.9939789003753548E-004   6.8601935130298408E-005   6.5121463932554932E-005   2.1600808843585647E-004   1.6615022156275927E-004   1.2081597191176959E-004   4.9550305047744766E-005   1.0348204908217524E-004   3.1650175189809779E-005   1.1100310123224525E-004   1.5782667407352951E-004   1.0599519761910508E-004   9.3843738865109465E-005   1.1726793282805546E-004   8.9714437361927763E-005   8.6794520528985999E-005   8.3695821480475919E-005   7.6397782586541245E-005   1.5045370405935963E-004   1.7946973871701361E-004   7.2122339508873067E-005   9.7719589058466397E-005   7.4488106662471494E-005   8.0647020172420038E-005   7.7732725610396211E-005   7.0507233852158389E-005   5.3989959493852325E-005   1.0025390461005485E-004   2.2479323302020718E-004   5.4808261019619202E-005   8.2721091442833865E-005   1.4040276963394355E-004   5.2910011950855053E-005   1.4550210654105218E-004   1.5643724331815566E-004   2.1088191547848298E-004   5.7043801046893648E-005   1.4366924712755724E-004   7.7539435502504262E-005   7.6063789991411826E-005   1.0206148905513001E-004   1.2518212192075653E-004   7.3619981896731268E-005   9.2530008974065032E-005   7.5379903621265580E-005   1.0662707061248445E-004   3.9283220216317311E-004   1.0786981091846765E-004   1.3715434564395227E-004   1.5008577214573865E-004   6.9182466850786940E-005   1.8412656630719862E-004   4.3907427632173736E-005   1.0148350656271970E-004   1.2110207605965401E-004   1.3259364614307242E-004   8.2482206175374422E-005   1.7613426953407875E-004   3.4049304929362933E-004   1.2525089016448562E-004   8.6836926430388587E-005   2.4297641035790903E-004   8.5868466096983151E-005   6.9736653096783100E-005   2.1508598952928873E-004   1.0756132243178072E-004   5.0610663760339429E-005   2.0224597570280115E-004   1.4799874090884690E-004   9.9548364449630119E-005   1.0760558334148411E-004   1.1626561430087015E-004   1.9746222289721992E-004   1.4065766623734763E-004   2.3454652879451249E-004   6.2158369128963178E-005   1.0753709077436919E-004   2.1549748359353283E-004   1.1832628536460325E-004   9.1116878367175421E-005   2.1533092989264884E-004   3.5112514702479391E-004   9.2714703401244240E-005   9.5261357423258994E-005   1.5459447486446915E-004   9.2651607488241017E-005   1.5056931738963153E-004   4.8190610723643604E-005   8.2882736135281255E-005   1.6847162476086179E-004   2.7835655166750769E-004   9.9565453718181705E-005   6.8485357421032135E-005   4.9818713983381637E-005   9.7869083380322592E-005   1.3926933699919428E-004   7.9026502733871187E-005   2.1171417552601202E-004   1.1146621104602409E-004   2.5674325411848882E-004   1.2336540420388204E-004   2.4332659585471798E-004   1.3874107861842363E-004   3.5863579278608656E-004   1.5812519366751264E-004   1.9281614410438246E-004   1.9355003295626295E-004   1.4150166913064557E-004   1.2991840809758380E-004   7.5679445423050025E-005   1.6031509046402075E-004   1.0702845282405093E-004   9.1229248996087153E-005   1.4111153404010819E-004   1.0399915816292603E-004   1.2048054718773311E-004   1.0959674122436223E-004   8.3333676224133557E-005   9.7903860411135339E-005   8.8411480548800166E-005   1.1124430642523417E-004   7.6650989349678550E-005   2.3958141338757867E-004   2.1685892465138671E-004   2.1817030562265864E-004   2.3916252245041129E-004   1.0195049314733221E-004   1.4532463588948344E-004   1.6038069527473281E-004   1.6093940191836526E-004   2.9276228942192242E-004   1.3592531557813707E-004   2.4102320800850678E-004   1.7290330925824141E-004   1.2376015690370123E-004   7.6220601318607658E-005   1.8019834415572409E-004   1.4246132538273514E-004   2.4846577153732742E-004   1.9017143810267119E-004   1.1880463711487485E-004   1.7455693079710053E-004   1.2865662300253833E-004   9.6214235314467602E-005   1.1392405641279218E-004
   3.8999999999999999        2.5000000000000000        2.0460514535642414E-006   1.6251946581606828E-006   8.9272358776519692E-006   7.7598687628072224E-006   1.4917627333445399E-005   2.0186384284232334E-005   3.1842334374055543E-006   1.7725526601948632E-005   2.9542072383661828E-005   6.9270288583807474E-006   1.1271164629340316E-005   4.7934366398888986E-006   1.0918414143995532E-005   9.3392243640856869E-006   1.8202114341235830E-005   2.8654905031088982E-005   2.4556144990118155E-005   1.9518644525716992E-005   2.8074655829656155E-005   2.3817528713946396E-005   2.9122307631202809E-005   9.7639717965876653E-006   4.1457446243809848E-005   2.2752659137708307E-005   1.9748519875137010E-005   1.6345058520578676E-005   4.0860565456181389E-005   2.8502375686080155E-005   5.4880926382554160E-005   6.3233421855907014E-006   2.6030792782988589E-005   6.7915909925923825E-006   5.8767125489751689E-005   5.4631184153020150E-005   5.6402698067425938E-006   1.7396971725172462E-005   3.1430303177269994E-005   5.0356502531543874E-005   2.7377206483557085E-005   3.1587582192777793E-005   1.5185364867701380E-005   1.9196225884883457E-005   1.5142827823579973E-005   4.6697210671979899E-005   2.5236819913132140E-005   9.8398950815963356E-006   9.5819588815995160E-005   6.8767860656672951E-005   2.9169843537248523E-005   2.8902411668739938E-005   7.2781300311799984E-005   3.7262836858022702E-005   3.9274155815773218E-005   3.4831369923004567E-005   2.3876082204551322E-005   6.1348015096853708E-005   3.2245330525611059E-005   3.3014496309632558E-005   4.5445005734232705E-005   5.1348792526643762E-005   9.1711619169120723E-006   5.3082495476058170E-005   3.2375078178386271E-005   5.7901062799753326E-005   5.7614282229932141E-005   6.0645117526280448E-005   7.4964122415952059E-005   4.9257149250852948E-005   5.0400617728439098E-005   4.2890308577706374E-005   5.5412279389687530E-005   5.1503939527732866E-005   2.9811333165754462E-005   2.3053283864362640E-005   6.7375818259207283E-005   9.6149709958372711E-006   4.0100335349400510E-005   1.8999292186914663E-004   2.5787889811604389E-005   2.4396269458406304E-005   5.3476990353408962E-005   3.6266286002156739E-005   1.0081200587567910E-004   4.1903404467283717E-005   1.8638643184340016E-005   5.5053251649409051E-005   3.6296929307593388E-005   5.2210613219971068E-005   3.1213209316467961E-005   2.8700774590534122E-005   6.7920071573099092E-005   9.0599896827915700E-005   7.3244129997228984E-005   5.6347207930870345E-005   6.8725954949998624E-005   5.1958340886450482E-005   5.5534131632674765E-005   2.1080083705705891E-005   2.6847802765427519E-005   3.3477253598421266E-005   1.6945075380150545E-005   1.4162913143646999E-004   1.0185656906689995E-004   5.2080640771970026E-005   3.7763327262118119E-005   1.0827625184547586E-004   6.0064212250816409E-005   3.9112501243776758E-005   7.3805960007373891E-005   4.1371992489863793E-005   6.4618503629011213E-005   1.5134414369705583E-004   3.1671714069348751E-005   1.8011787782315540E-004   2.7328392740593204E-005   7.8581972602261192E-005   4.4135401100701369E-005   7.3212946063567930E-005   4.6443938069273277E-005   3.9291810044322872E-005   1.6081664835606549E-004   1.9696622897298512E-005   7.1536106317683147E-005   5.5179959993099732E-005   2.2839900193171157E-005   1.1596044726298975E-004   5.5581992927934218E-005   3.5117130779671966E-005   7.7498222972940928E-005   3.3080597551419826E-005   6.8170247456951719E-005   8.0324276780589454E-005   2.1440784495452275E-004   5.0308827252700139E-005   8.9192640966619769E-005   1.1971141014626918E-004   4.0592647768907063E-005   8.6056204921078713E-005   3.8306081622837045E-005   5.1013817977586958E-005   5.7643138678194582E-005   6.6072897976212757E-005   5.9511198270652344E-005   4.4574790836259079E-005   1.5727080507485532E-004   6.6384539337749720E-005   1.5077318185291675E-004   9.4767569436254059E-005   1.0430251624534739E-004   1.3995422939497315E-004   5.9069916721099157E-005   7.8588483862640100E-005   4.1674825311443042E-005   7.0075166668767094E-005   6.9952991208773409E-005   7.9189211051855520E-005   8.3421031910177977E-005   3.4239463773814744E-005   6.5789790013167057E-005   6.1737518622265883E-005   1.0970980410096302E-004   8.4560554449316419E-005   5.1639846841296636E-005   2.2005400880712069E-004   5.9303699732876931E-005   3.0006793754937250E-005   4.3945775810451729E-005   6.6973569988766849E-005   4.3618488231978644E-005   4.6620542389753720E-005   1.1135045739199071E-004   7.0019921280640001E-005   9.8064150712878296E-005   7.8975902932287311E-005   2.4245038330871096E-004   8.4245365490818373E-005   2.7880823949130537E-005   6.7256597515636939E-005   1.4330752501799330E-005   1.9905188789650938E-004   1.2340791791933008E-004   4.2215779917670290E-005   1.0731505361024413E-004   7.4174061837767259E-005   1.1107280069830679E-004   4.0090295975884383E-005   1.0817988515999590E-004   8.9702138217059776E-005   1.1077037626458112E-004   8.1536081737471812E-005   1.3676881221042340E-004   9.0098791591972151E-005   4.4188143906421187E-005   6.6031931732551401E-005   1.1908700543952986E-004   1.0249432416566644E-004   9.9441777410810733E-005   6.3907018308660641E-005   1.5053285938687624E-004   8.0243644507290836E-005   9.3798568117719141E-005   7.9310650966850206E-005   4.4578852622372416E-005   5.2700922344731638E-005   3.7176192469822182E-005   1.0627532570933962E-004   2.7687582439330291E-004   1.0109483754190737E-004   6.2678245762887172E-005   1.7412633984892136E-004   8.9565337189670242E-005   7.8668741215741128E-005   2.0924334227564065E-004   3.3235459967920627E-005   9.1441506514526496E-005   5.2145600092947152E-005   6.9784238730273161E-005   3.2941484501261195E-005   1.4528481705538461E-004   1.7462603326406605E-004   1.5687278363389983E-004   8.9598139943694591E-005   1.2775757324615182E-004   5.0732213818833646E-005   9.7273608992598458E-005   9.7987572497441511E-005   6.9585869456009744E-005   3.5462331278387704E-005   1.3309975938696043E-004   1.3424969600740877E-004   2.3772672823362493E-005   7.0273180977936152E-005   1.2242679782568225E-004   1.6620942429971237E-004   8.8898228598615110E-005   9.8746855247046421E-005   4.9964988198826165E-005   3.9016556248235907E-004   1.3264867518772967E-004   1.0194219634623748E-004   1.6566683095071191E-004   1.1130648608482722E-004   9.0204464529073403E-005   6.4735247099674851E-005   3.5914422717768946E-005   6.8095752787352329E-005   7.0896047992365392E-005   3.4768936368832206E-005   1.0447543723671385E-004   8.2792826910094668E-005   7.7366102374683415E-005   5.5543857312318033E-005   1.3223197608925875E-004   9.5360889647503474E-005   1.5244914852610849E-004   6.0869792138091242E-005   2.8049530917696909E-004   8.3166643137563018E-005   1.3361131352090542E-004   3.0279171742550925E-004   1.8698309482876718E-004   8.8144585539703219E-005   9.1422800947197963E-005   8.8479428522937354E-005   1.9163059395943538E-004   3.9174035931438232E-005   1.5765267823242466E-004   8.5482099190303167E-005   7.7513932536973817E-005   1.0041211589928716E-004   1.2040888601977921E-004   1.6609026689438434E-004   1.1321417636566796E-004   1.0858819328153261E-004   1.1116376080136659E-004   2.2263633250761521E-004   1.0996648270989038E-004   8.9404353990789169E-005   8.7225183844852921E-005   1.3498798997254476E-004   3.1228678027811241E-004   8.1797255816895787E-005   7.5432454452840965E-005   1.1211157241661785E-004   1.1060997977757394E-004   5.4735462009291823E-005   7.6527955721879154E-005   8.5602049395200981E-005   1.3763559775958984E-004   1.2141894561918095E-004   1.0766978900291829E-004   1.9698313868668070E-004   9.0290899960723773E-005   1.5980695888810086E-004   9.5855235210581748E-005   7.5689539484353905E-005   2.0207631895037751E-004   7.2918146326959063E-005   8.6860313760021062E-005   3.6057000863918431E-005   6.1652015155598034E-005   1.8958972911060820E-004   3.1536651986206272E-004   9.3484455818633680E-005   1.3000088787568231E-004   5.5019913932123093E-005   1.0655227303512908E-004   1.0018664796826729E-004   1.7266082218727965E-004   5.0474827719558026E-005   1.8548826425207414E-004   1.2801685367037156E-004   7.6576196257771082E-005   2.2926175323352235E-005   1.5764744406751064E-004   1.6197842900520797E-004   1.5896087233571482E-004   4.9129789884881342E-005   1.5109733275074335E-004   1.3126363884174045E-004   6.8595166748811105E-005   5.3599983328736057E-005   8.5871465627975282E-005   3.0092234974620798E-004   2.1410295349910493E-004   2.3048659439768828E-004   8.6618382674039364E-005   5.4248994867230724E-005   1.7137082245324809E-004   6.7715340183749766E-005   6.9938269159464607E-005   1.3455423329161454E-004   1.9010390600209144E-004   3.0875198703535380E-004   1.0271144567158178E-004   1.7327091369687247E-004   6.7195072873025820E-005   9.2655372011217092E-005   8.7069648210230083E-005   1.6111668239392153E-004   2.3693294029041755E-004   1.3874084836908992E-004   2.4540287685583407E-004   1.1402262338911210E-004   2.0571873759252460E-004   1.2405899143995563E-004   1.8588603514635419E-004   1.2293014946522008E-004   1.7306080341531740E-004   1.3428588082119161E-004   6.6829833750773032E-005   9.2005284973524810E-005   1.8055868377238668E-004   5.3286432333987523E-005   1.0550968261995266E-004   1.0473583886613504E-004   1.4201693633000668E-004   6.2081047632091865E-005   1.1022757299044857E-004   1.3548754237438623E-004   6.0707870727593062E-005   6.1809058373334572E-005   6.2658595452476574E-005   6.4398675218652301E-005   1.8418877189640647E-004   2.0602540536009264E-004   1.7441198063641915E-004   8.5541310419015457E-005   8.9482380474118216E-005   9.2446626086382868E-005   1.5517505777809786E-004   9.2899562529687049E-005   1.7392148000642261E-004   2.4104311436543287E-004   1.9957427134767306E-004   1.9136707744657526E-004   2.4227248542083466E-004   3.1320672005756182E-004   3.2331342560649063E-004   9.8786128898897658E-005   1.7379417220689949E-004   1.3469859164735322E-004   1.3320398892544176E-004   1.4587135081526909E-004   2.1007309663292062E-004   1.5282114704681898E-004   1.7333472835166872E-004   1.1089652717763261E-004   6.9944801326503789E-005   1.5535850118641683E-004   5.2468386816443080E-005   2.2650932797518763E-004   1.3018671631254204E-004   4.4577081016107163E-005   8.6745485157473329E-005   1.6703343382569222E-004   1.9113936627835574E-004   1.3238779526888406E-004   1.4270386753612808E-004   1.2762414226293853E-004   1.0189128291530446E-004   1.8066867366332777E-004   1.8877324519287242E-004   1.4543842685926981E-004   2.3981620472853527E-004   2.6580519344792205E-004   1.0454869204666021E-004   1.7517631259901002E-004   7.2532321634550444E-005   1.9262065253683786E-004   7.8747860666810346E-005   1.6734084872458316E-004   1.2999779042548347E-004   1.4534957268549104E-004   1.2742414978659657E-004   2.1406849913597348E-004   1.9078173664054766E-004   2.1646198672804846E-004   1.1234932008337749E-004   1.0918032727680598E-004   2.4699900281779621E-004   1.3435711400111184E-004   5.0404312117459665E-005   2.9607045757914309E-004   1.7275959259998601E-004   1.8349207521174178E-004   9.1904734624827732E-005   1.6822830018972535E-004   4.4507451938009151E-005   2.1618864276941693E-004   1.8730876006925497E-004   1.3627072722765000E-004   1.2255579743042944E-004   2.2847582109712246E-004   1.3960858921797427E-004   1.0227230341638773E-004   1.5519613116770853E-004   1.2015219194366166E-004   2.5812737816013946E-004   2.0743957566379437E-004   1.3998155437969538E-004   1.0683769693706232E-004   1.2784138663849955E-004   9.2187244152818395E-005   1.3068968525356523E-004   1.0115630770713692E-004   8.4559894119690845E-005   1.3981919887652954E-004   2.6633266177049570E-004   6.7904880953622231E-005   1.0730105100240920E-004   1.8768888549953940E-004   6.0552670002940687E-005   1.5803272936333566E-004   2.5011541503131717E-004   1.9975433942260329E-004   1.0465880783185240E-004   1.5466428932993877E-004   1.2076523125999570E-004   1.4700217134665884E-004   1.4497436268621279E-004   1.5215429343196944E-004   9.1028998723666359E-005   1.3412230387668773E-004   1.4242528381197211E-004   1.6092254658269176E-004   4.8108745987928271E-004   1.4033271366034776E-004   2.4690497880949141E-004   2.0483669677972559E-004   1.0060648262701858E-004   2.3391597642267059E-004   7.3098008218596821E-005   1.4016345685240945E-004   1.6032740189383279E-004   1.4978775980173509E-004   1.0973395901576659E-004   2.5184464240302171E-004   4.4397743069916131E-004   1.8233710708532211E-004   1.0074558117767738E-004   2.6154216113122801E-004   7.2007104028908633E-005   5.8809167230985047E-005   2.0545463920893317E-004   1.0099854973754079E-004   6.3722663716398069E-005   2.5355360371520359E-004   1.8433774684883131E-004   1.6933053657958955E-004   1.1935813803834106E-004   1.7370649305908085E-004   2.0369652276062083E-004   1.8072556168577966E-004   3.5449586565082871E-004   8.0365084511260166E-005   1.9829053009407741E-004   2.5469970803844238E-004   2.0856122119394512E-004   1.0547843074796344E-004   1.6580441787892355E-004   3.5390789386308027E-004   1.4038643882747750E-004   1.5130856360137822E-004   2.1464852363471554E-004   1.3374140305505127E-004   1.4653770332879288E-004   3.7250195511427466E-005   9.1259647567697031E-005   2.1068195193837437E-004   2.9360085696673849E-004   1.5650996578197633E-004   1.2381991399873334E-004   8.2629479003744721E-005   1.4269524928419127E-004   1.0805947266374856E-004   1.1665479271811330E-004   3.2751303686150054E-004   1.4736600146897713E-004   3.4992290777635497E-004   1.4834762571893726E-004   2.4555844176977267E-004   1.3562247829871003E-004   4.0488141664838870E-004   2.6665511426463419E-004   1.6120450217386846E-004   2.2316021572568823E-004   2.1690621801812067E-004   1.0736507155507413E-004   1.1043107364661856E-004   1.3792242117248831E-004   8.5773374415209483E-005   6.8409397247405735E-005   1.1048606334951110E-004   1.4038113526723120E-004   1.5847839501095389E-004   1.6337305454989476E-004   1.1079008029222758E-004   2.2880080044362027E-004   1.7394183088160640E-004   2.0844927863214325E-004   1.1841342809506453E-004   3.2930499448631132E-004   2.8113959039065013E-004   2.3135776134039873E-004   2.2358482706214900E-004   1.1861422177975267E-004   1.7601858131308809E-004   1.0824121476187581E-004   3.1586475774413275E-004   3.0905546427715809E-004   1.0638045566220240E-004   2.4908791651916741E-004   1.7803504087517176E-004   1.5155559542197385E-004   1.2430770999243538E-004   1.5221888452575060E-004   1.5592756118315215E-004   1.9743464519458831E-004   2.6697692474686750E-004   2.9046040805358342E-004   1.8598635423898861E-004   2.2427626356386835E-004   1.0318771433627219E-004   1.8658722808036478E-004
   3.9529411764705880        2.5000000000000000        6.1227986633179126E-006   5.1850137282053641E-006   2.1065619004442975E-005   2.0117329429259741E-005   2.5313409853844341E-005   4.1204724045448231E-005   1.0739212187269020E-005   2.5174628657096212E-005   4.8020197125165574E-005   1.0061500323389182E-005   2.4001746475061068E-005   1.2841744145016609E-005   2.5359921457922696E-005   1.7351601121309295E-005   3.5386666362314736E-005   2.5552988980746535E-005   4.1534189921918272E-005   4.2073067317032457E-005   4.5392144916075432E-005   4.7375857817701088E-005   4.4790667427798484E-005   2.2528646027177295E-005   6.7977688692925418E-005   3.3926207142761237E-005   1.7905872612148371E-005   4.5931679438509135E-005   8.6786106108533763E-005   3.6536155745402690E-005   7.5914161161825318E-005   1.3685742742332501E-005   3.4429844322182413E-005   1.1811829172353926E-005   8.7852559200985239E-005   8.5880648302188298E-005   1.1177071897474419E-005   3.2557365186177122E-005   5.4735549039118501E-005   7.4782930743527378E-005   4.7092223284827547E-005   9.7028433269364918E-005   2.9832391629727839E-005   2.1201486697192208E-005   2.8906860790180045E-005   6.6290049331951126E-005   4.8233986014817338E-005   1.9353140630949610E-005   6.9688187903666044E-005   9.9156628241905558E-005   5.6257592727551814E-005   3.0228711965798124E-005   1.2640606954914953E-004   5.2603892316397554E-005   7.5498474483256695E-005   5.8896856607187723E-005   5.5771914816722461E-005   1.1480112979958891E-004   3.7794221488962280E-005   6.6473458561361922E-005   6.8476582476422767E-005   7.1598781780589593E-005   1.9845627527449313E-005   8.6532598094668658E-005   3.4512647988987396E-005   8.7444146706503132E-005   6.9640480136049846E-005   4.5210952178026132E-005   9.1319670510179766E-005   7.9036892816429952E-005   1.0089663971579111E-004   4.9912346821900564E-005   1.2971555574342700E-004   7.1233703972801941E-005   5.6299757834680200E-005   5.6108270073380054E-005   1.2190881158947274E-004   2.0346716652143565E-005   5.1511674212830098E-005   1.8137171688805778E-004   2.1164729837275145E-005   6.0190890447465991E-005   6.1390271769003318E-005   7.8765553634276413E-005   1.3705397146304514E-004   7.1769746917274148E-005   4.2397536729535973E-005   8.9482857098719168E-005   6.8945017085320759E-005   3.5368266807043145E-005   4.6800947280466517E-005   3.2868018137841954E-005   6.5366132617830682E-005   1.2514854242237281E-004   1.1587449449966761E-004   1.3662187758380827E-004   1.0182870279524961E-004   7.4523005584907446E-005   7.3811664185360670E-005   2.8872478201607968E-005   5.1899295352064995E-005   5.5540939913470270E-005   3.0639993384356906E-005   2.6337381843593075E-004   7.3670244695435712E-005   6.8132513725011442E-005   5.4628464610541561E-005   1.2259348222680292E-004   1.0311598779759451E-004   9.8671988130119819E-005   1.1868357967295184E-004   6.8370260363318549E-005   8.7788478850104866E-005   1.8414890098516760E-004   4.1128769036465860E-005   2.8618828918621837E-004   5.2415262751093871E-005   8.8046211216762332E-005   3.8008072772236695E-005   1.2881054227180456E-004   4.6857271089969329E-005   1.0479404223147044E-004   1.8393733191489413E-004   3.1897241154148140E-005   9.6507839623713779E-005   6.9292251834376581E-005   4.4707983711037389E-005   1.8038012987098203E-004   8.1737430596585793E-005   5.4319522146791285E-005   1.0177343080432383E-004   4.3171317603037969E-005   9.6653852007925879E-005   1.5872113163098179E-004   2.9973481053800706E-004   3.5276608205134794E-005   1.4104673576979191E-004   1.2900634486902879E-004   5.0257812188877645E-005   1.8252133146497306E-004   5.9350539908540699E-005   6.3088562025268938E-005   9.2140357695147206E-005   6.3978888628153148E-005   1.0270718069307075E-004   5.1716066062199294E-005   1.3252718163277500E-004   1.0428512278067427E-004   1.6373353045178482E-004   1.1960068666300192E-004   1.3720615249443430E-004   2.4084365665141504E-004   1.0176534238014709E-004   1.6313766644130876E-004   6.7368434308313877E-005   1.1029777580024141E-004   8.1968314360057501E-005   1.5922918141083304E-004   1.1373916813315324E-004   4.3944826905350574E-005   9.5134091517938085E-005   8.8687965432145076E-005   8.2058928938654358E-005   9.7748166035735833E-005   1.0751693080996152E-004   2.1102636809915872E-004   9.3998196747580633E-005   5.3946853312465794E-005   6.8450296690719515E-005   1.1034024871190904E-004   7.3029129786855425E-005   7.4631078219342865E-005   1.7802586564773292E-004   1.0010336178874663E-004   9.2428138773077112E-005   1.3126359395181973E-004   2.8032162507577146E-004   1.1283143388042427E-004   5.6926432133283418E-005   1.0957987244072317E-004   2.8345682644895859E-005   1.6319316607608803E-004   2.0439886524846226E-004   2.9694940721751420E-005   7.9608439785970012E-005   1.0301499716496150E-004   2.0549467829202934E-004   7.1850841468612967E-005   1.5994108573298644E-004   9.3689842062080956E-005   2.0787678697950038E-004   1.4113260802704124E-004   1.6552426662107115E-004   1.6236076499600533E-004   4.6770641474090318E-005   7.4751818158401260E-005   1.2667953227921684E-004   1.1871009796447055E-004   1.6643808634552601E-004   1.1589230083671628E-004   1.9429663103724324E-004   1.0785046664974920E-004   8.5661831745834050E-005   1.3100684758397040E-004   9.0014132787951678E-005   5.8128531514628368E-005   6.8383513620427140E-005   1.7916900110164259E-004   4.2822608691034690E-004   1.0301316327577158E-004   5.7756129381025215E-005   1.4641599321938914E-004   1.6456038484676140E-004   1.1312080642624332E-004   2.2666879898997321E-004   5.7256293908289283E-005   1.4331852855713347E-004   9.3488327190666593E-005   1.2005946799463122E-004   7.6057924892596098E-005   2.0411636494988713E-004   1.3746782015474314E-004   2.3013693911726971E-004   1.3847901080815193E-004   1.1711136387887827E-004   1.1826423050375274E-004   1.9360225608226514E-004   1.1977875245698141E-004   4.1887752011815077E-005   8.6563907519298253E-005   1.8086522810531125E-004   1.9640788453055216E-004   4.4378540692924516E-005   1.1690103699009049E-004   7.7302580670943715E-005   1.7463084801563783E-004   1.4929673387681217E-004   9.6393743823332379E-005   6.1238795240820148E-005   4.0467658624340725E-004   2.5219005018477198E-004   1.2181504557779520E-004   2.1579109234991649E-004   1.1132096562395906E-004   1.7147563731686758E-004   8.5449012769689767E-005   7.0334598274368246E-005   1.1470049541754868E-004   1.1248106694197251E-004   5.8501318635210354E-005   1.6686212921921222E-004   1.1971110927286927E-004   1.0573011395967598E-004   8.1092008184227847E-005   1.0592096453426545E-004   9.8301941895050351E-005   2.9617420495088088E-004   1.5999446855823049E-004   2.6924369096307388E-004   1.3378694512717232E-004   1.6959626830808698E-004   2.8736838708700533E-004   2.9462498255925629E-004   8.4224858961152448E-005   1.4629182227407682E-004   1.2812031973158454E-004   1.9323487877819290E-004   4.4957270272240836E-005   1.5398346563038145E-004   6.6041972098151175E-005   1.8228147926627175E-004   1.9506462253600701E-004   1.7540033206624520E-004   2.1447737490455171E-004   1.5559930794264941E-004   1.5827500480435896E-004   1.3471795922050811E-004   1.9904529947786199E-004   1.8170130173703809E-004   1.0988775494517067E-004   1.3594340868385569E-004   2.8951142525469447E-004   2.9092373894316605E-004   1.1842969663821319E-004   1.1450301610902821E-004   1.2601442169969467E-004   1.6423416184741459E-004   4.5844510018704695E-005   9.0487617017706706E-005   1.6607053038809053E-004   1.6652208402177080E-004   2.2084974036875617E-004   1.5579108482322270E-004   1.6673523621133776E-004   1.1101083781179045E-004   2.0063639346271374E-004   1.4445415283432801E-004   1.1842192157796884E-004   1.4820150195508762E-004   1.4813716477546027E-004   1.9296725240527818E-004   6.2337934781062895E-005   7.3554959136677722E-005   2.0497317615397398E-004   5.7369410338935082E-004   1.2557975962186057E-004   1.5204195325695759E-004   7.1947477314844260E-005   1.2513921300978708E-004   1.2227306994482890E-004   1.8520496972821877E-004   7.8258455011765240E-005   1.9680093069663105E-004   2.5930000898066800E-004   7.3234659802864861E-005   5.5571033046397752E-005   1.6895470903790626E-004   2.2223480404101183E-004   2.8963535090309163E-004   7.4894233219191915E-005   1.3473959082745934E-004   1.5149896405345032E-004   8.9996119162319494E-005   7.8028724472182487E-005   1.3912971326272901E-004   3.4401208399826308E-004   2.6625116506031899E-004   2.9026884123889521E-004   1.0618360906629377E-004   8.9275621044045104E-005   1.6491680027133315E-004   8.6246184497840739E-005   1.0299260472035862E-004   1.5999928616461972E-004   3.3633416151638754E-004   2.8124232512932430E-004   1.3465532105387252E-004   1.9736655894797109E-004   7.9930194229032233E-005   1.0211301742695532E-004   1.2193666654838871E-004   1.3095730200556285E-004   2.2285543787267783E-004   1.6565171509615233E-004   2.2543811551212342E-004   1.2338464588507848E-004   2.3514816297581732E-004   1.9771354061039274E-004   2.3954532900876419E-004   1.6970296291013540E-004   3.6806244040866608E-004   1.7259614097298436E-004   1.2104477693094954E-004   1.9062045985494187E-004   2.7969330061169306E-004   9.7702594150251941E-005   1.7433546646128666E-004   1.3012625049661813E-004   1.9717783038383118E-004   6.2342786908756859E-005   1.2529115152959302E-004   1.0965107805889744E-004   1.2095043771231988E-004   9.4654398338941658E-005   8.5531242275055247E-005   8.6611699266318895E-005   1.9586745312204787E-004   1.9614270986221280E-004   2.2275116785769376E-004   1.3737626232391745E-004   1.4266173796291485E-004   2.0988786680721874E-004   2.4795219802103356E-004   1.3428857969040208E-004   2.2045555694170948E-004   2.6268310173538508E-004   2.2759156606823785E-004   3.1786745186736975E-004   3.2005641727499942E-004   2.0555266832891731E-004   4.0442129511849900E-004   1.8889747056239075E-004   2.7070853197355194E-004   2.3738087364114920E-004   1.5713270204796895E-004   2.0200666206754889E-004   2.0990446268281761E-004   2.3952861409924216E-004   2.4111416448622307E-004   1.7209535490983547E-004   9.1186835156143478E-005   1.5350862999378252E-004   9.0812877783891591E-005   2.7733417072669050E-004   1.7904233470502211E-004   8.1931497603626786E-005   1.6648015341987939E-004   1.8620503563836330E-004   2.7597491734878917E-004   2.0194549896729354E-004   2.2161374286499926E-004   1.5126175411262751E-004   1.5200353446531239E-004   2.0613392205945068E-004   2.4346013360991540E-004   1.3862265010833224E-004   2.7940904869117484E-004   2.4786968406844486E-004   1.0901346490786653E-004   1.6926881527949426E-004   8.8962422330674115E-005   1.8880801054229905E-004   7.0085013213952560E-005   2.3404838797679551E-004   2.4667566544215718E-004   1.3471192654639604E-004   1.9333233833804324E-004   2.4515575423783939E-004   2.7356023418735224E-004   2.1599304650359196E-004   1.2770343127085627E-004   1.2161097557882084E-004   2.5063830672713498E-004   2.0507839438071171E-004   6.7475152007648656E-005   2.3893202380005299E-004   1.6719462327292506E-004   2.3262337933842937E-004   2.2523805906518875E-004   2.2645500118085774E-004   7.1857808575995913E-005   3.7920721368253510E-004   2.0676580895445700E-004   1.5218808820325426E-004   1.2224715117283868E-004   2.6490142838284033E-004   1.7386045434321227E-004   1.6316522654593639E-004   2.3088604976375811E-004   1.9806149919445023E-004   3.2037606500102104E-004   1.8941362524562273E-004   2.5271896746484476E-004   1.2767737544170106E-004   1.9782296504944287E-004   1.8751380280178492E-004   1.8789278936813081E-004   1.4858451032952389E-004   1.1566332261538870E-004   1.7360791638121456E-004   2.6036367824536487E-004   9.7833262640659936E-005   1.3784696519897690E-004   2.3187373242112273E-004   8.4806564266327782E-005   1.4342829079327094E-004   2.9234981185123448E-004   1.6609709189085553E-004   1.6264260428225540E-004   1.5532335534035899E-004   2.1969326100281387E-004   2.1220019332491544E-004   1.9577181145426792E-004   1.5304491063736111E-004   1.2157210763790645E-004   1.9101993599407533E-004   2.0621980427039922E-004   2.2338520584937741E-004   3.7124504959369425E-004   1.4850116314921551E-004   2.9434721456185231E-004   2.3763195590940158E-004   1.8477720733099467E-004   2.0669301513904931E-004   1.2814948888196181E-004   2.0285601817913562E-004   1.8875790405841541E-004   1.6404211679700998E-004   1.5717400026012284E-004   2.9737201234997934E-004   4.7419593186423677E-004   2.2332850497437689E-004   1.0923215903498126E-004   2.5018954218271512E-004   8.8496888435611173E-005   9.1260209127954188E-005   1.5189849654553676E-004   1.3674201234292356E-004   1.2311210458094092E-004   2.3087437106761939E-004   2.0920284356986470E-004   3.2969610885728287E-004   1.6608387420490595E-004   2.2425526027723108E-004   1.5796225901324912E-004   2.0084987875900565E-004   3.6227937558612391E-004   1.3855461725237079E-004   2.8179035013382013E-004   2.6656023135814005E-004   2.7170803640311426E-004   1.4867547303563312E-004   1.4286491648240362E-004   2.2569589449188463E-004   1.8847904825061642E-004   2.3569139152092636E-004   2.0981909779488252E-004   1.6119231689350918E-004   1.4267567723248972E-004   4.6178551371498145E-005   9.8920422573537219E-005   2.2393862314661869E-004   2.1565570549884381E-004   2.7918404023677423E-004   2.3688137956619674E-004   1.4914637610245795E-004   1.8572538366161016E-004   1.0952247714209282E-004   1.9266903194289163E-004   4.0526892462356074E-004   1.8838258229793311E-004   3.7852900946876492E-004   1.8312971064875561E-004   2.2627786389767973E-004   1.1990953557692762E-004   3.3781008777208698E-004   3.5621232809883126E-004   1.0888437423976388E-004   3.0449032119990227E-004   3.4342241633925508E-004   7.8681829340282051E-005   1.8865176803598810E-004   1.9248328664470674E-004   1.0303889729345754E-004   6.1550177355378802E-005   1.6110688160871265E-004   1.6934446880745202E-004   1.8844604861285652E-004   2.3501926405721324E-004   1.6007598407580449E-004   3.6995759542200800E-004   3.0798197193408961E-004   2.9671375064283401E-004   1.9016403743783136E-004   3.7856379396201609E-004   3.3155978794214690E-004   2.1131950036023408E-004   2.7074453207312900E-004   1.5584376293006864E-004   1.9962756353165186E-004   1.1494452309247856E-004   5.6888532058438444E-004   2.5331927754504750E-004   9.2915061114904818E-005   3.1586878062882218E-004   1.5833751643560417E-004   1.5895661655741602E-004   1.7010136285387507E-004   1.4404313252412289E-004   1.9411511114314503E-004   1.9214307152142965E-004   2.4020581258614329E-004   5.1601060158848347E-004   2.3188943608478256E-004   3.6118343747340597E-004   1.8203649251883290E-004   2.0765973292812294E-004
   4.0058823529411764        2.5000000000000000        1.5828423829207490E-005   1.4094983798121091E-005   4.1492625517044007E-005   4.3132591378926406E-005   3.3091757563686037E-005   6.6046676761877262E-005   3.0396998378082289E-005   3.1134508625353231E-005   6.3674065990553246E-005   1.1486897221382200E-005   4.3506900322024879E-005   2.9868039853516350E-005   4.7665264239861137E-005   3.2091078500222065E-005   5.5537046945054832E-005   1.6172773905364347E-005   6.0348635135684760E-005   7.5860579582236095E-005   6.0812802460558451E-005   6.6671542802343667E-005   5.2265475745185517E-005   3.9865336536115624E-005   9.2240027125830592E-005   4.4951321033940321E-005   3.3628933676228052E-005   1.1261764765087558E-004   1.6292771939631091E-004   4.4719095045654510E-005   8.2050265520839584E-005   3.2241542228848483E-005   4.6152736578578378E-005   2.7596136831138039E-005   1.1361649432234875E-004   9.7248174750304167E-005   2.0701247897133533E-005   5.3670995095739431E-005   8.3701416731979983E-005   9.4132185841796581E-005   8.3960111317426782E-005   1.9187792428257614E-004   5.2255958533487846E-005   3.1908719829410156E-005   4.7318138683876825E-005   7.2281129782276283E-005   8.1534329860277394E-005   3.5383381087338447E-005   3.4036773212702291E-005   1.2252430065228401E-004   8.8252255473378151E-005   2.8168239365467831E-005   1.7712836239521245E-004   6.8537299893465527E-005   1.2527238591319751E-004   9.4306910863718206E-005   1.1014767840184399E-004   1.3025762944190146E-004   4.2801328279149557E-005   9.6177761680635499E-005   8.5652421506912448E-005   7.9960303978720166E-005   6.1928533059683871E-005   1.0510422839876301E-004   3.9035617307494619E-005   1.0177207939154298E-004   8.4075961725253834E-005   6.4409817250172144E-005   8.8766615249237824E-005   1.1074602705476218E-004   1.7320615287376841E-004   5.9539005774018911E-005   2.4153436578741228E-004   8.6676143097274395E-005   1.1292491405471984E-004   1.1707537881574970E-004   1.7435121209040614E-004   3.8871413210067706E-005   5.6093611196289333E-005   1.0797391382265931E-004   3.4714897164435021E-005   9.8470251184878233E-005   6.8477762874952623E-005   1.3170596010584530E-004   1.4296310562726761E-004   1.0528669708363934E-004   8.4429978071165875E-005   1.2924458432166322E-004   1.2113175652019290E-004   2.5270229401998869E-005   7.6190293542640825E-005   5.7350837956533173E-005   5.1099065430612209E-005   1.3635586626618501E-004   1.3901263948321089E-004   1.9113445458450383E-004   1.2885798927679209E-004   9.3033283047200290E-005   7.4805051999814407E-005   5.9002563210284022E-005   8.4358952502660398E-005   1.2340917671244426E-004   8.8954395861335739E-005   3.4400567328626250E-004   4.6923369826116181E-005   9.9771083345216800E-005   8.1979684690747007E-005   1.2915194180387863E-004   1.4461196989765422E-004   2.2713112787985101E-004   1.8306594046072549E-004   1.0025570770991303E-004   1.3176433067143363E-004   1.6631367489300467E-004   5.3144442005236060E-005   3.4789589762946791E-004   1.6058291261825220E-004   7.9044468832897158E-005   2.8452750424210139E-005   1.9080538225385295E-004   7.1396774448450687E-005   2.0407613478309048E-004   1.5721479604783692E-004   6.2807497803035457E-005   1.1060225355864105E-004   7.3105708021658797E-005   8.0177269081261628E-005   1.7864661882599609E-004   1.0755049790363844E-004   8.4980177811906884E-005   1.1068027560331155E-004   7.7131053969259038E-005   1.0935732666226560E-004   2.7870243814141559E-004   2.8514932799372230E-004   4.0753647000422328E-005   1.6712719760599961E-004   1.1932925591720039E-004   7.6541548501448130E-005   3.1659670992889534E-004   1.4294994771506830E-004   5.7036053921027393E-005   1.2415755645535527E-004   6.9453519826305387E-005   2.0693479439620510E-004   5.5808637595547545E-005   1.0477800045204462E-004   1.3632214301728982E-004   1.4826765263246822E-004   1.4840630565866601E-004   1.5828397549759530E-004   3.1907164218376247E-004   1.4524653132510761E-004   2.8386314838366910E-004   1.1444110865593388E-004   1.6143953255822962E-004   8.7542754547396390E-005   2.5380837516831027E-004   1.8539442197165935E-004   6.1986157121082447E-005   1.1731551541358583E-004   1.2612846627351886E-004   4.5676625695042057E-005   8.6623437849262693E-005   1.8438658779053508E-004   1.7846549211013223E-004   1.2522291921912812E-004   9.9000959944379392E-005   1.0093931790375321E-004   1.5312275293724191E-004   1.1628576096767811E-004   1.1278459722852093E-004   2.9533583148688480E-004   1.1771402909724448E-004   7.6907316817868626E-005   1.7598764108786336E-004   2.3676152055064642E-004   1.3000588139716271E-004   9.2235611575832891E-005   1.5839520029021947E-004   6.9064504817170028E-005   1.3920395922675468E-004   2.5642517746618922E-004   3.4015171520981533E-005   6.4903468896935763E-005   1.3282300430270184E-004   2.7195136262536548E-004   1.3240819853483978E-004   2.0424468648186242E-004   1.0360222298075497E-004   2.5944054192361004E-004   2.0417750738870285E-004   1.7948317536553061E-004   2.3213169767733098E-004   8.8339824831583564E-005   9.4459497275860068E-005   1.3526501890389020E-004   1.5350842679311120E-004   2.2371559926858612E-004   1.7865753088888641E-004   1.6873243243743102E-004   1.2605092642783611E-004   7.1972297515686845E-005   2.2670998856304627E-004   1.5912721863027812E-004   8.7876754609817067E-005   1.1469587872537473E-004   2.4442421823043224E-004   4.2142405179573827E-004   1.2623175955963083E-004   4.8266661703870505E-005   1.2505240663689544E-004   2.0857399305744586E-004   1.7783704663852358E-004   2.1813979628022026E-004   1.1608853889323940E-004   1.8569318117653391E-004   1.6982859540353151E-004   1.5884485643086121E-004   1.7361694813613143E-004   2.8878439221061706E-004   7.7098823303922012E-005   2.4267014077405138E-004   2.0991739388636580E-004   1.1982204032860797E-004   2.1090933998606318E-004   3.3124585172893980E-004   1.2288733538519972E-004   8.4161237820982264E-005   1.5834274335328562E-004   2.0380598016530883E-004   2.1720924220715898E-004   1.2101064616568722E-004   1.5897309916580840E-004   8.2287093073512703E-005   1.5836083849169976E-004   1.7809318459860321E-004   1.0068238593442359E-004   6.8828468099875389E-005   2.2602628884618731E-004   3.9954123368027300E-004   1.4941750590025408E-004   2.2807478878862468E-004   9.7760926212041605E-005   2.6948567260615255E-004   1.4246770473475042E-004   1.1601372620828231E-004   2.2060208561428105E-004   1.5430763290483950E-004   8.5082961736203367E-005   2.2564349682647813E-004   1.8324349675637224E-004   1.6870773332534222E-004   1.1390852350658473E-004   7.8903281455923739E-005   1.0735837362938094E-004   4.7857063301707690E-004   3.0191646820063218E-004   1.4062209113243105E-004   1.8882401005277801E-004   1.5870361278779487E-004   1.8510833937514853E-004   3.4148433596668207E-004   9.2479693711207232E-005   1.6919042576363141E-004   1.5823450989382737E-004   1.9559833978825123E-004   6.0259035474347682E-005   1.3099375180986988E-004   1.0196888949528804E-004   3.0187035031260204E-004   3.3806952952864541E-004   2.4811758461129569E-004   2.0899049256823684E-004   2.1758622850834406E-004   2.1816556514797148E-004   1.6346514382445902E-004   1.5469771026729759E-004   2.3193856605170068E-004   1.2420770422608498E-004   1.7361235254862383E-004   4.6952415628880289E-004   1.7266515686996812E-004   2.0687339525950663E-004   2.1744173542984600E-004   1.3043052042873061E-004   2.0475116008004010E-004   4.9225246209136748E-005   1.2404286610543066E-004   2.5409647071026042E-004   2.0176951251938227E-004   3.0509000387860533E-004   2.0823592943791064E-004   1.2161479876111308E-004   2.3547712727127804E-004   2.3125398966273040E-004   2.0061943223946809E-004   1.5998455611444359E-004   1.3726801814619130E-004   2.5508267931842281E-004   3.3353279215746597E-004   1.2667015304326508E-004   9.6868237285241472E-005   2.6456788806081553E-004   7.2566162600740374E-004   1.5925492239507832E-004   1.6621007810159637E-004   1.0426663760782528E-004   1.5559551077731624E-004   1.4239532062122073E-004   1.6163663541149214E-004   1.3714657852025844E-004   2.2083510442626097E-004   4.1100561884771351E-004   6.8225967063555067E-005   1.0588088330015572E-004   1.5581320651438877E-004   2.8533196899023809E-004   4.6446415011549452E-004   1.5743515181750869E-004   1.2660110230528726E-004   1.3969338786177477E-004   1.4792131124176524E-004   1.2239155205229785E-004   1.9052272696674417E-004   3.1621086846674344E-004   2.6386030531326950E-004   2.9498924031598673E-004   1.3763470626615841E-004   1.4337341710449870E-004   2.6027423507939460E-004   1.5244019490408015E-004   1.7084156740462990E-004   1.8448955006741835E-004   3.2174174477395655E-004   3.2209730762075307E-004   1.8369496348611837E-004   2.1049497273013037E-004   1.1388489650366443E-004   7.8174631994787044E-005   1.3832525888389803E-004   1.1930786109776144E-004   1.7591118690104697E-004   1.5316753829315420E-004   2.2864781763237070E-004   1.4181892569820306E-004   2.1734131622543228E-004   2.3937517261704940E-004   2.5949582767607069E-004   1.8440678226242188E-004   4.6424061269307757E-004   2.3125131649501720E-004   2.1266942447180690E-004   3.4585056554054514E-004   2.9363833504089833E-004   1.7044141511184381E-004   2.4821475664273454E-004   1.3199305195695860E-004   2.4204219999197544E-004   7.8690226295571644E-005   1.0356753380678540E-004   1.3814008070766053E-004   2.1100596122674087E-004   1.3689820468585566E-004   1.3231066706429189E-004   1.3385339236764729E-004   1.5922791367434876E-004   1.9024426619473566E-004   2.5321951324124421E-004   2.0945179879092494E-004   1.7553815680074712E-004   3.9929413254801994E-004   3.2782427253640029E-004   2.0851079591659966E-004   2.0044463255201276E-004   2.6176466769519530E-004   2.4132567480070368E-004   4.2203852132280102E-004   3.4466117751409832E-004   1.8514075930515169E-004   2.6835312716892305E-004   2.5549610515310581E-004   3.1030277153242252E-004   3.5191262364968708E-004   1.4554925303666605E-004   2.4581706007006346E-004   2.1979004689812390E-004   3.7143376317866453E-004   2.4493541802194280E-004   2.1945132308583745E-004   1.2091879698286700E-004   1.5654867735179209E-004   1.3457392357532798E-004   3.0814656556250408E-004   2.9133075696805705E-004   1.4186149763114863E-004   3.5287137750224484E-004   1.8924509977555852E-004   3.3663864885552990E-004   2.5796808477977204E-004   4.2178605460403262E-004   1.9473641776563921E-004   1.7722290222868468E-004   1.8526102761585872E-004   2.7126013251068943E-004   1.7865399248490288E-004   2.5566440994102141E-004   1.8603650848834401E-004   2.0770404779287544E-004   1.5194014900406981E-004   1.5658607380878402E-004   2.2435736667613261E-004   1.3751131969620803E-004   2.3578216970035712E-004   3.8768095725821264E-004   1.9211574785637126E-004   2.2842217226219980E-004   3.1792283970592821E-004   2.8560748319132555E-004   1.4708271612914482E-004   1.7345673614713013E-004   1.5912548068982947E-004   2.1669650619540346E-004   2.5282545130035048E-004   1.3612473632300821E-004   1.6919977942694817E-004   1.8257548135907809E-004   2.7115148631313757E-004   4.4386735955189935E-004   2.4504778976790280E-004   1.2378140471442780E-004   5.5186296287194729E-004   2.0135899728523975E-004   1.4455499858736213E-004   9.2685234158055777E-005   2.0997422937918118E-004   1.7522996095104831E-004   2.6827822843304244E-004   2.8028350555527845E-004   2.6201561957909413E-004   3.2189397936989217E-004   2.1861867693522414E-004   3.1297845017407927E-004   1.7644044380097043E-004   2.4047253556097240E-004   2.7199384792335804E-004   2.7158374160847628E-004   2.1226248073714688E-004   1.3074504225412780E-004   2.0224774363233335E-004   2.4175513414937736E-004   1.3523363870042980E-004   1.8126991158348753E-004   2.3170349949325840E-004   1.5132294906177628E-004   1.5213633669126168E-004   2.5389994657827613E-004   1.4156192151286201E-004   2.0446458135139548E-004   1.9843021985955838E-004   2.8601227351285346E-004   2.4579319309048908E-004   2.2449760352032260E-004   1.5045455799071294E-004   1.4480815696633087E-004   2.9258128355567681E-004   1.9226985661711615E-004   2.9652815076380249E-004   2.6140965500269227E-004   1.5332140956744557E-004   2.9004721437000605E-004   2.4533777901471882E-004   2.9663832903999366E-004   1.5454784697740243E-004   1.9737149692943408E-004   2.2935822050689726E-004   2.2426799731007721E-004   1.8567146747996735E-004   2.3556738843398824E-004   3.0651717688762729E-004   4.5806208821703564E-004   2.6445917498704063E-004   1.5175467931671059E-004   2.3916042032324597E-004   1.4341223855935593E-004   1.6546555890555647E-004   1.4540503579016305E-004   2.3419600466431352E-004   2.4115015087844456E-004   2.1489107251139973E-004   3.1552547917406922E-004   4.5235339340882132E-004   2.7197569573160946E-004   2.4829144318698726E-004   1.6243528632594947E-004   2.2793267286396897E-004   2.9197291339985411E-004   2.5189592246561851E-004   3.5205730258626645E-004   2.3421360615335214E-004   3.1016585852613863E-004   2.2606241811057144E-004   2.1781110983890397E-004   2.0695165139520812E-004   1.8917234820274969E-004   2.8784883727661078E-004   1.7565465006418775E-004   1.8856666625552507E-004   2.0028434127954185E-004   8.8093171687035030E-005   1.6450055648894728E-004   2.3717911666549577E-004   1.6863138513127833E-004   3.7400030446953881E-004   3.5293623565503572E-004   2.5339064768734927E-004   2.2970082446697036E-004   2.0737812074363049E-004   2.7832846090200942E-004   3.6246408479297202E-004   2.3285743632936267E-004   3.4244391068865730E-004   2.0161492971360780E-004   2.9942301918736209E-004   1.1430026448361907E-004   3.4588286669943921E-004   4.3587415831657252E-004   1.0240148601454719E-004   4.1944207305211071E-004   4.7149665853026364E-004   1.1194063379195638E-004   3.1297062668033526E-004   3.1476540304563170E-004   1.3739420932963801E-004   9.2623918582672042E-005   3.4116767527834184E-004   2.3108336094174054E-004   1.9432010336954713E-004   2.9143517064505130E-004   2.1625068571532388E-004   4.0661878456773844E-004   3.9512481148102626E-004   2.7568198855638183E-004   2.7750837765138828E-004   3.5942945643898435E-004   3.5742056895685342E-004   2.1720769029040258E-004   3.9945792573073630E-004   1.8362519328841336E-004   2.3005112865052483E-004   1.8559724104505102E-004   7.3106717758326673E-004   2.0060473044247284E-004   2.0307011844922882E-004   4.1889669070735918E-004   1.5968355494960397E-004   2.1835284590855189E-004   2.1770259258019266E-004   1.9385808910305733E-004   1.9294768045575582E-004   1.9614444519960595E-004   1.6971674754338907E-004   5.9714340693688215E-004   3.1167828484502503E-004   4.4232279482325976E-004   3.4087052464825258E-004   1.9141448121513398E-004
   4.0588235294117645        2.5000000000000000        3.5485329877721862E-005   3.2899085173480456E-005   6.7444858425905934E-005   7.5944786159099154E-005   3.3382082050262011E-005   8.3097441664887220E-005   6.9374232999762703E-005   3.5838379485350897E-005   7.1146870338567058E-005   1.4401043032097461E-005   6.8499877818399373E-005   6.0522364036991077E-005   7.2181370804404358E-005   4.6349862026568589E-005   6.8599249946641643E-005   2.6043160916243710E-005   7.6705337275664881E-005   1.1315728516297447E-004   6.9268117215942886E-005   7.3788069312545699E-005   5.0170264620751488E-005   5.8752995363091370E-005   1.0412091708369943E-004   5.3699366071838297E-005   7.1124514063174263E-005   2.3009430544171928E-004   2.6897745172194218E-004   6.0419341216847473E-005   7.4417917457097479E-005   7.0117371048158256E-005   6.3741101220444703E-005   6.9981499984128853E-005   1.3007692853949363E-004   7.7018323680276741E-005   3.7733826758234342E-005   7.7029981866411632E-005   1.1798845131537352E-004   1.0197330977487464E-004   1.4226674467160313E-004   2.3630218030498573E-004   8.2350101304767481E-005   5.9882262840116358E-005   7.1511057833906379E-005   5.7499326454944152E-005   1.0341688097974188E-004   6.3995530875045665E-005   5.0688398358872324E-005   1.2771780618752132E-004   1.0771727632057268E-004   3.7466707249398894E-005   1.9560211756596002E-004   8.2533335494303065E-005   1.7775144112194981E-004   1.4320008461055113E-004   1.8582596598162561E-004   1.0133748872330736E-004   4.6392047521617201E-005   1.1352961033444027E-004   9.0774069160649764E-005   8.8427744396390597E-005   1.5759443558236545E-004   9.7495248205520658E-005   4.9626392877321112E-005   9.1520729673405618E-005   1.0948692067651620E-004   9.0561764865373161E-005   7.9763442276149855E-005   1.3358282845544122E-004   2.6459869829072310E-004   7.9981951788668759E-005   3.6921770466612620E-004   9.4196664174352415E-005   1.9375271133421982E-004   2.0564824711125603E-004   2.0045897473325704E-004   6.5301365268510158E-005   7.2670512782103977E-005   6.4661116383982824E-005   5.9914362030571804E-005   1.1716769254190984E-004   7.3424609971385027E-005   1.6845095457142709E-004   1.3557258142175480E-004   1.3017887286428801E-004   1.4489855329398809E-004   1.7221232285049388E-004   1.6813249623312039E-004   2.3252803635560838E-005   1.2242864361204054E-004   1.0291153844204742E-004   5.5059834808292964E-005   1.2040075399550862E-004   1.2613250572265930E-004   1.6933765988644647E-004   1.4274470424642042E-004   1.0221763374762281E-004   6.0543701034813797E-005   1.0831918014105109E-004   1.2296182173055341E-004   2.6725090582242587E-004   1.7197461879011841E-004   3.0109577030326852E-004   5.2151578172356707E-005   1.4926703675032624E-004   1.2777477593108963E-004   1.2789622867435019E-004   1.6609203971662464E-004   4.2109855026955915E-004   3.0002736886947383E-004   1.2195574854361390E-004   1.8296341804862701E-004   1.2355855938157181E-004   8.2751723423140058E-005   3.0358105511757764E-004   3.4750249895823358E-004   6.5737827509386993E-005   2.5091298571118537E-005   2.3959094020332175E-004   1.2376919094690754E-004   2.9463163407757344E-004   1.1982083608745739E-004   1.2975926008050752E-004   1.1505761691066922E-004   9.3666825743263121E-005   1.0989773605276553E-004   1.3862678551186647E-004   1.4624664436294329E-004   1.1683985572819513E-004   1.0834888514912206E-004   1.2411328607585129E-004   1.0548955654083014E-004   3.9804821630380166E-004   1.9825986816752542E-004   7.4018369695885472E-005   1.5500026387527100E-004   1.0037534359710865E-004   1.2929661571862232E-004   4.3845629090610134E-004   3.1811121974368141E-004   3.8359418419410288E-005   1.3367674545833371E-004   7.8221556404260185E-005   2.6155811122909869E-004   1.0045209411459934E-004   1.3290380471878463E-004   1.4524227599301771E-004   1.2860316716621311E-004   2.0447069226412775E-004   1.7061711588499097E-004   3.2093616767383458E-004   1.6410949759599971E-004   3.9700788686174241E-004   1.9889760742805376E-004   2.2637609756411838E-004   9.3688846354985541E-005   2.7544154176037253E-004   2.7262712110814739E-004   1.0294603744150599E-004   1.7702355343214590E-004   1.9186463450122056E-004   5.6614464590379497E-005   6.8539928757365491E-005   2.3874690658384518E-004   1.8865955673474439E-004   1.3770971738378678E-004   1.6453928004400489E-004   1.1568248252068577E-004   1.9894194082058759E-004   1.4665210146848888E-004   1.5779030353140481E-004   3.5007540668588005E-004   1.9189244366597883E-004   8.0994598337274194E-005   2.0277893823783579E-004   1.6079055495685923E-004   1.3738146870055499E-004   1.1099952451836129E-004   2.2710516032373293E-004   1.1386198990047803E-004   1.8420626461872455E-004   2.3048713245367821E-004   8.5448886064806378E-005   6.0028474736018883E-005   1.8276586289633380E-004   2.3203379275322166E-004   2.0231302055293227E-004   2.2942129405826756E-004   1.5191838877739533E-004   2.1493809837542141E-004   2.4406746014385761E-004   2.1120281759441721E-004   2.9507318035930450E-004   1.3171316445241907E-004   1.0836093294370326E-004   1.7913839622580018E-004   2.1208820599036946E-004   2.3595021104414059E-004   2.1589099652256224E-004   1.2948787019154693E-004   1.4120415916040764E-004   7.8575896470394147E-005   3.7139584707285978E-004   2.3011521328910667E-004   1.2325460445890702E-004   1.6693818117564815E-004   2.6274527571802674E-004   2.5316416016299490E-004   1.6531385435775058E-004   4.5179946788389079E-005   1.3524777706370449E-004   1.7422364462370212E-004   2.4783045589112898E-004   1.9534656848763793E-004   2.0871394323666764E-004   1.8094490638465748E-004   2.5928036933803067E-004   1.7841395827053160E-004   3.0655407244148522E-004   4.5682032460666569E-004   5.5845314092745890E-005   1.7955605745555755E-004   2.7445733737145513E-004   1.3608530337029610E-004   2.6375537353899001E-004   4.9343583170893693E-004   1.1047633841280789E-004   2.3434415898713280E-004   2.0498928862044440E-004   1.9618889621964843E-004   1.7910602455569816E-004   2.3349915720739591E-004   1.6641790182863968E-004   2.2977402540027094E-004   1.9291615094568307E-004   1.4097434093820397E-004   1.4036641948338775E-004   7.2768233628943630E-005   9.8373996637158924E-005   4.6963596403599360E-004   1.6138686945569138E-004   2.4141446757149846E-004   1.0917716400955782E-004   3.2196130867412690E-004   2.0536232338935658E-004   1.4965288148101251E-004   3.6036422429803805E-004   2.0318636496397042E-004   1.0538065620262465E-004   2.7208400573295027E-004   2.3152461193793629E-004   2.7895336033128708E-004   1.5272424443758435E-004   8.5335167771307245E-005   1.3677706328334792E-004   5.9725577192563191E-004   3.9973759696244811E-004   7.3248357810145744E-005   2.5452917865973770E-004   1.2749305023795413E-004   1.7660666556690264E-004   3.3216550158550245E-004   1.2115402521445531E-004   1.4286557585617944E-004   1.8804322592336814E-004   2.1412289298509339E-004   9.1913407769989323E-005   1.7145595946892810E-004   1.2692950190166272E-004   3.1435984488163834E-004   4.7345269952076940E-004   3.3708699259469356E-004   1.6652192997707827E-004   2.8080137486910620E-004   2.6031624031483581E-004   2.0257343981621459E-004   9.5064582326736592E-005   2.1919844893243884E-004   1.6577229052643769E-004   1.9143881953107968E-004   5.3643733854340106E-004   1.0654897006198828E-004   2.9564685897117175E-004   3.4441829387067615E-004   1.4918760461951982E-004   2.0024263290950790E-004   7.3954402149148025E-005   1.8657956563908573E-004   2.8499693903889274E-004   2.3407849292830888E-004   3.4173812242440738E-004   2.2257648924030847E-004   9.2636013783948604E-005   4.2652155714379894E-004   3.1521026183013598E-004   2.8219463730817844E-004   1.6879101947478854E-004   2.0128439104992444E-004   3.8938012222490537E-004   4.2930653901172708E-004   2.2717747268894434E-004   1.2262922804254746E-004   3.4382084310217856E-004   5.7617279794921691E-004   1.8943971921908269E-004   1.7017838197241360E-004   1.7860231545175419E-004   1.5890499068575736E-004   1.7383656686362231E-004   2.1567654068776042E-004   1.7933624337559601E-004   2.8208784364416758E-004   4.8883021656802208E-004   9.4201042916165306E-005   1.5110604505160204E-004   1.6529720097200389E-004   3.2095605252907647E-004   5.8470611895034355E-004   3.6097491343500143E-004   1.6234454500304514E-004   1.3503009395949937E-004   2.4615963053446706E-004   1.7535178215828741E-004   2.0083148903843144E-004   2.9563549793634389E-004   2.3449079526432768E-004   3.2133476026741488E-004   1.6103746805139796E-004   1.9763509492610451E-004   4.1834824986256377E-004   2.1103947234963648E-004   2.3922486089257756E-004   2.0403164322487232E-004   1.8775867225014357E-004   3.8517755559548374E-004   2.3916876922391124E-004   2.6940202526261233E-004   1.7539860645433326E-004   7.6924275567403705E-005   1.3279282391645615E-004   1.5423717716883922E-004   1.5241061621663532E-004   2.0557618009893816E-004   2.3074501961778014E-004   2.3010287389612825E-004   2.1160341579441307E-004   2.5235417289860786E-004   2.6588074175354695E-004   1.6752017883421371E-004   3.6385668286165358E-004   2.7408313432839742E-004   2.5481535623696401E-004   5.0606006202691888E-004   2.1904168025965235E-004   2.5732476626705552E-004   2.7715718254851471E-004   1.3813217838440199E-004   2.4452270356411008E-004   1.2231300697031509E-004   1.0229432667313576E-004   1.5986219489437661E-004   2.7510138458895761E-004   1.7207328232454272E-004   2.1211349006595019E-004   1.9433786699360976E-004   1.3447181578004220E-004   2.3437816368152109E-004   2.6048301937294963E-004   2.8180861350329660E-004   1.9181293935285662E-004   5.5299574746820910E-004   3.6519866339026921E-004   3.3881694260497116E-004   1.3652077089791644E-004   3.0532964939360428E-004   2.4228544873431082E-004   4.3629242655558118E-004   3.3481535733932650E-004   1.7726155703351085E-004   1.1269050066688471E-004   2.2470041115188737E-004   2.8096491879268384E-004   3.5365620642773498E-004   1.3322433673908181E-004   2.6970684269542010E-004   2.4163244647979509E-004   5.1952406202975128E-004   1.8090170312202067E-004   2.4894610874264585E-004   1.5353388125909822E-004   1.8279831671939419E-004   1.6490171384859551E-004   3.6645387281639445E-004   3.9081428277970489E-004   2.2209521713857427E-004   6.4742817193899160E-004   1.7410494592923697E-004   2.8545402229227163E-004   2.7253895676959412E-004   6.9511625922131994E-004   2.9455472736917074E-004   1.8552431236521590E-004   1.4486646562083023E-004   3.0744567347168559E-004   3.6096541096964963E-004   2.0120380153210434E-004   1.5392388258994116E-004   2.5660897989816128E-004   1.6905390535043249E-004   2.2972213315816992E-004   2.8747113794571635E-004   2.3614446169270073E-004   2.1049041492866535E-004   4.8933769722779292E-004   3.7412547460106190E-004   2.7449891968760697E-004   3.8500867632812333E-004   2.2910289092092147E-004   1.0041732353013778E-004   2.6541234367601904E-004   1.9398956654061142E-004   2.1273235841962231E-004   3.0030854272615465E-004   2.1760796481433832E-004   3.2169629020066434E-004   2.7235728173520481E-004   3.6859188023483037E-004   6.1637546363434571E-004   2.1099615419974325E-004   2.0279179927861857E-004   5.6222933850874190E-004   1.6722069372914925E-004   1.5898483098812036E-004   7.1163245757793859E-005   1.9002474644734895E-004   1.8516600672100497E-004   3.5581744271358099E-004   3.2090801545215378E-004   2.8200120421206987E-004   3.0848060356289181E-004   3.8454643839931158E-004   2.8389832442943762E-004   2.1235988956640287E-004   2.4589070610483846E-004   2.3747367315810717E-004   3.4366250158547287E-004   2.5601329400146616E-004   1.5067846348652578E-004   2.5821528560571178E-004   2.1595452553998168E-004   1.6943899848702546E-004   2.2896100478791525E-004   1.9069127394049214E-004   2.6743102079763070E-004   2.3724235025746838E-004   1.8661898699997082E-004   1.4544919630548868E-004   2.3146433742493201E-004   2.8409352471781512E-004   2.7949942359082724E-004   2.6397499432031146E-004   2.1336884684216686E-004   2.0697659088521393E-004   1.5222504265320291E-004   4.4938474460496324E-004   1.5464832177440943E-004   4.0550886394082525E-004   3.8695617152501835E-004   1.7650948142385622E-004   3.2958382905634174E-004   2.3822001563383421E-004   3.6547451874966510E-004   1.9561859922306223E-004   2.5384734687339402E-004   2.2663776931325206E-004   2.8217118395661769E-004   2.3426113751253682E-004   3.4621319918138639E-004   3.0683657688235802E-004   4.3764499442773780E-004   3.3971060468261996E-004   2.3503606713376902E-004   2.6404212318744828E-004   2.0841320384860771E-004   2.5404824933158852E-004   1.7267070160752792E-004   3.4235665343177439E-004   3.2000932670611150E-004   2.2376825523214480E-004   4.9470765113073726E-004   3.6151389709824963E-004   3.4212404487954243E-004   2.3962253281030986E-004   1.9663022146417775E-004   2.6496580723133200E-004   2.9558445245971200E-004   4.1193465729723165E-004   3.9794558969391883E-004   1.6081120177580141E-004   3.4021606022873705E-004   2.8749051948216085E-004   3.4467732559115066E-004   3.3886827870720828E-004   1.4510905906227423E-004   3.0306747323050211E-004   2.0295738733272598E-004   2.8783484162592124E-004   3.2866927996234429E-004   1.4739530523583157E-004   2.8889756045578691E-004   2.2608017147636919E-004   1.9936586154131440E-004   3.7781564705513738E-004   4.3502880646189830E-004   3.4946309475323802E-004   3.3390251586302619E-004   3.3141334313215861E-004   3.4244867346428914E-004   2.8175399528180899E-004   2.9402081338862239E-004   2.6403451492601108E-004   2.2995681657730685E-004   4.8811957190368258E-004   1.3183604498955310E-004   4.4446711908508932E-004   5.4895393304710098E-004   1.6445703146561084E-004   4.7323953739373940E-004   4.5362544175675637E-004   2.1633943275282076E-004   4.5404139889985041E-004   3.9704711100606744E-004   1.5237184567750992E-004   1.5591433772003510E-004   5.6451592775647963E-004   3.2704552612399331E-004   1.9163486087392815E-004   3.6106042755018787E-004   3.3292231972322130E-004   3.2097063940352070E-004   4.1264944099182028E-004   1.9610514422383648E-004   3.4123351620626976E-004   3.0195374126098590E-004   4.1991234853742319E-004   2.1896240259070801E-004   4.8275519815183296E-004   1.8582219577627227E-004   3.3221564309525464E-004   2.0977826805595757E-004   5.9465613623906164E-004   2.6637515442494550E-004   4.3005859148655481E-004   4.6890089925912128E-004   1.8304021376788494E-004   3.3997331138244129E-004   2.9399409419326956E-004   2.4881448924358687E-004   1.5492462598063302E-004   2.0409861535247562E-004   2.0123320998630825E-004   5.1568147386985193E-004   3.1504730039376389E-004   3.9969562788720175E-004   4.6537041244900729E-004   2.2426806793215571E-004
   4.1117647058823525        2.5000000000000000        6.9155305353653588E-005   6.6256162693371020E-005   8.9800474091992200E-005   1.0953855473079992E-004   2.7960410029584209E-005   8.0593642535910660E-005   1.2572015322231554E-004   4.0809277682564736E-005   7.5410881173572841E-005   3.1545126397171081E-005   9.6856244148737207E-005   1.0701070808932728E-004   9.1647797023804796E-005   4.7098243976779808E-005   6.4008260374765302E-005   7.2445268487525020E-005   8.5509679976153682E-005   1.3766888703876769E-004   6.8611889160280056E-005   7.6903705802299166E-005   5.0940028252415988E-005   8.4159498820221421E-005   1.0178162974910599E-004   6.0764488145717359E-005   1.0241187713408430E-004   3.8913090232585971E-004   3.8994380775095924E-004   9.3013553659171649E-005   5.5493219103851699E-005   1.2734035793176909E-004   7.4983241196319099E-005   1.3694824675153204E-004   1.3287328825161012E-004   5.0530957261287794E-005   7.0409347245703108E-005   9.8249977314949564E-005   1.5516188111721824E-004   1.0169116376366764E-004   2.0671383993933501E-004   1.8457842346041804E-004   1.1959220553811077E-004   1.0057019615698980E-004   1.0468463846941079E-004   4.4335963481344398E-005   9.3228107366019527E-005   1.2821452639285132E-004   1.1314993830020626E-004   1.1097352380749248E-004   9.6666958239630601E-005   7.5225251037626192E-005   1.6827717562603885E-004   8.4980047026806483E-005   2.1034673547392502E-004   1.9611958399145353E-004   2.7026204299862127E-004   8.7715765422582924E-005   4.6467964502298376E-005   1.2696488407824857E-004   8.7840543591638864E-005   9.9018463465354819E-005   2.7824607402103638E-004   8.5714098475165386E-005   6.2909743299100469E-005   7.0895256083476234E-005   1.4528985881069104E-004   7.5824880812689466E-005   9.1538818087455868E-005   1.4381510968333700E-004   3.7826921055091669E-004   1.1022262811934304E-004   4.8801753983283060E-004   1.1947802170819759E-004   2.5093048648510948E-004   3.0377007515861531E-004   1.9121332795710036E-004   9.6503589503018890E-005   1.3041486072268093E-004   9.3365512269700791E-005   5.9116616260291510E-005   1.1896642859610789E-004   6.5895018371192607E-005   1.8983809204665245E-004   1.3236434672056968E-004   1.3345075757193728E-004   2.1270753574353324E-004   2.1311828377583938E-004   1.8027717488241585E-004   2.6774585082293129E-005   1.6711353865504159E-004   1.4726901518634754E-004   9.1760817952957362E-005   1.0284157966004799E-004   1.0971980663611805E-004   1.2079700832005155E-004   1.4811936942027505E-004   1.1309017430154899E-004   5.3506452354980411E-005   1.5537995740977335E-004   1.6809819395901737E-004   4.2985831077240394E-004   2.0788918172158093E-004   1.7540666308261512E-004   7.7636002991763182E-005   2.1188853325235254E-004   1.9792445310516554E-004   1.2224726893623935E-004   1.7195759907392185E-004   6.1133139265966022E-004   4.9244852277236417E-004   1.2908128373991239E-004   1.9726465629078935E-004   1.0663663395245253E-004   1.4001425262655565E-004   1.8960302270735137E-004   5.0373539930875311E-004   9.4108650555758760E-005   4.8099182324692536E-005   2.6637880610125715E-004   1.7403572144113327E-004   3.3983323696709351E-004   1.0602769305389739E-004   2.2551642832698999E-004   1.1015563121878399E-004   1.4812911861123915E-004   1.0574810106635412E-004   1.2586344197963546E-004   2.0301149638039990E-004   1.2385495089479016E-004   1.1325135798520621E-004   1.5406876612638053E-004   1.5421107693733196E-004   4.1056554162412749E-004   1.4247124337429457E-004   1.3661837413851333E-004   1.1523750636723403E-004   9.0680374788747271E-005   1.8898038624637676E-004   4.7811625958738598E-004   5.1220703621718928E-004   4.3506328554482232E-005   1.1804684487672052E-004   9.3952459730395853E-005   1.8342968798007103E-004   2.1195563753773907E-004   1.9139793757655757E-004   1.3338576312933771E-004   1.3023119500848155E-004   2.7700055260828792E-004   1.9060048556953583E-004   2.7465393944005908E-004   1.5970709953935032E-004   4.3921769718463537E-004   3.1068187563258374E-004   3.1212604962289480E-004   1.1717968114970943E-004   2.2075781067010288E-004   3.3636615399308201E-004   1.7178329701462267E-004   2.6544810375751462E-004   2.9528213155098892E-004   1.3919714351064830E-004   6.5461086752935133E-005   2.4331947399909026E-004   2.2214114009354028E-004   1.3840184527351564E-004   2.2732303462224323E-004   1.0453002996701042E-004   2.6428429272462594E-004   1.4191866187790344E-004   1.8658615250796953E-004   2.5097118477535773E-004   4.0753175448955030E-004   9.3095168700108884E-005   2.1016627466260328E-004   1.0477011035097617E-004   1.3343590797261636E-004   1.1762941081085053E-004   3.2062430371063594E-004   1.6003801257123535E-004   2.2081904894588212E-004   1.7455008325822116E-004   1.8440607188390426E-004   6.1007123517434725E-005   2.5929609322667259E-004   1.6435887267061988E-004   2.4045862861955095E-004   2.3557020600395778E-004   2.2721269196195439E-004   1.4743974156575964E-004   2.3202305865679051E-004   2.9112482494330022E-004   4.0469190365974620E-004   1.5074553824374293E-004   1.1010177267216725E-004   2.2085395748117713E-004   2.6352027512919541E-004   1.9336243548963015E-004   2.0370890765803942E-004   1.5602027074946380E-004   1.8592609451564861E-004   1.3352678790696940E-004   4.8358672719291004E-004   2.4994678422275078E-004   1.5860341823677545E-004   2.4471853211965031E-004   2.1982617313678494E-004   1.0996384896427783E-004   2.2059436209263328E-004   7.1764980856221330E-005   1.4186625411118182E-004   1.2485796670443842E-004   3.0831614453517576E-004   1.8344761458512955E-004   3.1657628049870364E-004   1.3945072312990017E-004   3.1305020204989336E-004   2.1283747809356312E-004   3.9190925426076887E-004   5.6387660135307318E-004   8.3457255510770647E-005   1.4654821031426203E-004   2.6659655874927403E-004   1.6198288892855782E-004   2.6109385792358347E-004   6.6909099007921122E-004   9.7011906475434194E-005   4.3993626398456162E-004   1.8894147193335088E-004   2.1089797160576352E-004   1.3829797836553681E-004   3.1539317737643805E-004   1.3997867585542422E-004   4.3369927554348572E-004   3.0558741454972930E-004   1.1596139084715463E-004   2.3965290613922231E-004   1.0643179182429362E-004   1.1411944640297755E-004   4.0703470017101542E-004   1.6990833446640241E-004   3.1701505847634527E-004   1.4844686280656165E-004   2.9259756631330681E-004   1.9404135786876253E-004   1.5881640434499159E-004   4.3343776492712327E-004   2.9617436119924663E-004   1.2392874483093785E-004   3.0235921967778316E-004   2.4880733801390027E-004   3.5417316861407837E-004   1.8348133870823620E-004   8.8180219246381317E-005   2.5864084694870131E-004   5.7221782482861033E-004   4.0505623101350682E-004   1.6329694836640285E-004   3.2279572873938775E-004   1.3909302926084813E-004   2.8171313955644377E-004   2.9804602001753380E-004   1.7920110405855543E-004   1.0768650107338844E-004   2.1948033536983098E-004   2.3542067886385640E-004   1.6183874532045027E-004   2.5332957580890072E-004   1.2397463842214431E-004   2.5135210456183769E-004   5.3464027661490044E-004   4.1303001150012740E-004   1.6880936712297415E-004   2.9167933300919795E-004   2.8932134236462991E-004   2.2907601379333828E-004   6.5536475462830895E-005   1.8755634220537411E-004   2.4253705245415552E-004   1.9604160802944585E-004   4.3082603310061913E-004   2.2988867992882364E-004   2.9396787773914516E-004   3.7708518998368025E-004   1.8312146866590785E-004   1.7421144769650147E-004   1.0917186246428349E-004   2.9386585815814072E-004   2.3909829206499118E-004   2.2053724458380157E-004   3.4814930279280186E-004   2.2661563269273666E-004   9.3192120567314675E-005   4.7543937352420091E-004   4.5420600600064689E-004   3.6467668444886925E-004   1.5613261210655158E-004   2.5574719762498177E-004   5.2271044307481091E-004   4.2489282377182198E-004   3.3190013998048222E-004   1.6006783742980037E-004   3.4402692853061008E-004   3.1810656484692641E-004   2.0465760849959559E-004   1.7095200366487321E-004   2.7404253814015771E-004   1.7225745585598617E-004   2.2628865553225099E-004   3.4241873717738894E-004   1.7754534119065432E-004   3.4281832395239420E-004   4.3972285650268093E-004   1.6624577780830204E-004   2.0292994064729296E-004   2.0949664980997600E-004   3.0131264554231836E-004   5.6535186034492124E-004   6.3858243783569593E-004   2.0409706197469939E-004   1.9318567663288984E-004   3.6505330196263497E-004   2.1683408024850785E-004   1.6927758871203730E-004   3.4421495251569969E-004   2.4947468629677962E-004   4.4690145608737542E-004   1.6648891218510963E-004   2.4044681183054830E-004   4.4532164159248334E-004   2.3139666344407792E-004   2.7080765346592164E-004   2.2639558820798100E-004   1.1649166054476142E-004   3.0103527522743850E-004   2.6159914861202573E-004   4.0652112219820101E-004   2.5016762445453613E-004   8.9381122626335291E-005   1.3050763231726599E-004   1.9016341887173298E-004   2.0777442133039538E-004   4.9861285255293629E-004   2.9445841837587772E-004   3.8065500955394903E-004   2.0957470074701339E-004   2.4875841098185268E-004   2.7120248726061251E-004   1.9238775718516586E-004   2.6947927874202435E-004   2.5684246039057545E-004   2.3066919517785066E-004   6.3735415752607391E-004   2.4489105761682956E-004   3.3577196838987698E-004   2.4456384303226839E-004   1.5244485428920275E-004   2.0100341924721773E-004   2.0609887023692469E-004   2.2439511032043479E-004   2.1311614790023244E-004   2.8674659241615438E-004   2.2643760493463208E-004   2.9329570604639713E-004   2.3136396364565191E-004   1.5656837694077180E-004   2.4544900364967319E-004   2.4041330815775789E-004   3.3256304486462609E-004   2.3582255755369243E-004   5.3425654118093014E-004   3.3556483261725715E-004   4.8690192051879084E-004   1.4721773269260203E-004   3.8588334261609089E-004   2.3499585572560138E-004   3.8557047729104041E-004   3.0614984013387081E-004   1.3828678993010494E-004   1.7467612145910191E-004   1.5828449542753024E-004   2.2417337714446573E-004   2.5206503218078310E-004   1.9816921567729012E-004   2.8388368576627609E-004   2.7193859182052249E-004   5.5890837608173335E-004   1.9137671054847677E-004   2.9584545216509214E-004   1.6717920511162820E-004   2.3784605782263207E-004   1.8212164966429470E-004   4.7046203266656742E-004   3.5876472866046272E-004   3.0749933588651752E-004   7.7848371037067478E-004   2.1198670079788345E-004   1.7784773545991995E-004   3.1426867127844161E-004   8.1647185561236181E-004   4.0067953165436835E-004   2.3519451757182178E-004   1.8947771367194136E-004   3.9149216394113786E-004   6.4266784552281732E-004   1.7546545542349522E-004   1.8492384916427265E-004   2.1571303884439572E-004   2.0317667248344884E-004   2.4178625133121438E-004   2.9088734495150392E-004   2.4443180587796921E-004   2.3905542787162448E-004   5.0221961380600064E-004   4.9854983297430166E-004   3.4304772905272479E-004   3.4129193062042742E-004   2.0222114380957708E-004   1.4475224400940402E-004   3.3711725317612704E-004   1.7330808894086157E-004   2.4234965578931846E-004   3.7582464539046674E-004   3.0344802479902785E-004   5.1364712287693963E-004   3.6494002130856636E-004   4.9777851168141235E-004   5.7865847039136487E-004   2.0059558798332661E-004   2.8656868097436366E-004   3.8990148425086402E-004   1.8147890019189398E-004   2.5082573311455050E-004   8.6627675380014578E-005   2.3207168633679204E-004   2.7368787212592426E-004   3.7119776749134655E-004   3.6654015147419278E-004   3.0948308018171044E-004   3.2004587977107129E-004   5.1708476360030095E-004   3.4591672595524079E-004   2.3975486574760954E-004   2.5398458979815271E-004   1.5195672068526976E-004   3.4111710350293685E-004   2.4601333369871097E-004   2.1806047766596511E-004   3.4105494476781875E-004   2.1132096584556705E-004   2.4680632958267096E-004   2.7228444130677522E-004   2.0002972115235805E-004   3.8322675842154482E-004   3.4200165377662673E-004   1.6726648072571659E-004   1.5569451690441573E-004   2.9433004771834044E-004   3.1199554260086867E-004   2.3972020356923708E-004   3.1072944330310433E-004   2.4047579728446957E-004   3.2779877469805757E-004   1.6516604251655580E-004   6.0044795713154377E-004   2.2231580458425326E-004   5.3371194344314660E-004   5.3057197143392893E-004   2.0140429481049554E-004   3.7116691304751507E-004   1.8940213685880435E-004   3.6409461809777145E-004   3.1925584472108611E-004   2.9180333285366557E-004   3.0893252258406602E-004   3.0699202556240231E-004   2.8167775426235888E-004   4.3980277633327478E-004   3.1387085123301702E-004   4.3314649351074093E-004   3.7517447140019620E-004   3.3309587100005653E-004   2.6913968672087678E-004   2.6111314018072975E-004   3.6388513606551768E-004   2.1216636368771277E-004   5.9098449285067446E-004   2.8113771901688318E-004   2.1274165785376855E-004   5.8633243963362417E-004   2.3662061937561541E-004   3.3663287356398147E-004   2.3127408654751165E-004   2.1347687790549961E-004   2.7714114255769396E-004   3.9003547387831197E-004   5.3455439863579507E-004   4.0115520387584203E-004   1.4848245694938417E-004   3.4691923478129369E-004   3.8529624291928059E-004   3.9243191257969898E-004   4.0618472446427375E-004   1.6095468333057316E-004   3.2278366940218244E-004   2.9501592269269854E-004   3.9916282664985176E-004   3.7467750154297514E-004   2.0353097753500593E-004   3.9174233080050509E-004   1.9325225203090489E-004   2.6237867607707243E-004   3.8557965305962487E-004   4.8947379663510167E-004   3.9189774822228214E-004   5.0193706682142962E-004   3.8501196541565339E-004   4.0603484761279885E-004   2.8890807611001883E-004   3.7929188972855122E-004   2.4295129652589855E-004   3.2319986492458712E-004   6.2076705344596753E-004   1.9548948784534696E-004   4.1866384787958739E-004   6.3318885928215652E-004   2.5058870285940175E-004   3.7928525200562512E-004   3.3434933500563636E-004   3.2064692635427682E-004   5.7235897478248696E-004   3.8435363493879705E-004   1.5461037733205133E-004   2.1904402483902577E-004   7.0103283539645934E-004   3.5989129893504695E-004   1.8711080741325454E-004   4.8542178817822059E-004   4.8251498993176652E-004   2.4239527488677424E-004   4.2197175552655667E-004   1.7897208241082234E-004   3.5511199857124579E-004   3.1860670016258842E-004   5.1015879868862861E-004   1.8937966603457143E-004   5.1894288545802460E-004   2.0383442124926180E-004   4.5773004738498683E-004   2.0330979630569758E-004   3.3386361326232081E-004   4.5307243188728998E-004   5.6310627953019333E-004   4.9426730181138519E-004   2.3250650679014544E-004   4.1226562002396710E-004   4.2832373560513733E-004   2.3882396482841574E-004   1.7233450644172567E-004   2.3748017435734590E-004   2.8186518411031441E-004   4.4995084248619378E-004   3.1596837385146863E-004   2.8426216531243954E-004   4.8334085896354354E-004   3.6090826798835087E-004
   4.1647058823529406        2.5000000000000000        1.1769613092382691E-004   1.1587953056166598E-004   9.5857892305896138E-005   1.2723329293192970E-004   3.1287933274120827E-005   6.5798596275590734E-005   1.8375228995797730E-004   3.9338596027425347E-005   7.5967573255971690E-005   7.9052145111789367E-005   1.2761465937722073E-004   1.6560837564199153E-004   1.0397793965290544E-004   3.4352675913777835E-005   4.9191457527418686E-005   1.3001973452826876E-004   8.3259392997010785E-005   1.3329286171089754E-004   6.0980189733510149E-005   8.8196605170263586E-005   6.4576849127541487E-005   1.2998805001290711E-004   9.6583561543855720E-005   7.5513450841149021E-005   1.1292068493337545E-004   5.5559635366540393E-004   4.9964783439807557E-004   1.4144692868036710E-004   3.0616719787610794E-005   1.9050056104528922E-004   5.7123766199207028E-005   1.8992776495881800E-004   1.1732113528577116E-004   6.4339378626053763E-005   1.2787337914361082E-004   1.0380621355643827E-004   1.8217892254014371E-004   1.1018805092351216E-004   2.4694961995836513E-004   9.3211852441034033E-005   1.6178022837843656E-004   1.3731493306095777E-004   1.4345183413867250E-004   6.0792536062286808E-005   6.2925874154709906E-005   2.4787315478495706E-004   1.4433813435289449E-004   9.2214557822890955E-005   6.1107471551824846E-005   1.4034483379944438E-004   1.2821812826337075E-004   8.6302851664217721E-005   2.0538286543828437E-004   2.2057087315520714E-004   3.4081102690699665E-004   1.1198150784134650E-004   4.0857424830870608E-005   1.4488624930426830E-004   1.0003960680218547E-004   8.9001605028671054E-005   3.4753723889067642E-004   9.7353043139342550E-005   8.0312529668538236E-005   6.3832223123636437E-005   1.6209692746076693E-004   4.8057228646357487E-005   1.2470252318242083E-004   1.4706749531451458E-004   5.1109231188896983E-004   1.4857644822489948E-004   5.8711117038644321E-004   1.7445881339219738E-004   2.4493289774401043E-004   3.8399419904682608E-004   1.6446072189865810E-004   1.2685112038759709E-004   2.4476310798523312E-004   1.2278559512325586E-004   3.3577113045739918E-005   1.5209030175775002E-004   5.8824955327196458E-005   2.2535309414680303E-004   1.2159634421789048E-004   1.1734429394919644E-004   2.7191227639547760E-004   2.3701516789391368E-004   1.7356313591408438E-004   5.0948196680952877E-005   1.7641427287975797E-004   1.6721700746673713E-004   1.3596614196833076E-004   1.1158099889616234E-004   1.3066508387970786E-004   1.1867026514589873E-004   1.5773662205349171E-004   1.4954705508427228E-004   5.7117219486112447E-005   1.8580263594960799E-004   2.1276753595520295E-004   4.5268911193934748E-004   1.6107319403919275E-004   1.1650742588044665E-004   1.0900365375045924E-004   2.7551080153977197E-004   2.3502646905143571E-004   1.4223987827412471E-004   1.9573503453840945E-004   6.8487649875593548E-004   6.8973163054391056E-004   1.4046504517032816E-004   1.5448929062248962E-004   1.2011028166147084E-004   2.1551179739366221E-004   1.1122899114525829E-004   5.4117088338535510E-004   1.9797233907989075E-004   1.0688395902491895E-004   2.9924215303150524E-004   1.9594597312900348E-004   3.4512762325421286E-004   1.0827407496226960E-004   2.9946683761324712E-004   9.5160773340968930E-005   2.2293683557964692E-004   7.3897402121216805E-005   1.4907838082500030E-004   2.5827985744752280E-004   9.9194220544107688E-005   1.6146583299018747E-004   1.5595170694129737E-004   3.3983697945970430E-004   3.0388596489669005E-004   1.2708066919549951E-004   2.0007849165856278E-004   8.5937411433986490E-005   9.7484188986947894E-005   2.3941914930438978E-004   4.3772001315082353E-004   6.0284061464006855E-004   1.1596935403230688E-004   1.2010065919748976E-004   1.0673497195885667E-004   6.8220997672745749E-005   3.2212712947373627E-004   2.2308098273605642E-004   1.2424314257250459E-004   1.4114380125919058E-004   3.1958485255382494E-004   2.2739711004513656E-004   2.6970606029743635E-004   1.6501133022789693E-004   3.7238520410541853E-004   3.9838608445557538E-004   4.2150759835309152E-004   1.6397020602929577E-004   1.7126344129719500E-004   3.7245807847025855E-004   2.4515751110060311E-004   3.0517994618701046E-004   4.0572765731749035E-004   2.7873546558264872E-004   7.6481841291574791E-005   2.2115458183562023E-004   2.1757688311521074E-004   1.6043605496271523E-004   2.5670837615191763E-004   9.2157050944115902E-005   3.3345635745288434E-004   1.4879348929258554E-004   1.7274830636463599E-004   1.4313142586488015E-004   6.3847519220320908E-004   9.1466559930244241E-005   2.0332853710774252E-004   1.1292193956763155E-004   1.1366758964273788E-004   1.1966393669845366E-004   3.7417284481127425E-004   2.4685085366641231E-004   2.0985005940057862E-004   1.7598208632703638E-004   2.7740844315783230E-004   8.2647048924101990E-005   3.2511885046064809E-004   1.9022458395513787E-004   2.3583540556877655E-004   2.4270601392043786E-004   2.7649434510328792E-004   1.8498596175112815E-004   1.7075541864575210E-004   3.9940027946291261E-004   5.5581131980791487E-004   1.8207940722951349E-004   1.0389151821137709E-004   2.0892421547764195E-004   3.0630454216144825E-004   1.3220728003178987E-004   1.6502018868148224E-004   2.3098266090201342E-004   2.4887811288410442E-004   2.0929647011427361E-004   4.4368327533877619E-004   1.7595805921772178E-004   2.0640976691562506E-004   3.7392635263975991E-004   1.6503476821891903E-004   1.0197691944468823E-004   3.0915002828124920E-004   1.3754926379792268E-004   1.3974556854835077E-004   1.1948331240071101E-004   3.4250318131824966E-004   2.0082724004101999E-004   4.1818939292462558E-004   1.3826789157051183E-004   3.0531726806471771E-004   2.7937028922900140E-004   3.6212276750955232E-004   4.1643070748494776E-004   1.2154422497056636E-004   1.7727851260706658E-004   1.9199148288290548E-004   2.0493785653838314E-004   2.6427072817798903E-004   8.3277955387889562E-004   1.1702025009130384E-004   5.8223417788656133E-004   1.7062511030960971E-004   2.2904889617708310E-004   1.5115576257657107E-004   3.0544911219513259E-004   1.2511885333638500E-004   5.0719654151027988E-004   3.2312749032345917E-004   1.7007194173560559E-004   3.6899870132283091E-004   1.8642389021520744E-004   1.4700240077147281E-004   3.3237629998994093E-004   2.1336344871002212E-004   4.6339216264574510E-004   1.7019765201381530E-004   2.2124790213167537E-004   1.2271788766835695E-004   1.6111920657967143E-004   3.7448401868284646E-004   3.9112059331677999E-004   1.2969315564017418E-004   3.1209580975238122E-004   3.0449762867067068E-004   3.2534304468851278E-004   1.8566205592494663E-004   8.1013852626567675E-005   4.8634380768251329E-004   4.3928085416284989E-004   3.8439821090438476E-004   2.5421241986095847E-004   3.7762098213977728E-004   1.8663313079528781E-004   3.3981000352930913E-004   2.6491880802271607E-004   2.3827842941047617E-004   1.0368748207570765E-004   2.3409633098856603E-004   2.8298511879828808E-004   2.8225952136510390E-004   3.0269798601071534E-004   1.1576026738831577E-004   3.0206086201522601E-004   5.2998932525724260E-004   4.7526645776391527E-004   2.6713450809895807E-004   2.7028234047680441E-004   3.7822456025950386E-004   2.2242089995024576E-004   9.1377424705657093E-005   2.4959688582386211E-004   2.9554398708372921E-004   1.9760238793738294E-004   2.6589681434955074E-004   4.2301260502631682E-004   2.4346088634680861E-004   2.9833335259801314E-004   2.1454863262475191E-004   2.4081500314221770E-004   1.4032719773250830E-004   4.6246504584603022E-004   2.0645181572151683E-004   1.8441362089605389E-004   3.6698335236107931E-004   2.6863707538516774E-004   1.2872462601809089E-004   3.2863414235830295E-004   5.1538474855950781E-004   4.2361924434052543E-004   1.6411388348983930E-004   2.8614052250493292E-004   5.7106160343248485E-004   3.8557137221889885E-004   4.3081779720204212E-004   2.2849660855938739E-004   2.6560123661443439E-004   1.9767538424366403E-004   2.0523189777372833E-004   1.6253856076832337E-004   3.6128411563140567E-004   2.5021934283704297E-004   2.9372845143613196E-004   4.0213123999084151E-004   1.7802020192719394E-004   3.1631088903312602E-004   3.3284340334478166E-004   2.6933330516273429E-004   2.6961966415975217E-004   2.4545481977323067E-004   2.4683887362021115E-004   4.7412623677188124E-004   7.4659390699933809E-004   1.9880219885199418E-004   2.9290286052252937E-004   4.8469666638321359E-004   2.3069526483197647E-004   1.7287027252024437E-004   4.1906275507413824E-004   3.4455123433310019E-004   6.0736374995545438E-004   1.9358344453260739E-004   2.7070714972565762E-004   3.2063564222393278E-004   2.3914377815299219E-004   3.0127703473103328E-004   2.4821319763182958E-004   1.3757991996603296E-004   1.8756764418085349E-004   2.4398880579374452E-004   5.6756590438259813E-004   3.2392432096741921E-004   7.6824343116566011E-005   1.4710251972751293E-004   1.8346661988777565E-004   3.2160009077404297E-004   8.4784019623293278E-004   4.1919676121005629E-004   4.6315340710840981E-004   1.7122704070571046E-004   2.1988432249762626E-004   2.9340988172090241E-004   2.6738333977265429E-004   3.6381674083044580E-004   2.2466280871302532E-004   2.0818478123260667E-004   6.1045209245211252E-004   4.4457414529554501E-004   3.9225954192972733E-004   1.9394789127183921E-004   1.9617663633234950E-004   1.7413391852802416E-004   3.2585476743240900E-004   4.1414714662127476E-004   2.6965335408236343E-004   3.1345278163342729E-004   3.1836849451031776E-004   3.5984997564484668E-004   2.4135320433605817E-004   1.7936955951243947E-004   1.8734174542632670E-004   2.2795242241105542E-004   3.5719620240056284E-004   3.2100832286823216E-004   4.2901360494770733E-004   2.8150352127881677E-004   5.3527570505974126E-004   2.2502372131246088E-004   4.4289854256506292E-004   2.3604555366889022E-004   3.6039776947590887E-004   2.7379122711163669E-004   1.0761358503352548E-004   3.2811685244721399E-004   1.8690894445604720E-004   1.4001970373306888E-004   2.5756811468592570E-004   3.4966368125298176E-004   3.3276345346686125E-004   2.8362001438952077E-004   4.3698879011352986E-004   3.0837448581224280E-004   3.9080860503334100E-004   1.3802978269265205E-004   2.7085818925656784E-004   1.9846877954602258E-004   4.7507843433428412E-004   2.6776182200721977E-004   3.4903923845421226E-004   5.5074920769101880E-004   3.2497065755063525E-004   1.5717673284689493E-004   3.9631293556244334E-004   6.7474814209265033E-004   4.0349260072268745E-004   3.2072252226665002E-004   3.6709621970141702E-004   4.6577911229382261E-004   8.5688945507919460E-004   1.9017270236210913E-004   2.1589382550796528E-004   1.7962803463766194E-004   2.1621490978841775E-004   2.2170544957846362E-004   2.4783605463922406E-004   1.6806750636163067E-004   3.2365138622673977E-004   4.6721143187681484E-004   3.8346360163873814E-004   4.3134844823382632E-004   2.5851724724294117E-004   2.3120346732826357E-004   2.4165435652811568E-004   3.2452777381111655E-004   1.5922633784993962E-004   2.2822422113684296E-004   4.1853303258752368E-004   4.2073918307636364E-004   4.4770354447762594E-004   3.5999171107655331E-004   5.0025985095317953E-004   3.9021337326515602E-004   2.9843604334307236E-004   3.4452237743268585E-004   2.8464742061774242E-004   3.0060053537375622E-004   3.9573767576831263E-004   1.4535750515931627E-004   2.8596142188142828E-004   4.0281144923906743E-004   3.4050608716985409E-004   3.9805055912881524E-004   3.5490862914780154E-004   3.4666372382369996E-004   4.8102003012061713E-004   5.6984288382685348E-004   2.8105804915614816E-004   2.9936909008991373E-004   1.7346172656557609E-004   3.1620770288164784E-004   2.4262956288854630E-004   3.2938087266100682E-004   3.7557747182269017E-004   2.7916679286559546E-004   3.6669877500279153E-004   2.6869275258100680E-004   2.8834071783388711E-004   3.9254215738630956E-004   3.4831126812749906E-004   2.3611711034382204E-004   1.6219634151212571E-004   4.0195129963738365E-004   2.6654204963838697E-004   2.4163778455370491E-004   4.0689144602658464E-004   3.6641514643747752E-004   3.9185888614533818E-004   1.8282497997183165E-004   6.2924255662048095E-004   3.5969847070682973E-004   5.6387977569471971E-004   4.8737724058337868E-004   2.2780442489700575E-004   3.3209247349145777E-004   1.9168434902757143E-004   3.6295426341401160E-004   3.9881449573538378E-004   3.1397753274634639E-004   4.8078454510007060E-004   3.0476350747463262E-004   3.0295878682014933E-004   4.2037762440950152E-004   3.4692614890013577E-004   3.9814493678472191E-004   3.1313452434464573E-004   4.0458727822077284E-004   1.9548350104469289E-004   2.7743185184890936E-004   4.3771351678301016E-004   3.6782847164338386E-004   1.0563166141858728E-003   2.0793629978267631E-004   2.4350354182898454E-004   5.6415390711413540E-004   2.6238627595926903E-004   3.7788795403220879E-004   2.6513209218517969E-004   2.1649761097015545E-004   2.9997116016470323E-004   4.1049623256129438E-004   5.2997408820149527E-004   4.1612701132796561E-004   2.0428711926623498E-004   3.0212066043330376E-004   5.8960270345695170E-004   3.1286678960274850E-004   3.5146488257611897E-004   2.6486234141512272E-004   2.9792390203422109E-004   3.6656319326884562E-004   3.8359584815349533E-004   2.5832025046262881E-004   2.7168967785446639E-004   4.0226532987012201E-004   2.3993447348478409E-004   3.3848320617309145E-004   4.3489883499745976E-004   4.7239699379882560E-004   3.8843224882088991E-004   5.4519230064453022E-004   3.9179482990836880E-004   4.7961394633961414E-004   3.5293452883599779E-004   4.5257907285329348E-004   2.9557162480745421E-004   3.8607054120918681E-004   6.2358993975308950E-004   3.0176984796301644E-004   2.9538941156477972E-004   5.8030009429035543E-004   3.2002810860834354E-004   2.5876053754434776E-004   3.4322107205148907E-004   3.8492944042707063E-004   5.8158865595515073E-004   3.1134232753160415E-004   2.0348017847123990E-004   2.4510219565354406E-004   5.7060440585471350E-004   2.8311489946283727E-004   2.2335482730004969E-004   4.8530390380019384E-004   4.4899447983168164E-004   2.4094373732714086E-004   4.4771267401400749E-004   2.3197694316623649E-004   3.4381220535710701E-004   4.3754582634325653E-004   4.6341486664735397E-004   1.9783624887742017E-004   5.6029472852343041E-004   2.4274032999333818E-004   4.4120390267227475E-004   3.3728824643022154E-004   2.5098214488714218E-004   5.1529147140535992E-004   5.2825216060133756E-004   5.2573754474617186E-004   3.5918235529504994E-004   4.0033453723239759E-004   6.1299265698873905E-004   2.0350690130694398E-004   1.8593746836621314E-004   2.5625850854026148E-004   2.6341405953156095E-004   4.3109475750566836E-004   5.1911115359841767E-004   2.0780411058570497E-004   4.6000088763825068E-004   5.3866309530975845E-004
   4.2176470588235295        2.5000000000000000        1.7542518873762424E-004   1.7672331615908827E-004   8.1441015191290102E-005   1.1796626522668098E-004   5.5935398705213646E-005   6.0040622845776875E-005   2.1673581544834824E-004   2.5003827943438815E-005   6.3400056775882128E-005   1.5795862538339425E-004   1.6110219764784125E-004   2.2463109215587799E-004   1.1932896074324506E-004   3.4161411283241968E-005   5.1197221641954381E-005   1.5593066503523671E-004   7.4130744256297593E-005   1.0093801632395503E-004   4.8918776978534363E-005   8.7442443759605661E-005   6.8760367107343574E-005   1.9819483188572505E-004   1.0268726840993444E-004   1.0166210408323386E-004   1.2337782546385583E-004   6.8197093469083282E-004   5.7413202253844625E-004   1.8863108745903793E-004   3.2232128501459377E-005   2.4026590769489633E-004   2.3033904882971855E-005   1.8256736153994451E-004   8.6665870327586947E-005   1.4557231420729978E-004   2.1262833502724160E-004   8.2035536732339885E-005   1.9499046608482151E-004   1.3912605826256407E-004   2.3974517450634921E-004   5.4720740095236836E-005   2.0334094185965422E-004   1.6135774643591549E-004   1.7127621770235575E-004   8.4441590829392125E-005   4.7403519091299628E-005   3.8360491200215170E-004   1.1793096738191481E-004   8.7963141627480249E-005   4.2467490171490384E-005   2.0366781701155144E-004   1.2860158351545730E-004   1.1860554601404899E-004   1.6776250432267971E-004   1.9769604261955296E-004   3.7593456812635908E-004   1.2228553598047382E-004   3.5966532917083097E-005   1.6895743504687219E-004   1.6005768783473165E-004   5.8305644145864406E-005   3.3753594997727515E-004   1.2449566480808935E-004   1.1339351584325154E-004   6.1024269291297463E-005   1.4923692823596817E-004   5.3650558374720277E-005   1.3621637037853552E-004   1.5232475969461780E-004   6.1553426649955945E-004   1.9578649238472364E-004   6.4384982697404561E-004   2.0614375169422934E-004   2.0138383151027344E-004   4.2447806063523126E-004   1.4797334053951580E-004   1.5121923616479450E-004   3.8966171673212105E-004   1.0409916791270389E-004   4.1498847849380657E-005   2.3733181992946465E-004   7.7875380044486071E-005   2.7074466397958091E-004   9.7390633597143855E-005   1.0545939631713153E-004   3.0354582028896399E-004   2.2751159218337109E-004   1.8298622806938415E-004   1.1581561038088530E-004   1.6206717903941804E-004   1.9194942321030216E-004   1.7287249081985421E-004   1.4509474254514865E-004   1.9556477776336214E-004   1.6745276796253881E-004   1.7372415593546587E-004   2.0653165741627664E-004   6.2212534691283593E-005   2.0715799635496318E-004   2.3826568190788396E-004   3.0149317239281113E-004   9.3779856591592672E-005   1.8137398751908075E-004   1.5293781940179741E-004   3.1666756071508837E-004   1.6867992719010681E-004   1.9044289615698798E-004   2.4496556922702460E-004   5.7869647333963872E-004   7.3582638978504362E-004   1.7148558784244855E-004   9.7386446036934945E-005   1.0758953746719669E-004   2.8381710647322998E-004   1.2616834910752527E-004   4.8672785052418076E-004   3.2733710708213935E-004   1.7206844747299713E-004   3.4984483882719930E-004   1.9507833698625585E-004   3.3061814233297133E-004   1.1323317645409605E-004   2.9476555718106745E-004   8.3995322723202719E-005   3.1397602554577566E-004   7.6729767717977437E-005   1.7446303113713237E-004   2.9931386820050790E-004   7.9934241886065089E-005   2.5909967309672955E-004   1.4742751457125726E-004   5.9228304811262530E-004   2.2913776283825006E-004   1.0234021857367201E-004   2.0467508260210934E-004   1.2669338833129712E-004   1.4479695422193767E-004   3.0044809429094325E-004   4.0915620863015605E-004   5.6268600818902960E-004   2.3517961346527589E-004   2.2092288116295388E-004   1.1370420845114814E-004   4.8679182735487013E-005   3.2868170103017130E-004   2.6310563950539739E-004   1.5082885334416013E-004   1.4217787044452170E-004   3.4921791988461680E-004   2.6047407546772383E-004   3.6057790414167006E-004   1.9149718891866587E-004   2.3346664787589810E-004   4.1056198760266842E-004   5.2873340719373227E-004   2.0375195814824193E-004   1.6304996298561417E-004   3.8389821241136424E-004   2.8079501764488455E-004   2.4308785859185480E-004   4.6463537803757767E-004   4.1594292314756613E-004   9.1681280885712942E-005   2.1572304934187045E-004   1.7305128271540428E-004   2.0998154187506555E-004   2.4975712939525328E-004   1.0790353487608517E-004   3.4927510191664246E-004   2.3716190795499773E-004   1.4078273210295093E-004   1.7722353005608548E-004   6.3286366354098843E-004   8.3132836584427021E-005   2.1079520597375937E-004   1.8207347857731110E-004   1.0035850696324396E-004   1.0728919109944433E-004   2.8417867923114773E-004   3.5788753233185702E-004   2.1140847807612104E-004   2.2922412328868011E-004   3.1121581012030861E-004   1.4733173553689593E-004   3.4351914101491245E-004   2.4318497437868616E-004   2.1552021552884829E-004   2.5991846254037236E-004   2.9162745752479239E-004   3.5738604418994262E-004   1.2309119252013786E-004   4.5267985549556110E-004   5.9203593744305860E-004   2.4037607913830121E-004   8.4320712551238708E-005   2.0738738789130522E-004   3.7965178489956131E-004   1.2731824430604600E-004   1.5765270870517686E-004   2.9148808642589683E-004   2.6936873410715042E-004   2.6186500910134865E-004   3.0812455705100234E-004   9.6066273616731240E-005   2.6494744135365195E-004   5.4150741351254776E-004   1.5956538112503054E-004   1.2955153139214502E-004   3.9146102144941723E-004   1.9523208122212106E-004   1.4094691838963507E-004   1.3669017482396381E-004   3.2172518696047642E-004   2.1466780820820735E-004   4.8310529054817916E-004   2.1866943023158577E-004   2.6720459146926690E-004   3.0804729318604769E-004   2.8277840065871819E-004   1.9389389626370124E-004   1.6391083237169381E-004   2.1003020602884711E-004   1.9932609450374817E-004   2.3172342802016136E-004   2.9704802953089255E-004   8.9721666597548358E-004   1.8763086034216377E-004   5.8697564971330529E-004   2.7916813352730591E-004   1.8051907076728201E-004   1.8457869675629520E-004   2.2735108223845727E-004   1.4302982957723951E-004   4.1341752239292369E-004   2.1874318738349479E-004   2.6322636409515705E-004   4.2811545750395265E-004   3.0150822142358110E-004   1.4445663435650567E-004   3.2345414705316157E-004   2.3768519946530160E-004   6.0671393114246938E-004   1.5237298240181564E-004   1.8594959941804561E-004   1.0989115606619326E-004   1.7069925533251719E-004   2.7142977970724284E-004   4.0319855896213988E-004   1.3414312325055595E-004   2.9034009269207769E-004   4.1788939277812807E-004   2.4781232949869138E-004   1.5677272851373234E-004   1.2415180591331088E-004   6.0525289351858402E-004   2.7807360833540055E-004   4.2033554326006246E-004   2.1303234651473294E-004   4.0078470339598057E-004   2.1913537767630784E-004   3.2146964472668898E-004   2.4327086478948535E-004   2.8049129536565517E-004   1.5461928841200740E-004   2.3036667539644669E-004   3.9021679383589316E-004   4.1951381866775690E-004   3.6209289422040102E-004   1.3251629784882766E-004   4.9028463133894175E-004   4.9986002348392095E-004   4.7194092750956434E-004   4.2288845851030466E-004   2.9764667661142942E-004   5.1490743021259525E-004   2.0160066748398282E-004   1.4947473607465460E-004   4.2010178719177952E-004   2.7943608414507197E-004   2.2899203223994592E-004   1.7735519546119961E-004   4.7473921077675148E-004   2.4010304095704258E-004   2.3229301596276768E-004   2.7073736046206786E-004   4.3288921001725407E-004   2.3472497174967095E-004   5.7735484725427062E-004   2.7275344834457840E-004   1.9338593297499502E-004   3.8098053356977278E-004   3.2628643779066181E-004   1.7547400423000169E-004   1.8815727196249915E-004   4.2976173227806606E-004   4.5139877043037612E-004   2.2935078419772755E-004   2.7705486810028767E-004   5.0365086991078123E-004   3.8869289184466225E-004   5.1261058886200206E-004   3.1397593904140326E-004   1.7192289939323534E-004   1.4771596602181078E-004   2.2528845905058021E-004   1.3340558289974848E-004   4.8150515132666443E-004   3.3775973024773601E-004   3.4982543232219210E-004   4.2014814115629354E-004   1.8383447189969246E-004   2.5348651105943314E-004   3.1772396803469814E-004   3.6071029936884767E-004   3.1675381970108622E-004   2.6045741541996347E-004   1.9983637706874019E-004   4.0378804281619870E-004   5.1991999331286044E-004   1.6112284689941386E-004   3.6067083242271924E-004   5.7015587560599725E-004   2.1669466553997992E-004   2.7948714777418566E-004   4.1927012861238833E-004   4.5603041366377913E-004   6.2986213806514029E-004   2.4408451008621132E-004   2.9349281765560063E-004   1.8720398078215928E-004   2.2657197156445531E-004   3.7149452886350268E-004   2.2701894466827915E-004   1.9371978840391720E-004   2.4393147687689289E-004   2.6308030578801823E-004   6.7534128815900825E-004   4.0605185008888220E-004   1.0971027540186178E-004   1.6109529335861836E-004   1.5415901037439818E-004   3.4529219763497682E-004   8.2293311694186589E-004   3.9830009245464976E-004   3.9517090681705507E-004   1.5065556392252340E-004   2.5614057660608717E-004   3.2889222083285093E-004   3.5359333546996884E-004   5.0630464300356788E-004   2.6329935121082484E-004   2.1929875274365488E-004   3.8651614353790942E-004   5.7781433825649872E-004   3.9514617681957745E-004   1.8414199573650925E-004   2.9224947869707028E-004   2.0406446035240515E-004   4.5367872899917120E-004   5.3661238699723624E-004   2.0510689699779411E-004   4.3590374195156482E-004   4.1498657963421248E-004   4.2168925755854778E-004   2.7633502228472013E-004   1.7072794261094147E-004   2.1312921767081461E-004   2.8536161192193032E-004   3.5085055049297525E-004   3.9191208897502267E-004   4.5168993173803885E-004   2.7538822344140107E-004   4.2327417221023664E-004   2.5747896073742240E-004   4.3466000048634237E-004   2.8115793538786670E-004   3.7231490902351065E-004   3.0285538845065238E-004   9.5929514903792505E-005   3.9066039771981859E-004   2.6382350998272526E-004   1.2998672018690090E-004   4.1346037931620945E-004   4.6604506308869508E-004   4.1493914745216546E-004   2.7337811438965255E-004   3.2556236796652319E-004   4.0612648893868618E-004   4.9671186542961756E-004   1.3034315721146007E-004   2.6300800140616307E-004   2.2302172787578130E-004   3.7453954325390374E-004   2.6346007109517031E-004   3.2755448051623230E-004   3.2153581708283441E-004   3.7912474032285922E-004   2.5355453033665157E-004   4.2858934802347256E-004   4.4480701804432604E-004   2.8339291046141637E-004   3.5475398889439218E-004   5.4934315376338233E-004   5.0548984433798811E-004   8.6423369159847538E-004   1.7747182832402150E-004   2.6458476531538106E-004   1.9205310839243039E-004   2.0910496440334391E-004   2.5425832834164114E-004   2.4595663844485382E-004   2.0338826017415561E-004   4.1301633060991454E-004   4.4177030822197823E-004   2.7385679701199964E-004   5.6344240931714554E-004   3.6462251538307763E-004   2.3119710965479614E-004   3.0300216423202644E-004   3.0220152127433792E-004   1.9856145142423056E-004   2.1817719882528762E-004   3.6009027869074743E-004   4.8775530360273565E-004   3.7251654650816721E-004   3.3329053507168512E-004   3.6606614838326874E-004   3.2028359882441734E-004   3.9301606158382782E-004   3.6806695249948733E-004   3.8437936236877676E-004   3.9952325525803898E-004   5.3381918388445480E-004   2.1218310986782608E-004   3.3335748829630709E-004   4.7167472815544365E-004   3.0298741904296602E-004   4.1409902277621410E-004   3.3459350764069912E-004   3.4937922298848502E-004   4.5080638857170123E-004   6.9514283345431267E-004   2.8855725204891396E-004   3.4434795207420729E-004   3.0036299721013986E-004   3.4018729975668707E-004   3.2320732337869258E-004   4.3911336213243557E-004   3.4251822787201416E-004   3.5112653168913434E-004   4.0020837817789074E-004   2.6184964095779111E-004   3.5271996755381488E-004   2.7374644593110585E-004   2.6146544311240701E-004   4.0758763353225010E-004   1.9612603656443377E-004   4.5187459755499898E-004   2.6512488015605637E-004   3.4459494256105469E-004   4.9111760555271312E-004   4.6799938420817426E-004   3.2966538760218357E-004   2.0173427271193484E-004   5.0772529837846321E-004   4.1900302096099221E-004   4.4026555700250349E-004   3.6737317489457641E-004   2.9512375668047891E-004   3.1627022331207305E-004   3.5851997536733308E-004   3.9586414229598598E-004   3.8726997630011224E-004   3.0389483709898369E-004   5.7872716440360685E-004   3.8811024480295015E-004   3.0791413382463422E-004   3.0351457585619108E-004   4.0368433341233753E-004   3.3301513629699505E-004   2.8127652864214726E-004   3.8474768055493847E-004   1.2750529961509094E-004   2.5171147268588469E-004   3.7357713075891611E-004   5.0908323078352751E-004   1.1436138487614458E-003   1.9024248442716738E-004   3.8293594162299804E-004   5.0878564810139079E-004   3.6212904981525055E-004   4.3747919739237486E-004   2.8851489749449682E-004   2.1122172374934305E-004   3.2583530662456906E-004   3.0696445695509216E-004   4.7233847188004837E-004   5.0480360691439966E-004   1.8962310014745463E-004   2.9458693534635950E-004   7.3919636677106438E-004   3.2862207520471180E-004   3.5677581685966795E-004   3.3846420594863132E-004   2.1660242555125275E-004   3.7694741229558811E-004   2.6964478392056223E-004   1.7456849210995649E-004   3.6837933103310420E-004   3.6787925376316369E-004   4.0080278460257076E-004   3.5404742259965093E-004   4.2890148795057879E-004   3.7128451554079619E-004   3.7896872484161737E-004   3.6403027432118046E-004   4.1805080644964995E-004   5.2231813228047241E-004   3.8380865307250522E-004   4.8338386186233605E-004   3.0165754819630344E-004   3.4935881564127579E-004   5.3543973211043995E-004   4.0588925618051218E-004   2.1828862264807022E-004   4.0751959934980689E-004   3.6044088017072982E-004   2.9327365132234202E-004   4.9735713037377159E-004   3.8627464790536584E-004   4.7838052437977407E-004   2.4193538787725327E-004   2.6770581880388160E-004   2.3028771882245723E-004   3.7349203010027151E-004   2.1073653221160375E-004   2.6978369695737896E-004   3.1013243697337677E-004   3.0410828577041301E-004   2.6636607373114367E-004   4.3434548027025715E-004   3.3540111262957709E-004   3.4312939010029946E-004   5.0634255556234299E-004   3.3940477778315523E-004   2.5351500903997466E-004   5.7954229485394806E-004   2.3994518896514887E-004   3.6375483479612398E-004   5.4134202244680927E-004   3.1900115022093770E-004   3.9791625005138992E-004   4.6593114524494774E-004   5.4620765784460935E-004   4.8645728403252751E-004   4.2709448228764514E-004   7.8132628902974289E-004   2.1308215990502733E-004   1.8106910150745669E-004   3.1243898627774194E-004   2.2263827262114955E-004   3.4530719327984481E-004   6.8796428017896369E-004   2.6624998136638310E-004   4.1619566717852066E-004   6.4136018210852325E-004
   4.2705882352941176        2.5000000000000000        2.3010426543051247E-004   2.3639151212377041E-004   5.7729085594333375E-005   8.7573985641992269E-005   9.5412017485868873E-005   8.0145611363466280E-005   2.1023301910219077E-004   8.9749585600080689E-006   3.2711137369910923E-005   2.4416745244678186E-004   1.9466844640785851E-004   2.6791685324320606E-004   1.4653769480510901E-004   5.7633558107841147E-005   8.4486807450639815E-005   1.3802102145014580E-004   7.2837511259715628E-005   6.4481355144770995E-005   3.8161286046139387E-005   5.1844585566029361E-005   4.1764512930847639E-005   2.5789770648148322E-004   1.1812496586207979E-004   1.2600428603730876E-004   1.4712658317033749E-004   7.3457150475059565E-004   6.0450020589015931E-004   2.0749170390891531E-004   9.1790818923639039E-005   2.6966559269910099E-004   1.3754081590604281E-005   1.3052156702082185E-004   5.9083239127013733E-005   2.7986734391762170E-004   3.0783368392504358E-004   4.7619002325705620E-005   2.2794803015993765E-004   1.8416197285796713E-004   2.0275819386820701E-004   7.8737284309390878E-005   2.3582250834247167E-004   1.7478951223180790E-004   1.7575865039372573E-004   6.8099390050093081E-005   5.1417967390043281E-005   4.4191215911648413E-004   7.6089063399320959E-005   9.4073403292386132E-005   6.5107581971010335E-005   2.2453969375987122E-004   1.7078702936293750E-004   1.9300322720196009E-004   1.2952428144820589E-004   1.4653438266499843E-004   3.6580140043030612E-004   9.7927785742906354E-005   5.5652540740721787E-005   2.0769059824456989E-004   2.6965252295837371E-004   5.3736593691412521E-005   3.2422742813338731E-004   1.3532390753925462E-004   1.7731529991952402E-004   3.6587972308783672E-005   1.3910495880322047E-004   9.1518178955742017E-005   1.0834623225600258E-004   1.5191554779937219E-004   6.2777189731004241E-004   2.4284316744777395E-004   6.2764621393924841E-004   1.8303356201776580E-004   1.5949942080400618E-004   4.2614362689084211E-004   1.7862720197836079E-004   1.6824260424375966E-004   4.8122217119463405E-004   8.7335421751646631E-005   9.9172723051318260E-005   2.9940655842283391E-004   1.0433541492780278E-004   2.5311619264302860E-004   8.6968483064557076E-005   1.2196347182231326E-004   2.8472096772552463E-004   1.7759217970305437E-004   1.7808095981167353E-004   2.0989511980560105E-004   1.8213279537039048E-004   2.8358182233996314E-004   2.2768433191204824E-004   1.8960523146663522E-004   2.8472228382416188E-004   2.2188301968448709E-004   1.8364752605566002E-004   2.4164460540211150E-004   6.8917500221499047E-005   2.2528492767736813E-004   2.3170556521827707E-004   1.5570293487906915E-004   9.9891584764378883E-005   2.7158537506302168E-004   2.0834856321688566E-004   3.0043180447849991E-004   7.1292237806455986E-005   2.4873902847028970E-004   2.8055427848128374E-004   3.4476063835121618E-004   5.6544822602501139E-004   1.9365980270375887E-004   8.9223883891440328E-005   6.4163599186593980E-005   3.1381241809738474E-004   2.7621314853216728E-004   4.0878201788889274E-004   3.7635633966144860E-004   1.9761096013431372E-004   3.7038287021578793E-004   1.8240229757012603E-004   2.8133185983842643E-004   1.2498113689776063E-004   2.3012253845276008E-004   1.1526107524069104E-004   4.1889674203195588E-004   1.8485025794813832E-004   1.8710017757423239E-004   3.2421254544818796E-004   1.1305830289471695E-004   3.2302816465411906E-004   1.5266562833695009E-004   7.0748369204808785E-004   2.5607217309920591E-004   8.7256038150847816E-005   1.2722860465657636E-004   2.0382226104256169E-004   2.3458563543834476E-004   3.5508725039771897E-004   4.6318801175913963E-004   5.0868634322543630E-004   3.0811367404464345E-004   4.4029501112480762E-004   1.3845473151157648E-004   1.1995260047183668E-004   2.4546682012382222E-004   3.1664465460186201E-004   2.1612452106007204E-004   1.5655526853963479E-004   4.1015086912410555E-004   2.7480504889393662E-004   5.3034522544222272E-004   2.2181739114852781E-004   1.1887302901413067E-004   3.6363407659358813E-004   5.7594091366173063E-004   1.9668891104556872E-004   1.7282915399764379E-004   3.5073970077496576E-004   2.5982663834475244E-004   1.5027321951012563E-004   4.6460333121266250E-004   4.7721629184139857E-004   1.3941445361484551E-004   2.2448262770984463E-004   1.5595132336062144E-004   2.6019294698717516E-004   2.2393814488782301E-004   1.7830469269842852E-004   3.0453446381910142E-004   3.5422192986089818E-004   1.5508981748227311E-004   2.7038933667411605E-004   4.1487109726305029E-004   7.9516858867287093E-005   2.6833597328205128E-004   2.2293966262050644E-004   1.3304486861924182E-004   1.1703194170484508E-004   1.5089608541512463E-004   3.9321451749077145E-004   2.0250753714682094E-004   2.6796762286325195E-004   3.1333545382916108E-004   1.8317073486970810E-004   3.3563896777601143E-004   2.2420026366115799E-004   2.0858719727092511E-004   2.7367298788842897E-004   3.3336118654110083E-004   5.5293006386786952E-004   1.4138651931323249E-004   3.9150956156754139E-004   4.4860517254075602E-004   3.1164773376625914E-004   7.5544594025006735E-005   2.7847399108299161E-004   4.6294244580563952E-004   2.0727797708555075E-004   1.7748080568997179E-004   2.9901891583862116E-004   2.2437531519295653E-004   2.8758707957202021E-004   2.4881758537759170E-004   1.0873912679677832E-004   3.1143391849096093E-004   6.8808722873086464E-004   1.9827628655063055E-004   1.1650197129407874E-004   3.7082173579327756E-004   1.9016343869927060E-004   1.3033255093237794E-004   1.7148893657234962E-004   2.6996442431522448E-004   2.1353818127689686E-004   4.5728148329507223E-004   3.2581547515240491E-004   2.5126454409931049E-004   2.5927142570482848E-004   2.7988406395408388E-004   2.2496931164029581E-004   2.5568572860681915E-004   2.5402877890691797E-004   3.9703070290423101E-004   2.1866837233771279E-004   3.1039769537699466E-004   7.7531203956071138E-004   2.7311891433736703E-004   4.9547029013486169E-004   4.6295415935655455E-004   1.5434669633964898E-004   1.8447020597295592E-004   1.9572708888256313E-004   1.5329404100626704E-004   2.7667945731207319E-004   2.6471701627689192E-004   3.2214627288242005E-004   3.6329151397159533E-004   4.4017688305005535E-004   1.3796653581285071E-004   2.9093333287330130E-004   2.0520225052124438E-004   6.3252203750131211E-004   1.4134374166006888E-004   2.3388218461200885E-004   1.8332029160537534E-004   1.8600768918042117E-004   2.3274583861245988E-004   3.4590967393866609E-004   1.8390114712047088E-004   2.5850308476971679E-004   4.9059102779028252E-004   1.9571014933136415E-004   1.3689489796592932E-004   2.1436890935633558E-004   4.9057625713592589E-004   1.7706515029540729E-004   4.8083616688237430E-004   1.1630275072438630E-004   3.5624596237127874E-004   2.2530036581117641E-004   2.9468744202007567E-004   2.0648673729304807E-004   3.2000693798315167E-004   2.4216155951482655E-004   2.1931423635997615E-004   4.9275515639599934E-004   4.9331547995508482E-004   4.6274913582068124E-004   2.1953336892602642E-004   5.9750458074470233E-004   4.2000053980931863E-004   3.3058997918867779E-004   5.2058861806574864E-004   3.0668185509789652E-004   5.2337717176096580E-004   2.0681218629604162E-004   2.1028767313109462E-004   5.6317068117429231E-004   2.4162053532700468E-004   3.1732348759808403E-004   1.7947453074821103E-004   4.0370598572418026E-004   2.6520796439092324E-004   2.5125471820737418E-004   3.4476222596953158E-004   5.6950263953044233E-004   4.0369158192454622E-004   4.7768011770514730E-004   3.8873589056047337E-004   1.9809319788156938E-004   3.2857755546552138E-004   3.5796418924897609E-004   2.1875790364660753E-004   1.2266286455708494E-004   3.1189647376766782E-004   4.0263651781492055E-004   3.3773642160560421E-004   2.0991247785989071E-004   4.0257763010220402E-004   3.9950654236300210E-004   5.3731017872371144E-004   3.7685853091607433E-004   1.2433934740878975E-004   9.4652060076620546E-005   2.9480334975442616E-004   1.1471596098830861E-004   6.3171329790421941E-004   3.8663864693434243E-004   3.8321954762664143E-004   5.2399366202234910E-004   1.7718776696761142E-004   2.9518426125272305E-004   4.3161392772716697E-004   4.0001988742030379E-004   3.2856295826232633E-004   2.9267963862615110E-004   1.5726967671493948E-004   3.4057137319759724E-004   2.3036384403662440E-004   1.4507306054545747E-004   3.9690843827828607E-004   5.8383652997201268E-004   1.9907870403449237E-004   4.1951493774915704E-004   3.3212315580362199E-004   4.8643391588807337E-004   4.8956035717585009E-004   2.6868752686795989E-004   3.0773255029216477E-004   1.2690718145141322E-004   1.8481378018223122E-004   4.3060797122563573E-004   1.7672091972402836E-004   2.4735602354297221E-004   3.7426821576187118E-004   3.9119900224215569E-004   6.8552763615984660E-004   4.9793437653729050E-004   2.2194725651802786E-004   1.8656655405298504E-004   1.6450160648013234E-004   2.4208024473689900E-004   5.0538414509525341E-004   3.2141233832718921E-004   2.7032714596059902E-004   2.3236689594160250E-004   4.6561455295198416E-004   3.0985124339886035E-004   4.7049905697452350E-004   4.9088571982322993E-004   3.5673641351317099E-004   2.6056405861733892E-004   3.5018285067968657E-004   4.9506102378114381E-004   3.2167688260725314E-004   2.2383462921655265E-004   3.7504021091514173E-004   2.2316877740290706E-004   5.4408377008866732E-004   5.8894733253875276E-004   1.7545532391790469E-004   6.2479305359315000E-004   4.6093729207519202E-004   4.7269128563277467E-004   3.5451150760844926E-004   1.9730267372319337E-004   3.4756285554480106E-004   3.2770011674115884E-004   3.0438516644412281E-004   4.1099352150791282E-004   5.3782851042877343E-004   3.0354060576460253E-004   2.7014843803521764E-004   2.3182730338585774E-004   3.6645824427625320E-004   4.1450679113512343E-004   3.7530701429947872E-004   3.9636212952571067E-004   1.1245666429786777E-004   3.9681532747181628E-004   2.7469805335621824E-004   2.5686540299917852E-004   4.5525362766146780E-004   4.4061785464090170E-004   4.5458651389331618E-004   2.9230801293952079E-004   3.8624470989901668E-004   4.4110802501200116E-004   5.6217535301146125E-004   2.0532422445337071E-004   3.0824689391887472E-004   2.9041383583836835E-004   3.1319984017503952E-004   3.0004649160491871E-004   2.9654672651776572E-004   3.7977053884923615E-004   3.3814366700076609E-004   3.4909231389245555E-004   4.1040814444100052E-004   3.5893904460844781E-004   1.4941585736010971E-004   3.2143463148681390E-004   5.4034024074966016E-004   5.3277325248192843E-004   6.9773417974733050E-004   1.7839020247744662E-004   3.5657661191541325E-004   2.5576287464404706E-004   2.0623252464572588E-004   3.5251670009255688E-004   3.2558649579215445E-004   4.0300102877611886E-004   5.2240518284147534E-004   3.9238074350158485E-004   3.6556096337388025E-004   5.8250131302461439E-004   5.4561541866128375E-004   1.8837555145522625E-004   3.1452247045101297E-004   3.1923223485719448E-004   2.5255882579712247E-004   2.8239434090008279E-004   2.8764015797563721E-004   4.1968953379309398E-004   4.6493909294351664E-004   3.4843255367253417E-004   2.6500671360050343E-004   3.5242386504306668E-004   3.2431622770456137E-004   4.1309607138919366E-004   4.8042680659066752E-004   3.8325668504105649E-004   5.9713038905273423E-004   2.4469948382995301E-004   3.4535113172082211E-004   4.9845162434600059E-004   2.5950701541676251E-004   4.4652356103859595E-004   2.8661752319628211E-004   3.3987728886066730E-004   4.7666063097409611E-004   5.9122779787483342E-004   2.7704471982997254E-004   3.8127991439353983E-004   3.4607483399431917E-004   3.6725360959117469E-004   4.3734638609014436E-004   5.0447553679856653E-004   3.4682221323531872E-004   3.4842463515282482E-004   3.2872240134841792E-004   4.6492800537966907E-004   3.0941909483918502E-004   2.0638649194963652E-004   1.8857718755436713E-004   6.2156489724675119E-004   2.9485235091311678E-004   3.8059585832108766E-004   3.2167223772444718E-004   4.5970913524984880E-004   4.7610672796904595E-004   4.2186322322984723E-004   3.0108245960090881E-004   2.4534503494541440E-004   3.9031078747717244E-004   4.2113801612833564E-004   3.1441429778046104E-004   2.4620983032377561E-004   4.0154097425909536E-004   3.7625873367781645E-004   5.1659066382929030E-004   3.7833998199575711E-004   3.6326620991913313E-004   2.5140498105429959E-004   4.9940768449900869E-004   5.3384460774106961E-004   2.8711554405851829E-004   2.3517939425331979E-004   4.0314670582278591E-004   3.4577879067083732E-004   3.1592106319965567E-004   2.9384209536862467E-004   1.5846490440411055E-004   2.2826461553102762E-004   2.6018584034235507E-004   4.3090725590796909E-004   6.0075739967056742E-004   2.1935250538012839E-004   5.8650582893632331E-004   4.5956562810011445E-004   4.2622291803472070E-004   4.0167891305496891E-004   2.4972382322843039E-004   2.4872876001281341E-004   2.5815905484025516E-004   2.3228171622253260E-004   4.9287184878149049E-004   5.8428921756889583E-004   1.7038954163211647E-004   4.1959632447823676E-004   6.5884051750924656E-004   4.6503589457273412E-004   4.6797501883551505E-004   3.8248222352508230E-004   1.7032407498493714E-004   4.1398555895499754E-004   2.1604425639245930E-004   2.2028714175225382E-004   4.5861389711514744E-004   3.7269082596031784E-004   6.2178915397109345E-004   2.8821604073711414E-004   3.5707206405488943E-004   2.8094960108719153E-004   3.7148484243167238E-004   2.1601753373956349E-004   4.3391803397816657E-004   5.3090570864475521E-004   3.9381761783727822E-004   4.8711230088895659E-004   3.2584087629402338E-004   3.0263375377155381E-004   3.6438583051753891E-004   4.7775028069724646E-004   2.4641408346405590E-004   2.3242586772141691E-004   3.3984249206487792E-004   4.5086386248049514E-004   6.1850389534853778E-004   3.3354549080385148E-004   4.4239013291161924E-004   2.1888912946140448E-004   2.6925351615094951E-004   2.2181428166429839E-004   4.7377819592652604E-004   2.6007359801546548E-004   2.4327647542394469E-004   2.3141050160340625E-004   3.5787360450045808E-004   3.3073288363225101E-004   3.6997250387775700E-004   4.3792777777529253E-004   3.3651642169307290E-004   4.7108895424318717E-004   3.5033009470630946E-004   3.3055571612261711E-004   5.4244254449268409E-004   1.9543147661712923E-004   3.6499043108901370E-004   5.2265481927423754E-004   3.4967068816345206E-004   3.4706594262648210E-004   4.1190311034421790E-004   4.9076001090263006E-004   4.6268638872519501E-004   5.3563535753793406E-004   8.7490376288525519E-004   2.7178009362938946E-004   2.5848659502690166E-004   4.2883724845013547E-004   2.5393228400288122E-004   2.2648423968096734E-004   5.6160733372418706E-004   4.1770040202480121E-004   3.7778885802192949E-004   6.7914871711882382E-004
   4.3235294117647056        2.5000000000000000        2.6633222190765733E-004   2.7826807175485165E-004   5.0022819443566750E-005   6.3778263361761217E-005   1.2221702413218373E-004   1.1024963819732858E-004   1.6735353842456784E-004   2.0414349284321804E-005   1.0456194235139079E-005   2.9619469777278969E-004   2.1995322152473695E-004   2.8174713515047620E-004   1.8082838790424018E-004   7.7560811127940066E-005   1.1857134902630641E-004   1.1807332565305177E-004   9.7329074778921285E-005   5.8204894405015261E-005   3.8254103018900624E-005   2.0681233870792829E-005   1.6436205596875638E-005   2.6930552436757563E-004   1.2332112135963029E-004   1.2309926602170967E-004   1.5918988889695668E-004   6.9439372095200628E-004   5.9644997170823729E-004   1.8016486543547271E-004   1.5682778133220589E-004   2.8433357409027885E-004   2.7657389582994838E-005   9.8020521648061078E-005   5.9645111683441340E-005   4.2074683641066897E-004   3.7772692402115104E-004   4.1624375905777880E-005   3.2452404719364908E-004   2.2898137877296583E-004   1.7753059404754747E-004   1.2417532210217948E-004   2.5081123316295117E-004   1.8001808337926581E-004   1.7457161735228634E-004   4.6109847289344793E-005   5.7652206187971268E-005   3.8381927509574916E-004   6.1894710819698878E-005   9.1892845580852469E-005   9.5278788947127969E-005   2.0434969104170611E-004   1.8949528863578815E-004   2.6937838297365926E-004   1.2293471296587763E-004   1.0729046623458445E-004   3.1937980756498939E-004   8.1825090314093372E-005   1.1127673774900557E-004   2.5817498605062929E-004   3.6668985715805863E-004   6.7449044419576996E-005   3.3992678466436278E-004   1.2551798546005252E-004   2.6815886290471551E-004   1.5241177985073489E-005   1.5026232951509882E-004   1.5051291265048028E-004   9.2699571294512336E-005   1.3664130911538014E-004   5.4404629250199698E-004   2.5785919901435587E-004   5.3849386711482354E-004   1.7265849760905659E-004   1.2678567386383881E-004   4.0600369447786475E-004   2.8773637239949093E-004   1.8379504939539747E-004   4.7039084312034790E-004   1.0969173217138272E-004   1.7056094503590177E-004   2.7314999036340916E-004   1.0142348852248166E-004   1.6910934233737993E-004   1.0438596347928959E-004   1.5087119505053341E-004   2.1313690017404229E-004   1.3086580852203098E-004   1.3310458906114491E-004   2.6936921178802911E-004   2.4063198892118089E-004   4.2430017407152251E-004   3.1776143008723331E-004   2.5918626141342032E-004   3.4240976617682696E-004   2.4146384283315082E-004   1.7591386365100326E-004   2.2244343386634973E-004   6.4570228757028809E-005   2.2471464881382471E-004   1.9869368295097263E-004   1.6400642242919529E-004   1.8452891547149342E-004   3.0570866994702290E-004   2.6088173952429610E-004   2.2341424973673559E-004   7.9185589206934201E-005   2.9711708505777881E-004   2.6043606802194958E-004   1.4123486208571446E-004   3.2517466048697519E-004   1.6940956069565590E-004   1.6274367530455340E-004   6.8535537452437989E-005   2.9665848895540052E-004   5.1467112052580003E-004   3.3873244818730059E-004   3.2149802325524769E-004   1.9461936393863670E-004   3.0294226350419134E-004   1.6593846299608472E-004   2.1627383868840419E-004   1.5381140335659564E-004   1.7436209479470272E-004   2.0507896358987516E-004   4.9921582798558223E-004   3.8077593299490629E-004   2.0600581883523791E-004   3.1895179687617989E-004   1.9810876279324367E-004   2.8018523389740623E-004   1.8554366592084395E-004   5.7679960558612890E-004   2.7276349842697659E-004   9.6724318714348903E-005   7.9525090979379380E-005   2.1255569936538254E-004   2.6988954621494154E-004   3.4146717110142120E-004   5.4097990736342650E-004   5.4531103908027074E-004   2.9698963328499747E-004   6.3157768245020087E-004   1.5854125846255989E-004   1.7331893593718403E-004   1.7902394101021709E-004   2.6733850757945649E-004   2.8474333704482256E-004   2.3332548307222777E-004   4.2378422623951835E-004   2.5972279155961196E-004   7.3974188153515014E-004   2.4516021078643590E-004   1.0886676672249211E-004   3.2057143552903489E-004   5.1106789405654487E-004   1.4169794217365906E-004   2.0234266772900942E-004   2.7558579384271369E-004   2.0320110081923395E-004   1.1174249940029950E-004   4.3304324592810875E-004   4.6887794410052294E-004   2.4320720317655618E-004   1.9642958965884313E-004   2.0254574428150139E-004   3.0404118277009107E-004   1.9323875268181584E-004   3.1876303667394758E-004   2.5893729409040431E-004   3.5999169405487118E-004   2.3586791594113100E-004   3.1518175590701227E-004   3.1691531486760191E-004   9.2590434901516634E-005   3.8358852861728143E-004   2.0865023776019318E-004   2.1413700249369548E-004   1.7867964977314650E-004   2.3263855830046824E-004   3.3413537419298812E-004   1.4470104420020671E-004   2.7704983032532734E-004   3.0833432643175723E-004   1.5376920496237135E-004   3.4900683391819390E-004   2.1590992680705737E-004   2.2811016428482005E-004   2.8154364564388675E-004   4.2148408547521384E-004   6.3656852194361312E-004   2.1235947668596001E-004   2.7644981451577374E-004   3.4337906166459655E-004   4.0995859031106596E-004   1.3062919742367184E-004   3.4690870041868930E-004   4.9312012645482339E-004   2.7417568501448105E-004   1.6588678727661024E-004   2.4952028948084835E-004   1.5889869362140528E-004   2.6545515348496443E-004   2.8255510102452081E-004   1.5435519440683043E-004   3.1278147090748080E-004   7.3772299071221659E-004   2.5914328051765103E-004   1.2812665031086665E-004   2.5334232318944221E-004   1.5328184608803783E-004   1.0198189099930591E-004   2.2377108718878809E-004   2.3541424446460834E-004   2.1508311756730135E-004   3.3780394574726481E-004   3.7939936312945797E-004   2.8550583412554703E-004   2.2417432508932612E-004   3.4014858638964710E-004   3.7682317579530711E-004   3.5396321597702272E-004   2.9724962103300543E-004   6.3373231551136088E-004   2.0639063075206842E-004   2.8229726997321776E-004   5.3385541204020867E-004   3.1431139673903806E-004   3.8248903842542009E-004   5.0880366714521218E-004   2.7201921224402750E-004   1.8049945913395325E-004   3.1749053338887731E-004   1.4805615158711187E-004   2.0642848159996424E-004   4.1331871438613372E-004   2.9830726520298326E-004   2.5994138648189772E-004   5.2611008666891357E-004   1.3845502648206871E-004   1.9028270163924717E-004   2.3251275788667571E-004   4.9218159792145265E-004   1.8363355826340672E-004   3.5974772379004797E-004   2.8654862717624439E-004   2.2655517460218577E-004   2.0046942862950645E-004   2.8614758471909920E-004   2.5621570559157802E-004   2.6272533581914344E-004   4.6609349060168856E-004   1.9966611413528554E-004   1.6678849235563450E-004   3.0813891638040641E-004   3.5826310003245074E-004   2.4122835067753840E-004   4.7613449123328096E-004   1.0089235853997017E-004   2.4241620472201486E-004   2.1681581277479148E-004   2.4918469999858715E-004   1.7327339673178901E-004   3.2937681911052256E-004   2.8928717637528791E-004   2.1602203590481426E-004   5.0899783424042508E-004   4.4917175214982783E-004   5.4216552154969617E-004   3.3575642302150350E-004   5.1272572476132941E-004   2.8842580062024439E-004   2.3892600489295348E-004   4.7937721164071197E-004   2.1773224605236527E-004   3.6595515642161844E-004   2.3522349102697110E-004   2.9817228359582302E-004   5.7349867640577349E-004   2.4311712309556049E-004   4.6613730097214666E-004   2.1995264724388439E-004   3.3159439620980948E-004   3.0247282098176995E-004   3.3167009054251094E-004   3.6058988843098289E-004   5.4973328063974934E-004   4.9704122076944313E-004   2.9606117540895160E-004   4.5362715681144280E-004   1.6687298252194074E-004   2.6815004568074639E-004   3.5263042955435957E-004   2.7632357117519203E-004   1.6130031453379014E-004   2.5359803754035516E-004   3.1481931942767879E-004   3.8494484958502681E-004   1.6513655370970954E-004   3.3457438406801375E-004   3.6103826174913061E-004   4.9720067045499799E-004   4.1540735890697642E-004   1.5758153190339831E-004   1.0226542820951126E-004   3.6163429579465402E-004   1.2603084689889616E-004   6.7060317828537212E-004   3.9549263536381012E-004   4.0048154981672351E-004   6.1236034907562772E-004   2.3602026657563156E-004   3.6413252128077351E-004   5.5021101283526507E-004   3.8724512194126669E-004   3.4615345422458235E-004   3.3151199282454799E-004   1.3395826078665561E-004   2.7317524974001037E-004   2.3437060763901497E-004   1.7674581388154049E-004   3.9627297061604980E-004   5.4194741370057128E-004   2.1342743726601246E-004   4.8775345322513961E-004   2.6551190187060490E-004   4.1738366260573613E-004   3.2546686192088753E-004   2.5590630156599502E-004   2.8317431309196292E-004   1.4793927682336768E-004   1.9361234055509290E-004   3.9844175126101344E-004   2.2350836349944970E-004   2.6456653277778146E-004   4.1386762057353879E-004   5.5259167118991773E-004   5.8478085751130558E-004   5.0818204522350737E-004   3.4332438940145433E-004   2.6380004246952504E-004   2.4735806360350765E-004   1.8009440108964495E-004   2.8848398262022160E-004   3.7450487508748235E-004   2.6209387870068315E-004   3.9160487267641674E-004   6.6242009639485178E-004   2.0703309677587309E-004   5.6858455079242839E-004   3.1342211329785341E-004   4.3715776832660208E-004   3.0549391791737091E-004   5.9599826414403481E-004   3.1176540403857038E-004   2.5865693160846118E-004   2.8258874889788962E-004   4.2409887032741022E-004   1.8146405160578171E-004   6.0154808700586186E-004   5.8200223640582577E-004   2.4265301717337338E-004   7.4380394350394546E-004   4.0938923292493831E-004   5.3363025411508835E-004   4.3162063121602933E-004   2.6482776230157975E-004   4.0671025039711994E-004   2.7556354740264615E-004   2.6997059721341562E-004   3.9336284200178190E-004   4.7151296173137530E-004   3.1783452113521513E-004   2.4837097874773128E-004   2.1119971639817008E-004   3.0356253244572873E-004   6.1092692776398903E-004   3.8373977864588303E-004   4.2483236158894660E-004   1.4435470864915072E-004   4.2059319173976266E-004   3.0940067882890984E-004   3.4428772982941308E-004   3.1486349822086303E-004   3.4920606969392318E-004   4.0600048628859880E-004   3.5372968405432767E-004   5.0978380765997230E-004   4.8110911025000863E-004   5.8770024263654446E-004   2.7292863383834723E-004   3.9804523571800688E-004   4.1000241743651778E-004   2.6222033363361842E-004   2.9876640882989394E-004   2.9915613964375697E-004   4.4782619828839619E-004   3.7690271728881507E-004   3.6441355521989958E-004   3.8527998853433846E-004   3.9849017288142385E-004   1.2549456042376355E-004   2.9000431543429035E-004   3.5603480867577058E-004   5.1506734782654970E-004   4.7912751595274660E-004   2.1852934817820767E-004   3.5480806480310838E-004   3.2305903521706358E-004   2.2551599824179326E-004   4.6799845847594293E-004   4.8705848768400631E-004   5.5191178794581144E-004   6.3317019673648177E-004   3.5359116620960353E-004   4.0271680511118005E-004   4.1572307909377304E-004   4.5094945496878863E-004   1.8896003035434066E-004   3.2994648519951502E-004   2.9875170493010473E-004   3.2070476592049716E-004   3.1417625279255896E-004   3.2280425520735232E-004   2.9345355000815940E-004   4.3933407287470556E-004   3.2638981342623610E-004   3.2973901227726618E-004   3.0924237157076097E-004   1.8515865566026902E-004   5.6831355619875630E-004   3.7226743685167378E-004   3.5562201057083202E-004   4.9721230777715253E-004   2.4521946285456888E-004   3.2438433875254803E-004   5.0158632708433156E-004   2.7434174369024979E-004   4.6094237709470615E-004   3.5794937935656389E-004   4.0307891823832524E-004   4.5541364696352306E-004   4.8538053128400869E-004   3.0537754558448678E-004   5.1248919784124196E-004   2.5541572916269360E-004   3.5989623047535463E-004   4.8611447442445480E-004   5.2867997158794313E-004   4.6543054542694522E-004   2.9938947182609794E-004   2.7563777713882222E-004   8.0650982074380816E-004   2.1714188635542340E-004   3.0262479932455705E-004   1.8047259898571952E-004   7.0227007837225168E-004   4.1162828377707729E-004   3.0171324013902900E-004   3.6488216584006159E-004   4.8317558256616845E-004   4.3367291275849077E-004   3.3391649099159712E-004   3.9717500821712581E-004   3.0021384441989400E-004   3.8960764043112446E-004   4.9966892339047713E-004   2.6599603128062572E-004   1.7109796247266582E-004   4.9583367054057271E-004   3.8959314352467661E-004   5.1921488103027385E-004   3.1438906094532560E-004   3.2344611409996197E-004   2.0191669211017173E-004   3.3489484191954479E-004   6.2540244264135266E-004   2.7168849750611732E-004   2.6716842933452320E-004   3.6797428776697678E-004   4.3169682214097939E-004   3.5824546317906865E-004   2.6662476787479161E-004   2.3846931149584677E-004   2.4486281495437605E-004   2.9771612868603390E-004   3.2205338133796168E-004   3.2157217261166943E-004   2.8816145554590329E-004   7.0421410653318916E-004   4.5076855753512770E-004   3.5571635655894714E-004   3.3752364089521196E-004   2.4413170999698861E-004   3.1921225159651021E-004   1.8411514537728871E-004   2.7571201508582490E-004   5.4389881144582992E-004   5.4637798119033570E-004   2.7868951639440428E-004   5.1729285134096575E-004   4.6555203131441329E-004   4.3616459442615821E-004   4.4926559891283986E-004   5.1813107317339520E-004   2.3950985927965990E-004   5.8956308630317932E-004   3.2631428284010352E-004   2.7665360931847921E-004   5.0193198367834923E-004   4.0725155023783123E-004   7.2175773733752758E-004   2.7395491335748369E-004   3.3149055888009394E-004   2.9493178201081831E-004   3.5791914925670774E-004   2.0750486679578243E-004   3.8698488771300320E-004   5.4503086172623904E-004   4.2649189729461646E-004   5.0388464368412219E-004   4.3493861228088035E-004   2.8408283572274335E-004   2.2111311137187577E-004   5.1823413889133085E-004   3.4629288330305380E-004   1.8390054629407692E-004   2.7837871802668403E-004   5.7312722780359033E-004   5.8342883607311491E-004   3.3605405370314145E-004   4.7930979957206424E-004   3.1163052769319629E-004   2.5400288895017690E-004   2.4890037092297889E-004   4.9264856147147591E-004   3.0991493011592834E-004   2.3116512791789099E-004   3.2920812722330930E-004   4.8148702185592235E-004   4.3144236935382306E-004   4.0607920261518299E-004   4.8715483654619495E-004   3.1547698865302877E-004   4.7324954893327283E-004   4.0931964443264625E-004   4.5404906369515412E-004   4.1485141557216098E-004   2.2839483327664732E-004   3.7478205519189114E-004   3.6005267688957740E-004   3.1901144928720001E-004   3.9684672641969638E-004   3.7128914741556659E-004   3.2936820765407999E-004   4.1484414260688825E-004   6.1584975708530939E-004   8.8393470889679864E-004   3.7518692446154259E-004   3.5230648558865716E-004   4.8394986216702122E-004   2.5950950028814273E-004   2.2433748419079346E-004   3.8822538683832615E-004   5.0066465479396607E-004   3.8848329504662121E-004   7.4450903911956129E-004
   4.3764705882352937        2.5000000000000000        2.7337795305113405E-004   2.8987509119765765E-004   7.6520728008250220E-005   7.3792598561872729E-005   1.1465242564211288E-004   1.1864655255026638E-004   1.1057679000712482E-004   7.2173026552136522E-005   3.6565334020198402E-005   2.9032980338007116E-004   2.2706322040163193E-004   2.6312950148668559E-004   2.0321468654988959E-004   7.1911416441027017E-005   1.1132850059422439E-004   1.2605951035349528E-004   1.4311163076506411E-004   9.6840792870655999E-005   5.7098939038335501E-005   4.3854890966066310E-005   5.3327110841422710E-005   2.2025330452744523E-004   1.0373281802512725E-004   9.9532950608722634E-005   1.3653302730959595E-004   5.7393134733994973E-004   5.5823066388206277E-004   1.2283014697854111E-004   1.3548117625588005E-004   2.9196002562042111E-004   2.6624755179693649E-005   1.2122021987777886E-004   9.3383254227304231E-005   5.1575503823478731E-004   3.8711950074160270E-004   8.4777825942507738E-005   4.5805626511916770E-004   2.7521755167356443E-004   1.8326034775353271E-004   1.7301515024068754E-004   2.4308984857060055E-004   1.6194532188932537E-004   2.0034998981125277E-004   9.1842957137416856E-005   6.9045726402924479E-005   2.8319059003458321E-004   9.5097910642063927E-005   8.5907668172700182E-005   8.7324534127411767E-005   1.7772804806780453E-004   1.5464242888362713E-004   2.9996072518356212E-004   1.5154405235613479E-004   9.5488219175888896E-005   2.5678948945840263E-004   9.4438641569464065E-005   1.6390927023527099E-004   2.9140841363749491E-004   3.6794478558644945E-004   5.4592450998730042E-005   3.1409907233408672E-004   1.1263517702975301E-004   3.5178240674687211E-004   5.2740511676470671E-005   1.4289560603870040E-004   1.9906955407161372E-004   1.3182531665214604E-004   1.0811935295778690E-004   4.4826013741350058E-004   2.2450368574216238E-004   4.2476147333817845E-004   2.2986016879065051E-004   1.0297311366470664E-004   3.7599260973200020E-004   4.4983992661891902E-004   2.0290610148684436E-004   4.0471893119457076E-004   1.4260014303460049E-004   2.4050957588271380E-004   2.3441284813158911E-004   8.2735904382974623E-005   1.4398421446872760E-004   1.2773116929530329E-004   1.5325759041579735E-004   1.4556030259662967E-004   1.6566220122224737E-004   1.2728751204586840E-004   2.5897611586614996E-004   2.4504228500552542E-004   4.9964668083041697E-004   3.9216467840048024E-004   3.7258215144351451E-004   3.1574155299641718E-004   2.1568249248519900E-004   1.5137774867232014E-004   1.7893215731763635E-004   5.6296756336737493E-005   1.8688114232960883E-004   1.7283696471713647E-004   2.4088229146413453E-004   2.4709873370240218E-004   3.0588755136790399E-004   3.1084242979832906E-004   1.5926938996926824E-004   1.7736344814495221E-004   2.7393251387008885E-004   2.0163999437506497E-004   9.4390958275344244E-005   1.8423120842699645E-004   1.2978886452322155E-004   2.6082902199256811E-004   1.3258902442338946E-004   2.6118467334043329E-004   6.0930383961359681E-004   2.8397385460075418E-004   2.5806960999305367E-004   1.9886443916795158E-004   1.9820617209491011E-004   1.8964910413599438E-004   1.9246072672464822E-004   1.9881657871749004E-004   1.5180089109306333E-004   2.9782202232864712E-004   5.0278079335379312E-004   5.3188120685291262E-004   2.4277928508076348E-004   2.7005638460607059E-004   2.9767286148488356E-004   1.9396335799272841E-004   2.4873275398107342E-004   3.2631808802860651E-004   2.2285841684991690E-004   9.9376134382420832E-005   1.7206760069664892E-004   1.7697156422955416E-004   1.9892177119301720E-004   2.6760963119913027E-004   5.4421044202394939E-004   6.2342151432453986E-004   2.7345872885567262E-004   6.0440207427728092E-004   1.2540558679422764E-004   1.6239172134080782E-004   1.8391293960898453E-004   1.2107597149526858E-004   3.3899871933017786E-004   4.1058744528946244E-004   3.2526244262067432E-004   2.0534783598784442E-004   9.1316278690781899E-004   2.5655470911991880E-004   1.8716124583699679E-004   3.2863965397478289E-004   3.6443606575962229E-004   8.5415395361145807E-005   2.5053092375371003E-004   2.0154758886318242E-004   1.5396616184454914E-004   1.1339774427628268E-004   3.8732229166893819E-004   4.7751466998255257E-004   3.2081240406049065E-004   1.4974716007494450E-004   2.5405901660671974E-004   3.1223945225080361E-004   1.7654224745149456E-004   4.6956874093606653E-004   2.3388184309285716E-004   2.7593292063359204E-004   2.9328251690339803E-004   3.1919429613014641E-004   4.5313226888355303E-004   1.3989185740544735E-004   4.8688906712684814E-004   1.9263269794178250E-004   2.9163380212880269E-004   2.3767655181479813E-004   5.1611287949583726E-004   2.9669933790679704E-004   1.5114143381873122E-004   2.8046154124887127E-004   2.5622783128269176E-004   1.3809729861599424E-004   3.7388022446431117E-004   2.7877602031751536E-004   2.1422762183385982E-004   3.0544777118351297E-004   4.6362002727183327E-004   5.8407510413677915E-004   2.8265851397087967E-004   2.1769085236198295E-004   4.2222004839673481E-004   4.7765409313488928E-004   2.0062455381948446E-004   3.2632872013162238E-004   4.6729624367198734E-004   2.6794612985423584E-004   1.3456372012279639E-004   2.1346116398546111E-004   1.1403776609634553E-004   2.1829644611538548E-004   2.8906039200782041E-004   1.6016163322680143E-004   2.7500464410056696E-004   6.0772589623671173E-004   3.4909442848563731E-004   1.5523594126181438E-004   1.6813237707802748E-004   1.5750906037788527E-004   9.1246721878468026E-005   2.4741580104324911E-004   2.2565573295967251E-004   2.1785672415203361E-004   2.8314017478344827E-004   3.8692943012357098E-004   3.6100408387064860E-004   2.4255557284411550E-004   3.3903269704999689E-004   3.3890224600375619E-004   3.3370555664534435E-004   3.1626525000692617E-004   6.9453133107589366E-004   2.5305062794564985E-004   2.2887868600630109E-004   3.3676975824556855E-004   2.8803900131676806E-004   2.9647126632796373E-004   3.7567007306129577E-004   4.3581149352896507E-004   2.2878265181832991E-004   5.4266811502828014E-004   1.9802733809469122E-004   2.0921257001648756E-004   3.5074386467891472E-004   2.1670442208658036E-004   2.6296091637751610E-004   4.7912527688791890E-004   1.5099879766883553E-004   1.1276842754302056E-004   3.6610513396927267E-004   2.7814593734202473E-004   2.4080318124737374E-004   5.1825662166046966E-004   4.2835017624813043E-004   3.2398962441061794E-004   1.7426040395740214E-004   2.6951665249487988E-004   2.6045753154668039E-004   2.6630404536295707E-004   3.5364035246846046E-004   2.9276319275950300E-004   2.1786806882668613E-004   3.2361371298904822E-004   3.2343927785906162E-004   4.1499691943709969E-004   4.0511107542263140E-004   1.6215854643395478E-004   1.7031787643957439E-004   2.3917264092334573E-004   2.0818508694853613E-004   2.6634512751714455E-004   2.7615172286909968E-004   2.6966240891439344E-004   2.2468633323258691E-004   4.6416035829653662E-004   3.5005692595511999E-004   5.8935941007836256E-004   3.6363519109289239E-004   3.5716765382409483E-004   1.7353563745608287E-004   3.6818027775108490E-004   3.8176576491551613E-004   1.9055224105449459E-004   2.1806746299921420E-004   2.2395295866428356E-004   4.7609676672374202E-004   4.8797013008327483E-004   2.9408151497921614E-004   5.6783664774658527E-004   2.8734375744304976E-004   2.7232548801471123E-004   3.8464617304273361E-004   4.1700648926922370E-004   3.0924797662369415E-004   5.0744960267330805E-004   4.5452178977398259E-004   2.7981267448386454E-004   4.3634474891784687E-004   1.9499028307527842E-004   3.2256462263747842E-004   2.9867987767867501E-004   3.7792098571831151E-004   3.7262757883422116E-004   2.1627255155279003E-004   2.5676612491158668E-004   3.2318610791139672E-004   2.0055475135217360E-004   2.6599371570661188E-004   2.9230179023384431E-004   4.6189566893071527E-004   4.7471088412875316E-004   2.4721097757321453E-004   1.7348529864937367E-004   3.5446624469190823E-004   1.5861654679500650E-004   5.4215793896137613E-004   3.6592924222584602E-004   3.8226327871733375E-004   5.1607790733760510E-004   3.5165808730882345E-004   3.1630247343963572E-004   5.7508061742625092E-004   3.8146882502587757E-004   3.7477732371202509E-004   3.3639441220001317E-004   1.8263681891092344E-004   2.4572572695877705E-004   3.9999751094845095E-004   2.2369732031259949E-004   3.6746426113401124E-004   5.0694962106399909E-004   2.9154813672716885E-004   4.5861049316499482E-004   3.3450537560919844E-004   3.0389936718263819E-004   2.1744660222029980E-004   1.9948264802138130E-004   2.2187679502922057E-004   2.3339944401333458E-004   3.0613833412250610E-004   3.0753818414808046E-004   3.4611586786825673E-004   2.3848552031655872E-004   3.5470045879594075E-004   5.9536378374627525E-004   4.2390567612557450E-004   3.6587453385306779E-004   4.2015699452502254E-004   3.6561492336292383E-004   3.5609431541289729E-004   2.0271856228513922E-004   2.0624736818725944E-004   3.3537104734434724E-004   3.6786008584352328E-004   4.7456002530796526E-004   5.9216702904061377E-004   1.4528283712723889E-004   5.1928584691273403E-004   1.4724001757438155E-004   4.7895049222484011E-004   2.5891163756918166E-004   6.0009852378238430E-004   1.7158336568056528E-004   2.9152873521751354E-004   3.4503686616844584E-004   4.5505762022936887E-004   1.5685575103110885E-004   6.5649873588834542E-004   5.1605744896271130E-004   1.9894541393643169E-004   7.4101089310349248E-004   3.0247400286036419E-004   5.9755741789160606E-004   4.8516498092063845E-004   3.0314771268389067E-004   3.4551687928857693E-004   2.4377475110320116E-004   3.3472894259952151E-004   3.6582546998074265E-004   3.4492807794607076E-004   3.1337011522962520E-004   3.5160575958294733E-004   2.4925022623622194E-004   2.9057338002757340E-004   7.5813263198526730E-004   4.0452590232791343E-004   3.4227019090393452E-004   1.5587207872945561E-004   4.7346447077615557E-004   4.0892357026760956E-004   3.4270566308086919E-004   2.6709868544687776E-004   3.1624997835473056E-004   2.9960342402070967E-004   4.3821641788839897E-004   5.2904887256617237E-004   5.8443862441807644E-004   5.5052268763913911E-004   2.9415063816400658E-004   3.8306051872842882E-004   4.7187759897178010E-004   2.1697978929383091E-004   2.4908694319497197E-004   3.2129689128721666E-004   3.6111552336849461E-004   5.0833793512346465E-004   3.7888086102810093E-004   3.2488944200089831E-004   4.0499618025133884E-004   2.0749335556905177E-004   2.8358308171710152E-004   1.8601038095568767E-004   4.4383199977862566E-004   2.9619733287200215E-004   2.0023248677122392E-004   2.8963051890428725E-004   3.1180957820553155E-004   2.7738582667720217E-004   5.2212202785906431E-004   6.4758821329969967E-004   5.5866564258886045E-004   6.1513431819430384E-004   4.4274336783982224E-004   3.4569297642286415E-004   3.5648843434687815E-004   2.6300398111773690E-004   2.6700836339310088E-004   3.5798859519730128E-004   2.7058778224514716E-004   3.9704151237275696E-004   2.5429929421272134E-004   3.9991254957992046E-004   2.2786836585102032E-004   3.7326379120359676E-004   2.7466480611253484E-004   5.2072253984094196E-004   3.2139610631293491E-004   1.4915716750502203E-004   7.8712825673599412E-004   2.2342541819153798E-004   3.1174722509074652E-004   2.8573945791551076E-004   2.4593466851415994E-004   3.0050538757827547E-004   3.6985145675514248E-004   3.9302107396399060E-004   3.5909103742758758E-004   4.5607570129520400E-004   5.2723848761517629E-004   4.6618084991413041E-004   4.9807812292173952E-004   3.1138304823303382E-004   7.1095706334766437E-004   2.3140392359151445E-004   3.6849992744488971E-004   4.5734133052734681E-004   5.8426349270641702E-004   6.0169719046679934E-004   2.3522742209818647E-004   2.3258853005773204E-004   8.5644235114445565E-004   1.9868254593214389E-004   4.1211170945807519E-004   2.1747912715756624E-004   5.7364518231821631E-004   5.3925579238763629E-004   3.1023121936122846E-004   3.5360921270333596E-004   5.0689056931717128E-004   4.3599184849241451E-004   3.4298969506756490E-004   4.4849513471237698E-004   3.0983210528906800E-004   4.3791144487954296E-004   5.7411607986634081E-004   2.1214846626259253E-004   1.7458809941443566E-004   4.7789886248797420E-004   3.3967106056846013E-004   5.2942280043558575E-004   3.1758873543533318E-004   2.1940110870075208E-004   2.2571426989622585E-004   2.7929002864663467E-004   6.4878451628296811E-004   2.7640723955859139E-004   3.2340428109209487E-004   3.9263903698964444E-004   4.4735722775782866E-004   3.8748062438405731E-004   3.3003945970987207E-004   2.9258979920951882E-004   2.6488903621033500E-004   4.4971630820433013E-004   3.4724534871952579E-004   5.1268421823311172E-004   3.8974645477513943E-004   5.6000222109282003E-004   4.0672857300506991E-004   2.6978452578824038E-004   2.9371181297865824E-004   3.0257865549054386E-004   3.3105852264791124E-004   3.1742520990262559E-004   3.6046379531543107E-004   5.3065408996661964E-004   5.1692174999287753E-004   3.9778829446553908E-004   4.2574330389096471E-004   3.3926324730573982E-004   2.9075169835737232E-004   3.0712063355885216E-004   7.0909598961522947E-004   3.9992733824090843E-004   8.1978574027273868E-004   4.7856998584418155E-004   3.3975040084486337E-004   4.7675330713956075E-004   3.7925889083549380E-004   5.9617417035206100E-004   3.7214734111452126E-004   4.0573498911908518E-004   3.3604104941456850E-004   3.7414580539812416E-004   1.7773756314679677E-004   3.8336030735369703E-004   5.4733448875790602E-004   4.4746042981257047E-004   5.2613354077414120E-004   4.7620805935366851E-004   2.8644547546614391E-004   2.8011837284518646E-004   5.1058977953637218E-004   4.2758334611452142E-004   2.5518922770483460E-004   2.5601433100188762E-004   5.1649187574127192E-004   4.9852837469894877E-004   4.5390859424823189E-004   4.0438729455492497E-004   4.9924884935525907E-004   2.7003461065916435E-004   3.1636617743752854E-004   2.7695962814624272E-004   2.0785860159660774E-004   3.7491530619788408E-004   4.7727359715481188E-004   4.9985202990982869E-004   4.6789207128274872E-004   5.6971488141912272E-004   5.5812566748387300E-004   2.9878757341161546E-004   5.4388287733949552E-004   3.5998696330765361E-004   4.8959113652213718E-004   3.1177209954997008E-004   3.8066318598833015E-004   3.4389782653909283E-004   3.9298212797811595E-004   3.1416315006040459E-004   4.2541683706913679E-004   3.8013738638991611E-004   1.9031066413207194E-004   5.1230823191987583E-004   5.9351173689774369E-004   7.5722627174606299E-004   4.7274320174579159E-004   3.8625778141648559E-004   4.3071959904706530E-004   2.2672367134805773E-004   4.2164083154090659E-004   3.1033397530436606E-004   5.7384576865680370E-004   3.7309223794296741E-004   8.0495691525720467E-004
[truncated: 10,438,066 more chars]
