# Supplementary material for: Experimental observation of quantum mechanical fluorine tunnelling
Source: Nat Commun. 2025 Apr 29;16:4027. doi: 10.1038/s41467-025-59008-6 (PMC12041236; doi:10.1038/s41467-025-59008-6)
Supplement: Supplementary file 4 — Source Data [file 41467_2025_59008_MOESM4_ESM.zip › Data For Figures/Fig8/cavity_126/pot.r1r2]

   2.5000000000000000        3.0000000000000000        13719.999135911465     
   2.5600000000000001        3.0000000000000000        11791.139952093363     
   2.6200000000000001        3.0000000000000000        10088.140950158238     
   2.6800000000000002        3.0000000000000000        8554.7246055155993     
   2.7400000000000002        3.0000000000000000        7157.5975003242493     
   2.7999999999999998        3.0000000000000000        5865.6981161087751     
   2.8600000000000003        3.0000000000000000        4728.7702070623636     
   2.9199999999999999        3.0000000000000000        3756.6364118158817     
   2.9800000000000000        3.0000000000000000        2968.4677150249481     
   3.0400000000000000        3.0000000000000000        2344.0073301196098     
   3.1000000000000001        3.0000000000000000        1862.2257518917322     
   3.1600000000000001        3.0000000000000000        1509.3974858522415     
   3.2200000000000002        3.0000000000000000        1265.2717765271664     
   3.2800000000000002        3.0000000000000000        1124.2988725155592     
   3.3400000000000003        3.0000000000000000        1074.3623354434967     
   3.4000000000000004        3.0000000000000000        1104.7131310403347     
   3.4600000000000000        3.0000000000000000        1205.8035263717175     
   3.5200000000000005        3.0000000000000000        1365.6161147356033     
   3.5800000000000001        3.0000000000000000        1578.0924625247717     
   3.6400000000000001        3.0000000000000000        1837.6090957224369     
   3.7000000000000002        3.0000000000000000        2137.4597189873457     

   2.5000000000000000        3.0529411764705880        12386.828152298927     
   2.5600000000000001        3.0529411764705880        10538.470277041197     
   2.6200000000000001        3.0529411764705880        8926.1106952726841     
   2.6800000000000002        3.0529411764705880        7492.4734447151423     
   2.7400000000000002        3.0529411764705880        6192.9971780180931     
   2.7999999999999998        3.0529411764705880        5002.6183662116528     
   2.8600000000000003        3.0529411764705880        3951.3353941291571     
   2.9199999999999999        3.0529411764705880        3052.3040261864662     
   2.9800000000000000        3.0529411764705880        2330.1994429081678     
   3.0400000000000000        3.0529411764705880        1764.8851206451654     
   3.1000000000000001        3.0529411764705880        1336.3765303641558     
   3.1600000000000001        3.0529411764705880        1029.6249875128269     
   3.2200000000000002        3.0529411764705880        826.56329062581062     
   3.2800000000000002        3.0529411764705880        722.17858597636223     
   3.3400000000000003        3.0529411764705880        704.94935518503189     
   3.4000000000000004        3.0529411764705880        764.69036006927490     
   3.4600000000000000        3.0529411764705880        892.38359677791595     
   3.5200000000000005        3.0529411764705880        1079.9465232193470     
   3.5800000000000001        3.0529411764705880        1318.5788778662682     
   3.6400000000000001        3.0529411764705880        1600.4169542044401     
   3.7000000000000002        3.0529411764705880        1918.5598692744970     

   2.5000000000000000        3.1058823529411765        11163.280676454306     
   2.5600000000000001        3.1058823529411765        9396.9559262543917     
   2.6200000000000001        3.1058823529411765        7875.6622021943331     
   2.6800000000000002        3.1058823529411765        6542.2784859985113     
   2.7400000000000002        3.1058823529411765        5346.2964180409908     
   2.7999999999999998        3.1058823529411765        4263.7337582409382     
   2.8600000000000003        3.1058823529411765        3299.3320299983025     
   2.9199999999999999        3.1058823529411765        2470.3116418719292     
   2.9800000000000000        3.1058823529411765        1811.1341981142759     
   3.0400000000000000        3.1058823529411765        1301.2779862135649     
   3.1000000000000001        3.1058823529411765        922.99498705565929     
   3.1600000000000001        3.1058823529411765        661.55441865324974     
   3.2200000000000002        3.1058823529411765        496.09552803635597     
   3.2800000000000002        3.1058823529411765        424.92893332242966     
   3.3400000000000003        3.1058823529411765        437.10931615531445     
   3.4000000000000004        3.1058823529411765        522.99802154302597     
   3.4600000000000000        3.1058823529411765        674.09110961854458     
   3.5200000000000005        3.1058823529411765        881.93845018744469     
   3.5800000000000001        3.1058823529411765        1139.7716459780931     
   3.6400000000000001        3.1058823529411765        1442.1453159302473     
   3.7000000000000002        3.1058823529411765        1780.9611014723778     

   2.5000000000000000        3.1588235294117646        10044.559742540121     
   2.5600000000000001        3.1588235294117646        8360.3321352899075     
   2.6200000000000001        3.1588235294117646        6928.4602308869362     
   2.6800000000000002        3.1588235294117646        5692.5074059665203     
   2.7400000000000002        3.1588235294117646        4606.6143227219582     
   2.7999999999999998        3.1588235294117646        3624.4528907984495     
   2.8600000000000003        3.1588235294117646        2746.8073645830154     
   2.9199999999999999        3.1588235294117646        1996.8651046603918     
   2.9800000000000000        3.1588235294117646        1397.5424246937037     
   3.0400000000000000        3.1588235294117646        939.71764573454857     
   3.1000000000000001        3.1588235294117646        608.70243024826050     
   3.1600000000000001        3.1588235294117646        387.94890652596951     
   3.2200000000000002        3.1588235294117646        260.65249182283878     
   3.2800000000000002        3.1588235294117646        219.62316076457500     
   3.3400000000000003        3.1588235294117646        258.20989051461220     
   3.4000000000000004        3.1588235294117646        367.30189454555511     
   3.4600000000000000        3.1588235294117646        538.76000988483429     
   3.5200000000000005        3.1588235294117646        764.33517085015774     
   3.5800000000000001        3.1588235294117646        1038.5565071105957     
   3.6400000000000001        3.1588235294117646        1355.8885730654001     
   3.7000000000000002        3.1588235294117646        1711.3539775609970     

   2.5000000000000000        3.2117647058823531        9025.4467398971319     
   2.5600000000000001        3.2117647058823531        7422.1779093742371     
   2.6200000000000001        3.2117647058823531        6078.2386404722929     
   2.6800000000000002        3.2117647058823531        4938.7562914341688     
   2.7400000000000002        3.2117647058823531        3956.2897389084101     
   2.7999999999999998        3.2117647058823531        3075.3569245934486     
   2.8600000000000003        3.2117647058823531        2287.8084521591663     
   2.9199999999999999        3.2117647058823531        1619.4241355359554     
   2.9800000000000000        3.2117647058823531        1075.8942366838455     
   3.0400000000000000        3.2117647058823531        667.97348524630070     
   3.1000000000000001        3.2117647058823531        381.04762551188469     
   3.1600000000000001        3.2117647058823531        198.35767456889153     
   3.2200000000000002        3.2117647058823531        108.34828886389732     
   3.2800000000000002        3.2117647058823531        94.728276044130325     
   3.3400000000000003        3.2117647058823531        157.01017029583454     
   3.4000000000000004        3.2117647058823531        286.65533863008022     
   3.4600000000000000        3.2117647058823531        475.45365282893181     
   3.5200000000000005        3.2117647058823531        716.70614473521709     
   3.5800000000000001        3.2117647058823531        1004.7887432128191     
   3.6400000000000001        3.2117647058823531        1334.5505701303482     
   3.7000000000000002        3.2117647058823531        1700.6787509918213     

   2.5000000000000000        3.2647058823529411        8100.4543465524912     
   2.5600000000000001        3.2647058823529411        6576.0323075354099     
   2.6200000000000001        3.2647058823529411        5317.6963992416859     
   2.6800000000000002        3.2647058823529411        4272.7520615607500     
   2.7400000000000002        3.2647058823529411        3379.2941779047251     
   2.7999999999999998        3.2647058823529411        2608.0457941591740     
   2.8600000000000003        3.2647058823529411        1913.7430787384510     
   2.9199999999999999        3.2647058823529411        1325.7596592158079     
   2.9800000000000000        3.2647058823529411        835.07545414566994     
   3.0400000000000000        3.2647058823529411        475.02032868564129     
   3.1000000000000001        3.2647058823529411        228.26188427209854     
   3.1600000000000001        3.2647058823529411        82.299762383103371     
   3.2200000000000002        3.2647058823529411        23.959662601351738     
   3.2800000000000002        3.2647058823529411        39.681857824325562     
   3.3400000000000003        3.2647058823529411        123.43618229031563     
   3.4000000000000004        3.2647058823529411        270.97438400983810     
   3.4600000000000000        3.2647058823529411        475.18285737931728     
   3.5200000000000005        3.2647058823529411        729.85292688012123     
   3.5800000000000001        3.2647058823529411        1029.5473642051220     
   3.6400000000000001        3.2647058823529411        1369.4864603132010     
   3.7000000000000002        3.2647058823529411        1744.1278581768274     

   2.5000000000000000        3.3176470588235292        7263.9527765810490     
   2.5600000000000001        3.3176470588235292        5815.4885220825672     
   2.6200000000000001        3.3176470588235292        4633.9658130258322     
   2.6800000000000002        3.3176470588235292        3674.4224631488323     
   2.7400000000000002        3.3176470588235292        2878.3430113941431     
   2.7999999999999998        3.3176470588235292        2198.1186638027430     
   2.8600000000000003        3.3176470588235292        1605.6186191290617     
   2.9199999999999999        3.3176470588235292        1086.7965661734343     
   2.9800000000000000        3.3176470588235292        665.59594705700874     
   3.0400000000000000        3.3176470588235292        350.25312320888042     
   3.1000000000000001        3.3176470588235292        141.75382418930531     
   3.1600000000000001        3.3176470588235292        29.441753655672073     
   3.2200000000000002        3.3176470588235292        0.0000000000000000     
   3.2800000000000002        3.3176470588235292        44.694308340549469     
   3.3400000000000003        3.3176470588235292        148.02029824256897     
   3.4000000000000004        3.3176470588235292        311.76262260973454     
   3.4600000000000000        3.3176470588235292        529.57948064804077     
   3.5200000000000005        3.3176470588235292        795.67556318640709     
   3.5800000000000001        3.3176470588235292        1104.9993539303541     
   3.6400000000000001        3.3176470588235292        1453.1284956336021     
   3.7000000000000002        3.3176470588235292        1834.3182786554098     

   2.5000000000000000        3.3705882352941177        6510.2730345427990     
   2.5600000000000001        3.3705882352941177        5129.4344380646944     
   2.6200000000000001        3.3705882352941177        4019.9798304885626     
   2.6800000000000002        3.3705882352941177        3139.8088269084692     
   2.7400000000000002        3.3705882352941177        2430.8465554863214     
   2.7999999999999998        3.3705882352941177        1850.9200333952904     
   2.8600000000000003        3.3705882352941177        1345.6642928421497     
   2.9199999999999999        3.3705882352941177        906.88073410093784     
   2.9800000000000000        3.3705882352941177        558.02442532777786     
   3.0400000000000000        3.3705882352941177        283.58374410867691     
   3.1000000000000001        3.3705882352941177        112.84088990092278     
   3.1600000000000001        3.3705882352941177        30.949185937643051     
   3.2200000000000002        3.3705882352941177        29.468311414122581     
   3.2800000000000002        3.3705882352941177        96.351629287004471     
   3.3400000000000003        3.3705882352941177        223.45279482007027     
   3.4000000000000004        3.3705882352941177        401.59902162849903     
   3.4600000000000000        3.3705882352941177        631.26559671759605     
   3.5200000000000005        3.3705882352941177        907.05252960324287     
   3.5800000000000001        3.3705882352941177        1224.2779850363731     
   3.6400000000000001        3.3705882352941177        1578.8628394156694     
   3.7000000000000002        3.3705882352941177        1964.8162695616484     

   2.5000000000000000        3.4235294117647057        5833.7904216051102     
   2.5600000000000001        3.4235294117647057        4513.4243920147419     
   2.6200000000000001        3.4235294117647057        3475.1841005384922     
   2.6800000000000002        3.4235294117647057        2670.4970630556345     
   2.7400000000000002        3.4235294117647057        2045.3131139129400     
   2.7999999999999998        3.4235294117647057        1541.9207622706890     
   2.8600000000000003        3.4235294117647057        1130.6470945775509     
   2.9199999999999999        3.4235294117647057        781.38214452564716     
   2.9800000000000000        3.4235294117647057        485.78367619216442     
   3.0400000000000000        3.4235294117647057        268.63421791791916     
   3.1000000000000001        3.4235294117647057        132.38187657296658     
   3.1600000000000001        3.4235294117647057        80.319549709558487     
   3.2200000000000002        3.4235294117647057        103.09232319891453     
   3.2800000000000002        3.4235294117647057        192.53680853545666     
   3.3400000000000003        3.4235294117647057        338.97710677981377     
   3.4000000000000004        3.4235294117647057        533.74443368613720     
   3.4600000000000000        3.4235294117647057        773.74697558581829     
   3.5200000000000005        3.4235294117647057        1057.7329012900591     
   3.5800000000000001        3.4235294117647057        1381.3738003522158     
   3.6400000000000001        3.4235294117647057        1740.9194732010365     
   3.7000000000000002        3.4235294117647057        2130.0263097137213     

   2.5000000000000000        3.4764705882352942        5228.9911291450262     
   2.5600000000000001        3.4764705882352942        3964.8029738813639     
   2.6200000000000001        3.4764705882352942        2993.6553052812815     
   2.6800000000000002        3.4764705882352942        2260.5179900676012     
   2.7400000000000002        3.4764705882352942        1707.1528446823359     
   2.7999999999999998        3.4764705882352942        1281.7714148610830     
   2.8600000000000003        3.4764705882352942        951.38929121196270     
   2.9199999999999999        3.4764705882352942        677.93766544759274     
   2.9800000000000000        3.4764705882352942        452.02186304330826     
   3.0400000000000000        3.4764705882352942        297.39998140931129     
   3.1000000000000001        3.4764705882352942        193.31466302275658     
   3.1600000000000001        3.4764705882352942        170.79209233820438     
   3.2200000000000002        3.4764705882352942        216.26300682127476     
   3.2800000000000002        3.4764705882352942        324.70350888371468     
   3.3400000000000003        3.4764705882352942        488.47705273330212     
   3.4000000000000004        3.4764705882352942        700.66052444279194     
   3.4600000000000000        3.4764705882352942        951.31720730662346     
   3.5200000000000005        3.4764705882352942        1242.2395635098219     
   3.5800000000000001        3.4764705882352942        1571.0370116233826     
   3.6400000000000001        3.4764705882352942        1933.5709662735462     
   3.7000000000000002        3.4764705882352942        2325.0920173078775     

   2.5000000000000000        3.5294117647058822        4690.5244103521109     
   2.5600000000000001        3.5294117647058822        3478.1579297930002     
   2.6200000000000001        3.5294117647058822        2569.7860894650221     
   2.6800000000000002        3.5294117647058822        1896.1321095824242     
   2.7400000000000002        3.5294117647058822        1404.1566914469004     
   2.7999999999999998        3.5294117647058822        1053.2450844198465     
   2.8600000000000003        3.5294117647058822        799.12379181385040     
   2.9199999999999999        3.5294117647058822        608.63859124481678     
   2.9800000000000000        3.5294117647058822        456.21031960844994     
   3.0400000000000000        3.5294117647058822        343.57413758337498     
   3.1000000000000001        3.5294117647058822        290.75430206954479     
   3.1600000000000001        3.5294117647058822        293.53969301283360     
   3.2200000000000002        3.5294117647058822        363.23233871161938     
   3.2800000000000002        3.5294117647058822        489.36751610040665     
   3.3400000000000003        3.5294117647058822        667.64704574644566     
   3.4000000000000004        3.5294117647058822        891.94293171167374     
   3.4600000000000000        3.5294117647058822        1157.1246340274811     
   3.5200000000000005        3.5294117647058822        1455.7823884040117     
   3.5800000000000001        3.5294117647058822        1788.6901783943176     
   3.6400000000000001        3.5294117647058822        2152.7946470379829     
   3.7000000000000002        3.5294117647058822        2545.8078174144030     

   2.5000000000000000        3.5823529411764703        4213.2424935400486     
   2.5600000000000001        3.5823529411764703        3048.3293112069368     
   2.6200000000000001        3.5823529411764703        2198.2998269051313     
   2.6800000000000002        3.5823529411764703        1574.7947077453136     
   2.7400000000000002        3.5823529411764703        1145.9473815262318     
   2.7999999999999998        3.5823529411764703        864.27590692043304     
   2.8600000000000003        3.5823529411764703        675.34792371094227     
   2.9199999999999999        3.5823529411764703        552.80332493782043     
   2.9800000000000000        3.5823529411764703        469.52536822855473     
   3.0400000000000000        3.5823529411764703        415.51695366203785     
   3.1000000000000001        3.5823529411764703        414.39155127108097     
   3.1600000000000001        3.5823529411764703        445.97276389598846     
   3.2200000000000002        3.5823529411764703        536.51250991225243     
   3.2800000000000002        3.5823529411764703        681.65842095017433     
   3.3400000000000003        3.5823529411764703        873.43940272927284     
   3.4000000000000004        3.5823529411764703        1108.4643990099430     
   3.4600000000000000        3.5823529411764703        1381.9219686836004     
   3.5200000000000005        3.5823529411764703        1689.8123746812344     
   3.5800000000000001        3.5823529411764703        2028.7996343821287     
   3.6400000000000001        3.5823529411764703        2394.9211887419224     
   3.7000000000000002        3.5823529411764703        2787.0942704528570     

   2.5000000000000000        3.6352941176470588        3792.2301344424486     
   2.5600000000000001        3.6352941176470588        2670.4304133802652     
   2.6200000000000001        3.6352941176470588        1868.3225770592690     
   2.6800000000000002        3.6352941176470588        1297.2333833873272     
   2.7400000000000002        3.6352941176470588        927.64463564753532     
   2.7999999999999998        3.6352941176470588        699.25889061391354     
   2.8600000000000003        3.6352941176470588        572.04251229763031     
   2.9199999999999999        3.6352941176470588        518.08712708950043     
   2.9800000000000000        3.6352941176470588        504.46764656901360     
   3.0400000000000000        3.6352941176470588        513.41408689320087     
   3.1000000000000001        3.6352941176470588        543.95836482942104     
   3.1600000000000001        3.6352941176470588        622.45117568969727     
   3.2200000000000002        3.6352941176470588        733.12569697201252     
   3.2800000000000002        3.6352941176470588        894.77312061190605     
   3.3400000000000003        3.6352941176470588        1101.6199448704720     
   3.4000000000000004        3.6352941176470588        1346.7309725880623     
   3.4600000000000000        3.6352941176470588        1627.7447080612183     
   3.5200000000000005        3.6352941176470588        1941.0680407583714     
   3.5800000000000001        3.6352941176470588        2283.6399268954992     
   3.6400000000000001        3.6352941176470588        2651.2175430655479     
   3.7000000000000002        3.6352941176470588        3042.0233118236065     

   2.5000000000000000        3.6882352941176468        3422.8254529386759     
   2.5600000000000001        3.6882352941176468        2339.8611681312323     
   2.6200000000000001        3.6882352941176468        1578.3305566459894     
   2.6800000000000002        3.6882352941176468        1058.9397275894880     
   2.7400000000000002        3.6882352941176468        737.72075344622135     
   2.7999999999999998        3.6882352941176468        557.93182913959026     
   2.8600000000000003        3.6882352941176468        492.55115456879139     
   2.9199999999999999        3.6882352941176468        493.65840089321136     
   2.9800000000000000        3.6882352941176468        539.43559123575687     
   3.0400000000000000        3.6882352941176468        607.17660245299339     
   3.1000000000000001        3.6882352941176468        690.78872719407082     
   3.1600000000000001        3.6882352941176468        807.35706640779972     
   3.2200000000000002        3.6882352941176468        949.45855090022087     
   3.2800000000000002        3.6882352941176468        1126.5212215334177     
   3.3400000000000003        3.6882352941176468        1345.5098082721233     
   3.4000000000000004        3.6882352941176468        1601.5000362545252     
   3.4600000000000000        3.6882352941176468        1890.2245823144913     
   3.5200000000000005        3.6882352941176468        2208.2223936617374     
   3.5800000000000001        3.6882352941176468        2552.6841500997543     
   3.6400000000000001        3.6882352941176468        2921.3230447173119     
   3.7000000000000002        3.6882352941176468        3312.2672277241945     

   2.5000000000000000        3.7411764705882353        3100.6334820985794     
   2.5600000000000001        3.7411764705882353        2052.3152791261673     
   2.6200000000000001        3.7411764705882353        1327.5584618151188     
   2.6800000000000002        3.7411764705882353        855.76103462278843     
   2.7400000000000002        3.7411764705882353        573.50180290639400     
   2.7999999999999998        3.7411764705882353        445.18149256706238     
   2.8600000000000003        3.7411764705882353        433.38595858216286     
   2.9199999999999999        3.7411764705882353        485.06431221961975     
   2.9800000000000000        3.7411764705882353        588.64458081126213     
   3.0400000000000000        3.7411764705882353        714.35536824166775     
   3.1000000000000001        3.7411764705882353        850.64782494306564     
   3.1600000000000001        3.7411764705882353        995.01064112782478     
   3.2200000000000002        3.7411764705882353        1178.8009385466576     
   3.2800000000000002        3.7411764705882353        1373.7540552765131     
   3.3400000000000003        3.7411764705882353        1604.8945688009262     
   3.4000000000000004        3.7411764705882353        1869.9154093116522     
   3.4600000000000000        3.7411764705882353        2165.3270049244165     
   3.5200000000000005        3.7411764705882353        2487.9185926616192     
   3.5800000000000001        3.7411764705882353        2835.1226300150156     
   3.6400000000000001        3.7411764705882353        3204.8836386501789     
   3.7000000000000002        3.7411764705882353        3594.4772833585739     

   2.5000000000000000        3.7941176470588234        2821.3309562504292     
   2.5600000000000001        3.7941176470588234        1803.7822094559669     
   2.6200000000000001        3.7941176470588234        1112.1078215539455     
   2.6800000000000002        3.7941176470588234        683.88949400186539     
   2.7400000000000002        3.7941176470588234        437.60048413276672     
   2.7999999999999998        3.7941176470588234        357.41646783053875     
   2.8600000000000003        3.7941176470588234        380.49715393781662     
   2.9199999999999999        3.7941176470588234        485.66116954386234     
   2.9800000000000000        3.7941176470588234        636.84401284158230     
   3.0400000000000000        3.7941176470588234        814.67245082557201     
   3.1000000000000001        3.7941176470588234        1001.0603351145983     
   3.1600000000000001        3.7941176470588234        1194.7972233742476     
   3.2200000000000002        3.7941176470588234        1400.1681184768677     
   3.2800000000000002        3.7941176470588234        1630.5826677381992     
   3.3400000000000003        3.7941176470588234        1875.3940867185593     
   3.4000000000000004        3.7941176470588234        2150.7751251757145     
   3.4600000000000000        3.7941176470588234        2452.5955234169960     
   3.5200000000000005        3.7941176470588234        2779.5219973325729     
   3.5800000000000001        3.7941176470588234        3129.2130753695965     
   3.6400000000000001        3.7941176470588234        3498.1630093008280     
   3.7000000000000002        3.7941176470588234        3885.2758334428072     

   2.5000000000000000        3.8470588235294114        2580.7862117141485     
   2.5600000000000001        3.8470588235294114        1590.5449871569872     
   2.6200000000000001        3.8470588235294114        928.38758210837841     
   2.6800000000000002        3.8470588235294114        531.95355692505836     
   2.7400000000000002        3.8470588235294114        326.66839374601841     
   2.7999999999999998        3.8470588235294114        282.32165236771107     
   2.8600000000000003        3.8470588235294114        346.71413978934288     
   2.9199999999999999        3.8470588235294114        499.76510626077652     
   2.9800000000000000        3.8470588235294114        696.72868013381958     
   3.0400000000000000        3.8470588235294114        921.89968363940716     
   3.1000000000000001        3.8470588235294114        1155.9785207062960     
   3.1600000000000001        3.8470588235294114        1391.1655405014753     
   3.2200000000000002        3.8470588235294114        1628.1640941202641     
   3.2800000000000002        3.8470588235294114        1884.7730015367270     
   3.3400000000000003        3.8470588235294114        2153.7115424722433     
   3.4000000000000004        3.8470588235294114        2438.0360441505909     
   3.4600000000000000        3.8470588235294114        2747.1825517863035     
   3.5200000000000005        3.8470588235294114        3078.3690141290426     
   3.5800000000000001        3.8470588235294114        3429.4585020244122     
   3.6400000000000001        3.8470588235294114        3798.8218609988689     
   3.7000000000000002        3.8470588235294114        4185.2238256782293     

   2.5000000000000000        3.8999999999999999        2376.4572094380856     
   2.5600000000000001        3.8999999999999999        1409.1746470779181     
   2.6200000000000001        3.8999999999999999        773.10491856932640     
   2.6800000000000002        3.8999999999999999        404.75425207614899     
   2.7400000000000002        3.8999999999999999        237.67916433513165     
   2.7999999999999998        3.8999999999999999        223.51889955997467     
   2.8600000000000003        3.8999999999999999        329.70760494470596     
   2.9199999999999999        3.8999999999999999        517.58243224024773     
   2.9800000000000000        3.8999999999999999        755.59529536962509     
   3.0400000000000000        3.8999999999999999        1022.1803273260593     
   3.1000000000000001        3.8999999999999999        1302.4243179559708     
   3.1600000000000001        3.8999999999999999        1581.5583261102438     
   3.2200000000000002        3.8999999999999999        1863.7769825756550     
   3.2800000000000002        3.8999999999999999        2135.0618131309748     
   3.3400000000000003        3.8999999999999999        2431.1371704339981     
   3.4000000000000004        3.8999999999999999        2732.9618236124516     
   3.4600000000000000        3.8999999999999999        3048.3786919564009     
   3.5200000000000005        3.8999999999999999        3383.7866061478853     
   3.5800000000000001        3.8999999999999999        3737.2426465749741     
   3.6400000000000001        3.8999999999999999        4107.3070985227823     
   3.7000000000000002        3.8999999999999999        4490.7638369351625     

   2.5000000000000000        3.9529411764705880        2205.0429864674807     
   2.5600000000000001        3.9529411764705880        1256.5220206230879     
   2.6200000000000001        3.9529411764705880        643.25395250320435     
   2.6800000000000002        3.9529411764705880        300.05784137547016     
   2.7400000000000002        3.9529411764705880        167.91004928946495     
   2.7999999999999998        3.9529411764705880        181.66301263868809     
   2.8600000000000003        3.9529411764705880        326.55722464621067     
   2.9199999999999999        3.9529411764705880        541.84162561595440     
   2.9800000000000000        3.9529411764705880        822.19933375716209     
   3.0400000000000000        3.9529411764705880        1130.6229957044125     
   3.1000000000000001        3.9529411764705880        1447.8236618787050     
   3.1600000000000001        3.9529411764705880        1765.5416437983513     
   3.2200000000000002        3.9529411764705880        2077.5566057860851     
   3.2800000000000002        3.9529411764705880        2391.3212899565697     
   3.3400000000000003        3.9529411764705880        2698.8815817385912     
   3.4000000000000004        3.9529411764705880        3024.8030562996864     
   3.4600000000000000        3.9529411764705880        3354.8063539117575     
   3.5200000000000005        3.9529411764705880        3694.6926243454218     
   3.5800000000000001        3.9529411764705880        4049.7007348239422     
   3.6400000000000001        3.9529411764705880        4418.5748606473207     
   3.7000000000000002        3.9529411764705880        4800.4515608102083     

   2.5000000000000000        4.0058823529411764        2063.2837198823690     
   2.5600000000000001        4.0058823529411764        1129.7074706554413     
   2.6200000000000001        4.0058823529411764        536.10290348529816     
   2.6800000000000002        4.0058823529411764        215.27335926890373     
   2.7400000000000002        4.0058823529411764        110.97831775248051     
   2.7999999999999998        4.0058823529411764        154.44512470066547     
   2.8600000000000003        4.0058823529411764        324.86755338311195     
   2.9199999999999999        4.0058823529411764        576.68253371119499     
   2.9800000000000000        4.0058823529411764        891.58900268375874     
   3.0400000000000000        4.0058823529411764        1231.2980076670647     
   3.1000000000000001        4.0058823529411764        1584.9365311414003     
   3.1600000000000001        4.0058823529411764        1944.1149272024632     
   3.2200000000000002        4.0058823529411764        2295.9289227426052     
   3.2800000000000002        4.0058823529411764        2632.0246005505323     
   3.3400000000000003        4.0058823529411764        2969.4228740036488     
   3.4000000000000004        4.0058823529411764        3306.0800976157188     
   3.4600000000000000        4.0058823529411764        3654.0304277539253     
   3.5200000000000005        4.0058823529411764        4006.8837120980024     
   3.5800000000000001        4.0058823529411764        4364.4807578623295     
   3.6400000000000001        4.0058823529411764        4734.2434527426958     
   3.7000000000000002        4.0058823529411764        5115.4678578674793     

   2.5000000000000000        4.0588235294117645        1947.4121171683073     
   2.5600000000000001        4.0588235294117645        1026.1090871095657     
   2.6200000000000001        4.0588235294117645        449.18012244999409     
   2.6800000000000002        4.0588235294117645        148.07114495337009     
   2.7400000000000002        4.0588235294117645        65.423296779394150     
   2.7999999999999998        4.0588235294117645        139.82069277763367     
   2.8600000000000003        4.0588235294117645        334.03283661603928     
   2.9199999999999999        4.0588235294117645        620.31097507476807     
   2.9800000000000000        4.0588235294117645        958.01565469801426     
   3.0400000000000000        4.0588235294117645        1334.5888420939445     
   3.1000000000000001        4.0588235294117645        1726.7881632447243     
   3.1600000000000001        4.0588235294117645        2112.4944132566452     
   3.2200000000000002        4.0588235294117645        2494.7196583747864     
   3.2800000000000002        4.0588235294117645        2867.5263333022594     
   3.3400000000000003        4.0588235294117645        3230.0344083309174     
   3.4000000000000004        4.0588235294117645        3586.0627720952034     
   3.4600000000000000        4.0588235294117645        3942.6247020810843     
   3.5200000000000005        4.0588235294117645        4306.6076476871967     
   3.5800000000000001        4.0588235294117645        4676.5590325146914     
   3.6400000000000001        4.0588235294117645        5051.5824751406908     
   3.7000000000000002        4.0588235294117645        5429.8966586142778     

   2.5000000000000000        4.1117647058823525        1855.5711522847414     
   2.5600000000000001        4.1117647058823525        943.34977395832539     
   2.6200000000000001        4.1117647058823525        380.25938650965691     
   2.6800000000000002        4.1117647058823525        96.366561830043793     
   2.7400000000000002        4.1117647058823525        33.170944064855576     
   2.7999999999999998        4.1117647058823525        135.98956589400768     
   2.8600000000000003        4.1117647058823525        352.36943671107292     
   2.9199999999999999        4.1117647058823525        667.27260214090347     
   2.9800000000000000        4.1117647058823525        1030.5613919198513     
   3.0400000000000000        4.1117647058823525        1440.5650465637445     
   3.1000000000000001        4.1117647058823525        1857.5698774904013     
   3.1600000000000001        4.1117647058823525        2275.5699028521776     
   3.2200000000000002        4.1117647058823525        2694.7164205908775     
   3.2800000000000002        4.1117647058823525        3091.6534007936716     
   3.3400000000000003        4.1117647058823525        3479.2087551355362     
   3.4000000000000004        4.1117647058823525        3859.4349351376295     
   3.4600000000000000        4.1117647058823525        4230.8961034715176     
   3.5200000000000005        4.1117647058823525        4600.1203781962395     
   3.5800000000000001        4.1117647058823525        4973.4583294391632     
   3.6400000000000001        4.1117647058823525        5350.1384039074183     
   3.7000000000000002        4.1117647058823525        5729.8165976405144     

   2.5000000000000000        4.1647058823529406        1785.4544537067413     
   2.5600000000000001        4.1647058823529406        879.28359054028988     
   2.6200000000000001        4.1647058823529406        327.34476561844349     
   2.6800000000000002        4.1647058823529406        58.303577899932861     
   2.7400000000000002        4.1647058823529406        12.495443344116211     
   2.7999999999999998        4.1647058823529406        140.24428750574589     
   2.8600000000000003        4.1647058823529406        378.41478660702705     
   2.9199999999999999        4.1647058823529406        713.93106037378311     
   2.9800000000000000        4.1647058823529406        1107.9865289330482     
   3.0400000000000000        4.1647058823529406        1538.2506200373173     
   3.1000000000000001        4.1647058823529406        1985.7855131477118     
   3.1600000000000001        4.1647058823529406        2440.3006310909986     
   3.2200000000000002        4.1647058823529406        2875.3017469495535     
   3.2800000000000002        4.1647058823529406        3307.7229399979115     
   3.3400000000000003        4.1647058823529406        3721.4023534804583     
   3.4000000000000004        4.1647058823529406        4119.0991688221693     
   3.4600000000000000        4.1647058823529406        4510.3934765309095     
   3.5200000000000005        4.1647058823529406        4895.5898328572512     
   3.5800000000000001        4.1647058823529406        5272.0659936070442     
   3.6400000000000001        4.1647058823529406        5648.3624605238438     
   3.7000000000000002        4.1647058823529406        6024.8348829150200     

   2.5000000000000000        4.2176470588235295        1734.9739796072245     
   2.5600000000000001        4.2176470588235295        831.98165164887905     
   2.6200000000000001        4.2176470588235295        288.65531986951828     
   2.6800000000000002        4.2176470588235295        32.238431230187416     
   2.7400000000000002        4.2176470588235295        1.8799842596054077     
   2.7999999999999998        4.2176470588235295        146.91997250914574     
   2.8600000000000003        4.2176470588235295        410.90812736749649     
   2.9199999999999999        4.2176470588235295        765.86371213197708     
   2.9800000000000000        4.2176470588235295        1189.2439483404160     
   3.0400000000000000        4.2176470588235295        1638.3638723045588     
   3.1000000000000001        4.2176470588235295        2116.0567225664854     
   3.1600000000000001        4.2176470588235295        2589.1047763973475     
   3.2200000000000002        4.2176470588235295        3056.9667020589113     
   3.2800000000000002        4.2176470588235295        3510.8024639934301     
   3.3400000000000003        4.2176470588235295        3947.7898477315903     
   3.4000000000000004        4.2176470588235295        4372.9815089255571     
   3.4600000000000000        4.2176470588235295        4773.7498685270548     
   3.5200000000000005        4.2176470588235295        5169.6812720298767     
   3.5800000000000001        4.2176470588235295        5560.3617421239614     
   3.6400000000000001        4.2176470588235295        5945.0331546962261     
   3.7000000000000002        4.2176470588235295        6322.0039166808128     

   2.5000000000000000        4.2705882352941176        1702.2468563914299     
   2.5600000000000001        4.2705882352941176        799.71783991158009     
   2.6200000000000001        4.2705882352941176        262.60984875261784     
   2.6800000000000002        4.2705882352941176        16.723558157682419     
   2.7400000000000002        4.2705882352941176        4.4703483581542969E-008
   2.7999999999999998        4.2705882352941176        160.77326020598412     
   2.8600000000000003        4.2705882352941176        448.77216880023479     
   2.9199999999999999        4.2705882352941176        822.08776848018169     
   2.9800000000000000        4.2705882352941176        1266.1736906915903     
   3.0400000000000000        4.2705882352941176        1740.7720146626234     
   3.1000000000000001        4.2705882352941176        2238.6630065590143     
   3.1600000000000001        4.2705882352941176        2737.0053209364414     
   3.2200000000000002        4.2705882352941176        3233.2958213239908     
   3.2800000000000002        4.2705882352941176        3706.3160680085421     
   3.3400000000000003        4.2705882352941176        4169.6651348024607     
   3.4000000000000004        4.2705882352941176        4605.8008463829756     
   3.4600000000000000        4.2705882352941176        5032.7512537688017     
   3.5200000000000005        4.2705882352941176        5438.6433164924383     
   3.5800000000000001        4.2705882352941176        5833.5942632406950     
   3.6400000000000001        4.2705882352941176        6221.0628066658974     
   3.7000000000000002        4.2705882352941176        6601.1092768162489     

   2.5000000000000000        4.3235294117647056        1685.5820140987635     
   2.5600000000000001        4.3235294117647056        780.95453208684921     
   2.6200000000000001        4.3235294117647056        247.81185489892960     
   2.6800000000000002        4.3235294117647056        10.491923451423645     
   2.7400000000000002        4.3235294117647056        5.7069759070873260     
   2.7999999999999998        4.3235294117647056        180.76397861540318     
   2.8600000000000003        4.3235294117647056        491.09571360051632     
   2.9199999999999999        4.3235294117647056        881.78124663233757     
   2.9800000000000000        4.3235294117647056        1343.2919779568911     
   3.0400000000000000        4.3235294117647056        1844.8291054666042     
   3.1000000000000001        4.3235294117647056        2359.4448673278093     
   3.1600000000000001        4.3235294117647056        2885.4827622175217     
   3.2200000000000002        4.3235294117647056        3396.2988377511501     
   3.2800000000000002        4.3235294117647056        3901.8922369629145     
   3.3400000000000003        4.3235294117647056        4376.8521286249161     
   3.4000000000000004        4.3235294117647056        4838.2865035682917     
   3.4600000000000000        4.3235294117647056        5273.3278616517782     
   3.5200000000000005        4.3235294117647056        5696.2102515548468     
   3.5800000000000001        4.3235294117647056        6105.9294460266829     
   3.6400000000000001        4.3235294117647056        6496.2356760352850     
   3.7000000000000002        4.3235294117647056        6873.2397861480713     

   2.5000000000000000        4.3764705882352937        1683.4668126255274     
   2.5600000000000001        4.3764705882352937        774.32851307094097     
   2.6200000000000001        4.3764705882352937        243.03487013280392     
   2.6800000000000002        4.3764705882352937        12.441866993904114     
   2.7400000000000002        4.3764705882352937        18.012916326522827     
   2.7999999999999998        4.3764705882352937        206.00747065246105     
   2.8600000000000003        4.3764705882352937        531.90887142717838     
   2.9199999999999999        4.3764705882352937        944.26648390293121     
   2.9800000000000000        4.3764705882352937        1422.4762830585241     
   3.0400000000000000        4.3764705882352937        1947.9036980569363     
   3.1000000000000001        4.3764705882352937        2480.9819614738226     
   3.1600000000000001        4.3764705882352937        3026.0696007758379     
   3.2200000000000002        4.3764705882352937        3559.3923115283251     
   3.2800000000000002        4.3764705882352937        4080.2300136685371     
   3.3400000000000003        4.3764705882352937        4581.5022809803486     
   3.4000000000000004        4.3764705882352937        5058.1668031662703     
   3.4600000000000000        4.3764705882352937        5514.0908125638962     
   3.5200000000000005        4.3764705882352937        5943.5456650853157     
   3.5800000000000001        4.3764705882352937        6358.0876147300005     
   3.6400000000000001        4.3764705882352937        6757.4366776198149     
   3.7000000000000002        4.3764705882352937        7139.4614712595940     

   2.5000000000000000        4.4294117647058826        1694.5538264662027     
   2.5600000000000001        4.4294117647058826        778.63720953464508     
   2.6200000000000001        4.4294117647058826        247.20824554562569     
   2.6800000000000002        4.4294117647058826        21.622551515698433     
   2.7400000000000002        4.4294117647058826        36.075528666377068     
   2.7999999999999998        4.4294117647058826        235.75959229469299     
   2.8600000000000003        4.4294117647058826        575.26459422707558     
   2.9199999999999999        4.4294117647058826        1008.9947301894426     
   2.9800000000000000        4.4294117647058826        1503.2483410835266     
   3.0400000000000000        4.4294117647058826        2044.6395250260830     
   3.1000000000000001        4.4294117647058826        2602.9337920844555     
   3.1600000000000001        4.4294117647058826        3163.1432117372751     
   3.2200000000000002        4.4294117647058826        3722.3400756865740     
   3.2800000000000002        4.4294117647058826        4256.1488204151392     
   3.3400000000000003        4.4294117647058826        4777.5945432335138     
   3.4000000000000004        4.4294117647058826        5269.3044666647911     
   3.4600000000000000        4.4294117647058826        5738.1698499321938     
   3.5200000000000005        4.4294117647058826        6187.2779913693666     
   3.5800000000000001        4.4294117647058826        6610.1943023949862     
   3.6400000000000001        4.4294117647058826        7009.3478937149048     
   3.7000000000000002        4.4294117647058826        7390.6431985199451     

   2.5000000000000000        4.4823529411764707        1717.6479137539864     
   2.5600000000000001        4.4823529411764707        792.82534731924534     
   2.6200000000000001        4.4823529411764707        259.40349492430687     
   2.6800000000000002        4.4823529411764707        37.220069140195847     
   2.7400000000000002        4.4823529411764707        59.184172481298447     
   2.7999999999999998        4.4823529411764707        269.40256348252296     
   2.8600000000000003        4.4823529411764707        621.55298790335655     
   2.9199999999999999        4.4823529411764707        1075.5318071842194     
   2.9800000000000000        4.4823529411764707        1585.2391626387835     
   3.0400000000000000        4.4823529411764707        2142.1505435407162     
   3.1000000000000001        4.4823529411764707        2725.0576595067978     
   3.1600000000000001        4.4823529411764707        3300.2272449880838     
   3.2200000000000002        4.4823529411764707        3875.7789963185787     
   3.2800000000000002        4.4823529411764707        4431.8346855491400     
   3.3400000000000003        4.4823529411764707        4964.8667267411947     
   3.4000000000000004        4.4823529411764707        5479.2795051187277     
   3.4600000000000000        4.4823529411764707        5957.8559256047010     
   3.5200000000000005        4.4823529411764707        6413.8904070705175     
   3.5800000000000001        4.4823529411764707        6847.5146461427212     
   3.6400000000000001        4.4823529411764707        7258.5191964656115     
   3.7000000000000002        4.4823529411764707        7643.3034885078669     

   2.5000000000000000        4.5352941176470587        1751.6936766207218     
   2.5600000000000001        4.5352941176470587        815.97211761772633     
   2.6200000000000001        4.5352941176470587        278.82124909758568     
   2.6800000000000002        4.5352941176470587        58.544258594512939     
   2.7400000000000002        4.5352941176470587        86.746598333120346     
   2.7999999999999998        4.5352941176470587        306.43168416619301     
   2.8600000000000003        4.5352941176470587        670.34745906293392     
   2.9199999999999999        4.5352941176470587        1139.5526040792465     
   2.9800000000000000        4.5352941176470587        1668.1758616268635     
   3.0400000000000000        4.5352941176470587        2240.2169966995716     
   3.1000000000000001        4.5352941176470587        2839.3009892851114     
   3.1600000000000001        4.5352941176470587        3437.2037252187729     
   3.2200000000000002        4.5352941176470587        4026.6531149446964     
   3.2800000000000002        4.5352941176470587        4606.1000577062368     
   3.3400000000000003        4.5352941176470587        5152.0163110792637     
   3.4000000000000004        4.5352941176470587        5676.6835185140371     
   3.4600000000000000        4.5352941176470587        6177.7736497074366     
   3.5200000000000005        4.5352941176470587        6641.0485835820436     
   3.5800000000000001        4.5352941176470587        7080.2487575411797     
   3.6400000000000001        4.5352941176470587        7495.1746111959219     
   3.7000000000000002        4.5352941176470587        7885.6176573783159     

   2.5000000000000000        4.5882352941176467        1795.7633883506060     
   2.5600000000000001        4.5882352941176467        847.27891173958778     
   2.6200000000000001        4.5882352941176467        304.77886800467968     
   2.6800000000000002        4.5882352941176467        85.016256332397461     
   2.7400000000000002        4.5882352941176467        118.27649058401585     
   2.7999999999999998        4.5882352941176467        346.44291451573372     
   2.8600000000000003        4.5882352941176467        721.31690807640553     
   2.9199999999999999        4.5882352941176467        1203.1609241217375     
   2.9800000000000000        4.5882352941176467        1751.8695233613253     
   3.0400000000000000        4.5882352941176467        2338.6982349753380     
   3.1000000000000001        4.5882352941176467        2952.4644234776497     
   3.1600000000000001        4.5882352941176467        3574.0231825560331     
   3.2200000000000002        4.5882352941176467        4177.3719928413630     
   3.2800000000000002        4.5882352941176467        4769.6459263414145     
   3.3400000000000003        4.5882352941176467        5339.0785509794950     
   3.4000000000000004        4.5882352941176467        5874.2271945327520     
   3.4600000000000000        4.5882352941176467        6384.4089043438435     
   3.5200000000000005        4.5882352941176467        6867.5060300976038     
   3.5800000000000001        4.5882352941176467        7313.9592487215996     
   3.6400000000000001        4.5882352941176467        7732.0302126407623     
   3.7000000000000002        4.5882352941176467        8119.7331503927708     

   2.5000000000000000        4.6411764705882348        1849.0454502403736     
   2.5600000000000001        4.6411764705882348        886.05766732990742     
   2.6200000000000001        4.6411764705882348        336.69873657822609     
   2.6800000000000002        4.6411764705882348        116.15679506957531     
   2.7400000000000002        4.6411764705882348        153.38181525468826     
   2.7999999999999998        4.6411764705882348        389.12131056189537     
   2.8600000000000003        4.6411764705882348        774.21428312361240     
   2.9199999999999999        4.6411764705882348        1268.1113266497850     
   2.9800000000000000        4.6411764705882348        1836.2040712684393     
   3.0400000000000000        4.6411764705882348        2437.5217971354723     
   3.1000000000000001        4.6411764705882348        3065.7829284071922     
   3.1600000000000001        4.6411764705882348        3704.0850564241409     
   3.2200000000000002        4.6411764705882348        4327.9707053601742     
   3.2800000000000002        4.6411764705882348        4933.1711340695620     
   3.3400000000000003        4.6411764705882348        5518.8925572782755     
   3.4000000000000004        4.6411764705882348        6072.0062603950500     
   3.4600000000000000        4.6411764705882348        6591.4286035001278     
   3.5200000000000005        4.6411764705882348        7082.1547909826040     
   3.5800000000000001        4.6411764705882348        7539.2558238655329     
   3.6400000000000001        4.6411764705882348        7965.0985363870859     
   3.7000000000000002        4.6411764705882348        8355.7968126088381     

   2.5000000000000000        4.6941176470588228        1910.8334170281887     
   2.5600000000000001        4.6941176470588228        931.71985232830048     
   2.6200000000000001        4.6941176470588228        374.09726344048977     
   2.6800000000000002        4.6941176470588228        151.57525867223740     
   2.7400000000000002        4.6941176470588228        191.75396895408630     
   2.7999999999999998        4.6941176470588228        434.23029893636703     
   2.8600000000000003        4.6941176470588228        828.86600953340530     
   2.9199999999999999        4.6941176470588228        1334.2851166874170     
   2.9800000000000000        4.6941176470588228        1916.5719764530659     
   3.0400000000000000        4.6941176470588228        2536.6734578609467     
   3.1000000000000001        4.6941176470588228        3179.2758292108774     
   3.1600000000000001        4.6941176470588228        3831.6414229720831     
   3.2200000000000002        4.6941176470588228        4478.5290134102106     
   3.2800000000000002        4.6941176470588228        5096.7744348198175     
   3.3400000000000003        4.6941176470588228        5694.4146596044302     
   3.4000000000000004        4.6941176470588228        6265.9559554010630     
   3.4600000000000000        4.6941176470588228        6796.6107794940472     
   3.5200000000000005        4.6941176470588228        7292.5395369380713     
   3.5800000000000001        4.6941176470588228        7755.8554008305073     
   3.6400000000000001        4.6941176470588228        8186.3139122128487     
   3.7000000000000002        4.6941176470588228        8584.3609099537134     

   2.5000000000000000        4.7470588235294118        1980.5156233757734     
   2.5600000000000001        4.7470588235294118        983.76610831916332     
   2.6200000000000001        4.7470588235294118        416.57458236813545     
   2.6800000000000002        4.7470588235294118        190.95948301255703     
   2.7400000000000002        4.7470588235294118        233.15770979225636     
   2.7999999999999998        4.7470588235294118        481.60176630318165     
   2.8600000000000003        4.7470588235294118        885.16225837171078     
   2.9199999999999999        4.7470588235294118        1401.6228163391352     
   2.9800000000000000        4.7470588235294118        1996.3584500551224     
   3.0400000000000000        4.7470588235294118        2636.1881858110428     
   3.1000000000000001        4.7470588235294118        3293.0076361149549     
   3.1600000000000001        4.7470588235294118        3959.4000970870256     
   3.2200000000000002        4.7470588235294118        4621.4817423075438     
   3.2800000000000002        4.7470588235294118        5260.5874948650599     
   3.3400000000000003        4.7470588235294118        5870.3341189920902     
   3.4000000000000004        4.7470588235294118        6452.2114062905312     
   3.4600000000000000        4.7470588235294118        7000.1505897492170     
   3.5200000000000005        4.7470588235294118        7504.1974460184574     
   3.5800000000000001        4.7470588235294118        7974.0707832127810     
   3.6400000000000001        4.7470588235294118        8409.4971726685762     
   3.7000000000000002        4.7470588235294118        8810.9131033569574     

   2.5000000000000000        4.7999999999999998        2057.5654227882624     
   2.5600000000000001        4.7999999999999998        1041.7765536308289     
   2.6200000000000001        4.7999999999999998        463.80495713651180     
   2.6800000000000002        4.7999999999999998        234.06629401445389     
   2.7400000000000002        4.7999999999999998        277.42185577750206     
   2.7999999999999998        4.7999999999999998        531.12693728506565     
   2.8600000000000003        4.7999999999999998        943.04802332818508     
   2.9199999999999999        4.7999999999999998        1470.1154558062553     
   2.9800000000000000        4.7999999999999998        2076.9822309613228     
   3.0400000000000000        4.7999999999999998        2734.8630801290274     
   3.1000000000000001        4.7999999999999998        3407.0801142752171     
   3.1600000000000001        4.7999999999999998        4087.4840529710054     
   3.2200000000000002        4.7999999999999998        4763.1297456175089     
   3.2800000000000002        4.7999999999999998        5420.9286000728607     
   3.3400000000000003        4.7999999999999998        6043.1291429400444     
   3.4000000000000004        4.7999999999999998        6635.5272775590420     
   3.4600000000000000        4.7999999999999998        7194.0894628465176     
   3.5200000000000005        4.7999999999999998        7716.2694749236107     
   3.5800000000000001        4.7999999999999998        8194.0934357345104     
   3.6400000000000001        4.7999999999999998        8634.8428321927786     
   3.7000000000000002        4.7999999999999998        9039.9860062897205     
