# Supplementary material for: Experimental observation of quantum mechanical fluorine tunnelling
Source: Nat Commun. 2025 Apr 29;16:4027. doi: 10.1038/s41467-025-59008-6 (PMC12041236; doi:10.1038/s41467-025-59008-6)
Supplement: Supplementary file 4 — Source Data [file 41467_2025_59008_MOESM4_ESM.zip › Data For Figures/Fig8/cavity_126/pot.r2r3]

   3.0000000000000000        3.0000000000000000        7435.2734252065420     
   3.0529411764705880        3.0000000000000000        6761.6330225765705     
   3.1058823529411765        3.0000000000000000        6140.7682473808527     
   3.1588235294117646        3.0000000000000000        5577.9185808151960     
   3.2117647058823531        3.0000000000000000        5066.4001975357533     
   3.2647058823529411        3.0000000000000000        4597.7778264731169     
   3.3176470588235292        3.0000000000000000        4181.0847044885159     
   3.3705882352941177        3.0000000000000000        3777.7425022572279     
   3.4235294117647057        3.0000000000000000        3426.2094799578190     
   3.4764705882352942        3.0000000000000000        3088.4529482126236     
   3.5294117647058822        3.0000000000000000        2795.5266305059195     
   3.5823529411764703        3.0000000000000000        2537.2482603937387     
   3.6352941176470588        3.0000000000000000        2289.9326167255640     
   3.6882352941176468        3.0000000000000000        2075.7723121196032     
   3.7411764705882353        3.0000000000000000        1895.3471863716841     
   3.7941176470588234        3.0000000000000000        1728.1581946611404     
   3.8470588235294114        3.0000000000000000        1577.9451953321695     
   3.8999999999999999        3.0000000000000000        1453.5071395933628     
   3.9529411764705880        3.0000000000000000        1351.8616265952587     
   4.0058823529411764        3.0000000000000000        1270.2885776758194     
   4.0588235294117645        3.0000000000000000        1206.3204104304314     
   4.1117647058823525        3.0000000000000000        1157.7307035475969     
   4.1647058823529406        3.0000000000000000        1122.5217786580324     
   4.2176470588235295        3.0000000000000000        1098.9115548580885     
   4.2705882352941176        3.0000000000000000        1085.3199685513973     
   4.3235294117647056        3.0000000000000000        1077.4425201117992     
   4.3764705882352937        3.0000000000000000        1074.3623353540897     
   4.4294117647058826        3.0000000000000000        1078.9271330535412     
   4.4823529411764707        3.0000000000000000        1090.1164567321539     
   4.5352941176470587        3.0000000000000000        1107.0501859337091     
   4.5882352941176467        3.0000000000000000        1128.9763449132442     
   4.6411764705882348        3.0000000000000000        1155.2593890130520     
   4.6941176470588228        3.0000000000000000        1185.3690161556005     
   4.7470588235294118        3.0000000000000000        1218.8695511668921     
   4.7999999999999998        3.0000000000000000        1255.4099248945713     

   3.0000000000000000        3.0529411764705880        6761.6330224424601     
   3.0529411764705880        3.0529411764705880        6100.0793180912733     
   3.1058823529411765        3.0529411764705880        5505.2893555760384     
   3.1588235294117646        3.0529411764705880        4980.5207613706589     
   3.2117647058823531        3.0529411764705880        4492.7131653130054     
   3.2647058823529411        3.0529411764705880        4050.7807186394930     
   3.3176470588235292        3.0529411764705880        3644.9044091701508     
   3.3705882352941177        3.0529411764705880        3272.7417948246002     
   3.4235294117647057        3.0529411764705880        2939.2834142595530     
   3.4764705882352942        3.0529411764705880        2631.0329227149487     
   3.5294117647058822        3.0529411764705880        2345.8286352753639     
   3.5823529411764703        3.0529411764705880        2100.5947647690773     
   3.6352941176470588        3.0529411764705880        1860.1921846121550     
   3.6882352941176468        3.0529411764705880        1656.6582284569740     
   3.7411764705882353        3.0529411764705880        1486.0008699744940     
   3.7941176470588234        3.0529411764705880        1338.0905413478613     
   3.8470588235294114        3.0529411764705880        1194.6911883354187     
   3.8999999999999999        3.0529411764705880        1076.3502178192139     
   3.9529411764705880        3.0529411764705880        977.34687124192715     
   4.0058823529411764        3.0529411764705880        897.76014429330826     
   4.0588235294117645        3.0529411764705880        835.52241788804531     
   4.1117647058823525        3.0529411764705880        788.45983713865280     
   4.1647058823529406        3.0529411764705880        754.62598253786564     
   4.2176470588235295        3.0529411764705880        732.28803615272045     
   4.2705882352941176        3.0529411764705880        718.63709722459316     
   4.3235294117647056        3.0529411764705880        707.34501604735851     
   4.3764705882352937        3.0529411764705880        704.94935522973537     
   4.4294117647058826        3.0529411764705880        710.31577177345753     
   4.4823529411764707        3.0529411764705880        722.45931710302830     
   4.5352941176470587        3.0529411764705880        740.53179977834225     
   4.5882352941176467        3.0529411764705880        763.80960559844971     
   4.6411764705882348        3.0529411764705880        791.68203715980053     
   4.6941176470588228        3.0529411764705880        823.64022517204285     
   4.7470588235294118        3.0529411764705880        859.26663428544998     
   4.7999999999999998        3.0529411764705880        898.22519025206566     

   3.0000000000000000        3.1058823529411765        6140.7682473212481     
   3.0529411764705880        3.1058823529411765        5505.2893555611372     
   3.1058823529411765        3.1058823529411765        4950.6756166219711     
   3.1588235294117646        3.1058823529411765        4446.4231770634651     
   3.2117647058823531        3.1058823529411765        3980.7007041573524     
   3.2647058823529411        3.1058823529411765        3574.2268320173025     
   3.3176470588235292        3.1058823529411765        3189.5258589535952     
   3.3705882352941177        3.1058823529411765        2849.9960052371025     
   3.4235294117647057        3.1058823529411765        2526.0552932620049     
   3.4764705882352942        3.1058823529411765        2241.5549568831921     
   3.5294117647058822        3.1058823529411765        1971.7657576352358     
   3.5823529411764703        3.1058823529411765        1744.2686403840780     
   3.6352941176470588        3.1058823529411765        1526.6711793094873     
   3.6882352941176468        3.1058823529411765        1328.6293362826109     
   3.7411764705882353        3.1058823529411765        1162.9044753909111     
   3.7941176470588234        3.1058823529411765        1024.2458730340004     
   3.8470588235294114        3.1058823529411765        884.00475169718266     
   3.8999999999999999        3.1058823529411765        768.40200115740299     
   3.9529411764705880        3.1058823529411765        674.55029641091824     
   4.0058823529411764        3.1058823529411765        599.83112241327763     
   4.0588235294117645        3.1058823529411765        541.88200511038303     
   4.1117647058823525        3.1058823529411765        498.58276519179344     
   4.1647058823529406        3.1058823529411765        468.04114089906216     
   4.2176470588235295        3.1058823529411765        448.57807563245296     
   4.2705882352941176        3.1058823529411765        437.05555674433708     
   4.3235294117647056        3.1058823529411765        426.66181999444962     
   4.3764705882352937        3.1058823529411765        424.92893327772617     
   4.4294117647058826        3.1058823529411765        430.76947303116322     
   4.4823529411764707        3.1058823529411765        443.24288365244865     
   4.5352941176470587        3.1058823529411765        461.54264043271542     
   4.5882352941176467        3.1058823529411765        484.98393909633160     
   4.6411764705882348        3.1058823529411765        512.99196611344814     
   4.6941176470588228        3.1058823529411765        545.09078349173069     
   4.7470588235294118        3.1058823529411765        580.89285486936569     
   4.7999999999999998        3.1058823529411765        620.08921854197979     

   3.0000000000000000        3.1588235294117646        5577.9185808598995     
   3.0529411764705880        3.1588235294117646        4980.5207612961531     
   3.1058823529411765        3.1588235294117646        4446.4231770187616     
   3.1588235294117646        3.1588235294117646        3959.1867270320654     
   3.2117647058823531        3.1588235294117646        3536.8603150695562     
   3.2647058823529411        3.1588235294117646        3152.4973581731319     
   3.3176470588235292        3.1588235294117646        2794.7702735662460     
   3.3705882352941177        3.1588235294117646        2479.4904370754957     
   3.4235294117647057        3.1588235294117646        2180.6511968225241     
   3.4764705882352942        3.1588235294117646        1924.7490978240967     
   3.5294117647058822        3.1588235294117646        1669.8224141448736     
   3.5823529411764703        3.1588235294117646        1449.6695775091648     
   3.6352941176470588        3.1588235294117646        1254.4179921895266     
   3.6882352941176468        3.1588235294117646        1068.1174772083759     
   3.7411764705882353        3.1588235294117646        913.28202939033508     
   3.7941176470588234        3.1588235294117646        786.27397812902927     
   3.8470588235294114        3.1588235294117646        661.63083949685097     
   3.8999999999999999        3.1588235294117646        549.03245496749878     
   3.9529411764705880        3.1588235294117646        457.79682178795338     
   4.0058823529411764        3.1588235294117646        385.35233451426029     
   4.0588235294117645        3.1588235294117646        329.38403488695621     
   4.1117647058823525        3.1588235294117646        287.81888483464718     
   4.1647058823529406        3.1588235294117646        258.81061345338821     
   4.2176470588235295        3.1588235294117646        240.72439393401146     
   4.2705882352941176        3.1588235294117646        230.55110913515091     
   4.3235294117647056        3.1588235294117646        220.75763918459415     
   4.3764705882352937        3.1588235294117646        219.62316079437733     
   4.4294117647058826        3.1588235294117646        226.09575802087784     
   4.4823529411764707        3.1588235294117646        239.26728491485119     
   4.5352941176470587        3.1588235294117646        258.36048591136932     
   4.5882352941176467        3.1588235294117646        282.71669381856918     
   4.6411764705882348        3.1588235294117646        311.78415118157864     
   4.6941176470588228        3.1588235294117646        345.10697972774506     
   4.7470588235294118        3.1588235294117646        382.31481622159481     
   4.7999999999999998        3.1588235294117646        423.11311888694763     

   3.0000000000000000        3.2117647058823531        5066.4001975357533     
   3.0529411764705880        3.2117647058823531        4492.7131651937962     
   3.1058823529411765        3.2117647058823531        3980.7007041275501     
   3.1588235294117646        3.2117647058823531        3536.8603151142597     
   3.2117647058823531        3.2117647058823531        3145.2930530905724     
   3.2647058823529411        3.2117647058823531        2773.3840098232031     
   3.3176470588235292        3.2117647058823531        2456.1307281106710     
   3.3705882352941177        3.2117647058823531        2161.4098460674286     
   3.4235294117647057        3.2117647058823531        1892.5868442356586     
   3.4764705882352942        3.2117647058823531        1645.5705607682467     
   3.5294117647058822        3.2117647058823531        1425.8877972066402     
   3.5823529411764703        3.2117647058823531        1221.2667577266693     
   3.6352941176470588        3.2117647058823531        1052.4538054615259     
   3.6882352941176468        3.2117647058823531        871.90383167564869     
   3.7411764705882353        3.2117647058823531        722.28768435120583     
   3.7941176470588234        3.2117647058823531        599.99492466449738     
   3.8470588235294114        3.2117647058823531        497.36077839136124     
   3.8999999999999999        3.2117647058823531        392.20038263499737     
   3.9529411764705880        3.2117647058823531        307.68914490938187     
   4.0058823529411764        3.2117647058823531        241.29335780441761     
   4.0588235294117645        3.2117647058823531        190.73944243788719     
   4.1117647058823525        3.2117647058823531        153.99797660112381     
   4.1647058823529406        3.2117647058823531        127.89351418614388     
   4.2176470588235295        3.2117647058823531        111.33068376779556     
   4.2705882352941176        3.2117647058823531        104.11659021675587     
   4.3235294117647056        3.2117647058823531        95.200591519474983     
   4.3764705882352937        3.2117647058823531        94.728276029229164     
   4.4294117647058826        3.2117647058823531        101.86480401456356     
   4.4823529411764707        3.2117647058823531        115.73288938403130     
   4.5352941176470587        3.2117647058823531        135.58319196105003     
   4.5882352941176467        3.2117647058823531        160.78202508389950     
   4.6411764705882348        3.2117647058823531        190.79972574114799     
   4.6941176470588228        3.2117647058823531        225.19970355927944     
   4.7470588235294118        3.2117647058823531        263.62818159162998     
   4.7999999999999998        3.2117647058823531        305.80462473630905     

   3.0000000000000000        3.2647058823529411        4597.7778263837099     
   3.0529411764705880        3.2647058823529411        4050.7807187139988     
   3.1058823529411765        3.2647058823529411        3574.2268320024014     
   3.1588235294117646        3.2647058823529411        3152.4973580390215     
   3.2117647058823531        3.2647058823529411        2773.3840098977089     
   3.2647058823529411        3.2647058823529411        2448.5126112699509     
   3.3176470588235292        3.2647058823529411        2160.3225997835398     
   3.3705882352941177        3.2647058823529411        1883.1003355383873     
   3.4235294117647057        3.2647058823529411        1650.1303090155125     
   3.4764705882352942        3.2647058823529411        1424.8107897937298     
   3.5294117647058822        3.2647058823529411        1234.1292582154274     
   3.5823529411764703        3.2647058823529411        1036.8594283461571     
   3.6352941176470588        3.2647058823529411        875.36186708509922     
   3.6882352941176468        3.2647058823529411        733.88682998716831     
   3.7411764705882353        3.2647058823529411        596.47554662823677     
   3.7941176470588234        3.2647058823529411        481.58200788497925     
   3.8470588235294114        3.2647058823529411        387.75213147699833     
   3.8999999999999999        3.2647058823529411        290.95735232532024     
   3.9529411764705880        3.2647058823529411        209.47216689586639     
   4.0058823529411764        3.2647058823529411        145.76677730679512     
   4.0588235294117645        3.2647058823529411        97.607988268136978     
   4.1117647058823525        3.2647058823529411        63.006544336676598     
   4.1647058823529406        3.2647058823529411        40.200248196721077     
   4.2176470588235295        3.2647058823529411        27.637248307466507     
   4.2705882352941176        3.2647058823529411        23.959662526845932     
   4.3235294117647056        3.2647058823529411        27.886075943708420     
   4.3764705882352937        3.2647058823529411        28.815474599599838     
   4.4294117647058826        3.2647058823529411        37.015785679221153     
   4.4823529411764707        3.2647058823529411        51.646875977516174     
   4.5352941176470587        3.2647058823529411        71.994835570454597     
   4.5882352941176467        3.2647058823529411        97.459523513913155     
   4.6411764705882348        3.2647058823529411        127.54282940924168     
   4.6941176470588228        3.2647058823529411        161.83765879273415     
   4.7470588235294118        3.2647058823529411        200.01764613389969     
   4.7999999999999998        3.2647058823529411        241.82758566737175     

   3.0000000000000000        3.3176470588235292        4181.0847045183182     
   3.0529411764705880        3.3176470588235292        3644.9044093191624     
   3.1058823529411765        3.3176470588235292        3189.5258588641882     
   3.1588235294117646        3.3176470588235292        2794.7702735960484     
   3.2117647058823531        3.3176470588235292        2456.1307280212641     
   3.2647058823529411        3.3176470588235292        2160.3225999772549     
   3.3176470588235292        3.3176470588235292        1882.2493976205587     
   3.3705882352941177        3.3176470588235292        1651.7229901701212     
   3.4235294117647057        3.3176470588235292        1439.1316637396812     
   3.4764705882352942        3.3176470588235292        1237.6631176918745     
   3.5294117647058822        3.3176470588235292        1060.1795271784067     
   3.5823529411764703        3.3176470588235292        907.06243215501308     
   3.6352941176470588        3.3176470588235292        757.64214944839478     
   3.6882352941176468        3.3176470588235292        634.06488172709942     
   3.7411764705882353        3.3176470588235292        502.54126183688641     
   3.7941176470588234        3.3176470588235292        396.64948010444641     
   3.8470588235294114        3.3176470588235292        313.59213137626648     
   3.8999999999999999        3.3176470588235292        250.04828912019730     
   3.9529411764705880        3.3176470588235292        171.78804850578308     
   4.0058823529411764        3.3176470588235292        110.97831775248051     
   4.0588235294117645        3.3176470588235292        65.423296779394150     
   4.1117647058823525        3.3176470588235292        33.170944064855576     
   4.1647058823529406        3.3176470588235292        12.495443344116211     
   4.2176470588235295        3.3176470588235292        1.8799842596054077     
   4.2705882352941176        3.3176470588235292        4.4703483581542969E-008
   4.3235294117647056        3.3176470588235292        5.7069759070873260     
   4.3764705882352937        3.3176470588235292        12.441866993904114     
   4.4294117647058826        3.3176470588235292        21.622551515698433     
   4.4823529411764707        3.3176470588235292        37.220069140195847     
   4.5352941176470587        3.3176470588235292        58.544258594512939     
   4.5882352941176467        3.3176470588235292        85.016256332397461     
   4.6411764705882348        3.3176470588235292        116.15679506957531     
   4.6941176470588228        3.3176470588235292        151.57525867223740     
   4.7470588235294118        3.3176470588235292        190.95948301255703     
   4.7999999999999998        3.3176470588235292        234.06629401445389     

   3.0000000000000000        3.3705882352941177        3777.7425023019314     
   3.0529411764705880        3.3705882352941177        3272.7417948096991     
   3.1058823529411765        3.3705882352941177        2849.9960053265095     
   3.1588235294117646        3.3705882352941177        2479.4904371947050     
   3.2117647058823531        3.3705882352941177        2161.4098461717367     
   3.2647058823529411        3.3705882352941177        1883.1003355085850     
   3.3176470588235292        3.3705882352941177        1651.7229901105165     
   3.3705882352941177        3.3705882352941177        1447.2969623506069     
   3.4235294117647057        3.3705882352941177        1247.1692498922348     
   3.4764705882352942        3.3705882352941177        1088.5591068565845     
   3.5294117647058822        3.3705882352941177        934.73119740188122     
   3.5823529411764703        3.3705882352941177        802.07096432149410     
   3.6352941176470588        3.3705882352941177        663.21567904949188     
   3.6882352941176468        3.3705882352941177        554.73372341692448     
   3.7411764705882353        3.3705882352941177        461.44700413942337     
   3.7941176470588234        3.3705882352941177        360.66478970646858     
   3.8470588235294114        3.3705882352941177        282.32165236771107     
   3.8999999999999999        3.3705882352941177        223.51889955997467     
   3.9529411764705880        3.3705882352941177        167.91004928946495     
   4.0058823529411764        3.3705882352941177        114.92309322953224     
   4.0588235294117645        3.3705882352941177        76.546181216835976     
   4.1117647058823525        3.3705882352941177        50.854212358593941     
   4.1647058823529406        3.3705882352941177        36.150588825345039     
   4.2176470588235295        3.3705882352941177        29.468311429023743     
   4.2705882352941176        3.3705882352941177        29.591250523924828     
   4.3235294117647056        3.3705882352941177        37.177132174372673     
   4.3764705882352937        3.3705882352941177        50.902404487133026     
   4.4294117647058826        3.3705882352941177        61.226859778165817     
   4.4823529411764707        3.3705882352941177        77.937765926122665     
   4.5352941176470587        3.3705882352941177        100.36691023409367     
   4.5882352941176467        3.3705882352941177        127.95509420335293     
   4.6411764705882348        3.3705882352941177        160.24047169089317     
   4.6941176470588228        3.3705882352941177        196.84766454994678     
   4.7470588235294118        3.3705882352941177        237.47764824330807     
   4.7999999999999998        3.3705882352941177        281.89838753640652     

   3.0000000000000000        3.4235294117647057        3426.2094800472260     
   3.0529411764705880        3.4235294117647057        2939.2834142893553     
   3.1058823529411765        3.4235294117647057        2526.0552930980921     
   3.1588235294117646        3.4235294117647057        2180.6511967778206     
   3.2117647058823531        3.4235294117647057        1892.5868442058563     
   3.2647058823529411        3.4235294117647057        1650.1303089708090     
   3.3176470588235292        3.4235294117647057        1439.1316637098789     
   3.3705882352941177        3.4235294117647057        1247.1692498326302     
   3.4235294117647057        3.4235294117647057        1101.1616268008947     
   3.4764705882352942        3.4235294117647057        953.75239762663841     
   3.5294117647058822        3.4235294117647057        822.83745421469212     
   3.5823529411764703        3.4235294117647057        708.23052865266800     
   3.6352941176470588        3.4235294117647057        611.94653689861298     
   3.6882352941176468        3.4235294117647057        509.82360595464706     
   3.7411764705882353        3.4235294117647057        433.83042015135288     
   3.7941176470588234        3.4235294117647057        357.41646783053875     
   3.8470588235294114        3.4235294117647057        291.40220947563648     
   3.8999999999999999        3.4235294117647057        242.56463339924812     
   3.9529411764705880        3.4235294117647057        202.70288646221161     
   4.0058823529411764        3.4235294117647057        153.09285454452038     
   4.0588235294117645        3.4235294117647057        117.83307783305645     
   4.1117647058823525        3.4235294117647057        95.027855336666107     
   4.1647058823529406        3.4235294117647057        83.009439468383789     
   4.2176470588235295        3.4235294117647057        80.319549664855003     
   4.2705882352941176        3.4235294117647057        85.691594183444977     
   4.3235294117647056        3.4235294117647057        98.033674523234367     
   4.3764705882352937        3.4235294117647057        116.41242663562298     
   4.4294117647058826        3.4235294117647057        140.03773736953735     
   4.4823529411764707        3.4235294117647057        165.06926244497299     
   4.5352941176470587        3.4235294117647057        189.13202212750912     
   4.5882352941176467        3.4235294117647057        217.98812799155712     
   4.6411764705882348        3.4235294117647057        251.20137196779251     
   4.6941176470588228        3.4235294117647057        288.42089606821537     
   4.7470588235294118        3.4235294117647057        329.37100182473660     
   4.7999999999999998        3.4235294117647057        373.84173806011677     

   3.0000000000000000        3.4764705882352942        3088.4529481381178     
   3.0529411764705880        3.4764705882352942        2631.0329227745533     
   3.1058823529411765        3.4764705882352942        2241.5549568831921     
   3.1588235294117646        3.4764705882352942        1924.7490980476141     
   3.2117647058823531        3.4764705882352942        1645.5705608576536     
   3.2647058823529411        3.4764705882352942        1424.8107898980379     
   3.3176470588235292        3.4764705882352942        1237.6631177812815     
   3.3705882352941177        3.4764705882352942        1088.5591069310904     
   3.4235294117647057        3.4764705882352942        953.75239759683609     
   3.4764705882352942        3.4764705882352942        832.61056017875671     
   3.5294117647058822        3.4764705882352942        741.19233456254005     
   3.5823529411764703        3.4764705882352942        643.70163278281689     
   3.6352941176470588        3.4764705882352942        567.70440894365311     
   3.6882352941176468        3.4764705882352942        493.61543206870556     
   3.7411764705882353        3.4764705882352942        433.38595858216286     
   3.7941176470588234        3.4764705882352942        378.04366031289101     
   3.8470588235294114        3.4764705882352942        317.01375031471252     
   3.8999999999999999        3.4764705882352942        274.53606638312340     
   3.9529411764705880        3.4764705882352942        248.04481820762157     
   4.0058823529411764        3.4764705882352942        231.54345431923866     
   4.0588235294117645        3.4764705882352942        199.60345101356506     
   4.1117647058823525        3.4764705882352942        179.90027928352356     
   4.1647058823529406        3.4764705882352942        170.79209236800671     
   4.2176470588235295        3.4764705882352942        170.84561112523079     
   4.2705882352941176        3.4764705882352942        178.81802386045456     
   4.3235294117647056        3.4764705882352942        193.63975429534912     
   4.3764705882352937        3.4764705882352942        214.39813907444477     
   4.4294117647058826        3.4764705882352942        240.32203754782677     
   4.4823529411764707        3.4764705882352942        270.76738317310810     
   4.5352941176470587        3.4764705882352942        299.64893180131912     
   4.5882352941176467        3.4764705882352942        330.12591293454170     
   4.6411764705882348        3.4764705882352942        364.95472367107868     
   4.6941176470588228        3.4764705882352942        403.79632996022701     
   4.7470588235294118        3.4764705882352942        446.38516277074814     
   4.7999999999999998        3.4764705882352942        492.51978872716427     

   3.0000000000000000        3.5294117647058822        2795.5266304910183     
   3.0529411764705880        3.5294117647058822        2345.8286353200674     
   3.1058823529411765        3.5294117647058822        1971.7657577544451     
   3.1588235294117646        3.5294117647058822        1669.8224141299725     
   3.2117647058823531        3.5294117647058822        1425.8877972215414     
   3.2647058823529411        3.5294117647058822        1234.1292580217123     
   3.3176470588235292        3.5294117647058822        1060.1795272082090     
   3.3705882352941177        3.5294117647058822        934.73119735717773     
   3.4235294117647057        3.5294117647058822        822.83745416998863     
   3.4764705882352942        3.5294117647058822        741.19233466684818     
   3.5294117647058822        3.5294117647058822        657.15475234389305     
   3.5823529411764703        3.5294117647058822        599.56482779979706     
   3.6352941176470588        3.5294117647058822        542.04696004092693     
   3.6882352941176468        3.5294117647058822        492.55115456879139     
   3.7411764705882353        3.5294117647058822        438.31169264018536     
   3.7941176470588234        3.5294117647058822        405.83321498334408     
   3.8470588235294114        3.5294117647058822        377.76464658975601     
   3.8999999999999999        3.5294117647058822        340.09180697798729     
   3.9529411764705880        3.5294117647058822        318.15500955283642     
   4.0058823529411764        3.5294117647058822        309.70022591948509     
   4.0588235294117645        3.5294117647058822        303.08251279592514     
   4.1117647058823525        3.5294117647058822        291.92373801767826     
   4.1647058823529406        3.5294117647058822        290.75430203974247     
   4.2176470588235295        3.5294117647058822        296.57124215364456     
   4.2705882352941176        3.5294117647058822        307.38553823530674     
   4.3235294117647056        3.5294117647058822        324.93278311192989     
   4.3764705882352937        3.5294117647058822        348.31861801445484     
   4.4294117647058826        3.5294117647058822        376.78863710165024     
   4.4823529411764707        3.5294117647058822        409.71388715505600     
   4.5352941176470587        3.5294117647058822        446.57734349370003     
   4.5882352941176467        3.5294117647058822        479.38081909716129     
   4.6411764705882348        3.5294117647058822        516.02283880114555     
   4.6941176470588228        3.5294117647058822        556.67181856930256     
   4.7470588235294118        3.5294117647058822        601.07108300924301     
   4.7999999999999998        3.5294117647058822        649.02663318812847     

   3.0000000000000000        3.5823529411764703        2537.2482603490353     
   3.0529411764705880        3.5823529411764703        2100.5947647690773     
   3.1058823529411765        3.5823529411764703        1744.2686403989792     
   3.1588235294117646        3.5823529411764703        1449.6695775389671     
   3.2117647058823531        3.5823529411764703        1221.2667578011751     
   3.2647058823529411        3.5823529411764703        1036.8594283759594     
   3.3176470588235292        3.5823529411764703        907.06243214011192     
   3.3705882352941177        3.5823529411764703        802.07096429169178     
   3.4235294117647057        3.5823529411764703        708.23052862286568     
   3.4764705882352942        3.5823529411764703        643.70163278281689     
   3.5294117647058822        3.5823529411764703        599.56482781469822     
   3.5823529411764703        3.5823529411764703        563.12389561533928     
   3.6352941176470588        3.5823529411764703        518.08712708950043     
   3.6882352941176468        3.5823529411764703        493.65840089321136     
   3.7411764705882353        3.5823529411764703        474.51275293529034     
   3.7941176470588234        3.5823529411764703        447.77355836331844     
   3.8470588235294114        3.5823529411764703        439.45440128445625     
   3.8999999999999999        3.5823529411764703        424.66266494989395     
   3.9529411764705880        3.5823529411764703        415.51695364713669     
   4.0058823529411764        3.5823529411764703        414.39155127108097     
   4.0588235294117645        3.5823529411764703        421.73225289583206     
   4.1117647058823525        3.5823529411764703        416.89340060949326     
   4.1647058823529406        3.5823529411764703        419.22732126712799     
   4.2176470588235295        3.5823529411764703        429.99177315831184     
   4.2705882352941176        3.5823529411764703        447.97855257987976     
   4.3235294117647056        3.5823529411764703        472.15302217006683     
   4.3764705882352937        3.5823529411764703        501.63717493414879     
   4.4294117647058826        3.5823529411764703        535.69376146793365     
   4.4823529411764707        3.5823529411764703        573.71147502958775     
   4.5352941176470587        3.5823529411764703        615.19116804003716     
   4.5882352941176467        3.5823529411764703        659.73307308554649     
   4.6411764705882348        3.5823529411764703        699.09395220875740     
   4.6941176470588228        3.5823529411764703        741.76135998964310     
   4.7470588235294118        3.5823529411764703        788.17112466692924     
   4.7999999999999998        3.5823529411764703        838.13557229936123     

   3.0000000000000000        3.6352941176470588        2289.9326167106628     
   3.0529411764705880        3.6352941176470588        1860.1921845972538     
   3.1058823529411765        3.6352941176470588        1526.6711792200804     
   3.1588235294117646        3.6352941176470588        1254.4179922044277     
   3.2117647058823531        3.6352941176470588        1052.4538054913282     
   3.2647058823529411        3.6352941176470588        875.36186712980270     
   3.3176470588235292        3.6352941176470588        757.64214947819710     
   3.3705882352941177        3.6352941176470588        663.21567894518375     
   3.4235294117647057        3.6352941176470588        611.94653694331646     
   3.4764705882352942        3.6352941176470588        567.70440888404846     
   3.5294117647058822        3.6352941176470588        542.04696005582809     
   3.5823529411764703        3.6352941176470588        518.08712713420391     
   3.6352941176470588        3.6352941176470588        522.61316438019276     
   3.6882352941176468        3.6352941176470588        504.46764662861824     
   3.7411764705882353        3.6352941176470588        508.82610543072224     
   3.7941176470588234        3.6352941176470588        505.85715028643608     
   3.8470588235294114        3.6352941176470588        513.50003838539124     
   3.8999999999999999        3.6352941176470588        517.66622294485569     
   3.9529411764705880        3.6352941176470588        513.41408687829971     
   4.0058823529411764        3.6352941176470588        521.85084314644337     
   4.0588235294117645        3.6352941176470588        541.00328657031059     
   4.1117647058823525        3.6352941176470588        567.82930086553097     
   4.1647058823529406        3.6352941176470588        573.88498234748840     
   4.2176470588235295        3.6352941176470588        588.24306000769138     
   4.2705882352941176        3.6352941176470588        609.70995232462883     
   4.3235294117647056        3.6352941176470588        637.26467496156693     
   4.3764705882352937        3.6352941176470588        670.04176813364029     
   4.4294117647058826        3.6352941176470588        707.31533850729465     
   4.4823529411764707        3.6352941176470588        748.48419673740864     
   4.5352941176470587        3.6352941176470588        793.05806005001068     
   4.5882352941176467        3.6352941176470588        840.64478743076324     
   4.6411764705882348        3.6352941176470588        890.93860620260239     
   4.6941176470588228        3.6352941176470588        943.57975177466869     
   4.7470588235294118        3.6352941176470588        991.62928463518620     
   4.7999999999999998        3.6352941176470588        1042.8136378824711     

   3.0000000000000000        3.6882352941176468        2075.7723120898008     
   3.0529411764705880        3.6882352941176468        1656.6582284420729     
   3.1058823529411765        3.6882352941176468        1328.6293362528086     
   3.1588235294117646        3.6882352941176468        1068.1174771785736     
   3.2117647058823531        3.6882352941176468        871.90383163094521     
   3.2647058823529411        3.6882352941176468        733.88682994246483     
   3.3176470588235292        3.6882352941176468        634.06488168239594     
   3.3705882352941177        3.6882352941176468        554.73372340202332     
   3.4235294117647057        3.6882352941176468        509.82360589504242     
   3.4764705882352942        3.6882352941176468        493.61543206870556     
   3.5294117647058822        3.6882352941176468        492.55115461349487     
   3.5823529411764703        3.6882352941176468        493.65840078890324     
   3.6352941176470588        3.6882352941176468        504.46764656901360     
   3.6882352941176468        3.6882352941176468        527.98519268631935     
   3.7411764705882353        3.6882352941176468        549.84521290659904     
   3.7941176470588234        3.6882352941176468        566.13484068214893     
   3.8470588235294114        3.6882352941176468        579.38043281435966     
   3.8999999999999999        3.6882352941176468        607.59340430796146     
   3.9529411764705880        3.6882352941176468        633.81536105275154     
   4.0058823529411764        3.6882352941176468        647.11614149808884     
   4.0588235294117645        3.6882352941176468        671.00053419172764     
   4.1117647058823525        3.6882352941176468        703.75850704312325     
   4.1647058823529406        3.6882352941176468        743.90967637300491     
   4.2176470588235295        3.6882352941176468        768.62514579296112     
   4.2705882352941176        3.6882352941176468        793.81306165456772     
   4.3235294117647056        3.6882352941176468        824.99834729731083     
   4.3764705882352937        3.6882352941176468        861.32591450214386     
   4.4294117647058826        3.6882352941176468        902.07917845249176     
   4.4823529411764707        3.6882352941176468        946.66515226662159     
   4.5352941176470587        3.6882352941176468        994.60063938796520     
   4.5882352941176467        3.6882352941176468        1045.4994807839394     
   4.6411764705882348        3.6882352941176468        1099.0608161091805     
   4.6941176470588228        3.6882352941176468        1155.0583056807518     
   4.7470588235294118        3.6882352941176468        1210.6422848254442     
   4.7999999999999998        3.6882352941176468        1264.4136140346527     

   3.0000000000000000        3.7411764705882353        1895.3471864461899     
   3.0529411764705880        3.7411764705882353        1486.0008699893951     
   3.1058823529411765        3.7411764705882353        1162.9044754356146     
   3.1588235294117646        3.7411764705882353        913.28202946484089     
   3.2117647058823531        3.7411764705882353        722.28768420219421     
   3.2647058823529411        3.7411764705882353        596.47554659843445     
   3.3176470588235292        3.7411764705882353        502.54126180708408     
   3.3705882352941177        3.7411764705882353        461.44700416922569     
   3.4235294117647057        3.7411764705882353        433.83042013645172     
   3.4764705882352942        3.7411764705882353        433.38595862686634     
   3.5294117647058822        3.7411764705882353        438.31169264018536     
   3.5823529411764703        3.7411764705882353        474.51275299489498     
   3.6352941176470588        3.7411764705882353        508.82610534131527     
   3.6882352941176468        3.7411764705882353        549.84521298110485     
   3.7411764705882353        3.7411764705882353        579.38044483959675     
   3.7941176470588234        3.7411764705882353        626.62487886846066     
   3.8470588235294114        3.7411764705882353        665.37931576371193     
   3.8999999999999999        3.7411764705882353        699.11471551656723     
   3.9529411764705880        3.7411764705882353        745.27098649740219     
   4.0058823529411764        3.7411764705882353        787.34718154370785     
   4.0588235294117645        3.7411764705882353        819.98004807531834     
   4.1117647058823525        3.7411764705882353        857.52630154788494     
   4.1647058823529406        3.7411764705882353        902.37402564287186     
   4.2176470588235295        3.7411764705882353        943.26153139770031     
   4.2705882352941176        3.7411764705882353        977.35165373980999     
   4.3235294117647056        3.7411764705882353        1016.8438650369644     
   4.3764705882352937        3.7411764705882353        1060.8889311701059     
   4.4294117647058826        3.7411764705882353        1108.7779592722654     
   4.4823529411764707        3.7411764705882353        1159.9271379709244     
   4.5352941176470587        3.7411764705882353        1213.8636304885149     
   4.5882352941176467        3.7411764705882353        1270.2125697135925     
   4.6411764705882348        3.7411764705882353        1327.6363068223000     
   4.6941176470588228        3.7411764705882353        1387.1316774934530     
   4.7470588235294118        3.7411764705882353        1448.8609426617622     
   4.7999999999999998        3.7411764705882353        1506.8350141495466     

   3.0000000000000000        3.7941176470588234        1728.1581945866346     
   3.0529411764705880        3.7941176470588234        1338.0905414521694     
   3.1058823529411765        3.7941176470588234        1024.2458730489016     
   3.1588235294117646        3.7941176470588234        786.27397812902927     
   3.2117647058823531        3.7941176470588234        599.99492460489273     
   3.2647058823529411        3.7941176470588234        481.58200784027576     
   3.3176470588235292        3.7941176470588234        396.64947992563248     
   3.3705882352941177        3.7941176470588234        360.66478972136974     
   3.4235294117647057        3.7941176470588234        357.41646781563759     
   3.4764705882352942        3.7941176470588234        378.04366032779217     
   3.5294117647058822        3.7941176470588234        405.83321492373943     
   3.5823529411764703        3.7941176470588234        447.77355831861496     
   3.6352941176470588        3.7941176470588234        505.85715022683144     
   3.6882352941176468        3.7941176470588234        566.13484065234661     
   3.7411764705882353        3.7941176470588234        626.62487885355949     
   3.7941176470588234        3.7941176470588234        679.64987307786942     
   3.8470588235294114        3.7941176470588234        748.16326737403870     
   3.8999999999999999        3.7941176470588234        807.39712376892567     
   3.9529411764705880        3.7941176470588234        859.05548031628132     
   4.0058823529411764        3.7941176470588234        919.15696443617344     
   4.0588235294117645        3.7941176470588234        961.25198177993298     
   4.1117647058823525        3.7941176470588234        1011.5273858457804     
   4.1647058823529406        3.7941176470588234        1068.4988489151001     
   4.2176470588235295        3.7941176470588234        1130.8939491063356     
   4.2705882352941176        3.7941176470588234        1171.7735417038202     
   4.3235294117647056        3.7941176470588234        1215.4827682822943     
   4.3764705882352937        3.7941176470588234        1263.6818329542875     
   4.4294117647058826        3.7941176470588234        1315.6664001047611     
   4.4823529411764707        3.7941176470588234        1370.8564260303974     
   4.5352941176470587        3.7941176470588234        1428.7820407450199     
   4.5882352941176467        3.7941176470588234        1489.0705547928810     
   4.6411764705882348        3.7941176470588234        1551.4345319271088     
   4.6941176470588228        3.7941176470588234        1615.6608754992485     
   4.7470588235294118        3.7941176470588234        1681.6008688807487     
   4.7999999999999998        3.7941176470588234        1749.1611140072346     

   3.0000000000000000        3.8470588235294114        1577.9451952576637     
   3.0529411764705880        3.8470588235294114        1194.6911882609129     
   3.1058823529411765        3.8470588235294114        884.00475180149078     
   3.1588235294117646        3.8470588235294114        661.63083951175213     
   3.2117647058823531        3.8470588235294114        497.36077837646008     
   3.2647058823529411        3.8470588235294114        387.75213146209717     
   3.3176470588235292        3.8470588235294114        313.59213142096996     
   3.3705882352941177        3.8470588235294114        282.32165239751339     
   3.4235294117647057        3.8470588235294114        291.40220944583416     
   3.4764705882352942        3.8470588235294114        317.01375034451485     
   3.5294117647058822        3.8470588235294114        377.76464669406414     
   3.5823529411764703        3.8470588235294114        439.45440126955509     
   3.6352941176470588        3.8470588235294114        513.50003841519356     
   3.6882352941176468        3.8470588235294114        579.38043282926083     
   3.7411764705882353        3.8470588235294114        665.37931576371193     
   3.7941176470588234        3.8470588235294114        748.16326746344566     
   3.8470588235294114        3.8470588235294114        822.40056404471397     
   3.8999999999999999        3.8470588235294114        900.03891767561436     
   3.9529411764705880        3.8470588235294114        967.68644241988659     
   4.0058823529411764        3.8470588235294114        1045.0165171772242     
   4.0588235294117645        3.8470588235294114        1111.8081752955914     
   4.1117647058823525        3.8470588235294114        1167.2274040281773     
   4.1647058823529406        3.8470588235294114        1229.2922082990408     
   4.2176470588235295        3.8470588235294114        1296.7325923442841     
   4.2705882352941176        3.8470588235294114        1368.4690577983856     
   4.3235294117647056        3.8470588235294114        1427.3855793625116     
   4.3764705882352937        3.8470588235294114        1479.9724715054035     
   4.4294117647058826        3.8470588235294114        1536.2942853271961     
   4.4823529411764707        3.8470588235294114        1595.7731110304594     
   4.5352941176470587        3.8470588235294114        1657.9405157417059     
   4.5882352941176467        3.8470588235294114        1722.4245634824038     
   4.6411764705882348        3.8470588235294114        1788.9379159510136     
   4.6941176470588228        3.8470588235294114        1857.2669565975666     
   4.7470588235294118        3.8470588235294114        1927.2618781477213     
   4.7999999999999998        3.8470588235294114        1998.8276750892401     

   3.0000000000000000        3.8999999999999999        1453.5071396231651     
   3.0529411764705880        3.8999999999999999        1076.3502177894115     
   3.1058823529411765        3.8999999999999999        768.40200103819370     
   3.1588235294117646        3.8999999999999999        549.03245504200459     
   3.2117647058823531        3.8999999999999999        392.20038245618343     
   3.2647058823529411        3.8999999999999999        290.95735239982605     
   3.3176470588235292        3.8999999999999999        250.04828910529613     
   3.3705882352941177        3.8999999999999999        223.51889954507351     
   3.4235294117647057        3.8999999999999999        242.56463339924812     
   3.4764705882352942        3.8999999999999999        274.53606633841991     
   3.5294117647058822        3.8999999999999999        340.09180699288845     
   3.5823529411764703        3.8999999999999999        424.66266492009163     
   3.6352941176470588        3.8999999999999999        517.66622282564640     
   3.6882352941176468        3.8999999999999999        607.59340432286263     
   3.7411764705882353        3.8999999999999999        699.11471556127071     
   3.7941176470588234        3.8999999999999999        807.39712373912334     
   3.8470588235294114        3.8999999999999999        900.03891761600971     
   3.8999999999999999        3.8999999999999999        1002.1600992679596     
   3.9529411764705880        3.8999999999999999        1077.6977694183588     
   4.0058823529411764        3.8999999999999999        1160.5891209542751     
   4.0588235294117645        3.8999999999999999        1251.2670709639788     
   4.1117647058823525        3.8999999999999999        1334.0407857745886     
   4.1647058823529406        3.8999999999999999        1401.3566377758980     
   4.2176470588235295        3.8999999999999999        1474.0165664255619     
   4.2705882352941176        3.8999999999999999        1550.9413207173347     
   4.3235294117647056        3.8999999999999999        1631.2220498770475     
   4.3764705882352937        3.8999999999999999        1692.7235775589943     
   4.4294117647058826        3.8999999999999999        1757.1806513667107     
   4.4823529411764707        3.8999999999999999        1824.1403912752867     
   4.5352941176470587        3.8999999999999999        1893.1387760341167     
   4.5882352941176467        3.8999999999999999        1963.8100091218948     
   4.6411764705882348        3.8999999999999999        2035.8743648231030     
   4.6941176470588228        3.8999999999999999        2109.1270911097527     
   4.7470588235294118        3.8999999999999999        2183.4283068180084     
   4.7999999999999998        3.8999999999999999        2258.6938261985779     

   3.0000000000000000        3.9529411764705880        1351.8616266399622     
   3.0529411764705880        3.9529411764705880        977.34687125682831     
   3.1058823529411765        3.9529411764705880        674.55029639601707     
   3.1588235294117646        3.9529411764705880        457.79682189226151     
   3.2117647058823531        3.9529411764705880        307.68914492428303     
   3.2647058823529411        3.9529411764705880        209.47216691076756     
   3.3176470588235292        3.9529411764705880        171.78804844617844     
   3.3705882352941177        3.9529411764705880        167.91004934906960     
   3.4235294117647057        3.9529411764705880        202.70288649201393     
   3.4764705882352942        3.9529411764705880        248.04481817781925     
   3.5294117647058822        3.9529411764705880        318.15500962734222     
   3.5823529411764703        3.9529411764705880        415.51695366203785     
   3.6352941176470588        3.9529411764705880        513.41408689320087     
   3.6882352941176468        3.9529411764705880        633.81536109745502     
   3.7411764705882353        3.9529411764705880        745.27098649740219     
   3.7941176470588234        3.9529411764705880        859.05548031628132     
   3.8470588235294114        3.9529411764705880        967.68644239008427     
   3.8999999999999999        3.9529411764705880        1077.6977694183588     
   3.9529411764705880        3.9529411764705880        1197.7069936543703     
   4.0058823529411764        3.9529411764705880        1286.2269159406424     
   4.0588235294117645        3.9529411764705880        1382.5457896739244     
   4.1117647058823525        3.9529411764705880        1485.0313372761011     
   4.1647058823529406        3.9529411764705880        1569.8320536315441     
   4.2176470588235295        3.9529411764705880        1654.7720230966806     
   4.2705882352941176        3.9529411764705880        1742.6638928204775     
   4.3235294117647056        3.9529411764705880        1828.2953056097031     
   4.3764705882352937        3.9529411764705880        1903.2539665997028     
   4.4294117647058826        3.9529411764705880        1972.5132701098919     
   4.4823529411764707        3.9529411764705880        2044.2378671467304     
   4.5352941176470587        3.9529411764705880        2117.9617749452591     
   4.5882352941176467        3.9529411764705880        2193.3167945295572     
   4.6411764705882348        3.9529411764705880        2270.0203827321529     
   4.6941176470588228        3.9529411764705880        2347.8645896166563     
   4.7470588235294118        3.9529411764705880        2426.7059956938028     
   4.7999999999999998        3.9529411764705880        2506.4565825313330     

   3.0000000000000000        4.0058823529411764        1270.2885776460171     
   3.0529411764705880        4.0058823529411764        897.76014421880245     
   3.1058823529411765        4.0058823529411764        599.83112238347530     
   3.1588235294117646        4.0058823529411764        385.35233451426029     
   3.2117647058823531        4.0058823529411764        241.29335780441761     
   3.2647058823529411        4.0058823529411764        145.76677729189396     
   3.3176470588235292        4.0058823529411764        110.97831779718399     
   3.3705882352941177        4.0058823529411764        114.92309325933456     
   3.4235294117647057        4.0058823529411764        153.09285449981689     
   3.4764705882352942        4.0058823529411764        231.54345431923866     
   3.5294117647058822        4.0058823529411764        309.70022590458393     
   3.5823529411764703        4.0058823529411764        414.39155127108097     
   3.6352941176470588        4.0058823529411764        521.85084320604801     
   3.6882352941176468        4.0058823529411764        647.11614136397839     
   3.7411764705882353        4.0058823529411764        787.34718140959740     
   3.7941176470588234        4.0058823529411764        919.15696442127228     
   3.8470588235294114        4.0058823529411764        1045.0165172666311     
   3.8999999999999999        4.0058823529411764        1160.5891209542751     
   3.9529411764705880        4.0058823529411764        1286.2269159108400     
   4.0058823529411764        4.0058823529411764        1413.6112070828676     
   4.0588235294117645        4.0058823529411764        1521.8700582385063     
   4.1117647058823525        4.0058823529411764        1630.1083245724440     
   4.1647058823529406        4.0058823529411764        1730.3085570484400     
   4.2176470588235295        4.0058823529411764        1820.7112294435501     
   4.2705882352941176        4.0058823529411764        1914.7069579809904     
   4.3235294117647056        4.0058823529411764        2011.3732084929943     
   4.3764705882352937        4.0058823529411764        2109.9427076876163     
   4.4294117647058826        4.0058823529411764        2194.9381536841393     
   4.4823529411764707        4.0058823529411764        2271.6326253861189     
   4.5352941176470587        4.0058823529411764        2350.2933532595634     
   4.5882352941176467        4.0058823529411764        2430.5485858470201     
   4.6411764705882348        4.0058823529411764        2512.1118893474340     
   4.6941176470588228        4.0058823529411764        2594.7711190879345     
   4.7470588235294118        4.0058823529411764        2678.3783975839615     
   4.7999999999999998        4.0058823529411764        2762.8410285413265     

   3.0000000000000000        4.0588235294117645        1206.3204103857279     
   3.0529411764705880        4.0588235294117645        835.52241790294647     
   3.1058823529411765        4.0588235294117645        541.88200514018536     
   3.1588235294117646        4.0588235294117645        329.38403485715389     
   3.2117647058823531        4.0588235294117645        190.73944251239300     
   3.2647058823529411        4.0588235294117645        97.607988253235817     
   3.3176470588235292        4.0588235294117645        65.423296838998795     
   3.3705882352941177        4.0588235294117645        76.546181291341782     
   3.4235294117647057        4.0588235294117645        117.83307787775993     
   3.4764705882352942        4.0588235294117645        199.60345107316971     
   3.5294117647058822        4.0588235294117645        303.08251284062862     
   3.5823529411764703        4.0588235294117645        421.73225289583206     
   3.6352941176470588        4.0588235294117645        541.00328651070595     
   3.6882352941176468        4.0588235294117645        671.00053425133228     
   3.7411764705882353        4.0588235294117645        819.98004813492298     
   3.7941176470588234        4.0588235294117645        961.25198186933994     
   3.8470588235294114        4.0588235294117645        1111.8081751614809     
   3.8999999999999999        4.0588235294117645        1251.2670710533857     
   3.9529411764705880        4.0588235294117645        1382.5457896739244     
   4.0058823529411764        4.0588235294117645        1521.8700581789017     
   4.0588235294117645        4.0588235294117645        1642.1568225026131     
   4.1117647058823525        4.0588235294117645        1764.8401558995247     
   4.1647058823529406        4.0588235294117645        1891.6905467957258     
   4.2176470588235295        4.0588235294117645        1992.5513185709715     
   4.2705882352941176        4.0588235294117645        2092.1446899026632     
   4.3235294117647056        4.0588235294117645        2194.4135725498199     
   4.3764705882352937        4.0588235294117645        2298.5851545482874     
   4.4294117647058826        4.0588235294117645        2404.0243081748486     
   4.4823529411764707        4.0588235294117645        2490.1035376340151     
   4.5352941176470587        4.0588235294117645        2575.5602412521839     
   4.5882352941176467        4.0588235294117645        2661.8690501898527     
   4.6411764705882348        4.0588235294117645        2748.7485621422529     
   4.6941176470588228        4.0588235294117645        2835.9935003519058     
   4.7470588235294118        4.0588235294117645        2923.4644606709480     
   4.7999999999999998        4.0588235294117645        3011.0786243677139     

   3.0000000000000000        4.1117647058823525        1157.7307035624981     
   3.0529411764705880        4.1117647058823525        788.45983716845512     
   3.1058823529411765        4.1117647058823525        498.58276517689228     
   3.1588235294117646        4.1117647058823525        287.81888477504253     
   3.2117647058823531        4.1117647058823525        153.99797672033310     
   3.2647058823529411        4.1117647058823525        63.006544247269630     
   3.3176470588235292        4.1117647058823525        33.170944035053253     
   3.3705882352941177        4.1117647058823525        50.854212328791618     
   3.4235294117647057        4.1117647058823525        95.027855306863785     
   3.4764705882352942        4.1117647058823525        179.90027931332588     
   3.5294117647058822        4.1117647058823525        291.92373794317245     
   3.5823529411764703        4.1117647058823525        416.89340052008629     
   3.6352941176470588        4.1117647058823525        567.82930099964142     
   3.6882352941176468        4.1117647058823525        703.75850702822208     
   3.7411764705882353        4.1117647058823525        857.52630154788494     
   3.7941176470588234        4.1117647058823525        1011.5273858159781     
   3.8470588235294114        4.1117647058823525        1167.2274039685726     
   3.8999999999999999        4.1117647058823525        1334.0407858341932     
   3.9529411764705880        4.1117647058823525        1485.0313373059034     
   4.0058823529411764        4.1117647058823525        1630.1083246171474     
   4.0588235294117645        4.1117647058823525        1764.8401558995247     
   4.1117647058823525        4.1117647058823525        1893.2554144114256     
   4.1647058823529406        4.1117647058823525        2025.8945168405771     
   4.2176470588235295        4.1117647058823525        2161.5307215154171     
   4.2705882352941176        4.1117647058823525        2273.9865431338549     
   4.3235294117647056        4.1117647058823525        2381.9982450753450     
   4.3764705882352937        4.1117647058823525        2491.9229284673929     
   4.4294117647058826        4.1117647058823525        2603.1185439676046     
   4.4823529411764707        4.1117647058823525        2699.7280504107475     
   4.5352941176470587        4.1117647058823525        2790.3945396393538     
   4.5882352941176467        4.1117647058823525        2881.8828753083944     
   4.6411764705882348        4.1117647058823525        2973.9055458754301     
   4.6941176470588228        4.1117647058823525        3066.2510309517384     
   4.7470588235294118        4.1117647058823525        3158.7735866606236     
   4.7999999999999998        4.1117647058823525        3251.3839975893497     

   3.0000000000000000        4.1647058823529406        1122.5217785835266     
   3.0529411764705880        4.1647058823529406        754.62598264217377     
   3.1058823529411765        4.1647058823529406        468.04114086925983     
   3.1588235294117646        4.1647058823529406        258.81061340868473     
   3.2117647058823531        4.1647058823529406        127.89351421594620     
   3.2647058823529411        4.1647058823529406        40.200248211622238     
   3.3176470588235292        4.1647058823529406        12.495443433523178     
   3.3705882352941177        4.1647058823529406        36.150588884949684     
   3.4235294117647057        4.1647058823529406        83.009439498186111     
   3.4764705882352942        4.1647058823529406        170.79209233820438     
   3.5294117647058822        4.1647058823529406        290.75430206954479     
   3.5823529411764703        4.1647058823529406        419.22732132673264     
   3.6352941176470588        4.1647058823529406        573.88498237729073     
   3.6882352941176468        4.1647058823529406        743.90967632830143     
   3.7411764705882353        4.1647058823529406        902.37402582168579     
   3.7941176470588234        4.1647058823529406        1068.4988489151001     
   3.8470588235294114        4.1647058823529406        1229.2922082394361     
   3.8999999999999999        4.1647058823529406        1401.3566378206015     
   3.9529411764705880        4.1647058823529406        1569.8320536464453     
   4.0058823529411764        4.1647058823529406        1730.3085571825504     
   4.0588235294117645        4.1647058823529406        1891.6905468255281     
   4.1117647058823525        4.1647058823529406        2025.8945168405771     
   4.1647058823529406        4.1647058823529406        2164.3938441276550     
   4.2176470588235295        4.1647058823529406        2305.9532762765884     
   4.2705882352941176        4.1647058823529406        2433.3877028971910     
   4.3235294117647056        4.1647058823529406        2551.8997819572687     
   4.3764705882352937        4.1647058823529406        2671.5629762858152     
   4.4294117647058826        4.1647058823529406        2791.7266575843096     
   4.4823529411764707        4.1647058823529406        2911.8651301413774     
   4.5352941176470587        4.1647058823529406        3008.1023656725883     
   4.5882352941176467        4.1647058823529406        3104.9316806942225     
   4.6411764705882348        4.1647058823529406        3202.2640419006348     
   4.6941176470588228        4.1647058823529406        3299.8809275180101     
   4.7470588235294118        4.1647058823529406        3397.6295463293791     
   4.7999999999999998        4.1647058823529406        3495.1173135340214     

   3.0000000000000000        4.2176470588235295        1098.9115547984838     
   3.0529411764705880        4.2176470588235295        732.28803615272045     
   3.1058823529411765        4.2176470588235295        448.57807566225529     
   3.1588235294117646        4.2176470588235295        240.72439394891262     
   3.2117647058823531        4.2176470588235295        111.33068364858627     
   3.2647058823529411        4.2176470588235295        27.637248247861862     
   3.3176470588235292        4.2176470588235295        1.8799842596054077     
   3.3705882352941177        4.2176470588235295        29.468311414122581     
   3.4235294117647057        4.2176470588235295        80.319549709558487     
   3.4764705882352942        4.2176470588235295        170.84561111032963     
   3.5294117647058822        4.2176470588235295        296.57124213874340     
   3.5823529411764703        4.2176470588235295        429.99177324771881     
   3.6352941176470588        4.2176470588235295        588.24306000769138     
   3.6882352941176468        4.2176470588235295        768.62514583766460     
   3.7411764705882353        4.2176470588235295        943.26153132319450     
   3.7941176470588234        4.2176470588235295        1130.8939490169287     
   3.8470588235294114        4.2176470588235295        1296.7325923889875     
   3.8999999999999999        4.2176470588235295        1474.0165665000677     
   3.9529411764705880        4.2176470588235295        1654.7720231413841     
   4.0058823529411764        4.2176470588235295        1820.7112294137478     
   4.0588235294117645        4.2176470588235295        1992.5513186305761     
   4.1117647058823525        4.2176470588235295        2161.5307215601206     
   4.1647058823529406        4.2176470588235295        2305.9532763361931     
   4.2176470588235295        4.2176470588235295        2453.5119399577379     
   4.2705882352941176        4.2176470588235295        2592.6226282864809     
   4.3235294117647056        4.2176470588235295        2716.8906759470701     
   4.3764705882352937        4.2176470588235295        2842.3363696932793     
   4.4294117647058826        4.2176470588235295        2968.3000835329294     
   4.4823529411764707        4.2176470588235295        3094.2469705641270     
   4.5352941176470587        4.2176470588235295        3208.3681108355522     
   4.5882352941176467        4.2176470588235295        3309.9895349293947     
   4.6411764705882348        4.2176470588235295        3411.2677523791790     
   4.6941176470588228        4.2176470588235295        3511.9911282658577     
   4.7470588235294118        4.2176470588235295        3612.0157725512981     
   4.7999999999999998        4.2176470588235295        3711.2560984641314     

   3.0000000000000000        4.2705882352941176        1085.3199685513973     
   3.0529411764705880        4.2705882352941176        718.63709713518620     
   3.1058823529411765        4.2705882352941176        437.05555666983128     
   3.1588235294117646        4.2705882352941176        230.55110910534859     
   3.2117647058823531        4.2705882352941176        104.11659021675587     
   3.2647058823529411        4.2705882352941176        23.959662601351738     
   3.3176470588235292        4.2705882352941176        0.0000000000000000     
   3.3705882352941177        4.2705882352941176        29.591250643134117     
   3.4235294117647057        4.2705882352941176        85.691594183444977     
   3.4764705882352942        4.2705882352941176        178.81802393496037     
   3.5294117647058822        4.2705882352941176        307.38553822040558     
   3.5823529411764703        4.2705882352941176        447.97855256497860     
   3.6352941176470588        4.2705882352941176        609.70995235443115     
   3.6882352941176468        4.2705882352941176        793.81306166946888     
   3.7411764705882353        4.2705882352941176        977.35165373980999     
   3.7941176470588234        4.2705882352941176        1171.7735416740179     
   3.8470588235294114        4.2705882352941176        1368.4690579026937     
   3.8999999999999999        4.2705882352941176        1550.9413206726313     
   3.9529411764705880        4.2705882352941176        1742.6638927161694     
   4.0058823529411764        4.2705882352941176        1914.7069580256939     
   4.0588235294117645        4.2705882352941176        2092.1446899175644     
   4.1117647058823525        4.2705882352941176        2273.9865430444479     
   4.1647058823529406        4.2705882352941176        2433.3877029418945     
   4.2176470588235295        4.2705882352941176        2592.6226283162832     
   4.2705882352941176        4.2705882352941176        2753.1938108354807     
   4.3235294117647056        4.2705882352941176        2883.3007896244526     
   4.3764705882352937        4.2705882352941176        3014.6213643699884     
   4.4294117647058826        4.2705882352941176        3146.4862031936646     
   4.4823529411764707        4.2705882352941176        3278.3506215363741     
   4.5352941176470587        4.2705882352941176        3399.4558368921280     
   4.5882352941176467        4.2705882352941176        3506.4496345072985     
   4.6411764705882348        4.2705882352941176        3613.0736966580153     
   4.6941176470588228        4.2705882352941176        3719.1080205291510     
   4.7470588235294118        4.2705882352941176        3824.4004096537828     
   4.7999999999999998        4.2705882352941176        3928.8570680022240     

   3.0000000000000000        4.3235294117647056        1077.4425200372934     
   3.0529411764705880        4.3235294117647056        707.34501607716084     
   3.1058823529411765        4.3235294117647056        426.66181986033916     
   3.1588235294117646        4.3235294117647056        220.75763918459415     
   3.2117647058823531        4.3235294117647056        95.200591459870338     
   3.2647058823529411        4.3235294117647056        27.886075928807259     
   3.3176470588235292        4.3235294117647056        5.7069760411977768     
   3.3705882352941177        4.3235294117647056        37.177132174372673     
   3.4235294117647057        4.3235294117647056        98.033674538135529     
   3.4764705882352942        4.3235294117647056        193.63975420594215     
   3.5294117647058822        4.3235294117647056        324.93278309702873     
   3.5823529411764703        4.3235294117647056        472.15302224457264     
   3.6352941176470588        4.3235294117647056        637.26467499136925     
   3.6882352941176468        4.3235294117647056        824.99834728240967     
   3.7411764705882353        4.3235294117647056        1016.8438650369644     
   3.7941176470588234        4.3235294117647056        1215.4827683269978     
   3.8470588235294114        4.3235294117647056        1427.3855794519186     
   3.8999999999999999        4.3235294117647056        1631.2220498770475     
   3.9529411764705880        4.3235294117647056        1828.2953055500984     
   4.0058823529411764        4.3235294117647056        2011.3732085078955     
   4.0588235294117645        4.3235294117647056        2194.4135725498199     
   4.1117647058823525        4.3235294117647056        2381.9982451051474     
   4.1647058823529406        4.3235294117647056        2551.8997819572687     
   4.2176470588235295        4.3235294117647056        2716.8906758874655     
   4.2705882352941176        4.3235294117647056        2883.3007896393538     
   4.3235294117647056        4.3235294117647056        3043.7465178221464     
   4.3764705882352937        4.3235294117647056        3182.9083150327206     
   4.4294117647058826        4.3235294117647056        3321.7340635508299     
   4.4823529411764707        4.3235294117647056        3459.6739200502634     
   4.5352941176470587        4.3235294117647056        3590.4281787276268     
   4.5882352941176467        4.3235294117647056        3702.8952994793653     
   4.6411764705882348        4.3235294117647056        3814.9715398550034     
   4.6941176470588228        4.3235294117647056        3926.4280068874359     
   4.7470588235294118        4.3235294117647056        4032.8363056927919     
   4.7999999999999998        4.3235294117647056        4135.9746562987566     

   3.0000000000000000        4.3764705882352937        1074.3623354434967     
   3.0529411764705880        4.3764705882352937        704.94935518503189     
   3.1058823529411765        4.3764705882352937        424.92893332242966     
   3.1588235294117646        4.3764705882352937        219.62316076457500     
   3.2117647058823531        4.3764705882352937        94.728276044130325     
   3.2647058823529411        4.3764705882352937        28.815474629402161     
   3.3176470588235292        4.3764705882352937        12.441867113113403     
   3.3705882352941177        4.3764705882352937        50.902404353022575     
   3.4235294117647057        4.3764705882352937        116.41242669522762     
   3.4764705882352942        4.3764705882352937        214.39813904464245     
   3.5294117647058822        4.3764705882352937        348.31861798465252     
   3.5823529411764703        4.3764705882352937        501.63717494904995     
   3.6352941176470588        4.3764705882352937        670.04176813364029     
   3.6882352941176468        4.3764705882352937        861.32591450214386     
   3.7411764705882353        4.3764705882352937        1060.8889311850071     
   3.7941176470588234        4.3764705882352937        1263.6818329691887     
   3.8470588235294114        4.3764705882352937        1479.9724714905024     
   3.8999999999999999        4.3764705882352937        1692.7235775589943     
   3.9529411764705880        4.3764705882352937        1903.2539665699005     
   4.0058823529411764        4.3764705882352937        2109.9427076578140     
   4.0588235294117645        4.3764705882352937        2298.5851545631886     
   4.1117647058823525        4.3764705882352937        2491.9229285120964     
   4.1647058823529406        4.3764705882352937        2671.5629763305187     
   4.2176470588235295        4.3764705882352937        2842.3363697677851     
   4.2705882352941176        4.3764705882352937        3014.6213643848896     
   4.3235294117647056        4.3764705882352937        3182.9083150774240     
   4.3764705882352937        4.3764705882352937        3327.7172323763371     
   4.4294117647058826        4.3764705882352937        3472.2262118160725     
   4.4823529411764707        4.3764705882352937        3615.8745670914650     
   4.5352941176470587        4.3764705882352937        3758.2148209065199     
   4.5882352941176467        4.3764705882352937        3878.5728644132614     
   4.6411764705882348        4.3764705882352937        3991.8721089810133     
   4.6941176470588228        4.3764705882352937        4103.5949570387602     
   4.7470588235294118        4.3764705882352937        4213.5918554365635     
   4.7999999999999998        4.3764705882352937        4321.7737962454557     

   3.0000000000000000        4.4294117647058826        1078.9271331280470     
   3.0529411764705880        4.4294117647058826        710.31577175855637     
   3.1058823529411765        4.4294117647058826        430.76947301626205     
   3.1588235294117646        4.4294117647058826        226.09575805068016     
   3.2117647058823531        4.4294117647058826        101.86480402946472     
   3.2647058823529411        4.4294117647058826        37.015785664319992     
   3.3176470588235292        4.4294117647058826        21.622551470994949     
   3.3705882352941177        4.4294117647058826        61.226859718561172     
   3.4235294117647057        4.4294117647058826        140.03773736953735     
   3.4764705882352942        4.4294117647058826        240.32203747332096     
   3.5294117647058822        4.4294117647058826        376.78863705694675     
   3.5823529411764703        4.4294117647058826        535.69376155734062     
   3.6352941176470588        4.4294117647058826        707.31533847749233     
   3.6882352941176468        4.4294117647058826        902.07917849719524     
   3.7411764705882353        4.4294117647058826        1108.7779592275620     
   3.7941176470588234        4.4294117647058826        1315.6664000153542     
   3.8470588235294114        4.4294117647058826        1536.2942852973938     
   3.8999999999999999        4.4294117647058826        1757.1806513220072     
   3.9529411764705880        4.4294117647058826        1972.5132701545954     
   4.0058823529411764        4.4294117647058826        2194.9381537437439     
   4.0588235294117645        4.4294117647058826        2404.0243081450462     
   4.1117647058823525        4.4294117647058826        2603.1185439229012     
   4.1647058823529406        4.4294117647058826        2791.7266575694084     
   4.2176470588235295        4.4294117647058826        2968.3000835031271     
   4.2705882352941176        4.4294117647058826        3146.4862031638622     
   4.3235294117647056        4.4294117647058826        3321.7340635210276     
   4.3764705882352937        4.4294117647058826        3472.2262118160725     
   4.4294117647058826        4.4294117647058826        3622.4617914855480     
   4.4823529411764707        4.4294117647058826        3771.8689002692699     
   4.5352941176470587        4.4294117647058826        3919.9887900054455     
   4.5882352941176467        4.4294117647058826        4042.7675780802965     
   4.6411764705882348        4.4294117647058826        4161.2911133319139     
   4.6941176470588228        4.4294117647058826        4278.2115445733070     
   4.7470588235294118        4.4294117647058826        4393.3698956519365     
   4.7999999999999998        4.4294117647058826        4506.6679144650698     

   3.0000000000000000        4.4823529411764707        1090.1164567619562     
   3.0529411764705880        4.4823529411764707        722.45931710302830     
   3.1058823529411765        4.4823529411764707        443.24288363754749     
   3.1588235294117646        4.4823529411764707        239.26728500425816     
   3.2117647058823531        4.4823529411764707        115.73288939893246     
   3.2647058823529411        4.4823529411764707        51.646876022219658     
   3.3176470588235292        4.4823529411764707        37.220069169998169     
   3.3705882352941177        4.4823529411764707        77.937765896320343     
   3.4235294117647057        4.4823529411764707        165.06926244497299     
   3.4764705882352942        4.4823529411764707        270.76738318800926     
   3.5294117647058822        4.4823529411764707        409.71388705074787     
   3.5823529411764703        4.4823529411764707        573.71147492527962     
   3.6352941176470588        4.4823529411764707        748.48419672250748     
   3.6882352941176468        4.4823529411764707        946.66515225172043     
   3.7411764705882353        4.4823529411764707        1159.9271379858255     
   3.7941176470588234        4.4823529411764707        1370.8564260005951     
   3.8470588235294114        4.4823529411764707        1595.7731110602617     
   3.8999999999999999        4.4823529411764707        1824.1403912454844     
   3.9529411764705880        4.4823529411764707        2044.2378671169281     
   4.0058823529411764        4.4823529411764707        2271.6326254308224     
   4.0588235294117645        4.4823529411764707        2490.1035376042128     
   4.1117647058823525        4.4823529411764707        2699.7280504405499     
   4.1647058823529406        4.4823529411764707        2911.8651301115751     
   4.2176470588235295        4.4823529411764707        3094.2469705492258     
   4.2705882352941176        4.4823529411764707        3278.3506215512753     
   4.3235294117647056        4.4823529411764707        3459.6739200055599     
   4.3764705882352937        4.4823529411764707        3615.8745670616627     
   4.4294117647058826        4.4823529411764707        3771.8689002692699     
   4.4823529411764707        4.4823529411764707        3927.0735003650188     
   4.5352941176470587        4.4823529411764707        4080.0164469480515     
   4.5882352941176467        4.4823529411764707        4205.1974551230669     
   4.6411764705882348        4.4823529411764707        4328.9926948547363     
   4.6941176470588228        4.4823529411764707        4451.1630241870880     
   4.7470588235294118        4.4823529411764707        4571.5397526621819     
   4.7999999999999998        4.4823529411764707        4681.4572644531727     

   3.0000000000000000        4.5352941176470587        1107.0501859039068     
   3.0529411764705880        4.5352941176470587        740.53179986774921     
   3.1058823529411765        4.5352941176470587        461.54264050722122     
   3.1588235294117646        4.5352941176470587        258.36048592627048     
   3.2117647058823531        4.5352941176470587        135.58319194614887     
   3.2647058823529411        4.5352941176470587        71.994835615158081     
   3.3176470588235292        4.5352941176470587        58.544258564710617     
   3.3705882352941177        4.5352941176470587        100.36691012978554     
   3.4235294117647057        4.5352941176470587        189.13202214241028     
   3.4764705882352942        4.5352941176470587        299.64893171191216     
   3.5294117647058822        4.5352941176470587        446.57734353840351     
   3.5823529411764703        4.5352941176470587        615.19116806983948     
   3.6352941176470588        4.5352941176470587        793.05806003510952     
   3.6882352941176468        4.5352941176470587        994.60063937306404     
   3.7411764705882353        4.5352941176470587        1213.8636306226254     
   3.7941176470588234        4.5352941176470587        1428.7820407152176     
   3.8470588235294114        4.5352941176470587        1657.9405158013105     
   3.8999999999999999        4.5352941176470587        1893.1387760341167     
   3.9529411764705880        4.5352941176470587        2117.9617749303579     
   4.0058823529411764        4.5352941176470587        2350.2933532297611     
   4.0588235294117645        4.5352941176470587        2575.5602412819862     
   4.1117647058823525        4.5352941176470587        2790.3945396244526     
   4.1647058823529406        4.5352941176470587        3008.1023657470942     
   4.2176470588235295        4.5352941176470587        3208.3681108355522     
   4.2705882352941176        4.5352941176470587        3399.4558369666338     
   4.3235294117647056        4.5352941176470587        3590.4281787723303     
   4.3764705882352937        4.5352941176470587        3758.2148208916187     
   4.4294117647058826        4.5352941176470587        3919.9887900203466     
   4.4823529411764707        4.5352941176470587        4080.0164469033480     
   4.5352941176470587        4.5352941176470587        4234.8871092796326     
   4.5882352941176467        4.5352941176470587        4364.3609458059072     
   4.6411764705882348        4.5352941176470587        4485.1168119162321     
   4.6941176470588228        4.5352941176470587        4603.1633934080601     
   4.7470588235294118        4.5352941176470587        4718.3482851386070     
   4.7999999999999998        4.5352941176470587        4830.5820972621441     

   3.0000000000000000        4.5882352941176467        1128.9763450920582     
   3.0529411764705880        4.5882352941176467        763.80960562825203     
   3.1058823529411765        4.5882352941176467        484.98393915593624     
   3.1588235294117646        4.5882352941176467        282.71669384837151     
   3.2117647058823531        4.5882352941176467        160.78202517330647     
   3.2647058823529411        4.5882352941176467        97.459523633122444     
   3.3176470588235292        4.5882352941176467        85.016256347298622     
   3.3705882352941177        4.5882352941176467        127.95509421825409     
   3.4235294117647057        4.5882352941176467        217.98812814056873     
   3.4764705882352942        4.5882352941176467        330.12591291964054     
   3.5294117647058822        4.5882352941176467        479.38081914186478     
   3.5823529411764703        4.5882352941176467        659.73307313024998     
   3.6352941176470588        4.5882352941176467        840.64478740096092     
   3.6882352941176468        4.5882352941176467        1045.4994809180498     
   3.7411764705882353        4.5882352941176467        1270.2125696986914     
   3.7941176470588234        4.5882352941176467        1489.0705547928810     
   3.8470588235294114        4.5882352941176467        1722.4245635271072     
   3.8999999999999999        4.5882352941176467        1963.8100091367960     
   3.9529411764705880        4.5882352941176467        2193.3167946040630     
   4.0058823529411764        4.5882352941176467        2430.5485858023167     
   4.0588235294117645        4.5882352941176467        2661.8690501004457     
   4.1117647058823525        4.5882352941176467        2881.8828752636909     
   4.1647058823529406        4.5882352941176467        3104.9316807389259     
   4.2176470588235295        4.5882352941176467        3309.9895349144936     
   4.2705882352941176        4.5882352941176467        3506.4496344923973     
   4.3235294117647056        4.5882352941176467        3702.8952995091677     
   4.3764705882352937        4.5882352941176467        3878.5728645175695     
   4.4294117647058826        4.5882352941176467        4042.7675781399012     
   4.4823529411764707        4.5882352941176467        4205.1974550783634     
   4.5352941176470587        4.5882352941176467        4364.3609457612038     
   4.5882352941176467        4.5882352941176467        4492.3913572132587     
   4.6411764705882348        4.5882352941176467        4617.9279738664627     
   4.6941176470588228        4.5882352941176467        4740.7357163280249     
   4.7470588235294118        4.5882352941176467        4860.6524721235037     
   4.7999999999999998        4.5882352941176467        4974.8814170658588     

   3.0000000000000000        4.6411764705882348        1155.2593891620636     
   3.0529411764705880        4.6411764705882348        791.68203723430634     
   3.1058823529411765        4.6411764705882348        512.99196618795395     
   3.1588235294117646        4.6411764705882348        311.78415118157864     
   3.2117647058823531        4.6411764705882348        190.79972569644451     
   3.2647058823529411        4.6411764705882348        127.54282946884632     
   3.3176470588235292        4.6411764705882348        116.15679509937763     
   3.3705882352941177        4.6411764705882348        160.24047164618969     
   3.4235294117647057        4.6411764705882348        251.20137195289135     
   3.4764705882352942        4.6411764705882348        364.95472362637520     
   3.5294117647058822        4.6411764705882348        516.02283874154091     
   3.5823529411764703        4.6411764705882348        699.09395219385624     
   3.6352941176470588        4.6411764705882348        890.93860624730587     
   3.6882352941176468        4.6411764705882348        1099.0608160942793     
   3.7411764705882353        4.6411764705882348        1327.6363067775965     
   3.7941176470588234        4.6411764705882348        1551.4345319122076     
   3.8470588235294114        4.6411764705882348        1788.9379159510136     
   3.8999999999999999        4.6411764705882348        2035.8743648231030     
   3.9529411764705880        4.6411764705882348        2270.0203827619553     
   4.0058823529411764        4.6411764705882348        2512.1118894219398     
   4.0588235294117645        4.6411764705882348        2748.7485620826483     
   4.1117647058823525        4.6411764705882348        2973.9055458456278     
   4.1647058823529406        4.6411764705882348        3202.2640418112278     
   4.2176470588235295        4.6411764705882348        3411.2677523195744     
   4.2705882352941176        4.6411764705882348        3613.0736965537071     
   4.3235294117647056        4.6411764705882348        3814.9715398997068     
   4.3764705882352937        4.6411764705882348        3991.8721089810133     
   4.4294117647058826        4.6411764705882348        4161.2911132425070     
   4.4823529411764707        4.6411764705882348        4328.9926948547363     
   4.5352941176470587        4.6411764705882348        4485.1168119907379     
   4.5882352941176467        4.6411764705882348        4617.9279737770557     
   4.6411764705882348        4.6411764705882348        4748.2403055131435     
   4.6941176470588228        4.6411764705882348        4875.8087728619576     
   4.7470588235294118        4.6411764705882348        5000.4614438563585     
   4.7999999999999998        4.6411764705882348        5104.2052975296974     

   3.0000000000000000        4.6941176470588228        1185.3690161556005     
   3.0529411764705880        4.6941176470588228        823.64022520184517     
   3.1058823529411765        4.6941176470588228        545.09078361093998     
   3.1588235294117646        4.6941176470588228        345.10697984695435     
   3.2117647058823531        4.6941176470588228        225.19970361888409     
   3.2647058823529411        4.6941176470588228        161.83765865862370     
   3.3176470588235292        4.6941176470588228        151.57525864243507     
   3.3705882352941177        4.6941176470588228        196.84766450524330     
   3.4235294117647057        4.6941176470588228        288.42089603841305     
   3.4764705882352942        4.6941176470588228        403.79632993042469     
   3.5294117647058822        4.6941176470588228        556.67181855440140     
   3.5823529411764703        4.6941176470588228        741.76136004924774     
   3.6352941176470588        4.6941176470588228        943.57975177466869     
   3.6882352941176468        4.6941176470588228        1155.0583057552576     
   3.7411764705882353        4.6941176470588228        1387.1316775083542     
   3.7941176470588234        4.6941176470588228        1615.6608754694462     
   3.8470588235294114        4.6941176470588228        1857.2669565677643     
   3.8999999999999999        4.6941176470588228        2109.1270910799503     
   3.9529411764705880        4.6941176470588228        2347.8645896315575     
   4.0058823529411764        4.6941176470588228        2594.7711191028357     
   4.0588235294117645        4.6941176470588228        2835.9935003072023     
   4.1117647058823525        4.6941176470588228        3066.2510309815407     
   4.1647058823529406        4.6941176470588228        3299.8809275478125     
   4.2176470588235295        4.6941176470588228        3511.9911282956600     
   4.2705882352941176        4.6941176470588228        3719.1080206036568     
   4.3235294117647056        4.6941176470588228        3926.4280069172382     
   4.3764705882352937        4.6941176470588228        4103.5949570238590     
   4.4294117647058826        4.6941176470588228        4278.2115445733070     
   4.4823529411764707        4.6941176470588228        4451.1630241870880     
   4.5352941176470587        4.6941176470588228        4603.1633933782578     
   4.5882352941176467        4.6941176470588228        4740.7357163131237     
   4.6411764705882348        4.6941176470588228        4875.8087728917599     
   4.6941176470588228        4.6941176470588228        5008.1275058537722     
   4.7470588235294118        4.6941176470588228        5131.6569111049175     
   4.7999999999999998        4.6941176470588228        5213.5080581456423     

   3.0000000000000000        4.7470588235294118        1218.8695511370897     
   3.0529411764705880        4.7470588235294118        859.26663427054882     
   3.1058823529411765        4.7470588235294118        580.89285489916801     
   3.1588235294117646        4.7470588235294118        382.31481616199017     
   3.2117647058823531        4.7470588235294118        263.62818154692650     
   3.2647058823529411        4.7470588235294118        200.01764599978924     
   3.3176470588235292        4.7470588235294118        190.95948301255703     
   3.3705882352941177        4.7470588235294118        237.47764821350574     
   3.4235294117647057        4.7470588235294118        329.37100185453892     
   3.4764705882352942        4.7470588235294118        446.38516278564930     
   3.5294117647058822        4.7470588235294118        601.07108306884766     
   3.5823529411764703        4.7470588235294118        788.17112456262112     
   3.6352941176470588        4.7470588235294118        991.62928466498852     
   3.6882352941176468        4.7470588235294118        1210.6422849446535     
   3.7411764705882353        4.7470588235294118        1448.8609426468611     
   3.7941176470588234        4.7470588235294118        1681.6008688956499     
   3.8470588235294114        4.7470588235294118        1927.2618781328201     
   3.8999999999999999        4.7470588235294118        2183.4283068478107     
   3.9529411764705880        4.7470588235294118        2426.7059956938028     
   4.0058823529411764        4.7470588235294118        2678.3783976137638     
   4.0588235294117645        4.7470588235294118        2923.4644606709480     
   4.1117647058823525        4.7470588235294118        3158.7735866904259     
   4.1647058823529406        4.7470588235294118        3397.6295463889837     
   4.2176470588235295        4.7470588235294118        3612.0157725960016     
   4.2705882352941176        4.7470588235294118        3824.4004095941782     
   4.3235294117647056        4.7470588235294118        4032.8363057076931     
   4.3764705882352937        4.7470588235294118        4213.5918554365635     
   4.4294117647058826        4.7470588235294118        4393.3698956370354     
   4.4823529411764707        4.7470588235294118        4571.5397525578737     
   4.5352941176470587        4.7470588235294118        4718.3482850939035     
   4.5882352941176467        4.7470588235294118        4860.6524721384048     
   4.6411764705882348        4.7470588235294118        5000.4614438563585     
   4.6941176470588228        4.7470588235294118        5131.6569110155106     
   4.7470588235294118        4.7470588235294118        5220.5743367671967     
   4.7999999999999998        4.7470588235294118        5302.5818305909634     

   3.0000000000000000        4.7999999999999998        1255.4099247902632     
   3.0529411764705880        4.7999999999999998        898.22519019246101     
   3.1058823529411765        4.7999999999999998        620.08921858668327     
   3.1588235294117646        4.7999999999999998        423.11311890184879     
   3.2117647058823531        4.7999999999999998        305.80462478101254     
   3.2647058823529411        4.7999999999999998        241.82758563756943     
   3.3176470588235292        4.7999999999999998        234.06629413366318     
   3.3705882352941177        4.7999999999999998        281.89838755130768     
   3.4235294117647057        4.7999999999999998        373.84173813462257     
   3.4764705882352942        4.7999999999999998        492.51978874206543     
   3.5294117647058822        4.7999999999999998        649.02663314342499     
   3.5823529411764703        4.7999999999999998        838.13557231426239     
   3.6352941176470588        4.7999999999999998        1042.8136378079653     
   3.6882352941176468        4.7999999999999998        1264.4136140495539     
   3.7411764705882353        4.7999999999999998        1506.8350140750408     
   3.7941176470588234        4.7999999999999998        1749.1611140072346     
   3.8470588235294114        4.7999999999999998        1998.8276750743389     
   3.8999999999999999        4.7999999999999998        2258.6938261687756     
   3.9529411764705880        4.7999999999999998        2506.4565824717283     
   4.0058823529411764        4.7999999999999998        2762.8410284966230     
   4.0588235294117645        4.7999999999999998        3011.0786242932081     
   4.1117647058823525        4.7999999999999998        3251.3839976191521     
   4.1647058823529406        4.7999999999999998        3495.1173135340214     
   4.2176470588235295        4.7999999999999998        3711.2560984194279     
   4.2705882352941176        4.7999999999999998        3928.8570680618286     
   4.3235294117647056        4.7999999999999998        4135.9746562540531     
   4.3764705882352937        4.7999999999999998        4321.7737962007523     
   4.4294117647058826        4.7999999999999998        4506.6679144352674     
   4.4823529411764707        4.7999999999999998        4681.4572643786669     
   4.5352941176470587        4.7999999999999998        4830.5820972472429     
   4.5882352941176467        4.7999999999999998        4974.8814171254635     
   4.6411764705882348        4.7999999999999998        5104.2052974849939     
   4.6941176470588228        4.7999999999999998        5213.5080580264330     
   4.7470588235294118        4.7999999999999998        5302.5818306356668     
   4.7999999999999998        4.7999999999999998        5387.8088835030794     
