# Supplementary material for: Experimental observation of quantum mechanical fluorine tunnelling
Source: Nat Commun. 2025 Apr 29;16:4027. doi: 10.1038/s41467-025-59008-6 (PMC12041236; doi:10.1038/s41467-025-59008-6)
Supplement: Supplementary file 4 — Source Data [file 41467_2025_59008_MOESM4_ESM.zip › Data For Figures/Fig8/cavity_126/pot.r3r4]

   3.0000000000000000        2.5000000000000000        13719.999135926366     
   3.0529411764705880        2.5000000000000000        12386.828152328730     
   3.1058823529411765        2.5000000000000000        11163.280676484108     
   3.1588235294117646        2.5000000000000000        10044.559742555022     
   3.2117647058823531        2.5000000000000000        9025.4467398226261     
   3.2647058823529411        2.5000000000000000        8100.4543465375900     
   3.3176470588235292        2.5000000000000000        7263.9527766257524     
   3.3705882352941177        2.5000000000000000        6510.2730346024036     
   3.4235294117647057        2.5000000000000000        5833.7904215604067     
   3.4764705882352942        2.5000000000000000        5228.9911293089390     
   3.5294117647058822        2.5000000000000000        4690.5244103968143     
   3.5823529411764703        2.5000000000000000        4213.2424935549498     
   3.6352941176470588        2.5000000000000000        3792.2301343977451     
   3.6882352941176468        2.5000000000000000        3422.8254529833794     
   3.7411764705882353        2.5000000000000000        3100.6334821879864     
   3.7941176470588234        2.5000000000000000        2821.3309561312199     
   3.8470588235294114        2.5000000000000000        2580.7862118035555     
   3.8999999999999999        2.5000000000000000        2376.4572094082832     
   3.9529411764705880        2.5000000000000000        2205.0429864376783     
   4.0058823529411764        2.5000000000000000        2063.2837198227644     
   4.0588235294117645        2.5000000000000000        1947.4121171832085     
   4.1117647058823525        2.5000000000000000        1855.5711522698402     
   4.1647058823529406        2.5000000000000000        1785.4544537067413     
   4.2176470588235295        2.5000000000000000        1734.9739795625210     
   4.2705882352941176        2.5000000000000000        1702.2468563616276     
   4.3235294117647056        2.5000000000000000        1685.5820140093565     
   4.3764705882352937        2.5000000000000000        1683.4668127149343     
   4.4294117647058826        2.5000000000000000        1694.5538264811039     
   4.4823529411764707        2.5000000000000000        1717.6479137539864     
   4.5352941176470587        2.5000000000000000        1751.6936765611172     
   4.5882352941176467        2.5000000000000000        1795.7633883506060     
   4.6411764705882348        2.5000000000000000        1849.0454500913620     
   4.6941176470588228        2.5000000000000000        1910.8334170430899     
   4.7470588235294118        2.5000000000000000        1980.5156233906746     
   4.7999999999999998        2.5000000000000000        2057.5654228031635     

   3.0000000000000000        2.5600000000000001        11791.139952197671     
   3.0529411764705880        2.5600000000000001        10538.470277115703     
   3.1058823529411765        2.5600000000000001        9396.9559262990952     
   3.1588235294117646        2.5600000000000001        8360.3321353197098     
   3.2117647058823531        2.5600000000000001        7422.1779093593359     
   3.2647058823529411        2.5600000000000001        6576.0323076546192     
   3.3176470588235292        2.5600000000000001        5815.4885221421719     
   3.3705882352941177        2.5600000000000001        5129.4344380795956     
   3.4235294117647057        2.5600000000000001        4513.4243919551373     
   3.4764705882352942        2.5600000000000001        3964.8029738068581     
   3.5294117647058822        2.5600000000000001        3478.1579297780991     
   3.5823529411764703        2.5600000000000001        3048.3293112516403     
   3.6352941176470588        2.5600000000000001        2670.4304133653641     
   3.6882352941176468        2.5600000000000001        2339.8611681014299     
   3.7411764705882353        2.5600000000000001        2052.3152791112661     
   3.7941176470588234        2.5600000000000001        1803.7822093814611     
   3.8470588235294114        2.5600000000000001        1590.5449870526791     
   3.8999999999999999        2.5600000000000001        1409.1746470034122     
   3.9529411764705880        2.5600000000000001        1256.5220205187798     
   4.0058823529411764        2.5600000000000001        1129.7074706107378     
   4.0588235294117645        2.5600000000000001        1026.1090871840715     
   4.1117647058823525        2.5600000000000001        943.34977389872074     
   4.1647058823529406        2.5600000000000001        879.28359052538872     
   4.2176470588235295        2.5600000000000001        831.98165152966976     
   4.2705882352941176        2.5600000000000001        799.71783995628357     
   4.3235294117647056        2.5600000000000001        780.95453205704689     
   4.3764705882352937        2.5600000000000001        774.32851305603981     
   4.4294117647058826        2.5600000000000001        778.63720956444740     
   4.4823529411764707        2.5600000000000001        792.82534734904766     
   4.5352941176470587        2.5600000000000001        815.97211764752865     
   4.5882352941176467        2.5600000000000001        847.27891172468662     
   4.6411764705882348        2.5600000000000001        886.05766734480858     
   4.6941176470588228        2.5600000000000001        931.71985238790512     
   4.7470588235294118        2.5600000000000001        983.76610828936100     
   4.7999999999999998        2.5600000000000001        1041.7765535563231     

   3.0000000000000000        2.6200000000000001        10088.140950113535     
   3.0529411764705880        2.6200000000000001        8926.1106951236725     
   3.1058823529411765        2.6200000000000001        7875.6622021198273     
   3.1588235294117646        2.6200000000000001        6928.4602308422327     
   3.2117647058823531        2.6200000000000001        6078.2386403530836     
   3.2647058823529411        2.6200000000000001        5317.6963992118835     
   3.3176470588235292        2.6200000000000001        4633.9658130258322     
   3.3705882352941177        2.6200000000000001        4019.9798304289579     
   3.4235294117647057        2.6200000000000001        3475.1841005384922     
   3.4764705882352942        2.6200000000000001        2993.6553054153919     
   3.5294117647058822        2.6200000000000001        2569.7860894501209     
   3.5823529411764703        2.6200000000000001        2198.2998269647360     
   3.6352941176470588        2.6200000000000001        1868.3225770443678     
   3.6882352941176468        2.6200000000000001        1578.3305566608906     
   3.7411764705882353        2.6200000000000001        1327.5584618449211     
   3.7941176470588234        2.6200000000000001        1112.1078215241432     
   3.8470588235294114        2.6200000000000001        928.38758218288422     
   3.8999999999999999        2.6200000000000001        773.10491858422756     
   3.9529411764705880        2.6200000000000001        643.25395253300667     
   4.0058823529411764        2.6200000000000001        536.10290341079235     
   4.0588235294117645        2.6200000000000001        449.18012243509293     
   4.1117647058823525        2.6200000000000001        380.25938646495342     
   4.1647058823529406        2.6200000000000001        327.34476566314697     
   4.2176470588235295        2.6200000000000001        288.65531989932060     
   4.2705882352941176        2.6200000000000001        262.60984870791435     
   4.3235294117647056        2.6200000000000001        247.81185494363308     
   4.3764705882352937        2.6200000000000001        243.03487023711205     
   4.4294117647058826        2.6200000000000001        247.20824554562569     
   4.4823529411764707        2.6200000000000001        259.40349498391151     
   4.5352941176470587        2.6200000000000001        278.82124909758568     
   4.5882352941176467        2.6200000000000001        304.77886795997620     
   4.6411764705882348        2.6200000000000001        336.69873654842377     
   4.6941176470588228        2.6200000000000001        374.09726357460022     
   4.7470588235294118        2.6200000000000001        416.57458233833313     
   4.7999999999999998        2.6200000000000001        463.80495712161064     

   3.0000000000000000        2.6800000000000002        8554.7246054857969     
   3.0529411764705880        2.6800000000000002        7492.4734447002411     
   3.1058823529411765        2.6800000000000002        6542.2784860730171     
   3.1588235294117646        2.6800000000000002        5692.5074059069157     
   3.2117647058823531        2.6800000000000002        4938.7562914341688     
   3.2647058823529411        2.6800000000000002        4272.7520615756512     
   3.3176470588235292        2.6800000000000002        3674.4224630892277     
   3.3705882352941177        2.6800000000000002        3139.8088267743587     
   3.4235294117647057        2.6800000000000002        2670.4970631897449     
   3.4764705882352942        2.6800000000000002        2260.5179900527000     
   3.5294117647058822        2.6800000000000002        1896.1321095526218     
   3.5823529411764703        2.6800000000000002        1574.7947077006102     
   3.6352941176470588        2.6800000000000002        1297.2333834022284     
   3.6882352941176468        2.6800000000000002        1058.9397275894880     
   3.7411764705882353        2.6800000000000002        855.76103462278843     
   3.7941176470588234        2.6800000000000002        683.88949401676655     
   3.8470588235294114        2.6800000000000002        531.95355695486069     
   3.8999999999999999        2.6800000000000002        404.75425201654434     
   3.9529411764705880        2.6800000000000002        300.05784142017365     
   4.0058823529411764        2.6800000000000002        215.27335914969444     
   4.0588235294117645        2.6800000000000002        148.07114487886429     
   4.1117647058823525        2.6800000000000002        96.366561800241470     
   4.1647058823529406        2.6800000000000002        58.303577855229378     
   4.2176470588235295        2.6800000000000002        32.238431185483932     
   4.2705882352941176        2.6800000000000002        16.723558068275452     
   4.3235294117647056        2.6800000000000002        10.491923391819000     
   4.3764705882352937        2.6800000000000002        12.441867113113403     
   4.4294117647058826        2.6800000000000002        21.622551470994949     
   4.4823529411764707        2.6800000000000002        37.220069169998169     
   4.5352941176470587        2.6800000000000002        58.544258564710617     
   4.5882352941176467        2.6800000000000002        85.016256347298622     
   4.6411764705882348        2.6800000000000002        116.15679509937763     
   4.6941176470588228        2.6800000000000002        151.57525864243507     
   4.7470588235294118        2.6800000000000002        190.95948301255703     
   4.7999999999999998        2.6800000000000002        234.06629413366318     

   3.0000000000000000        2.7400000000000002        7157.5975003838539     
   3.0529411764705880        2.7400000000000002        6192.9971779733896     
   3.1058823529411765        2.7400000000000002        5346.2964179515839     
   3.1588235294117646        2.7400000000000002        4606.6143227219582     
   3.2117647058823531        2.7400000000000002        3956.2897389531136     
   3.2647058823529411        2.7400000000000002        3379.2941779494286     
   3.3176470588235292        2.7400000000000002        2878.3430113494396     
   3.3705882352941177        2.7400000000000002        2430.8465556204319     
   3.4235294117647057        2.7400000000000002        2045.3131139576435     
   3.4764705882352942        2.7400000000000002        1707.1528445929289     
   3.5294117647058822        2.7400000000000002        1404.1566913276911     
   3.5823529411764703        2.7400000000000002        1145.9473814964294     
   3.6352941176470588        2.7400000000000002        927.64463557302952     
   3.6882352941176468        2.7400000000000002        737.72075343132019     
   3.7411764705882353        2.7400000000000002        573.50180280208588     
   3.7941176470588234        2.7400000000000002        437.60048417747021     
   3.8470588235294114        2.7400000000000002        326.66839388012886     
   3.8999999999999999        2.7400000000000002        237.67916440963745     
   3.9529411764705880        2.7400000000000002        167.91004934906960     
   4.0058823529411764        2.7400000000000002        110.97831779718399     
   4.0588235294117645        2.7400000000000002        65.423296838998795     
   4.1117647058823525        2.7400000000000002        33.170944035053253     
   4.1647058823529406        2.7400000000000002        12.495443433523178     
   4.2176470588235295        2.7400000000000002        1.8799842596054077     
   4.2705882352941176        2.7400000000000002        0.0000000000000000     
   4.3235294117647056        2.7400000000000002        5.7069760411977768     
   4.3764705882352937        2.7400000000000002        18.012916296720505     
   4.4294117647058826        2.7400000000000002        36.075528547167778     
   4.4823529411764707        2.7400000000000002        59.184172406792641     
   4.5352941176470587        2.7400000000000002        86.746598377823830     
   4.5882352941176467        2.7400000000000002        118.27649061381817     
   4.6411764705882348        2.7400000000000002        153.38181529939175     
   4.6941176470588228        2.7400000000000002        191.75396883487701     
   4.7470588235294118        2.7400000000000002        233.15770976245403     
   4.7999999999999998        2.7400000000000002        277.42185568809509     

   3.0000000000000000        2.7999999999999998        5865.6981159746647     
   3.0529411764705880        2.7999999999999998        5002.6183661222458     
   3.1058823529411765        2.7999999999999998        4263.7337582409382     
   3.1588235294117646        2.7999999999999998        3624.4528907835484     
   3.2117647058823531        2.7999999999999998        3075.3569246381521     
   3.2647058823529411        2.7999999999999998        2608.0457942336798     
   3.3176470588235292        2.7999999999999998        2198.1186637878418     
   3.3705882352941177        2.7999999999999998        1850.9200333952904     
   3.4235294117647057        2.7999999999999998        1541.9207621365786     
   3.4764705882352942        2.7999999999999998        1281.7714150249958     
   3.5294117647058822        2.7999999999999998        1053.2450844794512     
   3.5823529411764703        2.7999999999999998        864.27590698003769     
   3.6352941176470588        2.7999999999999998        699.25889068841934     
   3.6882352941176468        2.7999999999999998        557.93182900547981     
   3.7411764705882353        2.7999999999999998        445.18149243295193     
   3.7941176470588234        2.7999999999999998        357.41646781563759     
   3.8470588235294114        2.7999999999999998        282.32165239751339     
   3.8999999999999999        2.7999999999999998        223.51889954507351     
   3.9529411764705880        2.7999999999999998        181.66301263868809     
   4.0058823529411764        2.7999999999999998        154.44512470066547     
   4.0588235294117645        2.7999999999999998        139.82069286704063     
   4.1117647058823525        2.7999999999999998        135.98956589400768     
   4.1647058823529406        2.7999999999999998        140.24428753554821     
   4.2176470588235295        2.7999999999999998        146.91997250914574     
   4.2705882352941176        2.7999999999999998        160.77326020598412     
   4.3235294117647056        2.7999999999999998        180.76397857069969     
   4.3764705882352937        2.7999999999999998        206.00747066736221     
   4.4294117647058826        2.7999999999999998        235.75959229469299     
   4.4823529411764707        2.7999999999999998        269.40256348252296     
   4.5352941176470587        2.7999999999999998        306.43168419599533     
   4.5882352941176467        2.7999999999999998        346.44291442632675     
   4.6411764705882348        2.7999999999999998        389.12131054699421     
   4.6941176470588228        2.7999999999999998        434.23029887676239     
   4.7470588235294118        2.7999999999999998        481.60176625847816     
   4.7999999999999998        2.7999999999999998        531.12693722546101     

   3.0000000000000000        2.8600000000000003        4728.7702071070671     
   3.0529411764705880        2.8600000000000003        3951.3353940844536     
   3.1058823529411765        2.8600000000000003        3299.3320299834013     
   3.1588235294117646        2.8600000000000003        2746.8073645979166     
   3.2117647058823531        2.8600000000000003        2287.8084521442652     
   3.2647058823529411        2.8600000000000003        1913.7430787384510     
   3.3176470588235292        2.8600000000000003        1605.6186190694571     
   3.3705882352941177        2.8600000000000003        1345.6642929464579     
   3.4235294117647057        2.8600000000000003        1130.6470945626497     
   3.4764705882352942        2.8600000000000003        951.38929112255573     
   3.5294117647058822        2.8600000000000003        799.12379190325737     
   3.5823529411764703        2.8600000000000003        675.34792378544807     
   3.6352941176470588        2.8600000000000003        572.04251234233379     
   3.6882352941176468        2.8600000000000003        492.55115461349487     
   3.7411764705882353        2.8600000000000003        433.38595862686634     
   3.7941176470588234        2.8600000000000003        380.49715390801430     
   3.8470588235294114        2.8600000000000003        346.71413983404636     
   3.8999999999999999        2.8600000000000003        329.70760481059551     
   3.9529411764705880        2.8600000000000003        326.55722461640835     
   4.0058823529411764        2.8600000000000003        324.86755333840847     
   4.0588235294117645        2.8600000000000003        334.03283655643463     
   4.1117647058823525        2.8600000000000003        352.36943672597408     
   4.1647058823529406        2.8600000000000003        378.41478657722473     
   4.2176470588235295        2.8600000000000003        410.90812733769417     
   4.2705882352941176        2.8600000000000003        448.77216877043247     
   4.3235294117647056        2.8600000000000003        491.09571373462677     
   4.3764705882352937        2.8600000000000003        531.90887132287025     
   4.4294117647058826        2.8600000000000003        575.26459406316280     
   4.4823529411764707        2.8600000000000003        621.55298785865307     
   4.5352941176470587        2.8600000000000003        670.34745906293392     
   4.5882352941176467        2.8600000000000003        721.31690812110901     
   4.6411764705882348        2.8600000000000003        774.21428313851357     
   4.6941176470588228        2.8600000000000003        828.86600953340530     
   4.7470588235294118        2.8600000000000003        885.16225838661194     
   4.7999999999999998        2.8600000000000003        943.04802331328392     

   3.0000000000000000        2.9199999999999999        3756.6364117562771     
   3.0529411764705880        2.9199999999999999        3052.3040261417627     
   3.1058823529411765        2.9199999999999999        2470.3116420060396     
   3.1588235294117646        2.9199999999999999        1996.8651047646999     
   3.2117647058823531        2.9199999999999999        1619.4241355955601     
   3.2647058823529411        2.9199999999999999        1325.7596593201160     
   3.3176470588235292        2.9199999999999999        1086.7965662777424     
   3.3705882352941177        2.9199999999999999        906.88073402643204     
   3.4235294117647057        2.9199999999999999        781.38214455544949     
   3.4764705882352942        2.9199999999999999        677.93766547739506     
   3.5294117647058822        2.9199999999999999        608.63859125971794     
   3.5823529411764703        2.9199999999999999        552.80332496762276     
   3.6352941176470588        2.9199999999999999        518.08712713420391     
   3.6882352941176468        2.9199999999999999        493.65840078890324     
   3.7411764705882353        2.9199999999999999        485.06431239843369     
   3.7941176470588234        2.9199999999999999        485.66116943955421     
   3.8470588235294114        2.9199999999999999        499.76510620117188     
   3.8999999999999999        2.9199999999999999        517.58243221044540     
   3.9529411764705880        2.9199999999999999        541.84162551164627     
   4.0058823529411764        2.9199999999999999        576.68253368139267     
   4.0588235294117645        2.9199999999999999        620.31097500026226     
   4.1117647058823525        2.9199999999999999        667.27260215580463     
   4.1647058823529406        2.9199999999999999        713.93106031417847     
   4.2176470588235295        2.9199999999999999        765.86371207237244     
   4.2705882352941176        2.9199999999999999        822.08776831626892     
   4.3235294117647056        2.9199999999999999        881.78124657273293     
   4.3764705882352937        2.9199999999999999        944.26648378372192     
   4.4294117647058826        2.9199999999999999        1008.9947302937508     
   4.4823529411764707        2.9199999999999999        1075.5318071991205     
   4.5352941176470587        2.9199999999999999        1139.5526039898396     
   4.5882352941176467        2.9199999999999999        1203.1609240174294     
   4.6411764705882348        2.9199999999999999        1268.1113266199827     
   4.6941176470588228        2.9199999999999999        1334.2851166129112     
   4.7470588235294118        2.9199999999999999        1401.6228163838387     
   4.7999999999999998        2.9199999999999999        1470.1154557615519     

   3.0000000000000000        2.9800000000000000        2968.4677149802446     
   3.0529411764705880        2.9800000000000000        2330.1994428932667     
   3.1058823529411765        2.9800000000000000        1811.1341981142759     
   3.1588235294117646        2.9800000000000000        1397.5424246191978     
   3.2117647058823531        2.9800000000000000        1075.8942366689444     
   3.2647058823529411        2.9800000000000000        835.07545413076878     
   3.3176470588235292        2.9800000000000000        665.59594705700874     
   3.3705882352941177        2.9800000000000000        558.02442523837090     
   3.4235294117647057        2.9800000000000000        485.78367608785629     
   3.4764705882352942        2.9800000000000000        452.02186307311058     
   3.5294117647058822        2.9800000000000000        456.21031966805458     
   3.5823529411764703        2.9800000000000000        469.52536825835705     
   3.6352941176470588        2.9800000000000000        504.46764662861824     
   3.6882352941176468        2.9800000000000000        539.43559129536152     
   3.7411764705882353        2.9800000000000000        588.64458078145981     
   3.7941176470588234        2.9800000000000000        636.84401272237301     
   3.8470588235294114        2.9800000000000000        696.72868004441261     
   3.8999999999999999        2.9800000000000000        755.59529536962509     
   3.9529411764705880        2.9800000000000000        822.19933381676674     
   4.0058823529411764        2.9800000000000000        891.58900265395641     
   4.0588235294117645        2.9800000000000000        958.01565477252007     
   4.1117647058823525        2.9800000000000000        1030.5613919347525     
   4.1647058823529406        2.9800000000000000        1107.9865290075541     
   4.2176470588235295        2.9800000000000000        1189.2439484149218     
   4.2705882352941176        2.9800000000000000        1266.1736906468868     
   4.3235294117647056        2.9800000000000000        1343.2919779270887     
   4.3764705882352937        2.9800000000000000        1422.4762831032276     
   4.4294117647058826        2.9800000000000000        1503.2483410686255     
   4.4823529411764707        2.9800000000000000        1585.2391626983881     
   4.5352941176470587        2.9800000000000000        1668.1758616417646     
   4.5882352941176467        2.9800000000000000        1751.8695233613253     
   4.6411764705882348        2.9800000000000000        1836.2040713131428     
   4.6941176470588228        2.9800000000000000        1916.5719764083624     
   4.7470588235294118        2.9800000000000000        1996.3584500849247     
   4.7999999999999998        2.9800000000000000        2076.9822309166193     

   3.0000000000000000        3.0400000000000000        2344.0073301047087     
   3.0529411764705880        3.0400000000000000        1764.8851206451654     
   3.1058823529411765        3.0400000000000000        1301.2779862582684     
   3.1588235294117646        3.0400000000000000        939.71764573454857     
   3.2117647058823531        3.0400000000000000        667.97348521649837     
   3.2647058823529411        3.0400000000000000        475.02032871544361     
   3.3176470588235292        3.0400000000000000        350.25312320888042     
   3.3705882352941177        3.0400000000000000        283.58374409377575     
   3.4235294117647057        3.0400000000000000        268.63421782851219     
   3.4764705882352942        3.0400000000000000        297.39998140931129     
   3.5294117647058822        3.0400000000000000        343.57413759827614     
   3.5823529411764703        3.0400000000000000        415.51695364713669     
   3.6352941176470588        3.0400000000000000        513.41408687829971     
   3.6882352941176468        3.0400000000000000        607.17660243809223     
   3.7411764705882353        3.0400000000000000        714.35536824166775     
   3.7941176470588234        3.0400000000000000        814.67245082557201     
   3.8470588235294114        3.0400000000000000        921.89968355000019     
   3.8999999999999999        3.0400000000000000        1022.1803273409605     
   3.9529411764705880        3.0400000000000000        1130.6229957044125     
   4.0058823529411764        3.0400000000000000        1231.2980076521635     
   4.0588235294117645        3.0400000000000000        1334.5888420939445     
   4.1117647058823525        3.0400000000000000        1440.5650466382504     
   4.1647058823529406        3.0400000000000000        1538.2506199479103     
   4.2176470588235295        3.0400000000000000        1638.3638722896576     
   4.2705882352941176        3.0400000000000000        1740.7720145136118     
   4.3235294117647056        3.0400000000000000        1844.8291055411100     
   4.3764705882352937        3.0400000000000000        1947.9036980122328     
   4.4294117647058826        3.0400000000000000        2044.6395249962807     
   4.4823529411764707        3.0400000000000000        2142.1505434364080     
   4.5352941176470587        3.0400000000000000        2240.2169967740774     
   4.5882352941176467        3.0400000000000000        2338.6982349753380     
   4.6411764705882348        3.0400000000000000        2437.5217971056700     
   4.6941176470588228        3.0400000000000000        2536.6734579503536     
   4.7470588235294118        3.0400000000000000        2636.1881857812405     
   4.7999999999999998        3.0400000000000000        2734.8630800694227     

   3.0000000000000000        3.1000000000000001        1862.2257519513369     
   3.0529411764705880        3.1000000000000001        1336.3765304237604     
   3.1058823529411765        3.1000000000000001        922.99498710036278     
   3.1588235294117646        3.1000000000000001        608.70243024826050     
   3.2117647058823531        3.1000000000000001        381.04762566089630     
   3.2647058823529411        3.1000000000000001        228.26188421249390     
   3.3176470588235292        3.1000000000000001        141.75382411479950     
   3.3705882352941177        3.1000000000000001        112.84088999032974     
   3.4235294117647057        3.1000000000000001        132.38187663257122     
   3.4764705882352942        3.1000000000000001        193.31466305255890     
   3.5294117647058822        3.1000000000000001        290.75430203974247     
   3.5823529411764703        3.1000000000000001        414.39155127108097     
   3.6352941176470588        3.1000000000000001        543.95836466550827     
   3.6882352941176468        3.1000000000000001        690.78872729837894     
   3.7411764705882353        3.1000000000000001        850.64782483875751     
   3.7941176470588234        3.1000000000000001        1001.0603351891041     
   3.8470588235294114        3.1000000000000001        1155.9785207659006     
   3.8999999999999999        3.1000000000000001        1302.4243178367615     
   3.9529411764705880        3.1000000000000001        1447.8236619085073     
   4.0058823529411764        3.1000000000000001        1584.9365311115980     
   4.0588235294117645        3.1000000000000001        1726.7881633043289     
   4.1117647058823525        3.1000000000000001        1857.5698774605989     
   4.1647058823529406        3.1000000000000001        1985.7855131477118     
   4.2176470588235295        3.1000000000000001        2116.0567225664854     
   4.2705882352941176        3.1000000000000001        2238.6630065590143     
   4.3235294117647056        3.1000000000000001        2359.4448673427105     
   4.3764705882352937        3.1000000000000001        2480.9819614589214     
   4.4294117647058826        3.1000000000000001        2602.9337920397520     
   4.4823529411764707        3.1000000000000001        2725.0576595664024     
   4.5352941176470587        3.1000000000000001        2839.3009893000126     
   4.5882352941176467        3.1000000000000001        2952.4644233882427     
   4.6411764705882348        3.1000000000000001        3065.7829283475876     
   4.6941176470588228        3.1000000000000001        3179.2758292704821     
   4.7470588235294118        3.1000000000000001        3293.0076360851526     
   4.7999999999999998        3.1000000000000001        3407.0801141709089     

   3.0000000000000000        3.1600000000000001        1509.3974857926369     
   3.0529411764705880        3.1600000000000001        1029.6249874830246     
   3.1058823529411765        3.1600000000000001        661.55441862344742     
   3.1588235294117646        3.1600000000000001        387.94890648126602     
   3.2117647058823531        3.1600000000000001        198.35767458379269     
   3.2647058823529411        3.1600000000000001        82.299762353301048     
   3.3176470588235292        3.1600000000000001        29.441753670573235     
   3.3705882352941177        3.1600000000000001        30.949185937643051     
   3.4235294117647057        3.1600000000000001        80.319549664855003     
   3.4764705882352942        3.1600000000000001        170.79209236800671     
   3.5294117647058822        3.1600000000000001        293.53969296813011     
   3.5823529411764703        3.1600000000000001        445.97276392579079     
   3.6352941176470588        3.1600000000000001        622.45117564499378     
   3.6882352941176468        3.1600000000000001        807.35706637799740     
   3.7411764705882353        3.1600000000000001        995.01064111292362     
   3.7941176470588234        3.1600000000000001        1194.7972233593464     
   3.8470588235294114        3.1600000000000001        1391.1655405610800     
   3.8999999999999999        3.1600000000000001        1581.5583261251450     
   3.9529411764705880        3.1600000000000001        1765.5416437983513     
   4.0058823529411764        3.1600000000000001        1944.1149272322655     
   4.0588235294117645        3.1600000000000001        2112.4944133311510     
   4.1117647058823525        3.1600000000000001        2275.5699028223753     
   4.1647058823529406        3.1600000000000001        2440.3006311655045     
   4.2176470588235295        3.1600000000000001        2589.1047763824463     
   4.2705882352941176        3.1600000000000001        2737.0053208619356     
   4.3235294117647056        3.1600000000000001        2885.4827621430159     
   4.3764705882352937        3.1600000000000001        3026.0696008205414     
   4.4294117647058826        3.1600000000000001        3163.1432116925716     
   4.4823529411764707        3.1600000000000001        3300.2272450327873     
   4.5352941176470587        3.1600000000000001        3437.2037252187729     
   4.5882352941176467        3.1600000000000001        3574.0231825709343     
   4.6411764705882348        3.1600000000000001        3704.0850564390421     
   4.6941176470588228        3.1600000000000001        3831.6414230167866     
   4.7470588235294118        3.1600000000000001        3959.4000970423222     
   4.7999999999999998        3.1600000000000001        4087.4840530604124     

   3.0000000000000000        3.2200000000000002        1265.2717765867710     
   3.0529411764705880        3.2200000000000002        826.56329073011875     
   3.1058823529411765        3.2200000000000002        496.09552802145481     
   3.1588235294117646        3.2200000000000002        260.65249191224575     
   3.2117647058823531        3.2200000000000002        108.34828890860081     
   3.2647058823529411        3.2200000000000002        23.959662526845932     
   3.3176470588235292        3.2200000000000002        4.4703483581542969E-008
   3.3705882352941177        3.2200000000000002        29.468311429023743     
   3.4235294117647057        3.2200000000000002        103.09232313930988     
   3.4764705882352942        3.2200000000000002        216.26300691068172     
   3.5294117647058822        3.2200000000000002        363.23233878612518     
   3.5823529411764703        3.2200000000000002        536.51250992715359     
   3.6352941176470588        3.2200000000000002        733.12569689750671     
   3.6882352941176468        3.2200000000000002        949.45855085551739     
   3.7411764705882353        3.2200000000000002        1178.8009385168552     
   3.7941176470588234        3.2200000000000002        1400.1681185364723     
   3.8470588235294114        3.2200000000000002        1628.1640940904617     
   3.8999999999999999        3.2200000000000002        1863.7769826501608     
   3.9529411764705880        3.2200000000000002        2077.5566057562828     
   4.0058823529411764        3.2200000000000002        2295.9289228320122     
   4.0588235294117645        3.2200000000000002        2494.7196583747864     
   4.1117647058823525        3.2200000000000002        2694.7164206057787     
   4.1647058823529406        3.2200000000000002        2875.3017468750477     
   4.2176470588235295        3.2200000000000002        3056.9667019844055     
   4.2705882352941176        3.2200000000000002        3233.2958213239908     
   4.3235294117647056        3.2200000000000002        3396.2988376766443     
   4.3764705882352937        3.2200000000000002        3559.3923114836216     
   4.4294117647058826        3.2200000000000002        3722.3400756567717     
   4.4823529411764707        3.2200000000000002        3875.7789962291718     
   4.5352941176470587        3.2200000000000002        4026.6531150192022     
   4.5882352941176467        3.2200000000000002        4177.3719927668571     
   4.6411764705882348        3.2200000000000002        4327.9707053750753     
   4.6941176470588228        3.2200000000000002        4478.5290134251118     
   4.7470588235294118        3.2200000000000002        4621.4817423820496     
   4.7999999999999998        3.2200000000000002        4763.1297456324100     

   3.0000000000000000        3.2800000000000002        1124.2988724857569     
   3.0529411764705880        3.2800000000000002        722.17858602106571     
   3.1058823529411765        3.2800000000000002        424.92893327772617     
   3.1588235294117646        3.2800000000000002        219.62316079437733     
   3.2117647058823531        3.2800000000000002        94.728276029229164     
   3.2647058823529411        3.2800000000000002        39.681857809424400     
   3.3176470588235292        3.2800000000000002        44.694308310747147     
   3.3705882352941177        3.2800000000000002        96.351629197597504     
   3.4235294117647057        3.2800000000000002        192.53680844604969     
   3.4764705882352942        3.2800000000000002        324.70350892841816     
   3.5294117647058822        3.2800000000000002        489.36751608550549     
   3.5823529411764703        3.2800000000000002        681.65842097997665     
   3.6352941176470588        3.2800000000000002        894.77312055230141     
   3.6882352941176468        3.2800000000000002        1126.5212215185165     
   3.7411764705882353        3.2800000000000002        1373.7540552318096     
   3.7941176470588234        3.2800000000000002        1630.5826676040888     
   3.8470588235294114        3.2800000000000002        1884.7730015069246     
   3.8999999999999999        3.2800000000000002        2135.0618131905794     
   3.9529411764705880        3.2800000000000002        2391.3212899267673     
   4.0058823529411764        3.2800000000000002        2632.0246006548405     
   4.0588235294117645        3.2800000000000002        2867.5263332873583     
   4.1117647058823525        3.2800000000000002        3091.6534007787704     
   4.1647058823529406        3.2800000000000002        3307.7229399234056     
   4.2176470588235295        3.2800000000000002        3510.8024640083313     
   4.2705882352941176        3.2800000000000002        3706.3160679936409     
   4.3235294117647056        3.2800000000000002        3901.8922369778156     
   4.3764705882352937        3.2800000000000002        4080.2300136536360     
   4.4294117647058826        3.2800000000000002        4256.1488204449415     
   4.4823529411764707        3.2800000000000002        4431.8346854746342     
   4.5352941176470587        3.2800000000000002        4606.1000577509403     
   4.5882352941176467        3.2800000000000002        4769.6459263265133     
   4.6411764705882348        3.2800000000000002        4933.1711340248585     
   4.6941176470588228        3.2800000000000002        5096.7744347900152     
   4.7470588235294118        3.2800000000000002        5260.5874949544668     
   4.7999999999999998        3.2800000000000002        5420.9286001771688     

   3.0000000000000000        3.3400000000000003        1074.3623353540897     
   3.0529411764705880        3.3400000000000003        704.94935522973537     
   3.1058823529411765        3.3400000000000003        437.10931612551212     
   3.1588235294117646        3.3400000000000003        258.20989049971104     
   3.2117647058823531        3.3400000000000003        157.01017040014267     
   3.2647058823529411        3.3400000000000003        123.43618234992027     
   3.3176470588235292        3.3400000000000003        148.02029828727245     
   3.3705882352941177        3.3400000000000003        223.45279482007027     
   3.4235294117647057        3.3400000000000003        338.97710664570332     
   3.4764705882352942        3.3400000000000003        488.47705283761024     
   3.5294117647058822        3.3400000000000003        667.64704573154449     
   3.5823529411764703        3.3400000000000003        873.43940284848213     
   3.6352941176470588        3.3400000000000003        1101.6199449002743     
   3.6882352941176468        3.3400000000000003        1345.5098082870245     
   3.7411764705882353        3.3400000000000003        1604.8945688009262     
   3.7941176470588234        3.3400000000000003        1875.3940867036581     
   3.8470588235294114        3.3400000000000003        2153.7115424722433     
   3.8999999999999999        3.3400000000000003        2431.1371704339981     
   3.9529411764705880        3.3400000000000003        2698.8815818130970     
   4.0058823529411764        3.3400000000000003        2969.4228740185499     
   4.0588235294117645        3.3400000000000003        3230.0344083905220     
   4.1117647058823525        3.3400000000000003        3479.2087551802397     
   4.1647058823529406        3.3400000000000003        3721.4023534357548     
   4.2176470588235295        3.3400000000000003        3947.7898476868868     
   4.2705882352941176        3.3400000000000003        4169.6651347875595     
   4.3235294117647056        3.3400000000000003        4376.8521286249161     
   4.3764705882352937        3.3400000000000003        4581.5022810250521     
   4.4294117647058826        3.3400000000000003        4777.5945432186127     
   4.4823529411764707        3.3400000000000003        4964.8667267709970     
   4.5352941176470587        3.3400000000000003        5152.0163111388683     
   4.5882352941176467        3.3400000000000003        5339.0785509794950     
   4.6411764705882348        3.3400000000000003        5518.8925572633743     
   4.6941176470588228        3.3400000000000003        5694.4146596193314     
   4.7470588235294118        3.3400000000000003        5870.3341189324856     
   4.7999999999999998        3.3400000000000003        6043.1291429549456     

   3.0000000000000000        3.4000000000000004        1104.7131310850382     
   3.0529411764705880        3.4000000000000004        764.69036008417606     
   3.1058823529411765        3.4000000000000004        522.99802149832249     
   3.1588235294117646        3.4000000000000004        367.30189463496208     
   3.2117647058823531        3.4000000000000004        286.65533864498138     
   3.2647058823529411        3.4000000000000004        270.97438399493694     
   3.3176470588235292        3.4000000000000004        311.76262266933918     
   3.3705882352941177        3.4000000000000004        401.59902161359787     
   3.4235294117647057        3.4000000000000004        533.74443380534649     
   3.4764705882352942        3.4000000000000004        700.66052444279194     
   3.5294117647058822        3.4000000000000004        891.94293168187141     
   3.5823529411764703        3.4000000000000004        1108.4643990695477     
   3.6352941176470588        3.4000000000000004        1346.7309725582600     
   3.6882352941176468        3.4000000000000004        1601.5000362098217     
   3.7411764705882353        3.4000000000000004        1869.9154093414545     
   3.7941176470588234        3.4000000000000004        2150.7751251161098     
   3.8470588235294114        3.4000000000000004        2438.0360441356897     
   3.8999999999999999        3.4000000000000004        2732.9618236720562     
   3.9529411764705880        3.4000000000000004        3024.8030563294888     
   4.0058823529411764        3.4000000000000004        3306.0800976008177     
   4.0588235294117645        3.4000000000000004        3586.0627720952034     
   4.1117647058823525        3.4000000000000004        3859.4349351972342     
   4.1647058823529406        3.4000000000000004        4119.0991687774658     
   4.2176470588235295        3.4000000000000004        4372.9815089404583     
   4.2705882352941176        3.4000000000000004        4605.8008463382721     
   4.3235294117647056        3.4000000000000004        4838.2865036129951     
   4.3764705882352937        3.4000000000000004        5058.1668031513691     
   4.4294117647058826        3.4000000000000004        5269.3044667392969     
   4.4823529411764707        3.4000000000000004        5479.2795051187277     
   4.5352941176470587        3.4000000000000004        5676.6835184246302     
   4.5882352941176467        3.4000000000000004        5874.2271945476532     
   4.6411764705882348        3.4000000000000004        6072.0062603652477     
   4.6941176470588228        3.4000000000000004        6265.9559554159641     
   4.7470588235294118        3.4000000000000004        6452.2114063203335     
   4.7999999999999998        3.4000000000000004        6635.5272774994373     

   3.0000000000000000        3.4600000000000000        1205.8035264611244     
   3.0529411764705880        3.4600000000000000        892.38359674811363     
   3.1058823529411765        3.4600000000000000        674.09110963344574     
   3.1588235294117646        3.4600000000000000        538.76000988483429     
   3.2117647058823531        3.4600000000000000        475.45365291833878     
   3.2647058823529411        3.4600000000000000        475.18285737931728     
   3.3176470588235292        3.4600000000000000        529.57948064804077     
   3.3705882352941177        3.4600000000000000        631.26559680700302     
   3.4235294117647057        3.4600000000000000        773.74697561562061     
   3.4764705882352942        3.4600000000000000        951.31720724701881     
   3.5294117647058822        3.4600000000000000        1157.1246340423822     
   3.5823529411764703        3.4600000000000000        1381.9219686388969     
   3.6352941176470588        3.4600000000000000        1627.7447080463171     
   3.6882352941176468        3.4600000000000000        1890.2245823442936     
   3.7411764705882353        3.4600000000000000        2165.3270049095154     
   3.7941176470588234        3.4600000000000000        2452.5955234318972     
   3.8470588235294114        3.4600000000000000        2747.1825516968966     
   3.8999999999999999        3.4600000000000000        3048.3786920011044     
   3.9529411764705880        3.4600000000000000        3354.8063539117575     
   4.0058823529411764        3.4600000000000000        3654.0304277688265     
   4.0588235294117645        3.4600000000000000        3942.6247020810843     
   4.1117647058823525        3.4600000000000000        4230.8961035162210     
   4.1647058823529406        3.4600000000000000        4510.3934766203165     
   4.2176470588235295        3.4600000000000000        4773.7498684376478     
   4.2705882352941176        3.4600000000000000        5032.7512538135052     
   4.3235294117647056        3.4600000000000000        5273.3278616666794     
   4.3764705882352937        3.4600000000000000        5514.0908125042915     
   4.4294117647058826        3.4600000000000000        5738.1698499917984     
   4.4823529411764707        3.4600000000000000        5957.8559255897999     
   4.5352941176470587        3.4600000000000000        6177.7736497521400     
   4.5882352941176467        3.4600000000000000        6384.4089042544365     
   4.6411764705882348        3.4600000000000000        6591.4286035597324     
   4.6941176470588228        3.4600000000000000        6796.6107795089483     
   4.7470588235294118        3.4600000000000000        7000.1505897194147     
   4.7999999999999998        3.4600000000000000        7194.0894628316164     

   3.0000000000000000        3.5200000000000005        1365.6161146759987     
   3.0529411764705880        3.5200000000000005        1079.9465233236551     
   3.1058823529411765        3.5200000000000005        881.93845024704933     
   3.1588235294117646        3.5200000000000005        764.33517089486122     
   3.2117647058823531        3.5200000000000005        716.70614480972290     
   3.2647058823529411        3.5200000000000005        729.85292696952820     
   3.3176470588235292        3.5200000000000005        795.67556317150593     
   3.3705882352941177        3.5200000000000005        907.05252951383591     
   3.4235294117647057        3.5200000000000005        1057.7329013347626     
   3.4764705882352942        3.5200000000000005        1242.2395636588335     
   3.5294117647058822        3.5200000000000005        1455.7823884040117     
   3.5823529411764703        3.5200000000000005        1689.8123747408390     
   3.6352941176470588        3.5200000000000005        1941.0680407881737     
   3.6882352941176468        3.5200000000000005        2208.2223936617374     
   3.7411764705882353        3.5200000000000005        2487.9185926616192     
   3.7941176470588234        3.5200000000000005        2779.5219973027706     
   3.8470588235294114        3.5200000000000005        3078.3690140098333     
   3.8999999999999999        3.5200000000000005        3383.7866061031818     
   3.9529411764705880        3.5200000000000005        3694.6926242411137     
   4.0058823529411764        3.5200000000000005        4006.8837120980024     
   4.0588235294117645        3.5200000000000005        4306.6076476573944     
   4.1117647058823525        3.5200000000000005        4600.1203781664371     
   4.1647058823529406        3.5200000000000005        4895.5898328274488     
   4.2176470588235295        3.5200000000000005        5169.6812720149755     
   4.2705882352941176        3.5200000000000005        5438.6433166116476     
   4.3235294117647056        3.5200000000000005        5696.2102514654398     
   4.3764705882352937        3.5200000000000005        5943.5456649959087     
   4.4294117647058826        3.5200000000000005        6187.2779912948608     
   4.4823529411764707        3.5200000000000005        6413.8904071003199     
   4.5352941176470587        3.5200000000000005        6641.0485836863518     
   4.5882352941176467        3.5200000000000005        6867.5060301423073     
   4.6411764705882348        3.5200000000000005        7082.1547908931971     
   4.6941176470588228        3.5200000000000005        7292.5395369976759     
   4.7470588235294118        3.5200000000000005        7504.1974460184574     
   4.7999999999999998        3.5200000000000005        7716.2694748938084     

   3.0000000000000000        3.5800000000000001        1578.0924624800682     
   3.0529411764705880        3.5800000000000001        1318.5788779258728     
   3.1058823529411765        3.5800000000000001        1139.7716459333897     
   3.1588235294117646        3.5800000000000001        1038.5565071403980     
   3.2117647058823531        3.5800000000000001        1004.7887433320284     
   3.2647058823529411        3.5800000000000001        1029.5473641902208     
   3.3176470588235292        3.5800000000000001        1104.9993539601564     
   3.3705882352941177        3.5800000000000001        1224.2779850512743     
   3.4235294117647057        3.5800000000000001        1381.3738003522158     
   3.4764705882352942        3.5800000000000001        1571.0370117425919     
   3.5294117647058822        3.5800000000000001        1788.6901784539223     
   3.5823529411764703        3.5800000000000001        2028.7996344119310     
   3.6352941176470588        3.5800000000000001        2283.6399268805981     
   3.6882352941176468        3.5800000000000001        2552.6841500997543     
   3.7411764705882353        3.5800000000000001        2835.1226300746202     
   3.7941176470588234        3.5800000000000001        3129.2130753546953     
   3.8470588235294114        3.5800000000000001        3429.4585020840168     
   3.8999999999999999        3.5800000000000001        3737.2426466345787     
   3.9529411764705880        3.5800000000000001        4049.7007347643375     
   4.0058823529411764        3.5800000000000001        4364.4807578921318     
   4.0588235294117645        3.5800000000000001        4676.5590325742960     
   4.1117647058823525        3.5800000000000001        4973.4583294242620     
   4.1647058823529406        3.5800000000000001        5272.0659936070442     
   4.2176470588235295        3.5800000000000001        5560.3617421537638     
   4.2705882352941176        3.5800000000000001        5833.5942632555962     
   4.3235294117647056        3.5800000000000001        6105.9294460862875     
   4.3764705882352937        3.5800000000000001        6358.0876147001982     
   4.4294117647058826        3.5800000000000001        6610.1943023502827     
   4.4823529411764707        3.5800000000000001        6847.5146461278200     
   4.5352941176470587        3.5800000000000001        7080.2487575411797     
   4.5882352941176467        3.5800000000000001        7313.9592486917973     
   4.6411764705882348        3.5800000000000001        7539.2558237761259     
   4.6941176470588228        3.5800000000000001        7755.8554008752108     
   4.7470588235294118        3.5800000000000001        7974.0707832276821     
   4.7999999999999998        3.5800000000000001        8194.0934356898069     

   3.0000000000000000        3.6400000000000001        1837.6090957820415     
   3.0529411764705880        3.6400000000000001        1600.4169542342424     
   3.1058823529411765        3.6400000000000001        1442.1453159898520     
   3.1588235294117646        3.6400000000000001        1355.8885730355978     
   3.2117647058823531        3.6400000000000001        1334.5505701452494     
   3.2647058823529411        3.6400000000000001        1369.4864604026079     
   3.3176470588235292        3.6400000000000001        1453.1284956187010     
   3.3705882352941177        3.6400000000000001        1578.8628394156694     
   3.4235294117647057        3.6400000000000001        1740.9194732308388     
   3.4764705882352942        3.6400000000000001        1933.5709663033485     
   3.5294117647058822        3.6400000000000001        2152.7946469634771     
   3.5823529411764703        3.6400000000000001        2394.9211888015270     
   3.6352941176470588        3.6400000000000001        2651.2175430357456     
   3.6882352941176468        3.6400000000000001        2921.3230447322130     
   3.7411764705882353        3.6400000000000001        3204.8836386948824     
   3.7941176470588234        3.6400000000000001        3498.1630092710257     
   3.8470588235294114        3.6400000000000001        3798.8218609839678     
   3.8999999999999999        3.6400000000000001        4107.3070986121893     
   3.9529411764705880        3.6400000000000001        4418.5748606324196     
   4.0058823529411764        3.6400000000000001        4734.2434527277946     
   4.0588235294117645        3.6400000000000001        5051.5824751108885     
   4.1117647058823525        3.6400000000000001        5350.1384038627148     
   4.1647058823529406        3.6400000000000001        5648.3624604642391     
   4.2176470588235295        3.6400000000000001        5945.0331546813250     
   4.2705882352941176        3.6400000000000001        6221.0628066807985     
   4.3235294117647056        3.6400000000000001        6496.2356761395931     
   4.3764705882352937        3.6400000000000001        6757.4366775751114     
   4.4294117647058826        3.6400000000000001        7009.3478936553001     
   4.4823529411764707        3.6400000000000001        7258.5191964507103     
   4.5352941176470587        3.6400000000000001        7495.1746111214161     
   4.5882352941176467        3.6400000000000001        7732.0302125960588     
   4.6411764705882348        3.6400000000000001        7965.0985363721848     
   4.6941176470588228        3.6400000000000001        8186.3139121979475     
   4.7470588235294118        3.6400000000000001        8409.4971726685762     
   4.7999999999999998        3.6400000000000001        8634.8428321778774     

   3.0000000000000000        3.7000000000000002        2137.4597190171480     
   3.0529411764705880        3.7000000000000002        1918.5598693042994     
   3.1058823529411765        3.7000000000000002        1780.9611014872789     
   3.1588235294117646        3.7000000000000002        1711.3539775758982     
   3.2117647058823531        3.7000000000000002        1700.6787510067225     
   3.2647058823529411        3.7000000000000002        1744.1278582662344     
   3.3176470588235292        3.7000000000000002        1834.3182787001133     
   3.3705882352941177        3.7000000000000002        1964.8162695318460     
   3.4235294117647057        3.7000000000000002        2130.0263096988201     
   3.4764705882352942        3.7000000000000002        2325.0920173227787     
   3.5294117647058822        3.7000000000000002        2545.8078174442053     
   3.5823529411764703        3.7000000000000002        2787.0942704975605     
   3.6352941176470588        3.7000000000000002        3042.0233118385077     
   3.6882352941176468        3.7000000000000002        3312.2672276794910     
   3.7411764705882353        3.7000000000000002        3594.4772834330797     
   3.7941176470588234        3.7000000000000002        3885.2758334428072     
   3.8470588235294114        3.7000000000000002        4185.2238256335258     
   3.8999999999999999        3.7000000000000002        4490.7638369649649     
   3.9529411764705880        3.7000000000000002        4800.4515608102083     
   4.0058823529411764        3.7000000000000002        5115.4678578525782     
   4.0588235294117645        3.7000000000000002        5429.8966585695744     
   4.1117647058823525        3.7000000000000002        5729.8165977001190     
   4.1647058823529406        3.7000000000000002        6024.8348829597235     
   4.2176470588235295        3.7000000000000002        6322.0039166659117     
   4.2705882352941176        3.7000000000000002        6601.1092768162489     
   4.3235294117647056        3.7000000000000002        6873.2397861033678     
   4.3764705882352937        3.7000000000000002        7139.4614712297916     
   4.4294117647058826        3.7000000000000002        7390.6431985795498     
   4.4823529411764707        3.7000000000000002        7643.3034884780645     
   4.5352941176470587        3.7000000000000002        7885.6176573187113     
   4.5882352941176467        3.7000000000000002        8119.7331504225731     
   4.6411764705882348        3.7000000000000002        8355.7968126535416     
   4.6941176470588228        3.7000000000000002        8584.3609099239111     
   4.7470588235294118        3.7000000000000002        8810.9131033867598     
   4.7999999999999998        3.7000000000000002        9039.9860062599182     
