# Supplementary material for: Experimental observation of quantum mechanical fluorine tunnelling
Source: Nat Commun. 2025 Apr 29;16:4027. doi: 10.1038/s41467-025-59008-6 (PMC12041236; doi:10.1038/s41467-025-59008-6)
Supplement: Supplementary file 4 — Source Data [file 41467_2025_59008_MOESM4_ESM.zip › Data For Figures/Fig8/README]

Potential Files Format (lengths in Bohr, energies in hc/cm):

<grid point X>	<grid point Y> <potential energy>

#######################################################################
Nuclear Density Files Format (lengths in Bohr, angles in Rad):

<grid point X>	<grid point Y> 2D nuclear probability density columnwise <states 0:Nmax>
