# Supplementary material for: Experimental observation of quantum mechanical fluorine tunnelling
Source: Nat Commun. 2025 Apr 29;16:4027. doi: 10.1038/s41467-025-59008-6 (PMC12041236; doi:10.1038/s41467-025-59008-6)
Supplement: Supplementary file 4 — Source Data [file 41467_2025_59008_MOESM4_ESM.zip › Data For Figures/Fig9-10/eigenvectors.out]

   0.0000000000000000       -1.0000000000000000        3.1444123744491798E-012  -4.0631279077309987E-013  -7.9871267687138824E-012  -1.0266896443781390E-012  -2.1712824018754405E-011  -2.6583794812843128E-012  -1.5587472148071982E-011   2.1587368833595236E-012  -6.5824460298035515E-011  -7.8950178354677238E-012  -1.0514255908261651E-010  -1.2907722561260604E-011   1.4553684312202951E-011   1.2564599824547647E-010  -1.6175634934665301E-011   3.9334329461412800E-010
   3.4906585039886591E-002  -1.0000000000000000        3.3721445191254461E-012  -1.2483436069132724E-012  -8.5304636163432452E-012  -3.1453083376898572E-012  -2.3143244067419206E-011  -8.1413102286302468E-012  -1.6563491904650931E-011   6.6040294751104825E-012  -6.9801957536217059E-011  -2.4140887120142981E-011  -1.1212391278536392E-010  -3.9531635717942286E-011   1.5250218435631760E-011   1.3257629386938158E-010  -4.9342374045808863E-011   4.1692251044030380E-010
   6.9813170079773182E-002  -1.0000000000000000        3.8387791431976328E-012  -2.1744752666917401E-012  -9.6414341150320132E-012  -5.4630085676758615E-012  -2.6066614484656808E-011  -1.4126182930080251E-011  -1.8553537192146789E-011   1.1436044339183931E-011  -7.7906526375920311E-011  -4.1752987881974055E-011  -1.2639094856427094E-010  -6.8590618755336332E-011   1.6657101658473683E-011   1.4665966350093862E-010  -8.5026862786263685E-011   4.6494093886944940E-010
  0.10471975511965978       -1.0000000000000000        4.5661026759678918E-012  -3.2422477839881112E-012  -1.1366419879475156E-011  -8.1142565196599326E-012  -3.0602730848940919E-011  -2.0952416537863419E-011  -2.1629349989040998E-011   1.6913545022405309E-011  -9.0420946951149111E-011  -6.1643459158602234E-011  -1.4852799999972846E-010  -1.0173344934191504E-010   1.8797720044020211E-011   1.6830516260452367E-010  -1.2495438153735054E-010   5.3902399542604638E-010
  0.13962634015954636       -1.0000000000000000        5.5848036968785038E-012  -4.5105916344090508E-012  -1.3770376034981237E-011  -1.1234977035395193E-011  -3.6919544227038501E-011  -2.8963127414803097E-011  -2.5889503544597887E-011   2.3292869463404780E-011  -1.0773311057918674E-010  -8.4714739189875729E-011  -1.7935787493144232E-010  -1.4062778262634711E-010   2.1698767371427465E-011   1.9805980274013672E-010  -1.7078552107864707E-010   6.4140306955577868E-010
  0.17453292519943295       -1.0000000000000000        6.9327556052272894E-012  -6.0389521553095692E-012  -1.6931627085381708E-011  -1.4959728218036047E-011  -4.5220766600068433E-011  -3.8499794087350964E-011  -3.1449340979905592E-011   3.0822571484034255E-011  -1.3029841879037649E-010  -1.1183869490385290E-010  -2.1988191734808741E-010  -1.8693880820747604E-010   2.5381134769503760E-011   2.3653888390148769E-010  -2.2408473078252629E-010   7.7469151000558093E-010
  0.20943951023931956       -1.0000000000000000        8.6519819784929236E-012  -7.8861521853725580E-012  -2.0934505590019134E-011  -1.9417635486337717E-011  -5.5728763887713768E-011  -4.9892496259069286E-011  -3.8427732223784531E-011   3.9732336474012534E-011  -1.5858903970642123E-010  -1.4382235842229727E-010  -2.7119906795796021E-010  -2.4228195068219913E-010   2.9849571593827143E-011   2.8433656071685954E-010  -2.8627391906812244E-010   9.4159356688262018E-010
  0.24434609527920614       -1.0000000000000000        1.0784977753995791E-011  -1.0107612270087192E-011  -2.5860552784501001E-011  -2.4725313863470913E-011  -6.8663135829858874E-011  -6.3444345286948680E-011  -4.6931102854646676E-011   5.0220024243755344E-011  -1.9303349970616852E-010  -1.8136248943965153E-010  -3.3440394403019882E-010  -3.0815315344465768E-010   3.5080571038625648E-011   3.4192884480714026E-010  -3.5833942356266770E-010   1.1445528940090863E-009
  0.27925268031909273       -1.0000000000000000        1.3370301044216905E-011  -1.2751656836868895E-011  -3.1777667599624147E-011  -3.0978403796753867E-011  -8.4215399304325132E-011  -7.9412392695002745E-011  -5.7035010867242268E-011   6.2434016603190561E-011  -2.3394865158607926E-010  -2.2498895110692784E-010  -4.1046753284972819E-010  -3.8583611425651517E-010   4.1011392800020562E-011   4.0955113723679361E-010  -4.4106707224754271E-010   1.3853594028248667E-009
  0.31415926535897931       -1.0000000000000000        1.6437338160506645E-011  -1.5855434253519773E-011  -3.8728471405574139E-011  -3.8241096685625816E-011  -1.0252279661277285E-010  -9.7984905058236489E-011  -6.8765150626671428E-011   7.6454227005198089E-011  -2.8146938084785541E-010  -2.7500438672237354E-010  -5.0010634153581267E-010  -4.7629440660789879E-010   4.7529598877607763E-011   4.8709558990617580E-010  -5.3478498328619764E-010   1.6647432809468363E-009
  0.34906585039886590       -1.0000000000000000        2.0000986318078943E-011  -1.9439708768992944E-011  -4.6718580929953664E-011  -4.6535488102638019E-011  -1.2363987402453414E-010  -1.1925773336141908E-010  -8.2079143942194499E-011   9.2273721431016809E-011  -3.3548165123078279E-010  -3.3142489036882561E-010  -6.0364943055590365E-010  -5.8005666948141040E-010   5.4467038603343467E-011   5.7401867022308929E-010  -6.3912999896289444E-010   1.9819904608564021E-009
  0.38397243543875248       -1.0000000000000000        2.4056431905621475E-011  -2.3504671703003950E-011  -5.5705822522883405E-011  -5.5831416973591154E-011  -1.4751442683499465E-010  -1.4321149382755896E-010  -9.6851426752371745E-011   1.0978257400323143E-010  -3.9556745853476826E-010  -3.9392869256164638E-010  -7.2091470438091871E-010  -6.9710629884705999E-010   6.1598049336094033E-011   6.6926565490036350E-010  -7.5316909347427797E-010   2.3346222442956196E-009
  0.41887902047863912       -1.0000000000000000        2.8574740069259953E-011  -2.8025484253467940E-011  -6.5591751963795306E-011  -6.6038573281612550E-011  -1.7396606741349079E-010  -1.6969380732710438E-010  -1.1286307842232346E-010   1.2875737926651591E-010  -4.6096547087754794E-010  -4.6182198118240432E-010  -8.5110602883992165E-010  -8.2678883364053309E-010   6.8644448908070867E-011   7.7124094461554867E-010  -8.7521000768870689E-010   2.7181748831381245E-009
  0.45378560551852570       -1.0000000000000000        3.3499367138417803E-011  -3.2949195671696527E-011  -7.6216733191625867E-011  -7.7001808246759921E-011  -2.0267356693670730E-010  -1.9840680813648623E-010  -1.2979862002915572E-010   1.4885696021929700E-010  -5.3055762205459331E-010  -5.3402610620885031E-010  -9.9274302746368876E-010  -9.6774765962107002E-010   7.5286776697838250E-011   8.7780873181767306E-010  -1.0030826539982441E-009   3.1261133880190886E-009
  0.48869219055841229       -1.0000000000000000        3.8745073662889749E-011  -3.8193406421565104E-011  -8.7359176508584347E-011  -8.8500688481309038E-011  -2.3317101635603477E-010  -2.2890379604619173E-010  -1.4725047721990914E-010   1.6962807935061448E-010  -6.0288009666888755E-010  -6.0909131007047026E-010  -1.1436319795055601E-009  -1.1178992821233753E-009   8.1182256003870476E-011   9.8636005203896331E-010  -1.1338373516938379E-009   3.5498976154811450E-009
  0.52359877559829882       -1.0000000000000000        4.4198123901781365E-011  -4.3646747818801850E-011  -9.8740192386046931E-011  -1.0025405875477710E-010  -2.6485272834868888E-010  -2.6059551360790315E-010  -1.6473223730654766E-010   1.9051946079876634E-010  -6.7616331835467115E-010  -6.8523842093887863E-010  -1.3008843617612259E-009  -1.2744531870744485E-009   8.5987682039273823E-011   1.0939042890927841E-009  -1.2641021293276089E-009   3.9792092878999525E-009
  0.55850536063818546       -1.0000000000000000        4.9719377481737070E-011  -4.9172139229867376E-011  -1.1003287736110768E-010  -1.1193015362335550E-010  -2.9698995061268519E-010  -2.9276630501163072E-010  -1.8169952395268311E-010   2.1090607181306114E-010  -7.4839764314244535E-010  -7.6042587399159472E-010  -1.4609853838775471E-009  -1.4339801576602344E-009   8.9385881972350585E-011   1.1972068915043070E-009  -1.3901928024221164E-009   4.4023303647382506E-009
  0.59341194567807209       -1.0000000000000000        5.5149523309206201E-011  -5.4611551776656682E-011  -1.2087730312955383E-010  -1.2316133510278833E-010  -3.2875611964292903E-010  -3.2459928173214747E-010  -1.9757791799686825E-010   2.3012045780624028E-010  -8.1742091537462317E-010  -8.3244191713034475E-010  -1.6199117213266003E-009  -1.5925293505179241E-009   9.1112029497032316E-011   1.2929553136584789E-009  -1.5082325491377391E-009   4.8066541994309422E-009
  0.62831853071795862       -1.0000000000000000        6.0316396252597739E-011  -5.9793867768433881E-011  -1.3089851121733300E-010  -1.3356322520275605E-010  -3.5926228358842032E-010  -3.5521175203541810E-010  -2.1179546947484977E-010   2.4749104838457129E-010  -8.8102452085210635E-010  -8.9901279651972716E-010  -1.7732951073993189E-009  -1.7457895539642078E-009   9.0978724424033040E-011   1.3779386910343127E-009  -1.6143732679326448E-009   5.1792999132206036E-009
  0.66322511575784526       -1.0000000000000000        6.5044084940411500E-011  -6.4543618893331473E-011  -1.3972861316326786E-010  -1.4275678140986789E-010  -3.8759779408142713E-010  -3.8369702274042671E-010  -2.2381784557417581E-010   2.6238175761559260E-010  -9.3707076392727842E-010  -9.5792440217074888E-010  -1.9166232263869091E-009  -1.8892894702593717E-009   8.8895100106715631E-011   1.4492219002411592E-009  -1.7052742303043939E-009   5.5077899641895477E-009
  0.69813170079773179       -1.0000000000000000        6.9163293544304700E-011  -6.8691583125994897E-011  -1.4702895939011850E-010  -1.5039188424469157E-010  -4.1287855896473572E-010  -4.0917082467634185E-010  -2.3318256434577873E-010   2.7423412355995922E-010  -9.8361044172505784E-010  -1.0071461295326956E-009  -2.0454673110723815E-009  -2.0186234417173091E-009   8.4878590659999160E-011   1.5043381486679694E-009  -1.7776713838885575E-009   5.7807432501456738E-009
  0.73303828583761843       -1.0000000000000000        7.2521749824750750E-011  -7.2085049281187149E-011  -1.5251262303731491E-010  -1.5617007111884632E-010  -4.3429375642099221E-010  -4.3082014019373239E-010  -2.3952983628839955E-010   2.8260265444694340E-010  -1.0189970976644603E-009  -1.0449498974849317E-009  -2.1557211812547796E-009  -2.1296907966455946E-009   7.9057813230392387E-011   1.5414118752146082E-009  -1.8292687296141860E-009   5.9885330917518471E-009
  0.76794487087750496       -1.0000000000000000        7.4994378355785140E-011  -7.4597831186392473E-011  -1.5596341075052766E-010  -1.5986478923858476E-010  -4.5115315312160469E-010  -4.4794992653154053E-010  -2.4262641592815142E-010   2.8718557356966958E-010  -1.0419840174377872E-009  -1.0700125491796164E-009  -2.2438350367695961E-009  -2.2189293830891867E-009   7.1665267895269827E-011   1.5592785648135919E-009  -1.8585448382278908E-009   6.1238563817182320E-009
  0.80285145591739160       -1.0000000000000000        7.6491562448261216E-011  -7.6139259566851158E-011  -1.5725067693383092E-010  -1.6133648752159647E-010  -4.6292750069037921E-010  -4.6002364989625248E-010  -2.4238106832912293E-010   2.8784369609095582E-010  -1.0517982654360593E-009  -1.0814959840913072E-009  -2.3070250602261350E-009  -2.2835274328994883E-009   6.3020327820550328E-011   1.5575501212558359E-009  -1.8647779449878637E-009   6.1821680097611648E-009
  0.83775804095727824       -1.0000000000000000        7.6965313069008469E-011  -7.6659942888699846E-011  -1.5633810050617763E-010  -1.6054304543840789E-010  -4.6928018368155998E-010  -4.6669611061559380E-010  -2.3884909078742857E-010   2.8460923512036860E-010  -1.0481846118159516E-009  -1.0790948309166030E-009  -2.3434413985329906E-009  -2.3215933400328048E-009   5.3505219903781522E-011   1.5366264613932497E-009  -1.8480789255235275E-009   6.1619395334050362E-009
  0.87266462599716477       -1.0000000000000000        7.6412469505361169E-011  -7.6155146632617575E-011  -1.5328512259357776E-010  -1.5754032404748315E-010  -4.7008678099484837E-010  -4.6783386626843792E-010  -2.3222659620347049E-010   2.7768040151062292E-010  -1.0314160503352577E-009  -1.0630503432424020E-009  -2.3522790832148533E-009  -2.3322703633552536E-009   4.3535245382679110E-011   1.4976469332460047E-009  -1.8096657550746444E-009   6.0647202419811798E-009
  0.90757121103705141       -1.0000000000000000        7.4874259799847494E-011  -7.4664552968576018E-011  -1.4824161708898653E-010  -1.5247850455763261E-010  -4.6544140250251901E-010  -4.6352154106861577E-010  -2.2283389710740991E-010   2.6740518222830478E-010  -1.0022673294013677E-009  -1.0341266418638817E-009  -2.3338214570554322E-009  -2.3157836685399609E-009   3.3527855245644210E-011   1.4424168642563432E-009  -1.7513235141981125E-009   5.8949920931648411E-009
  0.94247779607693793       -1.0000000000000000        7.2432976310058185E-011  -7.2269057936053703E-011  -1.4143561928688833E-010  -1.4558816999556531E-010  -4.5564803434148483E-010  -4.5405428276411515E-010  -2.1109142817649996E-010   2.5425401255755824E-010  -9.6195800019271782E-010  -9.9355266890712324E-010  -2.2894118356706229E-009  -2.2734155124741624E-009   2.3872473839198364E-011   1.3732649138404278E-009  -1.6757754784407465E-009   5.6598332145945378E-009
  0.97738438111682457       -1.0000000000000000        6.9205489280229107E-011  -6.9084219672106822E-011  -1.3315607711033117E-010  -1.3716457091855782E-010  -4.4119931811644316E-010  -4.3991631969558612E-010  -1.9748915138639425E-010   2.3878643346412718E-010  -9.1206558800115397E-010  -9.4293530937656870E-010  -2.2213562759377142E-009  -2.2074123796555994E-009   1.4905698547911107E-011   1.2929067833865839E-009  -1.5859765299620638E-009   5.3684206356498811E-009
   1.0122909661567112       -1.0000000000000000        6.5334708053834852E-011  -6.5252016025746030E-011  -1.2373181210616680E-010  -1.2754429495821059E-010  -4.2274214964456607E-010  -4.2174829437512318E-010  -1.8255374868612944E-010   2.2161245173755551E-010  -8.5442138804088716E-010  -8.8415102057069753E-010  -2.1327672117799914E-009  -2.1208316622445310E-009   6.8925295198371591E-012   1.2042638206782670E-009  -1.4853639708189488E-009   5.0314184827310388E-009
   1.0471975511965976       -1.0000000000000000        6.0979568955491320E-011  -6.0930813678079253E-011  -1.1350928814669421E-010  -1.1708364093030034E-010  -4.0103771196707130E-010  -4.0030622661543149E-010  -1.6681609814729035E-010   2.0335495267971627E-010  -7.9099420021392511E-010  -8.1922768080775487E-010  -2.0273627029910598E-009  -2.0173438319152787E-009   1.6625191286265842E-014   1.1103090180071941E-009  -1.3773302368623363E-009   4.6603069922640236E-009
   1.0821041362364843       -1.0000000000000000        5.6304997436923661E-011  -5.6285181571400105E-011  -1.0283128022589069E-010  -1.0613572987174389E-010  -3.7691473456301749E-010  -3.7641533607686418E-010  -1.5078224899206128E-010   1.8461496471282989E-010  -7.2377532830094831E-010  -7.5022457718345482E-010  -1.9092407605186162E-009  -1.9010087743386826E-009  -5.6223258744292033E-012   1.0139072663484700E-009  -1.2653039392621867E-009   4.2667091106930144E-009
   1.1170107212763709       -1.0000000000000000        5.1472336029585648E-011  -5.1476353800206305E-011  -9.2017550094467829E-011  -9.5030887058839020E-011  -3.5122389726976368E-010  -3.5092500439618496E-010  -1.3490922642649276E-010   1.6594219820814409E-010  -6.5467247929453856E-010  -6.7912136188440738E-010  -1.7826471465882553E-009  -1.7760440359563813E-009  -1.0002402909465509E-011   9.1769598743681789E-010  -1.1524510025328659E-009   3.8617691310854368E-009
   1.1519173063162575       -1.0000000000000000        4.6631274653028556E-011  -4.6654213368422785E-011  -8.1349794297997560E-011  -8.4060989717117279E-011  -3.2479500943652793E-010  -3.2466506882035017E-010  -1.1958835462905358E-010   1.4781349915425496E-010  -5.8542043745309924E-010  -6.0772423169193732E-010  -1.6517561851960461E-009  -1.6466063244268565E-009  -1.3169055805988133E-011   8.2398469428891089E-010  -1.0417973210547594E-009   3.4556243809300502E-009
   1.1868238913561442       -1.0000000000000000        4.1913684874855155E-011  -4.1951030837914878E-011  -7.1061063313120495E-011  -7.3468123395240934E-011  -2.9840101645617154E-010  -2.9840992982142526E-010  -1.0513498560488084E-010   1.3062028779587144E-010  -5.1751053040746492E-010  -5.3759184918056642E-010  -1.5204839168808299E-009  -1.5166034541021408E-009  -1.5219742959233622E-011   7.3471217209213580E-010  -9.3562929805666404E-010   3.0569985608863905E-009
   1.2217304763960306       -1.0000000000000000        3.7429719918177498E-011  -3.7477547322569525E-011  -6.1329722553497558E-011  -6.3438330212764420E-011  -2.7273066651693025E-010  -2.7285006010567176E-010  -9.1786066936384174E-011   1.1466317949463058E-010  -4.5214459181163047E-010  -4.6998546601350388E-010  -1.3923455018890926E-009  -1.3895510941368890E-009  -1.6287737553073283E-011   6.5140518135482916E-010  -8.3587830345788978E-010   2.6729317812217063E-009
   1.2566370614359172       -1.0000000000000000        3.3265979900870195E-011  -3.3320790244184529E-011  -5.2278321692063535E-011  -5.4100017519717304E-011  -2.4837056970527911E-010  -2.4857520483445332E-010  -7.9703085076583610E-011   1.0015435189196192E-010  -3.9021287262902251E-010  -4.0584466614889443E-010  -1.2703617750994506E-009  -1.2684769846952791E-009  -1.6525579783024972E-011   5.7518859630390641E-010  -7.4397602421653374E-010   2.3086484428348315E-009
   1.2915436464758039       -1.0000000000000000        2.9486047154889368E-011  -2.9545005012659110E-011  -4.3975663016055747E-011  -4.5526325603304912E-011  -2.2579816235453439E-010  -2.2606588671114459E-010  -6.8980415339574241E-011   8.7226156526149189E-011  -3.3229243798705723E-010  -3.4578459238785820E-010  -1.1570149204931966E-009  -1.1558750784700858E-009  -1.6090831601026849E-011   5.0680657016532120E-010  -6.6119979562836007E-010   1.9675493847790964E-009
   1.3264502315156905       -1.0000000000000000        2.6132227794002706E-011  -2.6193138716619498E-011  -3.6442215509194599E-011  -3.7740317698215580E-011  -2.0538275412435533E-010  -2.0569508503176283E-010  -5.9655980349375018E-011   7.5943000420780301E-011  -2.7866356984948645E-010  -2.9011239661371157E-010  -1.0542484323389173E-009  -1.0537039149584567E-009  -1.5134713049230207E-011   4.4669455269040503E-010  -5.8803237666639610E-010   1.6513024345564429E-009
   1.3613568165555769       -1.0000000000000000        2.3228867672549009E-011  -2.3289874545377070E-011  -2.9656466525426857E-011  -3.0721341711321867E-011  -1.8739419858439216E-010  -1.8773545145756039E-010  -5.1724399422041478E-011   6.6315834299601609E-011  -2.2933811801219207E-010  -2.3885458536424899E-010  -9.6350316610527332E-010  -9.6342027882441130E-010  -1.3793638739721276E-011   3.9502146507393150E-010  -5.2483150436040546E-010   1.3600058723893080E-009
   1.3962634015954636       -1.0000000000000000        2.0786105413539962E-011  -2.0845956966052588E-011  -2.3562855298986126E-011  -2.4413552484879667E-011  -1.7201584315414689E-010  -1.7237350497861185E-010  -4.5149952161710655E-011   5.8317388326527908E-011  -1.8409440897450178E-010  -1.9179462615724294E-010  -8.8578153623934903E-010  -8.8604266863248513E-010  -1.2184205893789654E-011   3.5175872236978366E-010  -4.7180024635768847E-010   1.0923985410221526E-009
   1.4311699866353502       -1.0000000000000000        1.8803924566939326E-011  -1.8861819421453188E-011  -1.8079001082064872E-011  -1.8732950270419656E-011  -1.5936193979339855E-010  -1.5972576388084581E-010  -3.9879318640083049E-011   5.1897077598959274E-011  -1.4251873517973628E-010  -1.4851458744600129E-010  -8.2172945205927456E-010  -8.2223173568427455E-010  -1.0401230523007659E-011   3.1675423837845529E-010  -4.2891258548861709E-010   8.4609172889823386E-010
   1.4660765716752369       -1.0000000000000000        1.7276286081897833E-011  -1.7331524481531685E-011  -1.3102509752003958E-011  -1.3574762206161417E-011  -1.4949556941375504E-010  -1.4985740701441344E-010  -3.5852771840876870E-011   4.6994506837260830E-011  -1.0404448618295498E-010  -1.0843595426895503E-010  -7.7172360220192916E-010  -7.7237672876250687E-010  -8.5184198956738025E-012   2.8979706441714918E-010  -3.9584912787015011E-010   6.1780020224167387E-010
   1.5009831567151235       -1.0000000000000000        1.6194563972494072E-011  -1.6246721038517354E-011  -8.5170559205425750E-012  -8.8196591999093918E-012  -1.4244531187226852E-010  -1.4279819850715978E-010  -3.3013904738886975E-011   4.3550483551104994E-011  -6.7988814545943149E-011  -7.0858489302265381E-011  -7.3595539936769455E-010  -7.3667881384799867E-010  -6.5903239558854874E-012   2.7065649736228801E-010  -3.7250282003999124E-010   4.0355897946122543E-010
   1.5358897417550099       -1.0000000000000000        1.5550366048789072E-011  -1.5599000696982857E-011  -4.1967918951810116E-012  -4.3380212977791538E-012  -1.3821996723128063E-010  -1.3855816654638224E-010  -3.1316572925124742E-011   4.1516411072304702E-011  -3.3587081397559887E-011  -3.4995597536065356E-011  -7.1450445248763085E-010  -7.1522364207391253E-010  -4.6564379084641833E-012   2.5913908983535009E-010  -3.5861058663065432E-010   1.9892022456479667E-010
   1.5707963267948966       -1.0000000000000000        1.5337888000707751E-011  -1.5382545981384131E-011  -1.0259572384090004E-014   5.2176217918859710E-015  -1.3682009906051947E-010  -1.3713795777825857E-010  -3.0730858678961089E-011   4.0861007099523801E-011  -2.2511305121526587E-014  -5.5999293241888123E-015  -7.0739538454317035E-010  -7.0803847466866215E-010  -2.7454419545428731E-012   2.5511047870980528E-010  -3.5408658033030876E-010  -8.7131990567934586E-013
   1.6057029118347832       -1.0000000000000000        1.5555046702214197E-011  -1.5595218729777890E-011   4.1765033221078411E-012   4.3482861050150870E-012  -1.3824559098803882E-010  -1.3853705057047388E-010  -3.1245716396116256E-011   4.1573862434283210E-011   3.3547663926471772E-011   3.4979602314703793E-011  -7.1463347480287522E-010  -7.1512713538815445E-010  -8.8038089458998398E-013   2.5851820738521957E-010  -3.5895925583219391E-010  -2.0072075669109056E-010
   1.6406094968746698       -1.0000000000000000        1.6204102965396595E-011  -1.6239013595874385E-011   8.4977004843474700E-012   8.8290305683707616E-012  -1.4249710125421150E-010  -1.4275540152752604E-010  -3.2870421956015217E-011   4.3666656705743744E-011   6.7965895999797607E-011   7.0827490266072274E-011  -7.3621689178102529E-010  -7.3648321017790386E-010   9.1595988051140667E-013   2.6940154807625391E-010  -3.7327587061280981E-010  -4.0553471925451638E-010
   1.6755160819145565       -1.0000000000000000        1.7291006783315869E-011  -1.7319572618648286E-011   1.3084714255109689E-011   1.3582627777698099E-011  -1.4957526536587097E-010  -1.4979143862164228E-010  -3.5633303849878905E-011   4.7172130280326791E-011   1.0405001071682568E-010   1.0837920510214528E-010  -7.7212446420036311E-010  -7.7207661485962218E-010   2.6159462528443888E-012   2.8788253407764348E-010  -3.9717545671307842E-010  -6.2007363376732539E-010
   1.7104226669544429       -1.0000000000000000        1.8824355895295359E-011  -1.8845130217018635E-011   1.8063587975687912E-011   1.8738341060573606E-011  -1.5947160522750743E-010  -1.5963474638791396E-010  -3.9578921719695747E-011   5.2139993625187330E-011   1.4256609471804368E-010   1.4842040515285433E-010  -8.2227977422104082E-010  -8.2181889790178371E-010   4.1824368181382814E-012   3.1414616253826777E-010  -4.3090428212487419E-010  -8.4879326892701792E-010
   1.7453292519943295       -1.0000000000000000        2.0812914588570315E-011  -2.0823902254781444E-011   2.3550922449769746E-011   2.4415487009129105E-011  -1.7215866425277213E-010  -1.7225482384098044E-010  -4.4762362454525777E-011   5.8630290078251669E-011   1.8419834143913694E-010   1.9165030825508942E-010  -8.8649430605979916E-010  -8.8550638832263304E-010   5.5641101823230089E-012   3.4841968548375256E-010  -4.7444504107332928E-010  -1.0956691444053343E-009
   1.7802358370342162       -1.0000000000000000        2.3262868172438132E-011  -2.3261767332749739E-011   2.9649294258368076E-011   3.0718883600367365E-011  -1.8757394932145870E-010  -1.8758608186160017E-010  -5.1242431342601236E-011   6.6704264774594666E-011   2.2951529658696581E-010   2.3864564910713438E-010  -9.6439390839977243E-010  -9.6274783686655619E-010   6.6924954931823712E-012   3.9091116957085026E-010  -5.2806176036823518E-010  -1.3639987423968185E-009
   1.8151424220741028       -1.0000000000000000        2.6174408071324030E-011  -2.6158092384106000E-011   3.6441341679009725E-011   3.7731835711229693E-011  -2.0560372404627830E-010  -2.0551154278749129E-010  -5.9071814231285021E-011   7.6412686106850135E-011   2.7893304994881047E-010   2.8982277840627397E-010  -1.0553347158958717E-009  -1.0528808991615543E-009   7.4799652603829703E-012   4.4176737301671253E-010  -5.9190676192335045E-010  -1.6561836158081237E-009
   1.8500490071139892       -1.0000000000000000        2.9537445439177233E-011  -2.9502166635137035E-011   4.3982975793234979E-011   4.5510396026972882E-011  -2.2606509496326033E-010  -2.2584428608957210E-010  -6.8286254168916058E-011   8.7782747444154445E-011   3.3267488848940857E-010   3.4539578464160467E-010  -1.1583154521530405E-009  -1.1548860333308936E-009   7.8193726898079167E-012   5.0101905088768898E-010  -6.6576318258482856E-010  -1.9734973904613331E-009
   1.8849555921538759       -1.0000000000000000        3.3327741999603701E-011  -3.3269270291810648E-011   5.2295915594148483E-011   5.4074360555728186E-011  -2.4868842476405103E-010  -2.4831146624467180E-010  -7.8891666056083289E-011   1.0080287958345794E-010   3.9073158734715821E-010   4.0533655302579489E-010  -1.2718957690629970E-009  -1.2673052901125871E-009   7.5868313906745866E-012   5.6850351676526019E-010  -7.4930001115875785E-010  -2.3158520141346603E-009
   1.9198621771937625       -1.0000000000000000        3.7503008409933151E-011  -3.7416330379495944E-011   6.1360091868686160E-011   6.3400808616788448E-011  -2.7310451968380746E-010  -2.7253993061233102E-010  -9.0851302613181444E-011   1.1540761055168101E-010   4.5282468423177785E-010   4.6933684152933157E-010  -1.3941315515973793E-009  -1.3881803951753566E-009   6.6463800041727524E-012   6.4380394060639521E-010  -8.4179775940369757E-010  -2.6815862694672793E-009
   1.9547687622336491       -1.0000000000000000        4.1999631736771217E-011  -4.1879331629926396E-011   7.1106904040693005E-011   7.3416324548508041E-011  -2.9883566160338387E-010  -2.9804931647268291E-010  -1.0407286827420493E-010   1.3146292164935671E-010   5.1837842280381163E-010   5.3678010681224109E-010  -1.5225388924618585E-009  -1.5150183074896457E-009   4.8584019603088926E-012   7.2618434065307777E-010  -9.4222416745097371E-010  -3.0673006329921175E-009
   1.9896753472735358       -1.0000000000000000        4.6730899142875255E-011  -4.6571085190293637E-011   8.1414091182855961E-011   8.3992172355742243E-011  -3.2529466303691886E-010  -3.2425037085999289E-010  -1.1839751432597159E-010   1.4875406152060854E-010   5.8650340490330834E-010   6.0672703425128042E-010  -1.6540940656214964E-009  -1.6447930464737731E-009   2.0909960994109719E-012   8.1454148423506107E-010  -1.0491093896205750E-009  -3.4677645826272598E-009
   2.0245819323134224       -1.0000000000000000        5.1586552892366251E-011  -5.1381205479491901E-011   9.2103274901190091E-011   9.4942425957263845E-011  -3.5179246825317500E-010  -3.5045299752246884E-010  -1.3359173491030028E-010   1.6697777523389598E-010   6.5599730089027462E-010   6.7791694031545762E-010  -1.7852777704569150E-009  -1.7739923101853157E-009  -1.7666312747615917E-012   9.0737352717681628E-010  -1.1604871144130912E-009  -3.8759232869411820E-009
   2.0594885173533091       -1.0000000000000000        5.6434397665750330E-011  -5.6177398046971093E-011   1.0294143047015343E-010   1.0602493957313124E-010  -3.7755503116534929E-010  -3.7588372595782888E-010  -1.4934405925379395E-010   1.8573969413207294E-010   7.2536646156955980E-010   7.4879347952104655E-010  -1.9121687684123171E-009  -1.8987120638803527E-009  -6.7884837083239543E-012   1.0027737168855697E-009  -1.2739121029523131E-009  -4.2830284358114563E-009
   2.0943951023931953       -1.0000000000000000        6.1124481481366125E-011  -6.0810280781558811E-011   1.1364670515432005E-010   1.1694835332031868E-010  -4.0175103658633233E-010  -3.9971384575695016E-010  -1.6526753420820335E-010   2.0455928580580299E-010   7.9287291960510124E-010   8.1755354994093251E-010  -2.0305864719420740E-009  -2.0148005125399483E-009  -1.2996564619812592E-011   1.0984570254732791E-009  -1.3864760024645846E-009  -4.6789072766496768E-009
   2.1293016874330819       -1.0000000000000000        6.5495042628201244E-011  -6.5118770443375017E-011   1.2389884985188072E-010   1.2738233873112077E-010  -4.2352848634833315E-010  -4.2109523127242172E-010  -1.8090956357978711E-010   2.2288330971475002E-010   8.5660347623595713E-010   8.8222131604522216E-010  -2.1362781165128248E-009  -2.1180451606734103E-009  -2.0346911003432350E-011   1.1918185278397916E-009  -1.4948702582855114E-009  -5.0523697187417065E-009
   2.1642082724729685       -1.0000000000000000        6.9380792032999920E-011  -6.8938561107882420E-011   1.3335471727294402E-010   1.3697432894265734E-010  -4.4205680836102555E-010  -4.3920414991357780E-010  -1.9576843527441698E-010   2.4010758502737286E-010   9.1456019009642466E-010   9.4074294555502577E-010  -2.2251383243266339E-009  -2.2043923779493671E-009  -2.8719882277097532E-011   1.2800171614752235E-009  -1.5957355949465780E-009  -5.3917369878468963E-009
   2.1991148575128552       -1.0000000000000000        7.2622242663635883E-011  -7.2111749964473083E-011   1.4166689321321883E-010   1.4536889243085203E-010  -4.5657301827782275E-010  -4.5328608533582145E-010  -2.0931709218240083E-010   2.5560632256975357E-010   9.6476684012534118E-010   9.9109675083913360E-010  -2.2934416089372936E-009  -2.2701777922056957E-009  -3.7915738884220207E-011   1.3601048726337754E-009  -1.6856012208416618E-009  -5.6854655490464862E-009
   2.2340214425527418       -1.0000000000000000        7.5076070418773155E-011  -7.4496810057224001E-011   1.4850576499312201E-010   1.5223010327378806E-010  -4.6642806423236447E-010  -4.6270219462869674E-010  -2.2103183929447753E-010   2.6876730763182420E-010   1.0053838500778016E-009   1.0314135018429420E-009  -2.3380685229460463E-009  -2.3123495665698505E-009  -4.7657723644347632E-011   1.4291727245043070E-009  -1.7611400824807022E-009  -5.9228224003980095E-009
   2.2689280275926285       -1.0000000000000000        7.6624948090377472E-011  -7.5978481475249074E-011   1.5358126180798265E-010   1.5726426090257028E-010  -4.7112758366956322E-010  -4.6696949525861318E-010  -2.3042483184300437E-010   2.7902990577161006E-010   1.0348244719168806E-009   1.0600939350211978E-009  -2.3567066888534873E-009  -2.3286674827619899E-009  -5.7603065172383392E-011   1.4845222877707433E-009  -1.8191689645031441E-009  -6.0945602328420554E-009
   2.3038346126325151       -1.0000000000000000        7.7186191011610332E-011  -7.6476314064350292E-011   1.5666432008610771E-010   1.6024120452783833E-010  -4.7036601002520865E-010  -4.6579448797064518E-010  -2.3707647588592981E-010   2.8592331697358585E-010   1.0518602927475664E-009   1.0759176863396900E-009  -2.3480077812196394E-009  -2.3178533244255789E-009  -6.7361470616365952E-011   1.5238163924738183E-009  -1.8572774858324337E-009  -6.1935326959691562E-009
   2.3387411976724017       -1.0000000000000000        7.6718242036454949E-011  -7.5950730070572712E-011   1.5760397074494705E-010   1.6101213719629245E-010  -4.6404765537881027E-010  -4.5909326392215035E-010  -2.4066586289094425E-010   2.8910051717773772E-010   1.0557072749402766E-009   1.0781280902729705E-009  -2.3116849711215172E-009  -2.2796859890151047E-009  -7.6520514826007022E-011   1.5452467499411393E-009  -1.8735667465946814E-009  -6.2151964166278080E-009
   2.3736477827122884       -1.0000000000000000        7.5224071412436587E-011  -7.4406791599940689E-011   1.5633980492874652E-010   1.5952156232509151E-010  -4.5229601446016209E-010  -4.4700052610063103E-010  -2.4099517344550704E-010   2.8836506559977217E-010   1.0460849557077231E-009   1.0664904314628753E-009  -2.2485414273845378E-009  -2.2150248534249442E-009  -8.4675094474142031E-011   1.5476585886191667E-009  -1.8668523017856186E-009  -6.1579513851376835E-009
   2.4085543677521746       -1.0000000000000000        7.2751611041680778E-011  -7.1893824585035218E-011   1.5290739532863694E-010   1.5581262849613344E-010  -4.3544720900785327E-010  -4.2986138982475418E-010  -2.3800610154422702E-010   2.8368772269581176E-010   1.0232420479132211E-009   1.0413149770243059E-009  -2.1604271575218847E-009  -2.1257621696217769E-009  -9.1457713502115723E-011   1.5306372141230915E-009  -1.8368098517199094E-009  -6.0232894997019685E-009
   2.4434609527920612       -1.0000000000000000        6.9390423743283455E-011  -6.8502594815848439E-011   1.4743671638690562E-010   1.5002490122431429E-010  -4.1403042634003031E-010  -4.0821288127012046E-010  -2.3178587677663849E-010   2.7521072302028760E-010   9.8794714539172739E-010   1.0034432782986166E-009  -2.0501280817891904E-009  -2.0147089253896042E-009  -9.6567544454978585E-011   1.4945403838511498E-009  -1.7842504989990801E-009  -5.8157367646178392E-009
   2.4783675378319479       -1.0000000000000000        6.5265884068593229E-011  -6.4358989191648302E-011   1.4014366371060069E-010   1.4238506175749005E-010  -3.8873639022083012E-010  -3.8274954662757483E-010  -2.2256319242246315E-010   2.6323989624775678E-010   9.4144523403851634E-010   9.5419943644459560E-010  -1.9211980657779902E-009  -1.8854247621240575E-009  -9.9793300053918169E-011   1.4404977063433559E-009  -1.7108256035995273E-009  -5.5425960489172477E-009
   2.5132741228718345       -1.0000000000000000        6.0530479467991088E-011  -5.9615463224548124E-011   1.3131528523512865E-010   1.3319148995032140E-010  -3.6037689894758063E-010  -3.5428356915180561E-010  -2.1069280111576409E-010   2.4822458905323122E-010   8.8538398546255874E-010   8.9531037226197003E-010  -1.7777491092551056E-009  -1.7420062116283244E-009  -1.0102900929351833E-010   1.3703447758876435E-009  -1.6190506964044125E-009  -5.2135136165832392E-009
   2.5481807079117211       -1.0000000000000000        5.5353979173627716E-011  -5.4440977751823170E-011   1.2129038434806226E-010   1.2279433627491055E-010  -3.2983783867423050E-010  -3.2369783431435258E-010  -1.9663229463963852E-010   2.3072752011088902E-010   8.2171555951918090E-010   8.2880264875207303E-010  -1.6242173851196060E-009  -1.5888532038881541E-009  -1.0028030621764882E-010   1.2865244175665875E-009  -1.5119277183825421E-009  -4.8399090651013507E-009
   2.5830872929516078       -1.0000000000000000        4.9912727387218977E-011  -4.9010550441198159E-011   1.1043767751118943E-010   1.1157169822501759E-010  -2.9803171978269460E-010  -2.9189726693079481E-010  -1.8091139686924254E-010   2.1138788226802620E-010   7.5258445603952107E-010   7.5688480133517307E-010  -1.4651240196372823E-009  -1.4304302821357870E-009  -9.7660773535669565E-011   1.1919349708974573E-009  -1.3930081128979503E-009  -4.4343160082853934E-009
   2.6179938779914944       -1.0000000000000000        4.4379468021822759E-011  -4.3494914368160122E-011   9.9132862648273061E-011   9.9907531936994755E-011  -2.6585017964344937E-010  -2.5976261011162242E-010  -1.6409802229545365E-010   1.9088033248503328E-010   6.8020744201970296E-010   6.8182309672415972E-010  -1.3048474160675912E-009  -1.2710398439965106E-009  -9.3379035087907621E-011   1.0897650368063163E-009  -1.2660265472541301E-009  -4.0096862383393582E-009
   2.6529004630313811       -1.0000000000000000        3.8914179890833492E-011  -3.8051591380646670E-011   8.7737286902336856E-011   8.8168111611500860E-011  -2.3412219390953242E-010  -2.2810826847205490E-010  -1.4676363029051481E-010   1.6987451935208887E-010   6.0675716623112937E-010   6.0582093022830949E-010  -1.1474220274154317E-009  -1.1146232486290147E-009  -8.7718830059166179E-011   9.8330284589415625E-010  -1.1349994589045692E-009  -3.5787091973648901E-009
   2.6878070480712677       -1.0000000000000000        3.3656567123306630E-011  -3.2817121232006954E-011   7.6579006595448772E-011   7.6684290776029193E-011  -2.0357988537776272E-010  -1.9764723354547728E-010  -1.2945043749579980E-010   1.4899633190366970E-010   5.3425580529150931E-010   5.3090878461655623E-010  -9.9637483248971082E-010  -9.6459865690951177E-010  -8.1013868096782261E-011   8.7577264075311407E-010  -1.0035227701599904E-009  -3.1531944977336043E-009
   2.7227136331111539       -1.0000000000000000        2.8720975006867308E-011  -2.7902336988253331E-011   6.5938531853975751E-011   6.5735509999437055E-011  -1.7483216947574374E-010  -1.6896620179639929E-010  -1.1264403873809020E-010   1.2879709023741469E-010   4.6448652539187185E-010   4.5885473879550043E-010  -8.5460775767617365E-010  -8.2374466241828038E-010  -7.3620859538337297E-011   7.7016000361792490E-010  -8.7494977602270263E-010  -2.7435575660188332E-009
   2.7576202181510405       -1.0000000000000000        2.4193413322639047E-011  -2.3389024827048721E-011   5.6039037091238901E-011   5.5540614934384307E-011  -1.4834870118183054E-010  -1.4250859250890477E-010  -9.6752240281690027E-011   1.0972928882889397E-010   3.9892777475554647E-010   3.9109613082782287E-010  -7.2432938132417642E-010  -6.9413152182926227E-010  -6.5893042423832860E-011   6.6907779938237334E-010  -7.5218446629735619E-010  -2.3584397590275799E-009
   2.7925268031909272       -1.0000000000000000        2.0130948870011240E-011  -1.9329511733834381E-011   4.7042001267454290E-011   4.6253273552728688E-011  -1.2445453258474537E-010  -1.1856904484993671E-010  -8.2092091055985390E-011   9.2132009447452223E-011   3.3871285981801761E-010   3.2869876560695504E-010  -6.0703688881041906E-010  -5.7710024917710489E-010  -5.8157345023404961E-011   5.7466724722712225E-010  -6.3755989755956727E-010  -2.0044798575793398E-009
   2.8274333882308138       -1.0000000000000000        1.6563286911925288E-011  -1.5748114345744675E-011   3.9047902243124552E-011   3.7961818131168207E-011  -1.0333453117866298E-010  -9.7295875943644095E-011  -6.8885248310120291E-011   7.6225844394963216E-011   2.8461944192569878E-010   2.7234225893488983E-010  -5.0354608705974530E-010  -4.7328754569628709E-010  -5.0696949710361261E-011   4.8855144571126548E-010  -5.3251489939958740E-010  -1.6862490019864822E-009
   2.8623399732707004       -1.0000000000000000        1.3496099506267451E-011  -1.2643912716556095E-011   3.2100981442619333E-011   3.0694620855787178E-011  -8.5046277698725198E-011  -7.8704030015739396E-011  -5.7261177523765147E-011   6.2116267636280056E-011   2.3708370031732836E-010   2.2233306789431598E-010  -4.1406292708683453E-010  -3.8268854569124762E-010  -4.3739928310220711E-011   4.1180909765677783E-010  -4.3810627892635262E-010  -1.4063396139772395E-009
   2.8972465583105871       -1.0000000000000000        1.0915425319028965E-011  -9.9952508333902920E-012   2.6198350850094244E-011   2.4427083851952335E-011  -6.9541337762616700E-011  -6.2691945810921612E-011  -4.7267543393487722E-011   4.9805071557222851E-011   1.9624002652508121E-010   1.7863724497692667E-010  -3.3828778294831651E-010  -3.0474781648821005E-010  -3.7455586178332563E-011   3.4502272287554009E-010  -3.5461943369953117E-010  -1.1655905280102081E-009
   2.9321531433504737       -1.0000000000000000        8.7930245631443190E-012  -7.7638902807738662E-012   2.1300462225581005E-011   1.9092741310305512E-011  -5.6690458845796415E-011  -4.9064550377657877E-011  -3.8885338729397257E-011   3.9205004939874514E-011   1.6197836333079199E-010   1.4093123433720940E-010  -2.7554164437694905E-010  -2.3846786502467341E-010  -3.1956462167013283E-011   2.8834419402289624E-010  -2.8180445705392032E-010  -9.6341490312358454E-010
   2.9670597283903604       -1.0000000000000000        7.0919017233611216E-012  -5.9000929653676189E-012   1.7343311719708454E-011   1.4592382896710659E-011  -4.6311947860714029E-011  -3.7555795338159293E-011  -3.2047251316942722E-011   3.0159546811927007E-011   1.3401073216879124E-010   1.0865930431763413E-010  -2.2490155690967618E-010  -1.8252186549833014E-010  -2.7305530463487436E-011   2.4160011843061937E-010  -2.1870531231669946E-010  -7.9819337221672806E-010
   3.0019663134302470       -1.0000000000000000        5.7715979014019635E-012  -4.3466295384000555E-012   1.4250422294138899E-011   1.0804830107242443E-011  -3.8198883286001667E-011  -2.7850917254894138E-011  -2.6656944325050255E-011   2.2460118653374688E-011   1.1194434283035528E-010   8.1092641330916700E-011  -1.8533435503786746E-010  -1.3535775219704376E-010  -2.3527058402040215E-011   2.0438994244136156E-010  -1.6411515645039599E-010  -6.6769041293431203E-010
   3.0368728984701332       -1.0000000000000000        4.7925785873403862E-012  -3.0424133410642042E-012   1.1943588467173715E-011   7.5950975488211000E-012  -3.2145274559188814E-011  -1.9605151282103944E-011  -2.2607794190592536E-011   1.5863816541963121E-011   9.5351372809892954E-011   5.7383549482381871E-011  -1.5581936207662584E-010  -9.5288475075352050E-011  -2.0618608168548383E-011   1.7620118946791077E-010  -1.1661519645854080E-010  -5.6945818197535939E-010
   3.0717794835100198       -1.0000000000000000        4.1203632688384688E-012  -1.9248735285471064E-012   1.0352369118599109E-011   4.8212005960646463E-012  -2.7967336794082022E-011  -1.2458682515780013E-011  -1.9799016115599311E-011   1.0106474072117845E-011   8.3830334793732384E-011   3.6610675698501888E-011  -1.3545292870169865E-010  -6.0558846543993522E-011  -1.8563270297942497E-011   1.5651427055780594E-010  -7.4628869180738878E-011  -5.0119553755330084E-010
   3.1066860685499065       -1.0000000000000000        3.7282429247920593E-012  -9.3120033683652290E-013   9.4212656582012537E-012   2.3380553527706128E-012  -2.5521442630453399E-011  -6.0458464281600061E-012  -1.8149089884159764E-011   4.9124250825539772E-012   7.7057687749009724E-011   1.7811053149615813E-011  -1.2353099043634362E-010  -2.9389537872030344E-011  -1.7340726758418669E-011   1.4489647507087997E-010  -3.6304703043212452E-011  -4.6104297567068772E-010
   3.1415926535897931       -1.0000000000000000        3.5994494222157994E-012   7.0519322754424093E-016   9.1148936432147706E-012   2.0400693930130917E-016  -2.4716673427177131E-011   4.5776851848474415E-016  -1.7605193108381390E-011   9.1293675071965650E-016   7.4824256017517341E-011   1.5751462576972303E-015  -1.1960783185375716E-010   1.0751954239664063E-015  -1.6935162611702645E-011   1.4105653596477962E-010   9.4836313927176120E-014  -4.4779721807954296E-010
   3.1764992386296798       -1.0000000000000000        3.7282434444782417E-012   9.3262047263777916E-013   9.4212672052144508E-012  -2.3378764698776195E-012  -2.5521444566942101E-011   6.0463996960705072E-012  -1.8149091387439710E-011  -4.9109588436576307E-012   7.7057688669030439E-011  -1.7808291738915459E-011  -1.2353099324722687E-010   2.9391628532194174E-011  -1.7340728408628239E-011   1.4489645523243908E-010   3.6515555416573979E-011  -4.6104297750060102E-010
   3.2114058236695664       -1.0000000000000000        4.1203652609587968E-012   1.9262008272459707E-012   1.0352371372386465E-011  -4.8214352764533699E-012  -2.7967340192358655E-011   1.2458989762706436E-011  -1.9799016915852086E-011  -1.0105517585649599E-011   8.3830335947559460E-011  -3.6608868038024998E-011  -1.3545293024403403E-010   6.0560578256596899E-011  -1.8563269714272971E-011   1.5651430436659465E-010   7.4737944263834317E-011  -5.0119553736230049E-010
   3.2463124087094530       -1.0000000000000000        4.7925788995565459E-012   3.0436828228458814E-012   1.1943589176793256E-011  -7.5959901584592146E-012  -3.2145276111960525E-011   1.9605059598516512E-011  -2.2607797343857047E-011  -1.5863490496544223E-011   9.5351374126334187E-011  -5.7382815685944637E-011  -1.5581936293887793E-010   9.5289794841227146E-011  -2.0618606344735616E-011   1.7620112806800715E-010   1.1668426182895032E-010  -5.6945818112455832E-010
   3.2812189937493397       -1.0000000000000000        5.7716010865189246E-012   4.3476105699397018E-012   1.4250423145730922E-011  -1.0806165841896827E-011  -3.8198886838593616E-011   2.7850801128764126E-011  -2.6656947069812044E-011  -2.2460296912749654E-011   1.1194434309923157E-010  -8.1093009542995423E-011  -1.8533435086294985E-010   1.3535872809714373E-010  -2.3527056038606902E-011   2.0439001948424339E-010   1.6405197847695874E-010  -6.6769040866022090E-010
   3.3161255787892263       -1.0000000000000000        7.0919052657902263E-012   5.9007511085595536E-012   1.7343313916834924E-011  -1.4593957692763945E-011  -4.6311946782346873E-011   3.7556180969714226E-011  -3.2047258185074491E-011  -3.0160095100525617E-011   1.3401073228113136E-010  -1.0866116700789152E-010  -2.2490156027437944E-010   1.8252227539674558E-010  -2.7305528973568531E-011   2.4160001582234899E-010   2.1854857246185083E-010  -7.9819337601328369E-010
   3.3510321638291130       -1.0000000000000000        8.7930208107954842E-012   7.7642947345962137E-012   2.1300465140469822E-011  -1.9094068529071171E-011  -5.6690449602881556E-011   4.9065431649672135E-011  -3.8885341241324134E-011  -3.9206003985273690E-011   1.6197836511795303E-010  -1.4093431844087793E-010  -2.7554164178976203E-010   2.3846761982864618E-010  -3.1956461089569170E-011   2.8834431883443993E-010   2.8170077730890641E-010  -9.6341491222910662E-010
   3.3859387488689991       -1.0000000000000000        1.0915425695471691E-011   9.9954217350121461E-012   2.6198354098421207E-011  -2.4427806493095265E-011  -6.9541329964526662E-011   6.2693020805951944E-011  -4.7267548731541042E-011  -4.9806041922945434E-011   1.9624002682317831E-010  -1.7864075954831091E-010  -3.3828778345237401E-010   3.0474630794549761E-010  -3.7455586508494054E-011   3.4502259926625018E-010   3.5464057215515289E-010  -1.1655905347682698E-009
   3.4208453339088858       -1.0000000000000000        1.3496098712628966E-011   1.2643984897920666E-011   3.2100982092624637E-011  -3.0694178704562216E-011  -8.5046267870303118E-011   7.8704904579211379E-011  -5.7261177420205805E-011  -6.2117446497070925E-011   2.3708370493958979E-010  -2.2233627139554325E-010  -4.1406292096643388E-010   3.8268619007149424E-010  -4.3739927309788496E-011   4.1180927080966119E-010   4.3804939552623839E-010  -1.4063396156282077E-009
   3.4557519189487724       -1.0000000000000000        1.6563290152131774E-011   1.5748057534177336E-011   3.9047903403116075E-011  -3.7960729017139840E-011  -1.0333451987515110E-010   9.7296549471702931E-011  -6.8885251833569716E-011  -7.6226767034600299E-011   2.8461943471905370E-010  -2.7234478117880135E-010  -5.0354608458856007E-010   4.7328485565037589E-010  -5.0696950087776988E-011   4.8855127421197628E-010   5.3227533590641557E-010  -1.6862490114183118E-009
   3.4906585039886591       -1.0000000000000000        2.0130947042945624E-011   1.9329620439176301E-011   4.7042000467821964E-011  -4.6251568712067569E-011  -1.2445452590490549E-010   1.1856920932401403E-010  -8.2092090275463903E-011  -9.2132914709815572E-011   3.3871285792756777E-010  -3.2869985432978910E-010  -6.0703687982306748E-010   5.7709751169430482E-010  -5.8157343215934504E-011   5.7466744986237147E-010   6.3712254536178298E-010  -2.0044798584552211E-009
   3.5255650890285457       -1.0000000000000000        2.4193415188370121E-011   2.3389366647856566E-011   5.6039038190792370E-011  -5.5538844122570041E-011  -1.4834869502368310E-010   1.4250860538171454E-010  -9.6752241830193628E-011  -1.0973013397700269E-010   3.9892777185237449E-010  -3.9109588873049564E-010  -7.2432937931290547E-010   6.9412917423673140E-010  -6.5893043367789442E-011   6.6907759029182027E-010   7.5177604283759977E-010  -2.3584397699421805E-009
   3.5604716740684323       -1.0000000000000000        2.8720973004481378E-011   2.7903000027995102E-011   6.5938531078651207E-011  -6.5733806361010262E-011  -1.7483215965902807E-010   1.6896587115985199E-010  -1.1264403871110595E-010  -1.2879786883545438E-010   4.6448652028129484E-010  -4.5885321107033392E-010  -8.5460774764999406E-010   8.2374313854127776E-010  -7.3620860313826191E-011   7.7016024444130775E-010   8.7453348717023768E-010  -2.7435575724693386E-009
   3.5953782591083190       -1.0000000000000000        3.3656565948666158E-011   3.2817965969786354E-011   7.6579007337002232E-011  -7.6683005070934586E-011  -2.0357988450067580E-010   1.9764671584419342E-010  -1.2945043589476923E-010  -1.4899695694970550E-010   5.3425579639939744E-010  -5.3090640023687503E-010  -9.9637483228083386E-010   9.6459800056847671E-010  -8.1013868028861000E-011   8.7577239663195950E-010   1.0031315525363389E-009  -3.1531945050655856E-009
   3.6302848441482056       -1.0000000000000000        3.8914176767652816E-011   3.8052253276003858E-011   8.7737284098845545E-011  -8.8167363999547760E-011  -2.3412219314947384E-010   2.2810753125169434E-010  -1.4676362995783600E-010  -1.6987489113454565E-010   6.0675716539773725E-010  -6.0581791185247613E-010  -1.1474220193185451E-009   1.1146236544185026E-009  -8.7718831050053021E-011   9.8330312576221764E-010   1.1347766046682608E-009  -3.5787091975055985E-009
   3.6651914291880923       -1.0000000000000000        4.4379467421532567E-011   4.3495241666244324E-011   9.9132864061286674E-011  -9.9906967327071060E-011  -2.6585018679373461E-010   2.5976200864785392E-010  -1.6409802354111233E-010  -1.9088055343491558E-010   6.8020743463042968E-010  -6.8182003793746144E-010  -1.3048474200957164E-009   1.2710414649953709E-009  -9.3379032932365328E-011   1.0897647485673958E-009   1.2660011119015999E-009  -4.0096862414531341E-009
   3.7000980142279785       -1.0000000000000000        4.9912727473850895E-011   4.9010227147743714E-011   1.1043767550931594E-010  -1.1157150117038840E-010  -2.9803172120649546E-010   2.9189672105677846E-010  -1.8091140046835590E-010  -2.1138750485411078E-010   7.5258445321142055E-010  -7.5688178332655496E-010  -1.4651240116025496E-009   1.4304326950232033E-009  -9.7660775862962485E-011   1.1919352775314211E-009   1.3930317555076086E-009  -4.4343160034425760E-009
   3.7350045992678651       -1.0000000000000000        5.5353982145295838E-011   5.4440051293524787E-011   1.2129038596723605E-010  -1.2279402149254719E-010  -3.2983784276869305E-010   3.2369728355411309E-010  -1.9663229827776223E-010  -2.3072674949104178E-010   8.2171555316268047E-010  -8.2880019682349248E-010  -1.6242173914958552E-009   1.5888558613065624E-009  -1.0028030486602729E-010   1.2865241050839038E-009   1.5120619636776848E-009  -4.8399090635236253E-009
   3.7699111843077517       -1.0000000000000000        6.0530475651058899E-011   5.9614071535572646E-011   1.3131528350128346E-010  -1.3319130933852468E-010  -3.6037689672054242E-010   3.5428327479992269E-010  -2.1069280413216502E-010  -2.4822352050880770E-010   8.8538398798991160E-010  -8.9530915402399971E-010  -1.7777491046878682E-009   1.7420082359126811E-009  -1.0102900940423301E-010   1.3703451045903092E-009   1.6192669031075045E-009  -5.2135136084527155E-009
   3.8048177693476384       -1.0000000000000000        6.5265886932347077E-011   6.4357366489266090E-011   1.4014366544036809E-010  -1.4238463734026492E-010  -3.8873639734479297E-010   3.8274933092397265E-010  -2.2256319406618308E-010  -2.6323874479145190E-010   9.4144522780257872E-010  -9.5419978343574278E-010  -1.9211980749885375E-009   1.8854258573892748E-009  -9.9793297766631646E-011   1.4404973693692219E-009   1.7110222230167727E-009  -5.5425960446437920E-009
   3.8397243543875250       -1.0000000000000000        6.9390421759355288E-011   6.8500920806318197E-011   1.4743671409346561E-010  -1.5002447084967581E-010  -4.1403041778295984E-010   4.0821283283332239E-010  -2.3178587858851367E-010  -2.7520957795273875E-010   9.8794714299796844E-010  -1.0034448375815405E-009  -2.0501280757741811E-009   2.0147091968713578E-009  -9.6567545205202269E-011   1.4945407309925473E-009   1.7842751416456314E-009  -5.8157367586724844E-009
   3.8746309394274117       -1.0000000000000000        7.2751612753159768E-011   7.1892266789282699E-011   1.5290739704709189E-010  -1.5581246574596587E-010  -4.3544721190236720E-010   4.2986148935728736E-010  -2.3800610010507695E-010  -2.8368670170605863E-010   1.0232420445129662E-009  -1.0413169857721696E-009  -2.1604271659529537E-009   2.1257615714569249E-009  -9.1457710035575329E-011   1.5306368646969620E-009   1.8366334655023500E-009  -6.0232895023587353E-009
   3.9095375244672983       -1.0000000000000000        7.5224070698476243E-011   7.4405552158801665E-011   1.5633980244665099E-010  -1.5952171655906456E-010  -4.5229601201799658E-010   4.4700027174553537E-010  -2.4099517161777693E-010  -2.8836421304751092E-010   1.0460849553183388E-009  -1.0664924476876773E-009  -2.2485414225863724E-009   2.2150237890711322E-009  -8.4675094732165824E-011   1.5476589387373618E-009   1.8666142141617020E-009  -6.1579513823886132E-009
   3.9444441095071849       -1.0000000000000000        7.6718242853635542E-011   7.5949970886828828E-011   1.5760397221709670E-010  -1.6101256374547940E-010  -4.6404766945289460E-010   4.5909328015098098E-010  -2.4066586184162811E-010  -2.8909962330504664E-010   1.0557072646353730E-009  -1.0781297233471728E-009  -2.3116849758261127E-009   2.2796847532856933E-009  -7.6520509523735312E-011   1.5452463952153507E-009   1.8734960909452081E-009  -6.2151964224701333E-009
   3.9793506945470716       -1.0000000000000000        7.7186191084035733E-011   7.6475903276457588E-011   1.5666431808037117E-010  -1.6024181107227268E-010  -4.7036600947773709E-010   4.6579458358998281E-010  -2.3707647535147539E-010  -2.8592229508936075E-010   1.0518602904093559E-009  -1.0759188464585259E-009  -2.3480077738838324E-009   2.3178521558535900E-009  -6.7361469811844247E-011   1.5238167359912292E-009   1.8574425151997810E-009  -6.1935326981802761E-009
   4.0142572795869578       -1.0000000000000000        7.6624948984309880E-011   7.5978462449454592E-011   1.5358126246561006E-010  -1.5726493301930485E-010  -4.7112759153987397E-010   4.6696986097623069E-010  -2.3042483088398887E-010  -2.7902872296930569E-010   1.0348244595566593E-009  -1.0600943378055365E-009  -2.3567066948666404E-009   2.3286668999138457E-009  -5.7603060387116471E-011   1.4845219419379883E-009   1.8193612272950511E-009  -6.0945602333747316E-009
   4.0491638646268449       -1.0000000000000000        7.5076071131719583E-011   7.4497018951290855E-011   1.4850576294502359E-010  -1.5223077643031630E-010  -4.6642805869233380E-010   4.6270239102786436E-010  -2.2103184034550488E-010  -2.6876604281238723E-010   1.0053838488518244E-009  -1.0314127677647756E-009  -2.3380685146363599E-009   2.3123501727756851E-009  -4.7657725151309589E-011   1.4291730601760235E-009   1.7612341160049706E-009  -5.9228223985813546E-009
   4.0840704496667311       -1.0000000000000000        7.2622242915536406E-011   7.2112159016555758E-011   1.4166689524822520E-010  -1.4536942822195721E-010  -4.5657302516311282E-010   4.5328606073566990E-010  -2.0931708745603510E-010  -2.5560523903439630E-010   9.6476683176030746E-010  -9.9109559865771072E-010  -2.2934416155348262E-009   2.2701787883204353E-009  -3.7915736895064996E-011   1.3601045449134450E-009   1.6856965872244589E-009  -5.6854655463844048E-009
   4.1189770347066181       -1.0000000000000000        6.9380791947930107E-011   6.8939186798355208E-011   1.3335471496555312E-010  -1.3697460598231403E-010  -4.4205681002166208E-010   4.3920369260602134E-010  -1.9576843646799350E-010  -2.4010680630854792E-010   9.1456019260094785E-010  -9.4074156691823519E-010  -2.2251383155421169E-009   2.2043940780796031E-009  -2.8719886006311082E-011   1.2800174791294080E-009   1.5957832045008002E-009  -5.3917369877496629E-009
   4.1538836197465043       -1.0000000000000000        6.5495043648055719E-011   6.5119646972762907E-011   1.2389885112744255E-010  -1.2738245587333650E-010  -4.2352849694689773E-010   4.2109444929301402E-010  -1.8090955871829690E-010  -2.2288299207362404E-010   8.5660346645116477E-010  -8.8222027648520172E-010  -2.1362781221819870E-009   2.1180469806771176E-009  -2.0346907862504754E-011   1.1918182307226511E-009   1.4948357092865097E-009  -5.0523697151886523E-009
   4.1887902047863905       -1.0000000000000000        6.1124482980518114E-011   6.0811532933757368E-011   1.1364670226810264E-010  -1.1694838308688457E-010  -4.0175102658765604E-010   3.9971271605572902E-010  -1.6526753547975242E-010  -2.0455939764409385E-010   7.9287292438361745E-010  -8.1755297120877653E-010  -2.0305864613553930E-009   2.0148019831563800E-009  -1.2996567098817863E-011   1.0984573139137182E-009   1.3864448310235843E-009  -4.6789072773184928E-009
   4.2236967898262776       -1.0000000000000000        5.6434399844044646E-011   5.6178956062165530E-011   1.0294143138981082E-010  -1.0602508408155384E-010  -3.7755503198254221E-010   3.7588270111646757E-010  -1.4934405472476919E-010  -1.8574002371073764E-010   7.2536645645752023E-010  -7.4879339950345155E-010  -1.9121687717542736E-009   1.8987131362321583E-009  -6.7884803284171873E-012   1.0027734565971754E-009   1.2740275547973883E-009  -4.2830284354631603E-009
   4.2586033748661638       -1.0000000000000000        5.1586554953257091E-011   5.1382747030316270E-011   9.2103272550529306E-011  -9.4942259709321724E-011  -3.5179245908348195E-010   3.5045217103188555E-010  -1.3359173748382333E-010  -1.6697805989520451E-010   6.5599731066811297E-010  -6.7791703447212776E-010  -1.7852777615009031E-009   1.7739926328265726E-009  -1.7666343259514778E-012   9.0737377505372580E-010   1.1607584572291759E-009  -3.8759232934889733E-009
   4.2935099599060509       -1.0000000000000000        4.6730900717833177E-011   4.6572752573886819E-011   8.1414092721564063E-011  -8.3991843777303350E-011  -3.2529466454981917E-010   3.2424990417483324E-010  -1.1839750994823827E-010  -1.4875404510575911E-010   5.8650340696876985E-010  -6.0672679870603728E-010  -1.6540940737535191E-009   1.6447926493227943E-009   2.0909980758325981E-012   8.1454126610066587E-010   1.0494000218872947E-009  -3.4677645805056118E-009
   4.3284165449459371       -1.0000000000000000        4.1999635557621308E-011   4.1880805358536836E-011   7.1106901091653384E-011  -7.3415697593959877E-011  -2.9883564839503442E-010   2.9804928819083312E-010  -1.0407286998335774E-010  -1.3146262917827065E-010   5.1837842714144988E-010  -5.3677981434872171E-010  -1.5225388869786242E-009   1.5150172110974654E-009   4.8583980576983834E-012   7.2618453218452711E-010   9.4246328317921409E-010  -3.0673006431685880E-009
   4.3633231299858242       -1.0000000000000000        3.7503008494410128E-011   3.7417539756629447E-011   6.1360092418787440E-011  -6.3400232443002949E-011  -2.7310452216724225E-010   2.7254013362462679E-010  -9.0851295117857889E-011  -1.1540738365359931E-010   4.5282467943936067E-010  -4.6933634066733384E-010  -1.3941315553469529E-009   1.3881791730246176E-009   6.6463817820997336E-012   6.4380377458573177E-010   8.4189516911969924E-010  -2.6815862692310221E-009
   4.3982297150257104       -1.0000000000000000        3.3327743831222377E-011   3.3270071022311363E-011   5.2295913259749029E-011  -5.4073916688334268E-011  -2.4868841169175201E-010   2.4831165829799555E-010  -7.8891667475339014E-011  -1.0080288542063258E-010   3.9073159896399200E-010  -4.0533627646801865E-010  -1.2718957628385278E-009   1.2673040997645195E-009   7.5868286185688714E-012   5.6850365807533085E-010   7.4930218293303654E-010  -2.3158520220526908E-009
   4.4331363000655974       -1.0000000000000000        2.9537444564500155E-011   2.9502610105101481E-011   4.3982979686451096E-011  -4.5510075402778969E-011  -2.2606510099601760E-010   2.2584445837766218E-010  -6.8286244614493692E-011  -8.7783067427654664E-011   3.3267489018540211E-010  -3.4539561603378942E-010  -1.1583154594733831E-009   1.1548851278021533E-009   7.8193762833907953E-012   5.0101893989880068E-010   6.6575520947361260E-010  -1.9734973853886803E-009
   4.4680428851054836       -1.0000000000000000        2.6174408104276566E-011   2.6157977253321079E-011   3.6441342082484097E-011  -3.7732043916101041E-011  -2.0560370992124468E-010   2.0551144141220069E-010  -5.9071818984088140E-011  -7.6413485821681787E-011   2.7893306059531364E-010  -2.8982280174419051E-010  -1.0553347129848426E-009   1.0528803496824359E-009   7.4799647715748837E-012   4.4176745109863661E-010   5.9193044263549642E-010  -1.6561836204219334E-009
   4.5029494701453698       -1.0000000000000000        2.3262868624106948E-011   2.3261282601214446E-011   2.9649296646968947E-011  -3.0719356587906460E-011  -1.8757395271730891E-010   1.8758577900169533E-010  -5.1242425595082599E-011  -6.6705477821407772E-011   2.2951530074914261E-010  -2.3864641499047414E-010  -9.6439391608505932E-010   9.6274720039639627E-010   6.6924981304187658E-012   3.9091111696908179E-010   5.2818187502820728E-010  -1.3639987367511367E-009
   4.5378560551852569       -1.0000000000000000        2.0812917137279764E-011   2.0823150882409438E-011   2.3550922866736943E-011  -2.4416471848556746E-011  -1.7215865768433034E-010   1.7225423795301705E-010  -4.4762371802059927E-011  -5.8631846839096745E-011   1.8419834706084229E-010  -1.9165151692994129E-010  -8.8649430197005360E-010   8.8550565482546795E-010   5.5641063702598247E-012   3.4841970731707703E-010   4.7452441689027381E-010  -1.0956691535348816E-009
   4.5727626402251431       -1.0000000000000000        1.8824355386810505E-011   1.8844013383927803E-011   1.8063588861358401E-011  -1.8739376835612491E-011  -1.5947162058723627E-010   1.5963412928925422E-010  -3.9578915342450836E-011  -5.2141399015467108E-011   1.4256609080620792E-010  -1.4842190198644214E-010  -8.2227977711950909E-010   8.2181834843836640E-010   4.1824364260429823E-012   3.1414618281851840E-010   4.3096870404697289E-010  -8.4879326432977173E-010
   4.6076692252650302       -1.0000000000000000        1.7291011556466946E-011   1.7318350619816633E-011   1.3084713901483846E-011  -1.3583756233800905E-011  -1.4957525291591968E-010   1.4979099668654118E-010  -3.5633312515875334E-011  -4.7173100497363136E-011   1.0405001577005302E-010  -1.0838049410438102E-010  -7.7212446207048470E-010   7.7207659392521333E-010   2.6159452301313011E-012   2.8788249373448567E-010   3.9745337517854910E-010  -6.2007364187006438E-010
   4.6425758103049164       -1.0000000000000000        1.6204101316755977E-011   1.6237682757807941E-011   8.4977023234159982E-012  -8.8302381201419080E-012  -1.4249711491363668E-010   1.4275519489395281E-010  -3.2870416993871219E-011  -4.3667055416308928E-011   6.7965888861262732E-011  -7.0828641258717939E-011  -7.3621689415577542E-010   7.3648369019895774E-010   9.1595970393442288E-013   2.6940163406691919E-010   3.7356611731329366E-010  -4.0553470797202966E-010
   4.6774823953448035       -1.0000000000000000        1.5555046367668853E-011   1.5593963789938694E-011   4.1765034486536236E-012  -4.3495316650701460E-012  -1.3824558086894951E-010   1.3853715920531837E-010  -3.1245721527368884E-011  -4.1573870231155528E-011   3.3547657417824826E-011  -3.4980612221095370E-011  -7.1463347004211300E-010   7.1512795701531604E-010  -8.8038132457655813E-013   2.5851810539404603E-010   3.5917440586422253E-010  -2.0072076504240914E-010
   4.7123889803846897       -1.0000000000000000        1.5337888963077228E-011   1.5381415788005583E-011  -1.0259394745030670E-014  -6.4897551717862470E-015  -1.3682011308373229E-010   1.3713820995313331E-010  -3.0730848014390602E-011  -4.0860884753893497E-011  -2.2511347586863564E-014   4.3522535206948340E-015  -7.0739538695371228E-010   7.0803917722882970E-010  -2.7454428528388274E-012   2.5511062775288097E-010   3.5418294793521054E-010  -8.7131029306050570E-013
   4.7472955654245768       -1.0000000000000000        1.5550365530630642E-011   1.5597965250109637E-011  -4.1967907219175902E-012   4.3370385800108366E-012  -1.3821995685219752E-010   1.3855832393219050E-010  -3.1316580521677032E-011  -4.1516302424456513E-011  -3.3587087757580372E-011   3.4994376249894862E-011  -7.1450445114513078E-010   7.1522451317056743E-010  -4.6564383016508624E-012   2.5913892703433534E-010   3.5851453535352058E-010   1.9892021374381829E-010
   4.7822021504644630       -1.0000000000000000        1.6194563119151378E-011   1.6245830885770616E-011  -8.5170543683670907E-012   8.8187431552820020E-012  -1.4244531868637894E-010   1.4279826119857451E-010  -3.3013895694476244E-011  -4.3550508924672659E-011  -6.7988811584000196E-011   7.0857389365766006E-011  -7.3595540001556712E-010   7.3667975812499801E-010  -6.5903237636260278E-012   2.7065670287611263E-010   3.7231292059402664E-010   4.0355899017217046E-010
   4.8171087355043491       -1.0000000000000000        1.7276288068704778E-011   1.7330893324291695E-011  -1.3102507492692071E-011   1.3574139069729979E-011  -1.4949555449922553E-010   1.4985709576050541E-010  -3.5852780080464479E-011  -4.6995087582790534E-011  -1.0404448681883257E-010   1.0843484847495146E-010  -7.7172360028144004E-010   7.7237772477445563E-010  -8.5184182854479622E-012   2.8979684198850141E-010   3.9568804278424265E-010   6.1780019883816593E-010
   4.8520153205442362       -1.0000000000000000        1.8803924942957786E-011   1.8861323230216337E-011  -1.8078999758001376E-011   1.8732294205246764E-011  -1.5936194976155604E-010   1.5972525705674472E-010  -3.9879313818805661E-011  -5.1898192167280089E-011  -1.4251873253384079E-010   1.4851353800562224E-010  -8.2172945398017447E-010   8.2223253525031797E-010  -1.0401229625968571E-011   3.1675449007111180E-010   4.2877994594949406E-010   8.4609174138348627E-010
   4.8869219055841224       -1.0000000000000000        2.0786104389564816E-011   2.0845708951227214E-011  -2.3562854278116068E-011   2.4412994053580255E-011  -1.7201582609033040E-010   1.7237284513057082E-010  -4.5149960274299977E-011  -5.8318711183887754E-011  -1.8409440752229856E-010   1.9179373679306352E-010  -8.8578153385945414E-010   8.8604318895184079E-010  -1.2184201502505544E-011   3.5175843859373848E-010   4.7181380514360552E-010   1.0923985331694382E-009
   4.9218284906240095       -1.0000000000000000        2.3228867875895866E-011   2.3289782689707755E-011  -2.9656468507093976E-011   3.0720909767908455E-011  -1.8739421752452922E-010   1.8773498290197576E-010  -5.1724392624963897E-011  -6.6317086921630235E-011  -2.2933811809898177E-010   2.3885396144735888E-010  -9.6350316538236896E-010   9.6342067821186909E-010  -1.3793637242072570E-011   3.9502176129935198E-010   5.2485660308970212E-010   1.3600058856041100E-009
   4.9567350756638957       -1.0000000000000000        2.6132226810673900E-011   2.6193097368459022E-011  -3.6442215793402122E-011   3.7739911712928440E-011  -2.0538274851287426E-010   2.0569480981522984E-010  -5.9655987969368508E-011  -7.5944096964712531E-011  -2.7866357169942698E-010   2.9011232962548228E-010  -1.0542484304102810E-009   1.0537041996493320E-009  -1.5134708728645259E-011   4.4669422075888932E-010   5.8794311746215496E-010   1.6513024278732073E-009
   4.9916416607037828       -1.0000000000000000        2.9486047279580939E-011   2.9545300317050928E-011  -4.3975665143876272E-011   4.5526153808896876E-011  -2.2579818485717844E-010   2.2606591131027209E-010  -6.8980406310052644E-011  -8.7226909524259677E-011  -3.3229241596326366E-010   3.4578500346626630E-010  -1.1570149218631258E-009   1.1558752922676903E-009  -1.6090828782889148E-011   5.0680690040155056E-010   6.6114420718504502E-010   1.9675493974149780E-009
   5.0265482457436690       -1.0000000000000000        3.3265978499579974E-011   3.3321301024743223E-011  -5.2278320042988562E-011   5.4099900846491628E-011  -2.4837056859539086E-010   2.4857538374967742E-010  -7.9703092066062464E-011  -1.0015487835408173E-010  -3.9021288537812682E-010   4.0584512419833294E-010  -1.2703617736008801E-009   1.2684766292664527E-009  -1.6525574562567245E-011   5.7518824263837101E-010   7.4403987978079717E-010   2.3086484332482714E-009
   5.0614548307835561       -1.0000000000000000        3.7429719346379309E-011   3.7478250999414351E-011  -6.1329724756744366E-011   6.3438340276167600E-011  -2.7273069034254089E-010   2.7285026602448639E-010  -9.1786059248173526E-011  -1.1466351319826755E-010  -4.5214457736173001E-010   4.6998602624780570E-010  -1.3923455023667030E-009   1.3895502582804050E-009  -1.6287736947399089E-011   6.5140553031865393E-010   8.3585499955758659E-010   2.6729317893955974E-009
   5.0963614158234423       -1.0000000000000000        4.1913682517281687E-011   4.1952063775034639E-011  -7.1061060087452174E-011   7.3468410497144666E-011  -2.9840100865280720E-010   2.9840985506877343E-010  -1.0513499324670409E-010  -1.3062078526842581E-010  -5.1751053860279944E-010   5.3759204686416226E-010  -1.5204839142055496E-009   1.5166020062564444E-009  -1.5219738280302953E-011   7.3471179592039350E-010   9.3566416711545248E-010   3.0569985518967785E-009
   5.1312680008633285       -1.0000000000000000        4.6631275829182555E-011   4.6655366257019793E-011  -8.1349796466634808E-011   8.4061506493518102E-011  -3.2479503149966299E-010   3.2466472540446035E-010  -1.1958834670943865E-010  -1.4781398826562835E-010  -5.8542041460621748E-010   6.0772404092531034E-010  -1.6517561837333552E-009   1.6466043409413700E-009  -1.3169057914077440E-011   8.2398506009816688E-010   1.0419944511659955E-009   3.4556243883273143E-009
   5.1661745859032155       -1.0000000000000000        5.1472332872904236E-011   5.1477544496914636E-011  -9.2017545353025222E-011   9.5031555496694189E-011  -3.5122388990142717E-010   3.5092423647288991E-010  -1.3490923382376701E-010  -1.6594267043712432E-010  -6.5467248742156461E-010   6.7912076528345373E-010  -1.7826471443598154E-009   1.7760420036431446E-009  -1.0002400662156916E-011   9.1769560205792857E-010   1.1527593223726610E-009   3.8617691189225367E-009
   5.2010811709431017       -1.0000000000000000        5.6304997988040789E-011   5.6286413173304256E-011  -1.0283128434828073E-010   1.0613638854530759E-010  -3.7691475331263766E-010   3.7641428737955921E-010  -1.5078224204366897E-010  -1.8461548662601204E-010  -7.2377530968333722E-010   7.5022391269468102E-010  -1.9092407596531028E-009   1.9010071322912775E-009  -5.6223266033646836E-012   1.0139076316688636E-009   1.2654850796112011E-009   4.2667091189121300E-009
   5.2359877559829888       -1.0000000000000000        6.0979565753267120E-011   6.0932020583502774E-011  -1.1350928398912010E-010   1.1708429071439826E-010  -4.0103769880803918E-010   4.0030503184224628E-010  -1.6681610396297979E-010  -2.0335529586594347E-010  -7.9099420794994970E-010   8.1922751974030167E-010  -2.0273626994258832E-009   2.0173429844363843E-009   1.6627148214196634E-014   1.1103086321392551E-009   1.3774146322033555E-009   4.6603069834242744E-009
   5.2708943410228750       -1.0000000000000000        6.5334711104710190E-011   6.5253134577454586E-011  -1.2373181761773613E-010   1.2754470033179471E-010  -4.2274216242374444E-010   4.2174740762478423E-010  -1.8255374205255940E-010  -2.2161217168226019E-010  -8.5442136793987167E-010   8.8415150823867843E-010  -2.1327672100360415E-009   2.1208315755085354E-009   6.8925281756529085E-012   1.2042641708743406E-009   1.4854367678538066E-009   5.0314184920999908E-009
   5.3058009260627621       -1.0000000000000000        6.9205484858309128E-011   6.9085110544339203E-011  -1.3315607357640792E-010   1.3716451690249995E-010  -4.4119930432960650E-010   4.3991575149327541E-010  -1.9748915775274824E-010  -2.3878569905610527E-010  -9.1206559541179673E-010   9.4293649126199837E-010  -2.2213562738609730E-009   2.2074131230794133E-009   1.4905701904009125E-011   1.2929064208997697E-009   1.5860783538696901E-009   5.3684206258648357E-009
   5.3407075111026483       -1.0000000000000000        7.2432980140553111E-011   7.2269732617770858E-011  -1.4143562746185769E-010   1.4558768702413413E-010  -4.5564804723296957E-010   4.5405408481083134E-010  -2.1109142438161110E-010  -2.5425284228051995E-010  -9.6195797363033969E-010   9.9355446310938326E-010  -2.2894118372454548E-009   2.2734169387058373E-009   2.3872475126513214E-011   1.3732652375601940E-009   1.6758687671768380E-009   5.6598332231164370E-009
   5.3756140961425354       -1.0000000000000000        7.4874255670452055E-011   7.4665033234481594E-011  -1.4824161386776252E-010   1.5247720765481884E-010  -4.6544139036937382E-010   4.6352183397299848E-010  -2.2283390258462454E-010  -2.6740364534319241E-010  -1.0022673458118314E-009   1.0341281927839583E-009  -2.3338214563329032E-009   2.3157853828131627E-009   3.3527857963796687E-011   1.4424165335571534E-009   1.7514315183885802E-009   5.8949920828217475E-009
   5.4105206811824216       -1.0000000000000000        7.6412472590735096E-011   7.6155368617139344E-011  -1.5328513137237664E-010   1.5753895081230525E-010  -4.7008678899526501E-010   4.6783438532862337E-010  -2.3222659156277420E-010  -2.7767881705950132E-010  -1.0314160274227553E-009   1.0630511220818198E-009  -2.3522790826530165E-009   2.3322721698612890E-009   4.3535248751220270E-011   1.4976472223453858E-009   1.8096787133477812E-009   6.0647202449130090E-009
   5.4454272662223078       -1.0000000000000000        7.6965306484143292E-011   7.6659835919335898E-011  -1.5633809609723734E-010   1.6054148096983765E-010  -4.6928016565216043E-010   4.6669671952574253E-010  -2.3884909502329936E-010  -2.8460770444245248E-010  -1.0481846299299489E-009   1.0790945654204814E-009  -2.3434413959547894E-009   2.3215947151625634E-009   5.3505226724602916E-011   1.5366261778568838E-009   1.8481209208280210E-009   6.1619395243627890E-009
   5.4803338512621949       -1.0000000000000000        7.6491565457353606E-011   7.6138768885184683E-011  -1.5725068632243502E-010   1.6133536715321027E-010  -4.6292750607453773E-010   4.6002401840737695E-010  -2.4238106461745340E-010  -2.8784226900533676E-010  -1.0517982426421491E-009   1.0814949189472230E-009  -2.3070250597720836E-009   2.2835284666152947E-009   6.3020332400313609E-011   1.5575503716810447E-009   1.8648039303577762E-009   6.1821680129179706E-009
   5.5152404363020811       -1.0000000000000000        7.4994374010171487E-011   7.4596920170354705E-011  -1.5596340412560494E-010   1.5986395642265387E-010  -4.5115313649152493E-010   4.4795018350189307E-010  -2.4262641913856888E-010  -2.8718430329397295E-010  -1.0419840371895178E-009   1.0700112203369030E-009  -2.2438350349403027E-009   2.2189302815653433E-009   7.1665270274255008E-011   1.5592783433830672E-009   1.8586693395994573E-009   6.1238563753402385E-009
   5.5501470213419681       -1.0000000000000000        7.2521756643421668E-011   7.2083817043857812E-011  -1.5251263290168425E-010   1.5616999403112618E-010  -4.3429376617346724E-010   4.3082021412471583E-010  -2.3952983405209081E-010  -2.8260170258181428E-010  -1.0189970799478747E-009   1.0449485853918545E-009  -2.1557211830164836E-009   2.1296915428132505E-009   7.9057817730065430E-011   1.5414120708850829E-009   1.8294467364668089E-009   5.9885330985526746E-009
   5.5850536063818543       -1.0000000000000000        6.9163285154675420E-011   6.8690321851078722E-011  -1.4702895308031279E-010   1.5039238010990112E-010  -4.1287854474455810E-010   4.0917048648947325E-010  -2.3318256775147694E-010  -2.7423329873905467E-010  -9.8361046068883823E-010   1.0071453946003556E-009  -2.0454673089213893E-009   2.0186241570556842E-009   8.4878592203860003E-011   1.5043379971422920E-009   1.7777576137342899E-009   5.7807432416058678E-009
   5.6199601914217414       -1.0000000000000000        6.5044091123269627E-011   6.4542415690244167E-011  -1.3972862390866008E-010   1.4275758046047961E-010  -3.8759780087067988E-010   3.8369638233421046E-010  -2.2381784205422631E-010  -2.6238110354240094E-010  -9.3707074002692529E-010   9.5792436666215372E-010  -1.9166232294160205E-009   1.8892899859236047E-009   8.8895105159078732E-011   1.4492220328356349E-009   1.7052925251159552E-009   5.5077899665092599E-009
   5.6548667764616276       -1.0000000000000000        6.0316390222958264E-011   5.9792665933066363E-011  -1.3089850181878441E-010   1.3356415803455455E-010  -3.5926227057766296E-010   3.5521116372409947E-010  -2.1179547150469987E-010  -2.4749035834419006E-010  -8.8102454406947527E-010   8.9901365729956482E-010  -1.7732951058364660E-009   1.7457898887840223E-009   9.0978722743383111E-011   1.3779386045059736E-009   1.6144863541793877E-009   5.1792999052433028E-009
   5.6897733615015147       -1.0000000000000000        5.5149528406673232E-011   5.4610662011244461E-011  -1.2087730903770356E-010   1.2316223098825268E-010  -3.2875613485817534E-010   3.2459862259318046E-010  -1.9757791702899905E-010  -2.3012019262940161E-010  -8.1742089727779506E-010   8.3244342021635189E-010  -1.6199117237305685E-009   1.5925293226384879E-009   9.1112034223859780E-011   1.2929553810233642E-009   1.5081891673080345E-009   4.8066542007301104E-009
   5.7246799465414009       -1.0000000000000000        4.9719373893783222E-011   4.9171555154108410E-011  -1.1003286566090575E-010   1.1193095180688529E-010  -2.9698994527005212E-010   2.9276580762673798E-010  -1.8169952291848101E-010  -2.1090599621061351E-010  -7.4839768025179318E-010   7.6042765619813723E-010  -1.4609853816062011E-009   1.4339797771866840E-009   8.9385879039476297E-011   1.1972068603311395E-009   1.3900892376718295E-009   4.4023303555365528E-009
   5.7595865315812871       -1.0000000000000000        4.4198128015409417E-011   4.3646695314944053E-011  -9.8740200714891929E-011   1.0025470544557275E-010  -2.6485274432367495E-010   2.6059523060077669E-010  -1.6473223863654003E-010  -1.9051970687397055E-010  -6.7616330047731960E-010   6.8524006128472364E-010  -1.3008843613718730E-009   1.2744522476078265E-009   8.5987689877057738E-011   1.0939042806121909E-009   1.2639495518436853E-009   3.9792092934382253E-009
   5.7944931166211742       -1.0000000000000000        3.8745067629029281E-011   3.8193597534359078E-011  -8.7359164298664577E-011   8.8501349954360887E-011  -2.3317101696766669E-010   2.2890348048094845E-010  -1.4725047851781603E-010  -1.6962863824119350E-010  -6.0288012892074039E-010   6.0909306634042666E-010  -1.1436319802631963E-009   1.1178979230174232E-009   8.1182254627121249E-011   9.8636008956175918E-010   1.1336134173039189E-009   3.5498976089629548E-009
   5.8293997016610604       -1.0000000000000000        3.3499373563740313E-011   3.2949636839946029E-011  -7.6216741061118135E-011   7.7002584585429167E-011  -2.0267357681126672E-010   1.9840645262290666E-010  -1.2979862106565798E-010  -1.4885766634448872E-010  -5.3055759854734029E-010   5.3402758835082446E-010  -9.9274302822523610E-010   9.6774610944494499E-010   7.5286789005519395E-011   8.7780865638960800E-010   1.0028169376475214E-009   3.1261133910949457E-009
   5.8643062867009474       -1.0000000000000000        2.8574732785353042E-011   2.8025814015367713E-011  -6.5591739007126502E-011   6.6039486175465894E-011  -1.7396606077209948E-010   1.6969362047220456E-010  -1.1286307637280715E-010  -1.2875793762142749E-010  -4.6096549942894663E-010   4.6182287476134898E-010  -8.5110602734393998E-010   8.2678732642664944E-010   6.8644448064121507E-011   7.7124105367452544E-010   8.7495781706535535E-010   2.7181748746339038E-009
   5.8992128717408336       -1.0000000000000000        2.4056437352930057E-011   2.3504815991583684E-011  -5.5705832331449209E-011   5.5832339383633484E-011  -1.4751443279259127E-010   1.4321142017851815E-010  -9.6851429022550661E-011  -1.0978290226964683E-010  -3.9556742357781123E-010   3.9392896642923652E-010  -7.2091470512871625E-010   6.9710524962473640E-010   6.1598061103837311E-011   6.6926551818056600E-010   7.5283808942822415E-010   2.3346222424895068E-009
   5.9341194567807207       -1.0000000000000000        2.0000979147835556E-011   1.9439544258715624E-011  -4.6718568389194063E-011   4.6536464254983577E-011  -1.2363986530875079E-010   1.1925785659052909E-010  -8.2079142223006224E-011  -9.2273781336394231E-011  -3.3548167058208602E-010   3.3142450659187733E-010  -6.0364942600623409E-010   5.8005600279125163E-010   5.4467035644116510E-011   5.7401883757053854E-010   6.3888740814985618E-010   1.9819904546440222E-009
   5.9690260418206069       -1.0000000000000000        1.6437340695793473E-011   1.5855208531467596E-011  -3.8728482049866668E-011   3.8241955693457063E-011  -1.0252280282648778E-010   9.7985441908225947E-011  -6.8765153648261367E-011  -7.6454292504516960E-011  -2.8146934713025383E-010   2.7500360660459991E-010  -5.0010634199977383E-010   4.7629426759979267E-010   4.7529611531727755E-011   4.8709539754003670E-010   5.3461367535072759E-010   1.6647432792286381E-009
   6.0039326268604940       -1.0000000000000000        1.3370293611531432E-011   1.2751626108658509E-011  -3.1777654684393750E-011   3.0979031945016138E-011  -8.4215395542030251E-011   7.9413290633014568E-011  -5.7035007924442749E-011  -6.2434286343763393E-011  -2.3394867193533853E-010   2.2498760006731162E-010  -4.1046752876079637E-010   3.8583645674988716E-010   4.1011386459558543E-011   4.0955136822119498E-010   4.4101453601623021E-010   1.3853593909931977E-009
   6.0388392119003802       -1.0000000000000000        1.0784983208487679E-011   1.0107813049228487E-011  -2.5860563908443573E-011   2.4725552975069607E-011  -6.8663141048067927E-011   6.3445461607966178E-011  -4.6931107080121308E-011  -5.0220447786053188E-011  -1.9303347094495754E-010   1.8136099237731398E-010  -3.3440394409391892E-010   3.0815409044113939E-010   3.5080581053064679E-011   3.4192860705862757E-010   3.5827627199255351E-010   1.1445528960333712E-009
   6.0737457969402664       -1.0000000000000000        8.6519771842318418E-012   7.8865882514150762E-012  -2.0934493427453625E-011   1.9417533971772436E-011  -5.5728757781686743E-011   4.9893751423918718E-011  -3.8427729505720007E-011  -3.9732745267009219E-011  -1.5858906198613594E-010   1.4382090920053130E-010  -2.7119906602907568E-010   2.4228328526137948E-010   2.9849562421006774E-011   2.8433683246425941E-010   2.8624731130930488E-010   9.4159356200476381E-010
   6.1086523819801535       -1.0000000000000000        6.9327625679739213E-012   6.0396344855696088E-012  -1.6931638902590451E-011   1.4959386056965102E-011  -4.5220772536418627E-011   3.8500873052841270E-011  -3.1449342976043952E-011  -3.0822759910327987E-011  -1.3029838931680860E-010   1.1183747186243670E-010  -2.1988192257512532E-010   1.8694011384099343E-010   2.5381143366795450E-011   2.3653859805777466E-010   2.2416421618413129E-010   7.7469151247267141E-010
   6.1435589670200397       -1.0000000000000000        5.5847988608086208E-012   4.5114511533746174E-012  -1.3770364057460574E-011   1.1234450735860524E-011  -3.6919548623009817E-011   2.8963685176255048E-011  -2.5889500822709639E-011  -2.3293075746671743E-011  -1.0773313687763978E-010   8.4714090354294090E-011  -1.7935787355916122E-010   1.4062875540396109E-010   2.1698756853168636E-011   1.9806011363814923E-010   1.7086250487459284E-010   6.4140306222958651E-010
   6.1784655520599268       -1.0000000000000000        4.5661073467625430E-012   3.2434605118536216E-012  -1.1366432182677485E-011   8.1135982659665886E-012  -3.0602735435941126E-011   2.0952392899776119E-011  -2.1629355604326349E-011  -1.6913313529550345E-011  -9.0420921960054232E-011   6.1643388928970884E-011  -1.4852800421206751E-010   1.0173371887126796E-010   1.8797727125276684E-011   1.6830485520488821E-010   1.2494516178522742E-010   5.3902400030163472E-010
   6.2133721370998130       -1.0000000000000000        3.8387714871756615E-012   2.1757302526915611E-012  -9.6414225756861429E-012   5.4622093498081648E-012  -2.6066611225559321E-011   1.4125796325046519E-011  -1.8553533038071647E-011  -1.1435652887692235E-011  -7.7906545198817185E-011   4.1753258107893805E-011  -1.2639094826585760E-010   6.8590652416722006E-011   1.6657090561849559E-011   1.4665999310854670E-010   8.4964604378876746E-011   4.6494093514494099E-010
   6.2482787221397000       -1.0000000000000000        3.3721505827011059E-012   1.2496776202059908E-012  -8.5304764509492534E-012   3.1444888449982644E-012  -2.3143245113548342E-011   8.1408168377934866E-012  -1.6563495656643965E-011  -6.6032845457712260E-012  -6.9801929257296096E-011   2.4141330957506093E-011  -1.1212391595807871E-010   3.9531421656121036E-011   1.5250228597392231E-011   1.3257596446300400E-010   4.9215064499449185E-011   4.1692251617933490E-010
   6.2831853071795862       -1.0000000000000000        3.1444039607901467E-012   4.0774089703399730E-013  -7.9871146369344445E-012   1.0258702020573164E-012  -2.1712818192526582E-011   2.6578994512919445E-012  -1.5587468955640324E-011  -2.1578866514563136E-012  -6.5824486287781438E-011   7.8957307745876294E-012  -1.0514255776668879E-010   1.2907564461541716E-011   1.4553673941511638E-011   1.2564632810074266E-010   1.6119858935748159E-011   3.9334329816319905E-010

   0.0000000000000000      -0.94999999999999996       -2.8442601929590176E-012   3.7117916479527303E-013   7.2208809504069026E-012   9.3748265351450511E-013   2.1419574513838924E-011   2.6409441158703383E-012   1.4083802683542824E-011  -1.9695663173874713E-012   6.4897598864029324E-011   7.8399495523491239E-012   9.4993756457134758E-011   1.1776034614355778E-011  -1.3127242362230433E-011  -1.2377924369767447E-010   1.5963846612267812E-011  -3.5505108837328013E-010
   3.4906585039886591E-002 -0.94999999999999996       -3.0553983240595327E-012   1.1407795303027032E-012   7.7249550569536932E-012   2.8730488314302770E-012   2.2861509237311143E-011   8.0946816628180273E-012   1.4989705215129527E-011  -6.0294929689264632E-012   6.8907765548171306E-011   2.3987873302896059E-011   1.0147274115870696E-010   3.6094867734593272E-011  -1.3775186821673799E-011  -1.3076653872176085E-010   4.8935447563576553E-011  -3.7694769227814353E-010
   6.9813170079773182E-002 -0.94999999999999996       -3.4886265541453158E-012   1.9899630945110879E-012   8.7567144403597810E-012   4.9968931627191519E-012   2.5811436395783377E-011   1.4063611202047025E-011   1.6838879950423440E-011  -1.0456207264222390E-011   7.7087042790646682E-011   4.1540161042727564E-011   1.1472868340671188E-010   6.2722340073374279E-011  -1.5085318923977082E-011  -1.4498067981105732E-010   8.4499355543475229E-011  -4.2159081864650243E-010
  0.10471975511965978      -0.94999999999999996       -4.1650500721106855E-012   2.9733044343926605E-012   1.0361639430111082E-011   7.4370965488872287E-012   3.0395581647565381E-011   2.0897396841762734E-011   1.9702102451768675E-011  -1.5496176567510534E-011   8.9736042774192917E-011   6.1436858688667622E-011   1.3533397591879871E-010   9.3226379527658533E-011  -1.7082201715774091E-011  -1.6686209598799381E-010   1.2439317616551821E-010  -4.9058877858997800E-010
  0.13962634015954636      -0.94999999999999996       -5.1146481085111686E-012   4.1468171094431725E-012   1.2603381428904540E-011   1.0323330164132135E-011   3.6791633386550672E-011   2.8950302906397826E-011   2.3676846022045702E-011  -2.1394582649410179E-011   1.0726830469795741E-010   8.4612367724549298E-011   1.6409605773538117E-010   1.2920042451552924E-010  -1.9794568320058161E-011  -1.9699684673674611E-010   1.7041761847554619E-010  -5.8615520472664763E-010
  0.17453292519943295      -0.94999999999999996       -6.3744734719284082E-012   5.5675524975298487E-012   1.5559009309616003E-011   1.3784963092680699E-011   4.5215658111858491E-011   3.8576896088949810E-011   2.8877710647229536E-011  -2.8390672520863126E-011   1.3017089172074651E-010   1.1197333037898638E-010   2.0200038611186657E-010   1.7224288142933915E-010  -2.3246371584973831E-011  -2.3604977614688898E-010   2.2424795603805042E-010  -7.1089470330240275E-010
  0.20943951023931956      -0.94999999999999996       -7.9857448256019983E-012   7.2921789767694136E-012   1.9311960061325390E-011   1.7946805924567847E-011   5.5904557204292062E-011   5.0121083609651449E-011   3.5423773556459073E-011  -3.6707282357717878E-011   1.5895184660664855E-010   1.4436433413218681E-010   2.5013270291925772E-010   2.2391414347089777E-010  -2.7446945719694056E-011  -2.8467960904791420E-010   2.8710856326462240E-010  -8.6752195217739458E-010
  0.24434609527920614      -0.94999999999999996       -9.9905167989790962E-012   9.3744941664368724E-012   2.3943527806035004E-011   2.2922280381337488E-011   6.9092959710274633E-011   6.3901210093872560E-011   4.3423210765723751E-011  -4.6538023278531175E-011   1.9407685204324573E-010   1.8251955436345768E-010   3.0958115459689458E-010   2.8566881374331651E-010  -3.2379133608910150E-011  -3.4341080739776062E-010   3.6027501245381265E-010  -1.0585215891866025E-009
  0.27925268031909273      -0.94999999999999996       -1.2427119874181810E-011   1.1861880693202648E-011   2.9522478123274999E-011   2.8805674803285344E-011   8.4987985068891688E-011   8.0188886630901161E-011   5.2955148904950823E-011  -5.8030661162879688E-011   2.3589793734452018E-010   2.2700396102578859E-010   3.8132014665251977E-010   3.5876572813485764E-010  -3.7988339343561390E-011  -4.1253250292494036E-010   4.4449416567853277E-010  -1.2857645163076483E-009
  0.31415926535897931      -0.94999999999999996       -1.5325436107110925E-011   1.4791158834246177E-011   3.6093582418239618E-011   3.5661414721512081E-011   1.0374011623270174E-010   9.9185867094532172E-011   6.4051464178528394E-011  -7.1267753890141353E-011   2.8457888668833540E-010   2.7814915253143231E-010   4.6608274680728917E-010   4.4416212765124451E-010  -4.4172332604971740E-011  -4.9197423637867563E-010   5.4012681695492159E-010  -1.5501098221566362E-009
  0.34906585039886590      -0.94999999999999996       -1.8701328898489473E-011   1.8183395870879272E-011   4.3666260916049333E-011   4.3513874307548912E-011   1.2541461168669974E-010   1.2099794894640994E-010   7.6678503018982653E-011  -8.6249103273062277E-011   3.4002525657626046E-010   3.3599002533049795E-010   5.6423039793643971E-010   5.4240017878799841E-010  -5.0774718651101880E-011  -5.8120844206641885E-010   6.4691659852231538E-010  -1.8510254362394853E-009
  0.38397243543875248      -0.94999999999999996       -2.2551864533570514E-011   2.2040374556518768E-011   5.2203757662506597E-011   5.2337385708206281E-011   1.4996526372583960E-010   1.4561177695380148E-010   9.0722240558395082E-011  -1.0287539071765787E-010   4.0182380579410322E-010   4.0020984638929284E-010   6.7563039595035957E-010   6.5349765148139718E-010  -5.7583156930185190E-011  -6.7917172467467615E-010   7.6399308472022824E-010  -2.1862684550438525E-009
  0.41887902047863912      -0.94999999999999996       -2.6850576268666062E-011   2.6339206499461057E-011   6.1614870103001656E-011   6.2047960267409443E-011   1.7721163548250784E-010   1.7287458714501602E-010   1.0597783185513890E-010  -1.2093721524980562E-010   4.6920206709592925E-010   4.7010244533987196E-010   7.9955388857952891E-010   7.7685484897416241E-010  -6.4333500469831444E-011  -7.8423406514347003E-010   8.8962007087521486E-010  -2.5516628814786175E-009
  0.45378560551852570      -0.94999999999999996       -3.1544417932092898E-011   3.1030308712732399E-011   7.1748770921903377E-011   7.2499104818967143E-011   2.0682553288079019E-010   2.0248164450843533E-010   1.2214614008840207E-010  -1.4011082630213309E-010   5.4101083023345803E-010   5.4455798667673000E-010   9.3460501513168402E-010   9.1119035635078797E-010  -7.0720279344234355E-011  -8.9419837437475627E-010   1.0214644967100697E-009  -2.9410070770013915E-009
  0.48869219055841229      -0.94999999999999996       -3.6552166014447242E-011   3.6034861593694789E-011   8.2394083414347833E-011   8.3480039175365193E-011   2.3832608850974737E-010   2.3397133813175106E-010   1.3883759357724792E-010  -1.5996241337467223E-010   6.1573665792780813E-010   6.2207580042484874E-010   1.0786902932258970E-009   1.0545125721398010E-009  -7.6414174193912129E-011  -1.0063633973869909E-009   1.1564577286802499E-009  -3.3461314922555715E-009
  0.52359877559829882      -0.94999999999999996       -4.1764757096527692E-011   4.1246191473331065E-011   9.3283294929886719E-011   9.4721165907897314E-011   2.7108515101647645E-010   2.6673212969106515E-010   1.5558486943916837E-010  -1.7996207646866826E-010   6.9154213824421546E-010   7.0080711785659933E-010   1.2290352823228007E-009   1.2041385712383404E-009  -8.1083992699981557E-011  -1.1176172364190861E-009   1.2912147923349170E-009  -3.7571140435199648E-009
  0.55850536063818546      -0.94999999999999996       -4.7048266512530616E-011   4.6532091967304031E-011   1.0410142550543770E-010   1.0590275635440819E-010   3.0434433958509846E-010   3.0001856433038787E-010   1.7186287051906476E-010  -1.9950650906270356E-010   7.6633465080887595E-010   7.7862531386850217E-010   1.3822493753861695E-009   1.3567584338476557E-009  -8.4422137227164634E-011  -1.2245949485140165E-009   1.4217241069684265E-009  -4.1626453578790302E-009
  0.59341194567807209      -0.94999999999999996       -5.2248790148266599E-011   5.1740103038057302E-011   1.1450074078945758E-010   1.1666948418524191E-010   3.3724125320305261E-010   3.3297837733304314E-010   1.8711581129147489E-010  -2.1795001759125116E-010   8.3785805048106171E-010   8.5322137093737025E-010   1.5344402434774259E-009   1.5085482129888015E-009  -8.6170579854045968E-011  -1.3238364452721334E-009   1.5439870443384676E-009  -4.5505249332707292E-009
  0.62831853071795862      -0.94999999999999996       -5.7199683444915705E-011   5.6704494767592581E-011   1.2411810794595207E-010   1.2664895013381978E-010   3.6884672372418791E-010   3.6468860588805966E-010   2.0078892864715826E-010  -2.3464085432541054E-010   9.0380397507983166E-010   9.2221859385933385E-010   1.6813729081627987E-009   1.6553274900163559E-009  -8.6145102410105754E-011  -1.4119839541340499E-009   1.6539740573863840E-009  -4.9082615316806393E-009
  0.66322511575784526      -0.94999999999999996       -6.1730325333871592E-011   6.1255285615188402E-011   1.3259660486584959E-010   1.3547344445265199E-010   3.9820817274404055E-010   3.9420026677475993E-010   2.1236290746356743E-010  -2.4896112371840186E-010   9.6193543084331498E-010   9.8329977809843581E-010   1.8186665723435494E-009   1.7927545910730898E-009  -8.4254345571041668E-011  -1.4859684501213070E-009   1.7480503898480108E-009  -5.2237362835180256E-009
  0.69813170079773179      -0.94999999999999996       -6.5676504119986875E-011   6.5228083119958433E-011   1.3960740871007391E-010   1.4280282818925915E-010   4.2439913754565694E-010   4.2058741425933297E-010   2.2138732253012815E-010  -2.6036692137573141E-010   1.0102114689140755E-009   1.0343384056358926E-009   1.9420178239884086E-009   1.9165482220773523E-009  -8.0511822884949543E-011  -1.5431920530323092E-009   1.8231549048303888E-009  -5.4858840921367166E-009
  0.73303828583761843      -0.94999999999999996       -6.8890274105723153E-011   6.8474754418466421E-011   1.4487156487018724E-010   1.4834722920030601E-010   4.4657048991323672E-010   4.4299783433818038E-010   2.2751123009615147E-010  -2.6842411703070459E-010   1.0469069618632766E-009   1.0735238685718097E-009   2.0474357277198034E-009   2.0227224010517773E-009  -7.5038283277831671E-011  -1.5816921425135851E-009   1.8766860253756670E-009  -5.6853404915301059E-009
  0.76794487087750496      -0.94999999999999996       -7.1250295106574850E-011   7.0872780578005700E-011   1.4817897607665579E-010   1.5188621792169382E-010   4.6399892026806850E-010   4.6070322088612384E-010   2.3050647975918376E-010  -2.7283798638837585E-010   1.0707157654809169E-009   1.0994702234665457E-009   2.1314718356659924E-009   2.1078166666315424E-009  -6.8055195368014393E-011  -1.6002535234979525E-009   1.9067848923352284E-009  -5.8150034154213611E-009
  0.80285145591739160      -0.94999999999999996       -7.2669724472040053E-011   7.2334260081786424E-011   1.4940285508509669E-010   1.5328464802952229E-010   4.7613019050831842E-010   4.7314204916087098E-010   2.3028319454040270E-010  -2.7347199105467768E-010   1.0808292803573037E-009   1.1113005899337205E-009   2.1914264967851930E-009   2.1691040600660799E-009  -5.9868781094755591E-011  -1.5984549775951426E-009   1.9130539991615802E-009  -5.8704609662740237E-009
  0.83775804095727824      -0.94999999999999996       -7.3102398894307999E-011   7.2811676141539201E-011   1.4850829739769239E-010   1.5250195071601505E-010   4.8261283087804989E-010   4.7995397461871421E-010   2.2689431886486283E-010  -2.7035662532215763E-010   1.0769830114402448E-009   1.1086976750370180E-009   2.2255139846040712E-009   2.2047583691691977E-009  -5.0845987910134738E-011  -1.5767134260199330E-009   1.8956364747488696E-009  -5.8502476555226215E-009
  0.87266462599716477      -0.94999999999999996       -7.2545838609183546E-011   7.2300967169573674E-011   1.4555393924076184E-010   1.4959351727330567E-010   4.8331870966981047E-010   4.8100136080569765E-010   2.2052998024660069E-010  -2.6368444550550451E-010   1.0594668622038167E-009   1.0919189671590859E-009   2.2329709236683003E-009   2.2139660522847510E-009  -4.1385967509350515E-011  -1.5362269472669703E-009   1.8556581998829186E-009  -5.7559034420755909E-009
  0.90757121103705141      -0.94999999999999996       -7.1040873436563103E-011   7.0841555544305080E-011   1.4068630318694951E-010   1.4470600564695313E-010   4.7834965093455879E-010   4.7637593768564871E-010   2.1150131317144832E-010  -2.5379360389711264E-010   1.0290986520315371E-009   1.0617706307685867E-009   2.2140980596177285E-009   2.1969709794707822E-009  -3.1889872119236227E-011  -1.4788832840395219E-009   1.7950969851571340E-009  -5.5918306329712905E-009
  0.94247779607693793      -0.94999999999999996       -6.8668302976430719E-011   6.8512740656272519E-011   1.3412811782749372E-010   1.3806476809400763E-010   4.6802804449889974E-010   4.6639067902441182E-010   2.0021676733041265E-010  -2.4114164864026346E-010   9.8716145404392283E-010   1.0195465959472379E-009   2.1702305877431860E-009   2.1550492793019770E-009  -2.2731577728842852E-011  -1.4071273411312533E-009   1.7166138028638890E-009  -5.3649606280406785E-009
  0.97738438111682457      -0.94999999999999996       -6.5542458062746998E-011   6.5427538290546713E-011   1.2616097171340348E-010   1.2995731890830503E-010   4.5287372259580162E-010   4.5155688091661316E-010   1.8715202584841715E-010  -2.2627184139725712E-010   9.3531420395656890E-010   9.6693651464419907E-010   2.1036406872760045E-009   2.0904153719764854E-009  -1.4233473394722065E-011  -1.3237964117617703E-009   1.6234499085006572E-009  -5.0842627006632661E-009
   1.0122909661567112      -0.94999999999999996       -6.1802661647253617E-011   6.1724400247168535E-011   1.1710483098174634E-010   1.2071164254418664E-010   4.3356810034074847E-010   4.3254925941678492E-010   1.7281802831088565E-010  -2.0977627664750273E-010   8.7547864002577443E-010   9.0591031461999518E-010   2.0173817568801517E-009   2.0060693324141154E-009  -6.6487354586250070E-012  -1.2319460993180771E-009   1.5191560312112063E-009  -4.7601401920758746E-009
   1.0471975511965976      -0.94999999999999996       -5.7603593096159636E-011   5.7557455216079012E-011   1.0729618353707553E-010   1.1067340906058621E-010   4.1091088549705350E-010   4.1016212878814177E-010   1.5772881915902599E-010  -1.9225831326266621E-010   8.0971885463837549E-010   8.3859409783253601E-010   1.9150893431697476E-009   1.9056009711848871E-009  -1.5131677439388612E-013  -1.1346798359477983E-009   1.4072597169611909E-009  -4.4037703738357914E-009
   1.0821041362364843      -0.94999999999999996       -5.3105215569397544E-011   5.3086348113924354E-011   9.7067034060320376E-011   1.0018486721049770E-010   3.8577093856573122E-010   3.8526112051041474E-010   1.4237333820587933E-010  -1.7429887904842764E-010   7.4011845498589313E-010   7.6714224941840424E-010   1.8007580010559118E-009   1.7929681087255474E-009   5.1653896161168164E-012  -1.0349781790668049E-009   1.2914542562339375E-009  -4.0264432633781201E-009
   1.1170107212763709      -0.94999999999999996       -4.8463468388219952E-011   4.8466936555560159E-011   8.6726195469000358E-011   8.9565083683321825E-011   3.5903850485812420E-010   3.5873449135388219E-010   1.2719194769189493E-010  -1.5642788970074746E-010   6.6866930003238879E-010   6.9362210407737629E-010   1.6785125118147940E-009   1.6722686443567388E-009   9.2835666922909189E-012  -9.3558346464415974E-010   1.1749613629863343E-009  -3.6389543808854267E-009
   1.1519173063162575      -0.94999999999999996       -4.3822464136864022E-011   4.3843622797154768E-011   7.6544870670588597E-011   7.9095071344540973E-011   3.3157910648136607E-010   3.3144812515240095E-010   1.1256008376268211E-010  -1.3910334554316996E-010   5.9717845531063490E-010   6.1991475820265305E-010   1.5523924522472595E-009   1.5475255424791169E-009   1.2249522714365452E-011  -8.3889524722096524E-010   1.0606830598009740E-009  -3.2510912237157725E-009
   1.1868238913561442      -0.94999999999999996       -3.9308616506375182E-011   3.9343171699027231E-011   6.6746202156752439E-011   6.9006627535903074E-011   3.0419655624344613E-010   3.0420690103062581E-010   9.8778648814882364E-011  -1.2269913422097259E-010   5.2719400658557978E-010   5.4763860561963084E-010   1.4261698786022607E-009   1.4225034944307748E-009   1.4159382746694179E-011  -7.4690941717931727E-010   9.5109126650332737E-010  -2.8712411669528306E-009
   1.2217304763960306      -0.94999999999999996       -3.5026760800657000E-011   3.5071003719906498E-011   5.7499945084835782E-011   5.9476745454387319E-011   2.7760350013867552E-010   2.7772629564033770E-010   8.6071914688075187E-011  -1.0750017230155372E-010   4.5995820635648620E-010   4.7809730345677320E-010   1.3032122274447891E-009   1.3005709352653956E-009   1.5142686352730746E-011  -6.6118768067240754E-010   8.4828621648966322E-010  -2.5061346885374817E-009
   1.2566370614359172      -0.94999999999999996       -3.1058680799532806E-011   3.1109266567889850E-011   4.8921361907049568E-011   5.0626223161999447E-011   2.5240463616019799E-010   2.5261367385054853E-010   7.4590580506133951E-011  -9.3705087656127759E-011   3.9638536330938070E-010   4.1225593525551513E-010   1.1863940920394218E-009   1.1846093764936075E-009   1.5346862832175570E-011  -5.8286978261635824E-010   7.5381938368652129E-010  -2.1607259124895994E-009
   1.2915436464758039      -0.94999999999999996       -2.7463533003585726E-011   2.7517932004922200E-011   4.1073871117834371E-011   4.2522421535434308E-011   2.2908833082084938E-010   2.2936094284706462E-010   6.4420281990890431E-011  -8.1434976061207036E-011   3.3706126052214473E-010   3.5073985345222926E-010   1.0780580294817501E-009   1.0769732042968055E-009   1.4923352729173347E-011  -5.1270808609957422E-010   6.6873946887300615E-010  -1.8381942544884534E-009
   1.3264502315156905      -0.94999999999999996       -2.4279960831819172E-011   2.4336045567753532E-011   3.3974015453608772E-011   3.5184293682843617E-011   2.0802960071056594E-010   2.0834658713749555E-010   5.5592314407984106E-011  -7.0745455802936474E-011   2.8226239941245651E-010   2.9385230672691800E-010   9.8001841124737972E-010   9.7949135306957762E-010   1.4016633094913229E-011  -4.5111699214766721E-010   5.9377278524375318E-010  -1.5400421448737124E-009
   1.3613568165555769      -0.94999999999999996       -2.1529164989362585E-011   2.1585293303361872E-011   2.7598549733944565E-011   2.8589322691400063E-011   1.8949861111377735E-010   1.8984433346509902E-010   4.8096420672059137E-011  -6.1640803172407741E-011   2.3198581893481224E-010   2.4160597921845570E-010   8.9360007843443614E-010   8.9350442864823504E-010   1.2756146738811415E-011  -3.9824317892331314E-010   5.2923288975577440E-010  -1.2662609435370001E-009
   1.3962634015954636      -0.94999999999999996       -1.9218862239142466E-011   1.9273828650497756E-011   2.1891534748439411E-011   2.2681394483969921E-011   1.7367605856238999E-010   1.7403767142987424E-010   4.1893653545044420E-011  -5.4088928712970524E-011   1.8598766360300572E-010   1.9376143816568371E-010   8.1970473319075755E-010   8.1992988046801803E-010   1.1252259635556989E-011  -3.5403984016799595E-010   4.7498440358098461E-010  -1.0155417325802173E-009
   1.4311699866353502      -0.94999999999999996       -1.7347139629547871E-011   1.7400074399967181E-011   1.6772094079131750E-011   1.7378010902381293E-011   1.6067084183404501E-010   1.6103828407895564E-010   3.6928663943425324E-011  -4.8036072541393779E-011   1.4382624147631154E-010   1.4987230197395737E-010   7.5889387967474056E-010   7.5934345251197479E-010   9.5935358886118410E-012  -3.1832115347673612E-010   4.3106168151237158E-010  -7.8550408298161843E-010
   1.4660765716752369      -0.94999999999999996       -1.5906637599163967E-011   1.5956843663364939E-011   1.2140630244577020E-011   1.2577197287382442E-011   1.5053991216265528E-010   1.5090521101077044E-010   3.3140778861699297E-011  -4.3419965033310081E-011   1.0490372026766539E-010   1.0932752872130361E-010   7.1147637746351394E-010   7.1206615319442523E-010   7.8482787276216696E-012  -2.9083900032315986E-010   3.9735423252419112E-010  -5.7292183884274770E-010
   1.5009831567151235      -0.94999999999999996       -1.4887675449536896E-011   1.4934772911245769E-011   7.8845615354599478E-012   8.1635882291217943E-012   1.4330582695843880E-010   1.4366210931710121E-010   3.0473090053805378E-011  -4.0180407106291034E-011   6.8503911708904537E-011   7.1392122262914390E-011   6.7759182186337289E-010   6.7824683886674674E-010   6.0663605573910606E-012  -2.7134388869005453E-010   3.7353600563741196E-010  -3.7393160592651641E-010
   1.5358897417550099      -0.94999999999999996       -1.4281305820623990E-011   1.4324975463020988E-011   3.8828607993962405E-012   4.0124096681685246E-012   1.3897224634895532E-010   1.3931402268616050E-010   2.8879582122152067E-011  -3.8268271593089861E-011   3.3827597265132218E-011   3.5243822555035834E-011   6.5728354035844391E-010   6.5793479349167801E-010   4.2832259231921061E-012  -2.5961904744389288E-010   3.5943466578485297E-010  -1.8422063563983596E-010
   1.5707963267948966      -0.94999999999999996       -1.4081324407808306E-011   1.4121250614658171E-011   9.3624846641558484E-015  -5.9870582320410271E-015   1.3753669984846393E-010   1.3785824889108742E-010   2.8330172365901033E-011  -3.7652220273344673E-011   2.3292273692112996E-014   4.6529010195769127E-015   6.5055452884523964E-010   6.5113534236449920E-010   2.5238401145213301E-012  -2.5551613457126025E-010   3.5500732700091255E-010   8.0873934599950290E-013
   1.6057029118347832      -0.94999999999999996       -1.4285635173223040E-011   1.4321413226312288E-011  -3.8643871387411149E-012  -4.0241837685796859E-012   1.3899782136353206E-010   1.3929280089707141E-010   2.8814022174070612E-011  -3.8321795034226303E-011  -3.3786750776896192E-011  -3.5229438313051721E-011   6.5740298872371119E-010   6.5784556825423477E-010   8.0814621827439425E-013  -2.5898462477408203E-010   3.6007200243592184E-010   1.8589207621835648E-010
   1.6406094968746698      -0.94999999999999996       -1.4896505714508461E-011   1.4927567421790446E-011  -7.8669320402277648E-012  -8.1742440152417931E-012   1.4335756125618948E-010   1.4361911871263599E-010   3.0340349252390638E-011  -4.0288443403027187E-011  -6.8479863243316958E-011  -7.1362992232711621E-011   6.7783405756075058E-010   6.7806579311076549E-010  -8.4442683438487978E-013  -2.7006583470851601E-010   3.7474155647705014E-010   3.7576669205890944E-010
   1.6755160819145565      -0.94999999999999996       -1.5920303001867265E-011   1.5945638925367264E-011  -1.2124411220678870E-011  -1.2586084844933795E-011   1.5061969068165192E-010   1.5083881029096558E-010   3.2937509967565500E-011  -4.3585132981617038E-011  -1.0490862418035395E-010  -1.0927270065516424E-010   7.1184801199371228E-010   7.1178818577745575E-010  -2.4095668995844512E-012  -2.8889392282548412E-010   3.9914957744621552E-010   5.7503507679265951E-010
   1.7104226669544429      -0.94999999999999996       -1.7366124954524320E-011   1.7384444810794451E-011  -1.6758111813162160E-011  -1.7384041873111146E-011   1.6078098529821121E-010   1.6094645951950339E-010   3.6650068991711080E-011  -4.8261938383429709E-011  -1.4387370585676145E-010  -1.4978035255484305E-010   7.5940466278992186E-010   7.5896062692901541E-010  -3.8538467062411277E-012  -3.1568087071362499E-010   4.3332594866602092E-010   7.8801796096053469E-010
   1.7453292519943295      -0.94999999999999996       -1.9243807992211045E-011   1.9253124567811189E-011  -2.1880807245225141E-011  -2.2683630585156517E-011   1.7381990228216729E-010   1.7391778904636918E-010   4.1533686019692960E-011  -5.4379961365901380E-011  -1.8609258151117421E-010  -1.9361895470082756E-010   8.2036721908055706E-010   8.1943171741325097E-010  -5.1302872253687250E-012  -3.5066426384113095E-010   4.7772734030691627E-010   1.0185889194774303E-009
   1.7802358370342162      -0.94999999999999996       -2.1560867318780516E-011   2.1558937504828184E-011  -2.7592212988363788E-011  -2.8586738130550849E-011   1.8968015178469277E-010   1.8969322608363776E-010   4.7648082278151077E-011  -6.2002317215328625E-011  -2.3216522528573570E-010  -2.4139798422774633E-010   8.9442931468904402E-010   8.9287859089383880E-010  -6.1752378947908631E-012  -3.9408755618205634E-010   5.3244794965412428E-010   1.2699864018855420E-009
   1.8151424220741028      -0.94999999999999996       -2.4319329525033801E-011   2.4303230194114513E-011  -3.3973629787672283E-011  -3.5175591526520948E-011   2.0825324108128071E-010   2.0816062399975353E-010   5.5047979932995194E-011  -7.1183131597746144E-011  -2.8253571730116552E-010  -2.9356207697612219E-010   9.8103138116380116E-010   9.7872369248283845E-010  -6.9062661198374115E-012  -4.4612859462517400E-010   5.9764577214255865E-010   1.5446032915580939E-009
   1.8500490071139892      -0.94999999999999996       -2.7511583351852043E-011   2.7477740055547258E-011  -4.1081106933831362E-011  -4.2506347789908075E-011   2.2935908637243243E-010   2.2913606498305290E-010   6.3772267491439776E-011  -8.1954311267401461E-011  -3.3744978113423601E-010  -3.5034823385136943E-010   1.0792730093218516E-009   1.0760485843727223E-009  -7.2223392167404005E-012  -5.0683990939860536E-010   6.7333756731811688E-010   1.8437610475284269E-009
   1.8849555921538759      -0.94999999999999996       -3.1116528373888691E-011   3.1060989488704293E-011  -4.8938329793473700E-011  -5.0601129266740413E-011   2.5272765823438493E-010   2.5234555873738932E-010   7.3831646974959827E-011  -9.4311190987263581E-011  -3.9691261726653908E-010  -4.1174254150920608E-010   1.1878297894746480E-009   1.1835118159774861E-009  -7.0052667504488665E-012  -5.7608644426493702E-010   7.5905691255019953E-010   2.1674785075004019E-009
   1.9198621771937625      -0.94999999999999996       -3.5095527601160867E-011   3.5013598281933707E-011  -5.7528809068748678E-011  -5.9440453448927747E-011   2.7798410684705552E-010   2.7741064599832604E-010   8.5196032735034874E-011  -1.0819711843095013E-010  -4.6064994824482732E-010  -4.7743980709234914E-010   1.3048869004306950E-009   1.2992846462400829E-009  -6.1250615219456201E-012  -6.5345948004942352E-010   8.5425689955753783E-010   2.5142603532479285E-009
   1.9547687622336491      -0.94999999999999996       -3.9389424368827605E-011   3.9275862920373166E-011  -6.6789591755525949E-011  -6.8957087176719026E-011   3.0463973460167087E-010   3.0383935238001240E-010   9.7781646619235850E-011  -1.2348944347023561E-010  -5.2807697839299640E-010  -5.4681369570896235E-010   1.4281001772361553E-009   1.4210136141132509E-009  -4.4474799320614897E-012  -7.3822116133046010E-010   9.5794155662016072E-010   2.8809287440228466E-009
   1.9896753472735358      -0.94999999999999996       -4.3916288024814240E-011   4.3765558062549979E-011  -7.6605582877236959E-011  -7.9029602336950136E-011   3.3208949598944296E-010   3.3102469738114211E-010   1.1144023431336148E-010  -1.3998709766563660E-010  -5.9828066583391375E-010  -6.1889903761336573E-010   1.5545922909391252E-009   1.5458186987362235E-009  -1.8446129815988716E-012  -8.2926197516554872E-010   1.0682775830448933E-009   3.2625243997658481E-009
   2.0245819323134224      -0.94999999999999996       -4.8571171458969387E-011   4.8377407506109173E-011  -8.6807171076192741E-011  -8.9481090202301759E-011   3.5962000650528634E-010   3.5825198823475030E-010   1.2595093373010857E-010  -1.5740264406430018E-010  -6.7001853038601861E-010  -6.9239289954749717E-010   1.6809918471946273E-009   1.6703346793446369E-009   1.7916221073395245E-012  -9.2504226127381945E-010   1.1832527050616626E-009   3.6523030879973037E-009
   2.0594885173533091      -0.94999999999999996       -5.3227417065374580E-011   5.2984760377465806E-011  -9.7171062490867514E-011  -1.0007974733996759E-010   3.8642666034862586E-010   3.8471706103952276E-010   1.4101651749301510E-010  -1.7535935867752449E-010  -7.4174035000860461E-010  -7.6567905043755145E-010   1.8035217366339656E-009   1.7908004234260035E-009   6.5344471530268831E-012  -1.0235980474404423E-009   1.3002755346017575E-009   4.0418542475593777E-009
   2.0943951023931953      -0.94999999999999996       -5.7740644720751583E-011   5.7443597909267619E-011  -1.0742618433046117E-010  -1.1054500101062614E-010   4.1164209745248625E-010   4.0955526294493034E-010   1.5626581492204742E-010  -1.9339568443303240E-010  -8.1163592785587989E-010  -8.3687986043019100E-010   1.9181364018529849E-009   1.9031976960099097E-009   1.2407474813742535E-011  -1.1225558948228875E-009   1.4165418038248245E-009   4.4213566160269841E-009
   2.1293016874330819      -0.94999999999999996       -6.1954471579461725E-011   6.1598372818391666E-011  -1.1726303656836372E-010  -1.2055792478359862E-010   4.3437484889369852E-010   4.3187953463297170E-010   1.7126267967649523E-010  -2.1097824321627847E-010  -8.7770791106626968E-010  -9.0393219586597368E-010   2.0207042902855309E-009   2.0034333448538524E-009   1.9370833756865006E-011  -1.2192060773204662E-009   1.5287293295445672E-009   4.7799706660672226E-009
   2.1642082724729685      -0.94999999999999996       -6.5708594746451650E-011   6.5289430705209092E-011  -1.2634938856740102E-010  -1.2977696729477101E-010   4.5375388741972771E-010   4.5082609643979477E-010   1.8552247766552631E-010  -2.2752313394173520E-010  -9.3786595909455568E-010  -9.6468697648208698E-010   2.1072235973420793E-009   2.0875554002050291E-009   2.7311923540656518E-011  -1.3105885097323586E-009   1.6333654156107565E-009   5.1063527172158937E-009
   2.1991148575128552      -0.94999999999999996       -6.8847853416740076E-011   6.8363513891341189E-011  -1.3434773471418630E-010  -1.3785686316285429E-010   4.6897786141609314E-010   4.6560190888424984E-010   1.9853477667933413E-010  -2.4242393155107848E-010  -9.9003866441673383E-010  -1.0170255030349711E-009   2.1740515775491130E-009   2.1519800155510177E-009   3.6040740258315942E-011  -1.3936317005408014E-009   1.7266538549007966E-009   5.3892640743750069E-009
   2.2340214425527418      -0.94999999999999996       -7.1232440882105272E-011   7.0682162853456292E-011  -1.4093741070506425E-010  -1.4447068126849933E-010   4.7936317115169561E-010   4.7553423511211281E-010   2.0979170387931053E-010  -2.5508655064065023E-010  -1.0322947310274277E-009  -1.0589847194615779E-009   2.2181279275801639E-009   2.1937128420517244E-009   4.5292577162283835E-011  -1.4652950195492559E-009   1.8051213264536308E-009   5.6182347946959862E-009
   2.2689280275926285      -0.94999999999999996       -7.2747623793252958E-011   7.2133104032041147E-011  -1.4583568205476102E-010  -1.4933218668672043E-010   4.8438800780672145E-010   4.8011308491628126E-010   2.1881956202726663E-010  -2.6496632036340972E-010  -1.0629659216329713E-009  -1.0888835539142077E-009   2.2371743403981745E-009   2.2105451392656355E-009   5.4738559306856250E-011  -1.5227498338721466E-009   1.8655751089347324E-009   5.7842271689936818E-009
   2.3038346126325151      -0.94999999999999996       -7.3312229543165646E-011   7.2637036506461650E-011  -1.4881891833503376E-010  -1.5221642675797388E-010   4.8372853196326398E-010   4.7902708732738566E-010   2.2521078111945790E-010  -2.7160554506665221E-010  -1.0807591056381630E-009  -1.1054360901586967E-009   2.2298505820402979E-009   2.2012058224914238E-009   6.4003833270346051E-011  -1.5635561235459856E-009   1.9052618277879261E-009   5.8802437720031758E-009
   2.3387411976724017      -0.94999999999999996       -7.2885093681135320E-011   7.2154982409322414E-011  -1.4973940019963917E-010  -1.5297759658141347E-010   4.7728133025443503E-010   4.7218541363590394E-010   2.2865370512964280E-010  -2.7466669814340726E-010  -1.0848467261818442E-009  -1.1078436146582531E-009   2.1958524747351004E-009   2.1654544181768501E-009   7.2691925278079785E-011  -1.5858218830480070E-009   1.9221217150698933E-009   5.9018225642553041E-009
   2.3736477827122884      -0.94999999999999996       -7.1468527100102382E-011   7.0691145815397669E-011  -1.4853763148810015E-010  -1.5156123607987882E-010   4.6517335020968324E-010   4.5972695291733029E-010   2.2895651398697707E-010  -2.7395926658669670E-010  -1.0749305691947806E-009  -1.0958555551258612E-009   2.1359416043854412E-009   2.1041072499129116E-009   8.0413289256932847E-011  -1.5883283660222303E-009   1.9152052333578893E-009   5.8473742051696029E-009
   2.4085543677521746      -0.94999999999999996       -6.9108553606024304E-011   6.8293049674729507E-011  -1.4524758860340990E-010  -1.4800854897150582E-010   4.4775564803134093E-010   4.4201213314186170E-010   2.2606343224412810E-010  -2.6945537456507184E-010  -1.0512687157984915E-009  -1.0697937846741486E-009   2.0519037641719505E-009   2.0189914038678592E-009   8.6815099030090102E-011  -1.5706406037964789E-009   1.8842252847244175E-009   5.7183290183838676E-009
   2.4434609527920612      -0.94999999999999996       -6.5892097188698632E-011   6.5048682421095134E-011  -1.3999562561793957E-010  -1.4245525529830317E-010   4.2558233485659196E-010   4.1960310722135911E-010   2.2006049160737341E-010  -2.6129469832307973E-010  -1.0146653696323735E-009  -1.0305389715115305E-009   1.9464405755639440E-009   1.9128329478107032E-009   9.1609356486368433E-011  -1.5331375997478534E-009   1.8300040163986783E-009   5.5190802702940239E-009
   2.4783675378319479      -0.94999999999999996       -6.1940706027104358E-011   6.1080196221171391E-011  -1.3299142835165551E-010  -1.3512139546830614E-010   3.9937718651708181E-010   3.9322741826710587E-010   2.1117131626289505E-010  -2.4977582238175649E-010  -9.6642492721739740E-010  -9.7947813099422183E-010   1.8230044054105981E-009   1.7890900286818951E-009   9.4595172536747722E-011  -1.4770139776794308E-009   1.7540364519514568E-009   5.2567299910452176E-009
   2.5132741228718345      -0.94999999999999996       -5.7402528058450032E-011   5.6535514920284574E-011  -1.2451405782143233E-010  -1.2629721413721970E-010   3.6999092426257662E-010   3.6373608590642256E-010   1.9974210462304125E-010  -2.3533682449683255E-010  -9.0827369598875383E-010  -9.1842091510814886E-010   1.6855916758022611E-009   1.6517445693105346E-009   9.5673770449770963E-011  -1.4042007767731117E-009   1.6588366753600548E-009   4.9406616038283663E-009
   2.5481807079117211      -0.94999999999999996       -5.2442267518502359E-011   5.1578760143221146E-011  -1.1489249661698349E-010  -1.1632255991570408E-010   3.3835104128144608E-010   3.3205408736160117E-010   1.8621842857068468E-010  -2.1852568174612451E-010  -8.4225641987342030E-010  -8.4949040047384975E-010   1.5385129400087470E-009   1.5050721826052343E-009   9.4854253442795656E-011  -1.3172550723975313E-009   1.5476812610699261E-009   4.5819777464336543E-009
   2.5830872929516078      -0.94999999999999996       -4.7230934843210207E-011   4.6379487139554242E-011  -1.0448457488684693E-010  -1.0556435925834576E-010   3.0541200701432559E-010   2.9912867895586448E-010   1.7111518246787768E-010  -1.9996333074549347E-010  -7.7061700689288544E-010  -7.7499803700064348E-010   1.3861573867213340E-009   1.3534078191564697E-009   9.2249894574943745E-011  -1.2192060694903143E-009   1.4244614660449866E-009   4.1928513977017850E-009
   2.6179938779914944      -0.94999999999999996       -4.1935783987606096E-011   4.1103038268324648E-011  -9.3654019581142998E-011  -9.4394241993857747E-011   2.7210585914153285E-010   2.6588052124323520E-010   1.5498329037688178E-010  -1.8030450808297010E-010  -6.9567252641553362E-010  -6.9731346152569002E-010   1.2327696681479435E-009   1.2009237144581238E-009   8.8065356821933270E-011  -1.1133897660307354E-009   1.2930508006788916E-009   3.7858422255587999E-009
   2.6529004630313811      -0.94999999999999996       -3.6711263765601404E-011   3.5901456056002881E-011  -8.2750043589903612E-011  -8.3166610059525639E-011   2.3929758677829711E-010   2.3315946604500797E-010   1.3837549862467154E-010  -1.6019718715566902E-010  -6.1968981608836874E-010  -6.1873609989814085E-010   1.0822525699911656E-009   1.0514348849109930E-009   8.2577223059375484E-011  -1.0032444038658380E-009   1.1574806822104228E-009   3.3732300517351370E-009
   2.6878070480712677      -0.94999999999999996       -3.1691907850249851E-011   3.0906430463856955E-011  -7.2088631801541514E-011  -7.2200010620193294E-011   2.0774897856853429E-010   2.0170825383068547E-010   1.2181493288707908E-010  -1.4024528548743018E-010  -5.4477448925807484E-010  -5.4138174317348622E-010   9.3800817657149260E-010   9.0824092348664882E-010   7.6108793515922711E-011  -8.9212268798033566E-010   1.0217085438234402E-009   2.9664117665923580E-009
   2.7227136331111539      -0.94999999999999996       -2.6987347913164000E-011   2.6224198217763395E-011  -6.1939015429261503E-011  -6.1763208300516971E-011   1.7809142638615113E-010   1.7213592120712510E-010   1.0576802837374363E-010  -1.2097892926781635E-010  -4.7277750201085914E-010  -4.6708724219672969E-010   8.0282342407517690E-010   7.7401388386502200E-010   6.9004312435845538E-011  -7.8312444819341578E-010   8.8929870828835999E-010   2.5754017167557156E-009
   2.7576202181510405      -0.94999999999999996       -2.2679450228821572E-011   2.1932745128029930E-011  -5.2513935759986242E-011  -5.2064943972768623E-011   1.5080962999474048E-010   1.4490052009842687E-010   9.0624563302506396E-011  -1.0283093763613400E-010  -4.0522707061332985E-010  -3.9734124920573113E-010   6.7880552725552764E-010   6.5073237490214455E-010   6.1603179029328883E-011  -6.7896172397475692E-010   7.6306530781623287E-010   2.2084647659692126E-009
   2.7925268031909272      -0.94999999999999996       -1.8821899844124538E-011   1.8081413342665784E-011  -4.3965980539691300E-011  -4.3250842254719911E-011   1.2623581723282514E-010   1.2030361460410959E-010   7.6685100194768203E-011  -8.6123392100791443E-011  -3.4328742186494047E-010  -3.3324008362746711E-010   5.6736573578369407E-010   5.3966421355132989E-010   5.4217714384664330E-011  -5.8183898709471481E-010   6.4544563861608733E-010   1.8718996714476386E-009
   2.8274333882308138      -0.94999999999999996       -1.5441731254514609E-011   1.4692202170646237E-011  -3.6388218302392257E-011  -3.5402768577559628E-011   1.0455478633910878E-010   9.8493963085766707E-011   6.4156977215667048E-011  -7.1062685270445968E-011  -2.8774787982652899E-010  -2.7547539989624854E-010   4.6925096549008618E-010   4.4139278818423095E-010   4.7116655672191939E-011  -4.9340957305453088E-010   5.3804741073937204E-010   1.5699819767395838E-009
   2.8623399732707004      -0.94999999999999996       -1.2542750641617172E-011   1.1763079096463651E-011  -2.9819316921435962E-011  -2.8544803077335626E-011   8.5818501780044644E-011   7.9480441199912270E-011   5.3157925657945164E-011  -5.7744318041079363E-011  -2.3903965426051144E-010  -2.2434835344219634E-010   3.8461558593835688E-010   3.5588084472277637E-010   4.0514586426836772E-011  -4.1476631999557779E-010   4.4169993981278150E-010   1.3050594986256017E-009
   2.8972465583105871      -0.94999999999999996       -1.0109783957883142E-011   9.2718826327768057E-012  -2.4252363395720521E-011  -2.2650242268933108E-011   6.9967660837966762E-011   6.3151601052698691E-011   4.3726456936671967E-011  -4.6163600554487563E-011  -1.9727787569336705E-010  -1.7980618666809326E-010   3.1312525547703867E-010   2.8256173474430682E-010   3.4568650398814895E-011  -3.4647562615629373E-010   3.5660295488806139E-010   1.0777790170368494E-009
   2.9321531433504737      -0.94999999999999996       -8.1142394561438481E-012   7.1808825585691358E-012  -1.9645378682755471E-011  -1.7652082732798111E-011   5.6859495750512968E-011   4.9299087066002929E-011   3.5837021402484083E-011  -3.6231210821251810E-011  -1.6232328027553895E-010  -1.4149626952942975E-010   2.5408130092820425E-010   2.2044725685066080E-010   2.9380784909051337E-011  -2.8865054672576193E-010   2.8252942804455206E-010   8.8741312685337427E-010
   2.9670597283903604      -0.94999999999999996       -6.5190335791188570E-012   5.4414252189920675E-012  -1.5933168414702334E-011  -1.3452909491945686E-011   4.6296909229744656E-011   3.7641837407233287E-011   2.9418134684901478E-011  -2.7791630860180637E-011  -1.3385303419285839E-010  -1.0882761810461397E-010   2.0655381283701709E-010   1.6823836874870280E-010   2.5005320002960692E-011  -2.4106132335735372E-010   2.1869027758590081E-010   7.3224867828431754E-010
   3.0019663134302470      -0.94999999999999996       -5.2840973243907970E-012   3.9980289365757209E-012  -1.3039229208946527E-011  -9.9347454078463922E-012   3.8057762979746228E-011   2.7850552507616329E-011   2.4371167445302735E-011  -2.0641499658927212E-011  -1.1143768571624562E-010  -8.1033652406648663E-011   1.6951218337740081E-010   1.2442841858943886E-010   2.1459764945243635E-011  -2.0325294406429651E-010   1.6382015364983662E-010   6.0999539743890256E-010
   3.0368728984701332      -0.94999999999999996       -4.3705106681478750E-012   2.7919288152439644E-012  -1.0885725855339650E-011  -6.9673485502799867E-012   3.1922066238727680E-011   1.9565691537746433E-011   2.0588621349405856E-011  -1.4545413690457303E-011  -9.4614674012460694E-011  -5.7228697747281082E-011   1.4194426599368827E-010   8.7389698696360062E-011   1.8736922928433257E-011  -1.7466550858739966E-010   1.1623318139134148E-010   5.1817988494584456E-010
   3.0717794835100198      -0.94999999999999996       -3.7444244105703565E-012   1.7631909324497233E-012  -9.4032081000029646E-012  -4.4146503744711458E-012   2.7694280180710781E-011   1.2414186935826292E-011   1.7969755073462415E-011  -9.2495534828844290E-012  -8.2952621673380584E-011  -3.6455430229404721E-011   1.2295754264600231E-010   5.5438185108136084E-011   1.6816265044228128E-011  -1.5473303798117497E-010   7.4273948023100502E-011   4.5449519098500704E-010
   3.1066860685499065      -0.94999999999999996       -3.3797459841753718E-012   8.5206662655259589E-013  -8.5368472794597285E-012  -2.1383100392336777E-012   2.5222006551378255E-011   6.0179303037874126E-012   1.6433468537384470E-011  -4.4901281475718106E-012  -7.6104979405924539E-011  -1.7717263376601598E-011   1.1185848597143520E-010   2.6873785204392117E-011   1.5675380704379501E-011  -1.4298310510089177E-010   3.6109618858043895E-011   4.1708545906160521E-010
   3.1415926535897931      -0.94999999999999996       -3.2600847178183920E-012  -5.9709097442922554E-016  -8.2520500356450638E-012  -1.4416421929167848E-017   2.4409008736740302E-011  -8.3965619759539016E-016   1.5927414088054514E-011   3.3085791700165931E-016  -7.3848088034889344E-011   1.2180420725649211E-016   1.0820870752194612E-010  -2.4888599966183265E-016   1.5297136282933596E-011  -1.3910328997914167E-010  -1.1123896363633659E-013   4.0475321687427032E-010
   3.1764992386296798      -0.94999999999999996       -3.3797466254272813E-012  -8.5313186141188499E-013  -8.5368474075101275E-012   2.1383661017612619E-012   2.5222009363884846E-011  -6.0196546360573384E-012   1.6433470143102506E-011   4.4910237276062023E-012  -7.6104973582549271E-011   1.7717180334929946E-011   1.1185848857276627E-010  -2.6874492932587102E-011   1.5675379644799236E-011  -1.4298308202281841E-010  -3.6254599126937453E-011   4.1708546226123546E-010
   3.2114058236695664      -0.94999999999999996       -3.7444223483093673E-012  -1.7642133429053457E-012  -9.4032064993908322E-012   4.4147409602320569E-012   2.7694280337553663E-011  -1.2415267787535585E-011   1.7969757899552517E-011   9.2504565916652334E-012  -8.2952616749149712E-011   3.6454661072176811E-011   1.2295754506894068E-010  -5.5439412412112252E-011   1.6816266631546801E-011  -1.5473307707180285E-010  -7.4299487401312722E-011   4.5449519088252650E-010
   3.2463124087094530      -0.94999999999999996       -4.3705115625201369E-012  -2.7927249309067997E-012  -1.0885726085259886E-011   6.9675263655796809E-012   3.1922065059248635E-011  -1.9566171293467425E-011   2.0588626718872732E-011   1.4546356636421843E-011  -9.4614669884951822E-011   5.7227033396667069E-011   1.4194426555486151E-010  -8.7391368065305776E-011   1.8736926183718233E-011  -1.7466545026236391E-010  -1.1617739443509881E-010   5.1817988707216784E-010
   3.2812189937493397      -0.94999999999999996       -5.2840948982891057E-012  -3.9984165694099565E-012  -1.3039225933075657E-011   9.9349316350856655E-012   3.8057760962824832E-011  -2.7850446884776922E-011   2.4371174560653686E-011   2.0642124995929549E-011  -1.1143767966851570E-010   8.1031053154864390E-011   1.6951218921112514E-010  -1.2443002072381071E-010   2.1459769698885279E-011  -2.0325302549058586E-010  -1.6373325071155448E-010   6.0999539708534696E-010
   3.3161255787892263      -0.94999999999999996       -6.5190343560355076E-012  -5.4413030816498605E-012  -1.5933166645008893E-011   1.3453239081089351E-011   4.6296904030724791E-011  -3.7641704786541714E-011   2.9418140733970230E-011   2.7791969395356923E-011  -1.3385303240649726E-010   1.0882500309641251E-010   2.0655381109720311E-010  -1.6823963690631507E-010   2.5005322659705164E-011  -2.4106122590099575E-010  -2.1873199567441418E-010   7.3224867969414277E-010
   3.3510321638291130      -0.94999999999999996       -8.1142374515254843E-012  -7.1803801452710862E-012  -1.9645375238215784E-011   1.7652545259732878E-011   5.6859497021175034E-011  -4.9298431079049172E-011   3.5837027345998669E-011   3.6231026284319488E-011  -1.6232327512980472E-010   1.4149391296309720E-010   2.5408130477620405E-010  -2.2044794109217309E-010   2.9380790977542070E-011  -2.8865067002782927E-010  -2.8257049704050358E-010   8.8741312768136975E-010
   3.3859387488689991      -0.94999999999999996       -1.0109787323143566E-011  -9.2710447114856301E-012  -2.4252362809270698E-011   2.2650625525874193E-011   6.9967663384485653E-011  -6.3150792361200966E-011   4.3726462491606240E-011   4.6162950917750914E-011  -1.9727786907905140E-010   1.7980433128615516E-010   3.1312525680398769E-010  -2.8256168854408792E-010   3.4568650500472239E-011  -3.4647548626003148E-010  -3.5645601483737180E-010   1.0777790197660088E-009
   3.4208453339088858      -0.94999999999999996       -1.2542750630930866E-011  -1.1761936862507116E-011  -2.9819312757970330E-011   2.8544962781536987E-011   8.5818502654085775E-011  -7.9479244064631069E-011   5.3157925743124404E-011   5.7743244159765248E-011  -2.3903964658023406E-010   2.2434707888417771E-010   3.8461558865229749E-010  -3.5588006464235362E-010   4.0514588933551609E-011  -4.1476648442176494E-010  -4.4135268172053865E-010   1.3050594993614677E-009
   3.4557519189487724      -0.94999999999999996       -1.5441732090047743E-011  -1.4690835131844732E-011  -3.6388219533493505E-011   3.5402827325226930E-011   1.0455479064809299E-010  -9.8492430609365457E-011   6.4156980489823132E-011   7.1061159963400536E-011  -2.8774787449174188E-010   2.7547500996947788E-010   4.6925096273086715E-010  -4.4139146199324787E-010   4.7116653671138620E-011  -4.9340938651223495E-010  -5.3772010339220391E-010   1.5699819752738822E-009
   3.4906585039886591      -0.94999999999999996       -1.8821899024962337E-011  -1.8080024224780966E-011  -4.3965975567173358E-011   4.3250733666955187E-011   1.2623581703230350E-010  -1.2030209458433623E-010   7.6685096378433497E-011   8.6121827884939129E-011  -3.4328741337216038E-010   3.3324047213945205E-010   5.6736574202451465E-010  -5.3966237653362295E-010   5.4217717222531923E-011  -5.8183918526642145E-010  -6.4532062372000065E-010   1.8718996711610420E-009
   3.5255650890285457      -0.94999999999999996       -2.2679452835342462E-011  -2.1931713496091820E-011  -5.2513935328805856E-011   5.2064996578262373E-011   1.5080963399923367E-010  -1.4489931057712977E-010   9.0624564609964590E-011   1.0282996325617978E-010  -4.0522706520985098E-010   3.9734255160732808E-010   6.7880552585347987E-010  -6.5073021050976896E-010   6.1603178498155796E-011  -6.7896149317325603E-010  -7.6310193232218735E-010   2.2084647680152182E-009
   3.5604716740684323      -0.94999999999999996       -2.6987346036249492E-011  -2.6223575413701672E-011  -6.1939011111111694E-011   6.1763196455053754E-011   1.7809143013991591E-010  -1.7213521451570539E-010   1.0576802159317190E-010   1.2097862410710439E-010  -4.7277749360391993E-010   4.6708927806069861E-010   8.0282342719509775E-010  -7.7401177005179590E-010   6.9004317731750658E-011  -7.8312468967137271E-010  -8.8945480461559766E-010   2.5754017171847986E-009
   3.5953782591083190      -0.94999999999999996       -3.1691910082887058E-011  -3.0906208546332653E-011  -7.2088633540029528E-011   7.2200179583872725E-011   2.0774898897821479E-010  -2.0170813741895157E-010   1.2181493634023939E-010   1.4024569662372399E-010  -5.4477448491341207E-010   5.4138361164481391E-010   9.3800817207529117E-010  -9.0823912361799305E-010   7.6108792801655160E-011  -8.9212241361358917E-010  -1.0220765217759293E-009   2.9664117663163444E-009
   3.6302848441482056      -0.94999999999999996       -3.6711261325029409E-011  -3.5901408070153051E-011  -8.2750040668845987E-011   8.3166629436208883E-011   2.3929758888596071E-010  -2.3315953027343362E-010   1.3837549365588923E-010   1.6019815917377364E-010  -6.1968981379376528E-010   6.1873770839655506E-010   1.0822525724106400E-009  -1.0514333311644876E-009   8.2577230305273646E-011  -1.0032446909061393E-009  -1.1578727559813698E-009   3.3732300478998211E-009
   3.6651914291880923      -0.94999999999999996       -4.1935783991897141E-011  -4.1103008891800961E-011  -9.3654024972471376E-011   9.4394098035065088E-011   2.7210586700055863E-010  -2.6588077054899381E-010   1.5498329405481878E-010   1.8030603999875833E-010  -6.9567252741183834E-010   6.9731459849101914E-010   1.2327696622401565E-009  -1.2009226983595210E-009   8.8065356696749449E-011  -1.1133894593542773E-009  -1.2933172005690944E-009   3.7858422292685495E-009
   3.7000980142279785      -0.94999999999999996       -4.7230930679525592E-011  -4.6379409684761928E-011  -1.0448457436694206E-010   1.0556403933098116E-010   3.0541200914146717E-010  -2.9912908235064011E-010   1.7111517589801466E-010   1.9996478396124865E-010  -7.7061699808979775E-010   7.7499865613119215E-010   1.3861573851983628E-009  -1.3534073333458563E-009   9.2249902415166512E-011  -1.2192063955618462E-009  -1.4246838586027057E-009   4.1928513971224633E-009
   3.7350045992678651      -0.94999999999999996       -5.2442270384576391E-011  -5.1578691503249704E-011  -1.1489250265145930E-010   1.1632201790254535E-010   3.3835105104997871E-010  -3.3205447035079909E-010   1.8621843225085416E-010   2.1852678003449563E-010  -8.4225641822822620E-010   8.4948992434636788E-010   1.5385129320519513E-009  -1.5050724943500107E-009   9.4854253903966917E-011  -1.3172547317725237E-009  -1.5478366315544279E-009   4.5819777496729837E-009
   3.7699111843077517      -0.94999999999999996       -5.7402525119048985E-011  -5.6535583865190617E-011  -1.2451405574672806E-010   1.2629671561592116E-010   3.6999092341055215E-010  -3.6373637947655859E-010   1.9974209454527206E-010   2.3533789139304582E-010  -9.0827368506458387E-010   9.1841963412630087E-010   1.6855916776863913E-009  -1.6517456168382567E-009   9.5673778621256817E-011  -1.4042011381538074E-009  -1.6587413295506256E-009   4.9406616059245453E-009
   3.8048177693476384      -0.94999999999999996       -6.1940711777593033E-011  -6.1080398160993756E-011  -1.3299143531043290E-010   1.3512065651339010E-010   3.9937719678000819E-010  -3.9322744115594615E-010   2.1117132265454014E-010   2.4977663492641654E-010  -9.6642492363305734E-010   9.7947624616576873E-010   1.8230043992620320E-009  -1.7890916297517049E-009   9.4595168693485211E-011  -1.4770136127273431E-009  -1.7537765601274267E-009   5.2567299885274056E-009
   3.8397243543875250      -0.94999999999999996       -6.5892092849498253E-011  -6.5049125552052163E-011  -1.3999562270813193E-010   1.4245428894983840E-010   4.2558232846784342E-010  -4.1960325207443992E-010   2.2006048553609702E-010   2.6129535581898574E-010  -1.0146653563783168E-009   1.0305367117513617E-009   1.9464405767697165E-009  -1.9128348346977557E-009   9.1609361539555134E-011  -1.5331379835161500E-009  -1.8298719061918520E-009   5.5190802614662829E-009
   3.8746309394274117      -0.94999999999999996       -6.9108558580210243E-011  -6.8293713089347547E-011  -1.4524759503470767E-010   1.4800774813118822E-010   4.4775565514888387E-010  -4.4201266223550887E-010   2.2606343792414276E-010   2.6945587758760024E-010  -1.0512686992991084E-009   1.0697915472214860E-009   2.0519037583099436E-009  -2.0189931880252612E-009   8.6815095253270499E-011  -1.5706402149309014E-009  -1.8843932078913512E-009   5.7183290087296176E-009
   3.9095375244672983      -0.94999999999999996       -7.1468522499014049E-011  -7.0691903845901335E-011  -1.4853762711773377E-010   1.5156045352859402E-010   4.6517334361997919E-010  -4.5972715131674507E-010   2.2895650436301395E-010   2.7395943529349239E-010  -1.0749305509599302E-009   1.0958535488168226E-009   2.1359416068169576E-009  -2.1041089644510866E-009   8.0413290291415700E-011  -1.5883287668269328E-009  -1.9155457650929210E-009   5.8473741912682495E-009
   3.9444441095071849      -0.94999999999999996       -7.2885096228878387E-011  -7.2155864849972362E-011  -1.4973940498145872E-010   1.5297696858430310E-010   4.7728133877584001E-010  -4.7218579119792582E-010   2.2865371041635988E-010   2.7466651033266170E-010  -1.0848467153531434E-009   1.1078426243194973E-009   2.1958524672946016E-009  -2.1654557356204672E-009   7.2691918928306110E-011  -1.5858214717500827E-009  -1.9225392872382063E-009   5.9018225537172539E-009
   3.9793506945470716      -0.94999999999999996       -7.3312225118866851E-011  -7.2637759478239085E-011  -1.4881891394553420E-010   1.5221579337792115E-010   4.8372851932559413E-010  -4.7902740915118623E-010   2.2521077123274647E-010   2.7160482571439041E-010  -1.0807591016055499E-009   1.1054363441645892E-009   2.2298505836031357E-009  -2.2012065206371105E-009   6.4003835951749679E-011  -1.5635565313363884E-009  -1.9055989253760774E-009   5.8802437631312121E-009
   4.0142572795869578      -0.94999999999999996       -7.2747629032857917E-011  -7.2133481936075890E-011  -1.4583568543997586E-010   1.4933180868634133E-010   4.8438800929822911E-010  -4.8011363846333230E-010   2.1881956968185964E-010   2.6496520553910091E-010  -1.0629659275643693E-009   1.0888851491092161E-009   2.2371743355437125E-009  -2.2105453061214812E-009   5.4738555162201810E-011  -1.5227494212249534E-009  -1.8659635311668196E-009   5.7842271614446024E-009
   4.0491638646268449      -0.94999999999999996       -7.1232435050244397E-011  -7.0682230683446197E-011  -1.4093740378453179E-010   1.4447077645617698E-010   4.7936315585348121E-010  -4.7553490702500177E-010   2.0979169749279481E-010   2.5508505926577899E-010  -1.0322947368090949E-009   1.0589874502053864E-009   2.2181279300878331E-009  -2.1937121997651727E-009   4.5292579249499136E-011  -1.4652954335954729E-009  -1.8056474164490128E-009   5.6182347877519878E-009
   4.0840704496667311      -0.94999999999999996       -6.8847859001019343E-011  -6.8362908905150174E-011  -1.3434773975478235E-010   1.3785703434451531E-010   4.6897786468383851E-010  -4.6560281408634226E-010   1.9853478696715441E-010   2.4242223381577128E-010  -9.9003867421775062E-010   1.0170289082651664E-009   2.1740515733117691E-009  -2.1519786673586956E-009   3.6040735450954814E-011  -1.3936312934528552E-009  -1.7271764446231572E-009   5.3892640761279175E-009
   4.1189770347066181      -0.94999999999999996       -6.5708588816264876E-011  -6.5288729079526887E-011  -1.2634938359597034E-010   1.2977721287087481E-010   4.5375387360010471E-010  -4.5082685188414214E-010   1.8552246936530971E-010   2.2752143849827530E-010  -9.3786596806285946E-010   9.6469071488382071E-010   2.1072236042298815E-009  -2.0875538823005268E-009   2.7311931054988470E-011  -1.3105889262249409E-009  -1.6338776078046286E-009   5.1063527135056917E-009
   4.1538836197465043      -0.94999999999999996       -6.1954476841579593E-011  -6.1597442804280592E-011  -1.1726304228831988E-010   1.2055822153075891E-010   4.3437485545747889E-010  -4.3188024354769239E-010   1.7126269191454192E-010   2.1097683175814757E-010  -8.7770792109139637E-010   9.0393548583847941E-010   2.0207042895653428E-009  -2.0034319547864188E-009   1.9370833889478721E-011  -1.2192056844895730E-009  -1.5292393618795353E-009   4.7799706725854679E-009
   4.1887902047863905      -0.94999999999999996       -5.7740638151522995E-011  -5.7443028218580358E-011  -1.0742617996511198E-010   1.1054532025884493E-010   4.1164208057554886E-010  -4.0955542571030627E-010   1.5626580984045929E-010   1.9339455200898689E-010  -8.1163592779178362E-010   8.3688244605884220E-010   1.9181364039199025E-009  -1.9031966577443569E-009   1.2407484253669831E-011  -1.1225563002434859E-009  -1.4168535404106186E-009   4.4213566167269327E-009
   4.2236967898262776      -0.94999999999999996       -5.3227423215944280E-011  -5.2984490916657284E-011  -9.7171071967686109E-011   1.0008003002734028E-010   3.8642666850501418E-010  -3.8471680308139223E-010   1.4101652755477167E-010   1.7535866841306449E-010  -7.4174035463719413E-010   7.6568082014888509E-010   1.8035217346325587E-009  -1.7908000408046497E-009   6.5344478608315943E-012  -1.0235976746555204E-009  -1.3002909893686820E-009   4.0418542530877591E-009
   4.2586033748661638      -0.94999999999999996       -4.8571163872034384E-011  -4.8377390038784351E-011  -8.6807169763753201E-011   8.9481166210406002E-011   3.5961999168190913E-010  -3.5825136069019489E-010   1.2595092409798785E-010   1.5740246552275942E-010  -6.7001852867704279E-010   6.9239322401760320E-010   1.6809918465973059E-009  -1.6703347823938230E-009   1.7916300695319827E-012  -9.2504265810593673E-010  -1.1829897998615606E-009   3.6523030846809849E-009
   4.2935099599060509      -0.94999999999999996       -4.3916292636465205E-011  -4.3765937872087435E-011  -7.6605591273868892E-011   7.9029359329132021E-011   3.3208950682349170E-010  -3.3102387353383576E-010   1.1144024412478899E-010   1.3998715192833797E-010  -5.9828066225967480E-010   6.1889819794909578E-010   1.5545922883199664E-009  -1.5458192274926632E-009  -1.8446149994627004E-012  -8.2926161654395458E-010  -1.0679991036600293E-009   3.2625244037331846E-009
   4.3284165449459371      -0.94999999999999996       -3.9389418106740697E-011  -3.9276502078939044E-011  -6.6789585822103645E-011   6.8956633015769657E-011   3.0463972067002585E-010  -3.0383851399410294E-010   9.7781637829722260E-011   1.2348961300521939E-010  -5.2807697921800681E-010   5.4681190001098887E-010   1.4281001777507663E-009  -1.4210143332831203E-009  -4.4474750334949311E-012  -7.3822153763288950E-010  -9.5787318083066493E-010   2.8809287359718948E-009
   4.3633231299858242      -0.94999999999999996       -3.5095533602558535E-011  -3.5014332400385211E-011  -5.7528815715946367E-011   5.9440160397639155E-011   2.7798412127083573E-010  -2.7740971711127020E-010   8.5196043907637198E-011   1.0819748081531034E-010  -4.6064994882399897E-010   4.7743756878250180E-010   1.3048868990977342E-009  -1.2992854821628090E-009  -6.1250610510772165E-012  -6.5345914233349991E-010  -8.5458611697673988E-010   2.5142603586980102E-009
   4.3982297150257104      -0.94999999999999996       -3.1116520605146297E-011  -3.1061647319065025E-011  -4.8938323237303651E-011   5.0600869286366596E-011   2.5272763990864348E-010  -2.5234454950832253E-010   7.3831636871137811E-011   9.4311701597886394E-011  -3.9691261833719462E-010   4.1174026970332405E-010   1.1878297925342782E-009  -1.1835125789068925E-009  -7.0052625364722986E-012  -5.7608679537324697E-010  -7.5947605756980030E-010   2.1674785080366428E-009
   4.4331363000655974      -0.94999999999999996       -2.7511591276473056E-011  -2.7478329017828311E-011  -4.1081114430871161E-011   4.2506480717238494E-011   2.2935909922425632E-010  -2.2913496219649747E-010   6.3772278828958857E-011   8.1954956720383159E-011  -3.3744978186623207E-010   3.5034654129118864E-010   1.0792730109588317E-009  -1.0760489003167182E-009  -7.2223430552744968E-012  -5.0683959107307423E-010  -6.7362323577591117E-010   1.8437610605635714E-009
   4.4680428851054836      -0.94999999999999996       -2.4319324173132809E-011  -2.4303306899328367E-011  -3.3973623196812916E-011   3.5176091733894092E-011   2.0825321471668801E-010  -2.0815971112817135E-010   5.5047969030172903E-011   7.1183804366662210E-011  -2.8253572385342605E-010   2.9356108407044156E-010   9.8103138388952485E-010  -9.7872358209204889E-010  -6.9062653535616769E-012  -4.4612892260811478E-010  -5.9790283543491966E-010   1.5446032906740362E-009
   4.5029494701453698      -0.94999999999999996       -2.1560872686668845E-011  -2.1558805098190552E-011  -2.7592219390112736E-011   2.8587225161502978E-011   1.8968016458676582E-010  -1.8969253260434020E-010   4.7648096590084985E-011   6.2003009428776713E-011  -2.3216522668033073E-010   2.4139808776360481E-010   8.9442931473286298E-010  -8.9287781852847912E-010  -6.1752424915990205E-012  -3.9408726750092325E-010  -5.3243792447023066E-010   1.2699864134601898E-009
   4.5378560551852569      -0.94999999999999996       -1.9243802117599531E-011  -1.9252815894717394E-011  -2.1880800874558955E-011   2.2684072809536948E-011   1.7381987681742291E-010  -1.7391731731797355E-010   4.1533678508592970E-011   5.4380530665564041E-011  -1.8609258210406923E-010   1.9361994028750745E-010   8.2036722053037544E-010  -8.1943051428859857E-010  -5.1302846866301987E-012  -3.5066456733457896E-010  -4.7747131286171689E-010   1.0185889175953848E-009
   4.5727626402251431      -0.94999999999999996       -1.7366129257104503E-011  -1.7384034827900768E-011  -1.6758120247307551E-011   1.7384058483068068E-011   1.6078099979884125E-010  -1.6094622934661138E-010   3.6650080591427306E-011   4.8262224332421814E-011  -1.4387370117810096E-010   1.4978179585089801E-010   7.5940466118084392E-010  -7.5895914195428857E-010  -3.8538489275268756E-012  -3.1568060061380330E-010  -4.3289250596853449E-010   7.8801796965367932E-010
   4.6076692252650302      -0.94999999999999996       -1.5920299019235064E-011  -1.5945443890590414E-011  -1.2124406824075410E-011   1.2585690432511603E-011   1.5061966804925998E-010  -1.5083852827261905E-010   3.2937500432400021E-011   4.3585076949435738E-011  -1.0490862187918709E-010   1.0927465872433216E-010   7.1184801466045727E-010  -7.1178700039861374E-010  -2.4095657021465254E-012  -2.8889419510874007E-010  -3.9846939349485023E-010   5.7503506873589212E-010
   4.6425758103049164      -0.94999999999999996       -1.4896511203892645E-011  -1.4927638708128608E-011  -7.8669409628952233E-012   8.1734624364290660E-012   1.4335757828431309E-010  -1.4361896513637009E-010   3.0340360403754001E-011   4.0288203604780110E-011  -6.8479857355193133E-011   7.1364736820002359E-011   6.7783405689884903E-010  -6.7806507581686195E-010  -8.4442844206145677E-013  -2.7006558827080657E-010  -3.7413652917688468E-010   3.7576669636052180E-010
   4.6774823953448035      -0.94999999999999996       -1.4285630823637899E-011  -1.4321803757460657E-011  -3.8643819151125668E-012   4.0229970048874669E-012   1.3899780304600454E-010  -1.3929284530255222E-010   2.8814012673854532E-011   3.8321580664763264E-011  -3.3786752287004181E-011   3.5231043837031725E-011   6.5740299174399287E-010  -6.5784489143370774E-010   8.0814600483277522E-013  -2.5898486692343267E-010  -3.5957395163633303E-010   1.8589206811399766E-010
   4.7123889803846897      -0.94999999999999996       -1.4081330045700609E-011  -1.4121830126266899E-011   9.3555003638692127E-015   4.5260661382123936E-015   1.3753672213296086E-010  -1.3785825523319306E-010   2.8330183731215809E-011   3.7652474488164665E-011   2.3299473984446026E-014  -3.8310387626455226E-015   6.5055453095277952E-010  -6.5113479060334465E-010   2.5238366582797140E-012  -2.5551591384315308E-010  -3.5457350806054448E-010   8.0874417471569769E-013
   4.7472955654245768      -0.94999999999999996       -1.4281299488107104E-011  -1.4325446660442637E-011   3.8828665392512613E-012  -4.0142517548788352E-012   1.3897222174973081E-010  -1.3931420508434815E-010   2.8879573197910491E-011   3.8268751946559038E-011   3.3827592446767099E-011  -3.5243571923066684E-011   6.5728354192188372E-010  -6.5793443565135306E-010   4.2832244802791286E-012  -2.5961925566581724E-010  -3.5919659168664062E-010  -1.8422064436177780E-010
   4.7822021504644630      -0.94999999999999996       -1.4887676886057373E-011  -1.4935116961860144E-011   7.8845562762850658E-012  -8.1654357646137607E-012   1.4330584026259709E-010  -1.4366250941231360E-010   3.0473102249886177E-011   4.0180940385461671E-011   6.8503919092523502E-011  -7.1392703589484604E-011   6.7759181790881594E-010  -6.7824690816484397E-010   6.0663602307085290E-012  -2.7134369286273341E-010  -3.7329834128801264E-010  -3.7393159505792476E-010
   4.8171087355043491      -0.94999999999999996       -1.5906630386809981E-011  -1.5956950292795651E-011   1.2140637398359682E-011  -1.2578941666523338E-011   1.5053988811484944E-010  -1.5090531179537256E-010   3.3140770308026996E-011   4.3420920007023498E-011   1.0490371801574578E-010  -1.0932874765753982E-010   7.1147637681262258E-010  -7.1206657102129790E-010   7.8482778708342257E-012  -2.9083918397474886E-010  -3.9715078847455030E-010  -5.7292183944851543E-010
   4.8520153205442362      -0.94999999999999996       -1.7347146836347555E-011  -1.7399956473751204E-011   1.6772087659683993E-011  -1.7379201724208029E-011   1.6067085360081922E-010  -1.6103827148353208E-010   3.6928673983116293E-011   4.8037429967509224E-011   1.4382624785747408E-010  -1.4987417681508284E-010   7.5889388224749281E-010  -7.5934411925234281E-010   9.5935338625162076E-012  -3.1832099204727906E-010  -4.3093404232466325E-010  -7.8550406202701417E-010
   4.8869219055841224      -0.94999999999999996       -1.9218855821925832E-011  -1.9273576473484165E-011   2.1891542788980846E-011  -2.2681889204623143E-011   1.7367603001049114E-010  -1.7403722619598738E-010   4.1893645040506951E-011   5.4090339829462202E-011   1.8598765928020639E-010  -1.9376371615703697E-010   8.1970473338298978E-010  -8.1993066186176355E-010   1.1252260609378638E-011  -3.5403999612531334E-010  -4.7480938289125263E-010  -1.0155417298527718E-009
   4.9218284906240095      -0.94999999999999996       -2.1529169820332437E-011  -2.1585144003163838E-011   2.7598543925328461E-011  -2.8589097402410328E-011   1.8949862741877805E-010  -1.8984352424965332E-010   4.8096431994283196E-011   6.1642169557893462E-011   2.3198582102888929E-010  -2.4160800446980081E-010   8.9360007847653074E-010  -8.9350525819518251E-010   1.2756144409272550E-011  -3.9824304572275524E-010  -5.2901672518772729E-010  -1.2662609247948423E-009
   4.9567350756638957      -0.94999999999999996       -2.4279954869610553E-011  -2.4335936350464754E-011   3.3974022364649030E-011  -3.5183287164499424E-011   2.0802958176693512E-010  -2.0834552698238940E-010   5.5592305573909811E-011   7.0746662749139857E-011   2.8226238896490962E-010  -2.9385399678165283E-010   9.8001840756004637E-010  -9.7949205077530246E-010   1.4016632886285108E-011  -4.5111711539197542E-010  -5.9382076865819480E-010  -1.5400421487718108E-009
   4.9916416607037828      -0.94999999999999996       -2.7463534873294222E-011  -2.7518042656095328E-011   4.1073863611499834E-011  -4.2521078337547600E-011   2.2908834590826349E-010  -2.2935966755980541E-010   6.4420292051555359E-011   8.1435819826238197E-011   3.3706125779801776E-010  -3.5074058987872820E-010   1.0780580310762904E-009  -1.0769737311327255E-009   1.4923351056735356E-011  -5.1270797723528506E-010  -6.6890991354027701E-010  -1.8381942446316180E-009
   5.0265482457436690      -0.94999999999999996       -3.1058674342909633E-011  -3.1109554148772379E-011   4.8921367811091024E-011  -5.0624806572516702E-011   2.5240461391643182E-010  -2.5261244369639820E-010   7.4590573317139779E-011   9.3705473624545437E-011   3.9638535131188610E-010  -4.1225607140749248E-010   1.1863940873498102E-009  -1.1846095578725711E-009   1.5346862318066719E-011  -5.8286987345884758E-010  -7.5397068166638353E-010  -2.1607259243554329E-009
   5.0614548307835561      -0.94999999999999996       -3.5026764987973305E-011  -3.5071277712334574E-011   5.7499938677100276E-011  -5.9475598414355490E-011   2.7760351877922955E-010  -2.7772530609401921E-010   8.6071921345812455E-011   1.0750020446930938E-010   4.5995820898105557E-010  -4.7809672126706379E-010   1.3032122300989020E-009  -1.3005705874298184E-009   1.5142685667028033E-011  -6.6118760404737367E-010  -8.4838568875701207E-010  -2.5061346846220508E-009
   5.0963614158234423      -0.94999999999999996       -3.9308612696930063E-011  -3.9343519210870354E-011   6.6746209775442990E-011  -6.9005996632437137E-011   3.0419654205154987E-010  -3.0420593938995041E-010   9.8778640534080172E-011   1.2269896210583679E-010   5.2719400052204573E-010  -5.4763708128072643E-010   1.4261698759152931E-009  -1.4225026686798428E-009   1.4159383514184898E-011  -7.4690948266187953E-010  -9.5109234338684920E-010  -2.8712411842920768E-009
   5.1312680008633285      -0.94999999999999996       -4.3822472070378364E-011  -4.3843878928089516E-011   7.6544866224777884E-011  -7.9095026096914834E-011   3.3157912346444795E-010  -3.3144700513430371E-010   1.1256008789050854E-010   1.3910277194679506E-010   5.9717846589076659E-010  -6.1991244820196736E-010   1.5523924563353891E-009  -1.5475239237385482E-009   1.2249523854764164E-011  -8.3889520315208876E-010  -1.0605770434164312E-009  -3.2510912219389563E-009
   5.1661745859032155      -0.94999999999999996       -4.8463463212604619E-011  -4.8466948432167456E-011   8.6726201711082820E-011  -8.9565440146145985E-011   3.5903849371183080E-010  -3.5873357341822135E-010   1.2719193789458873E-010   1.5642678474187146E-010   6.6866929405418203E-010  -6.9361899843407423E-010   1.6785125053382984E-009  -1.6722666351183378E-009   9.2835667827769978E-012  -9.3558349302413119E-010  -1.1749190115231216E-009  -3.6389543970654923E-009
   5.2010811709431017      -0.94999999999999996       -5.3105221691267179E-011  -5.3086146619483780E-011   9.7067029145247065E-011  -1.0018536634165663E-010   3.8577095890247328E-010  -3.8526049578131480E-010   1.4237334403696971E-010   1.7429753766978670E-010   7.4011846617550421E-010  -7.6713900630401696E-010   1.8007580016990646E-009  -1.7929661390229413E-009   5.1653912815711361E-012  -1.0349781680097536E-009  -1.2915733421793152E-009  -4.0264432579983359E-009
   5.2359877559829888      -0.94999999999999996       -5.7603587987058769E-011  -5.7557072936832737E-011   1.0729618917551883E-010  -1.1067394343192147E-010   4.1091087594110143E-010  -4.1016192561463330E-010   1.5772881310976047E-010   1.9225683432953194E-010   8.0971884867249590E-010  -8.3859128856941517E-010   1.9150893386488280E-009  -1.9055996157891735E-009  -1.5131441872732121E-013  -1.1346798365352473E-009  -1.4075475500933347E-009  -4.4037703836241091E-009
   5.2708943410228750      -0.94999999999999996       -6.1802664336285957E-011  -6.1723925060410737E-011   1.1710482562869320E-010  -1.2071205654378829E-010   4.3356812658525184E-010  -4.3254945032877798E-010   1.7281803650761513E-010   2.0977480347596591E-010   8.7547865045980100E-010  -9.0590854666492438E-010   2.0173817585128363E-009  -2.0060686808709010E-009  -6.6487326460932264E-012  -1.2319461233497853E-009  -1.5194436059239156E-009  -4.7601401859067491E-009
   5.3058009260627621      -0.94999999999999996       -6.5542450678064227E-011  -6.5426952228653710E-011   1.2616097724651659E-010  -1.2995759041404508E-010   4.5287370455254360E-010  -4.5155741143509936E-010   1.8715201873206884E-010   2.2627066897183623E-010   9.3531419788405343E-010  -9.6693553131076437E-010   2.1036406835310319E-009  -2.0904154452573381E-009  -1.4233472725429975E-011  -1.3237963870406751E-009  -1.6238530035229410E-009  -5.0842627166670446E-009
   5.3407075111026483      -0.94999999999999996       -6.8668307451526831E-011  -6.8512340925966565E-011   1.3412811275184245E-010  -1.3806461779104384E-010   4.6802805787787416E-010  -4.6639142374772767E-010   2.0021677007631358E-010   2.4114088023208558E-010   9.8716146170113293E-010  -1.0195467476727119E-009   2.1702305908253908E-009  -2.1550501494743709E-009  -2.2731577256658348E-011  -1.4071273891782983E-009  -1.7170537935869965E-009  -5.3649606216895544E-009
   5.3756140961425354      -0.94999999999999996       -7.1040867712688293E-011  -7.0841524585457938E-011   1.4068631005314024E-010  -1.4470542950369124E-010   4.7834963625160599E-010  -4.7637685043024765E-010   2.1150130745106860E-010   2.5379338321269745E-010   1.0290986435564970E-009  -1.0617711537034693E-009   2.2140980561678402E-009  -2.1969723823810253E-009  -3.1889869522902206E-011  -1.4788832210682990E-009  -1.7955484409331285E-009  -5.5918306460661543E-009
   5.4105206811824216      -0.94999999999999996       -7.2545843434009320E-011  -7.2301379707310445E-011   1.4555393754129786E-010  -1.4959316666191985E-010   4.8331871529005451E-010  -4.8100235729694164E-010   2.2052998320277289E-010   2.6368467558263961E-010   1.0594668719386537E-009  -1.0919197765498236E-009   2.2329709274666492E-009  -2.2139677005149345E-009  -4.1385965581905970E-011  -1.5362270309370961E-009  -1.8561826162748291E-009  -5.7559034394311326E-009
   5.4454272662223078      -0.94999999999999996       -7.3102392929979656E-011  -7.2812296212857326E-011   1.4850830265235255E-010  -1.5250178877952851E-010   4.8261280924563388E-010  -4.7995498229352600E-010   2.2689431428457190E-010   2.7035717509746309E-010   1.0769830035022877E-009  -1.1086986687067409E-009   2.2255139814970390E-009  -2.2047600321985386E-009  -5.0845986230328836E-011  -1.5767133375123881E-009  -1.8962164366565556E-009  -5.8502476727717742E-009
   5.4803338512621949      -0.94999999999999996       -7.2669729220909166E-011  -7.2335056353072979E-011   1.4940285305692151E-010  -1.5328486063100473E-010   4.7613019243034371E-010  -4.7314283939288305E-010   2.3028319408698120E-010   2.7347266811737988E-010   1.0808292864949367E-009  -1.1113014566934815E-009   2.1914265024244807E-009  -2.1691053687121476E-009  -5.9868778915476354E-011  -1.5984550943971541E-009  -1.9136567518147979E-009  -5.8704609608829038E-009
   5.5152404363020811      -0.94999999999999996       -7.1250290570844616E-011  -7.0873552746039499E-011   1.4817898027329957E-010  -1.5188655157330711E-010   4.6399890208530316E-010  -4.6070376921834096E-010   2.3050647435601893E-010   2.7283871518145057E-010   1.0707157589402682E-009  -1.0994712368438798E-009   2.1314718310672263E-009  -2.1078176473642621E-009  -6.8055195964191740E-011  -1.6002534061788185E-009  -1.9072852738255459E-009  -5.8150034344261906E-009
   5.5501470213419681      -0.94999999999999996       -6.8890278679426626E-011  -6.8475514287616865E-011   1.4487156076638339E-010  -1.4834798977286437E-010   4.4657049280402911E-010  -4.4299814552862836E-010   2.2751122989939165E-010   2.6842502973936253E-010   1.0469069712095980E-009  -1.0735245963383726E-009   2.0474357332500992E-009  -2.0227231162627501E-009  -7.5038279283637093E-011  -1.5816922895951224E-009  -1.8768168061955625E-009  -5.6853404938310957E-009
   5.5850536063818543      -0.94999999999999996       -6.5676500709930703E-011  -6.5228888728908733E-011   1.3960741034790760E-010  -1.4280399306563338E-010   4.2439912107750740E-010  -4.2058744092650822E-010   2.2138731925815480E-010   2.6036746478393699E-010   1.0102114628094512E-009  -1.0343387244659190E-009   1.9420178205088911E-009  -1.9165487402701300E-009  -8.0511823244227610E-011  -1.5431918912895269E-009  -1.8232860880860926E-009  -5.4858841112554223E-009
   5.6199601914217414      -0.94999999999999996       -6.1730331130986008E-011  -6.1255926974159289E-011   1.3259659859495035E-010  -1.3547463981964553E-010   3.9820816994847536E-010  -3.9420036047802602E-010   2.1236290665936799E-010   2.4896125181749724E-010   9.6193543845371720E-010  -9.8329955020786342E-010   1.8186665771458348E-009  -1.7927548885063367E-009  -8.4254343695578503E-011  -1.4859686210790962E-009  -1.7481980788476497E-009  -5.2237362847964465E-009
   5.6548667764616276      -0.94999999999999996       -5.7199677909901977E-011  -5.6704870379333160E-011   1.2411810550261928E-010  -1.2665004951859656E-010   3.6884671077817409E-010  -3.6468863186084986E-010   2.0078892676538751E-010   2.3464055421391209E-010   9.0380397154985649E-010  -9.2221790084888376E-010   1.6813729033660953E-009  -1.6553274531351923E-009  -8.6145104946671530E-011  -1.4119837699625795E-009  -1.6539105239299841E-009  -4.9082615543357994E-009
   5.6897733615015147      -0.94999999999999996       -5.2248797145053414E-011  -5.1740193594133650E-011   1.1450073374003253E-010  -1.1667041095768026E-010   3.3724125316563473E-010  -3.3297845389854425E-010   1.8711580906016025E-010   2.1794966167561361E-010   8.3785805520064265E-010  -8.5322034774449455E-010   1.5344402540869714E-009  -1.5085476415965733E-009  -8.6170578328352145E-011  -1.3238366372898978E-009  -1.5437866906127969E-009  -4.5505249329840730E-009
   5.7246799465414009      -0.94999999999999996       -4.7048259736921719E-011  -4.6531903657169192E-011   1.0410142566742852E-010  -1.0590337897223269E-010   3.0434432777045647E-010  -3.0001892390575930E-010   1.7186287041742083E-010   1.9950620738896052E-010   7.6633464583125953E-010  -7.7862401069342263E-010   1.3822493686596675E-009  -1.3567573859711309E-009  -8.4422138874394929E-011  -1.2245947336528163E-009  -1.4215237368273035E-009  -4.1626453765780890E-009
   5.7595865315812871      -0.94999999999999996       -4.1764760534218114E-011  -4.1245849325817216E-011   9.3283289005473395E-011  -9.4721372803271940E-011   2.7108515380418197E-010  -2.6673253660418666E-010   1.5558486745619049E-010   1.7996187576973834E-010   6.9154214498701028E-010  -7.0080596621016482E-010   1.2290352884997376E-009  -1.2041373273834704E-009  -8.1083988279653500E-011  -1.1176174700358389E-009  -1.2910926772284289E-009  -3.7571140393697366E-009
   5.7944931166211742      -0.94999999999999996       -3.6552156584689827E-011  -3.6034422564831361E-011   8.2394083358622252E-011  -8.3479696836476234E-011   2.3832608328795236E-010  -2.3397162153156487E-010   1.3883759759180953E-010   1.5996246611676207E-010   6.1573665349427370E-010  -6.2207521249747845E-010   1.0786902859974585E-009  -1.0545113499206772E-009  -7.6414174401461321E-011  -1.0063631603673175E-009  -1.1565033937197817E-009  -3.3461315110878792E-009
   5.8293997016610604      -0.94999999999999996       -3.1544422493379097E-011  -3.1029788246535471E-011   7.1748765310415554E-011  -7.2498301516207480E-011   2.0682553507336910E-010  -2.0248155045607287E-010   1.2214613903498427E-010   1.4011103445265162E-010   5.4101083705305377E-010  -5.4455792893983199E-010   9.3460502333427353E-010  -9.1118939127621344E-010  -7.0720273219366294E-011  -8.9419863200837299E-010  -1.0215439219206874E-009  -2.9410070762867376E-009
   5.8643062867009474      -0.94999999999999996       -2.6850570609449414E-011  -2.6338611413676132E-011   6.1614871364176613E-011  -6.2047108405704683E-011   1.7721163356121465E-010  -1.7287417708840841E-010   1.0597783244687529E-010   1.2093739782443258E-010   4.6920206672093922E-010  -4.7010254095617881E-010   7.9955387931940294E-010  -7.7685437061062585E-010  -6.4333500128005777E-011  -7.8423379907229633E-010  -8.8979070267294657E-010  -2.5516628967416516E-009
   5.8992128717408336      -0.94999999999999996       -2.2551871932280452E-011  -2.2039375912674456E-011   5.2203752715563322E-011  -5.2336409973348938E-011   1.4996526488763703E-010  -1.4561075161701049E-010   9.0722238077992389E-011   1.0287534230732846E-010   4.0182381411554783E-010  -4.0020998069412796E-010   6.7563040284231759E-010  -6.5349708231356378E-010  -5.7583150183627206E-011  -6.7917200874680845E-010  -7.6422592211592819E-010  -2.1862684500157636E-009
   5.9341194567807207      -0.94999999999999996       -1.8701322992438401E-011  -1.8182240760003100E-011   4.3666262497743833E-011  -4.3513203362962395E-011   1.2541461040196221E-010  -1.2099661496990263E-010   7.6678505015728901E-011   8.6248911904889434E-011   3.4002525048548972E-010  -3.3599036789578522E-010   5.6423038710420880E-010  -5.4239963319046924E-010  -5.0774720090966009E-011  -5.8120815348225164E-010  -6.4716064319266521E-010  -1.8510254513423774E-009
   5.9690260418206069      -0.94999999999999996       -1.5325442169010456E-011  -1.4789857170484926E-011   3.6093578841686174E-011  -3.5661243379918287E-011   1.0374011556278527E-010  -9.9184424289440702E-011   6.4051460426064879E-011   7.1267767782655005E-011   2.8457889455251840E-010  -2.7814972390357451E-010   4.6608275029965999E-010  -4.4416163005004708E-010  -4.4172328271278206E-011  -4.9197454609923679E-010  -5.4024442812807422E-010  -1.5501098146705065E-009
   6.0039326268604940      -0.94999999999999996       -1.2427115283548292E-011  -1.1860978199453029E-011   2.9522481293638044E-011  -2.8806035963790668E-011   8.4987985740798957E-011  -8.0187709431495185E-011   5.2955153063499667E-011   5.8031111718850378E-011   2.3589793753860695E-010  -2.2700458918746061E-010   3.8132013613162580E-010  -3.5876524676051332E-010  -3.7988342447387073E-011  -4.1253218716863444E-010  -4.4442837484000164E-010  -1.2857645256645632E-009
   6.0388392119003802      -0.94999999999999996       -9.9905243613558616E-012  -9.3738879162161709E-012   2.3943526116178709E-011  -2.2923210353785864E-011   6.9092964914941046E-011  -6.3900184555659736E-011   4.3423209046933932E-011   4.6539051426846409E-011   1.9407686109415821E-010  -1.8252045585594439E-010   3.0958116056299534E-010  -2.8566850645469897E-010  -3.2379128151748794E-011  -3.4341113393765871E-010  -3.6009090407947039E-010  -1.0585215830671822E-009
   6.0737457969402664      -0.94999999999999996       -7.9857377507290351E-012  -7.2917563667856376E-012   1.9311962330330316E-011  -1.7947923239793578E-011   5.5904559130341877E-011  -5.0120498535756359E-011   3.5423776695827596E-011   3.6708285116264985E-011   1.5895184946788381E-010  -1.4436554240693767E-010   2.5013269256338374E-010  -2.2391406587179302E-010  -2.7446950358839364E-011  -2.8467927060516658E-010  -2.8688832045859838E-010  -8.6752195981078529E-010
   6.1086523819801535      -0.94999999999999996       -6.3744804556823338E-012  -5.5673323818113990E-012   1.5559006343696553E-011  -1.3786339097328510E-011   4.5215661532719633E-011  -3.8576618925689484E-011   2.8877708420433442E-011   2.8391517023030794E-011   1.3017090286422638E-010  -1.1197480372660685E-010   2.0200039342253346E-010  -1.7224310506095191E-010  -2.3246366454645231E-011  -2.3605010802571995E-010  -2.2404885314312949E-010  -7.1089469706897511E-010
   6.1435589670200397      -0.94999999999999996       -5.1146431337893351E-012  -4.1468095875221702E-012   1.2603383629291946E-011  -1.0324356790219081E-011   3.6791632153459117E-011  -2.8950480929445146E-011   2.3676848428811572E-011   2.1395162614269157E-011   1.0726830673067119E-010  -8.4613881934706496E-011   1.6409604833385736E-010  -1.2920093871787504E-010  -1.9794573258611149E-011  -1.9699649766368292E-010  -1.7041420588388240E-010  -5.8615521295050789E-010
   6.1784655520599268      -0.94999999999999996       -4.1650560550888072E-012  -2.9736448938987932E-012   1.0361637668976445E-011  -7.4374990224625560E-012   3.0395576555356085E-011  -2.0897753301460012E-011   1.9702100050006959E-011   1.5496100058986769E-011   8.9736054561358551E-011  -6.1438325935154197E-011   1.3533398313335536E-010  -9.3227229994693599E-011  -1.7082197154090865E-011  -1.6686243683354390E-010  -1.2441446652532531E-010  -4.9058877095525946E-010
   6.2133721370998130      -0.94999999999999996       -3.4886206947929620E-012  -1.9905712481281884E-012   8.7567164295145266E-012  -4.9964601397870619E-012   2.5811437807536319E-011  -1.4064261046114484E-011   1.6838883017960571E-011   1.0455725363253716E-011   7.7087042149526441E-011  -4.1541118251780284E-011   1.1472867412728566E-010  -6.2723197953330136E-011  -1.5085322583796260E-011  -1.4498031970621942E-010  -8.4420178725911039E-011  -4.2159082960805480E-010
   6.2482787221397000      -0.94999999999999996       -3.0554039854913033E-012  -1.1415582969304512E-012   7.7249525663773356E-012  -2.8718214113887262E-012   2.2861508813545358E-011  -8.0954027313567243E-012   1.4989701827455379E-011   6.0284836272290759E-012   6.8907769109319320E-011  -2.3988664814602285E-011   1.0147274650583852E-010  -3.6095840399500958E-011  -1.3775179598736361E-011  -1.3076688572731653E-010  -4.8913389240445934E-011  -3.7694768292666146E-010
   6.2831853071795862      -0.94999999999999996       -2.8442553177526821E-012  -3.7201401999284139E-013   7.2208828838014831E-012  -9.3575823465261819E-013   2.1419573218718888E-011  -2.6417689558219518E-012   1.4083806263778498E-011   1.9683920648483470E-012   6.4897594321329874E-011  -7.8406581810932289E-012   9.4993749990063770E-011  -1.1776877938505000E-011  -1.3127245392208589E-011  -1.2377888119833126E-010  -1.6050436316246081E-011  -3.5505108938873615E-010

   0.0000000000000000      -0.90000000000000002        2.9040437724033156E-012  -3.8051956585885889E-013  -7.3745790145097962E-012  -9.6007361879753788E-013  -2.3931450111050679E-011  -2.9552318173747433E-012  -1.4396831005397046E-011   2.0219268118966867E-012  -7.2512860876599303E-011  -8.7754195856544360E-012  -9.8031490879762187E-011  -1.2184765478081387E-011   1.3341639138032175E-011   1.3835403916553890E-010  -1.7679708794233495E-011   3.6646443303778935E-010
   3.4906585039886591E-002 -0.90000000000000002        3.1207843784035373E-012  -1.1686839165556165E-012  -7.8924429408293453E-012  -2.9438771253074496E-012  -2.5547121176734215E-011  -9.0576914849687461E-012  -1.5328959194908623E-011   6.1913233957567014E-012  -7.7009068313765160E-011  -2.6851357739537849E-011  -1.0474956055120601E-010  -3.7351185297610871E-011   1.4005854547728142E-011   1.4619417040429293E-010  -5.4585014129512276E-011   3.8918951413554295E-010
   6.9813170079773182E-002 -0.90000000000000002        3.5655394930238829E-012  -2.0387158924490233E-012  -8.9526954082752447E-012  -5.1220140035322674E-012  -2.8852997256074885E-011  -1.5738780187600242E-011  -1.7232191006632767E-011   1.0739955325630731E-011  -8.6180865135958567E-011  -4.6505963122516802E-011  -1.1849723782538814E-010  -6.4918828707211677E-011   1.5349253207151729E-011   1.6214218003590345E-010  -9.4487375485048609E-011   4.3553156627943648E-010
  0.10471975511965978      -0.90000000000000002        4.2602628622977934E-012  -3.0469786476598613E-012  -1.0602515223630098E-011  -7.6265801410224187E-012  -3.3991695233581833E-011  -2.3391589136807795E-011  -2.0180232208524975E-011   1.5922867737901654E-011  -1.0036784703521163E-010  -6.8796800448152832E-011  -1.3987355892523567E-010  -9.6520107207339487E-011   1.7397831403990708E-011   1.8669938900706336E-010  -1.3926436492838774E-010   5.0717916279778765E-010
  0.13962634015954636      -0.90000000000000002        5.2359573298711126E-012  -4.2512561901269697E-012  -1.2908074069514214E-011  -1.0591508140450709E-011  -4.1163927302866574E-011  -3.2414679892992764E-011  -2.4274837111659083E-011   2.1994018933736442E-011  -1.2003782337220961E-010  -9.4775292787764672E-011  -1.6972382080845254E-010  -1.3381525914340822E-010   2.0181996641752436E-011   2.2053375669781505E-010  -1.9086783470851242E-010   6.0645920150976586E-010
  0.17453292519943295      -0.90000000000000002        6.5311707955247029E-012  -5.7104931356401373E-012  -1.5949481652314371E-011  -1.4150748237768094E-011  -5.0613739675613608E-011  -4.3207115850332429E-011  -2.9635817089500835E-011   2.9201885484314871E-011  -1.4574251144554051E-010  -1.2546374268675424E-010  -2.0908081580614293E-010  -1.7847201617899248E-010   2.3727887218745538E-011   2.6440202469183294E-010  -2.5116560679598865E-010   7.3611376559357496E-010
  0.20943951023931956      -0.90000000000000002        8.1886585874832104E-012  -7.4833424448888446E-012  -1.9813824007762125E-011  -1.8433544068241611E-011  -6.2608846384509619E-011  -5.6156711077541634E-011  -3.6388175499862604E-011   3.7778401145044445E-011  -1.7805796254527894E-010  -1.6181536860828738E-010  -2.5908379780435605E-010  -2.3212094600361810E-010   2.8046691706467250E-011   3.1904402997013597E-010  -3.2187661334612593E-010   8.9900761998306071E-010
  0.24434609527920614      -0.90000000000000002        1.0252241806000438E-011  -9.6255810112253224E-012  -2.4586015783771085E-011  -2.3558059914019518E-011  -7.7415389059527171E-011  -7.1622557895897120E-011  -4.4645792998427462E-011   4.7926014194788577E-011  -2.1751410277341856E-010  -2.0466077481724882E-010  -3.2087643150767300E-010  -2.9628475783039479E-010   3.3122712959848052E-011   3.8507015881006665E-010  -4.0418117900861719E-010   1.0977731025647308E-009
  0.27925268031909273      -0.90000000000000002        1.2761878890794036E-011  -1.2186651002345879E-011  -3.0338256389937009E-011  -2.9622512065357782E-011  -9.5268291395332866E-011  -8.9912087281207997E-011  -5.4493056754781653E-011   5.9799546655661287E-011  -2.6451319743503678E-010  -2.5464082554706041E-010  -3.9548539967366177E-010  -3.7228412965116379E-010   3.8901701120427851E-011   4.6281508304851569E-010  -4.9903632634125613E-010   1.3344080498453920E-009
  0.31415926535897931      -0.90000000000000002        1.5748995799136229E-011  -1.5204791963093124E-011  -3.7118163180009025E-011  -3.6694650149550998E-011  -1.1633907024026601E-010  -1.1125419867145404E-010  -6.5965590861099573E-011   7.3487509955587503E-011  -3.1924667912539108E-010  -3.1213500407212069E-010  -4.8368682081378971E-010  -4.6112650284401854E-010   4.5280505710329420E-011   5.5221404565665932E-010  -6.0681105210221430E-010   1.6098582781050802E-009
  0.34906585039886590      -0.90000000000000002        1.9230367914804339E-011  -1.8702496757615499E-011  -4.4936736875093826E-011  -4.4800858700195691E-011  -1.4070329591517090E-010  -1.3576993974078497E-010  -7.9031303157904223E-011   8.8992118176827565E-011  -3.8161460078836351E-010  -3.7718832304410663E-010  -5.8586916806127268E-010  -5.6338681195023330E-010   5.2099778215156994E-011   6.5268762041089348E-010  -7.2716290288008448E-010   1.9236169294715712E-009
  0.38397243543875248      -0.90000000000000002        2.3203503369067524E-011  -2.2681775981425272E-011  -5.3757333938562235E-011  -5.3915791348327875E-011  -1.6831108299946820E-010  -1.6344588845929642E-010  -9.3574592044661893E-011   1.0621344506261716E-010  -4.5115827433177154E-010  -4.4944960097114536E-010  -7.0190396089204479E-010  -6.7909163899543810E-010   5.9142224250126848E-011   7.6305376339804562E-010  -8.5898033167730400E-010   2.2733861778811521E-009
  0.41887902047863912      -0.90000000000000002        2.7641413328757053E-011  -2.7119536933561328E-011  -6.3486548777750861E-011  -6.3953841347620284E-011  -1.9896055847875180E-010  -1.9411129745591211E-010  -1.0938535638250155E-010   1.2493635370318349E-010  -5.2701250912166389E-010  -5.2812803740610085E-010  -8.3103792605464682E-010  -8.0762133369299197E-010   6.6136698376311083E-011   8.8147706187513891E-010  -1.0005422649971028E-009   2.6548392123314449E-009
  0.45378560551852570      -0.90000000000000002        3.2489453016514251E-011  -3.1964424735100069E-011  -7.3969074189352085E-011  -7.4763677560180804E-011  -2.3228342795660604E-010  -2.2742357962795332E-010  -1.2615514755457862E-010   1.4482691226341257E-010  -6.0788606715248123E-010  -6.1197562767452849E-010  -9.7181726463568565E-010  -9.4764044348327053E-010   7.2768532688515419E-011   1.0054879940599722E-009  -1.1491729038087938E-009   3.0615185868709148E-009
  0.48869219055841229      -0.90000000000000002        3.7663679994062653E-011  -3.7135109808902313E-011  -8.4986482442260897E-011  -8.6127750480094837E-011  -2.6773762423211486E-010  -2.6286296464134403E-010  -1.4348073214445403E-010   1.6543554309407760E-010  -6.9207424844700860E-010  -6.9930193634949005E-010  -1.1220547074960268E-009  -1.0970675935903851E-009   7.8697630884434732E-011   1.1320399147489212E-009  -1.3014921164016524E-009   3.4848920051980267E-009
  0.52359877559829882      -0.90000000000000002        4.3051178015764186E-011  -4.2520880120337838E-011  -9.6261548788259762E-011  -9.7766536916077745E-011  -3.0461528409251056E-010  -2.9973946976965518E-010  -1.6087732810101113E-010   1.8621252135113791E-010  -7.7750542756858122E-010  -7.8802222391832085E-010  -1.2788458818846531E-009  -1.2530935988502882E-009   8.3581002293807581E-011   1.2576282399840966E-009  -1.4534611936075594E-009   3.9145757851532795E-009
  0.55850536063818546      -0.90000000000000002        4.8512959805443538E-011  -4.7984680288234554E-011  -1.0746760666603949E-010  -1.0934828150752296E-010  -3.4205993840994240E-010  -3.3721172219403069E-010  -1.7779895431012560E-010   2.0653014750777880E-010  -8.6181680488347575E-010  -8.7573570607959107E-010  -1.4386371901426088E-009  -1.4122490601045630E-009   8.7099395468414682E-011   1.3784436634310875E-009  -1.6007712341777989E-009   4.3387153455673354E-009
  0.59341194567807209      -0.90000000000000002        5.3889282116649695E-011  -5.3368316495055179E-011  -1.1824318468864544E-010  -1.2050371691611625E-010  -3.7909782369722119E-010  -3.7431724361629712E-010  -1.9366690207241408E-010   2.2571584633224843E-010  -9.4245956972147404E-010  -9.5983362551314821E-010  -1.5973454984119345E-009  -1.5705222188809134E-009   8.8983901364753701E-011   1.4905752207294185E-009  -1.7388128094489778E-009   4.7445064738065073E-009
  0.62831853071795862      -0.90000000000000002        5.9006882206783309E-011  -5.8499542363252190E-011  -1.2821076444493297E-010  -1.3084535586235107E-010  -4.1467843796174796E-010  -4.1001308188493134E-010  -2.0790247551374251E-010   2.4308944491925264E-010  -1.0168240647996587E-009  -1.0376288475912591E-009  -1.7505259303445791E-009  -1.7235254071419315E-009   8.9041440371145111E-011   1.5902163769671567E-009  -1.8631620691417839E-009   5.1188266252647044E-009
  0.66322511575784526      -0.90000000000000002        6.3688522735154651E-011  -6.3201595172890179E-011  -1.3699869030828047E-010  -1.3999058837538757E-010  -4.4772539082700515E-010  -4.4322665999599809E-010  -2.1996320516443649E-010   2.5800568571885545E-010  -1.0823793259255228E-009  -1.1065004133516848E-009  -1.8935794605924276E-009  -1.8667005467432530E-009   8.7174554703254080E-011   1.6738897480516665E-009  -1.9696683513115182E-009   5.4489351637949669E-009
  0.69813170079773179      -0.90000000000000002        6.7763268474567185E-011  -6.7303420389438609E-011  -1.4426461438362914E-010  -1.4758507949573657E-010  -4.7719117776279901E-010  -4.7291104798044380E-010  -2.2937788126180504E-010   2.6989507958859285E-010  -1.1368161333816884E-009  -1.1640426593796138E-009  -2.0219888106531553E-009  -1.9955538682172354E-009   8.3394050149926274E-011   1.7386530286974174E-009  -2.0546855496853288E-009   5.7231930741367610E-009
  0.73303828583761843      -0.90000000000000002        7.1077594683822996E-011  -7.0651073046519799E-011  -1.4971786769739801E-010  -1.5332689898293343E-010  -5.0211625598058631E-010  -4.9810327118676466E-010  -2.3577848886847150E-010   2.7830293123540560E-010  -1.1781820828866417E-009  -1.2082062031507055E-009  -2.1315668612462291E-009  -2.1059035571109936E-009   7.7821880056178225E-011   1.7822762987477958E-009  -2.1152592465493410E-009   5.9317481015435973E-009
  0.76794487087750496      -0.90000000000000002        7.3505263249913971E-011  -7.3117501716991728E-011  -1.5313961049967256E-010  -1.5698658025777562E-010  -5.2168321634366118E-010  -5.1798050000288847E-010  -2.3892524002405856E-010   2.8291926289909641E-010  -1.2049988080268123E-009  -1.2374230539302184E-009  -2.2186996193544887E-009  -2.1941236426792892E-009   7.0684627531675144E-011   1.8033636213594032E-009  -2.1496327518652673E-009   6.0671290778051324E-009
  0.80285145591739160      -0.90000000000000002        7.4956392403870408E-011  -7.4611459134970566E-011  -1.5439788174680393E-010  -1.5842358790997130E-010  -5.3526686661325215E-010  -5.3190908267804967E-010  -2.3872240989255928E-010   2.8360007936890010E-010  -1.2163519374087453E-009  -1.2507010950354799E-009  -2.2805640743061947E-009  -2.2573627234961805E-009   6.2296762134509842E-011   1.8014455331307042E-009  -2.1568699901806566E-009   6.1247000670995758E-009
  0.83775804095727824      -0.90000000000000002        7.5383381194527324E-011  -7.5084119098088351E-011  -1.5345659939062732E-010  -1.5759597281205135E-010  -5.4247183616820680E-010  -5.3948320354670786E-010  -2.3522364505662785E-010   2.8037542671453180E-010  -1.2119432573828739E-009  -1.2476832421533887E-009  -2.3153019513065548E-009  -2.2937204566399533E-009   5.3036064927928808E-011   1.7769832717695183E-009  -2.1372619259532528E-009   6.1029310251243046E-009
  0.87266462599716477      -0.90000000000000002        7.4784259360415810E-011  -7.4531762581368199E-011  -1.5037727845654538E-010  -1.5456199299110922E-010  -5.4315549689129905E-010  -5.4054987913025365E-010  -2.2862602821395931E-010   2.7344531264466570E-010  -1.1921029440189285E-009  -1.2286627913915498E-009  -2.3221334235612161E-009  -2.3023644031612408E-009   4.3314257285025842E-011   1.7313287800840775E-009  -2.0920583107945219E-009   6.0034605623802679E-009
  0.90757121103705141      -0.90000000000000002        7.3202212930559100E-011  -7.2996350852791849E-011  -1.4531308679220615E-010  -1.4947489667351688E-010  -5.3743600210527177E-010  -5.3521531908226211E-010  -2.1925328966096534E-010   2.6316189831271609E-010  -1.1577590738202184E-009  -1.1945549839072776E-009  -2.3013996081768369E-009  -2.2835761680304348E-009   3.3545394235858254E-011   1.6666137819300471E-009  -2.0235631178230375E-009   5.8309437004116618E-009
  0.94247779607693793      -0.90000000000000002        7.0722062302329632E-011  -7.0560856395880941E-011  -1.3849672317570928E-010  -1.4257009596608679E-010  -5.2568062762995456E-010  -5.2383691298347349E-010  -2.0753104383069442E-010   2.5000253841520369E-010  -1.1103668190465009E-009  -1.1468272506638464E-009  -2.2545297963466654E-009  -2.2387233169866069E-009   2.4115820783034830E-011   1.5856001042829452E-009  -1.9349131543028236E-009   5.5926982522083040E-009
  0.97738438111682457      -0.90000000000000002        6.7463309170629973E-011  -6.7343779998678509E-011  -1.3022188941468556E-010  -1.3414768505576270E-010  -5.0847999600197583E-010  -5.0699572451736368E-010  -1.9395521578682715E-010   2.3453404787035570E-010  -1.0518059782820424E-009  -1.0873942411266781E-009  -2.1839367713614852E-009  -2.1701585737866859E-009   1.5358778439432680E-011   1.4915018812958861E-009  -1.8296853536640754E-009   5.2981840362986991E-009
   1.0122909661567112      -0.90000000000000002        6.3571473846175753E-011  -6.3489355425840490E-011  -1.2082225587872546E-010  -1.2454941063163954E-010  -4.8660760122761595E-010  -4.8545738959569681E-010  -1.7905868610559000E-010   2.1737439924650523E-010  -9.8425338370749397E-010  -1.0184879296597022E-009  -2.0928505528512680E-009  -2.0810565303872809E-009   7.5359280944318990E-012   1.3877826500738444E-009  -1.7117521382790863E-009   4.9583636446497492E-009
   1.0471975511965976      -0.90000000000000002        5.9207677008195917E-011  -5.9158486575039416E-011  -1.1064830409102381E-010  -1.1413584620297602E-010  -4.6096933747006088E-010  -4.6012174716497674E-010  -1.6337755286918985E-010   1.9915339885761930E-010  -9.1004525045372223E-010  -9.4251510104905264E-010  -1.9851072591687436E-009  -1.9752055087326041E-009   8.2745188951043820E-013   1.2779498334711391E-009  -1.5852653858323874E-009   4.5850037762648040E-009
   1.0821041362364843      -0.90000000000000002        5.4538360127001443E-011  -5.4517052939443840E-011  -1.0004544894760252E-010  -1.0326275655876248E-010  -4.3254853175945275E-010  -4.3196886416351569E-010  -1.4742157656960156E-010   1.8047686945957160E-010  -8.3153887203775958E-010  -8.6191344963125130E-010  -1.8649128091587431E-009  -1.8567732508759355E-009  -4.6699327001119998E-012   1.1653811089817234E-009  -1.4542420333166736E-009   4.1899773696192873E-009
   1.1170107212763709      -0.90000000000000002        4.9725390133836376E-011  -4.9727127957176513E-011  -8.9334710390808649E-011  -9.2262016240615118E-011  -4.0235155537929112E-010  -4.0200284808641090E-010  -1.3164968866002807E-010   1.6189740693769985E-010  -7.5098603258466211E-010  -7.7901999848944564E-010  -1.7366009065856829E-009  -1.7300656636566248E-009  -8.9372488233573383E-012   1.0531712037420724E-009  -1.3225388599779053E-009   3.7846233750361841E-009
   1.1519173063162575      -0.90000000000000002        4.4918145958440909E-011  -4.4938056651361878E-011  -7.8797376741688924E-011  -8.1424950880492806E-011  -3.7135605455745992E-010  -3.7120152376364828E-010  -1.1645285485573840E-010   1.4389228594913550E-010  -6.7042754347530580E-010  -6.9595970221674163E-010  -1.6044056940167163E-009  -1.5992993242794775E-009  -1.2021967467183011E-011   9.4403181755787449E-010  -1.1934821051045447E-009   3.3792073835593283E-009
   1.1868238913561442      -0.90000000000000002        4.0247222502813505E-011  -4.0280885764685944E-011  -6.8664612060618262E-011  -7.0991904981231802E-011  -3.4046793478555267E-010  -3.4047224390046059E-010  -1.0214399397709634E-010   1.2684997157015907E-010  -5.9161015123991586E-010  -6.1455831523960448E-010  -1.4722700301826684E-009  -1.4684096149376222E-009  -1.4022750735368723E-011   8.4021674834623767E-010  -1.0699018358760842E-009   2.9825104994236260E-009
   1.2217304763960306      -0.90000000000000002        3.5820736618314707E-011  -3.5864388926392816E-011  -5.9111675443070772E-011  -6.1145423117277801E-011  -3.1048978740180835E-010  -3.1062026593715035E-010  -8.8955815788546913E-011   1.1106657714550113E-010  -5.1593329213651412E-010  -5.3628460339554917E-010  -1.3437030971235205E-009  -1.3409062953578762E-009  -1.5072842742495366E-011   7.4349378595813198E-010  -9.5400544131515726E-010   2.6015622213323479E-009
   1.2566370614359172      -0.90000000000000002        3.1722521116765180E-011  -3.1772770175144683E-011  -5.0257122758333713E-011  -5.2009818636583725E-011  -2.8210032037144103E-010  -2.8232764729461810E-010  -7.7044226898242519E-011   9.6747432296729492E-011  -4.4442443135115656E-010  -4.6222321210451158E-010  -1.2216898216511408E-009  -1.2197818133910485E-009  -1.5323946417526557E-011   6.5515165830608983E-010  -8.4740120635002729E-010   2.2415189727747477E-009
   1.2915436464758039      -0.90000000000000002        2.8012979807402426E-011  -2.8067135432841730E-011  -4.2165405101549990E-011  -4.3653541764177575E-011  -2.5584704844161028E-010  -2.5614576754256088E-010  -6.6497215279280801E-011   8.4017236502380679E-011  -3.7774040928946183E-010  -3.9307461933120377E-010  -1.1086524034454724E-009  -1.1074705420566802E-009  -1.4931566530158970E-011   5.7603006382643162E-010  -7.5144032377334713E-010   1.9056704885549217E-009
   1.3264502315156905      -0.90000000000000002        2.4731031366963023E-011  -2.4787006120071298E-011  -3.4852566061086871E-011  -3.6095101586476870E-011  -2.3214867634715432E-010  -2.3249720147349091E-010  -5.7346214786737413E-011   7.2931963635639849E-011  -3.1618747326580214E-010  -3.2917582557364526E-010  -1.0064566908148449E-009  -1.0058535731072913E-009  -1.4044119370723631E-011   5.0659645221870664E-010  -6.6679360546435424E-010   1.5955469963285860E-009
   1.3613568165555769      -0.90000000000000002        2.1897726258269981E-011  -2.1953838994572014E-011  -2.8293339408037037E-011  -2.9309979601330366E-011  -2.1130566037417403E-010  -2.1168625189660705E-010  -4.9579358960838688E-011   6.3494590119321778E-011  -2.5975720146562350E-010  -2.7053509957843228E-010  -9.1645474962771479E-010  -9.1629938552467651E-010  -1.2794604550475705E-011   4.4701206007187384E-010  -5.9375548616726804E-010   1.3110961882499664E-009
   1.3962634015954636      -0.90000000000000002        1.9519907188966221E-011  -1.9574991002384848E-011  -2.2428818326326609E-011  -2.3238924886223370E-011  -1.9351687982526725E-010  -1.9391558144352968E-010  -4.3154953309170965E-011   5.5669836079634483E-011  -2.0816978115518000E-010  -2.1687746786521815E-010  -8.3955646180757564E-010  -8.3973408355782327E-010  -1.1295906360287142E-011   3.9720668734610247E-010  -5.3253243082751830E-010   1.0509075180474083E-009
   1.4311699866353502      -0.90000000000000002        1.7594912998967627E-011  -1.7647972886504924E-011  -1.7174226127985333E-011  -1.7795602098796650E-011  -1.7890149433663154E-010  -1.7930719387805605E-010  -3.8014581600854046E-011   4.9400508185062005E-011  -1.6092284471934920E-010  -1.6769441142018729E-010  -7.7631847731671503E-010  -7.7672912487980724E-010  -9.6391119888599738E-012   3.5696982435808670E-010  -4.8301064039758491E-010   8.1245457838136466E-010
   1.4660765716752369      -0.90000000000000002        1.6114225818893470E-011  -1.6164541545123210E-011  -1.2425987733404647E-011  -1.2873991378541478E-011  -1.6752031648302595E-010  -1.6792374284834041E-010  -3.4094209571999583E-011   4.4620700833685884E-011  -1.1733833119895382E-010  -1.2229307294024603E-010  -7.2703707773811693E-010  -7.2759324893892928E-010  -7.8941613368188328E-012   3.2602375422238281E-010  -4.4484371815303376E-010   5.9233220503544010E-010
   1.5009831567151235      -0.90000000000000002        1.5067359849396438E-011  -1.5114411754327013E-011  -8.0668876855274130E-012  -8.3537608996184664E-012  -1.5939546752737041E-010  -1.5978935443451126E-010  -3.1334048445947771E-011   4.1266971596736966E-011  -7.6605905819357063E-011  -7.9841558070718320E-011  -6.9183649901632579E-010  -6.9246037616822761E-010  -6.1120839702394429E-012   3.0407366766738720E-010  -4.1794481513346595E-010   3.8647474005656016E-010
   1.5358897417550099      -0.90000000000000002        1.4444572439090074E-011  -1.4488109624880320E-011  -3.9715071368812906E-012  -4.1056922171260263E-012  -1.5452933485231586E-010  -1.5490706177714806E-010  -2.9685726592232695E-011   3.9287517624730680E-011  -3.7821304138522342E-011  -3.9409852037719683E-011  -6.7074587068577346E-010  -6.7136589101742732E-010  -4.3291731092421758E-012   2.9087207118968861E-010  -4.0211282607825417E-010   1.9035179325100487E-010
   1.5707963267948966      -0.90000000000000002        1.4239216764023105E-011  -1.4278813708712021E-011  -8.9170251265076565E-015   5.0674013798608931E-015  -1.5291759227419477E-010  -1.5327265140155828E-010  -2.9117797571853577E-011   3.8649611556402534E-011  -2.2185427622565194E-014  -5.7138384462460059E-015  -6.6375842344942255E-010  -6.6430568966504343E-010  -2.5711682981298101E-012   2.8625595658032574E-010  -3.9709560701837355E-010  -8.6107814544123381E-013
   1.6057029118347832      -0.90000000000000002        1.4449017036688981E-011  -1.4484370614706018E-011   3.9539098146437827E-012   4.1156369732023785E-012  -1.5455800075904243E-010  -1.5488337127881314E-010  -2.9618737280914263E-011   3.9341884318189872E-011   3.7783248309507881E-011   3.9392461191972023E-011  -6.7086888181533497E-010  -6.7127326749684744E-010  -8.5858921470174722E-013   2.9016440206225408E-010  -4.0279615051919455E-010  -1.9213036006570638E-010
   1.6406094968746698      -0.90000000000000002        1.5076382984772197E-011  -1.5106888949530849E-011   8.0501808666743714E-012   8.3631159277514924E-012  -1.5945369628214698E-010  -1.5974119113801165E-010  -3.1198344070667009E-011   4.1376818687500104E-011   7.6586331416400587E-011   7.9806619291396744E-011  -6.9208604031079913E-010  -6.9227241699844192E-010   7.8854421257244484E-013   3.0264591621898762E-010  -4.1928556508766522E-010  -3.8842440908583167E-010
   1.6755160819145565      -0.90000000000000002        1.6128222348125331E-011  -1.6152858572270010E-011   1.2410658009154304E-011   1.2881892446545098E-011  -1.6761003576425264E-010  -1.6784935881071212E-010  -3.3886323504612798E-011   4.4788800720610068E-011   1.1735080261685699E-010   1.2222793970254288E-010  -7.2742004807721006E-010  -7.2730483232361483E-010   2.3451842622772081E-012   3.2385500868070003E-010  -4.4669066414868241E-010  -5.9457257204507649E-010
   1.7104226669544429      -0.90000000000000002        1.7614326098252617E-011  -1.7631720632774721E-011   1.7161271294770279E-011   1.7801228091837218E-011  -1.7902541292097779E-010  -1.7920430689193022E-010  -3.7729544132168046E-011   4.9630686979144214E-011   1.6098190973005511E-010   1.6758584114065721E-010  -7.7684505440288433E-010  -7.7633226072797414E-010   3.7770469826545236E-012   3.5402231701126537E-010  -4.8539924445867155E-010  -8.1511362198912648E-010
   1.7453292519943295      -0.90000000000000002        1.9545468405836135E-011  -1.9553606401656326E-011   2.2419128112077276E-011   2.3240894173562482E-011  -1.9367855205101012E-010  -1.9378130984936387E-010  -4.2786476662482616E-011   5.5966737231038413E-011   2.0829228217709208E-010   2.1671063292870519E-010  -8.4023984820054431E-010  -8.3921833035305043E-010   5.0356440080284103E-012   3.9343241918835527E-010  -5.3554697058617950E-010  -1.0541237749250153E-009
   1.7802358370342162      -0.90000000000000002        2.1930193343261181E-011  -2.1926664241183318E-011   2.8288258908999554E-011   2.9307184092809067E-011  -2.1150944624859153E-010  -2.1151702259247895E-010  -4.9120084942530274E-011   6.3863890866803943E-011   2.5996228316593880E-010   2.7029365185540290E-010  -9.1731068319281836E-010  -9.1565201531236896E-010   6.0557421336251195E-012   4.4235835837992856E-010  -5.9743890556708539E-010  -1.3150208311616048E-009
   1.8151424220741028      -0.90000000000000002        2.4771423238788693E-011  -2.4753350575083685E-011   3.4853562393920115E-011   3.6086048936625243E-011  -2.3239960883168632E-010  -2.3228880302366878E-010  -5.6788202307108084E-011   7.3379796189024607E-011   3.1649736976393967E-010   3.2884126598327624E-010  -1.0075029840663735E-009  -1.0050598944161996E-009   6.7525676189387153E-012   5.0100814304240482E-010  -6.7120001624035255E-010  -1.6003443113620454E-009
   1.8500490071139892      -0.90000000000000002        2.8062303086634086E-011  -2.8025969762717951E-011   4.2174251063997762E-011   4.3636800969364299E-011  -2.5615055199552464E-010  -2.5589382843098761E-010  -6.5832404150280518E-011   8.4549460360023376E-011   3.7817968499612784E-010   3.9262649631919738E-010  -1.1099082772661107E-009  -1.1065141803964583E-009   7.0223813771358387E-012   5.6945301279857442E-010  -7.5666712978464339E-010  -1.9115177702098084E-009
   1.8849555921538759      -0.90000000000000002        3.1781927334110030E-011  -3.1723226091431991E-011   5.0275941756737552E-011   5.1983576282327290E-011  -2.8246235776336343E-010  -2.8202709727995528E-010  -7.6265013265770981E-011   9.7369519588568082E-011   4.4502026450260888E-010   4.6163901665587417E-010  -1.2231749864163828E-009  -1.2186460614011798E-009   6.7438983706851826E-012   6.4754131288385877E-010  -8.5347442973350261E-010  -2.2486042274749579E-009
   1.9198621771937625      -0.90000000000000002        3.5891406678537073E-011  -3.5805536603844056E-011   5.9142858908446931E-011   6.1107536917848327E-011  -3.1091629405127216E-010  -3.1026624165306690E-010  -8.8055789925118987E-011   1.1178283046453263E-010   5.1671477628105683E-010   5.3553973245534123E-010  -1.3454367747773669E-009  -1.3395742735907436E-009   5.7836413592942540E-012   7.3482205162729172E-010  -9.6084551517657248E-010  -2.6100808735766927E-009
   1.9547687622336491      -0.90000000000000002        4.0330295223794671E-011  -4.0211802105072038E-011   6.8710704230679845E-011   7.0940065647572438E-011  -3.4096480457779624E-010  -3.4005982094886988E-010  -1.0111864388569823E-010   1.2766311317245437E-010   5.9260795911459104E-010   6.1362685294241731E-010  -1.4742698489660580E-009  -1.4668653999744460E-009   4.0038404446929783E-012   8.3046944404131921E-010  -1.0775596547192762E-009  -2.9926596762386370E-009
   1.9896753472735358      -0.90000000000000002        4.5014687273456701E-011  -4.4857851977230841E-011   7.8861363089913451E-011   8.1356612125707012E-011  -3.7192847493050779E-010  -3.7072610886989526E-010  -1.1530029454158695E-010   1.4480236377077843E-010   6.7167314731755118E-010   6.9481527409519855E-010  -1.6066864106015016E-009  -1.5975290254312920E-009   1.2734589500217063E-012   9.3321870801676257E-010  -1.2019979230314613E-009  -3.3911788888373146E-009
   2.0245819323134224      -0.90000000000000002        4.9836262599529541E-011  -4.9635001070211199E-011   8.9419481949056025E-011   9.2174238056220953E-011  -4.0300411655454336E-010  -4.0146102092400595E-010  -1.3037141874149694E-010   1.6290215526922342E-010   7.5251040065262683E-010   7.7763671677924075E-010  -1.7391732260277929E-009  -1.7280580489496631E-009  -2.5181875702753495E-012   1.0413354316376356E-009  -1.3317962745496766E-009  -3.7985947160835862E-009
   2.0594885173533091      -0.90000000000000002        5.4664245560853177E-011  -5.4412546969297724E-011   1.0015408760203911E-010   1.0315307487062555E-010  -4.3328451376055994E-010  -4.3135780376337997E-010  -1.4602300140515301E-010   1.8157056618889316E-010   8.3337051455315135E-010   8.6026762142281291E-010  -1.8677820940342595E-009  -1.8545211383597185E-009  -7.4459106650175566E-012   1.1525968201707522E-009  -1.4641336848622310E-009  -4.2061016000462467E-009
   2.0943951023931953      -0.90000000000000002        5.9348933360474007E-011  -5.9041240883316852E-011   1.1078358240599894E-010   1.1400183261437529E-010  -4.6179051362824351E-010  -4.5943988265477615E-010  -1.6186843050601323E-010   2.0032680326323675E-010   9.1220918114257844E-010   9.4058643979952659E-010  -1.9882726546456451E-009  -1.9727067085461159E-009  -1.3533120062049867E-011   1.2643265092860942E-009  -1.5956255124808543E-009  -4.6033987934685245E-009
   2.1293016874330819      -0.90000000000000002        6.3727992734526148E-011  -6.3359489909055554E-011   1.2098671188543970E-010   1.2438915106902639E-010  -4.8751399372675440E-010  -4.8470471970598623E-010  -1.7745325284704012E-010   2.1861519003684026E-010   9.8676843653513705E-010   1.0162613734352607E-009  -2.0963040141072079E-009  -2.0783141029965566E-009  -2.0737910250123106E-011   1.3734598309901871E-009  -1.7225055326451751E-009  -4.9791010199056914E-009
   2.1642082724729685      -0.90000000000000002        6.7634656725388919E-011  -6.7201386545074177E-011   1.3041745364180165E-010   1.3395967603752530E-010  -5.0946939458436241E-010  -5.0617431383224877E-010  -1.9227210512732739E-010   2.3582615357072474E-010   1.0546838287019609E-009   1.0848612181024785E-009  -2.1876627499276828E-009  -2.1671816807816675E-009  -2.8943055347904005E-011   1.4766505378128404E-009  -1.8407431322132058E-009  -5.3212789941925433E-009
   2.1991148575128552      -0.90000000000000002        7.0907294448921794E-011  -7.0407021610931016E-011   1.3872450554006167E-010   1.4235363990536871E-010  -5.2674860152937541E-010  -5.2295030229206250E-010  -2.0579268094736752E-010   2.5132718464724823E-010   1.1136101494699368E-009   1.1439875090570199E-009  -2.2585051056097896E-009  -2.2355273971144090E-009  -3.7951272404497200E-011   1.5704146482515966E-009  -1.9462725661433678E-009  -5.6181014589099490E-009
   2.2340214425527418      -0.90000000000000002        7.3399888166920278E-011  -7.2831916184000346E-011   1.4557332072516781E-010   1.4923027514356665E-010  -5.3857598909868874E-010  -5.3426897553436575E-010  -2.1748538411233804E-010   2.6449813320109380E-010   1.1613604125686690E-009   1.1914166474734475E-009  -2.3055937118691406E-009  -2.2801829014587367E-009  -4.7488522446722149E-011   1.6513166920613316E-009  -2.0349790978004449E-009  -5.8585358655204658E-009
   2.2689280275926285      -0.90000000000000002        7.4992504549082932E-011  -7.4358581295954991E-011   1.5066909463572913E-010   1.5429064991732267E-010  -5.4435880564787455E-010  -5.3955091030465836E-010  -2.2685627790171635E-010   2.7477076020674459E-010   1.1960440858525294E-009   1.2252431804780090E-009  -2.3265093858129234E-009  -2.2988013257257141E-009  -5.7214543860942811E-011   1.7161591577164093E-009  -2.1031357408641484E-009  -6.0330506034138014E-009
   2.3038346126325151      -0.90000000000000002        7.5599905205861518E-011  -7.4903862631887239E-011   1.5377811530858964E-010   1.5729988972266427E-010  -5.4372757283650476E-010  -5.3844070893781904E-010  -2.3348080013791624E-010   2.8166749939383300E-010   1.2161946923709140E-009   1.2440090347975635E-009  -2.3198174609589247E-009  -2.2900204293622735E-009  -6.6741572205743079E-011   1.7621740259605213E-009  -2.1478601407507659E-009  -6.1342585750459042E-009
   2.3387411976724017      -0.90000000000000002        7.5178633574718768E-011  -7.4426420033324027E-011   1.5474603821095676E-010   1.5810546942570765E-010  -5.3656249136992947E-010  -5.3083320455344854E-010  -2.3703463757287651E-010   2.8483676757069095E-010   1.2208734939002184E-009   1.2468071570710251E-009  -2.2851731647585148E-009  -2.2535622279834454E-009  -7.5660092638365149E-011   1.7872188803714547E-009  -2.1669510769744104E-009  -6.1574423078726134E-009
   2.3736477827122884      -0.90000000000000002        7.3730406062937008E-011  -7.2930014479221061E-011   1.5351037301369643E-010   1.5665003434937160E-010  -5.2300467032560752E-010  -5.1688255332561468E-010  -2.3731902853878672E-010   2.8408084189235017E-010   1.2097409596974944E-009   1.2333521634973858E-009  -2.2233543846999073E-009  -2.1902616078868618E-009  -8.3568369377660964E-011   1.7899307967994294E-009  -2.1589764557529122E-009  -6.1009116497673706E-009
   2.4085543677521746      -0.90000000000000002        7.1302750410630046E-011  -7.0463531158471104E-011   1.5010635156212928E-010   1.5297615748141567E-010  -5.0344927925699820E-010  -4.9699508685054155E-010  -2.3427737694829239E-010   2.7937206907513319E-010   1.1830879548971994E-009   1.2040067596103583E-009  -2.1362194464027695E-009  -2.1020198703119991E-009  -9.0103370183319326E-011   1.7698187823710813E-009  -2.1237856406968845E-009  -5.9661601359975073E-009
   2.4434609527920612      -0.90000000000000002        6.7985603751023558E-011  -6.7118251567147600E-011   1.4466536088886904E-010   1.4722513888549151E-010  -4.7852140684420566E-010  -4.7180455153006562E-010  -2.2800136064317480E-010   2.7085811206059334E-010   1.1418244330402682E-009   1.1597667952584856E-009  -2.0265934195773240E-009  -1.9916875148955672E-009  -9.4969388105023030E-011   1.7273231031896425E-009  -2.0622249086407066E-009  -5.7578047433246863E-009
   2.4783675378319479      -0.90000000000000002        6.3905367929189362E-011  -6.3020791816788643E-011   1.3740593365139144E-010   1.3962640151533871E-010  -4.4903909105758723E-010  -4.4213319733338636E-010  -2.1872623583122517E-010   2.5885260279151329E-010   1.0874265950136008E-009   1.1022016966206579E-009  -1.8980943772295919E-009  -1.8628881070498579E-009  -9.7961621297186984E-011   1.6637972110624620E-009  -1.9762219460182679E-009  -5.4833169164679826E-009
   2.5132741228718345      -0.90000000000000002        5.9215885375748874E-011  -5.8325197156144448E-011   1.2861862337292771E-010   1.3048205354649428E-010  -4.1596339224863165E-010  -4.0894302421364558E-010  -2.0681496476913208E-010   2.4381441075985996E-010   1.0218480575111151E-009   1.0333590789538852E-009  -1.7549151672429338E-009  -1.7197993774263346E-009  -9.8981077713888171E-011   1.5814340983773947E-009  -1.8686828041702537E-009  -5.1525695456130071E-009
   2.5481807079117211      -0.90000000000000002        5.4088502909995427E-011  -5.3202029482330162E-011   1.1864629293349108E-010   1.2014589276843841E-010  -3.8034323097864221E-010  -3.7327927006879959E-010  -1.9273376194766157E-010   2.2631681616297102E-010   9.4740253453756993E-010   9.5564132436927978E-010  -1.6015806288160546E-009  -1.5669091429351261E-009  -9.8040721014243288E-011   1.4831357639103167E-009  -1.7433083012778536E-009  -4.7772412236141490E-009
   2.5830872929516078      -0.90000000000000002        4.8700958118764267E-011  -4.7827665207259099E-011   1.0786118960686006E-010   1.0899987227599427E-010  -3.4325747257000938E-010  -3.3621272426922895E-010  -1.7702051437748997E-010   2.0700866715993165E-010   8.6662811259121864E-010   8.7166257965098622E-010  -1.4426986007083557E-009  -1.4087682874832646E-009  -9.5261285715797952E-011   1.3723470147020853E-009  -1.6041607093721263E-009  -4.3701299463278438E-009
   2.6179938779914944      -0.90000000000000002        4.3227050376870976E-011  -4.2373797614838554E-011   9.6641836321106553E-011   9.7430430733809353E-011  -3.0575944749518039E-010  -2.9878366702486717E-010  -1.6024984367904837E-010   1.8657287618110808E-010   7.8214424759118322E-010   7.8410168622357773E-010  -1.2827240474992787E-009  -1.2497560434723021E-009  -9.0857484589236634E-011   1.2528385967458185E-009  -1.4558262472235538E-009  -3.9444302585577305E-009
   2.6529004630313811      -0.90000000000000002        3.7827143661741542E-011  -3.6998149203883890E-011   8.5350871918878831E-011   8.5805806762956547E-011  -2.6882644201395582E-010  -2.6195204223828818E-010  -1.4299745273785126E-010   1.6568435774730807E-010   6.9651219110383731E-010   6.9555623907655369E-010  -1.1257510378125329E-009  -1.0938746049708359E-009  -8.5117656492922759E-011   1.1284986717591866E-009  -1.3028982608743113E-009  -3.5130296240108621E-009
   2.6878070480712677      -0.90000000000000002        3.2640851235451013E-011  -3.1837469968859122E-011   7.4316441085624337E-011   7.4456663085522992E-011  -2.3331797000319098E-010  -2.2655641125748415E-010  -1.2580706772503458E-010   1.4497163849877561E-010   6.1210833164801703E-010   6.0841480169644699E-010  -9.7534530644623040E-010  -9.4458308704623334E-010  -7.8377933465509520E-011   1.0031180766900520E-009  -1.1497626735148838E-009  -3.0878740441143623E-009
   2.7227136331111539      -0.90000000000000002        2.7781644635090461E-011  -2.7001697349014065E-011   6.3817224880681432E-011   6.3661337880914697E-011  -1.9994609371409347E-010  -1.9328349941356662E-010  -1.0916274069722328E-010   1.2498484850023210E-010   5.3102029588265958E-010   5.2474945985749275E-010  -8.3442415838540757E-010  -8.0467907030767184E-010  -7.0994971301049126E-011   8.8019891390485531E-010  -1.0003239059745117E-009  -2.6794436805477845E-009
   2.7576202181510405      -0.90000000000000002        2.3334209580899936E-011  -2.2571664990858670E-011   5.4073357641660809E-011   5.3636066343471685E-011  -1.6925674041488825E-010  -1.6264934341257602E-010  -9.3467691767862812E-011   1.0617254127930632E-010   4.5496913481611434E-010   4.4623651304284387E-010  -7.0518916259541855E-010  -6.7623058156233061E-010  -6.3319475285459533E-011   7.6279161748188529E-010  -8.5792656626191857E-010  -2.2963699478607058E-009
   2.7925268031909272      -0.90000000000000002        1.9353714858068368E-011  -1.8598103829871783E-011   4.5241772067523205E-011   4.4530524232745016E-011  -1.4162305292227307E-010  -1.3499277951305795E-010  -7.9032006686457369E-011   8.8867023313036001E-011   3.8526372945828380E-010   3.7410901405431524E-010  -5.8911007676033265E-010  -5.6055896070650168E-010  -5.5673297019064358E-011   6.5338068908282053E-010  -7.2515774173912477E-010  -1.9452112511121184E-009
   2.8274333882308138      -0.90000000000000002        1.5867881783390722E-011  -1.5103602154015130E-011   3.7417807373860155E-011   3.6428884788494221E-011  -1.1725133882160107E-010  -1.1048032068586901E-010  -6.6068257072485973E-011   7.3280249941995142E-011   3.2278829708879595E-010   3.0914177036571382E-010  -4.8695898012213730E-010  -4.5826693049565814E-010  -4.8332416829635117E-011   5.5381429674557203E-010  -6.0400569151192300E-010  -1.6303975646597418E-009
   2.8623399732707004      -0.90000000000000002        1.2879963831428201E-011  -1.2085572880383517E-011   3.0640118870365884E-011   2.9354698456227349E-011  -9.6197927399190966E-011  -8.9120142131045691E-011  -5.4695929476924280E-011   5.9508537975996155E-011   2.6802213106552412E-010   2.5166863879294337E-010  -3.9888665358295440E-010  -3.6930722064729593E-010  -4.1516355590861831E-011   4.6530775922350438E-010  -4.9552636425225756E-010  -1.3543350085004556E-009
   2.8972465583105871      -0.90000000000000002        1.0373984802077272E-011  -9.5206727358466994E-012   2.4900203443081699E-011   2.3279349860619542E-011  -7.8393886339375152E-011  -7.0785051477015053E-011  -4.4952029458831113E-011   4.7544220436229656E-011   2.2108816605313940E-010   2.0162458225161308E-010  -3.2453277662161854E-010  -2.9307985810451463E-010  -3.5384844222995385E-011   3.8848454976005676E-010  -3.9998895522570541E-010  -1.1176488336563535E-009
   2.9321531433504737      -0.90000000000000002        8.3197509267597000E-012  -7.3696268222810022E-012   2.0153316937802320E-011   1.8132138224416688E-011  -6.3676413610540586E-011  -5.5238348765620375E-011  -3.6807498100588507E-011   3.7292367293236345E-011   1.8182198283817210E-010   1.5860683866816458E-010  -2.6315674752601451E-010  -2.2854494126304516E-010  -3.0040828967866037E-011   3.2346704140499565E-010  -3.1686845982039115E-010  -9.1952935540180365E-010
   2.9670597283903604      -0.90000000000000002        6.6786909368153164E-012  -5.5816467781324683E-012   1.6331011074688809E-011   1.3811406956252474E-011  -5.1821948674440318E-011  -4.2162500388298615E-011  -3.0185787052153226E-011   2.8589759748665742E-011   1.4985379900232110E-010   1.2194521726222812E-010  -2.1377799277524767E-010  -1.7434029417343841E-010  -2.5538155289940125E-011   2.6998707216895452E-010  -2.4516322662132482E-010  -7.5814190685937736E-010
   3.0019663134302470      -0.90000000000000002        5.4089152331962932E-012  -4.0992791268358415E-012   1.3352938094152168E-011   1.0194591147285098E-011  -4.2578715737819804E-011  -3.1185563295887496E-011  -2.4982835620753363E-011   2.1224010566578320E-011   1.2469485397835773E-010   9.0772827706051099E-011  -1.7531240880503255E-010  -1.2888927710070102E-010  -2.1892667027285547E-011   2.2752176453077178E-010  -1.8341916100407327E-010  -6.3105562399313864E-010
   3.0368728984701332      -0.90000000000000002        4.4700911619180371E-012  -2.8616787441702698E-012   1.1138108140588731E-011   7.1467836716222529E-012  -3.5697282496338952E-011  -2.1903134843798199E-011  -2.1085569735160740E-011   1.4950113433346945E-011   1.0581937422661007E-010   6.4090602679912782E-011  -1.4669720902216927E-010  -9.0491672180037668E-011  -1.9094964520021369E-011   1.9542053851688572E-010  -1.3006613878952107E-010  -5.3565624381455000E-010
   3.0717794835100198      -0.90000000000000002        3.8269477442581156E-012  -1.8069851354532655E-012   9.6139697087005978E-012   4.5268893261384093E-012  -3.0956812906930598E-011  -1.3894813774705030E-011  -1.8388558457720972E-011   9.5042534751209509E-012   9.2738477846898945E-011   4.0819045650627918E-011  -1.2699612441904196E-010  -5.7390797441953738E-011  -1.7122611903175540E-011   1.7304233624682352E-010  -8.3115742707059580E-011  -4.6951133684098766E-010
   3.1066860685499065      -0.90000000000000002        3.4524288863348323E-012  -8.7340522368626975E-013   8.7236202695016676E-012   2.1922467835915173E-012  -2.8185345618329233E-011  -6.7353203957031940E-012  -1.6806908103189386E-011   4.6134835778041822E-012   8.5059253734079228E-011   1.9836195846642560E-011  -1.1548238459591000E-010  -2.7815350588745793E-011  -1.5951423753126203E-011   1.5985071246759188E-010  -4.0487798483543810E-011  -4.3066701576056172E-010
   3.1415926535897931      -0.90000000000000002        3.3295604743650065E-012  -1.1608047437980485E-016   8.4309621604522896E-012   3.4868714682763812E-018  -2.7273900733571273E-011   3.2253216665203137E-016  -1.6286003333334063E-011   5.9649316600253628E-016   8.2528570347168582E-011   7.9835294249107424E-016  -1.1169670113520013E-010   9.8407329815043675E-016  -1.5563140612027732E-011   1.5549430098478142E-010   2.4288549009636844E-014  -4.1786360628082174E-010
   3.1764992386296798      -0.90000000000000002        3.4524289652078641E-012   8.7334046030108166E-013   8.7236234993496918E-012  -2.1921170556945049E-012  -2.8185344257206631E-011   6.7361594178123759E-012  -1.6806908394925758E-011  -4.6121931855648600E-012   8.5059255493449067E-011  -1.9834489072258787E-011  -1.1548238497805289E-010   2.7817004899844235E-011  -1.5951425913632644E-011   1.5985073480973529E-010   4.0598978369036948E-011  -4.3066701367394843E-010
   3.2114058236695664      -0.90000000000000002        3.8269496329551637E-012   1.8070662757276093E-012   9.6139716572492588E-012  -4.5266227400782884E-012  -3.0956811022764828E-011   1.3895698251234469E-011  -1.8388557814122779E-011  -9.5032866881984754E-012   9.2738480512842515E-011  -4.0817672512551294E-011  -1.2699612608808504E-010   5.7392268027776201E-011  -1.7122612068403565E-011   1.7304229712203109E-010   8.3382254190452128E-011  -4.6951133773762808E-010
   3.2463124087094530      -0.90000000000000002        4.4700914470032963E-012   2.8619440659227237E-012   1.1138108814524048E-011  -7.1463263315543681E-012  -3.5697276085658638E-011   2.1904004659800365E-011  -2.1085567508103648E-011  -1.4949407417505747E-011   1.0581937240470358E-010  -6.4089745007273641E-011  -1.4669721075180029E-010   9.0492906629319397E-011  -1.9094964066978302E-011   1.9542059361817902E-010   1.3044330431888015E-010  -5.3565624264228070E-010
   3.2812189937493397      -0.90000000000000002        5.4089174890106900E-012   4.0994544612343349E-012   1.3352936892569721E-011  -1.0194310156454727E-011  -4.2578713538674604E-011   3.1186306037367288E-011  -2.4982835267123563E-011  -2.1223876879189193E-011   1.2469485192142301E-010  -9.0772722382280080E-011  -1.7531241122913714E-010   1.2888995110522809E-010  -2.1892664175893735E-011   2.2752168386296662E-010   1.8382372053296254E-010  -6.3105562892988602E-010
   3.3161255787892263      -0.90000000000000002        6.6786898050892703E-012   5.5817022661451733E-012   1.6331010830345540E-011  -1.3811358587804376E-011  -5.1821943052563495E-011   4.2162807469627836E-011  -3.0185785067012323E-011  -2.8590228541744052E-011   1.4985380152846341E-010  -1.2194586737832416E-010  -2.1377799662727331E-010   1.7434028964205552E-010  -2.5538151619922615E-011   2.6998715907858514E-010   2.4542976790943512E-010  -7.5814191163639813E-010
   3.3510321638291130      -0.90000000000000002        8.3197546179233307E-012   7.3697048446494504E-012   2.0153313520995695E-011  -1.8132455911701755E-011  -6.3676406929113885E-011   5.5238283230861106E-011  -3.6807498740460409E-011  -3.7293032693182517E-011   1.8182198713997989E-010  -1.5860830636612182E-010  -2.6315675077852300E-010   2.2854439071449404E-010  -3.0040825054680043E-011   3.2346693003853198E-010   3.1713332340820521E-010  -9.1952936195125948E-010
   3.3859387488689991      -0.90000000000000002        1.0373982680428343E-011   9.5209533356528730E-012   2.4900204694254385E-011  -2.3280119964693696E-011  -7.8393875782608678E-011   7.0785069425270444E-011  -4.4952025707687455E-011  -4.7544808242762350E-011   2.2108816838260209E-010  -2.0162657258181203E-010  -3.2453277611941093E-010   2.9307878070743043E-010  -3.5384840383068667E-011   3.8848466569085043E-010   4.0033674441569250E-010  -1.1176488348556403E-009
   3.4208453339088858      -0.90000000000000002        1.2879967098620441E-011   1.2085801505566900E-011   3.0640117707659321E-011  -2.9355943426696518E-011  -9.6197926741946791E-011   8.9120385000251819E-011  -5.4695930193763613E-011  -5.9508811850486325E-011   2.6802213385542069E-010  -2.5167064430414718E-010  -3.9888665345781754E-010   3.6930588373030745E-010  -4.1516347435531764E-011   4.6530762048960724E-010   4.9597307774736919E-010  -1.3543350154549813E-009
   3.4557519189487724      -0.90000000000000002        1.5867878217262793E-011   1.5103740822188870E-011   3.7417811770479167E-011  -3.6430283624315600E-011  -1.1725132467517852E-010   1.1048038276104488E-010  -6.6068259113672421E-011  -7.3280194819715178E-011   3.2278830265605756E-010  -3.0914338498678953E-010  -4.8695897805488732E-010   4.5826513114848851E-010  -4.8332414500674091E-011   5.5381444132861833E-010   6.0438754975112820E-010  -1.6303975673680962E-009
   3.4906585039886591      -0.90000000000000002        1.9353718514191677E-011   1.8598206494900555E-011   4.5241769035565991E-011  -4.4531853390146532E-011  -1.4162304692880452E-010   1.3499269240081894E-010  -7.9032009679119419E-011  -8.8866816865434119E-011   3.8526373307460691E-010  -3.7410981445024265E-010  -5.8911007915719011E-010   5.6055708089438117E-010  -5.5673294161383876E-011   6.5338051834762991E-010   7.2530063901098814E-010  -1.9452112551167140E-009
   3.5255650890285457      -0.90000000000000002        2.3334204490925307E-011   2.2571750616949307E-011   5.4073362856983454E-011  -5.3637109715385027E-011  -1.6925672462046540E-010   1.6264891780848273E-010  -9.3467693322375983E-011  -1.0617246655888759E-010   4.5496913448701506E-010  -4.4623663170079127E-010  -7.0518915922289618E-010   6.7622884646694854E-010  -6.3319477623714289E-011   7.6279179043940591E-010   8.5776048065486556E-010  -2.2963699484008642E-009
   3.5604716740684323      -0.90000000000000002        2.7781648206677747E-011   2.7001847862373626E-011   6.3817219473578410E-011  -6.3662135512653600E-011  -1.9994608881125711E-010   1.9328300869958687E-010  -1.0916274712798892E-010  -1.2498498211860742E-010   5.3102029644671828E-010  -5.2474875934043020E-010  -8.3442415922244994E-010   8.0467756501735349E-010  -7.0994970681986057E-011   8.8019872524953064E-010   1.0000479966136597E-009  -2.6794436803935542E-009
   3.5953782591083190      -0.90000000000000002        3.2640845399891064E-011   3.1837493813051660E-011   7.4316444958695865E-011  -7.4457070892292906E-011  -2.3331795370360534E-010   2.2655601328791803E-010  -1.2580707028956680E-010  -1.4497180602367428E-010   6.1210833322319050E-010  -6.0841344780040891E-010  -9.7534530784831912E-010   9.4458213830402712E-010  -7.8377940622536017E-011   1.0031182749459003E-009   1.1495240280405602E-009  -3.0878740406086381E-009
   3.6302848441482056      -0.90000000000000002        3.7827147952683842E-011   3.6998086116536315E-011   8.5350866281688477E-011  -8.5805852017928928E-011  -2.6882643996892283E-010   2.6195149560904202E-010  -1.4299745714571409E-010  -1.6568468731693654E-010   6.9651219071326186E-010  -6.9555424323029209E-010  -1.1257510384963127E-009   1.0938740546253038E-009  -8.5117654512113154E-011   1.1284984594910624E-009   1.3027561804583913E-009  -3.5130296220269707E-009
   3.6651914291880923      -0.90000000000000002        4.3227045079536507E-011   4.2373496210857140E-011   9.6641839426291843E-011  -9.7430232631248394E-011  -3.0575943109607959E-010   2.9878300278626778E-010  -1.6024984447214180E-010  -1.8657323707846419E-010   7.8214423645791720E-010  -7.8409975851534230E-010  -1.2827240463504460E-009   1.2497556574538758E-009  -9.0857486423911859E-011   1.2528388144451936E-009   1.4557682253857845E-009  -3.9444302492343776E-009
   3.7000980142279785      -0.90000000000000002        4.8700963022720490E-011   4.7827379088901376E-011   1.0786118317233663E-010  -1.0899960615945246E-010  -3.4325747076328640E-010   3.3621217293632245E-010  -1.7702051944901974E-010  -2.0700892548225396E-010   8.6662810965508884E-010  -8.7166155397482664E-010  -1.4426986033237728E-009   1.4087681620802502E-009  -9.5261281755225475E-011   1.3723467842971345E-009   1.6041301253046098E-009  -4.3701299385420468E-009
   3.7350045992678651      -0.90000000000000002        5.4088499171112730E-011   5.3201770544704419E-011   1.1864629826029057E-010  -1.2014572749424340E-010  -3.8034321656575860E-010   3.7327905014784606E-010  -1.9273376038310936E-010  -2.2631692871630885E-010   9.4740253467903663E-010  -9.5564075708268152E-010  -1.6015806317981753E-009   1.5669094019485568E-009  -9.8040725311163520E-011   1.4831360075303043E-009   1.7433345145235131E-009  -4.7772412155491628E-009
   3.7699111843077517      -0.90000000000000002        5.9215891647711503E-011   5.8324860791378206E-011   1.2861861544063640E-010  -1.3048222963004198E-010  -4.1596339485521145E-010   4.0894313544014104E-010  -2.0681496810014878E-010  -2.4381449187918985E-010   1.0218480549721013E-009  -1.0333592322826389E-009  -1.7549151746997654E-009   1.7197999829835943E-009  -9.8981074053386873E-011   1.5814338533866726E-009   1.8688657098967241E-009  -5.1525695416537716E-009
   3.8048177693476384      -0.90000000000000002        6.3905362687224031E-011   6.3020302690882921E-011   1.3740593765695736E-010  -1.3962672323558204E-010  -4.4903908249467066E-010   4.4213374380242671E-010  -2.1872623476134910E-010  -2.5885255194664247E-010   1.0874265970982984E-009  -1.1022021926983109E-009  -1.8980943789871364E-009   1.8628889213803507E-009  -9.7961621249006389E-011   1.6637974759086517E-009   1.9764249232790656E-009  -5.4833169123164442E-009
   3.8397243543875250      -0.90000000000000002        6.7985609768293645E-011   6.7117583633135948E-011   1.4466535289845283E-010  -1.4722543474945420E-010  -4.7852141399759928E-010   4.7180535110507898E-010  -2.2800136422805046E-010  -2.7085812448407288E-010   1.1418244342440681E-009  -1.1597677289148890E-009  -2.0265934236615452E-009   1.9916881324811799E-009  -9.4969379769300516E-011   1.7273228290762888E-009   2.0623519926403274E-009  -5.7578047434766063E-009
   3.8746309394274117      -0.90000000000000002        7.1302744366161072E-011   7.0463062363402821E-011   1.5010635757891783E-010  -1.5297632482544141E-010  -5.0344926933709054E-010   4.9699620976369250E-010  -2.3427737575788979E-010  -2.7937210424257900E-010   1.1830879572974457E-009  -1.2040079682879548E-009  -2.1362194473700158E-009   2.1020203378759685E-009  -9.0103376837503065E-011   1.7698190657470411E-009   2.1238730414432460E-009  -5.9661601340260059E-009
   3.9095375244672983      -0.90000000000000002        7.3730410668087729E-011   7.2929615761750850E-011   1.5351036680890042E-010  -1.5664984716373034E-010  -5.2300468338707839E-010   5.1688351514858834E-010  -2.3731903353605865E-010  -2.8408072091271912E-010   1.2097409584895036E-009  -1.2333532227946656E-009  -2.2233543855102788E-009   2.1902620387061462E-009  -8.3568361903462646E-011   1.7899305039609740E-009   2.1590010937816454E-009  -6.1009116514867938E-009
   3.9444441095071849      -0.90000000000000002        7.5178626866444615E-011   7.4426255344761808E-011   1.5474604517420118E-010  -1.5810528942187822E-010  -5.3656248311616301E-010   5.3083377852669021E-010  -2.3703463779564861E-010  -2.8483670252143485E-010   1.2208734955241326E-009  -1.2468082572040347E-009  -2.2851731665383998E-009   2.2535624420201185E-009  -7.5660097012433776E-011   1.7872191936529177E-009   2.1669177811593390E-009  -6.1574423001949000E-009
   3.9793506945470716      -0.90000000000000002        7.5599909031524753E-011   7.4903724119235448E-011   1.5377810944497990E-010  -1.5729968575480482E-010  -5.4372758029814920E-010   5.3844097661653442E-010  -2.3348080382505164E-010  -2.8166727639316476E-010   1.2161946914445185E-009  -1.2440096624797132E-009  -2.3198174614276552E-009   2.2900205104619575E-009  -6.6741562881057733E-011   1.7621737142567336E-009   2.1478575977992708E-009  -6.1342585783282164E-009
   4.0142572795869578      -0.90000000000000002        7.4992498858164225E-011   7.4358316394825416E-011   1.5066910328683102E-010  -1.5429070949847347E-010  -5.4435880100591790E-010   5.3955079821058056E-010  -2.2685627528971976E-010  -2.7477056024596447E-010   1.1960440925190050E-009  -1.2252437336211335E-009  -2.3265093869626540E-009   2.2988011170227673E-009  -5.7214551610048085E-011   1.7161594871775284E-009   2.1030435473178736E-009  -6.0330506038499084E-009
   4.0491638646268449      -0.90000000000000002        7.3399893278654669E-011   7.2831501977420551E-011   1.4557331626325558E-010  -1.4923074390082267E-010  -5.3857599776330092E-010   5.3426870393610405E-010  -2.1748538189136210E-010  -2.6449793126180178E-010   1.1613604109313392E-009  -1.1914167888612210E-009  -2.3055937107225661E-009   2.2801824987580659E-009  -4.7488515136389001E-011   1.6513163493175602E-009   2.0346930410114670E-009  -5.8585358627425426E-009
   4.0840704496667311      -0.90000000000000002        7.0907290248661934E-011   7.0406097939891294E-011   1.3872451726517206E-010  -1.4235436552713089E-010  -5.2674859548283630E-010   5.2295008161415630E-010  -2.0579267490095959E-010  -2.5132680665503774E-010   1.1136101539831636E-009  -1.1439873210129835E-009  -2.2585051064830607E-009   2.2355273347004496E-009  -3.7951278900894725E-011   1.5704149983476187E-009   1.9460927712677515E-009  -5.6181014556487803E-009
   4.1189770347066181      -0.90000000000000002        6.7634663369120340E-011   6.7200575312290240E-011   1.3041744369062631E-010  -1.3396040762396062E-010  -5.0946940034570930E-010   5.0617419228803955E-010  -1.9227210226633069E-010  -2.3582568014059195E-010   1.0546838198674209E-009  -1.0848607029633662E-009  -2.1876627496045265E-009   2.1671821186847153E-009  -2.8943049226723661E-011   1.4766501789475198E-009   1.8407035632387508E-009  -5.3212789880019848E-009
   4.1538836197465043      -0.90000000000000002        6.3727987955125243E-011   6.3358734142195663E-011   1.2098671786255972E-010  -1.2438997786383534E-010  -4.8751398922300712E-010   4.8470468638951916E-010  -1.7745324643835086E-010  -2.1861461922838505E-010   9.8676844062162972E-010  -1.0162601120439474E-009  -2.0963040130038908E-009   2.0783149793810260E-009  -2.0737917631679458E-011   1.3734601985658467E-009   1.7224917453787204E-009  -4.9791010184672582E-009
   4.1887902047863905      -0.90000000000000002        5.9348937733849366E-011   5.9040926316334935E-011   1.1078356721775430E-010  -1.1400253832586205E-010  -4.6179051773880683E-010   4.5943962706144565E-010  -1.6186842907476040E-010  -2.0032642655327484E-010   9.1220917906226253E-010  -9.4058457852364598E-010  -1.9882726493388542E-009   1.9727080489871319E-009  -1.3533111085889000E-011   1.2643261334854101E-009   1.5955584475435113E-009  -4.6033987888160711E-009
   4.2236967898262776      -0.90000000000000002        5.4664238805024114E-011   5.4412617273626533E-011   1.0015409098461400E-010  -1.0315361599891211E-010  -4.3328450479458297E-010   4.3135725328333705E-010  -1.4602299989317115E-010  -1.8157008703022113E-010   8.3337051574456254E-010  -8.6026550380792624E-010  -1.8677820874245880E-009   1.8545225479556784E-009  -7.4459181424501965E-012   1.1525972050958531E-009   1.4640446145087306E-009  -4.2061016052387944E-009
   4.2586033748661638      -0.90000000000000002        4.9836266925104233E-011   4.9635308793862626E-011   8.9419467318413259E-011  -9.2174505949714767E-011  -4.0300412286962722E-010   4.0146044817880489E-010  -1.3037141481271965E-010  -1.6290192843837954E-010   7.5251039818556779E-010  -7.7763499238306622E-010  -1.7391732198090807E-009   1.7280589044226518E-009  -2.5181776495415557E-012   1.0413350476504678E-009   1.3316336092933558E-009  -3.7985947212488592E-009
   4.2935099599060509      -0.90000000000000002        4.5014680033082082E-011   4.4858341155358070E-011   7.8861368506164833E-011  -8.1356332531162908E-011  -3.7192847273786509E-010   3.7072564322611506E-010  -1.1530029739810095E-010  -1.4480242637361641E-010   6.7167314669458306E-010  -6.9481419871054567E-010  -1.6066864088530201E-009   1.5975291971042217E-009   1.2734468706763960E-012   9.3321910617903290E-010   1.2017592387831192E-009  -3.3911788905569383E-009
   4.3284165449459371      -0.90000000000000002        4.0330300249460312E-011   4.0212613263696163E-011   6.8710690913087118E-011  -7.0939436412290160E-011  -3.4096481167409036E-010   3.4005925510757577E-010  -1.0111864678883341E-010  -1.2766342611324765E-010   5.9260794636085173E-010  -6.1362674117266256E-010  -1.4742698444962540E-009   1.4668651012185915E-009   4.0038425276938258E-012   8.3046904740054009E-010   1.0772191248020985E-009  -2.9926596744416541E-009
   4.3633231299858242      -0.90000000000000002        3.5891399354982516E-011   3.5806296000974869E-011   5.9142864790689063E-011  -6.1106658926352556E-011  -3.1091628874635227E-010   3.1026582813199088E-010  -8.8055792940953818E-011  -1.1178348575596472E-010   5.1671477697819090E-010  -5.3554056371369520E-010  -1.3454367714738803E-009   1.3395733614111108E-009   5.7836281095556080E-012   7.3482244094507759E-010   9.6034526454382271E-010  -2.6100808743963827E-009
   4.3982297150257104      -0.90000000000000002        3.1781932206540417E-011   3.1724046459401285E-011   5.0275928434749213E-011  -5.1982478671813566E-011  -2.8246235448034117E-010   2.8202694001598446E-010  -7.6265018483313469E-011  -9.7370434785468803E-011   4.4502025581511678E-010  -4.6164069000866817E-010  -1.2231749808576102E-009   1.2186447360378463E-009   6.7439046041779101E-012   6.4754091356023182E-010   8.5290073303812982E-010  -2.2486042304595496E-009
   4.4331363000655974      -0.90000000000000002        2.8062296552976843E-011   2.8026630989163342E-011   4.2174260861675057E-011  -4.3635872686709912E-011  -2.5615054748034557E-010   2.5589371984731886E-010  -6.5832405816434250E-011  -8.4550392898308776E-011   3.7817968530274839E-010  -3.9262909682710070E-010  -1.1099082784122617E-009   1.1065126852210791E-009   7.0223688427380290E-012   5.6945340020684911E-010   7.5618883043304044E-010  -1.9115177760163714E-009
   4.4680428851054836      -0.90000000000000002        2.4771428617050686E-011   2.4753613750963978E-011   3.4853552054478978E-011  -3.6085353454116244E-011  -2.3239961450795974E-010   2.3228928261662907E-010  -5.6788203058418275E-011  -7.3380682495129702E-011   3.1649735953024922E-010  -3.2884408248833718E-010  -1.0075029793896229E-009   1.0050581896691599E-009   6.7525764506993112E-012   5.0100775027095698E-010   6.7083956410769190E-010  -1.6003443204879082E-009
   4.5029494701453698      -0.90000000000000002        2.1930186626510502E-011   2.1926789619914613E-011   2.8288266348438424E-011  -2.9306565832868585E-011  -2.1150944692317351E-010   2.1151768278939188E-010  -4.9120088897067674E-011  -6.3864537982486850E-011   2.5996228415186643E-010  -2.7029602222068546E-010  -9.1731068528970301E-010   9.1565078144451439E-010   6.0557313931656230E-012   4.4235873166216727E-010   5.9731946777833885E-010  -1.3150208391571330E-009
   4.5378560551852569      -0.90000000000000002        1.9545474940685339E-011   1.9553436447279333E-011   2.2419119470723969E-011  -2.3240541512086638E-011  -1.9367855558665277E-010   1.9378190074516949E-010  -4.2786475395713126E-011  -5.5967191547802250E-011   2.0829227137751573E-010  -2.1671205906832447E-010  -8.4023984676188004E-010   8.3921783680863278E-010   5.0356562894337825E-012   3.9343204636817919E-010   5.3552757678343228E-010  -1.0541237751311040E-009
   4.5727626402251431      -0.90000000000000002        1.7614319614679260E-011   1.7631433285214358E-011   1.7161279640905943E-011  -1.7800929230435977E-011  -1.7902541302466299E-010   1.7920434643257167E-010  -3.7729548077643721E-011  -4.9630952266659643E-011   1.6098190974455228E-010  -1.6758598637539753E-010  -7.7684505524100626E-010   7.7633238261244400E-010   3.7770376130132786E-012   3.5402267294160071E-010   4.8544257469902984E-010  -8.1511362656213556E-010
   4.6076692252650302      -0.90000000000000002        1.6128229239816596E-011   1.6152759656913329E-011   1.2410643404323279E-011  -1.2881887449826386E-011  -1.6761003239679282E-010   1.6784850624592811E-010  -3.3886322773339208E-011  -4.4789072040300119E-011   1.1735079001882843E-010  -1.2222709097828272E-010  -7.2742004281818328E-010   7.2730573174872893E-010   2.3451979549772877E-012   3.2385465793770494E-010   4.4682238453838430E-010  -5.9457257154756974E-010
   4.6425758103049164      -0.90000000000000002        1.5076377202374519E-011   1.5107086897621295E-011   8.0501892242740804E-012  -8.3631578992245195E-012  -1.5945369014044046E-010   1.5973939537781997E-010  -3.1198346524823902E-011  -4.1377143455707172E-011   7.6586322360023370E-011  -7.9804790258973523E-011  -6.9208604236026710E-010   6.9227394644018341E-010   7.8853706009441177E-013   3.0264624145076880E-010   4.1936146842254860E-010  -3.8842441154637304E-010
   4.6774823953448035      -0.90000000000000002        1.4449023145975630E-011   1.4484856021596207E-011   3.9538974796601273E-012  -4.1157252201892294E-012  -1.5455800340546020E-010   1.5488101069987903E-010  -2.9618734742112282E-011  -3.9342415012352897E-011   3.7783234433611874E-011  -3.9390382491254598E-011  -6.7086887482948968E-010   6.7127476595518167E-010  -8.5857404009145493E-013   2.9016407573772466E-010   4.0289209139762866E-010  -1.9213035455786464E-010
   4.7123889803846897      -0.90000000000000002        1.4239209432235905E-011   1.4279489326432051E-011  -8.9085295778578085E-015  -4.8800052482476601E-015  -1.5291758702493695E-010   1.5327014643019254E-010  -2.9117798305564855E-011  -3.8650212149739850E-011  -2.2183197930200077E-014   7.8132253138550262E-015  -6.6375842349685650E-010   6.6430681473210808E-010  -2.5711730953867338E-012   2.8625624617103435E-010   3.9729463771780964E-010  -8.6108498671052048E-013
   4.7472955654245768      -0.90000000000000002        1.4444579878812250E-011   1.4488487563587662E-011  -3.9715153212728317E-012   4.1063846967310481E-012  -1.5452933167796311E-010   1.5490494889188143E-010  -2.9685721044445592E-011  -3.9288099075522083E-011  -3.7821312533309339E-011   3.9411225049686890E-011  -6.7074586564255221E-010   6.7136652832459455E-010  -4.3291561225606059E-012   2.9087178708112944E-010   4.0244354843288033E-010   1.9035179178080964E-010
   4.7822021504644630      -0.90000000000000002        1.5067351612948254E-011   1.5114592808806945E-011  -8.0668768803896862E-012   8.3550725119627697E-012  -1.5939546372946268E-010   1.5978802011357086E-010  -3.1334050273509029E-011  -4.1266935330534411E-011  -7.6605895222467340E-011   7.9842045620282957E-011  -6.9183650249632209E-010   6.9246032613778673E-010  -6.1120971371196614E-012   3.0407392358784183E-010   4.1841382919106002E-010   3.8647473125793268E-010
   4.8171087355043491      -0.90000000000000002        1.6114233361411734E-011   1.6164323900477701E-011  -1.2425996579679063E-011   1.2875585028819342E-011  -1.6752031170066358E-010   1.6792312837915720E-010  -3.4094205100954350E-011  -4.4620458148594088E-011  -1.1733833665942831E-010   1.2229240085630367E-010  -7.2703707537609556E-010   7.2759265121668692E-010  -7.8941561812338760E-012   3.2602351589172300E-010   4.4519442849128235E-010   5.9233220153000986E-010
   4.8520153205442362      -0.90000000000000002        1.7594904642023798E-011   1.7647490505096335E-011  -1.7174217123498045E-011   1.7797215732598569E-011  -1.7890149081335242E-010   1.7930721760103283E-010  -3.8014585405242009E-011  -4.9400148616464229E-011  -1.6092282695335591E-010   1.6769268430618710E-010  -7.7631848441249077E-010   7.7672817151108039E-010  -9.6391248844709723E-012   3.5697003555028000E-010   4.8310091837418776E-010   8.1245456709286703E-010
   4.8869219055841224      -0.90000000000000002        1.9519915588802363E-011   1.9574546315520581E-011  -2.2428825731823830E-011   2.3239981318911964E-011  -1.9351688689199496E-010   1.9391606065212628E-010  -4.3154954003853897E-011  -5.5669223928756231E-011  -2.0816977948247982E-010   2.1687510308015422E-010  -8.3955645909095993E-010   8.3973325769850529E-010  -1.1295909983154475E-011   3.9720650160096246E-010   5.3250635516949422E-010   1.0509075147718353E-009
   4.9218284906240095      -0.90000000000000002        2.1897717227635093E-011   2.1953645414637749E-011  -2.8293326181329445E-011   2.9310375258095431E-011  -2.1130565686497591E-010   2.1168677590257086E-010  -4.9579364787274931E-011  -6.3494057799307096E-011  -2.5975719201595872E-010   2.7053257441217060E-010  -9.1645475436412658E-010   9.1629873331107687E-010  -1.2794618102908085E-011   4.4701222789632062E-010   5.9356423072473366E-010   1.3110961768839721E-009
   4.9567350756638957      -0.90000000000000002        2.4731040657425167E-011   2.4787098687158459E-011  -3.4852576180537567E-011   3.6094849562744893E-011  -2.3214868009018361E-010   2.3249738697364964E-010  -5.7346210637525531E-011  -7.2931957264808935E-011  -3.1618747941050313E-010   3.2917340654371256E-010  -1.0064566890288161E-009   1.0058531858730900E-009  -1.4044114905689614E-011   5.0659632051498552E-010   6.6635394792725382E-010   1.5955469921818272E-009
   4.9916416607037828      -0.90000000000000002        2.8012971686989766E-011   2.8067500847578855E-011  -4.2165394694880866E-011   4.3652922301604552E-011  -2.5584704603591666E-010   2.5614566969261321E-010  -6.6497216635307602E-011  -8.4017548826240280E-011  -3.7774040506665212E-010   3.9307273975133195E-010  -1.1086524070270598E-009   1.1074703803376276E-009  -1.4931574810914272E-011   5.7603017702722569E-010   7.5097018485047215E-010   1.9056704743754173E-009
   5.0265482457436690      -0.90000000000000002        3.1722530263945683E-011   3.1773312520168201E-011  -5.0257131033812650E-011   5.2009111543836938E-011  -2.8210032296864101E-010   2.8232740708668517E-010  -7.7044223191839806E-011  -9.6748154398835908E-011  -4.4442443791083127E-010   4.6222229240968750E-010  -1.2216898172213613E-009   1.2197817755098188E-009  -1.5323938867297011E-011   6.5515156812239712E-010   8.4695313425995673E-010   2.2415189678843364E-009
   5.0614548307835561      -0.90000000000000002        3.5820727280332368E-011   3.5864989510705618E-011  -5.9111660495047038E-011   6.1145073058705457E-011  -3.1048978258768703E-010   3.1061989530807102E-010  -8.8955822132872905E-011  -1.1106756305166032E-010  -5.1593328577082175E-010   5.3628498391739388E-010  -1.3437031019363498E-009   1.3409063063704173E-009  -1.5072851476697580E-011   7.4349384597661560E-010   9.5352027754257651E-010   2.6015622011517193E-009
   5.0963614158234423      -0.90000000000000002        4.0247232577590503E-011   4.0281701978047165E-011  -6.8664614191627181E-011   7.0992091479846960E-011  -3.4046794377814268E-010   3.4047161757845512E-010  -1.0214399199275152E-010  -1.2685124793134556E-010  -5.9161015767173264E-010   6.1455986342095782E-010  -1.4722700222442829E-009   1.4684095966253099E-009  -1.4022743822814822E-011   8.4021670424311033E-010   1.0696082359402071E-009   2.9825104942969830E-009
   5.1312680008633285      -0.90000000000000002        4.4918136968260992E-011   4.4938695545892247E-011  -7.8797362151693632E-011   8.1425740120410995E-011  -3.7135605190242517E-010   3.7120059398079477E-010  -1.1645285914506059E-010  -1.4389334371528627E-010  -6.7042753008210190E-010   6.9596194067905552E-010  -1.6044056989492667E-009   1.5992993791872894E-009  -1.2021976448529591E-011   9.4403183023141327E-010   1.1934006055689073E-009   3.3792073717265911E-009
   5.1661745859032155      -0.90000000000000002        4.9725401230297791E-011   4.9727613580598625E-011  -8.9334716569410685E-011   9.2262919863680821E-011  -4.0235156662934811E-010   4.0200200871504824E-010  -1.3164968405747362E-010  -1.6189838407855194E-010  -7.5098603612046714E-010   7.7902226042748705E-010  -1.7366009030226919E-009   1.7300657234552477E-009  -8.9372385091414047E-012   1.0531712076777874E-009   1.3225449191292725E-009   3.7846233753107262E-009
   5.2010811709431017      -0.90000000000000002        5.4538350079579910E-011   5.4517507526601180E-011  -1.0004543781035239E-010   1.0326364361957591E-010  -4.3254852619240310E-010   4.3196813080328864E-010  -1.4742157870859844E-010  -1.8047759730748308E-010  -8.3153886412196796E-010   8.6191521294776856E-010  -1.8649128122750009E-009   1.8567734585003458E-009  -4.6699409215690922E-012   1.1653810749293035E-009   1.4542105978193779E-009   4.1899773532245469E-009
   5.2359877559829888      -0.90000000000000002        5.9207688553631097E-011   5.9158598437171879E-011  -1.1064831123863774E-010   1.1413640945679783E-010  -4.6096935119291895E-010   4.6012121194784410E-010  -1.6337754425560627E-010  -1.9915376727349547E-010  -9.1004525930407729E-010   9.4251613623827223E-010  -1.9851072511687822E-009   1.9752058169114298E-009   8.2745677320583995E-013   1.2779498927764746E-009   1.5850578129923228E-009   4.5850037750414096E-009
   5.2708943410228750      -0.90000000000000002        6.3571463273034488E-011   6.3489254666633258E-011  -1.2082224400483177E-010   1.2454968373809065E-010  -4.8660759714863202E-010   4.8545693025188608E-010  -1.7905868630291254E-010  -2.1737467990919147E-010  -9.8425337150990479E-010   1.0184881062255560E-009  -2.0928505555809785E-009   2.0810566768634675E-009   7.5359242063360743E-012   1.3877825708533712E-009   1.7114433101011142E-009   4.9583636380024679E-009
   5.3058009260627621      -0.90000000000000002        6.7463320101749738E-011   6.7343225141221952E-011  -1.3022189606150186E-010   1.3414728579025667E-010  -5.0848000927164920E-010   5.0699560969077910E-010  -1.9395521258700867E-010  -2.3453407703393530E-010  -1.0518059857097858E-009   1.0873934425165077E-009  -2.1839367666818503E-009   2.1701585724237227E-009   1.5358783102391955E-011   1.4915019861808734E-009   1.8293657771916373E-009   5.2981840388566054E-009
   5.3407075111026483      -0.90000000000000002        7.0722052012386498E-011   7.0560406841904351E-011  -1.3849671293714068E-010   1.4256917825545918E-010  -5.2568061813528257E-010   5.2383703226843853E-010  -2.0753105174713305E-010  -2.5000245753355484E-010  -1.1103667980488544E-009   1.1468259735311824E-009  -2.2545298008063985E-009   2.2387231229459547E-009   2.4115821525174054E-011   1.5855999869633804E-009   1.9347390808205825E-009   5.5926982434107253E-009
   5.3756140961425354      -0.90000000000000002        7.3202224630776794E-011   7.2995949335200119E-011  -1.4531309538931206E-010   1.4947357638164136E-010  -5.3743601870965223E-010   5.3521562188015513E-010  -2.1925328836370491E-010  -2.6316175994707940E-010  -1.1577590743118813E-009   1.1945536180009255E-009  -2.3013996020906707E-009   2.2835756989288677E-009   3.3545403287749794E-011   1.6666139257209066E-009   2.0234929594619773E-009   5.8309437045551013E-009
   5.4105206811824216      -0.90000000000000002        7.4784249042608115E-011   7.4531655429467410E-011  -1.5037726592531173E-010   1.5456097301492013E-010  -5.4315548915859796E-010   5.4055020476589563E-010  -2.2862603060205613E-010  -2.7344494975279802E-010  -1.1921029259327549E-009   1.2286617368531848E-009  -2.3221334265913726E-009   2.3023641876043250E-009   4.3314257477949080E-011   1.7313286207447909E-009   2.0919140240311561E-009   6.0034605539781883E-009
   5.4454272662223078      -0.90000000000000002        7.5383393293660326E-011   7.5083845585511684E-011  -1.5345660550846837E-010   1.5759542596691196E-010  -5.4247185106956589E-010   5.3948399630876878E-010  -2.3522363906981619E-010  -2.8037479106296728E-010  -1.2119432653719726E-009   1.2476827692258529E-009  -2.3153019424610133E-009   2.2937209521570212E-009   5.3036068812769036E-011   1.7769834519796569E-009   2.1370821646716927E-009   6.1029310267102514E-009
   5.4803338512621949      -0.90000000000000002        7.4956380446468638E-011   7.4611161354800027E-011  -1.5439787310199448E-010   1.5842342661831426E-010  -5.3526685724777864E-010   5.3190994721476176E-010  -2.3872241441164223E-010  -2.8359914544504716E-010  -1.2163519245176557E-009   1.2507012158733230E-009  -2.2805640730549943E-009   2.2573637682322838E-009   6.2296760369431694E-011   1.8014453424131503E-009   2.1567447431901392E-009   6.1247000549054960E-009
   5.5152404363020811      -0.90000000000000002        7.3505275107560847E-011   7.3116989752331458E-011  -1.5313961825502268E-010   1.5698655150216910E-010  -5.2168323855228272E-010   5.1798150834964255E-010  -2.3892523822728517E-010  -2.8291831114247194E-010  -1.2049988202854032E-009   1.2374236378279428E-009  -2.2186996108248781E-009   2.1941249422066622E-009   7.0684632280948128E-011   1.8033638292306302E-009   2.1495799024477857E-009   6.0671290754783164E-009
   5.5501470213419681      -0.90000000000000002        7.1077581911212916E-011   7.0650521049116569E-011  -1.4971786093973961E-010   1.5332704939936554E-010  -5.0211624664245111E-010   4.9810425940681629E-010  -2.3577848917329769E-010  -2.7830222434366982E-010  -1.1781820735710056E-009   1.2082072706326748E-009  -2.1315668642548107E-009   2.1059049124086566E-009   7.7821879178075806E-011   1.7822760766170160E-009   2.1153254932976576E-009   5.9317480867342387E-009
   5.5850536063818543      -0.90000000000000002        6.7763281124750153E-011   6.7302836086355199E-011  -1.4426462173035754E-010   1.4758547945218289E-010  -4.7719120206523326E-010   4.7291163766995675E-010  -2.2937787801399216E-010  -2.6989470754802556E-010  -1.1368161508407530E-009   1.1640436715657260E-009  -2.0219888064333695E-009   1.9955549191177236E-009   8.3394052809161047E-011   1.7386532596133202E-009   2.0547724244742501E-009   5.7231930717643169E-009
   5.6199601914217414      -0.90000000000000002        6.3688510168627199E-011   6.3200942666464124E-011  -1.3699868402473431E-010   1.3999093617428868E-010  -4.4772538205468677E-010   4.4322699749486227E-010  -2.1996320556495373E-010  -2.5800559347407076E-010  -1.0823793152875479E-009   1.1065013307725881E-009  -1.8935794651182620E-009   1.8667014010427160E-009   8.7174555030578832E-011   1.6738895040856588E-009   1.9698947215599808E-009   5.4489351539622825E-009
   5.6548667764616276      -0.90000000000000002        5.9006894689075871E-011   5.8499069902460708E-011  -1.2821077078810936E-010   1.3084581318082155E-010  -4.1467845700398566E-010   4.1001309088273998E-010  -2.0790247451648009E-010  -2.4308983944166492E-010  -1.0168240802880340E-009   1.0376290404914132E-009  -1.7505259238477727E-009   1.7235257715961597E-009   8.9041445868931117E-011   1.5902166251184778E-009   1.8634735236303385E-009   5.1188266277442080E-009
   5.6897733615015147      -0.90000000000000002        5.3889269762260840E-011   5.3367951121158494E-011  -1.1824317606036195E-010   1.2050407125280568E-010  -3.7909781223841617E-010   3.7431690547475211E-010  -1.9366690216373166E-010  -2.2571657850291289E-010  -9.4245955856152999E-010   9.5983334782636107E-010  -1.5973455034632581E-009   1.5705220272361313E-009   8.8983902520127967E-011   1.4905749538962393E-009   1.7390417822875342E-009   4.7445064700032425E-009
   5.7246799465414009      -0.90000000000000002        4.8512971508620975E-011   4.7984356323558036E-011  -1.0746761042702113E-010   1.0934868913005421E-010  -3.4205995462475883E-010   3.3721121937550182E-010  -1.7779895210462001E-010  -2.0653121070528273E-010  -8.6181682018208316E-010   8.7573513126712989E-010  -1.4386371863980772E-009   1.4122481265837324E-009   8.7099400610038933E-011   1.3784439274844815E-009   1.6008748555094819E-009   4.3387153545258305E-009
   5.7595865315812871      -0.90000000000000002        4.3051164868343455E-011   4.2520500346593850E-011  -9.6261536963539340E-011   9.7766692278037666E-011  -3.0461526664991294E-010   2.9973867858869980E-010  -1.6087733134201893E-010  -1.8621369834285512E-010  -7.7750540872878755E-010   7.8802155860026488E-010  -1.2788458847026122E-009   1.2530922001631307E-009   8.3581006037657420E-011   1.2576279654058080E-009   1.4534876730504298E-009   3.9145757850476502E-009
   5.7944931166211742      -0.90000000000000002        3.7663692106805911E-011   3.7134858824158442E-011  -8.4986485255435417E-011   8.6127431491382198E-011  -2.6773765013200264E-010   2.6286202796808191E-010  -1.4348073010657405E-010  -1.6543680573902219E-010  -6.9207426291629548E-010   6.9930144241346318E-010  -1.1220547019638435E-009   1.0970656937986717E-009   7.8697633827406815E-011   1.1320401878570788E-009   1.3014582225499405E-009   3.4848920070349397E-009
   5.8293997016610604      -0.90000000000000002        3.2489439801957163E-011   3.1964535473769278E-011  -7.3969065095217136E-011   7.4762812308096205E-011  -2.3228341518526988E-010   2.2742284335456298E-010  -1.2615515244968353E-010  -1.4482781863658688E-010  -6.0788604811908697E-010   6.1197507520920563E-010  -9.7181726891816573E-010   9.4763849374520968E-010   7.2768540332064027E-011   1.0054877114341872E-009   1.1491607958119772E-009   3.0615185816704407E-009
   5.8643062867009474      -0.90000000000000002        2.7641426587312216E-011   2.7119899735515952E-011  -6.3486553796670585E-011   6.3952553527327799E-011  -1.9896058178236849E-010   1.9411069515848358E-010  -1.0938535290254879E-010  -1.2493698128590766E-010  -5.2701252506039318E-010   5.2812754193836244E-010  -8.3103792489904511E-010   8.0761959126526806E-010   6.6136702325906680E-011   8.8147734641908190E-010   1.0005522004130610E-009   2.6548392168259787E-009
   5.8992128717408336      -0.90000000000000002        2.3203490733682898E-011   2.2682162857686359E-011  -5.3757326029185754E-011   5.3914228042287608E-011  -1.6831107201852459E-010   1.6344539474669889E-010  -9.3574589925322179E-011  -1.0621344682665309E-010  -4.5115825929784942E-010   4.4944936732323963E-010  -7.0190396426154506E-010   6.7909009938254577E-010   5.9142226940526840E-011   7.6305347586578507E-010   8.5893268473380234E-010   2.2733861802804917E-009
   5.9341194567807207      -0.90000000000000002        1.9230381043382794E-011   1.8702768520971603E-011  -4.4936741922814047E-011   4.4799114419535669E-011  -1.4070332374664114E-010   1.3576975895485988E-010  -7.9031298084448973E-011  -8.8991689896424322E-011  -3.8161461776088432E-010   3.7718821836610937E-010  -5.8586916603644745E-010   5.6338572993416021E-010   5.2099782736130203E-011   6.5268790728598354E-010   7.2699720684613574E-010   1.9236169407365812E-009
   5.9690260418206069      -0.90000000000000002        1.5748982169610258E-011   1.5204921307717450E-011  -3.7118158820992894E-011   3.6692972970924855E-011  -1.1633905873119550E-010   1.1125438779518710E-010  -6.5965596099777753E-011  -7.3486746912596386E-011  -3.1924665743190366E-010   3.1213513671660963E-010  -4.8368682337034845E-010   4.6112640378482980E-010   4.5280509544192620E-011   5.5221374702347551E-010   6.0667409187852051E-010   1.6098582808418263E-009
   6.0039326268604940      -0.90000000000000002        1.2761892213912973E-011   1.2186827737339197E-011  -3.0338262691745452E-011   2.9621290752775095E-011  -9.5268319016083044E-011   8.9912524216381995E-011  -5.4493054429068984E-011  -5.9798996959743342E-011  -2.6451321027687610E-010   2.5464112143250181E-010  -3.9548539678481739E-010   3.7228471706731460E-010   3.8901706164795399E-011   4.6281537052818565E-010   4.9903429538751570E-010   1.3344080549173602E-009
   6.0388392119003802      -0.90000000000000002        1.0252228788603992E-011   9.6257843490289815E-012  -2.4586008779650713E-011   2.3557466926696510E-011  -7.7415380244733053E-011   7.1622907650575444E-011  -4.4645795510262715E-011  -4.7925725389879268E-011  -2.1751407697945850E-010   2.0466097203903648E-010  -3.2087643601899638E-010   2.9628580458897612E-010   3.3122716295223606E-011   3.8506986383202368E-010   4.0426925274194440E-010   1.0977731032722119E-009
   6.0737457969402664      -0.90000000000000002        8.1886712975877475E-012   7.4832844645037951E-012  -1.9813829332027345E-011   1.8433565236412537E-011  -6.2608873434044292E-011   5.6157037851712662E-011  -3.6388174436377028E-011  -3.7778290319269550E-011  -1.7805797584750605E-010   1.6181575271355561E-010  -2.5908379537726022E-010   2.3212194969338079E-010   2.8046694381130441E-011   3.1904432001321264E-010   3.2208779208998866E-010   8.9900762378849251E-010
   6.1086523819801535      -0.90000000000000002        6.5311573196296622E-012   5.7102521556318744E-012  -1.5949474443814333E-011   1.4151252213527117E-011  -5.0613728644048480E-011   4.3207683043421482E-011  -2.9635819811578110E-011  -2.9201649485455385E-011  -1.4574248389124748E-010   1.2546406483705867E-010  -2.0908081845284702E-010   1.7847273386837201E-010   2.3727886865066476E-011   2.6440172653423771E-010   2.5155220270038700E-010   7.3611376495913032E-010
   6.1435589670200397      -0.90000000000000002        5.2359705247059242E-012   4.2509705996358309E-012  -1.2908080090856067E-011   1.0592314530469106E-011  -4.1163961680563672E-011   3.2415394410925731E-011  -2.4274836568361373E-011  -2.1993597481488556E-011  -1.2003783635003331E-010   9.4775562735243318E-011  -1.6972381851055271E-010   1.3381561222935491E-010   2.0182001137718476E-011   2.2053404918404543E-010   1.9124608020597976E-010   6.0645920465694232E-010
   6.1784655520599268      -0.90000000000000002        4.2602494077392183E-012   3.0467926047184851E-012  -1.0602508438512721E-011   7.6272081438805658E-012  -3.3991678115650147E-011   2.3392321049423064E-011  -2.0180233655880966E-011  -1.5922059131677881E-011  -1.0036781909973989E-010   6.8796787701172452E-011  -1.3987356192498416E-010   9.6520354196679048E-011   1.7397830469136322E-011   1.8669909004211923E-010   1.3956189534512927E-010   5.0717915984417022E-010
   6.2133721370998130      -0.90000000000000002        3.5655544701890178E-012   2.0386353451398890E-012  -8.9527014731720149E-012   5.1223489851936396E-012  -2.8853021635303353E-011   1.5739385936411072E-011  -1.7232187405288777E-011  -1.0739143029138500E-011  -8.6180876903360801E-011   4.6505875599872873E-011  -1.1849723385136166E-010   6.4918899230172697E-011   1.5349255735962395E-011   1.6214246898141076E-010   9.4803590453696820E-011   4.3553157121373215E-010
   6.2482787221397000      -0.90000000000000002        3.1207716923107871E-012   1.1685512515570326E-012  -7.8924357725212525E-012   2.9437237628595744E-012  -2.5547102527644589E-011   9.0579611485230381E-012  -1.5328960718945917E-011  -6.1904432407957584E-012  -7.7009039007275618E-011   2.6851179641760677E-011  -1.0474956328688172E-010   3.7351194181299285E-011   1.4005852507379556E-011   1.4619386782739287E-010   5.5013257704647607E-011   3.8918951295025010E-010
   6.2831853071795862      -0.90000000000000002        2.9040576117699682E-012   3.8046717363448327E-013  -7.3745864727652197E-012   9.5948538822536949E-013  -2.3931467693825600E-011   2.9552758163380057E-012  -1.4396827105845190E-011  -2.0211869466357483E-012  -7.2512877755170563E-011   8.7752451325517779E-012  -9.8031485908756357E-011   1.2184916790625712E-011   1.3341640102239048E-011   1.3835433454066042E-010   1.8203851925049397E-011   3.6646444427165831E-010

   0.0000000000000000      -0.84999999999999998       -2.9657196672039562E-012   3.8946656685666122E-013   7.5337786737992535E-012   9.8473896189388978E-013   2.7003405502030100E-011   3.3410765936858802E-012   1.4721669247972164E-011  -2.0783913826355507E-012   8.1828437729168240E-011   9.9260012525995025E-012   1.0133329058564885E-010   1.2641271470657710E-011  -1.3549235707282421E-011  -1.5615033950335790E-010   2.0381143379139102E-011  -3.7882695978153423E-010
   3.4906585039886591E-002 -0.84999999999999998       -3.1886028330296530E-012   1.1976438875336971E-012   8.0667872913735267E-012   3.0208048692170804E-012   2.8834037396718558E-011   1.0242210966347848E-011   1.5683038816391599E-011  -6.3671316535528521E-012   8.6924566913745265E-011   3.0374476903536323E-011   1.0832458265037232E-010   3.8758286916052552E-011  -1.4231072845440053E-011  -1.6504393358367389E-010   6.2174294117053903E-011  -4.0250112482671254E-010
   6.9813170079773182E-002 -0.84999999999999998       -3.6461083658317958E-012   2.0903894272909761E-012   9.1584198756694852E-012   5.2578567254510341E-012   3.2580362869764337E-011   1.7800807483049877E-011   1.7646402396813490E-011  -1.1049340863209834E-011   9.7322333668698083E-011   5.2618045803710769E-011   1.2263450393881090E-010   6.7383960827418533E-011  -1.5610611376999974E-011  -1.8313945420221258E-010   1.0735293546313348E-010  -4.5078975459036920E-010
  0.10471975511965978      -0.84999999999999998       -4.3609778581607925E-012   3.1258606521552532E-012   1.0857743350840908E-011   7.8325206848206798E-012   3.8405200442815148E-011   2.6463438566259464E-011   2.0688992805380573E-011  -1.6389456027520354E-011   1.1340986559881465E-010   7.7859762813924159E-011   1.4489257886461757E-010   1.0022466173419715E-010  -1.7715296402671480E-011  -2.1100949723338996E-010   1.5811913783318016E-010  -5.2547457309246790E-010
  0.13962634015954636      -0.84999999999999998       -5.3655365553827173E-012   4.3640767001588561E-012   1.3233753239233510E-011   1.0883479871179421E-011   4.6537847630141763E-011   3.6683706254124512E-011   2.4917189892749949E-011  -2.2651824300613174E-011   1.3572287850971939E-010   1.0729691194597232E-010   1.7598801698583636E-010   1.3901756785678047E-010  -2.0577756826118198E-011  -2.4942330987579585E-010   2.1662829161253521E-010  -6.2901381942671207E-010
  0.17453292519943295      -0.84999999999999998       -6.6997609584763777E-012   5.8659655413705850E-012   1.6370038101782665E-011   1.4549790208995761E-011   5.7257068681141893E-011   4.8915705840681505E-011   3.0456943341937999E-011  -3.0094842048250375E-011   1.6489330121949522E-010   1.4209459395699816E-010   2.1700812159061115E-010   1.8551032839267075E-010  -2.4226420632702144E-011  -2.9925062209446747E-010   2.8502657587421321E-010  -7.6430939375689583E-010
  0.20943951023931956      -0.84999999999999998       -8.4083274811575128E-012   7.6923537654697280E-012   2.0357683737649573E-011   1.8965763608723444E-011   7.0868644326415075E-011   6.3601712046389554E-011   3.7439702234420147E-011  -3.8960998545790623E-011   2.0158260633448104E-010   1.8334131124643701E-010   2.6915400486649491E-010   2.4141422284482160E-010  -2.8674751650785325E-011  -3.6134814813218164E-010   3.6518300893205104E-010  -9.3440097612811543E-010
  0.24434609527920614      -0.84999999999999998       -1.0536856519854254E-011   9.9011716461722787E-012   2.5285797525638332E-011   2.4254861667064956E-011   8.7677428074132356E-011   8.1151575456113319E-011   4.5986139326550803E-011  -4.9462464953759988E-011   2.4640021708568476E-010   2.3198706564406808E-010   3.3363346569357843E-010   3.0833022662375123E-010  -3.3908864482685917E-011  -4.3641806618296303E-010   4.5866349699715382E-010  -1.1420931408821789E-009
  0.27925268031909273      -0.84999999999999998       -1.3127337128159571E-011   1.2543843859352140E-011   3.1230469189771276E-011   3.0519850940429030E-011   1.0795299645666816E-010   1.0191708006018423E-010   5.6186503114482598E-011  -6.1762564373275419E-011   2.9981209199704776E-010   2.8876792680936442E-010   4.1153377209064122E-010   3.8764990992027862E-010  -3.9875083432045049E-011  -5.2486002358187359E-010   5.6645685882681914E-010  -1.3895329765112081E-009
  0.31415926535897931      -0.84999999999999998       -1.6212618678084326E-011   1.5660323413386028E-011   3.8242523806619595E-011   3.7832293360916743E-011   1.3189348929906269E-010   1.2616038483842923E-010   6.8080961787571836E-011  -7.5956442809429177E-011   3.6204407562117684E-010   3.5412271127542037E-010   5.0368094509035421E-010   4.8043884177095104E-010  -4.6469356995315902E-011  -6.2661697746657837E-010   6.8898675727497533E-010  -1.6777692652296928E-009
  0.34906585039886590      -0.84999999999999998       -1.9810841273893031E-011   1.9274666102293633E-011   4.6334850434006628E-011   4.6220895832921184E-011   1.5958780960500774E-010   1.5402203495835884E-010   8.1639229247916954E-011  -9.2049603143181040E-011   4.3299035362621983E-010   4.2810977492812112E-010   6.1049490838512598E-010   5.8730996591553690E-010  -5.3529632901923369E-011  -7.4104234097382282E-010   8.2594664552895705E-010  -2.0063278352096212E-009
  0.38397243543875248      -0.84999999999999998       -2.3919741586250474E-011   2.3389154425702369E-011   5.5470834505710141E-011   5.5660674443336315E-011   1.9098096195781500E-010   1.8548865653056918E-010   9.6744257487318079E-011  -1.0994109376670742E-010   5.1213588279131157E-010   5.1033571519086599E-010   7.3185241503696227E-010   7.0830077908277632E-010  -6.0833381800458147E-011  -8.6679928600924262E-010   9.7620784329136942E-010  -2.3728507281227354E-009
  0.41887902047863912      -0.84999999999999998       -2.8511914522989466E-011   2.7980283286892172E-011   6.5554900053742513E-011   6.6063921510280182E-011   2.2584522222518666E-010   2.2036738749747951E-010   1.1318029742303131E-010  -1.2940988672461308E-010   5.9850070510736751E-010   5.9990514774836500E-010   8.6697206301230562E-010   8.4276830749700213E-010  -6.8101592351718377E-011  -1.0018140915804523E-009   1.1376230318090474E-009  -2.7728397271314364E-009
  0.45378560551852570      -0.84999999999999998       -3.3530817271204172E-011   3.2994924936896737E-011   7.6426616997453764E-011   7.7274331135135263E-011   2.6376190165296749E-010   2.5826861204481192E-010   1.3062843223586013E-010  -1.5011005855127499E-010   6.9061744516859288E-010   6.9539927102451081E-010   1.0143330900426884E-009   9.8931420279658067E-010  -7.5009785315904522E-011  -1.1432746215852749E-009   1.3072403337194455E-009  -3.1995437257698180E-009
  0.48869219055841229      -0.84999999999999998       -3.8889609390252673E-011   3.8349038686084398E-011   8.7859712414369416E-011   8.9066420744037313E-011   3.0411404254431699E-010   2.9860029406028033E-010   1.4867036747584270E-010  -1.7157495406119504E-010   7.8654470899971990E-010   7.9489255815137392E-010   1.1716395647601711E-009   1.1457530939811316E-009  -8.1205865336875722E-011  -1.2877086981678035E-009   1.4811970112942963E-009  -3.6440119883627954E-009
  0.52359877559829882      -0.84999999999999998       -4.4470895800490469E-011   4.3927697785206811E-011   9.9566184903463537E-011   1.0114968249075397E-010   3.4609384646579280E-010   3.4057534169114341E-010   1.6680151159615003E-010  -1.9323172003280472E-010   8.8391962578078867E-010   8.9600670752296083E-010   1.3358363389849797E-009   1.3091290867826801E-009  -8.6334035593392020E-011  -1.4311174050744277E-009   1.6548354718824936E-009  -4.0953262122074887E-009
  0.55850536063818546      -0.84999999999999998       -5.0130238775786699E-011   4.9588362247820195E-011   1.1120604219078343E-010   1.1317870851737262E-010   3.8872395579562581E-010   3.8323319070883322E-010   1.8445251103660683E-010  -2.1442563047596955E-010   9.8004448304515909E-010   9.9600043072889307E-010   1.5031804834215512E-009   1.4757873689162259E-009  -9.0061769979827725E-011  -1.5691495538997945E-009   1.8231485952808455E-009  -4.5409993756335212E-009
  0.59341194567807209      -0.84999999999999998       -5.5701121732848909E-011   5.5166272295497790E-011   1.2240255475637524E-010   1.2476835030963965E-010   4.3089141066812435E-010   4.2547399578989606E-010   2.0101857403929781E-010  -2.3445311403071779E-010   1.0720064887364646E-009   1.0918921735395013E-009   1.6693672059631650E-009   1.6414980460991469E-009  -9.2108170928141996E-011  -1.6973230659423531E-009   1.9810509152714508E-009  -4.9675249757951660E-009
  0.62831853071795862      -0.84999999999999998       -6.1003030588697670E-011   6.0481944047862821E-011   1.3276184609451191E-010   1.3551477132984683E-010   4.7139566020918214E-010   4.6610588655555360E-010   2.1589387118925992E-010  -2.5260224697466170E-010   1.1568212797305820E-009   1.1806085979724022E-009   1.8297077742566543E-009   1.8016320808038999E-009  -9.2269890102608649E-011  -1.8112808438358596E-009   2.1233407718012012E-009  -5.3610453921758504E-009
  0.66322511575784526      -0.84999999999999998       -6.5851159266442114E-011   6.5350792407900561E-011   1.4189581367696288E-010   1.4501823095235623E-010   5.0900561627284112E-010   5.0390217021587464E-010   2.2850948877971710E-010  -2.6819621895897214E-010   1.2315923535321460E-009   1.2591505045773453E-009   1.9793495608939245E-009   1.9513800165246925E-009  -9.0442299047813678E-011  -1.9070376114083176E-009   2.2451517832455940E-009  -5.7080947501985773E-009
  0.69813170079773179      -0.84999999999999998       -7.0067288859024670E-011   6.9594422325037554E-011   1.4944672396520057E-010   1.5290865629507721E-010   5.4252379015974257E-010   5.3766581694772490E-010   2.3837032835602185E-010  -2.8063684590621522E-010   1.2936760664541746E-009   1.3247636217424312E-009   2.1135272723307967E-009   2.0860010274806335E-009  -8.6632892949989512E-011  -1.9812129833440725E-009   2.3423386925395948E-009  -5.9963644543949727E-009
  0.73303828583761843      -0.84999999999999998       -7.3491338586159123E-011   7.3052447031671821E-011   1.5511070768650249E-010   1.5887027267641833E-010   5.7085238587689057E-010   5.6629587575854233E-010   2.4508898503172006E-010  -2.8944525792924960E-010   1.3408369293423383E-009   1.3751019266316925E-009   2.2278264437950211E-009   2.2010869893769671E-009  -8.0964638144940383E-011  -2.0312371545532041E-009   2.4116799875184956E-009  -6.2154326406765987E-009
  0.76794487087750496      -0.84999999999999998       -7.5991879969856595E-011   7.5592539787542007E-011   1.5865921561676977E-010   1.6266381551859871E-010   5.9305786746605642E-010   5.8885205532571854E-010   2.4841181135803057E-010  -2.9429450079754486E-010   1.3713824856049901E-009   1.4083696964451602E-009   2.3184421384865268E-009   2.2928206984126567E-009  -7.3669073716006650E-011  -2.0555053081088749E-009   2.4509825023891223E-009  -6.3573977964472507E-009
  0.80285145591739160      -0.84999999999999998       -7.7475532668811100E-011   7.7119984839129694E-011   1.5995435048702217E-010   1.6414235811054749E-010   6.0842682663374732E-010   6.0461120599130817E-010   2.4823645434060769E-010  -2.9503156194106310E-010   1.3842659461982291E-009   1.4234326643836825E-009   2.3824097566702945E-009   2.3582081098133764E-009  -6.5069537196523831E-011  -2.0534663544262691E-009   2.4592569610475169E-009  -6.4173629338691273E-009
  0.83775804095727824      -0.84999999999999998       -7.7893222824757375E-011   7.7584301466437505E-011   1.5895884269832811E-010   1.6326232211869101E-010   6.1650904344492191E-010   6.1311159871312871E-010   2.4461694961828467E-010  -2.9168605594200265E-010   1.3791475656969999E-009   1.4198837319881953E-009   2.4177892530979241E-009   2.3952653909755587E-009  -5.5555465922546420E-011  -2.0256393709290549E-009   2.4368401302828987E-009  -6.3937239390690933E-009
  0.87266462599716477      -0.84999999999999998       -7.7243662475068454E-011   7.6982603089425771E-011   1.5573746627029077E-010   1.6008510035709550E-010   6.1714493369703044E-010   6.1418129078728714E-010   2.3775816716697860E-010  -2.8446583353069584E-010   1.3564076810820187E-009   1.3980618634573582E-009   2.4237843817177611E-009   2.4031410668230214E-009  -4.5552223821793461E-011  -1.9735623645731757E-009   2.3852783598703324E-009  -6.2882366035960973E-009
  0.90757121103705141      -0.84999999999999998       -7.5572785565939439E-011   7.5359315103453086E-011   1.5045110607127108E-010   1.5477199713375579E-010   6.1047291124761811E-010   6.0794573790286874E-010   2.2799792015425639E-010  -2.7373882703522270E-010   1.3171120196789314E-009   1.3590190024303015E-009   2.4007862311000248E-009   2.3821644163174525E-009  -3.5487883703014422E-011  -1.8996772704305316E-009   2.3070732457650178E-009  -6.1058532537977613E-009
  0.94247779607693793      -0.84999999999999998       -7.2969843444401389E-011   7.2802211549024769E-011   1.4334352646408462E-010   1.4756995860176788E-010   5.9691723844446882E-010   5.9481732128736215E-010   2.1578121480961007E-010  -2.6000467422502438E-010   1.2629304240670224E-009   1.3044392949508495E-009   2.3503364672389416E-009   2.3338121003521408E-009  -2.5762277851873685E-011  -1.8071516462786739E-009   2.2056273046428870E-009  -5.8543452888027165E-009
  0.97738438111682457      -0.84999999999999998       -6.9560473954610085E-011   6.9435330240524270E-011   1.3472240224833118E-010   1.3879314404547252E-010   5.7715717829438424E-010   5.7546478210505564E-010   2.0162699182268983E-010  -2.4385693215026691E-010   1.1960180676837750E-009   1.2365181173348920E-009   2.2750138681465092E-009   2.2605998636839568E-009  -1.6720581956071641E-011  -1.6996604369788686E-009   2.0851991446515138E-009  -5.5437474191083954E-009
   1.0122909661567112      -0.84999999999999998       -6.5496982318700989E-011   6.5410320305327978E-011   1.2493683379847624E-010   1.2879897159842688E-010   5.5208063473641906E-010   5.5076702617467395E-010   1.8609302637713680E-010  -2.2594305491248216E-010   1.1188699402061421E-009   1.1578134729569315E-009   2.1782561902939143E-009   2.1659073941887766E-009  -8.6342485165978316E-012  -1.5811660578637530E-009   1.9503449556170688E-009  -5.1856768022613377E-009
   1.0471975511965976      -0.84999999999999998       -6.0947961055883223E-011   6.0894991079308889E-011   1.1435297140541971E-010   1.1796423262254015E-010   5.2272618303657936E-010   5.2175595789013033E-010   1.6974056726240400E-010  -2.0692303917319616E-010   1.0341613903942554E-009   1.0710815370542728E-009   2.0641343080261659E-009   2.0537555734017398E-009  -1.6902927145942844E-012  -1.4556876598568466E-009   1.8057504233037272E-009  -4.7925890949966194E-009
   1.0821041362364843      -0.84999999999999998       -5.6086884726754302E-011   5.6062803453660157E-011   1.0333160434860356E-010   1.0666039200689419E-010   4.9021990136150688E-010   4.8955345145599772E-010   1.5310319426292325E-010  -1.8743114594455705E-010   9.4459007354909973E-010   9.7911238851273075E-010   1.9371008404775457E-009   1.9285568720926087E-009   4.0105414133915840E-012  -1.3270885239754077E-009   1.6561053937241862E-009  -4.3770375315334994E-009
   1.1170107212763709      -0.84999999999999998       -5.1082426954554056E-011   5.1082199145823395E-011   9.2207096976263466E-011   9.5233248302501984E-011   4.5571266951875467E-010   4.5530829729310059E-010   1.3666107587204865E-010  -1.6804601039468586E-010   8.5273136818682880E-010   8.8457878078129598E-010   1.8017326765434086E-009   1.7948592620360415E-009   8.4479937852799308E-012  -1.1989155287396559E-009   1.5056595363928171E-009  -3.9509944521892079E-009
   1.1519173063162575      -0.84999999999999998       -4.6089683953366463E-011   4.6108369249183751E-011   8.1272354444357014E-011   8.3986157522932607E-011   4.2032103096967678E-010   4.2013682624859112E-010   1.2082284870987536E-010  -1.4926667436063405E-010   7.6091702025033790E-010   7.8990855616557275E-010   1.6624890476840345E-009   1.6571035034009095E-009   1.1670562668002791E-011  -1.0742746133148530E-009   1.3581166645956222E-009  -3.5252817494489850E-009
   1.1868238913561442      -0.84999999999999998       -4.1244046067470848E-011   4.1276808918301896E-011   7.0767207419123073E-011   7.3168590387923892E-011   3.8507809824704571E-010   3.8507398797100690E-010   1.0591521212079873E-010  -1.3149878223039875E-010   6.7114132539777619E-010   6.9718557813045157E-010   1.5235093210211339E-009   1.5194210262794758E-009   1.3779369680899207E-011  -9.5574162500204536E-010   1.2167662394980045E-009  -3.1091375067034431E-009
   1.2217304763960306      -0.84999999999999998       -3.6656928257781684E-011   3.6700048854329057E-011   6.0873235671231365E-011   6.2969588752662029E-011   3.5089691636006004E-010   3.5103575902457248E-010   9.2180537967782115E-011  -1.1505039920041747E-010   5.8499906469313473E-010   6.0808380188649313E-010   1.3884643086102224E-009   1.3854832940105217E-009   1.4911497871178771E-011  -8.4533397243991069E-010   1.0841886066263172E-009  -2.7099370629759394E-009
   1.2566370614359172      -0.84999999999999998       -3.2414672928453986E-011   3.2464539238796037E-011   5.1712476805449185E-011   5.3517433652067043E-011   3.1854821959120696E-010   3.1879669301680226E-010   7.9780672493865957E-011  -1.0013522233832000E-010   5.0365848039614139E-010   5.2383670242375035E-010   1.2604635581772192E-009   1.2584078142249128E-009   1.5222738960365729E-011  -7.4451429892241731E-010   9.6243420986671173E-010  -2.3330692404475630E-009
   1.2915436464758039      -0.84999999999999998       -2.8578773002448971E-011   2.8632403008276013E-011   4.3350654199035204E-011   4.4881917074154124E-011   2.8865196028163176E-010   2.8898139931731119E-010   6.8806370060341525E-011  -8.6881594010039779E-011   4.2786357211690603E-010   4.4523851275286973E-010   1.1420181592849650E-009   1.1407182446332905E-009   1.4873155272075945E-011  -6.5424380269543656E-010   8.5285009028546116E-010  -1.9819497035521610E-009
   1.3264502315156905      -0.84999999999999998       -2.5188500992366393E-011   2.5243943241189009E-011   3.5802999998077537E-011   3.7080810699325424E-011   2.6168079931171073E-010   2.6206682316607738E-010   5.9289004366254757E-011  -7.5346404484242952E-011   3.5795844361042619E-010   3.7266780777796657E-010   1.0350502893878418E-009   1.0343528043002526E-009   1.4015308553968294E-011  -5.7504873330037912E-010   7.5624471061729528E-010  -1.6581380688509979E-009
   1.3613568165555769      -0.84999999999999998       -2.2264472114001618E-011   2.2320016892866947E-011   2.9042077230044309E-011   3.0087118051677572E-011   2.3797188332931760E-010   2.3839449004093028E-010   5.1215066128486430E-011  -6.5530893373003446E-011   2.9392707526687425E-010   3.0612749355969364E-010   9.4094038562175488E-010   9.4070906866016525E-010   1.2785830464192987E-011  -5.0710448998691471E-010   6.7301749771722206E-010  -1.3615289138726711E-009
   1.3962634015954636      -0.84999999999999998       -1.9812745206197065E-011   1.9867214312864794E-011   2.3005427301810414E-011   2.3838011603766381E-011   2.1774674543972355E-010   2.1819021714674095E-010   4.4539587593457599E-011  -5.7396493385816478E-011   2.3544457309254428E-010   2.4529748073709275E-010   8.6060480347027308E-010   8.6072044642199877E-010   1.1300778933787773E-011  -4.5032607535855387E-010   6.0330892868449450E-010  -1.0905907579435210E-009
   1.4311699866353502      -0.84999999999999998       -1.7829426904344227E-011   1.7882039980761526E-011   1.7604166010384064E-011   1.8242831316439726E-011   2.0113660561443530E-010   2.0158804340684864E-010   3.9200594435366668E-011  -5.0881918125443897E-011   1.8193216209000985E-010   1.8959202151392777E-010   7.9459215965700909E-010   7.9495099468294417E-010   9.6537059351439418E-012  -4.0446801722668072E-010   5.4694232248038417E-010  -8.4262555196454283E-010
   1.4660765716752369      -0.84999999999999998       -1.6304920642583605E-011   1.6354888170081438E-011   1.2729852479449415E-011   1.3190798276166982E-011   1.8820673635926413E-010   1.8865556417390040E-010   3.5130325152186440E-011  -4.5917034339340683E-011   1.3261173082991584E-010   1.3821569231781482E-010   7.4318237586449467E-010   7.4369362427164437E-010   7.9164994197755027E-012  -3.6920654565329088E-010   5.0354391678859006E-010  -6.1401802213312425E-010
   1.5009831567151235      -0.84999999999999998       -1.5227633855651551E-011   1.5274477378712506E-011   8.2604141007630635E-012   8.5562444336527422E-012   1.7897895261480072E-010   1.7941660269462366E-010   3.2265586459601032E-011  -4.2434468604655886E-011   8.6554343335760024E-011   9.0215356054117071E-011   7.0648041764582581E-010   7.0706306208095990E-010   6.1416784620009202E-012  -3.4420449443133398E-010   4.7286152726287554E-010  -4.0046545150557817E-010
   1.5358897417550099      -0.84999999999999998       -1.4586988365332393E-011   1.4630392729727513E-011   4.0650708777563870E-012   4.2046877424504169E-012   1.7345350305921186E-010   1.7387241748142468E-010   3.0555339452121484E-011  -4.0379493569658361E-011   4.2725359451774540E-011   4.4525444037948061E-011   6.8449780843267785E-010   6.8507741147477630E-010   4.3665195648878891E-012  -3.2917252241083632E-010   4.5474514389494165E-010  -1.9718179997616964E-010
   1.5707963267948966      -0.84999999999999998       -1.4375822237816269E-011   1.4415163467855884E-011   7.9176014175497291E-015  -4.2276482800312297E-015   1.7162354655769573E-010   1.7201649461061718E-010   2.9966466371118204E-011  -3.9717086714040559E-011   2.3153148730797829E-014   1.0619294595209901E-014   6.7721576200254832E-010   6.7772054264227538E-010   2.6175695636626850E-012  -3.2392102640015112E-010   4.4893853975248369E-010   9.2320801134854028E-013
   1.6057029118347832      -0.84999999999999998       -1.4591528760655298E-011   1.4626599217483290E-011  -4.0495187554924954E-012  -4.2128862782126496E-012   1.7348600115231797E-010   1.7384549987968142E-010   3.0486826182840099E-011  -4.0435174090609866E-011  -4.2686240490965890E-011  -4.4498063246795560E-011   6.8462475371060611E-010   6.8498163391627448E-010   9.1594855987577186E-013  -3.2837638496987763E-010   4.5542920910165641E-010   1.9908742579329466E-010
   1.6406094968746698      -0.84999999999999998       -1.5236882794754855E-011   1.5266722104387548E-011  -8.2455565974030934E-012  -8.5638809308125071E-012   1.7904513168205367E-010   1.7936188673076698E-010   3.2126748595567747E-011  -4.2547161880666480E-011  -8.6537025735436810E-011  -9.0169193172065177E-011   7.0673797624208568E-010   7.0686868694918783E-010  -7.1746082828106090E-013  -3.4259763098675887E-010   4.7421293206502267E-010   4.0255023269837706E-010
   1.6755160819145565      -0.84999999999999998       -1.6319245175101252E-011   1.6342952744907623E-011  -1.2716353374681203E-011  -1.3197106176643039E-011   1.8830857366569827E-010   1.8857116900992552E-010   3.4917535280387105E-011  -4.6089626905876343E-011  -1.3263166920391097E-010  -1.3813703189558623E-010   7.4357783491878969E-010   7.4339493240620212E-010  -2.2567715621085949E-012  -3.6676143500941866E-010   5.0549739748652730E-010   6.1640756250598909E-010
   1.7104226669544429      -0.84999999999999998       -1.7849344194419417E-011   1.7865408335105885E-011  -1.7592902773611729E-011  -1.8246996490662659E-011   2.0127725009007074E-010   2.0147141526634750E-010   3.8908729427434674E-011  -5.1118403774346237E-011  -1.8200616314389770E-010  -1.8946527174029254E-010   7.9513623439328730E-010   7.9453971069474505E-010  -3.6664543339550586E-012  -4.0113951629508880E-010   5.4959696237443968E-010   8.4545380122568664E-010
   1.7453292519943295      -0.84999999999999998       -1.9838922884060089E-011   1.9845458027467430E-011  -2.2997342049452607E-011  -2.3838554724934902E-011   2.1792991008859200E-010   2.1803817169595884E-010   4.4161998306957525E-011  -5.7701581830030709E-011  -2.3559161587917715E-010  -2.4510583128029995E-010   8.6131136131636494E-010   8.6018565890474443E-010  -4.8966631838338585E-012  -4.4605560563571350E-010   6.0684936637977696E-010   1.0940031172049751E-009
   1.7802358370342162      -0.84999999999999998       -2.2297796744062513E-011   2.2292323930299460E-011  -2.9038535249095245E-011  -3.0082910771531165E-011   2.3820255506489058E-010   2.3820293634386762E-010   5.0744051980058269E-011  -6.5910349102519159E-011  -2.9416890826032169E-010  -3.0585146617817474E-010   9.4182600684835900E-010   9.4003743174692245E-010  -5.8800310815037457E-012  -5.0183616579174365E-010   6.7734663061121888E-010   1.3656837513721728E-009
   1.8151424220741028      -0.84999999999999998       -2.5229971360676722E-011   2.5209626159609333E-011  -3.5805640412380768E-011  -3.7070494141633821E-011   2.6196471150271982E-010   2.6183097060226317E-010   5.8716281632561129E-011  -7.5806692634641282E-011  -3.5831951877954913E-010  -3.7228573240999011E-010   1.0361337782232954E-009   1.0335287971290938E-009  -6.5294795811674424E-012  -5.6872259304491308E-010   7.6131735123492151E-010   1.6632079006210512E-009
   1.8500490071139892      -0.84999999999999998       -2.8629439953030309E-011   2.8590463347086582E-011  -4.3361273711793820E-011  -4.4863760053196030E-011   2.8899556603945747E-010   2.8869602075113500E-010   6.8123361569115876E-011  -8.7428694015978891E-011  -4.2837174319314716E-010  -4.4472630484647849E-010   1.1433198233378344E-009   1.1397249161200457E-009  -6.7383533907627257E-012  -6.4679856957437496E-010   8.5872651206248610E-010   1.9881204713489448E-009
   1.8849555921538759      -0.84999999999999998       -3.2475784437761335E-011   3.2413713435740638E-011  -5.1733428370235896E-011  -5.3489426832197669E-011   3.1895827808967781E-010   3.1845629461514439E-010   7.8979460569733449E-011  -1.0077491345961434E-010  -5.0434447874870956E-010  -5.2316805693697977E-010   1.2620042529675381E-009   1.2572274812920710E-009  -6.3819929113072076E-012  -7.3589775336641997E-010   9.6916667059811934E-010   2.3405384253079029E-009
   1.9198621771937625      -0.84999999999999998       -3.6729701422958334E-011   3.6639589176463969E-011  -6.0907058990484439E-011  -6.2929350915779394E-011   3.5138026024266300E-010   3.5063444800612464E-010   9.1254194863804344E-011  -1.1578725682142897E-010  -5.8589604350193246E-010  -6.0723034265255548E-010   1.3902644192648544E-009   1.3840983628618166E-009  -5.3234382988854711E-012  -8.3550943248715745E-010   1.0917888683162209E-009   2.7189098614753274E-009
   1.9547687622336491      -0.84999999999999998       -4.1329592581522199E-011   4.1205675948004859E-011  -7.0816679237155173E-011  -7.3113533776753276E-011   3.8564130957125850E-010   3.8460639619252783E-010   1.0485894078283137E-010  -1.3233559728388621E-010  -6.7228419891796584E-010  -6.9611821843712878E-010   1.5255876248014998E-009   1.5178146411559391E-009  -3.4210245275982443E-012  -9.4469230281120504E-010   1.2252795600871681E-009   3.1198211266076983E-009
   1.9896753472735358      -0.84999999999999998       -4.6189216085395752E-011   4.6025494297652508E-011  -8.1340528728427831E-011  -8.3913812517127820E-011   4.2097030959739918E-010   4.1959762180462983E-010   1.1963443651278333E-010  -1.5020398589119827E-010  -7.6234155788373812E-010  -7.8859782654250394E-010   1.6648613097348514E-009   1.6552608606060213E-009  -5.4030470949425267E-013  -1.0620124075689422E-009   1.3675322841871076E-009   3.5378774684057383E-009
   2.0245819323134224      -0.84999999999999998       -5.1196819254689163E-011   5.0986960257675342E-011  -9.2297139784975535E-011  -9.5140774546081339E-011   4.5645339558941374E-010   4.5469335712907926E-010   1.3534187905195333E-010  -1.6908181544668008E-010  -8.5447227561421050E-010  -8.8299616634485715E-010   1.8044104290341579E-009   1.7927682766579362E-009   3.4320131833851548E-012  -1.1854841862402530E-009   1.5159721542900229E-009   3.9656886080514938E-009
   2.0594885173533091      -0.84999999999999998       -5.6216857627651798E-011   5.5954635436477332E-011  -1.0344661256248042E-010  -1.0654514337877823E-010   4.9105595110110376E-010   4.8885969157741644E-010   1.5165860883769567E-010  -1.8855959595482947E-010  -9.4668002510004469E-010  -9.7723152354982336E-010   1.9400900895288316E-009   1.9262097318993547E-009   8.5722042493596574E-012  -1.3125688559761754E-009   1.6672747734387727E-009   4.3939902797386614E-009
   2.0943951023931953      -0.84999999999999998       -6.1093814363210687E-011   6.0773735792389685E-011  -1.1449587405864627E-010  -1.1782386554421359E-010   5.2365939946975928E-010   5.2098143050432515E-010   1.6818052095064293E-010  -2.0813470580946900E-010  -1.0366288718490952E-009  -1.0688796547239319E-009   2.0674343867710749E-009   2.0511491519785635E-009   1.4903101616987455E-011  -1.4402022340382706E-009   1.8176347183342590E-009   4.8119236711384914E-009
   2.1293016874330819      -0.84999999999999998       -6.5658732582980754E-011   6.5275843218856497E-011  -1.2510992063213616E-010  -1.2863166608823232E-010   5.5311097643682437E-010   5.4991182298227775E-010   1.8443207327694325E-010  -2.2722568442109270E-010  -1.1217369567836385E-009  -1.1552736875938054E-009   2.1818589365470015E-009   2.1630449644118594E-009   2.2379952736717167E-011  -1.5648779103399421E-009   1.9627232834564343E-009   5.2074672623178699E-009
   2.1642082724729685      -0.84999999999999998       -6.9737588554726809E-011   6.9288085916876007E-011  -1.3492764510123284E-010  -1.3859743402411148E-010   5.7828206185115004E-010   5.7453101696258408E-010   1.9988435381768575E-010  -2.4519381798273113E-010  -1.1992979410831923E-009  -1.2336313985549254E-009   2.2789031809200690E-009   2.2574906020501382E-009   3.0880159115199488E-011  -1.6827632433596016E-009   2.0979771302788877E-009   5.5680084604562809E-009
   2.1991148575128552      -0.84999999999999998       -7.3161374075722117E-011   7.2642903077640371E-011  -1.4358191257221318E-010  -1.4734501183121256E-010   5.9813165706712374E-010   5.9380915771597423E-010   2.1398007446647566E-010  -2.6137660301849722E-010  -1.2666258292483280E-009  -1.3012048810636919E-009   2.3544880644325956E-009   2.3304723165621465E-009   4.0198252495156719E-011  -1.7898744839012026E-009   2.2185635860373180E-009   5.8810232778861062E-009
   2.2340214425527418      -0.84999999999999998       -7.5777196331493890E-011   7.5189240470067615E-011  -1.5072268569050446E-010  -1.5451795567558934E-010   6.1176927398709513E-010   6.0686924894480784E-010   2.2616492022220281E-010  -2.7512406962784815E-010  -1.3212146952117375E-009  -1.3554458764022159E-009   2.4051681382070503E-009   2.3786169993516179E-009   5.0049467444186774E-011  -1.8822706376225033E-009   2.3199737690758141E-009   6.1348209473864923E-009
   2.2689280275926285      -0.84999999999999998       -7.7459055311680789E-011   7.6803508992449585E-011  -1.5604124760800485E-010  -1.5980309581239511E-010   6.1851305596790019E-010   6.1304498334946527E-010   2.3592202427270866E-010  -2.8584123238432647E-010  -1.3608968486821987E-009  -1.3941690108437977E-009   2.4283576916316368E-009   2.3994154120740491E-009   6.0080651052274980E-011  -1.9562892606406949E-009   2.3979761272937876E-009   6.3192910319261751E-009
   2.3038346126325151      -0.84999999999999998       -7.8117224838728814E-011   7.7398090044701223E-011  -1.5929272833709342E-010  -1.6295448131246671E-010   6.1793656931247256E-010   6.1192571954067864E-010   2.4280755957767741E-010  -2.9302801638719442E-010  -1.3839894420224292E-009  -1.4157008899705085E-009   2.4225094821450306E-009   2.3913958409984487E-009   6.9890145132876513E-011  -2.0087695376974368E-009   2.4490425749155854E-009   6.4265892353281544E-009
   2.3387411976724017      -0.84999999999999998       -7.7705381949813097E-011   7.6928789891379462E-011  -1.6031517037607985E-010  -1.6381202427249651E-010   6.0989941771013466E-010   6.0338740787833587E-010   2.4648312381356836E-010  -2.9631741914331644E-010  -1.3894148603998105E-009  -1.4189995453721503E-009   2.3872283771436672E-009   2.3542334536264027E-009   7.9054118865829399E-011  -2.0372602607264205E-009   2.4707033303239205E-009   6.4516976964854759E-009
   2.3736477827122884      -0.84999999999999998       -7.6224693534989761E-011   7.5398780990863861E-011  -1.5904271668653560E-010  -1.6231475135774715E-010   5.9455991917292487E-010   5.8760335305598563E-010   2.4674220348721753E-010  -2.9550326684234984E-010  -1.3767818185364531E-009  -1.4037352901882682E-009   2.3233085241411138E-009   2.2887820385262256E-009   8.7157605445774476E-011  -2.0401991663770671E-009   2.4615682655500402E-009   6.3928067817517697E-009
   2.4085543677521746      -0.84999999999999998       -7.3724083977191668E-011   7.2858732271429339E-011  -1.5551193608036995E-010  -1.5850690802973063E-010   5.7236737788629946E-010   5.6503593417387635E-010   2.4352753122980591E-010  -2.9055881136776832E-010  -1.3464216522682135E-009  -1.3703217268311062E-009   2.2326900652401415E-009   2.1970266642768077E-009   9.3826473114424437E-011  -2.0170389749519031E-009   2.4212962286068664E-009   6.2514823924567704E-009
   2.4434609527920612      -0.84999999999999998       -7.0297058550910909E-011   6.9403200167893766E-011  -1.4985993208389599E-010  -1.5253568578341346E-010   5.4403539513850672E-010   5.3640806362585445E-010   2.3693751841296562E-010  -2.8164062931778107E-010  -1.2993756348308960E-009  -1.3198979499271745E-009   2.1183396613064909E-009   2.0819603873987267E-009   9.8757338063898402E-011  -1.9682942934474157E-009   2.3508712296026353E-009   6.0326021847397303E-009
   2.4783675378319479      -0.84999999999999998       -6.6075132953597191E-011   6.5164018131379330E-011  -1.4231524558006492E-010  -1.4464119464424911E-010   5.1049827007064732E-010   5.0265988465924729E-010   2.2722088016120146E-010  -2.6907997857008847E-010  -1.2373338902172024E-009  -1.2542606442409677E-009   1.9840665512199002E-009   1.9473978082885204E-009   1.0174146550189870E-010  -1.8955271353644270E-009   2.2525105051092695E-009   5.7440684387047275E-009
   2.5132741228718345      -0.84999999999999998       -6.1218784132078622E-011   6.0301924402172952E-011  -1.3318150623068734E-010  -1.3513877880188932E-010   4.7285506245890591E-010   4.6489077899408173E-010   2.1475990581590519E-010  -2.5335960884600024E-010  -1.1625337472403198E-009  -1.1757542408467493E-009   1.8342912500080154E-009   1.7977428493578912E-009   1.0268053205857516E-010  -1.8012609365681183E-009   2.1295069422456308E-009   5.3963254239250183E-009
   2.5481807079117211      -0.84999999999999998       -5.5906606068149093E-011   5.4994678195365922E-011  -1.2281695215801401E-010  -1.2439823978719468E-010   4.3230550944581922E-010   4.2429598723251661E-010   2.0004442844177042E-010  -2.3508190665829937E-010  -1.0776237209791660E-009  -1.0871281678784156E-009   1.6737870655815950E-009   1.6377298031805229E-009   1.0159225265993277E-010  -1.6888314628897174E-009   1.9860223145182407E-009   5.0017239541746478E-009
   2.5830872929516078      -0.84999999999999998       -5.0323997748417645E-011   4.9426491947565126E-011  -1.1161030666388897E-010  -1.1281863840037274E-010   3.9008318512516502E-010   3.8209972148009996E-010   1.8363863166046439E-010  -2.1492745289119863E-010  -9.8550843233574348E-010  -9.9137444328109605E-010   1.5074158480555553E-009   1.4721606937310653E-009   9.8605919120331552E-011  -1.5621836405302943E-009   1.8269227329368879E-009   4.5737907398039340E-009
   2.6179938779914944      -0.84999999999999998       -4.4652001942849252E-011   4.3776280116755439E-011  -9.9956520190432581E-011  -1.0080308152045838E-010   3.4739227770222761E-010   3.3949127407616362E-010   1.6614400878303129E-010  -1.9361113752529380E-010  -8.8918372558257046E-010  -8.9155619947958066E-010   1.3398770183631422E-009   1.3056552799635264E-009   9.3947759507074823E-011  -1.4256404171268899E-009   1.6573831722958327E-009   4.1264596817159867E-009
   2.6529004630313811      -0.84999999999999998       -3.9057732696885101E-011   3.8208294914522633E-011  -8.8233512972579500E-011  -8.8735392438011506E-011   3.0534885950257646E-010   2.9756761443310538E-010   1.4816225748310560E-010  -1.7183859228785641E-010  -7.9157670735871852E-010  -7.9064302592447805E-010   1.1754868684753830E-009   1.1424331711204598E-009   8.7919597207468503E-011  -1.2836498142501332E-009   1.4827118168592889E-009   3.6733250912802841E-009
   2.6878070480712677      -0.84999999999999998       -3.3686388042739948E-011   3.2864526061992746E-011  -7.6782814425620990E-011  -7.6959564457118610E-011   2.6493446308379937E-010   2.5728618664131014E-010   1.3026043277905650E-010  -1.5026595801824336E-010  -6.9540089724315154E-010  -6.9136240030214563E-010   1.0180010793388323E-009   9.8613848382934157E-010   8.0871558743144370E-011  -1.1405452715913654E-009   1.3079053073446289E-009   3.2269700854791257E-009
   2.7227136331111539      -0.84999999999999998       -2.8655824930941203E-011   2.7859236737201033E-011  -6.5893767715636627E-011  -6.5764755161558919E-011   2.2696117056079415E-010   2.1943007656536123E-010   1.1294223595371573E-010  -1.2946631316541284E-010  -6.0303744355357534E-010  -5.9607786990180735E-010   8.7048832360622718E-010   8.3971477623624372E-010   7.3174280360641758E-011  -1.0003256865633061E-009   1.1373847305447535E-009   2.7984141613417403E-009
   2.7576202181510405      -0.84999999999999998       -2.4053718569802267E-011   2.3276099220686585E-011  -5.5794591877571579E-011  -5.5375283805600476E-011   1.9205076606568679E-010   1.8458736509465048E-010   9.6626038888741882E-011  -1.0990546787676674E-010  -5.1644682550792987E-010  -5.0669879815295651E-010   7.3525943351716167E-010   7.0533435842753066E-010   6.5190490545641130E-011  -8.6646320462298920E-010   9.7509390592744329E-010   2.3967116483483128E-009
   2.7925268031909272      -0.84999999999999998       -1.9937082813278343E-011   1.9167646083476594E-011  -4.6647128040994242E-011  -4.5945574460877712E-011   1.6062727037266519E-010   1.5314347982050635E-010   8.1632312494748250E-011  -9.1927183372328568E-011  -4.3711638576092563E-010  -4.2462702930363828E-010   6.1385191364293096E-010   5.8438062066332334E-010   5.7252579516528318E-011  -7.4178127887968479E-010   8.2403761595787733E-010   2.0287191143944495E-009
   2.8274333882308138      -0.84999999999999998       -1.6334155417479219E-011   1.5556775965978322E-011  -3.8549163093019394E-011  -3.7561940588061192E-011   1.3292372540312018E-010   1.2528617796421034E-010   6.8179405984833085E-011  -7.5749427728857811E-011  -3.6604711446426046E-010  -3.5074009884840241E-010   5.0706658572975856E-010   4.7747882536147103E-010   4.9644255311193408E-011  -6.2838394766713692E-010   6.8620624887947177E-010   1.6990417701070829E-009
   2.8623399732707004      -0.84999999999999998       -1.3247883860607416E-011   1.2440364638714289E-011  -3.1539186128440409E-011  -3.0247489525950866E-011   1.0900196451547774E-010   1.0102289935940212E-010   5.6388370745481988E-011  -6.1469341566548070E-011  -3.0377697103576631E-010  -2.8541144134108808E-010   4.1504994318088295E-010   3.8457032471613674E-010   4.2590356465082794E-011  -5.2764283328568376E-010   5.6274244358479499E-010   1.4101499914587093E-009
   2.8972465583105871      -0.84999999999999998       -1.0661085529272647E-011   9.7939200984996418E-012  -2.5606947552489400E-011  -2.3971195989838307E-011   8.8780859230936847E-011   8.0206258603414865E-011   4.6294545897011868E-011  -4.9075613651129741E-011  -2.5043751064496450E-010  -2.2855982066863204E-010   3.3741118018187966E-010   3.0501631304731084E-010   3.6253319184807155E-011  -4.4024881541907027E-010   4.5404876822781238E-010   1.1626405807503601E-009
   2.9321531433504737      -0.84999999999999998       -8.5420337040288638E-012   7.5761804398746291E-012  -2.0704508181660289E-011  -1.8658650247025867E-011   7.2072341618918665E-011   6.2565263555651360E-011   3.7864577251903934E-011  -3.8466590438523003E-011  -2.0583283481646329E-010  -1.7971994405965918E-010   2.7336133026457802E-010   2.3771746302252420E-010   3.0736728359220481E-011  -3.6632347185761112E-010   3.5956071509843597E-010   9.5560601830426157E-010
   2.9670597283903604      -0.84999999999999998       -6.8502451254400070E-012   5.7343722854388711E-012  -1.6759736313563063E-011  -1.4203496721132612E-011   5.8619529742849917E-011   4.7736677809697545E-011   3.1016229006478822E-011  -2.9470287223681025E-011  -1.6953447655102371E-010  -1.3812297461844402E-010   2.2186094593266327E-010   1.8123898614126067E-010   2.6093467504558656E-011  -3.0554579282440356E-010   2.7812645125421680E-010   7.8706859147742427E-010
   3.0019663134302470      -0.84999999999999998       -5.5420367094403456E-012   4.2088625893465755E-012  -1.3688142853482255E-011  -1.0478127227469331E-011   4.8133980195508341E-011   3.5296261990942182E-011   2.5639076375994066E-011  -2.1864240604060279E-011  -1.4097936533660924E-010  -1.0277787969943587E-010   1.8176429567738656E-010   1.3392340822892654E-010   2.2337609000380991E-011  -2.5730353815534420E-010   2.0818456614279819E-010   6.5443334546365954E-010
   3.0368728984701332      -0.84999999999999998       -4.5752937690544925E-012   2.9364887528737448E-012  -1.1405146501289691E-011  -7.3422245932260552E-012   4.0330271701923889E-011   2.4782954140868299E-011   2.1613871139965589E-011  -1.5392814311145794E-011  -1.1956333958276443E-010  -7.2544217614146308E-011   1.5194992172375871E-010   9.3986818094062070E-011   1.9457306112994386E-011  -2.2084987477589504E-010   1.4777602031366059E-010   5.5492178966203178E-010
   3.0717794835100198      -0.84999999999999998       -3.9133262394781569E-012   1.8532293613713595E-012  -9.8347518593838403E-012  -4.6492726800119398E-012   3.4956145465388614E-011   1.5718177434061859E-011   1.8829726053112519E-011  -9.7814424315725354E-012  -1.0472584441109678E-010  -4.6191775433204912E-011   1.3143130775241170E-010   5.9588511451241343E-011   1.7428016801555110E-011  -1.9544725927637359E-010   9.4581149365325554E-011   4.8595546327401549E-010
   3.1066860685499065      -0.84999999999999998       -3.5279553659651416E-012   8.9519746154817241E-013  -8.9176854469666559E-012  -2.2512794384718623E-012   3.1814955264633556E-011   7.6181378054961366E-012   1.7197541498382573E-011  -4.7460712125318138E-012  -9.6017134729374113E-011  -2.2442818199150224E-011   1.1944303229761216E-010   2.8875136905492678E-011   1.6223510077842682E-011  -1.8047926161265283E-010   4.6208319253449536E-011   4.4546650111015986E-010
   3.1415926535897931      -0.84999999999999998       -3.4015334908469876E-012  -5.7012258463976658E-016  -8.6162720960984912E-012  -6.2605097940830877E-016   3.0782141389209685E-011  -4.0016949306785481E-016   1.6660089163039370E-011   6.4785530899171704E-016  -9.3147610290592387E-011   6.4412290895699924E-016   1.1550192909520094E-010   6.7203375926221454E-017   1.5824350199410289E-011  -1.7553801279848555E-010   2.6627893510487132E-013   4.3212308530504657E-010
   3.1764992386296798      -0.84999999999999998       -3.5279542059341207E-012  -8.9652503826509772E-013  -8.9176811273447370E-012   2.2500337397892199E-012   3.1814949750014980E-011  -7.6188259273177813E-012   1.7197541602544057E-011   4.7473622778416002E-012  -9.6017131180641046E-011   2.2443852698103385E-011   1.1944303081142394E-010  -2.8874587478292055E-011   1.6223511489725678E-011  -1.8047925768909846E-010  -4.5620323086007163E-011   4.4546649812822488E-010
   3.2114058236695664      -0.84999999999999998       -3.9133252850953883E-012  -1.8547316948170368E-012  -9.8347497209847321E-012   4.6479064952260892E-012   3.4956138312516902E-011  -1.5718900705369624E-011   1.8829727125158884E-011   9.7824946490088855E-012  -1.0472584010937218E-010   4.6192210557876519E-011   1.3143130592518960E-010  -5.9587788784495625E-011   1.7428017125612753E-011  -1.9544726114350567E-010  -9.4004640506663559E-011   4.8595545421347869E-010
   3.2463124087094530      -0.84999999999999998       -4.5752930516187025E-012  -2.9379885054951563E-012  -1.1405147457418953E-011   7.3410487650111796E-012   4.0330265308767959E-011  -2.4783691506114017E-011   2.1613868955378702E-011   1.5393780743779170E-011  -1.1956333483564474E-010   7.2544428300055993E-011   1.5194991648937089E-010  -9.3986150745230463E-011   1.9457311350569850E-011  -2.2084986578459998E-010  -1.4735900588360481E-010   5.5492178590910424E-010
   3.2812189937493397      -0.84999999999999998       -5.5420349878370244E-012  -4.2099294466813882E-012  -1.3688141404046949E-011   1.0477483557318303E-011   4.8133973495239416E-011  -3.5296817853639847E-011   2.5639073976130417E-011   2.1865003100291984E-011  -1.4097935579632242E-010   1.0277781380180367E-010   1.8176429156502751E-010  -1.3392309470710369E-010   2.2337607552910571E-011  -2.5730354372719657E-010  -2.0800689606718576E-010   6.5443333252289966E-010
   3.3161255787892263      -0.84999999999999998       -6.8502450269952123E-012  -5.7349117661969436E-012  -1.6759737621126674E-011   1.4203223295349534E-011   5.8619525479424168E-011  -4.7736739503180848E-011   3.1016224714088690E-011   2.9470782734341740E-011  -1.6953447823497458E-010   1.3812268689278570E-010   2.2186094063284249E-010  -1.8123901802325401E-010   2.6093469281803804E-011  -3.0554578132901270E-010  -2.7805564546765334E-010   7.8706858444136756E-010
   3.3510321638291130      -0.84999999999999998       -8.5420324772887715E-012  -7.5761921090962825E-012  -2.0704505231366269E-011   1.8658517196798514E-011   7.2072334736336232E-011  -6.2564657828385681E-011   3.7864575221437817E-011   3.8466611714905061E-011  -2.0583282368740664E-010   1.7971942030980755E-010   2.7336132833008639E-010  -2.3771804845405877E-010   3.0736726515912734E-011  -3.6632348885502928E-010  -3.5950985803009096E-010   9.5560600428031943E-010
   3.3859387488689991      -0.84999999999999998       -1.0661085674748097E-011  -9.7936315462900386E-012  -2.5606941282947808E-011   2.3971270189743505E-011   8.8780862788922252E-011  -8.0205739559658010E-011   4.6294542686792961E-011   4.9075217867281655E-011  -2.5043750677226328E-010   2.2855928991515345E-010   3.3741118103508285E-010  -3.0501700411086500E-010   3.6253324677108714E-011  -4.4024879408003471E-010  -4.5405254450237638E-010   1.1626405828450788E-009
   3.4208453339088858      -0.84999999999999998       -1.3247883616921841E-011  -1.2439860974737067E-011  -3.1539177151558059E-011   3.0247773505580092E-011   1.0900195895087161E-010  -1.0102250264388332E-010   5.6388370707357343E-011   6.1468741461529764E-011  -3.0377696550182647E-010   2.8541090258756016E-010   4.1504994596462323E-010  -3.8457126300068967E-010   4.2590347178980602E-011  -5.2764286904621000E-010  -5.6280115827514805E-010   1.4101499708426739E-009
   3.4557519189487724      -0.84999999999999998       -1.6334156750001629E-011  -1.5556003422678422E-011  -3.8549160156916187E-011   3.7562317177096025E-011   1.3292373245402271E-010  -1.2528615750498822E-010   6.8179405580831960E-011   7.5748828492705523E-011  -3.6604711671361720E-010   3.5073969150847721E-010   5.0706658721532697E-010  -4.7747941576995612E-010   4.9644256936406779E-011  -6.2838391447920670E-010  -6.8616923744989372E-010   1.6990417634962418E-009
   3.4906585039886591      -0.84999999999999998       -1.9937081681539804E-011  -1.9166939429089203E-011  -4.6647122542481927E-011   4.5945879659980727E-011   1.6062726901894085E-010  -1.5314368412044389E-010   8.1632316831912408E-011   9.1926506272836024E-011  -4.3711637825359466E-010   4.2462674676835084E-010   6.1385191693891524E-010  -5.8438093555977621E-010   5.7252569273793441E-011  -7.4178132760672043E-010  -8.2401503372842035E-010   2.0287190943006029E-009
   3.5255650890285457      -0.84999999999999998       -2.4053719845424205E-011  -2.3275720996868160E-011  -5.5794590761531703E-011   5.5375345073428908E-011   1.9205077782813676E-010  -1.8458756084268949E-010   9.6626041127939084E-011   1.0990478252050709E-010  -5.1644683336862455E-010   5.0669865756356623E-010   7.3525943653067277E-010  -7.0533440656709084E-010   6.5190489880200500E-011  -8.6646314276151378E-010  -9.7516448572796195E-010   2.3967116486843450E-009
   3.5604716740684323      -0.84999999999999998       -2.8655823753345906E-011  -2.7859203570635696E-011  -6.5893765400303175E-011   6.5764755363365049E-011   2.2696116938349211E-010  -2.1942995196210679E-010   1.1294224166919968E-010   1.2946577789583371E-010  -6.0303743716817239E-010   5.9607787703967376E-010   8.7048832974662627E-010  -8.3971412814267231E-010   7.3174274222762236E-011  -1.0003257514899155E-009  -1.1374656177903778E-009   2.7984141422921926E-009
   3.5953782591083190      -0.84999999999999998       -3.3686390426824762E-011  -3.2864893518724527E-011  -7.6782813475889020E-011   7.6959309690018499E-011   2.6493447812414523E-010  -2.5728590055902317E-010   1.3026043510246981E-010   1.5026533912506417E-010  -6.9540090588707335E-010   6.9136292342941561E-010   1.0180010831867806E-009  -9.8613737471977029E-010   8.0871564861894965E-011  -1.1405451846655296E-009  -1.3079074841957124E-009   3.2269700914622835E-009
   3.6302848441482056      -0.84999999999999998       -3.9057732163654700E-011  -3.8209133183178352E-011  -8.8233506565448734E-011   8.8735114580049747E-011   3.0534885654488005E-010  -2.9756725454156928E-010   1.4816226183054663E-010   1.7183782906474527E-010  -7.9157669902755608E-010   7.9064367721015815E-010   1.1754868724759316E-009  -1.1424319027185925E-009   8.7919592985144337E-011  -1.2836499138176718E-009  -1.4827812708805625E-009   3.6733250738323037E-009
   3.6651914291880923      -0.84999999999999998       -4.4652004507390916E-011  -4.3777552489123372E-011  -9.9956520069051594E-011   1.0080311295698007E-010   3.4739228700934317E-010  -3.3949064867678764E-010   1.6614400914635106E-010   1.9361020520164076E-010  -8.8918373340908634E-010   8.9155693212852343E-010   1.3398770180508555E-009  -1.3056540487547309E-009   9.3947766632368733E-011  -1.4256403030576954E-009  -1.6574268445690054E-009   4.1264596918271761E-009
   3.7000980142279785      -0.84999999999999998       -5.0323995681191105E-011  -4.9428057971582476E-011  -1.1161030215230594E-010   1.1281890419917246E-010   3.9008318408758182E-010  -3.8209889753152784E-010   1.8363863638976695E-010   2.1492667389999385E-010  -9.8550843116517806E-010   9.9137530542180485E-010   1.5074158474631478E-009  -1.4721598026210061E-009   9.8605915803574568E-011  -1.5621837666321504E-009  -1.8268490345036094E-009   4.5737907262117212E-009
   3.7350045992678651      -0.84999999999999998       -5.5906608701034772E-011  -5.4996070600491588E-011  -1.2281694987640650E-010   1.2439876794225247E-010   4.3230552254210338E-010  -4.2429529552681019E-010   2.0004442438354453E-010   2.3508161283030565E-010  -1.0776237326158881E-009   1.0871292130948888E-009   1.6737870630835283E-009  -1.6377291683824337E-009   1.0159225767996779E-010  -1.6888313152175986E-009  -1.9858434918149892E-009   5.0017239649422472E-009
   3.7699111843077517      -0.84999999999999998       -6.1218781554812187E-011  -6.0302533573947019E-011  -1.3318150082839599E-010   1.3513936546208695E-010   4.7285506131679303E-010  -4.6489063333068497E-010   2.1475990760511810E-010   2.5335968324547463E-010  -1.1625337441633239E-009   1.1757552274430992E-009   1.8342912456529027E-009  -1.7977420607886269E-009   1.0268052510296004E-010  -1.8012610905714448E-009  -2.1292569933733366E-009   5.3963254080827700E-009
   3.8048177693476384      -0.84999999999999998       -6.6075135058665041E-011  -6.5163867623823404E-011  -1.4231524194848121E-010   1.4464172797055190E-010   5.1049828023036084E-010  -5.0266042046495017E-010   2.2722087450497851E-010   2.6908007436640616E-010  -1.2373339061097520E-009   1.2542618437186902E-009   1.9840665460388276E-009  -1.9473971583524707E-009   1.0174147409053585E-010  -1.8955269625068094E-009  -2.2522566858108345E-009   5.7440684523840548E-009
   3.8397243543875250      -0.84999999999999998       -7.0297056641552377E-011  -6.9402219575979350E-011  -1.4985992886101201E-010   1.5253629393958784E-010   5.4403538756319318E-010  -5.3640919259424129E-010   2.3693752201037400E-010   2.8164103839728845E-010  -1.2993756312225308E-009   1.3198991890637784E-009   2.1183396595498931E-009  -2.0819599686009528E-009   9.8757331956855217E-011  -1.9682944749380986E-009  -2.3506672935624053E-009   6.0326021678911804E-009
   3.8746309394274117      -0.84999999999999998       -7.3724087065254022E-011  -7.2857591912601945E-011  -1.5551193525008159E-010   1.5850717136538654E-010   5.7236738253233980E-010  -5.6503692545374930E-010   2.4352752849239907E-010   2.9055928382893931E-010  -1.3464216672664400E-009   1.3703226713189219E-009   2.2326900613969020E-009  -2.1970268109522382E-009   9.3826473575158041E-011  -2.0170387738067894E-009  -2.4211302273952358E-009   6.2514824020999501E-009
   3.9095375244672983      -0.84999999999999998       -7.6224692245246376E-011  -7.5397656263928618E-011  -1.5904271499247449E-010   1.6231481967858013E-010   5.9455991379053714E-010  -5.8760418217810761E-010   2.4674220762994721E-010   2.9550401308460628E-010  -1.3767818136403781E-009   1.4037355555988873E-009   2.3233085260950050E-009  -2.2887827605780250E-009   8.7157595818958166E-011  -2.0401993765082764E-009  -2.4614821756441048E-009   6.3928067623967178E-009
   3.9444441095071849      -0.84999999999999998       -7.7705384773162093E-011  -7.6927647885167749E-011  -1.6031517124112166E-010   1.6381225907820397E-010   6.0989943178288666E-010  -6.0338764430243867E-010   2.4648311990491807E-010   2.9631830946786151E-010  -1.3894148768972090E-009   1.4189990161864343E-009   2.3872283772186110E-009  -2.3542345850861621E-009   7.9054112781123542E-011  -2.0372600307111859E-009  -2.4706443534410178E-009   6.4516977089986903E-009
   3.9793506945470716      -0.84999999999999998       -7.8117223351257843E-011  -7.7397081534548424E-011  -1.5929272445662148E-010   1.6295504829604312E-010   6.1793656608631225E-010  -6.1192546794448643E-010   2.4280756500941701E-010   2.9302908696096133E-010  -1.3839894357664744E-009   1.4156992598028374E-009   2.4225094868999348E-009  -2.3913972865112876E-009   6.9890135038253702E-011  -2.0087697636346801E-009  -2.4488399342919841E-009   6.4265892186635430E-009
   4.0142572795869578      -0.84999999999999998       -7.7459056875901674E-011  -7.6802825408975948E-011  -1.5604124620559943E-010   1.5980380699366663E-010   6.1851306199580913E-010  -6.1304431196848395E-010   2.3592202086317972E-010   2.8584203962190573E-010  -1.3608968586783079E-009   1.3941668706467989E-009   2.4283576928943098E-009  -2.3994168482463029E-009   6.0080652194796461E-011  -1.9562890140519533E-009  -2.3975626232642270E-009   6.3192910442509751E-009
   4.0491638646268449      -0.84999999999999998       -7.5777195890876698E-011  -7.5188852569317678E-011  -1.5072268101922633E-010   1.5451851860201643E-010   6.1176926659083839E-010  -6.0686854261642894E-010   2.2616492749997327E-010   2.7512482503085147E-010  -1.3212146869015082E-009   1.3554435498079898E-009   2.4051681425603331E-009  -2.3786184235829587E-009   5.0049465703834043E-011  -1.8822708811696708E-009  -2.3195504046417906E-009   6.1348209285955395E-009
   4.0840704496667311      -0.84999999999999998       -7.3161376134174332E-011  -7.2642459708097247E-011  -1.4358191111103347E-010   1.4734556113040632E-010   5.9813166402735053E-010  -5.9380833178994869E-010   2.1398006846590217E-010   2.6137699776644537E-010  -1.2666258367443863E-009   1.3012029965829538E-009   2.3544880626776104E-009  -2.3304734845146392E-009   4.0198257886243676E-011  -1.7898742233656146E-009  -2.2181843593569426E-009   5.8810232904620126E-009
   4.1189770347066181      -0.84999999999999998       -6.9737588291474485E-011  -6.9287889870693250E-011  -1.3492764408812847E-010   1.3859774558553489E-010   5.7828206016948503E-010  -5.7453045516828932E-010   1.9988436128897404E-010   2.4519421480075175E-010  -1.1992979299447754E-009   1.2336303414803148E-009   2.2789031833315185E-009  -2.2574915357363079E-009   3.0880162118062439E-011  -1.6827635034995096E-009  -2.0976308966401733E-009   5.5680084398837912E-009
   4.1538836197465043      -0.84999999999999998       -6.5658734290813053E-011  -6.5276074390405780E-011  -1.2510991794843867E-010   1.2863219338960863E-010   5.5311099580607009E-010  -5.4991138295822551E-010   1.8443206662563841E-010   2.2722591610897419E-010  -1.1217369654520713E-009   1.1552736554449077E-009   2.1818589337390939E-009  -2.1630453151010883E-009   2.2379962464711068E-011  -1.5648776424535739E-009  -1.9624755441249007E-009   5.2074672742172700E-009
   4.1887902047863905      -0.84999999999999998       -6.1093814303953510E-011  -6.0774316235466355E-011  -1.1449587269060092E-010   1.1782438716852768E-010   5.2365939566772637E-010  -5.2098095075435303E-010   1.6818052511291139E-010   2.0813516679284184E-010  -1.0366288616131172E-009   1.0688799381372894E-009   2.0674343855035393E-009  -2.0511493806523072E-009   1.4903102490793237E-011  -1.4402024982124913E-009  -1.8174125631865603E-009   4.8119236479447449E-009
   4.2236967898262776      -0.84999999999999998       -5.6216858304224062E-011  -5.5955429574711969E-011  -1.0344661650511069E-010   1.0654542916862410E-010   4.9105595631669889E-010  -4.8885908824305699E-010   1.5165860098173819E-010   1.8855951169130250E-010  -9.4668003475098114E-010   9.7723215082779129E-010   1.9400900856659887E-009  -1.9262092477516043E-009   8.5722101847693839E-012  -1.3125685759257168E-009  -1.6670649299149630E-009   4.3939902927085681E-009
   4.2586033748661638      -0.84999999999999998       -5.1196818744571067E-011  -5.0987427558828014E-011  -9.2297146157060338E-011   9.5140705843018479E-011   4.5645339330463568E-010  -4.5469270133873060E-010   1.3534188640623805E-010   1.6908149129881810E-010  -8.5447226671433875E-010   8.8299737187342669E-010   1.8044104301395127E-009  -1.7927673403105999E-009   3.4320079200326456E-012  -1.1854844460842811E-009  -1.5158079010080065E-009   3.9656885890499366E-009
   4.2935099599060509      -0.84999999999999998       -4.6189215378784191E-011  -4.6025616556553525E-011  -8.1340532306695188E-011   8.3913416553064996E-011   4.2097031672208597E-010  -4.1959691936060030E-010   1.1963443208458935E-010   1.5020371617881265E-010  -7.6234157127806833E-010   7.8859938506529794E-010   1.6648613094165178E-009  -1.6552596426491671E-009  -5.4031019812894690E-013  -1.0620121364795726E-009  -1.3674624603653015E-009   3.5378774815115805E-009
   4.3284165449459371      -0.84999999999999998       -4.1329592205148021E-011  -4.1205672292427354E-011  -7.0816679629022850E-011   7.3112837209793537E-011   3.8564129916174941E-010  -3.8460548244570631E-010   1.0485894786712301E-010   1.3233501784118376E-010  -6.7228419730303394E-010   6.9611965639834633E-010   1.5255876262091407E-009  -1.5178136402619270E-009  -3.4210249316676670E-012  -9.4469256328201279E-010  -1.2253089024960029E-009   3.1198211131079763E-009
   4.3633231299858242      -0.84999999999999998       -3.6729701069528499E-011  -3.6639267960620477E-011  -6.0907056412026308E-011   6.2928303050171689E-011   3.5138027202604454E-010  -3.5063407860819540E-010   9.1254188258906080E-011   1.1578668778699154E-010  -5.8589605437932598E-010   6.0723135917523500E-010   1.3902644162723126E-009  -1.3840977243385247E-009  -5.3234348005626012E-012  -8.3550917004883237E-010  -1.0919595053082232E-009   2.7189098791967228E-009
   4.3982297150257104      -0.84999999999999998       -3.2475784616796067E-011  -3.2413444829174278E-011  -5.1733424422917612E-011   5.3488099297651885E-011   3.1895826956111213E-010  -3.1845623600759732E-010   7.8979467927965414E-011   1.0077440246944871E-010  -5.0434447301358337E-010   5.2316840015544540E-010   1.2620042529014897E-009  -1.2572272239833677E-009  -6.3819930869892868E-012  -7.3589799955179725E-010  -9.6934266656804169E-010   2.3405384180261459E-009
   4.4331363000655974      -0.84999999999999998       -2.8629438969207641E-011  -2.8590070168090131E-011  -4.3361268466359454E-011   4.4862581678999249E-011   2.8899557869138884E-010  -2.8869629761226490E-010   6.8123353515590306E-011   8.7428293600707950E-011  -4.2837175093365368E-010   4.4472642737063364E-010   1.1433198186264407E-009  -1.1397250408287187E-009  -6.7383482626399148E-012  -6.4679831847970008E-010  -8.5884051701586699E-010   1.9881204917684479E-009
   4.4680428851054836      -0.84999999999999998       -2.5229972050964620E-011  -2.5209202565229949E-011  -3.5805630783388754E-011   3.7069482985404152E-011   2.6196470108130460E-010  -2.6183141722665359E-010   5.8716291096648703E-011   7.5806236019176237E-011  -3.5831951720226418E-010   3.7228542910844801E-010   1.0361337776004341E-009  -1.0335292553099937E-009  -6.5294740068352534E-012  -5.6872282605191747E-010  -7.6136972840813895E-010   1.6632078901632633E-009
   4.5029494701453698      -0.84999999999999998       -2.2297793766825081E-011  -2.2291991889745197E-011  -2.9038533226850994E-011   3.0082462517704648E-011   2.3820256015264242E-010  -2.3820348393251611E-010   5.0744045435452418E-011   6.5909926030500467E-011  -2.9416891378912174E-010   3.0585084128951895E-010   9.4182600171569358E-010  -9.4003831831011794E-010  -5.8800198662299728E-012  -5.0183592921471460E-010  -6.7728444145183680E-010   1.3656837689659835E-009
   4.5378560551852569      -0.84999999999999998       -1.9838924517770863E-011  -1.9844869895824288E-011  -2.2997341881323197E-011   2.3838556644884244E-011   2.1792989321054549E-010  -2.1803858268003658E-010   4.4162008197542300E-011   5.7701032296095581E-011  -2.3559161197151194E-010   2.4510491697091568E-010   8.6131136361068665E-010  -8.6018697092514387E-010  -4.8966500830824712E-012  -4.4605582639866664E-010  -6.0676861584140036E-010   1.0940031016557830E-009
   4.5727626402251431      -0.84999999999999998       -1.7849342627769591E-011  -1.7864605248169315E-011  -1.7592906095658983E-011   1.8247283685876868E-011   2.0127725377979326E-010  -2.0147158123652225E-010   3.8908721156920534E-011   5.1117874595096054E-011  -1.8200617052119624E-010   1.8946471687680852E-010   7.9513623210517752E-010  -7.9454098137613112E-010  -3.6664450598784574E-012  -4.0113930315421065E-010  -5.4970339425992047E-010   8.4545381233766527E-010
   4.6076692252650302      -0.84999999999999998       -1.6319247028789572E-011  -1.6342039994194630E-011  -1.2716353197065624E-011   1.3197831756268771E-011   1.8830856258975561E-010  -1.8857061322272382E-010   3.4917545302057368E-011   4.6089435677745507E-011  -1.3263166597259481E-010   1.3813659805167016E-010   7.4357783775756022E-010  -7.4339578615150704E-010  -2.2567682231822275E-012  -3.6676163308142201E-010  -5.0569737578028372E-010   6.1640753787625177E-010
   4.6425758103049164      -0.84999999999999998       -1.5236879781833090E-011  -1.5265855909586417E-011  -8.2455583178240722E-012   8.5649061333007040E-012   1.7904513942177935E-010  -1.7936086433846235E-010   3.2126737695431395E-011   4.2547248436680742E-011  -8.6537035197825058E-011   9.0169108220587278E-011   7.0673797301001268E-010  -7.0686901958289422E-010  -7.1745938194907122E-013  -3.4259744758114858E-010  -4.7442029642995278E-010   4.0255023226201468E-010
   4.6774823953448035      -0.84999999999999998       -1.4591531935041200E-011  -1.4625576245633342E-011  -4.0495140175397918E-012   4.2139275651072283E-012   1.7348599536344694E-010  -1.7384414251578919E-010   3.0486836916934186E-011   4.0435358522223510E-011  -4.2686242040270977E-011   4.4498573300682678E-011   6.8462475824689664E-010  -6.8498150600981685E-010   9.1595082846562001E-013  -3.2837655567467825E-010  -4.5568549085055288E-010   1.9908739793699837E-010
   4.7123889803846897      -0.84999999999999998       -1.4375818719075974E-011  -1.4414346838081937E-011   7.9138051106374588E-015   4.9431576961575351E-015   1.7162355596781963E-010  -1.7201511087423488E-010   2.9966458605826543E-011   3.9717201523124354E-011   2.3149297576640599E-014  -9.6282147717354516E-015   6.7721576207312441E-010  -6.7771988992469445E-010   2.6175732925514724E-012  -3.2392086896772409E-010  -4.4927629250437449E-010   9.2320751072907097E-013
   4.7472955654245768      -0.84999999999999998       -1.4586991272778045E-011  -1.4629327943818984E-011   4.0650718402732095E-012  -4.2044401798782556E-012   1.7345349023246465E-010  -1.7387103150646015E-010   3.0555349729429835E-011   4.0379909565292251E-011   4.2725353040792926E-011  -4.4524405931537882E-011   6.8449781133955875E-010  -6.8507632586975533E-010   4.3665231561127077E-012  -3.2917266820576668E-010  -4.5508954400465286E-010  -1.9718183066983682E-010
   4.7822021504644630      -0.84999999999999998       -1.5227631812594854E-011  -1.5273497072807680E-011   8.2604109711657381E-012  -8.5567609370267805E-012   1.7897895522389319E-010  -1.7941552040012152E-010   3.2265577570218508E-011   4.2434864469828144E-011   8.6554330368935122E-011  -9.0214762929379385E-011   7.0648041759454320E-010  -7.0706168317063992E-010   6.1416892770101574E-012  -3.4420436754381951E-010  -4.7319215221886914E-010  -4.0046544744688994E-010
   4.8171087355043491      -0.84999999999999998       -1.6304923770318336E-011  -1.6353927366332650E-011   1.2729854767736829E-011  -1.3191778182806869E-011   1.8820672343462912E-010  -1.8865463988098397E-010   3.5130335609676771E-011   4.5917516095899833E-011   1.3261172690882840E-010  -1.3821602490831635E-010   7.4318237889164464E-010  -7.4369220660289688E-010   7.9165063592729334E-012  -3.6920666320627145E-010  -5.0371971251618379E-010  -6.1401804384822864E-010
   4.8520153205442362      -0.84999999999999998       -1.7829425282271981E-011  -1.7881101872947578E-011   1.7604164728099787E-011  -1.8244130824458913E-011   2.0113660864593606E-010  -2.0158760131728198E-010   3.9200583291205482E-011   5.0882436690559657E-011   1.8193215777203652E-010  -1.8959254268913895E-010   7.9459215857755452E-010  -7.9495002779350529E-010   9.6537150556862441E-012  -4.0446791617649559E-010  -5.4702234041668491E-010  -8.4262554255169254E-010
   4.8869219055841224      -0.84999999999999998       -1.9812748446344943E-011  -1.9866699682082977E-011   2.3005424508316036E-011  -2.3838917347215021E-011   2.1774673535920221E-010  -2.1819018929532966E-010   4.4539598366225004E-011   5.7396756459902157E-011   2.3544457024288184E-010  -2.4529824919108527E-010   8.6060480323091555E-010  -8.6072005259963657E-010   1.1300782956428123E-011  -4.5032616368234514E-010  -6.0347636472523139E-010  -1.0905907702056067E-009
   4.9218284906240095      -0.84999999999999998       -2.2264470152371901E-011  -2.2319751499663101E-011   2.9042070552866613E-011  -3.0087556273840928E-011   2.3797189130541963E-010  -2.3839479283034279E-010   5.1215055533397615E-011   6.5530979158951836E-011   2.9392707149993717E-010  -3.0612832207190072E-010   9.4094038611925831E-010  -9.4070904337226441E-010   1.2785840328890842E-011  -5.0710442230871628E-010  -6.7321457218442051E-010  -1.3615289034371894E-009
   4.9567350756638957      -0.84999999999999998       -2.5188505291467366E-011  -2.5243864832604726E-011   3.5803007534144183E-011  -3.7080946147645936E-011   2.6168078534864143E-010  -2.6206715988854054E-010   5.9289016111932216E-011   7.5346666491613411E-011   3.5795843979989214E-010  -3.7266838129823240E-010   1.0350502913423556E-009  -1.0343529525927401E-009   1.4015314055817246E-011  -5.7504879041318983E-010  -7.5636774876884676E-010  -1.6581380862747698E-009
   4.9916416607037828      -0.84999999999999998       -2.8578770263821053E-011  -2.8632467598091900E-011   4.3350657342104791E-011  -4.4882025186487188E-011   2.8865196977348167E-010  -2.8898172539516067E-010   6.8806360337825252E-011   8.6881646911569910E-011   4.2786356846544729E-010  -4.4523860021184155E-010   1.1420181604902894E-009  -1.1407184567749698E-009   1.4873159624528162E-011  -6.5424376517462365E-010  -8.5290930396779741E-010  -1.9819496904709286E-009
   5.0265482457436690      -0.84999999999999998       -3.2414675965050067E-011  -3.2464297594905966E-011   5.1712482610670171E-011  -5.3517564211339363E-011   3.1854821014832200E-010  -3.1879702065584466E-010   7.9780687997942069E-011   1.0013508067121674E-010   5.0365847494484280E-010  -5.2383603731538663E-010   1.2604635617264572E-009  -1.2584079952386047E-009   1.5222739479582751E-011  -7.4451432688959017E-010  -9.6244260183899294E-010  -2.3330692619176732E-009
   5.0614548307835561      -0.84999999999999998       -3.6656925942719076E-011  -3.6699831816164705E-011   6.0873238342035681E-011  -6.2969816192939077E-011   3.5089692657188067E-010  -3.5103566070570496E-010   9.2180527702258490E-011   1.1505008428665075E-010   5.8499906598375941E-010  -6.0808243352244328E-010   1.3884643100803862E-009  -1.3854835641934378E-009   1.4911506621303947E-011  -8.4533396794595040E-010  -1.0840939686183824E-009  -2.7099370533186211E-009
   5.0963614158234423      -0.84999999999999998       -4.1244047599744009E-011  -4.1276908257064047E-011   7.0767209687878192E-011  -7.3168815122088665E-011   3.8507808594095809E-010  -3.8507357560060431E-010   1.0591522693799475E-010   1.3149816013130886E-010   6.7114131968892468E-010  -6.9718406390319685E-010   1.5235093204548889E-009  -1.5194212318888787E-009   1.3779372098295810E-011  -9.5574162013315688E-010  -1.2164892699457565E-009  -3.1091375266446045E-009
   5.1312680008633285      -0.84999999999999998       -4.6089682283037317E-011  -4.6108294945424530E-011   8.1272355370106110E-011  -8.3986556608496613E-011   4.2032104111540206E-010  -4.2013628830319890E-010   1.2082283651639147E-010   1.4926596889382319E-010   7.6091702088053868E-010  -7.8990721229457037E-010   1.6624890483249487E-009  -1.6571038669761410E-009   1.1670574683405118E-011  -1.0742746248029142E-009  -1.3577575067883141E-009  -3.5252817395512528E-009
   5.1661745859032155      -0.84999999999999998       -5.1082428736073433E-011  -5.1082481044156947E-011   9.2207095464158798E-011  -9.5233606360075628E-011   4.5571265524698895E-010  -4.5530782904736809E-010   1.3666109103729252E-010   1.6804547329467528E-010   8.5273136633691401E-010  -8.8457792829832223E-010   1.8017326771821597E-009  -1.7948598746919723E-009   8.4479967629430769E-012  -1.1989154885797005E-009  -1.5052739272884007E-009  -3.9509944719874417E-009
   5.2010811709431017      -0.84999999999999998       -5.6086883010596449E-011  -5.6063418863475792E-011   1.0333160485186412E-010  -1.0666059316686957E-010   4.9021990519337433E-010  -4.8955318686175448E-010   1.5310318290161979E-010   1.8743059544681596E-010   9.4459008260779843E-010  -9.7911210952344267E-010   1.9371008445449744E-009  -1.9285579218256782E-009   4.0105506673924333E-012  -1.3270885610020933E-009  -1.6558586881783531E-009  -4.3770375136329701E-009
   5.2359877559829888      -0.84999999999999998       -6.0947961857360607E-011  -6.0895698383887507E-011   1.1435296666037720E-010  -1.1796435097533829E-010   5.2272616811504689E-010  -5.2175552833591352E-010   1.6974058433701298E-010   2.0692237848479596E-010   1.0341613852865136E-009  -1.0710816434195988E-009   2.0641343045386206E-009  -2.0537566984362419E-009  -1.6902921763014785E-012  -1.4556875936110526E-009  -1.8055709681970573E-009  -4.7925891141039870E-009
   5.2708943410228750      -0.84999999999999998       -6.5496981173735693E-011  -6.5410642703222201E-011   1.2493683454843701E-010  -1.2879905427279697E-010   5.5208064305708488E-010  -5.5076643398418663E-010   1.8609301639623498E-010   2.2594275153048935E-010   1.1188699539233123E-009  -1.1578139067770746E-009   2.1782561951298727E-009  -2.1659084198894200E-009  -8.6342413644403789E-012  -1.5811661182950357E-009  -1.9500991753078773E-009  -5.1856767851154792E-009
   5.3058009260627621      -0.84999999999999998       -6.9560475034883020E-011  -6.9435296237872749E-011   1.3472240139202830E-010  -1.3879302386057049E-010   5.7715717104422506E-010  -5.7546414048781046E-010   2.0162700765057266E-010   2.4385674942770896E-010   1.1960180644970553E-009  -1.2365191267906973E-009   2.2750138664877014E-009  -2.2606006599881811E-009  -1.6720585268728563E-011  -1.6996603598203581E-009  -2.0849151483678651E-009  -5.5437474487602163E-009
   5.3407075111026483      -0.84999999999999998       -7.2969842664892255E-011  -7.2801756906823206E-011   1.4334352702606109E-010  -1.4756980151681215E-010   5.9691724864683932E-010  -5.9481653269113914E-010   2.1578120176706210E-010   2.6000481829502251E-010   1.2629304438328344E-009  -1.3044409651338754E-009   2.3503364748259940E-009  -2.3338124593099052E-009  -2.5762275316467953E-011  -1.8071517281203176E-009  -2.2053094096398337E-009  -5.8543452756817775E-009
   5.3756140961425354      -0.84999999999999998       -7.5572785775421817E-011  -7.5358911645642059E-011   1.5045110254316392E-010  -1.5477167124597910E-010   6.1047290279008254E-010  -6.0794480787896280E-010   2.2799793419983300E-010   2.7373970571355035E-010   1.3171120122756627E-009  -1.3590213174501453E-009   2.4007862271155400E-009  -2.3821644335747347E-009  -3.5487893631974309E-011  -1.8996771641057304E-009  -2.3066846508144370E-009  -6.1058532774156811E-009
   5.4105206811824216      -0.84999999999999998       -7.7243662644744381E-011  -7.6982128586054817E-011   1.5573746781585260E-010  -1.6008474352639552E-010   6.1714493720943526E-010  -6.1418037168888447E-010   2.3775815473072946E-010   2.8446712033610948E-010   1.3564077009499877E-009  -1.3980639964314966E-009   2.4237843887927117E-009  -2.4031411200570714E-009  -4.5552223745460801E-011  -1.9735624669689340E-009  -2.3850058747175134E-009  -6.2882365845764076E-009
   5.4454272662223078      -0.84999999999999998       -7.7893222520202631E-011  -7.7583628513251346E-011   1.5895884629884015E-010  -1.6326183039910668E-010   6.1650902846157796E-010  -6.1311111390334893E-010   2.4461696327833104E-010   2.9168781133877323E-010   1.3791475623043490E-009  -1.4198849878420917E-009   2.4177892489696803E-009  -2.3952653615945459E-009  -5.5555476175718300E-011  -2.0256392519846758E-009  -2.4366709837648363E-009  -6.3937239607855548E-009
   5.4803338512621949      -0.84999999999999998       -7.7475533292498742E-011  -7.7119061008613233E-011   1.5995435064861343E-010  -1.6414206543043595E-010   6.0842683631553068E-010  -6.0461089512124534E-010   2.4823643995083494E-010   2.9503346644813620E-010   1.3842659637441189E-009  -1.4234327808948579E-009   2.3824097657210582E-009  -2.3582080521534639E-009  -6.5069538851386198E-011  -2.0534664709795726E-009  -2.4590420959032648E-009  -6.4173629169759336E-009
   5.5152404363020811      -0.84999999999999998       -7.5991879025290536E-011  -7.5591544056578799E-011   1.5865921635260343E-010  -1.6266371730839891E-010   5.9305786150251371E-010  -5.8885223339726376E-010   2.4841182177660892E-010   2.9429636822034942E-010   1.3713824726934199E-009  -1.4083688785740357E-009   2.3184421312611513E-009  -2.2928202543366979E-009  -7.3669082222186169E-011  -2.0555051761180758E-009  -2.4506508435180678E-009  -6.3573978252053039E-009
   5.5501470213419681      -0.84999999999999998       -7.3491339420425481E-011  -7.3051538387176508E-011   1.5511071350798561E-010  -1.5887034274939588E-010   5.7085239313992533E-010  -5.6629635793955794E-010   2.4508897014650365E-010   2.8944677202110121E-010   1.3408369488547843E-009  -1.3751002240440429E-009   2.2278264512769574E-009  -2.2010861553617425E-009  -8.0964626690232738E-011  -2.0312372838227854E-009  -2.4113045213794391E-009  -6.2154326257852731E-009
   5.5850536063818543      -0.84999999999999998       -7.0067288900219157E-011  -6.9593799879944258E-011   1.4944672360238724E-010  -1.5290842742918209E-010   5.4252378380628957E-010  -5.3766640128345205E-010   2.3837034312781794E-010   2.8063808898450045E-010   1.2936760559859287E-009  -1.3247620141618364E-009   2.1135272667977488E-009  -2.0859997952018243E-009  -8.6632899701866280E-011  -1.9812128392521810E-009  -2.3419222583346967E-009  -5.9963644802576215E-009
   5.6199601914217414      -0.84999999999999998       -6.5851160230415019E-011  -6.5350421403701494E-011   1.4189581477015137E-010  -1.4501777913250663E-010   5.0900563257462225E-010  -5.0390272869285802E-010   2.2850947673302120E-010   2.6819722906176370E-010   1.2315923684403043E-009  -1.2591490976835114E-009   1.9793495715109924E-009  -1.9513787727838383E-009  -9.0442288876407594E-011  -1.9070377537927958E-009  -2.2447056209340173E-009  -5.7080947261986655E-009
   5.6548667764616276      -0.84999999999999998       -6.1003028865811329E-011  -6.0482345985887760E-011   1.3276184541906212E-010  -1.3551422977614616E-010   4.7139565595148407E-010  -4.6610628367957919E-010   2.1589388558498746E-010   2.5260299941359994E-010   1.1568212670480555E-009  -1.1806075654044712E-009   1.8297077681066323E-009  -1.8016316533140218E-009  -9.2269893999665171E-011  -1.8112806903397232E-009  -2.1229261658476595E-009  -5.3610454165344483E-009
   5.6897733615015147      -0.84999999999999998       -5.5701123053513546E-011  -5.5167439064975086E-011   1.2240255665375784E-010  -1.2476765365761159E-010   4.3089142125415596E-010  -4.2547415671640704E-010   2.0101855912935489E-010   2.3445314389565469E-010   1.0720065112970300E-009  -1.0918916333755219E-009   1.6693672149493458E-009  -1.6414985367562754E-009  -9.2108162356778822E-011  -1.6973232112088741E-009  -1.9807871400775294E-009  -4.9675249518786183E-009
   5.7246799465414009      -0.84999999999999998       -5.0130236241117965E-011  -4.9589856056610200E-011   1.1120604081537080E-010  -1.1317783152292829E-010   3.8872395558192882E-010  -3.8323297922548791E-010   1.8445252892901519E-010   2.1442493464266057E-010   9.8004446610660408E-010  -9.9600039493962024E-010   1.5031804755227942E-009  -1.4757886804569582E-009  -9.0061778213798273E-011  -1.5691493918059151E-009  -1.8229795020442626E-009  -4.5409994047390920E-009
   5.7595865315812871      -0.84999999999999998       -4.4470899557133186E-011  -4.3928996034253316E-011   9.9566185670683533E-011  -1.0114899949573854E-010   3.4609385027606587E-010  -3.4057470136576860E-010   1.6680149843120980E-010   1.9323063841463427E-010   8.8391964901293445E-010  -8.9600695313214819E-010   1.3358363497269401E-009  -1.3091305791816406E-009  -8.6334029225859062E-011  -1.4311175521795286E-009  -1.6546553510874817E-009  -4.0953261858185809E-009
   5.7944931166211742      -0.84999999999999998       -3.8889607438281958E-011  -3.8350022710890219E-011   8.7859711139849502E-011  -8.9065921529553571E-011   3.0411402973425004E-010  -2.9859941919770867E-010   1.4867038129047155E-010   1.7157361540455962E-010   7.8654468540809559E-010  -7.9489298206222079E-010   1.1716395533287127E-009  -1.1457541856922092E-009  -8.1205875149799191E-011  -1.2877085285046239E-009  -1.4811331776554773E-009  -3.6440120198093436E-009
   5.8293997016610604      -0.84999999999999998       -3.3530821226907845E-011  -3.2995498466830024E-011   7.6426621475255932E-011  -7.7273900470879580E-011   2.6376189972490239E-010  -2.5826787445134674E-010   1.3062841720871747E-010   1.5010862511202410E-010   6.9061746582109206E-010  -6.9539954912684289E-010   1.0143331008095475E-009  -9.8931484392791658E-010  -7.5009779642220394E-011  -1.1432747720748377E-009  -1.3074487552385343E-009  -3.1995437031056292E-009
   5.8643062867009474      -0.84999999999999998       -2.8511912327582669E-011  -2.7980295173965161E-011   6.5554898537248062E-011  -6.6063578567435535E-011   2.2584520971817715E-010  -2.2036687307357294E-010   1.1318030871057345E-010   1.2940859531683475E-010   5.9850068834168022E-010  -5.9990506683581993E-010   8.6697204890131926E-010  -8.4276830051635659E-010  -6.8101608683511632E-011  -1.0018139300412176E-009  -1.1379590788812100E-009  -2.7728397484820529E-009
   5.8992128717408336      -0.84999999999999998       -2.3919744191711864E-011  -2.3388710606123109E-011   5.5470839116820517E-011  -5.5660432214766889E-011   1.9098095689961716E-010  -1.8548846913713025E-010   9.6744243463866338E-011   1.0994001698141337E-010   5.1213590658696938E-010  -5.1033555434992110E-010   7.3185242555784322E-010  -7.0830041119724198E-010  -6.0833377260693185E-011  -8.6679944366877187E-010  -9.7653573588090945E-010  -2.3728506977980700E-009
   5.9341194567807207      -0.84999999999999998       -1.9810838654499082E-011  -1.9273854511189486E-011   4.6334849202814751E-011  -4.6220699179932003E-011   1.5958779399224068E-010  -1.5402224043621587E-010   8.1639242981202073E-011   9.2048788620482142E-011   4.3299032299255127E-010  -4.2810941724057178E-010   6.1049489458659273E-010  -5.8730928845155031E-010  -5.3529645414274563E-011  -7.4104218110324113E-010  -8.2622071847325420E-010  -2.0063278527461248E-009
   5.9690260418206069      -0.84999999999999998       -1.6212621467734895E-011  -1.5659395280695818E-011   3.8242529472738801E-011  -3.7832145864272475E-011   1.3189348365991789E-010  -1.2616069537627645E-010   6.8080948598337610E-011   7.5955689458558909E-011   3.6204410107284238E-010  -3.5412257405519416E-010   5.0368095754618319E-010  -4.8043784681819578E-010  -4.6469352900243269E-011  -6.2661713667797993E-010  -6.8912329118608525E-010  -1.6777692266977107E-009
   6.0039326268604940      -0.84999999999999998       -1.3127332993534426E-011  -1.2542856504681037E-011   3.1230468924888256E-011  -3.0520021193328847E-011   1.0795298598300412E-010  -1.0191703163730467E-010   5.6186514510384461E-011   6.1762192495631114E-011   2.9981206101033137E-010  -2.8876807876160191E-010   4.1153375729742731E-010  -3.8764871235204557E-010  -3.9875093398010101E-011  -5.2485986569767494E-010  -5.6645567614186327E-010  -1.3895329959256756E-009
   6.0388392119003802      -0.84999999999999998       -1.0536859088505840E-011  -9.9005098017999867E-012   2.5285799241855862E-011  -2.4255300166778323E-011   8.7677424546028101E-011  -8.1151354892946788E-011   4.5986124958922010E-011   4.9462150863083285E-011   2.4640024263597959E-010  -2.3198708228090146E-010   3.3363347796217429E-010  -3.0832885626040646E-010  -3.3908858728640165E-011  -4.3641822551473876E-010  -4.5860680272001821E-010  -1.1420931017453516E-009
   6.0737457969402664      -0.84999999999999998       -8.4083235057110842E-012  -7.6920367140693108E-012   2.0357679085671173E-011  -1.8966539625193149E-011   7.0868637088527433E-011  -6.3601337389549796E-011   3.7439716646268884E-011   3.8960986970584528E-011   2.0158257970810226E-010  -1.8334107181215440E-010   2.6915399085356621E-010  -2.4141305343507660E-010  -2.8674763822202746E-011  -3.6134798837161296E-010  -3.6509891505490467E-010  -9.3440100032097059E-010
   6.1086523819801535      -0.84999999999999998       -6.6997637316070400E-012  -5.8660836749079140E-012   1.6370037721958828E-011  -1.4550593921153811E-011   5.7257065067719102E-011  -4.8915559205477305E-011   3.0456931080022270E-011   3.0094844238204643E-011   1.6489333198594961E-010  -1.4209428071762122E-010   2.1700813625134234E-010  -1.8550914057457734E-010  -2.4226414534584113E-011  -2.9925077768702075E-010  -2.8485265663313338E-010  -7.6430936458175865E-010
   6.1435589670200397      -0.84999999999999998       -5.3655322354595835E-012  -4.3647279436633390E-012   1.3233749321956899E-011  -1.0884516900936002E-011   4.6537840248378423E-011  -3.6683836525291814E-011   2.4917203739371365E-011   2.2651882874754569E-011   1.3572285651964576E-010  -1.0729656255778091E-010   1.7598800286603440E-010  -1.3901664572961753E-010  -2.0577774744384040E-011  -2.4942315600104622E-010  -2.1633512802581967E-010  -6.2901384389746755E-010
   6.1784655520599268      -0.84999999999999998       -4.3609815522325988E-012  -3.1269965588593559E-012   1.0857746185335663E-011  -7.8333933600077476E-012   3.8405199636657234E-011  -2.6463968651151859E-011   2.0688979799942690E-011   1.6389677240161476E-011   1.1340989625419115E-010  -7.7859505425468602E-011   1.4489259254963003E-010  -1.0022426062480732E-010  -1.7715295588300800E-011  -2.1100965144271026E-010  -1.5772656818489117E-010  -5.2547454185401937E-010
   6.2133721370998130      -0.84999999999999998       -3.6461041497495104E-012  -2.0916230449423476E-012   9.1584149884793984E-012  -5.2586580216918953E-012   3.2580356607291078E-011  -1.7801501134301658E-011   1.7646417291915255E-011   1.1049819293640030E-011   9.7322312532120360E-011  -5.2617884585741818E-011   1.2263449162438256E-010  -6.7384562676304886E-011  -1.5610628178081419E-011  -1.8313930130219547E-010  -1.0698529961490031E-010  -4.5078978148489586E-010
   6.2482787221397000      -0.84999999999999998       -3.1886068596731671E-012  -1.1988363776440948E-012   8.0667915603017658E-012  -3.0212957363486414E-012   2.8834039989239008E-011  -1.0242976618873377E-011   1.5683023911608797E-011   6.3679195367075193E-012   8.6924603010590183E-011  -3.0374250375226153E-011   1.0832459548991998E-010  -3.8759689403369635E-011  -1.4231068056922886E-011  -1.6504408346322269E-010  -6.1924672514211736E-011  -4.0250109121493311E-010
   6.2831853071795862      -0.84999999999999998       -2.9657170016376551E-012  -3.9069957474410130E-013   7.5337777920983348E-012  -9.8488993061410411E-013   2.7003402737670487E-011  -3.3419147834312187E-012   1.4721683735834050E-011   2.0794409988820816E-012   8.1828411728890576E-011  -9.9254815431854380E-012   1.0133327715884754E-010  -1.2643389135302241E-011  -1.3549250013019838E-011  -1.5615018825462750E-010  -2.0226685094862200E-011  -3.7882698713991742E-010

   0.0000000000000000      -0.80000000000000004        3.0075727799873997E-012  -3.9797985013138732E-013  -7.6435406686689938E-012  -1.0036862039159897E-012  -3.0644107007004852E-011  -3.8004529762755809E-012  -1.4954687939319855E-011   2.1259537594940535E-012  -9.2865688894031751E-011  -1.1294458813697175E-011  -1.0430901623210289E-010  -1.3070949413127536E-011   1.3645932737981973E-011   1.7726919246514925E-010  -2.3154297944045094E-011   3.8998915193415212E-010
   3.4906585039886591E-002 -0.80000000000000004        3.2354456986128794E-012  -1.2213276452216311E-012  -8.1891381230178496E-012  -3.0809386957296414E-012  -3.2731041663344858E-011  -1.1651284956836617E-011  -1.5941058167249065E-011   6.5133672357763521E-012  -9.8678162486897819E-011  -3.4566533431928802E-011  -1.1156128037570109E-010  -4.0078737085563524E-011   1.4341480220736449E-011   1.8742163634623555E-010  -7.0762285071584033E-011   4.1457847242301094E-010
   6.9813170079773182E-002 -0.80000000000000004        3.7033141922923095E-012  -2.1315881140314905E-012  -9.3068166693840832E-012  -5.3649840298091363E-012  -3.7002426036076448E-011  -2.0253681642412662E-011  -1.7956046278427941E-011   1.1306944841065868E-011  -1.1053927733900886E-010  -5.9892680743709696E-011  -1.2640888980426836E-010  -6.9699774198528983E-011   1.5749216396386391E-011   2.0808274058599568E-010  -1.2222748297096516E-010   4.6474654099992386E-010
  0.10471975511965978      -0.80000000000000004        4.4346909419476759E-012  -3.1882926771680524E-012  -1.1047435750710561E-011  -7.9963867510420373E-012  -4.3645214654487882E-011  -3.0118405158350654E-011  -2.1080106890798485E-011   1.6780088184068965E-011  -1.2889639974412510E-010  -8.8650026274215789E-011  -1.4951179774514097E-010  -1.0371272346054740E-010   1.7898190180715948E-011   2.3991176184910920E-010  -1.8014061680690639E-010   5.4236982217853264E-010
  0.13962634015954636      -0.80000000000000004        5.4629996636785004E-012  -4.4533479616889953E-012  -1.3482628881043924E-011  -1.1118283867923554E-011  -5.2922811004668786E-011  -4.1764530801274360E-011  -2.5424343894444430E-011   2.3206275956973834E-011  -1.5436628008220726E-010  -1.2221119130063381E-010  -1.8180321787594570E-010  -1.4393105003233140E-010   2.0823162876917346E-011   2.8379801888956877E-010  -2.4697665149518094E-010   6.5004089713836633E-010
  0.17453292519943295      -0.80000000000000004        6.8296397475054085E-012  -5.9895667172824328E-012  -1.6699237954781740E-011  -1.4874093266220203E-011  -6.5156083381903167E-011  -5.5712851065121731E-011  -3.1120369845773976E-011   3.0853812494785100E-011  -1.8767781576637858E-010  -1.6191285792806302E-010  -2.2442537484674240E-010  -1.9218132021009009E-010   2.4555081990031125E-011   3.4075208440563611E-010  -3.2512113003421708E-010   7.9082605966270446E-010
  0.20943951023931956      -0.80000000000000004        8.5809118480638698E-012  -7.8599083855123513E-012  -2.0792098031266108E-011  -1.9403181589190659E-011  -8.0697203659705565E-011  -7.2470337714345994E-011  -3.8306265602839702E-011   3.9974900821383036E-011  -2.2959521398160891E-010  -2.0900619683745860E-010  -2.7864190955104784E-010  -2.5025496290596874E-010   2.9110039184156881E-011   4.1177039967376450E-010  -4.1671681472552939E-010   9.6794671735596021E-010
  0.24434609527920614      -0.80000000000000004        1.0764363977188602E-011  -1.0124104910540843E-011  -2.5854423120546359E-011  -2.4833392840027483E-011  -9.9897480297211647E-011  -9.2508671476547011E-011  -4.7109359336059337E-011   5.0791220575009187E-011  -2.8082468816800735E-010  -2.6458542447469322E-010  -3.4572602856351050E-010  -3.1983120262450857E-010   3.4476374383494458E-011   4.9767373757590432E-010  -5.2360146047953720E-010   1.1843887007193112E-009
  0.27925268031909273      -0.80000000000000004        1.3423600955309472E-011  -1.2835552233982572E-011  -3.1966040366874068E-011  -3.1272127201712218E-011  -1.2306880420355297E-010  -1.1623233811173265E-010  -5.7626366797857300E-011   6.3474868184889556E-011  -3.4190931083729588E-010  -3.2950143611474807E-010  -4.2682726977207995E-010  -4.0237383823586919E-010   4.0601979241479113E-011   5.9893739982467431E-010  -6.4698236852211299E-010   1.4424596865494565E-009
  0.31415926535897931      -0.80000000000000004        1.6593189990354219E-011  -1.6036177399641091E-011  -3.9181174717181378E-011  -3.8794523056997193E-011  -1.5044114872181938E-010  -1.4394459411338674E-010  -6.9902285234372754E-011   7.8127671220236346E-011  -4.1311842531331821E-010  -4.0426579767808349E-010  -5.2282379165036541E-010  -4.9900791183156452E-010   4.7383116482011195E-011   7.1551352353897801E-010  -7.8745296691330875E-010   1.7433245970584148E-009
  0.34906585039886590      -0.80000000000000004        2.0292344906976869E-011  -1.9751244845742136E-011  -4.7514857300935679E-011  -4.7432012293146007E-011  -1.8211985911814529E-010  -1.7580870044630035E-010  -8.3909597357487315E-011   9.4759332499053179E-011  -4.9434175810093606E-010  -4.8895470534854023E-010  -6.3416941493197191E-010  -6.1038626652236037E-010   5.4656053846790051E-011   8.4668345638363184E-010  -9.4460369498250952E-010   2.0865560910385137E-009
  0.38397243543875248      -0.80000000000000004        2.4519448209700287E-011  -2.3983569437535259E-011  -5.6930952120683982E-011  -5.7159861965865601E-011  -2.1804461061620651E-010  -2.1181216714691393E-010  -9.9530857678605948E-011   1.1326892539589455E-010  -5.8499810446328177E-010  -5.8312585302384915E-010  -7.6074863872522040E-010  -7.3655914615764610E-010   6.2194673021574392E-011   9.9093515127014203E-010  -1.1170624312812032E-009   2.4697493624126676E-009
  0.41887902047863912      -0.80000000000000004        2.9246521083725532E-011  -2.8709137887102186E-011  -6.7332283169034508E-011  -6.7889152504133198E-011  -2.5795701399568238E-010  -2.5173568271117632E-010  -1.1654593616623912E-010   1.3343058814668275E-010  -6.8397145304302823E-010  -6.8575903019237630E-010  -9.0175372788813012E-010  -8.7686156666577823E-010   6.9713919707463155E-011   1.1459048316978583E-009  -1.3023349927028307E-009   2.8882454127114168E-009
  0.45378560551852570      -0.80000000000000004        3.4415745871680314E-011  -3.3873432526493034E-011  -7.8554182722759400E-011  -7.9459382606487515E-011  -3.0137796062603604E-010  -2.9513384234878249E-010  -1.3462692265147760E-010   1.5488833404329461E-010  -7.8958375178192616E-010  -7.9523147192556623E-010  -1.0555978615691785E-009  -1.0298332145900492E-009   7.6881062845398196E-011   1.3083744400880528E-009  -1.4970271605891535E-009   3.3350053321829757E-009
  0.48869219055841229      -0.80000000000000004        3.9937419102274449E-011  -3.9389812705299324E-011  -9.0363304538514786E-011  -9.1638036181789764E-011  -3.4760008522728616E-010  -3.4132755746617553E-010  -1.5334179358975013E-010   1.7715967572905762E-010  -8.9960934573100116E-010  -9.0933500638594273E-010  -1.2198757859407869E-009  -1.1931831325055597E-009   8.3333736177721832E-011   1.4743604645560716E-009  -1.6967038598850767E-009   3.8006604177044028E-009
  0.52359877559829882      -0.80000000000000004        4.5690227680974683E-011  -4.5139459701672643E-011  -1.0246189211049093E-010  -1.0412474058556510E-010  -3.9569593558940819E-010  -3.8941333651022952E-010  -1.7216767365750571E-010   1.9965045790409608E-010  -1.0113349320542541E-009  -1.0253383613485143E-009  -1.3913796626907792E-009  -1.3638069093757975E-009   8.8704788896590823E-011   1.6392588469733718E-009  -1.8962720501751178E-009   4.2737517206762159E-009
  0.55850536063818546      -0.80000000000000004        5.1524557090473055E-011  -5.0974564860679170E-011  -1.1449762047486843E-010  -1.1656136543062965E-010  -4.4454200306773353E-010  -4.3828701036938604E-010  -1.9051308693215519E-010   2.2168008830173631E-010  -1.1216597610270692E-009  -1.1400901384825094E-009  -1.5661735512004275E-009  -1.5378600726525858E-009   9.2649447304188001E-011   1.7980623978999332E-009  -2.0899529055668299E-009   4.7411472417721352E-009
  0.59341194567807209      -0.80000000000000004        5.7267795232966786E-011  -5.6724196645041488E-011  -1.2607943615581573E-010  -1.2854839129472026E-010  -4.9285831193435267E-010  -4.8668301909253410E-010  -2.0774810463876355E-010   2.4251534722806149E-010  -1.2272317478676298E-009  -1.2501591637936080E-009  -1.7397259628173699E-009  -1.7108894934949376E-009   9.4875214284475351E-011   1.9456149219934634E-009  -2.2715883481641379E-009   5.1886195303706356E-009
  0.62831853071795862      -0.80000000000000004        6.2732457798180283E-011  -6.2201981756917399E-011  -1.3679802587489102E-010  -1.3966593428112693E-010  -5.3926290320540713E-010  -5.3322940722247256E-010  -2.2324056955291397E-010   2.6141264549485271E-010  -1.3246136606873697E-009  -1.3520060914999327E-009  -1.9070981233727025E-009  -1.8780194424419878E-009   9.5168518467862677E-011   2.0768851128611414E-009  -2.4352743685723320E-009   5.6015523742650321E-009
  0.66322511575784526      -0.80000000000000004        6.7726748665408026E-011  -6.7216471505444409E-011  -1.4624949361810383E-010  -1.4949806931884438E-010  -5.8233820393548591E-010  -5.7651416431594692E-010  -2.3639541998591285E-010   2.7766389824076039E-010  -1.4104677551036300E-009  -1.4421742032979981E-009  -2.0631776103359294E-009  -2.0341826828515348E-009   9.3417326997342605E-011   2.1872598767649277E-009  -2.5756337024900160E-009   5.9657287388083529E-009
  0.69813170079773179      -0.80000000000000004        7.2065538359455147E-011  -7.1582536058564520E-011  -1.5406153206858466E-010  -1.5765936018450035E-010  -6.2070528422684215E-010  -6.1515863211389528E-010  -2.4669397754031956E-010   2.9064253907929389E-010  -1.4817461337990541E-009  -1.5174886425897141E-009  -2.2029448408369115E-009  -2.1743863360351287E-009   8.9624459877349057E-011   2.2728298394792642E-009  -2.6877993536082247E-009   6.2681445956405382E-009
  0.73303828583761843      -0.80000000000000004        7.5582615472690554E-011  -7.5133547319832152E-011  -1.5991767020772342E-010  -1.6382103123357708E-010  -6.5310094155710970E-010  -6.4789596770029401E-010  -2.5372890272831651E-010   2.9984549884296666E-010  -1.5358705604498802E-009  -1.5752439400229100E-009  -2.3217537143515258E-009  -2.2939909904600765E-009   8.3912283973722098E-011   2.3306212510188226E-009  -2.7678534045861536E-009   6.4977858809069825E-009
  0.76794487087750496      -0.80000000000000004        7.8141747465988199E-011  -7.7732417604334167E-011  -1.6357979874884875E-010  -1.6773378276857525E-010  -6.7845099280449138E-010  -6.7364384287761991E-010  -2.5723270374654008E-010   3.0492829700363447E-010  -1.5708891373620319E-009  -1.6133702968113756E-009  -2.4156058816289932E-009  -2.3889856286535322E-009   7.6515252013661027E-011   2.3587682046548182E-009  -2.8132366035066062E-009   6.6463039947407159E-009
  0.80285145591739160      -0.80000000000000004        7.9646478722265832E-011  -7.9281378597922533E-011  -1.6490466627774348E-010  -1.6924496834386358E-010  -6.9593565620261686E-010  -6.9157187412392309E-010  -2.5709543648908000E-010   3.0572810610284752E-010  -1.5855955007916214E-009  -1.6305604002666495E-009  -2.4813958915804272E-009  -2.4562343240922111E-009   6.7763545113947805E-011   2.3566163881935169E-009  -2.8229378586541843E-009   6.7085322766229491E-009
  0.83775804095727824      -0.80000000000000004        8.0046468228137344E-011  -7.9728667145696832E-011  -1.6385370406254768E-010  -1.6830972136793984E-010  -7.0503933400059688E-010  -7.0115146405083218E-010  -2.5337118726281133E-010   3.0227342974730988E-010  -1.5795996846311152E-009  -1.6263471692409727E-009  -2.5171056013356862E-009  -2.4936732143291818E-009   5.8055987803472997E-011   2.3247543298942151E-009  -2.7972772335311831E-009   6.6827931327213174E-009
  0.87266462599716477      -0.80000000000000004        7.9341391285747490E-011  -7.9072360415465560E-011  -1.6049509664145972E-010  -1.6499300913424083E-010  -7.0558241555183862E-010  -7.0218841720796240E-010  -2.4627161842518604E-010   2.9477963388627236E-010  -1.5533437766955770E-009  -1.6011249672857817E-009  -2.5219292561037152E-009  -2.5004395488324354E-009   4.7829247380827688E-011   2.2649531063190993E-009  -2.7378654623521090E-009   6.5709696856576626E-009
  0.90757121103705141      -0.80000000000000004        7.7579908862166052E-011  -7.7359335475869861E-011  -1.5499719987230285E-010  -1.5946347981386521E-010  -6.9772878329931572E-010  -6.9483239750834413E-010  -2.3614812792407977E-010   2.8362968313212136E-010  -1.5080607640480293E-009  -1.5561112161935348E-009  -2.4963176703821087E-009  -2.4769193093935589E-009   3.7523569255214864E-011   2.1800197175863425E-009  -2.6477232696842717E-009   6.3783300175301660E-009
  0.94247779607693793      -0.80000000000000004        7.4856024301523689E-011  -7.4682079171900525E-011  -1.4761466658845116E-010  -1.5197975972197567E-010  -6.8197240727429260E-010  -6.7956361881478240E-010  -2.2346415099456736E-010   2.6934486825691378E-010  -1.4456806280245682E-009  -1.4932528797357429E-009  -2.4419365616740340E-009  -2.4247104899861579E-009   2.7550717670107336E-011   2.0736011338193131E-009  -2.5309252138310821E-009   6.1131244715371782E-009
  0.97738438111682457      -0.80000000000000004        7.1301141448804866E-011  -7.1170708162820933E-011  -1.3866872153015355E-010  -1.4286948818129732E-010  -6.5910059475134268E-010  -6.5715674587052168E-010  -2.0876119077985938E-010   2.5254524090604077E-010  -1.3686925837639579E-009  -1.4150864883849824E-009  -2.3615434503108656E-009  -2.3465046549699873E-009   1.8266342401182139E-011   1.9499387276150757E-009  -2.3923044682751663E-009   5.7859921958711260E-009
   1.0122909661567112      -0.80000000000000004        6.7074439698969108E-011  -6.6983305103887125E-011  -1.2852318964363018E-010  -1.3250544939495940E-010  -6.3014004624360158E-010  -6.2862851205814645E-010  -1.9262110147607833E-010   2.3390716878514737E-010  -1.2799762573526472E-009  -1.3245650395186830E-009  -2.2587966699407180E-009  -2.2458991234412369E-009   9.9506819753729249E-012   1.8136063551703952E-009  -2.2370390258466306E-009   5.4092354322963939E-009
   1.0471975511965976      -0.80000000000000004        6.2351290253755416E-011  -6.2294738969967399E-011  -1.1755950914231092E-010  -1.2127979615711283E-010  -5.9628983678950062E-010  -5.9517043376747969E-010  -1.7562972858624026E-010   2.1411985786951612E-010  -1.1826175262639972E-009  -1.2248679241373806E-009  -2.1380139954222809E-009  -2.1271597990008893E-009   2.7969326553469668E-012   1.6692369592459236E-009  -2.0706140268984343E-009   4.9960279676394937E-009
   1.0821041362364843      -0.80000000000000004        5.7312229036484153E-011  -5.7285156903085037E-011  -1.0615277359479917E-010  -1.0957881808470448E-010  -5.5884887514390507E-010  -5.5807616386449275E-010  -1.5834390208239154E-010   1.9384604390347497E-010  -1.0797255476012438E-009  -1.1192107112276197E-009  -2.0039051583111084E-009  -1.9949543821004371E-009  -3.0902520653379990E-012   1.5212908925737870E-009  -1.8982766922591660E-009   4.5596284805346690E-009
   1.1170107212763709      -0.80000000000000004        5.2131823417459293E-011  -5.2129133851533245E-011  -9.4650190138891506E-011  -9.7761679741258235E-011  -5.1914219381525804E-010  -5.1866828893844775E-010  -1.4126452097006059E-010   1.7368945455479922E-010  -9.7426613911978156E-010  -1.0106714156833672E-009  -1.8612979858936020E-009  -1.8540804257265897E-009  -7.6889296742883790E-012   1.3738542407511623E-009  -1.7249823789609125E-009   4.1126621912002095E-009
   1.1519173063162575      -0.80000000000000004        4.6970576630056917E-011  -4.6987035902393410E-011  -8.3355183420211682E-011  -8.6142596143622347E-011  -4.7845349369545893E-010  -4.7823112849802641E-010  -1.2481745409404832E-010   1.5417016541792197E-010  -8.6892254290882899E-010  -9.0204392070755118E-010  -1.7148805206988795E-009  -1.7092066402040004E-009  -1.1047857201681599E-011   1.2304997428106277E-009  -1.5551945200023980E-009   3.6665206347167422E-009
   1.1868238913561442      -0.80000000000000004        4.1967912971262810E-011  -4.1998775101294367E-011  -7.2515732851038418E-011  -7.4979679979001909E-011  -4.3796863391928176E-010  -4.3795211686257084E-010  -1.0934263178742905E-010   1.3571078161452757E-010  -7.6598684268764189E-010  -7.9572332603539091E-010  -1.5689876271232885E-009  -1.5646595235535100E-009  -1.3269986111768672E-011   1.0941961844330364E-009  -1.3926418222355945E-009   3.2309053183190952E-009
   1.2217304763960306      -0.80000000000000004        3.7238254497530371E-011  -3.7279507407828437E-011  -6.2318804817889014E-011  -6.4467693589286872E-011  -3.9873324761394244E-010  -3.9888020691878761E-010  -9.5091586562618089E-011   1.1863107732619684E-010  -6.6728881095614846E-010  -6.9363017054380998E-010  -1.4274467008707359E-009  -1.4242675532272656E-009  -1.4495039442462801E-011   9.6726692355358905E-010  -1.2402187408008616E-009   2.8135370522404552E-009
   1.2566370614359172      -0.80000000000000004        3.2869637492647462E-011  -3.2917714000276033E-011  -5.2889340740225905E-011  -5.4737934559488429E-011  -3.6162731871993482E-010  -3.6189991206041842E-010  -8.2231667029408800E-011   1.0315145030265410E-010  -5.7416556396941535E-010  -5.9717659320618649E-010  -1.2934838634520191E-009  -1.2912648516751202E-009  -1.4882166539312506E-011   8.5139296850440481E-010  -1.1002279301567827E-009   2.4200314307674726E-009
   1.2915436464758039      -0.80000000000000004        2.8924319233798022E-011  -2.8976316710515811E-011  -4.4293864574495215E-011  -4.5861069563660237E-011  -3.2735744824659337E-010  -3.2772226483814990E-010  -7.0855840737447353E-011   8.9403863833072772E-011  -4.8746525427000963E-010  -5.0726798040140536E-010  -1.1696894082082087E-009  -1.1682549730733310E-009  -1.4594700971708602E-011   7.4767457402027464E-010  -9.7421969066107927E-010   2.0539212065484732E-009
   1.3264502315156905      -0.80000000000000004        2.5441488264177646E-011  -2.5495229890068286E-011  -3.6546514301360538E-011  -3.7853712571967161E-011  -2.9645968304032411E-010  -2.9688898808816138E-010  -6.0995425649516562E-011   7.7445421533310406E-011  -4.0757630924327192E-010  -4.2433159298658060E-010  -1.0580317968101075E-009  -1.0572226207160963E-009  -1.3788372310533498E-011   6.5670703846395109E-010  -8.6322826598460337E-010   1.7167849409441905E-009
   1.3613568165555769      -0.80000000000000004        2.2440970234262144E-011  -2.2494891209648287E-011  -2.9617459101431553E-011  -3.0686093449554199E-011  -2.6931432922518776E-010  -2.6978528746293213E-010  -5.2634678379565482E-011   6.7275305130978063E-011  -3.3447299948898328E-010  -3.4836330564527725E-010  -9.5990911850646590E-010  -9.5958377679618452E-010  -1.2602651477980363E-011   5.7868455776841607E-010  -7.6768306372364014E-010   1.4084521276181421E-009
   1.3962634015954636      -0.80000000000000004        1.9927641717056895E-011  -1.9980432405759264E-011  -2.3440602056942859E-011  -2.4291820732328786E-011  -2.4616945794848854E-010  -2.4666367278953537E-010  -4.5725579809421821E-011   5.8851420009625359E-011  -2.6777456024544299E-010  -2.7898763819466422E-010  -8.7623411738189812E-010  -8.7626889561976534E-010  -1.1156108720961302E-011   5.1350306413249013E-010  -6.8766522390567158E-010   1.1272587811582754E-009
   1.4311699866353502      -0.80000000000000004        1.7896379447485697E-011  -1.7947288149041030E-011  -1.7923056267103416E-011  -1.8576080504277165E-011  -2.2716959078388989E-010  -2.2767226669066244E-010  -4.0202259682126827E-011   5.2108332913517351E-011  -2.0681057844741506E-010  -2.1552506250879870E-010  -8.0753888806024461E-010  -8.0782605769115581E-010  -9.5442919687223166E-012   4.6087558779183253E-010  -6.2286342699286722E-010   8.7032434371012926E-010
   1.4660765716752369      -0.80000000000000004        1.6336209343970525E-011  -1.6384574911577886E-011  -1.2951773198312213E-011  -1.3423092794164636E-011  -2.1238452632458716E-010  -2.1288405662403137E-010  -3.5993256650302465E-011   4.6971036754385879E-011  -1.5068136023570581E-010  -1.5705632493259576E-010  -7.5408004080431240E-010  -7.5452566682345721E-010  -7.8405138447085659E-012   4.2041666595047810E-010  -5.7305565963623894E-010   6.3381416275502360E-010
   1.5009831567151235      -0.80000000000000004        1.5234416243441437E-011  -1.5279754521682141E-011  -8.3999466891575585E-012  -8.7026142957934262E-012  -2.0183598683350084E-010  -2.0232253246773925E-010  -3.3032002618116367E-011   4.3368682268179667E-011  -9.8315040659798363E-011  -1.0248064265478908E-010  -7.1593770339968264E-010  -7.1645821099743321E-010  -6.0986788326793777E-012   3.9173338298706811E-010  -5.3793352660710854E-010   4.1317849925988051E-010
   1.5358897417550099      -0.80000000000000004        1.4579441056373218E-011  -1.4621392866803746E-011  -4.1319312309132804E-012  -4.2750742116983407E-012  -1.9552041072746692E-010  -1.9598599405770147E-010  -3.1264799860750428E-011   4.1243379808242581E-011  -4.8518219837071906E-011  -5.0569287418489893E-011  -6.9310142578626842E-010  -6.9361988001205390E-010  -4.3569390192091190E-012   3.7449328482845522E-010  -5.1717672106098666E-010   2.0336619479106596E-010
   1.5707963267948966      -0.80000000000000004        1.4363611442905362E-011  -1.4401573578284490E-011  -6.9509961515827266E-015   4.5356571611517311E-015  -1.9342889682247140E-010  -1.9386513696534760E-010  -3.0656763645666192E-011   4.0558056335300352E-011  -2.0603357645050076E-014  -1.3377715944961555E-014  -6.8553768775564552E-010  -6.8597980333152160E-010  -2.6428385684911137E-012   3.6847452646764745E-010  -5.1050387403443708E-010  -9.8932755150342397E-013
   1.6057029118347832      -0.80000000000000004        1.4584066296559954E-011  -1.4617601627373347E-011   4.1184335344337096E-012   4.2835844744284763E-012  -1.9555732899410052E-010  -1.9595546771417796E-010  -3.1195198392333742E-011   4.1300027259126759E-011   4.8485042720776124E-011   5.0535019738807390E-011  -6.9323174954248334E-010  -6.9352186374057681E-010  -9.7800618778093123E-013   3.7359110894436237E-010  -5.1790286213444916E-010  -2.0540688749084700E-010
   1.6406094968746698      -0.80000000000000004        1.5243813634727771E-011  -1.5271989940822802E-011   8.3872844745719889E-012   8.7098110992163343E-012  -2.0191072551840410E-010  -2.0226054460860735E-010  -3.2890920246955111E-011   4.3483178581758736E-011   9.8306224559480848E-011   1.0242363183768904E-010  -7.1620220770004932E-010  -7.1625913640764937E-010   6.1580296064316800E-013   3.8990988051633998E-010  -5.3944229810691513E-010  -4.1540713659684702E-010
   1.6755160819145565      -0.80000000000000004        1.6350823879873288E-011  -1.6372473498219032E-011   1.2940662169391011E-011   1.3428233076254073E-011  -2.1249981215412493E-010  -2.1278844831385828E-010  -3.5776941356463685E-011   4.7146319943312914E-011   1.5071426003352252E-010   1.5696086329940974E-010  -7.5448640400306100E-010  -7.5421936489392316E-010   2.1120348381552230E-012   4.1763665078968347E-010  -5.7537222211179015E-010  -6.3636231094272463E-010
   1.7104226669544429      -0.80000000000000004        1.7916664981697716E-011  -1.7930539274106950E-011   1.7914359692480420E-011   1.8578257478056344E-011  -2.2732895701257763E-010  -2.2754003711197982E-010  -3.9905320567150113E-011   5.2348459033966848E-011   2.0690448568705604E-010   2.1537395590181210E-010  -8.0809828815175567E-010  -8.0740336000741753E-010   3.4738375190887172E-012   4.5709375433921369E-010  -6.2587614988488937E-010  -8.7333242881908024E-010
   1.7453292519943295      -0.80000000000000004        1.9954345937798090E-011  -1.9958385667500497E-011   2.3435301881803275E-011   2.4290035254167178E-011  -2.4637757647310748E-010  -2.4649098116882349E-010  -4.5341139555947618E-011   5.9161737530702983E-011   2.6795131136645154E-010   2.7876146442894768E-010  -8.7696117856179660E-010  -8.7571822497909798E-010   4.6503417018203950E-012   5.0865729614643937E-010  -6.9141985589709418E-010  -1.1308788963654540E-009
   1.7802358370342162      -0.80000000000000004        2.2474971135618547E-011  -2.2466685312584969E-011   2.9616715159242046E-011   3.0679218759962726E-011  -2.6957681474762078E-010  -2.6956757569698092E-010  -5.2154742137086781E-011   6.7661672256994390E-011   3.3475739456392105E-010   3.4804017702637792E-010  -9.6082125882322497E-010  -9.5889096175795952E-010   5.5724474352809873E-012   5.7269845195321953E-010  -7.7241694953515993E-010  -1.4128502179011521E-009
   1.8151424220741028      -0.80000000000000004        2.5483836229416801E-011  -2.5460299370171079E-011   3.6552085566339166E-011   3.7840564831272440E-011  -2.9678307662431051E-010  -2.9662058472844899E-010  -6.0411243202282768E-011   7.7914494602716612E-011   4.0799675567458389E-010   4.2388696004599396E-010  -1.0591488545853248E-009  -1.0563713457317542E-009   6.1512564619788768E-012   6.4950634689695005E-010  -8.6902939257825457E-010  -1.7221414309937568E-009
   1.8500490071139892      -0.80000000000000004        2.8976118419369130E-011  -2.8933501893528998E-011   4.4307409255185080E-011   4.5840198489356934E-011  -3.2774935692437826E-010  -3.2739720211582974E-010  -7.0158508115673710E-011   8.9962071565120042E-011   4.8805386012179936E-010   5.0667434918745501E-010  -1.1710328047425010E-009  -1.1672275963883621E-009   6.2774527677339014E-012   7.3919306870603272E-010  -9.8100724569422636E-010  -2.0604307240404865E-009
   1.8849555921538759      -0.80000000000000004        3.2932160296937783E-011  -3.2865846647317243E-011   5.2913383024079237E-011   5.4707217119325444E-011  -3.6209550099442535E-010  -3.6151154917691109E-010  -8.1412726833508185E-011   1.0380484373031676E-010   5.7495805699295910E-010   5.9640401955092328E-010  -1.2950756201428110E-009  -1.2900427478879819E-009   5.8240273353135761E-012   8.4157312897327014E-010  -1.1079450218299388E-009  -2.4279009148290581E-009
   1.9198621771937625      -0.80000000000000004        3.7312744477249705E-011  -3.7217680861226313E-011   6.2355897177319071E-011   6.4424672570430747E-011  -3.9928525827270502E-010  -3.9842219614703384E-010  -9.4143804200770793E-011   1.1938456734188658E-010   6.6832322865359288E-010   6.9264640010805644E-010  -1.4293084581746641E-009  -1.4228323948222941E-009   4.6510002070827457E-012   9.5606375908378384E-010  -1.2489249391071302E-009  -2.8229812261831947E-009
   1.9547687622336491      -0.80000000000000004        4.2055584098186143E-011  -4.1925865026720249E-011   7.2568843228620804E-011   7.4921422872639776E-011  -4.3861211469281615E-010  -4.3741803706324612E-010  -1.0826074031287633E-010   1.3656754340933354E-010   7.6730327808028054E-010   7.9449443899817276E-010  -1.5711393198852714E-009  -1.5629933768979353E-009   2.6140868498504423E-012   1.0815870390673144E-009  -1.4024523978875674E-009  -3.2421411132557402E-009
   1.9896753472735358      -0.80000000000000004        4.7072614670171711E-011  -4.6902104162203695E-011   8.3427452858628784E-011   8.6066424713889901E-011  -4.7919534235927832E-010  -4.7761527795243342E-010  -1.2359897701539762E-010   1.5513094759860618E-010   8.7056195521205081E-010   9.0053606596022395E-010  -1.7173390128396905E-009  -1.7072936361132711E-009  -4.2363375985238250E-013   1.2164951121762735E-009  -1.5661411084570841E-009  -3.6797586400829355E-009
   2.0245819323134224      -0.80000000000000004        5.2249200733225152E-011  -5.2031440898752290E-011   9.4744949811941782E-011   9.7664580707755994E-011  -5.1998851567933478E-010  -5.1796568978328535E-010  -1.3991050889527220E-010   1.7475214291863184E-010   9.7626854525965697E-010   1.0088517269599019E-009  -1.8640757754751846E-009  -1.8519080321476996E-009  -4.5772363950287248E-012   1.3585073358782056E-009  -1.7369186709729506E-009  -4.1280970200783760E-009
   2.0594885173533091      -0.80000000000000004        5.7445640753189497E-011  -5.7174133559280732E-011   1.0627317748624633E-010   1.0945819326910097E-010  -5.5980440603977787E-010  -5.5728309612578392E-010  -1.5685971443012068E-010   1.9500501756220490E-010   1.0821282572284623E-009   1.1170489839450433E-009  -2.0070088311266134E-009  -1.9925142581466300E-009  -9.9233102602668262E-012   1.5046962082229423E-009  -1.9110536608598345E-009  -4.5774271819047408E-009
   2.0943951023931953      -0.80000000000000004        6.2501149522034022E-011  -6.2170207839284036E-011   1.1770851811163949E-010   1.2113327283403197E-010  -5.9735668729830449E-010  -5.9428498797488219E-010  -1.7402537892937167E-010   2.1536589444081504E-010   1.1854531045894307E-009   1.2223383699647784E-009  -2.1414432820798246E-009  -2.1244485527651138E-009  -1.6483575373287191E-011   1.6515305763498481E-009  -2.0841665330198208E-009  -5.0163183176214151E-009
   2.1293016874330819      -0.80000000000000004        6.7240624919099562E-011  -6.6845072599618708E-011   1.2870323154384682E-010   1.3233148917120894E-010  -6.3131792879923539E-010  -6.2765076435973945E-010  -1.9091139747943762E-010   2.3522721887334738E-010   1.2832697690989541E-009   1.3216484816298071E-009  -2.2625433082871947E-009  -2.2429198814306604E-009  -2.4210044297958492E-011   1.7949707150851992E-009  -2.2512120175363067E-009  -5.4320936929577122E-009
   2.1642082724729685      -0.80000000000000004        7.1483268177652231E-011  -7.1019281704009615E-011   1.3888168097066698E-010   1.4266660049477099E-010  -6.6038690805999648E-010  -6.5608886959074607E-010  -2.0696577007652448E-010   2.5392254556583993E-010   1.3724592950313829E-009   1.4117721139963495E-009  -2.3655907959037306E-009  -2.3432669284937985E-009  -3.2974610160907156E-011   1.9305989226065649E-009  -2.4068847925510948E-009  -5.8114320222543955E-009
   2.1991148575128552      -0.80000000000000004        7.5052983774996268E-011  -7.4518221973396966E-011   1.4786166923540063E-010   1.5174705524767641E-010  -6.8336126901716269E-010  -6.7841031615008979E-010  -2.2160693262890535E-010   2.7075936242301146E-010   1.4499236068708403E-009   1.4895400310397515E-009  -2.4462593480428998E-009  -2.4212312432139256E-009  -4.2564023953626254E-011   2.0538152316568778E-009  -2.5457689696069843E-009  -6.1410877283622357E-009
   2.2340214425527418      -0.80000000000000004        7.7790215495242311E-011  -7.7184271189247281E-011   1.5527829275091756E-010   1.5920089605204308E-010  -6.9921166696571861E-010  -6.9360095262486510E-010  -2.3425644880697537E-010   2.8505899577745063E-010   1.5127698246794792E-009   1.5520103222162694E-009  -2.5008824568498410E-009  -2.4732224141284175E-009  -5.2683678292636580E-011   2.1600775084061712E-009  -2.6625235233830516E-009  -6.4086811246386058E-009
   2.2689280275926285      -0.80000000000000004        7.9562964527934235E-011  -7.8887955785481443E-011   1.6080915408185702E-010   1.6470148283020024E-010  -7.0714773834058764E-010  -7.0088821505712308E-010  -2.4437527063458801E-010   2.9619978014417145E-010   1.5584942870290193E-009   1.5966589242654190E-009  -2.5266952094278759E-009  -2.4965558614215331E-009  -6.2968816768569068E-011   2.2451599080121770E-009  -2.7523142844886183E-009  -6.6034935660858859E-009
   2.3038346126325151      -0.80000000000000004        8.0276920263658132E-011  -7.9537045037655728E-011   1.6419860871043791E-010   1.6799152098909450E-010  -7.0667286762543471E-010  -6.9979423830294177E-010  -2.5150099911924101E-010   3.0366029529380368E-010   1.5851524999200495E-009   1.6215507627609259E-009  -2.5220259432424086E-009  -2.4896390459233895E-009  -7.3005448287595536E-011   2.3054146500586476E-009  -2.8112120714375574E-009  -6.7171981457720509E-009
   2.3387411976724017      -0.80000000000000004        7.9882911286177369E-011  -7.9084731632740614E-011   1.6527703058441647E-010   1.6890340241732737E-010  -6.9762076452049158E-010  -6.9017132633670217E-010  -2.5528186652497385E-010   3.0705794725219936E-010   1.5914974088338058E-009   1.6254796241837181E-009  -2.4864194668185439E-009  -2.4520903423881215E-009  -8.2357541545546264E-011   2.3380257556744320E-009  -2.8361744505705721E-009  -6.7444577719205271E-009
   2.3736477827122884      -0.80000000000000004        7.8381216839216823E-011  -7.7533093162566902E-011   1.6397530242610162E-010   1.6737300792023559E-010  -6.8016979981567860E-010  -6.7221496842492343E-010  -2.5550436126336518E-010   3.0617953850699218E-010   1.5770752434931471E-009   1.6080612950881109E-009  -2.4206793346587992E-009  -2.3847753106120120E-009  -9.0599034205476680E-011   2.3412048097715082E-009  -2.8254616644265179E-009  -6.6833332771067622E-009
   2.4085543677521746      -0.80000000000000004        7.5821913669150964E-011  -7.4934360960792644E-011   1.6033106332758770E-010   1.6344603267491429E-010  -6.5483440906994718E-010  -6.4645436618623085E-010  -2.5211125649272489E-010   3.0099929455463573E-010   1.5422661822065850E-009   1.5697702446881965E-009  -2.3268236624667322E-009  -2.2897590645457137E-009  -9.7347021284983843E-011   2.3143244257827913E-009  -2.7789305011267348E-009  -6.5354622934371478E-009
   2.4434609527920612      -0.80000000000000004        7.2301690076971603E-011  -7.1385987024732457E-011   1.5448692727043343E-010   1.5727537041143703E-010  -6.2243442886660082E-010  -6.1372025263241307E-010  -2.4520832454408670E-010   2.9168406072782501E-010   1.4882703872005656E-009   1.5119189386701017E-009  -2.2079600586716238E-009  -2.1701765638332327E-009  -1.0229230807847776E-010   2.2579940025878829E-009  -2.6976847426529752E-009  -6.3059917710099179E-009
   2.4783675378319479      -0.80000000000000004        6.7956806627051419E-011  -6.7024763837913974E-011   1.4668082972067905E-010   1.4911068227900511E-010  -5.8404498038455930E-010  -5.7509378914625723E-010  -2.3505804450691577E-010   2.7858233875868088E-010   1.4170370409365496E-009   1.4365787718854547E-009  -2.0680914114143973E-009  -2.0300360739894692E-009  -1.0522429650434967E-010   2.1740330874499789E-009  -2.5842351529879851E-009  -6.0032718278554807E-009
   2.5132741228718345      -0.80000000000000004        6.2953956738290009E-011  -6.2017448203452384E-011   1.3722916400843518E-010   1.3928042273910023E-010  -5.4093080166669869E-010  -5.3184053194471845E-010  -2.2206231923657539E-010   2.6220125116444424E-010   1.3311462002042219E-009   1.3464535082248282E-009  -1.9118701563395192E-009  -1.8739719355167297E-009  -1.0604670629255357E-010   2.0653653447344263E-009  -2.4424703399116596E-009  -5.6383407697843347E-009
   2.5481807079117211      -0.80000000000000004        5.7478536698555759E-011  -5.6548352920520804E-011   1.2650467163729039E-010   1.2816962564322910E-010  -4.9447349789020639E-010  -4.8533697269659768E-010  -2.0673449829157426E-010   2.4317185539203945E-010   1.2336518354969544E-009   1.2447129641971995E-009  -1.7443243792487892E-009  -1.7069708535893689E-009  -1.0478320347914927E-010   1.9358454445114642E-009  -2.2773898625025087E-009  -5.2242477522902867E-009
   2.5830872929516078      -0.80000000000000004        5.1723105838063342E-011  -5.0808734910827252E-011   1.1491198112752315E-010   1.1619344923294962E-010  -4.4609357744588364E-010  -4.3699261730765097E-010  -1.8966463252270197E-010   2.2220596334986287E-010   1.1279012386639080E-009   1.1348047009445324E-009  -1.5705761135537704E-009  -1.5340917179134996E-009  -1.0157227444800054E-010   1.7900394253356196E-009  -2.0943905419283658E-009  -4.7752744050256925E-009
   2.6179938779914944      -0.80000000000000004        4.5875618978002306E-011  -4.4984351547842948E-011   1.0286141746196320E-010   1.0377078743357939E-010  -3.9717693425450948E-010  -3.8817645807605647E-010  -1.7148046235243763E-010   2.0005045228769755E-010   1.0173445180751278E-009   1.0202566042709723E-009  -1.3955755169312085E-009  -1.3602010675854643E-009  -9.6651905769906412E-011   1.6329372484362019E-009  -1.8994082224215680E-009  -4.3061175315921891E-009
   2.6529004630313811      -0.80000000000000004        4.0109315046969102E-011  -3.9245863139534832E-011   9.0745336357022984E-011   9.1300125651496445E-011  -3.4900752420677707E-010  -3.4015023969586202E-010  -1.5280863202801586E-010   1.7744048104712481E-010   9.0534995736725648E-010   9.0448581441880989E-010  -1.2238660849878200E-009  -1.1897413578969393E-009  -9.0336856918872849E-011   1.4696644574041045E-009  -1.6985883035218688E-009  -3.8310971792334976E-009
   2.6878070480712677      -0.80000000000000004        3.4574573957404658E-011  -3.3740173379694552E-011   7.8917578000879094E-011   7.9138213178839079E-011  -3.0271359291738097E-010  -2.9401454854107395E-010  -1.3423826399855135E-010   1.5505795112571361E-010   7.9503707208091578E-010   7.9062850993792141E-010  -1.0593971569311331E-009  -1.0265454573293855E-009  -8.2990411741890007E-011   1.3052055347038910E-009  -1.4977648635783448E-009  -3.3634461544228740E-009
   2.7227136331111539      -0.80000000000000004        2.9393283178872511E-011  -2.8585522723900694E-011   6.7677434538461528E-011   6.7584058479259921E-011  -2.5922743977220362E-010  -2.5066859097108977E-010  -1.1629118057922548E-010   1.3349757162881689E-010   6.8913949237351842E-010   6.8139815362964400E-010  -9.0539063553820429E-010  -8.7370504770380344E-010  -7.4995467837023958E-011   1.1441582119797025E-009  -1.3019561908331943E-009  -2.9147294512688824E-009
   2.7576202181510405      -0.80000000000000004        2.4655799104513718E-011  -2.3868190535474241E-011   5.7260086265906755E-011   5.6868828544568432E-011  -2.1926196256251801E-010  -2.1078684225694843E-010  -9.9399613535624304E-011   1.1324080691394999E-010   5.8990482946653707E-010   5.7898515131539470E-010  -7.6426746647488885E-010  -7.3349725405272773E-010  -6.6725818374049523E-011   9.9050753074439708E-010  -1.1156352965191725E-009  -2.4944238186990916E-009
   2.7925268031909272      -0.80000000000000004        2.0420700537718172E-011  -1.9642262883349818E-011   4.7831827150729652E-011   4.7151456359632727E-011  -1.8330184972878828E-010  -1.7480989671125612E-010  -8.3892942663529080E-011   9.4641723173352126E-011   4.9903403079445377E-010   4.8499283582950552E-010  -6.3763169706036556E-010  -6.0736642240636975E-010  -5.8522284813995582E-011   8.4748243447717175E-010  -9.4233220834416548E-010  -2.1096776728452931E-009
   2.8274333882308138      -0.80000000000000004        1.6716519505459161E-011  -1.5930964062021489E-011   3.9491929632860577E-011   3.8519530680245774E-011  -1.5161201551146251E-010  -1.4295136689530763E-010  -6.9994002163658271E-011   7.7922834473273916E-011   4.1766686320545132E-010   4.0042059135869915E-010  -5.2631123620232691E-010  -4.9595947167425660E-010  -5.0674729240296395E-011   7.1747930286470934E-010  -7.8440981498024826E-010  -1.7652608186612560E-009
   2.8623399732707004      -0.80000000000000004        1.3545820740612677E-011  -1.2730680448247259E-011   3.2278651604304752E-011   3.0995279764563361E-011  -1.2426018628277253E-010  -1.1521694265248295E-010  -5.7824328445902764E-011   6.3181236885399547E-011   3.4641058461508253E-010   3.2568829664303882E-010  -4.3044571033862465E-010  -3.9920462717949529E-010  -4.3411474269154800E-011   6.0205679077956474E-010  -6.4305084871891946E-010  -1.4636945646409404E-009
   2.8972465583105871      -0.80000000000000004        1.0890165281310369E-011  -1.0015561435876535E-011   2.6179399414730251E-011   2.4545299793513323E-011  -1.0115025394430794E-010  -9.1435524387697315E-011  -4.7416632165220478E-011   5.0401667984234172E-011   2.8540522567107496E-010   2.6069363106849344E-010  -3.4961133051625539E-010  -3.1642204609614081E-010  -3.6896578907027742E-011   5.0198971990645232E-010  -5.1859722555834732E-010  -1.2055329106661592E-009
   2.9321531433504737      -0.80000000000000004        8.7163195366219707E-012  -7.7422451737551110E-012   2.1143151036817684E-011   1.9091458806402569E-011  -8.2063391386022533E-011  -7.1294080321907439E-011  -3.8732799420149149E-011   3.9475150980994053E-011   2.3441624462978588E-010   2.0489488861968399E-010  -2.8296833450157553E-010  -2.4645197002737203E-010  -3.1232921782461301E-011   4.1739416158215809E-010  -4.1045317228861010E-010  -9.8975699565275806E-010
   2.9670597283903604      -0.80000000000000004        6.9820297070027722E-012  -5.8563729278862744E-012   1.7093787413207313E-011   1.4522822095089193E-011  -6.6702346347782928E-011  -5.4374728412100946E-011  -3.1684522337510241E-011   3.0220960640454772E-011   1.9294274881232511E-010   1.5740400658514872E-010  -2.2941676884767044E-010  -1.8778564101955097E-010  -2.6471719349178053E-011   3.4788095706208900E-010  -3.1734800889889028E-010  -8.1423452895510101E-010
   3.0019663134302470      -0.80000000000000004        5.6418489747612288E-012  -4.2962088370397742E-012   1.3943193484116076E-011   1.0706957312142828E-011  -5.4734045263217340E-011  -4.0189748879023610E-011  -2.6154871912501765E-011   2.2406382391509013E-011   1.6033105771559026E-010   1.1707974805033297E-010  -1.8774782606375404E-010  -1.3868528041937287E-010  -2.2624567172595194E-011   2.9273385976126297E-010  -2.3738861421003303E-010  -6.7619704813920199E-010
   3.0368728984701332      -0.80000000000000004        4.6520474897871652E-012  -2.9963603315853244E-012   1.1602825628333511E-011   7.4985207561369118E-012  -4.5830111444636422E-011  -2.8210235971938259E-011  -2.2018453659770340E-011   1.5765996101528759E-011   1.3588251980013415E-010   8.2611885307337698E-011  -1.5678065979139373E-010  -9.7283421607970632E-011  -1.9676943962534554E-011   2.5108249417746196E-010  -1.6832323872343246E-010  -5.7269404715000965E-010
   3.0717794835100198      -0.80000000000000004        3.9746365226294673E-012  -1.8906847177064748E-012   9.9938767922366349E-012   4.7463842366053689E-012  -3.9700091433634679E-011  -1.7887605566185677E-011  -1.9158979787889831E-011   1.0014558106380059E-011   1.1894937957952224E-010   5.2588884259679063E-011  -1.3547771494380327E-010  -6.1656885761907314E-011  -1.7601644840410040E-011   2.2206832359327051E-010  -1.0755112749647664E-010  -5.0099601059895128E-010
   3.1066860685499065      -0.80000000000000004        3.5804126701852054E-012  -9.1364255379024899E-013   9.0546427108663844E-012   2.2979498353025142E-012  -3.6117747418825389E-011  -8.6686258564314545E-012  -1.7483304703114922E-011   4.8583183099811862E-012   1.0901294261326893E-010   2.5546855290163658E-011  -1.2303503676786925E-010  -2.9871296188328922E-011  -1.6370432133678495E-011   2.0497499534293557E-010  -5.2390088519210231E-011  -4.5891745867675148E-010
   3.1415926535897931      -0.80000000000000004        3.4511015994805086E-012  -4.6903381122661417E-016   8.7459521552765996E-012   9.4764929999545641E-016  -3.4939964184845763E-011  -1.4850962357398510E-016  -1.6931655006758792E-011   1.3836617558767376E-017   1.0573921756331850E-010  -1.1239121813399498E-015  -1.1894516705753596E-010  -1.2014729809105520E-015  -1.5962512373487370E-011   1.9933189090136844E-010  -6.1264985112508340E-014  -4.4505274835977749E-010
   3.1764992386296798      -0.80000000000000004        3.5804139756211916E-012   9.1290985831391631E-013   9.0546437003695712E-012  -2.2960509871335524E-012  -3.6117744787593775E-011   8.6683029945513195E-012  -1.7483303143335554E-011  -4.8581405263127801E-012   1.0901294728902186E-010  -2.5548771255731998E-011  -1.2303503561898763E-010   2.9869302260955851E-011  -1.6370428014958116E-011   2.0497501712377495E-010   5.2249325255823859E-011  -4.5891746308080913E-010
   3.2114058236695664      -0.80000000000000004        3.9746344962020157E-012   1.8903324273444652E-012   9.9938799833257980E-012  -4.7447288927886749E-012  -3.9700093578292698E-011   1.7887597772624127E-011  -1.9158981016739814E-011  -1.0014396388593678E-011   1.1894938531282041E-010  -5.2590554869244995E-011  -1.3547771102152294E-010   6.1655798757797492E-011  -1.7601633165234661E-011   2.2206827720258912E-010   1.0737511139262677E-010  -5.0099601118040125E-010
   3.2463124087094530      -0.80000000000000004        4.6520498457477073E-012   2.9962762697766926E-012   1.1602828561956555E-011  -7.4972602234722548E-012  -4.5830110680148816E-011   2.8209981681704259E-011  -2.2018453929589063E-011  -1.5765933753860421E-011   1.3588252527937279E-010  -8.2612981452104839E-011  -1.5678065957887779E-010   9.7283401596016283E-011  -1.9676935640659451E-011   2.5108255686965264E-010   1.6812565425372936E-010  -5.7269404013153249E-010
   3.2812189937493397      -0.80000000000000004        5.6418469382792571E-012   4.2964012947756081E-012   1.3943195301292895E-011  -1.0706225462649257E-011  -5.4734045562921600E-011   4.0189621756595643E-011  -2.6154876775725431E-011  -2.2406775026675918E-011   1.6033105946269881E-010  -1.1708017698339103E-010  -1.8774782724117970E-010   1.3868603950119125E-010  -2.2624547515667747E-011   2.9273377063728018E-010   2.3721618963280927E-010  -6.7619703848800933E-010
   3.3161255787892263      -0.80000000000000004        6.9820340356765860E-012   5.8568597834484791E-012   1.7093799872470410E-011  -1.4522579588532648E-011  -6.6702341936383899E-011   5.4374504497645173E-011  -3.1684521154981916E-011  -3.0221293271588414E-011   1.9294275383104516E-010  -1.5740359581388036E-010  -2.2941677385135552E-010   1.8778717790562646E-010  -2.6471718052414568E-011   3.4788106035564838E-010   3.1715795531845953E-010  -8.1423452622871475E-010
   3.3510321638291130      -0.80000000000000004        8.7163160816387548E-012   7.7427652438407395E-012   2.1143150771238914E-011  -1.9091407296765721E-011  -8.2063393034325242E-011   7.1293647963487090E-011  -3.8732803255794522E-011  -3.9475771105282266E-011   2.3441624068230241E-010  -2.0489373463197679E-010  -2.8296833501823203E-010   2.4645386645308307E-010  -3.1232902876963896E-011   4.1739403560259366E-010   4.1023662871489929E-010  -9.8975698738327404E-010
   3.3859387488689991      -0.80000000000000004        1.0890171668874570E-011   1.0015999022376690E-011   2.6179405677754124E-011  -2.4545510727515431E-011  -1.0115025409255470E-010   9.1435199546883066E-011  -4.7416627589585487E-011  -5.0402438548926509E-011   2.8540522843370844E-010  -2.6069189770549579E-010  -3.4961133658860424E-010   3.1642409610886939E-010  -3.6896579873851402E-011   5.0198985416056989E-010   5.1834233398442492E-010  -1.2055329094040201E-009
   3.4208453339088858      -0.80000000000000004        1.3545816324215898E-011   1.2731541956399812E-011   3.2278650834747816E-011  -3.0995616402204888E-011  -1.2426018716972009E-010   1.1521656346642412E-010  -5.7824334072154003E-011  -6.3182409333000461E-011   3.4641058005063575E-010  -3.2568620430312834E-010  -4.3044571099068740E-010   3.9920653720791528E-010  -4.3411460545613597E-011   6.0205663262490523E-010   6.4280077724938774E-010  -1.4636945556984782E-009
   3.4557519189487724      -0.80000000000000004        1.6716526384933906E-011   1.5931905855729147E-011   3.9491943820708501E-011  -3.8519839018751594E-011  -1.5161201454944587E-010   1.4295091159823286E-010  -6.9993996425674383E-011  -7.7923954449184220E-011   4.1766686630983487E-010  -4.0041873112940007E-010  -5.2631124319163096E-010   4.9596087821529352E-010  -5.0674735308858026E-011   7.1747945823484130E-010   7.8422334164550791E-010  -1.7652608297976598E-009
   3.4906585039886591      -0.80000000000000004        2.0420694504822827E-011   1.9643127621388673E-011   4.7831822749661462E-011  -4.7151865873326031E-011  -1.8330184941894137E-010   1.7480966058307496E-010  -8.3892949033092521E-011  -9.4642376085558532E-011   4.9903402654337026E-010  -4.8499124816443719E-010  -6.3763169581901893E-010   6.0736703353368998E-010  -5.8522270350410381E-011   8.4748225337188250E-010   9.4231573868515294E-010  -2.1096776745152496E-009
   3.5255650890285457      -0.80000000000000004        2.4655807222560956E-011   2.3869006479371210E-011   5.7260095365912005E-011  -5.6869254460029508E-011  -2.1926195662482172E-010   2.1078648455966336E-010  -9.9399608581496009E-011  -1.1324107127381885E-010   5.8990483880385966E-010  -5.7898431771723681E-010  -7.6426747282950331E-010   7.3349708917232904E-010  -6.6725828133203628E-011   9.9050769827743072E-010   1.1156960940175200E-009  -2.4944238318773944E-009
   3.5604716740684323      -0.80000000000000004        2.9393276432648779E-011   2.8586065783011451E-011   6.7677429310071562E-011  -6.7584308643826174E-011  -2.5922743833757652E-010   2.5066816438362664E-010  -1.1629118535240830E-010  -1.3349750766165585E-010   6.8913948945070302E-010  -6.8139813220596143E-010  -9.0539063289287056E-010   8.7370439179179884E-010  -7.4995451106757032E-011   1.1441580188545703E-009   1.3019392703413719E-009  -2.9147294502623024E-009
   3.5953782591083190      -0.80000000000000004        3.4574583021702782E-011   3.3740573736923950E-011   7.8917587637007854E-011  -7.9138375148216119E-011  -3.0271358949000246E-010   2.9401428455023891E-010  -1.3423825670798742E-010  -1.5505762774976513E-010   7.9503708429041761E-010  -7.9062890277516691E-010  -1.0593971619344029E-009   1.0265445014179475E-009  -8.2990429635419814E-011   1.3052057061635518E-009   1.4977524277637335E-009  -3.3634461586528266E-009
   3.6302848441482056      -0.80000000000000004        4.0109306974744126E-011   3.9246150752032709E-011   9.0745328840498002E-011  -9.1300269964604203E-011  -3.4900752726940543E-010   3.4015025156452174E-010  -1.5280863831260080E-010  -1.7743976120889877E-010   9.0534995667201635E-010  -9.0448703955138190E-010  -1.2238660771679430E-009   1.1897403523032116E-009  -9.0336844401567723E-011   1.4696642706961276E-009   1.6987525108371932E-009  -3.8310971739045040E-009
   3.6651914291880923      -0.80000000000000004        4.5875627880512704E-011   4.4984644906038611E-011   1.0286142558626468E-010  -1.0377089518572914E-010  -3.9717693185243463E-010   3.8817653682406624E-010  -1.7148045432164326E-010  -2.0004980798077595E-010   1.0173445288907792E-009  -1.0202579913796875E-009  -1.3955755219603125E-009   1.3602000745044778E-009  -9.6651928592397854E-011   1.6329374154659756E-009   1.8995911660336571E-009  -4.3061175455957687E-009
   3.7000980142279785      -0.80000000000000004        5.1723096466012400E-011   5.0808656024647129E-011   1.1491197076479627E-010  -1.1619351052060668E-010  -4.4609358092599523E-010   4.3699270867481073E-010  -1.8966464179328252E-010  -2.2220545151901460E-010   1.1279012339864258E-009  -1.1348064669537266E-009  -1.5705761071648488E-009   1.5340907970210853E-009  -1.0157226208491757E-010   1.7900392494212678E-009   2.0945192129385367E-009  -4.7752744008075247E-009
   3.7350045992678651      -0.80000000000000004        5.7478546529891861E-011   5.6547859019022349E-011   1.2650468101131491E-010  -1.2816982705218591E-010  -4.9447349545286661E-010   4.8533709987365634E-010  -2.0673449223980356E-010  -2.4317123578480138E-010   1.2336518426396712E-009  -1.2447149926222598E-009  -1.7443243855107919E-009   1.7069699774394013E-009  -1.0478321886965164E-010   1.9358456005050706E-009   2.2776438324104518E-009  -5.2242477671072901E-009
   3.7699111843077517      -0.80000000000000004        6.2953946822348084E-011   6.2016408525053027E-011   1.3722915415872178E-010  -1.3928054809211684E-010  -5.4093080955390015E-010   5.3184089251349534E-010  -2.2206232945721470E-010  -2.6220075075000370E-010   1.3311461906264726E-009  -1.3464554824242077E-009  -1.9118701533804903E-009   1.8739710019179818E-009  -1.0604669205174902E-010   2.0653651908840718E-009   2.4428949515804538E-009  -5.6383407660811009E-009
   3.8048177693476384      -0.80000000000000004        6.7956816329772677E-011   6.7023698742598597E-011   1.4668083862560728E-010  -1.4911061748682319E-010  -5.8404497503027855E-010   5.7509445043640395E-010  -2.3505803926055840E-010  -2.7858182867614284E-010   1.4170370496700339E-009  -1.4365803453413140E-009  -2.0680914202695982E-009   2.0300352224472895E-009  -1.0522431356513588E-010   2.1740332172445841E-009   2.5845472555266101E-009  -6.0032718477149713E-009
   3.8397243543875250      -0.80000000000000004        7.2301680944465710E-011   7.1384699127827123E-011   1.5448692149617948E-010  -1.5727542747242725E-010  -6.2243443464427739E-010   6.1372137628495420E-010  -2.4520833605079395E-010  -2.9168374378006535E-010   1.4882703801074705E-009  -1.5119193994851108E-009  -2.2079600567241466E-009   2.1701760193346793E-009  -1.0229228936175439E-010   2.2579938812572681E-009   2.6978666615311741E-009  -6.3059917703044437E-009
   3.8746309394274117      -0.80000000000000004        7.5821924050695860E-011   7.4933330669819288E-011   1.6033107793915724E-010  -1.6344615410320131E-010  -6.5483440169179162E-010   6.4645559728316106E-010  -2.5211124850443606E-010  -3.0099917642193225E-010   1.5422661886851986E-009  -1.5697697654827442E-009  -2.3268236731864532E-009   2.2897586623965027E-009  -9.7347039119910087E-011   2.3143245298081690E-009   2.7791240046170114E-009  -6.5354623101587652E-009
   3.9095375244672983      -0.80000000000000004        7.8381206581683582E-011   7.7532529530250492E-011   1.6397529589012956E-010  -1.6737314688472587E-010  -6.8016980878041744E-010   6.7221585895638452E-010  -2.5550436862912507E-010  -3.0617922359239113E-010   1.5770752333371212E-009  -1.6080596774061264E-009  -2.4206793295601021E-009   2.3847751224911813E-009  -9.0599014084523708E-011   2.3412047174449235E-009   2.8256547880529431E-009  -6.6833332752262018E-009
   3.9444441095071849      -0.80000000000000004        7.9882921392138462E-011   7.9084144643021180E-011   1.6527703866844505E-010  -1.6890351769199334E-010  -6.9762075685129036E-010   6.9017175997675146E-010  -2.5528185911837062E-010  -3.0705763574458237E-010   1.5914974184966708E-009  -1.6254773806537855E-009  -2.4864194774433604E-009   2.4520904077755673E-009  -8.2357563340538868E-011   2.3380258245886356E-009   2.8362420539457673E-009  -6.7444577867299949E-009
   3.9793506945470716      -0.80000000000000004        8.0276910774569747E-011   7.9536747301183331E-011   1.6419859787472085E-010  -1.6799164575669347E-010  -7.0667287667087298E-010   6.9979412297454218E-010  -2.5150100514735177E-010  -3.0365986014418338E-010   1.5851524885482686E-009  -1.6215480156613034E-009  -2.5220259361172241E-009   2.4896396287199640E-009  -7.3005437499657736E-011   2.3054146014581449E-009   2.8112835335176042E-009  -6.7171981414592511E-009
   4.0142572795869578      -0.80000000000000004        7.9562974527172562E-011   7.8887846248704358E-011   1.6080916384537753E-010  -1.6470156328864756E-010  -7.0714772534392710E-010   7.0088764222261288E-010  -2.4437526123420069E-010  -2.9619933814197825E-010   1.5584942990761096E-009  -1.5966563621205977E-009  -2.5266952196074480E-009   2.4965567436051222E-009  -6.2968831684699935E-011   2.2451599393939627E-009   2.7524377709457287E-009  -6.6034935748863779E-009
   4.0491638646268449      -0.80000000000000004        7.7790207210607493E-011   7.7184358719211009E-011   1.5527828352604430E-010  -1.5920084756368906E-010  -6.9921167329544186E-010   6.9360011167694102E-010  -2.3425645525249937E-010  -2.8505851069236261E-010   1.5127698112367716E-009  -1.5520082149048787E-009  -2.5008824539006538E-009   2.4732233481090851E-009  -5.2683658479824252E-011   2.1600774984621437E-009   2.6625802425861686E-009  -6.4086811224986441E-009
   4.0840704496667311      -0.80000000000000004        7.5052993566995931E-011   7.4518088293774073E-011   1.4786168071970148E-010  -1.5174682934722053E-010  -6.8336125688632791E-010   6.7840947344825774E-010  -2.2160692366017914E-010  -2.7075897177098833E-010   1.4499236111162259E-009  -1.4895383642581731E-009  -2.4462593579649589E-009   2.4212317609583705E-009  -4.2564034601037377E-011   2.0538152204083696E-009   2.5458345031330482E-009  -6.1410877404342460E-009
   4.1189770347066181      -0.80000000000000004        7.1483260383105899E-011   7.1019044613397316E-011   1.3888167381824858E-010  -1.4266637688234238E-010  -6.6038691246160691E-010   6.5608816973118592E-010  -2.0696577449879987E-010  -2.5392233746055668E-010   1.3724592832034213E-009  -1.4117714482218461E-009  -2.3655907920716092E-009   2.3432671872457512E-009  -3.2974602747416973E-011   1.9305989630259692E-009   2.4069818470922174E-009  -5.8114320159435865E-009
   4.1538836197465043      -0.80000000000000004        6.7240633202392590E-011   6.6845008223483995E-011   1.2870324690787041E-010  -1.3233162973888627E-010  -6.3131791893503317E-010   6.2765025871864255E-010  -1.9091138839514590E-010  -2.3522736271205438E-010   1.2832697769771442E-009  -1.3216488175398087E-009  -2.2625433193821596E-009   2.2429201323389490E-009  -2.4210056245563140E-011   1.7949706700873446E-009   2.2512539475184624E-009  -5.4320937045913300E-009
   4.1887902047863905      -0.80000000000000004        6.2501142363050402E-011   6.2170103837867855E-011   1.1770851410322589E-010  -1.2113381243765666E-010  -5.9735669129890841E-010   5.9428484541365867E-010  -1.7402538376868273E-010  -2.1536618713483006E-010   1.1854530977515124E-009  -1.2223395617156812E-009  -2.1414432791544474E-009   2.1244488795137460E-009  -1.6483564267020739E-011   1.6515306617177837E-009   2.0841593909511588E-009  -5.0163183107782293E-009
   4.2236967898262776      -0.80000000000000004        5.7445648921953908E-011   5.7174142994749098E-011   1.0627318561388385E-010  -1.0945854520503929E-010  -5.5980439057544658E-010   5.5728330426211054E-010  -1.5685970551676175E-010  -1.9500530290072599E-010   1.0821282712779380E-009  -1.1170510059320175E-009  -2.0070088409200803E-009   1.9925142841017403E-009  -9.9233281905247285E-012   1.5046961181241885E-009   1.9110560237196408E-009  -4.5774271909168711E-009
   4.2586033748661638      -0.80000000000000004        5.2249195178057245E-011   5.2031137547842176E-011   9.4744944188689964E-011  -9.7664583781506108E-011  -5.1998852557815998E-010   5.1796608237281043E-010  -1.3991051126409714E-010  -1.7475202721911175E-010   9.7626854152706629E-010  -1.0088544272640637E-009  -1.8640757723225338E-009   1.8519078420649406E-009  -4.5772343690819193E-012   1.3585074550682042E-009   1.7368734732489328E-009  -4.1280970053258273E-009
   4.2935099599060509      -0.80000000000000004        4.7072620693533150E-011   4.6901746187568181E-011   8.3427456387620333E-011  -8.6066170078879561E-011  -4.7919533092310693E-010   4.7761543952529635E-010  -1.2359897313763235E-010  -1.5513079741105370E-010   8.7056197046398145E-010  -9.0053902010303471E-010  -1.7173390260573749E-009   1.7072934998601348E-009  -4.2364804689466397E-013   1.2164949737121085E-009   1.5660795797495618E-009  -3.6797586443910000E-009
   4.3284165449459371      -0.80000000000000004        4.2055578688178844E-011   4.1925521297706597E-011   7.2568832752930825E-011  -7.4920944564578220E-011  -4.3861212146269756E-010   4.3741806274356274E-010  -1.0826074395147624E-010  -1.3656707432765586E-010   7.6730327287619014E-010  -7.9449711670602307E-010  -1.5711393168298310E-009   1.5629933432331301E-009   2.6140864524997626E-012   1.0815871945337328E-009   1.4025020519470788E-009  -3.2421410996469102E-009
   4.3633231299858242      -0.80000000000000004        3.7312748425639389E-011   3.7217251085985145E-011   6.2355906059177581E-011  -6.4423908654884193E-011  -3.9928524939960394E-010   3.9842197579226663E-010  -9.4143802632650630E-011  -1.1938376739293635E-010   6.6832324462863510E-010  -6.9264847989107958E-010  -1.4293084689584707E-009   1.4228324599239690E-009   4.6509824053403788E-012   9.5606357985347233E-010   1.2490828368098893E-009  -2.8229812306710842E-009
   4.3982297150257104      -0.80000000000000004        3.2932155911783023E-011   3.2865618370608802E-011   5.2913369570068930E-011  -5.4706582598130755E-011  -3.6209551079183862E-010   3.6151122499269248E-010  -8.1412730946091450E-011  -1.0380406912542177E-010   5.7495804996506294E-010  -5.9640541495568820E-010  -1.2950756167391922E-009   1.2900430533189610E-009   5.8240294500655430E-012   8.4157331687090305E-010   1.1080310731178889E-009  -2.4279009009796111E-009
   4.4331363000655974      -0.80000000000000004        2.8976122396206854E-011   2.8933310648001529E-011   4.4307414297566173E-011  -4.5839833314694202E-011  -3.2774934500657170E-010   3.2739673227801838E-010  -7.0158505768783409E-011  -8.9961448556258141E-011   4.8805387598215081E-010  -5.0667497323422727E-010  -1.1710328145339541E-009   1.1672274099162680E-009   6.2774398717049312E-012   7.3919286365603763E-010   9.8097368002980500E-010  -2.0604307329208999E-009
[truncated: 3,080,899 more chars]
