# Supplementary material for: Experimental observation of quantum mechanical fluorine tunnelling
Source: Nat Commun. 2025 Apr 29;16:4027. doi: 10.1038/s41467-025-59008-6 (PMC12041236; doi:10.1038/s41467-025-59008-6)
Supplement: Supplementary file 4 — Source Data [file 41467_2025_59008_MOESM4_ESM.zip › Data For Figures/Suppl. Fig2/PES_phi_cavity104.txt]

#angle (deg)	energy (Eh)
0		-2820.50530743
30		-2820.52253841
60		-2820.52196680
90		-2820.52252882
120		-2820.52196680
160		-2820.52253841
180		-2820.50530743
210		-2820.52253841
240		-2820.52196680
270		-2820.52252882
300		-2820.52196680
330		-2820.52253841
360		-2820.50530743
