# Supplementary material for: Experimental observation of quantum mechanical fluorine tunnelling
Source: Nat Commun. 2025 Apr 29;16:4027. doi: 10.1038/s41467-025-59008-6 (PMC12041236; doi:10.1038/s41467-025-59008-6)
Supplement: Supplementary file 4 — Source Data [file 41467_2025_59008_MOESM4_ESM.zip › Data For Figures/Suppl. Fig2/PES_phi_cavity114.txt]

#angle (deg)	energy (Eh)
0		-2820.53897530
30		-2820.53912159
60		-2820.5391138
90		-2820.53910750
120		-2820.5391138
160		-2820.53912159
180		-2820.53897530
210		-2820.53912159
240		-2820.5391138
270		-2820.53910750
300		-2820.5391138
330		-2820.53912159
360		-2820.53897530
